# Supplementary material for: Membrane Partitioning of Anionic, Ligand-Coated Nanoparticles Is Accompanied by Ligand Snorkeling, Local Disordering, and Cholesterol Depletion
Source: PLoS Comput Biol. 2014 Dec 4;10(12):e1003917. doi: 10.1371/journal.pcbi.1003917 (PMC4256007; doi:10.1371/journal.pcbi.1003917)
Supplement: Dataset S1 — The data used to generate Figures 2, 3, 4, 5, and 6. (ZIP) [file pcbi.1003917.s002.zip]

Archive with 59 entries (47 files):
- DATA/
- DATA/.DS_Store
- __MACOSX/
- __MACOSX/DATA/
- __MACOSX/DATA/._.DS_Store
- DATA/Figure2/
- DATA/Figure2/last_frame_0%.pdb
- DATA/Figure2/last_frame_10%.pdb
- DATA/Figure2/last_frame_20%.pdb
- DATA/Figure2/last_frame_30%.pdb
- DATA/Figure2/last_frame_40%.pdb
- DATA/Figure2/last_frame_50%.pdb
- DATA/Figure3/
- DATA/Figure3/.DS_Store
- __MACOSX/DATA/Figure3/
- __MACOSX/DATA/Figure3/._.DS_Store
- DATA/Figure3/pmf_conv.dat
- __MACOSX/DATA/Figure3/._pmf_conv.dat
- DATA/Figure3/pmf_conv.plot
- __MACOSX/DATA/Figure3/._pmf_conv.plot
- DATA/Figure4/
- DATA/Figure4/.DS_Store
- __MACOSX/DATA/Figure4/
- __MACOSX/DATA/Figure4/._.DS_Store
- DATA/Figure4/2d_spatial_chol01.dat
- DATA/Figure4/2d_spatial_chol02.dat
- DATA/Figure4/2d_spatial_chol03.dat
- DATA/Figure4/2d_spatial_chol04.dat
- DATA/Figure4/radial.m
- __MACOSX/DATA/Figure4/._radial.m
- DATA/Figure4/topoorder_3.m
- __MACOSX/DATA/Figure4/._topoorder_3.m
- DATA/Figure5/
- DATA/Figure5/radial_concentration_nm..12
- DATA/Figure5/radial_concentration_nm..13
- DATA/Figure5/radial_concentration_nm..14
- DATA/Figure5/radial_concentration_nm..15
- DATA/Figure5/radial_concentration_nm..16
- DATA/Figure5/radial_concentration_nm..17
- DATA/Figure5/radial_concentration_nm..18
- DATA/Figure5/radial_concentration_nm..19
- DATA/Figure5/radial_concentration_nm..20
- DATA/Figure5/radial_concentration_nm..21
- __MACOSX/DATA/Figure5/
- __MACOSX/DATA/Figure5/._radial_concentration_nm..21
- DATA/Figure5/radial_concentration_nm..22
- __MACOSX/DATA/Figure5/._radial_concentration_nm..22
- DATA/Figure5/radial_concentration_nm.plot
- __MACOSX/DATA/Figure5/._radial_concentration_nm.plot
- DATA/Figure6/
- DATA/Figure6/radial_thickness..0
- DATA/Figure6/radial_thickness..1
- DATA/Figure6/radial_thickness..2
- DATA/Figure6/radial_thickness..3
- DATA/Figure6/radial_thickness..4
- DATA/Figure6/radial_thickness..5
- DATA/Figure6/radial_thickness_nm.plot
- __MACOSX/DATA/Figure6/
- __MACOSX/DATA/Figure6/._radial_thickness_nm.plot
