# Supplementary material for: Membrane Partitioning of Anionic, Ligand-Coated Nanoparticles Is Accompanied by Ligand Snorkeling, Local Disordering, and Cholesterol Depletion
Source: PLoS Comput Biol. 2014 Dec 4;10(12):e1003917. doi: 10.1371/journal.pcbi.1003917 (PMC4256007; doi:10.1371/journal.pcbi.1003917)
Supplement: Dataset S1 — The data used to generate Figures 2, 3, 4, 5, and 6. (ZIP) [file pcbi.1003917.s002.zip › DATA/Figure2/last_frame_0%.pdb]

CRYST1  452.749  569.915  162.724  90.00  90.00  90.00 P 1           1
ATOM      1  P5  NANOX   1     245.400 312.900  98.300  0.00  0.00            
ATOM      2  P5  NANOX   1     246.800 310.200  98.200  0.00  0.00            
ATOM      3  P5  NANOX   1     247.800 307.300  97.500  0.00  0.00            
ATOM      4  P5  NANOX   1     248.400 304.700  96.400  0.00  0.00            
ATOM      5  P5  NANOX   1     249.100 302.200  94.900  0.00  0.00            
ATOM      6  P5  NANOX   1     249.400 300.100  92.700  0.00  0.00            
ATOM      7  P5  NANOX   1     249.200 298.300  90.400  0.00  0.00            
ATOM      8  P5  NANOX   1     248.900 296.900  87.500  0.00  0.00            
ATOM      9  P5  NANOX   1     248.100 295.800  84.800  0.00  0.00            
ATOM     10  P5  NANOX   1     247.200 295.400  81.800  0.00  0.00            
ATOM     11  P5  NANOX   1     245.900 295.800  79.100  0.00  0.00            
ATOM     12  P5  NANOX   1     244.700 296.500  76.500  0.00  0.00            
ATOM     13  P5  NANOX   1     243.200 297.800  74.200  0.00  0.00            
ATOM     14  P5  NANOX   1     241.500 299.800  72.600  0.00  0.00            
ATOM     15  P5  NANOX   1     239.900 302.000  71.200  0.00  0.00            
ATOM     16  P5  NANOX   1     238.400 304.300  70.200  0.00  0.00            
ATOM     17  P5  NANOX   1     237.000 306.900  70.000  0.00  0.00            
ATOM     18  P5  NANOX   1     236.000 309.800  70.300  0.00  0.00            
ATOM     19  P5  NANOX   1     234.700 312.500  71.000  0.00  0.00            
ATOM     20  P5  NANOX   1     234.000 315.300  72.500  0.00  0.00            
ATOM     21  P5  NANOX   1     233.700 317.500  74.300  0.00  0.00            
ATOM     22  P5  NANOX   1     233.600 319.700  76.500  0.00  0.00            
ATOM     23  P5  NANOX   1     233.700 321.300  78.900  0.00  0.00            
ATOM     24  P5  NANOX   1     234.300 322.400  81.800  0.00  0.00            
ATOM     25  P5  NANOX   1     235.300 322.800  84.500  0.00  0.00            
ATOM     26  P5  NANOX   1     236.300 322.800  87.300  0.00  0.00            
ATOM     27  P5  NANOX   1     237.600 322.300  90.100  0.00  0.00            
ATOM     28  P5  NANOX   1     239.200 321.200  92.500  0.00  0.00            
ATOM     29  P5  NANOX   1     240.800 319.800  94.600  0.00  0.00            
ATOM     30  P5  NANOX   1     242.400 317.800  96.300  0.00  0.00            
ATOM     31  P5  NANOX   1     243.900 315.400  97.600  0.00  0.00            
ATOM     32  P5  NANOX   1     242.500 311.500  98.900  0.00  0.00            
ATOM     33  P5  NANOX   1     243.800 308.800  98.500  0.00  0.00            
ATOM     34  P5  NANOX   1     244.900 305.800  98.700  0.00  0.00            
ATOM     35  P5  NANOX   1     245.700 303.200  97.100  0.00  0.00            
ATOM     36  P5  NANOX   1     246.100 300.500  95.400  0.00  0.00            
ATOM     37  P5  NANOX   1     246.400 298.400  93.500  0.00  0.00            
ATOM     38  P5  NANOX   1     246.300 296.600  90.800  0.00  0.00            
ATOM     39  P5  NANOX   1     245.700 295.600  88.100  0.00  0.00            
ATOM     40  P5  NANOX   1     244.900 295.100  85.000  0.00  0.00            
ATOM     41  P5  NANOX   1     243.800 294.700  82.300  0.00  0.00            
ATOM     42  P5  NANOX   1     242.500 295.300  79.400  0.00  0.00            
ATOM     43  P5  NANOX   1     240.900 295.900  77.000  0.00  0.00            
ATOM     44  P5  NANOX   1     239.700 297.300  74.800  0.00  0.00            
ATOM     45  P5  NANOX   1     238.100 299.700  73.600  0.00  0.00            
ATOM     46  P5  NANOX   1     236.200 301.700  72.200  0.00  0.00            
ATOM     47  P5  NANOX   1     234.800 304.400  71.500  0.00  0.00            
ATOM     48  P5  NANOX   1     233.500 307.100  71.200  0.00  0.00            
ATOM     49  P5  NANOX   1     232.600 310.000  72.300  0.00  0.00            
ATOM     50  P5  NANOX   1     231.500 312.600  72.900  0.00  0.00            
ATOM     51  P5  NANOX   1     231.200 315.200  74.900  0.00  0.00            
ATOM     52  P5  NANOX   1     231.100 317.500  77.100  0.00  0.00            
ATOM     53  P5  NANOX   1     231.100 319.000  79.500  0.00  0.00            
ATOM     54  P5  NANOX   1     231.500 320.400  82.200  0.00  0.00            
ATOM     55  P5  NANOX   1     232.300 321.200  85.000  0.00  0.00            
ATOM     56  P5  NANOX   1     233.300 321.100  87.800  0.00  0.00            
ATOM     57  P5  NANOX   1     234.500 321.000  90.700  0.00  0.00            
ATOM     58  P5  NANOX   1     236.200 319.600  93.100  0.00  0.00            
ATOM     59  P5  NANOX   1     237.900 318.300  95.400  0.00  0.00            
ATOM     60  P5  NANOX   1     239.600 316.600  97.500  0.00  0.00            
ATOM     61  P5  NANOX   1     241.000 313.900  97.900  0.00  0.00            
ATOM     62  P5  NANOX   1     248.200 314.200  96.700  0.00  0.00            
ATOM     63  P5  NANOX   1     249.300 311.400  96.400  0.00  0.00            
ATOM     64  P5  NANOX   1     250.500 308.700  96.100  0.00  0.00            
ATOM     65  P5  NANOX   1     251.100 306.000  94.700  0.00  0.00            
ATOM     66  P5  NANOX   1     251.900 303.500  93.100  0.00  0.00            
ATOM     67  P5  NANOX   1     252.000 301.300  91.100  0.00  0.00            
ATOM     68  P5  NANOX   1     251.700 299.600  88.500  0.00  0.00            
ATOM     69  P5  NANOX   1     251.200 298.500  85.800  0.00  0.00            
ATOM     70  P5  NANOX   1     250.500 297.500  82.800  0.00  0.00            
ATOM     71  P5  NANOX   1     249.400 297.200  79.800  0.00  0.00            
ATOM     72  P5  NANOX   1     248.000 298.000  77.400  0.00  0.00            
ATOM     73  P5  NANOX   1     247.000 298.600  74.400  0.00  0.00            
ATOM     74  P5  NANOX   1     245.300 300.100  72.500  0.00  0.00            
ATOM     75  P5  NANOX   1     243.600 302.700  71.600  0.00  0.00            
ATOM     76  P5  NANOX   1     242.100 304.400  69.600  0.00  0.00            
ATOM     77  P5  NANOX   1     240.600 307.100  69.400  0.00  0.00            
ATOM     78  P5  NANOX   1     239.300 309.900  69.000  0.00  0.00            
ATOM     79  P5  NANOX   1     238.200 312.400  70.100  0.00  0.00            
ATOM     80  P5  NANOX   1     237.100 315.600  70.700  0.00  0.00            
ATOM     81  P5  NANOX   1     236.700 317.900  72.600  0.00  0.00            
ATOM     82  P5  NANOX   1     236.600 319.800  74.800  0.00  0.00            
ATOM     83  P5  NANOX   1     236.900 321.500  77.500  0.00  0.00            
ATOM     84  P5  NANOX   1     237.200 323.100  79.900  0.00  0.00            
ATOM     85  P5  NANOX   1     237.900 324.200  82.700  0.00  0.00            
ATOM     86  P5  NANOX   1     239.200 324.100  85.600  0.00  0.00            
ATOM     87  P5  NANOX   1     240.300 323.700  88.600  0.00  0.00            
ATOM     88  P5  NANOX   1     242.000 322.600  91.000  0.00  0.00            
ATOM     89  P5  NANOX   1     243.400 321.000  93.100  0.00  0.00            
ATOM     90  P5  NANOX   1     245.100 319.100  95.100  0.00  0.00            
ATOM     91  P5  NANOX   1     246.800 316.500  96.200  0.00  0.00            
ATOM     92  P5  NANOX   1     239.400 309.700  99.500  0.00  0.00            
ATOM     93  P5  NANOX   1     240.900 307.300  98.500  0.00  0.00            
ATOM     94  P5  NANOX   1     241.800 304.500  98.200  0.00  0.00            
ATOM     95  P5  NANOX   1     242.600 301.700  97.200  0.00  0.00            
ATOM     96  P5  NANOX   1     242.900 299.500  94.900  0.00  0.00            
ATOM     97  P5  NANOX   1     243.000 297.800  92.600  0.00  0.00            
ATOM     98  P5  NANOX   1     242.600 296.300  90.200  0.00  0.00            
ATOM     99  P5  NANOX   1     242.100 294.700  87.700  0.00  0.00            
ATOM    100  P5  NANOX   1     241.100 294.400  84.600  0.00  0.00            
ATOM    101  P5  NANOX   1     240.200 294.000  81.600  0.00  0.00            
ATOM    102  P5  NANOX   1     238.300 294.400  78.900  0.00  0.00            
ATOM    103  P5  NANOX   1     236.900 296.300  76.900  0.00  0.00            
ATOM    104  P5  NANOX   1     235.400 298.200  75.200  0.00  0.00            
ATOM    105  P5  NANOX   1     234.000 301.000  74.300  0.00  0.00            
ATOM    106  P5  NANOX   1     232.500 303.800  73.800  0.00  0.00            
ATOM    107  P5  NANOX   1     231.200 306.100  73.600  0.00  0.00            
ATOM    108  P5  NANOX   1     230.100 308.900  74.300  0.00  0.00            
ATOM    109  P5  NANOX   1     229.300 311.700  75.400  0.00  0.00            
ATOM    110  P5  NANOX   1     229.000 314.000  77.100  0.00  0.00            
ATOM    111  P5  NANOX   1     228.800 316.200  79.400  0.00  0.00            
ATOM    112  P5  NANOX   1     229.100 317.400  82.100  0.00  0.00            
ATOM    113  P5  NANOX   1     229.800 318.200  84.700  0.00  0.00            
ATOM    114  P5  NANOX   1     230.800 318.800  87.600  0.00  0.00            
ATOM    115  P5  NANOX   1     231.900 318.600  90.400  0.00  0.00            
ATOM    116  P5  NANOX   1     233.400 317.900  92.900  0.00  0.00            
ATOM    117  P5  NANOX   1     234.900 316.300  95.200  0.00  0.00            
ATOM    118  P5  NANOX   1     236.500 314.600  97.100  0.00  0.00            
ATOM    119  P5  NANOX   1     238.100 312.200  98.100  0.00  0.00            
ATOM    120  P5  NANOX   1     250.700 315.200  94.500  0.00  0.00            
ATOM    121  P5  NANOX   1     251.500 312.400  94.200  0.00  0.00            
ATOM    122  P5  NANOX   1     252.900 309.600  93.800  0.00  0.00            
ATOM    123  P5  NANOX   1     253.600 307.000  92.500  0.00  0.00            
ATOM    124  P5  NANOX   1     253.700 304.700  90.700  0.00  0.00            
ATOM    125  P5  NANOX   1     254.100 302.700  88.400  0.00  0.00            
ATOM    126  P5  NANOX   1     253.700 301.100  85.800  0.00  0.00            
ATOM    127  P5  NANOX   1     253.400 299.800  83.100  0.00  0.00            
ATOM    128  P5  NANOX   1     252.200 299.500  80.200  0.00  0.00            
ATOM    129  P5  NANOX   1     251.300 299.300  77.300  0.00  0.00            
ATOM    130  P5  NANOX   1     249.800 300.500  74.700  0.00  0.00            
ATOM    131  P5  NANOX   1     248.400 301.900  72.300  0.00  0.00            
ATOM    132  P5  NANOX   1     246.500 303.900  70.900  0.00  0.00            
ATOM    133  P5  NANOX   1     245.100 306.000  69.400  0.00  0.00            
ATOM    134  P5  NANOX   1     243.400 308.600  70.000  0.00  0.00            
ATOM    135  P5  NANOX   1     242.400 311.300  69.000  0.00  0.00            
ATOM    136  P5  NANOX   1     241.300 314.200  70.000  0.00  0.00            
ATOM    137  P5  NANOX   1     240.400 316.600  71.600  0.00  0.00            
ATOM    138  P5  NANOX   1     239.900 319.300  72.600  0.00  0.00            
ATOM    139  P5  NANOX   1     239.700 321.400  74.900  0.00  0.00            
ATOM    140  P5  NANOX   1     240.100 323.200  77.600  0.00  0.00            
ATOM    141  P5  NANOX   1     240.800 324.000  80.300  0.00  0.00            
ATOM    142  P5  NANOX   1     241.700 324.400  83.400  0.00  0.00            
ATOM    143  P5  NANOX   1     242.800 323.400  85.800  0.00  0.00            
ATOM    144  P5  NANOX   1     244.000 322.300  88.200  0.00  0.00            
ATOM    145  P5  NANOX   1     245.900 321.300  90.500  0.00  0.00            
ATOM    146  P5  NANOX   1     247.400 319.500  92.500  0.00  0.00            
ATOM    147  P5  NANOX   1     249.300 317.900  94.100  0.00  0.00            
ATOM    148  P5  NANOX   1     236.600 308.200  98.300  0.00  0.00            
ATOM    149  P5  NANOX   1     237.900 305.500  97.800  0.00  0.00            
ATOM    150  P5  NANOX   1     238.900 302.700  97.500  0.00  0.00            
ATOM    151  P5  NANOX   1     239.400 300.300  95.900  0.00  0.00            
ATOM    152  P5  NANOX   1     239.500 298.500  93.400  0.00  0.00            
ATOM    153  P5  NANOX   1     239.300 296.100  91.200  0.00  0.00            
ATOM    154  P5  NANOX   1     238.700 294.800  88.400  0.00  0.00            
ATOM    155  P5  NANOX   1     238.000 294.900  85.300  0.00  0.00            
ATOM    156  P5  NANOX   1     236.800 295.100  82.400  0.00  0.00            
ATOM    157  P5  NANOX   1     235.100 295.800  80.000  0.00  0.00            
ATOM    158  P5  NANOX   1     233.300 297.400  77.900  0.00  0.00            
ATOM    159  P5  NANOX   1     231.900 300.000  76.800  0.00  0.00            
ATOM    160  P5  NANOX   1     230.000 302.500  75.700  0.00  0.00            
ATOM    161  P5  NANOX   1     229.300 305.500  76.400  0.00  0.00            
ATOM    162  P5  NANOX   1     227.900 308.100  76.600  0.00  0.00            
ATOM    163  P5  NANOX   1     228.000 310.600  78.500  0.00  0.00            
ATOM    164  P5  NANOX   1     227.200 313.100  80.400  0.00  0.00            
ATOM    165  P5  NANOX   1     227.300 314.800  83.000  0.00  0.00            
ATOM    166  P5  NANOX   1     227.800 316.100  86.000  0.00  0.00            
ATOM    167  P5  NANOX   1     228.600 316.400  89.000  0.00  0.00            
ATOM    168  P5  NANOX   1     230.500 315.800  91.400  0.00  0.00            
ATOM    169  P5  NANOX   1     231.900 314.800  94.300  0.00  0.00            
ATOM    170  P5  NANOX   1     233.500 312.900  96.100  0.00  0.00            
ATOM    171  P5  NANOX   1     234.900 310.900  97.800  0.00  0.00            
ATOM    172  P5  NANOX   1     251.900 315.300  91.400  0.00  0.00            
ATOM    173  P5  NANOX   1     254.100 313.300  91.900  0.00  0.00            
ATOM    174  P5  NANOX   1     254.200 310.300  90.600  0.00  0.00            
ATOM    175  P5  NANOX   1     255.600 307.800  89.500  0.00  0.00            
ATOM    176  P5  NANOX   1     255.600 305.700  87.400  0.00  0.00            
ATOM    177  P5  NANOX   1     255.200 304.000  84.800  0.00  0.00            
ATOM    178  P5  NANOX   1     254.500 302.900  81.900  0.00  0.00            
ATOM    179  P5  NANOX   1     253.200 302.600  79.300  0.00  0.00            
ATOM    180  P5  NANOX   1     252.800 302.500  76.100  0.00  0.00            
ATOM    181  P5  NANOX   1     251.000 303.800  73.900  0.00  0.00            
ATOM    182  P5  NANOX   1     249.600 305.600  71.700  0.00  0.00            
ATOM    183  P5  NANOX   1     247.700 307.700  70.900  0.00  0.00            
ATOM    184  P5  NANOX   1     246.400 310.200  70.000  0.00  0.00            
ATOM    185  P5  NANOX   1     245.100 313.000  70.000  0.00  0.00            
ATOM    186  P5  NANOX   1     244.200 315.800  71.000  0.00  0.00            
ATOM    187  P5  NANOX   1     243.500 318.400  72.400  0.00  0.00            
ATOM    188  P5  NANOX   1     243.200 321.000  74.000  0.00  0.00            
ATOM    189  P5  NANOX   1     243.300 321.800  77.000  0.00  0.00            
ATOM    190  P5  NANOX   1     244.100 323.000  79.900  0.00  0.00            
ATOM    191  P5  NANOX   1     245.100 323.800  82.700  0.00  0.00            
ATOM    192  P5  NANOX   1     246.300 323.200  85.200  0.00  0.00            
ATOM    193  P5  NANOX   1     247.600 322.000  87.700  0.00  0.00            
ATOM    194  P5  NANOX   1     249.100 319.900  89.500  0.00  0.00            
ATOM    195  P5  NANOX   1     250.900 318.300  91.000  0.00  0.00            
ATOM    196  P5  NANOX   1     233.800 306.500  97.000  0.00  0.00            
ATOM    197  P5  NANOX   1     235.100 303.700  96.700  0.00  0.00            
ATOM    198  P5  NANOX   1     236.000 301.200  95.400  0.00  0.00            
ATOM    199  P5  NANOX   1     236.400 299.100  93.400  0.00  0.00            
ATOM    200  P5  NANOX   1     236.200 297.400  90.700  0.00  0.00            
ATOM    201  P5  NANOX   1     235.500 296.100  87.900  0.00  0.00            
ATOM    202  P5  NANOX   1     234.500 296.200  85.100  0.00  0.00            
ATOM    203  P5  NANOX   1     233.100 297.000  82.400  0.00  0.00            
ATOM    204  P5  NANOX   1     231.500 298.600  80.700  0.00  0.00            
ATOM    205  P5  NANOX   1     230.000 301.100  79.300  0.00  0.00            
ATOM    206  P5  NANOX   1     228.500 303.600  79.200  0.00  0.00            
ATOM    207  P5  NANOX   1     227.400 306.700  79.800  0.00  0.00            
ATOM    208  P5  NANOX   1     226.800 309.200  81.200  0.00  0.00            
ATOM    209  P5  NANOX   1     226.600 311.200  83.500  0.00  0.00            
ATOM    210  P5  NANOX   1     227.200 312.500  86.100  0.00  0.00            
ATOM    211  P5  NANOX   1     228.100 313.200  89.000  0.00  0.00            
ATOM    212  P5  NANOX   1     229.300 312.800  91.800  0.00  0.00            
ATOM    213  P5  NANOX   1     230.800 311.400  94.100  0.00  0.00            
ATOM    214  P5  NANOX   1     232.400 309.300  95.700  0.00  0.00            
ATOM    215  P5  NANOX   1     253.800 316.100  88.700  0.00  0.00            
ATOM    216  P5  NANOX   1     255.100 313.500  88.500  0.00  0.00            
ATOM    217  P5  NANOX   1     256.100 310.700  87.600  0.00  0.00            
ATOM    218  P5  NANOX   1     256.300 308.300  85.500  0.00  0.00            
ATOM    219  P5  NANOX   1     256.200 306.600  83.000  0.00  0.00            
ATOM    220  P5  NANOX   1     255.700 305.500  80.100  0.00  0.00            
ATOM    221  P5  NANOX   1     254.300 305.500  77.300  0.00  0.00            
ATOM    222  P5  NANOX   1     253.200 306.500  74.500  0.00  0.00            
ATOM    223  P5  NANOX   1     251.500 308.300  72.700  0.00  0.00            
ATOM    224  P5  NANOX   1     249.800 310.700  71.600  0.00  0.00            
ATOM    225  P5  NANOX   1     248.200 313.300  71.400  0.00  0.00            
ATOM    226  P5  NANOX   1     247.100 316.100  72.100  0.00  0.00            
ATOM    227  P5  NANOX   1     246.700 318.800  73.500  0.00  0.00            
ATOM    228  P5  NANOX   1     246.600 321.100  75.500  0.00  0.00            
ATOM    229  P5  NANOX   1     247.000 322.200  78.400  0.00  0.00            
ATOM    230  P5  NANOX   1     247.900 322.700  81.200  0.00  0.00            
ATOM    231  P5  NANOX   1     249.300 322.000  83.900  0.00  0.00            
ATOM    232  P5  NANOX   1     250.800 320.800  86.400  0.00  0.00            
ATOM    233  P5  NANOX   1     252.500 318.700  88.100  0.00  0.00            
ATOM    234  P5  NANOX   1     231.500 305.300  94.700  0.00  0.00            
ATOM    235  P5  NANOX   1     232.800 302.500  94.400  0.00  0.00            
ATOM    236  P5  NANOX   1     233.100 300.000  92.600  0.00  0.00            
ATOM    237  P5  NANOX   1     232.900 298.300  89.800  0.00  0.00            
ATOM    238  P5  NANOX   1     232.100 298.100  86.700  0.00  0.00            
ATOM    239  P5  NANOX   1     230.700 299.000  84.400  0.00  0.00            
ATOM    240  P5  NANOX   1     229.400 301.300  82.600  0.00  0.00            
ATOM    241  P5  NANOX   1     227.700 303.900  82.300  0.00  0.00            
ATOM    242  P5  NANOX   1     226.900 306.400  83.400  0.00  0.00            
ATOM    243  P5  NANOX   1     226.700 308.600  85.700  0.00  0.00            
ATOM    244  P5  NANOX   1     227.100 310.000  88.700  0.00  0.00            
ATOM    245  P5  NANOX   1     228.300 309.500  91.500  0.00  0.00            
ATOM    246  P5  NANOX   1     229.800 307.800  93.900  0.00  0.00            
ATOM    247  P5  NANOX   1     254.800 316.300  85.500  0.00  0.00            
ATOM    248  P5  NANOX   1     256.100 313.500  85.100  0.00  0.00            
ATOM    249  P5  NANOX   1     256.400 311.100  83.200  0.00  0.00            
ATOM    250  P5  NANOX   1     256.200 309.200  80.700  0.00  0.00            
ATOM    251  P5  NANOX   1     255.300 308.900  77.800  0.00  0.00            
ATOM    252  P5  NANOX   1     253.800 309.900  75.300  0.00  0.00            
ATOM    253  P5  NANOX   1     251.900 312.000  73.900  0.00  0.00            
ATOM    254  P5  NANOX   1     250.400 314.700  73.500  0.00  0.00            
ATOM    255  P5  NANOX   1     249.500 317.300  74.500  0.00  0.00            
ATOM    256  P5  NANOX   1     249.500 319.300  76.800  0.00  0.00            
ATOM    257  P5  NANOX   1     250.300 320.700  79.600  0.00  0.00            
ATOM    258  P5  NANOX   1     251.700 320.400  82.400  0.00  0.00            
ATOM    259  P5  NANOX   1     253.300 319.000  84.600  0.00  0.00            
ATOM    260  P5  NANOX   1     230.200 304.300  91.800  0.00  0.00            
ATOM    261  P5  NANOX   1     230.800 301.500  90.600  0.00  0.00            
ATOM    262  P5  NANOX   1     229.800 300.300  87.600  0.00  0.00            
ATOM    263  P5  NANOX   1     227.900 302.500  85.900  0.00  0.00            
ATOM    264  P5  NANOX   1     227.600 305.800  87.000  0.00  0.00            
ATOM    265  P5  NANOX   1     228.200 306.600  90.100  0.00  0.00            
ATOM    266  P5  NANOX   1     254.400 315.900  82.200  0.00  0.00            
ATOM    267  P5  NANOX   1     255.700 313.100  80.900  0.00  0.00            
ATOM    268  P5  NANOX   1     255.000 312.200  77.800  0.00  0.00            
ATOM    269  P5  NANOX   1     253.100 314.600  76.000  0.00  0.00            
ATOM    270  P5  NANOX   1     252.400 317.400  77.000  0.00  0.00            
ATOM    271  P5  NANOX   1     252.800 318.100  80.300  0.00  0.00            
ATOM    272  C1  NANOX   1     245.100 315.300 105.000  0.00  0.00            
ATOM    273  C1  NANOX   1     247.700 316.400 100.700  0.00  0.00            
ATOM    274  C1  NANOX   1     248.400 312.000 102.000  0.00  0.00            
ATOM    275  C1  NANOX   1     248.200 307.100 102.500  0.00  0.00            
ATOM    276  C1  NANOX   1     254.300 301.400  99.200  0.00  0.00            
ATOM    277  C1  NANOX   1     250.000 293.500  90.900  0.00  0.00            
ATOM    278  C1  NANOX   1     254.400 295.200  87.900  0.00  0.00            
ATOM    279  C1  NANOX   1     247.200 290.600  88.300  0.00  0.00            
ATOM    280  C1  NANOX   1     248.500 291.900  79.300  0.00  0.00            
ATOM    281  C1  NANOX   1     253.000 294.100  78.500  0.00  0.00            
ATOM    282  C1  NANOX   1     241.700 290.800  77.500  0.00  0.00            
ATOM    283  C1  NANOX   1     246.600 290.000  75.400  0.00  0.00            
ATOM    284  C1  NANOX   1     240.000 297.900  68.200  0.00  0.00            
ATOM    285  C1  NANOX   1     244.200 293.200  73.200  0.00  0.00            
ATOM    286  C1  NANOX   1     244.400 300.400  66.500  0.00  0.00            
ATOM    287  C1  NANOX   1     235.600 304.400  64.100  0.00  0.00            
ATOM    288  C1  NANOX   1     240.000 302.900  65.900  0.00  0.00            
ATOM    289  C1  NANOX   1     229.300 309.200  69.100  0.00  0.00            
ATOM    290  C1  NANOX   1     236.200 309.100  65.300  0.00  0.00            
ATOM    291  C1  NANOX   1     232.200 321.800  72.300  0.00  0.00            
ATOM    292  C1  NANOX   1     228.700 322.000  75.400  0.00  0.00            
ATOM    293  C1  NANOX   1     231.200 326.000  75.300  0.00  0.00            
ATOM    294  C1  NANOX   1     236.600 326.800  76.300  0.00  0.00            
ATOM    295  C1  NANOX   1     232.600 326.300  86.900  0.00  0.00            
ATOM    296  C1  NANOX   1     232.900 326.900  79.600  0.00  0.00            
ATOM    297  C1  NANOX   1     239.000 327.100  91.200  0.00  0.00            
ATOM    298  C1  NANOX   1     241.300 324.400  95.300  0.00  0.00            
ATOM    299  C1  NANOX   1     237.600 327.500  95.800  0.00  0.00            
ATOM    300  C1  NANOX   1     235.900 319.700  99.100  0.00  0.00            
ATOM    301  C1  NANOX   1     239.500 316.100 102.000  0.00  0.00            
ATOM    302  C1  NANOX   1     243.400 319.100 103.100  0.00  0.00            
ATOM    303  C1  NANOX   1     242.700 306.800 103.200  0.00  0.00            
ATOM    304  C1  NANOX   1     245.500 309.900 105.100  0.00  0.00            
ATOM    305  C1  NANOX   1     246.800 303.100 104.400  0.00  0.00            
ATOM    306  C1  NANOX   1     245.100 299.100 102.600  0.00  0.00            
ATOM    307  C1  NANOX   1     247.800 295.800  99.800  0.00  0.00            
ATOM    308  C1  NANOX   1     250.000 293.300  95.700  0.00  0.00            
ATOM    309  C1  NANOX   1     247.400 290.200  93.100  0.00  0.00            
ATOM    310  C1  NANOX   1     241.700 291.600  91.700  0.00  0.00            
ATOM    311  C1  NANOX   1     248.600 289.300  83.600  0.00  0.00            
ATOM    312  C1  NANOX   1     245.100 288.500  79.800  0.00  0.00            
ATOM    313  C1  NANOX   1     243.800 290.500  83.900  0.00  0.00            
ATOM    314  C1  NANOX   1     239.400 290.600  73.200  0.00  0.00            
ATOM    315  C1  NANOX   1     241.000 293.400  69.500  0.00  0.00            
ATOM    316  C1  NANOX   1     236.000 300.500  67.000  0.00  0.00            
ATOM    317  C1  NANOX   1     233.500 296.400  68.900  0.00  0.00            
ATOM    318  C1  NANOX   1     231.700 302.100  66.100  0.00  0.00            
ATOM    319  C1  NANOX   1     231.400 307.300  64.800  0.00  0.00            
ATOM    320  C1  NANOX   1     231.900 312.300  65.900  0.00  0.00            
ATOM    321  C1  NANOX   1     227.300 313.300  67.600  0.00  0.00            
ATOM    322  C1  NANOX   1     227.700 319.500  70.500  0.00  0.00            
ATOM    323  C1  NANOX   1     227.300 314.800  72.000  0.00  0.00            
ATOM    324  C1  NANOX   1     227.700 324.900  79.200  0.00  0.00            
ATOM    325  C1  NANOX   1     229.800 327.000  82.900  0.00  0.00            
ATOM    326  C1  NANOX   1     227.500 325.200  87.100  0.00  0.00            
ATOM    327  C1  NANOX   1     234.700 325.700  92.400  0.00  0.00            
ATOM    328  C1  NANOX   1     230.000 326.100  91.100  0.00  0.00            
ATOM    329  C1  NANOX   1     234.200 324.500  97.400  0.00  0.00            
ATOM    330  C1  NANOX   1     238.800 323.700  99.400  0.00  0.00            
ATOM    331  C1  NANOX   1     239.000 320.600 103.300  0.00  0.00            
ATOM    332  C1  NANOX   1     236.800 311.800 102.800  0.00  0.00            
ATOM    333  C1  NANOX   1     253.000 315.100 101.400  0.00  0.00            
ATOM    334  C1  NANOX   1     253.200 310.200 101.600  0.00  0.00            
ATOM    335  C1  NANOX   1     256.500 307.800  99.200  0.00  0.00            
ATOM    336  C1  NANOX   1     257.500 304.900  95.600  0.00  0.00            
ATOM    337  C1  NANOX   1     251.200 298.100  97.100  0.00  0.00            
ATOM    338  C1  NANOX   1     254.200 295.400  92.800  0.00  0.00            
ATOM    339  C1  NANOX   1     257.800 297.800  90.500  0.00  0.00            
ATOM    340  C1  NANOX   1     251.700 291.600  86.300  0.00  0.00            
ATOM    341  C1  NANOX   1     252.600 291.000  81.800  0.00  0.00            
ATOM    342  C1  NANOX   1     254.800 295.400  83.100  0.00  0.00            
ATOM    343  C1  NANOX   1     251.600 296.800  71.800  0.00  0.00            
ATOM    344  C1  NANOX   1     248.000 292.900  70.100  0.00  0.00            
ATOM    345  C1  NANOX   1     244.800 295.600  67.300  0.00  0.00            
ATOM    346  C1  NANOX   1     248.300 298.900  69.000  0.00  0.00            
ATOM    347  C1  NANOX   1     243.900 303.900  63.200  0.00  0.00            
ATOM    348  C1  NANOX   1     239.900 306.500  62.800  0.00  0.00            
ATOM    349  C1  NANOX   1     239.700 311.000  62.500  0.00  0.00            
ATOM    350  C1  NANOX   1     239.400 318.500  67.300  0.00  0.00            
ATOM    351  C1  NANOX   1     235.000 318.200  65.000  0.00  0.00            
ATOM    352  C1  NANOX   1     231.600 316.900  68.500  0.00  0.00            
ATOM    353  C1  NANOX   1     235.400 321.100  68.400  0.00  0.00            
ATOM    354  C1  NANOX   1     235.800 325.000  71.900  0.00  0.00            
ATOM    355  C1  NANOX   1     237.000 330.000  80.000  0.00  0.00            
ATOM    356  C1  NANOX   1     233.700 329.800  83.900  0.00  0.00            
ATOM    357  C1  NANOX   1     235.500 329.700  88.100  0.00  0.00            
ATOM    358  C1  NANOX   1     240.900 330.400  88.000  0.00  0.00            
ATOM    359  C1  NANOX   1     242.500 328.700  94.600  0.00  0.00            
ATOM    360  C1  NANOX   1     244.900 325.700  98.000  0.00  0.00            
ATOM    361  C1  NANOX   1     247.400 321.500 100.800  0.00  0.00            
ATOM    362  C1  NANOX   1     242.900 321.400  98.700  0.00  0.00            
ATOM    363  C1  NANOX   1     238.900 308.200 105.900  0.00  0.00            
ATOM    364  C1  NANOX   1     241.600 311.600 103.500  0.00  0.00            
ATOM    365  C1  NANOX   1     241.600 302.600 104.800  0.00  0.00            
ATOM    366  C1  NANOX   1     248.900 301.200 100.100  0.00  0.00            
ATOM    367  C1  NANOX   1     239.500 299.400 100.700  0.00  0.00            
ATOM    368  C1  NANOX   1     243.000 296.400  98.900  0.00  0.00            
ATOM    369  C1  NANOX   1     245.200 293.700  95.700  0.00  0.00            
ATOM    370  C1  NANOX   1     242.900 288.300  88.500  0.00  0.00            
ATOM    371  C1  NANOX   1     237.000 290.200  81.700  0.00  0.00            
ATOM    372  C1  NANOX   1     240.800 287.200  81.000  0.00  0.00            
ATOM    373  C1  NANOX   1     237.400 287.400  77.500  0.00  0.00            
ATOM    374  C1  NANOX   1     232.300 291.700  79.400  0.00  0.00            
ATOM    375  C1  NANOX   1     235.800 291.600  76.200  0.00  0.00            
ATOM    376  C1  NANOX   1     237.100 295.700  71.700  0.00  0.00            
ATOM    377  C1  NANOX   1     226.200 306.200  72.700  0.00  0.00            
ATOM    378  C1  NANOX   1     230.900 299.600  71.500  0.00  0.00            
ATOM    379  C1  NANOX   1     224.800 310.600  70.700  0.00  0.00            
ATOM    380  C1  NANOX   1     226.300 317.800  75.400  0.00  0.00            
ATOM    381  C1  NANOX   1     223.000 313.900  74.000  0.00  0.00            
ATOM    382  C1  NANOX   1     222.100 317.200  78.100  0.00  0.00            
ATOM    383  C1  NANOX   1     224.700 321.100  79.000  0.00  0.00            
ATOM    384  C1  NANOX   1     227.900 321.300  90.300  0.00  0.00            
ATOM    385  C1  NANOX   1     227.600 322.300  83.000  0.00  0.00            
ATOM    386  C1  NANOX   1     226.300 316.300  92.900  0.00  0.00            
ATOM    387  C1  NANOX   1     230.900 320.800  98.600  0.00  0.00            
ATOM    388  C1  NANOX   1     231.500 322.100  94.100  0.00  0.00            
ATOM    389  C1  NANOX   1     235.100 316.900 103.600  0.00  0.00            
ATOM    390  C1  NANOX   1     232.600 315.900  99.600  0.00  0.00            
ATOM    391  C1  NANOX   1     255.800 317.500  98.100  0.00  0.00            
ATOM    392  C1  NANOX   1     255.600 318.000  93.100  0.00  0.00            
ATOM    393  C1  NANOX   1     251.900 306.000  99.400  0.00  0.00            
ATOM    394  C1  NANOX   1     258.400 302.600  90.900  0.00  0.00            
ATOM    395  C1  NANOX   1     259.500 307.200  92.200  0.00  0.00            
ATOM    396  C1  NANOX   1     255.800 300.200  94.500  0.00  0.00            
ATOM    397  C1  NANOX   1     258.700 296.300  85.900  0.00  0.00            
ATOM    398  C1  NANOX   1     256.900 300.200  77.100  0.00  0.00            
ATOM    399  C1  NANOX   1     257.500 295.500  79.000  0.00  0.00            
ATOM    400  C1  NANOX   1     255.500 295.200  74.600  0.00  0.00            
ATOM    401  C1  NANOX   1     249.100 293.900  75.000  0.00  0.00            
ATOM    402  C1  NANOX   1     255.000 303.800  71.700  0.00  0.00            
ATOM    403  C1  NANOX   1     249.200 302.200  64.700  0.00  0.00            
ATOM    404  C1  NANOX   1     250.600 309.400  67.000  0.00  0.00            
ATOM    405  C1  NANOX   1     243.400 313.100  64.900  0.00  0.00            
ATOM    406  C1  NANOX   1     236.800 313.900  66.200  0.00  0.00            
ATOM    407  C1  NANOX   1     240.100 316.300  63.400  0.00  0.00            
ATOM    408  C1  NANOX   1     240.100 323.300  69.400  0.00  0.00            
ATOM    409  C1  NANOX   1     240.000 326.000  73.500  0.00  0.00            
ATOM    410  C1  NANOX   1     244.000 326.300  76.500  0.00  0.00            
ATOM    411  C1  NANOX   1     240.100 329.900  76.400  0.00  0.00            
ATOM    412  C1  NANOX   1     246.200 328.300  80.200  0.00  0.00            
ATOM    413  C1  NANOX   1     242.000 330.700  80.700  0.00  0.00            
ATOM    414  C1  NANOX   1     238.900 328.700  84.100  0.00  0.00            
ATOM    415  C1  NANOX   1     247.700 327.700  88.800  0.00  0.00            
ATOM    416  C1  NANOX   1     249.300 322.600  96.600  0.00  0.00            
ATOM    417  C1  NANOX   1     251.000 318.700  98.300  0.00  0.00            
ATOM    418  C1  NANOX   1     254.200 321.800  96.500  0.00  0.00            
ATOM    419  C1  NANOX   1     233.700 308.300 104.500  0.00  0.00            
ATOM    420  C1  NANOX   1     232.600 304.400 101.600  0.00  0.00            
ATOM    421  C1  NANOX   1     236.000 300.900 103.300  0.00  0.00            
ATOM    422  C1  NANOX   1     238.200 295.000 100.400  0.00  0.00            
ATOM    423  C1  NANOX   1     234.700 295.000  96.300  0.00  0.00            
ATOM    424  C1  NANOX   1     238.200 290.500  95.600  0.00  0.00            
ATOM    425  C1  NANOX   1     237.800 288.500  90.700  0.00  0.00            
ATOM    426  C1  NANOX   1     239.200 288.100  85.400  0.00  0.00            
ATOM    427  C1  NANOX   1     235.400 290.500  87.200  0.00  0.00            
ATOM    428  C1  NANOX   1     232.800 294.900  73.700  0.00  0.00            
ATOM    429  C1  NANOX   1     229.200 292.200  75.900  0.00  0.00            
ATOM    430  C1  NANOX   1     228.200 295.900  72.900  0.00  0.00            
ATOM    431  C1  NANOX   1     225.600 300.600  71.200  0.00  0.00            
ATOM    432  C1  NANOX   1     228.900 303.800  69.600  0.00  0.00            
ATOM    433  C1  NANOX   1     222.700 304.400  75.100  0.00  0.00            
ATOM    434  C1  NANOX   1     222.700 309.100  74.700  0.00  0.00            
ATOM    435  C1  NANOX   1     223.900 318.300  83.000  0.00  0.00            
ATOM    436  C1  NANOX   1     223.600 316.600  88.400  0.00  0.00            
ATOM    437  C1  NANOX   1     223.900 321.700  86.900  0.00  0.00            
ATOM    438  C1  NANOX   1     223.400 320.000  91.500  0.00  0.00            
ATOM    439  C1  NANOX   1     226.600 320.800  94.800  0.00  0.00            
ATOM    440  C1  NANOX   1     227.000 317.200  98.000  0.00  0.00            
ATOM    441  C1  NANOX   1     228.500 313.200 100.700  0.00  0.00            
ATOM    442  C1  NANOX   1     232.100 312.800 103.800  0.00  0.00            
ATOM    443  C1  NANOX   1     255.200 313.200  96.900  0.00  0.00            
ATOM    444  C1  NANOX   1     259.500 314.900  95.900  0.00  0.00            
ATOM    445  C1  NANOX   1     258.500 310.000  95.700  0.00  0.00            
ATOM    446  C1  NANOX   1     259.700 312.600  91.400  0.00  0.00            
ATOM    447  C1  NANOX   1     262.700 305.400  88.300  0.00  0.00            
ATOM    448  C1  NANOX   1     260.600 300.700  87.300  0.00  0.00            
ATOM    449  C1  NANOX   1     260.900 304.500  83.500  0.00  0.00            
ATOM    450  C1  NANOX   1     258.200 300.200  83.400  0.00  0.00            
ATOM    451  C1  NANOX   1     256.200 298.800  72.100  0.00  0.00            
ATOM    452  C1  NANOX   1     251.800 305.000  67.600  0.00  0.00            
ATOM    453  C1  NANOX   1     252.800 300.500  68.700  0.00  0.00            
ATOM    454  C1  NANOX   1     248.100 306.600  64.400  0.00  0.00            
ATOM    455  C1  NANOX   1     247.700 311.400  63.100  0.00  0.00            
ATOM    456  C1  NANOX   1     244.000 308.500  64.900  0.00  0.00            
ATOM    457  C1  NANOX   1     244.600 317.500  64.500  0.00  0.00            
ATOM    458  C1  NANOX   1     243.300 321.700  66.700  0.00  0.00            
ATOM    459  C1  NANOX   1     243.200 326.900  70.200  0.00  0.00            
ATOM    460  C1  NANOX   1     246.000 323.300  71.000  0.00  0.00            
ATOM    461  C1  NANOX   1     244.000 328.100  84.300  0.00  0.00            
ATOM    462  C1  NANOX   1     248.400 329.800  84.200  0.00  0.00            
ATOM    463  C1  NANOX   1     243.300 326.800  90.000  0.00  0.00            
ATOM    464  C1  NANOX   1     252.000 327.200  86.200  0.00  0.00            
ATOM    465  C1  NANOX   1     246.800 325.100  93.300  0.00  0.00            
ATOM    466  C1  NANOX   1     256.000 322.600  92.500  0.00  0.00            
ATOM    467  C1  NANOX   1     237.700 305.400 102.400  0.00  0.00            
ATOM    468  C1  NANOX   1     228.900 304.800  98.800  0.00  0.00            
ATOM    469  C1  NANOX   1     230.700 300.200  99.200  0.00  0.00            
ATOM    470  C1  NANOX   1     234.700 298.200  99.700  0.00  0.00            
ATOM    471  C1  NANOX   1     240.500 294.600  95.400  0.00  0.00            
ATOM    472  C1  NANOX   1     230.800 291.300  88.900  0.00  0.00            
ATOM    473  C1  NANOX   1     232.100 289.600  83.700  0.00  0.00            
ATOM    474  C1  NANOX   1     227.800 292.800  80.800  0.00  0.00            
ATOM    475  C1  NANOX   1     230.200 293.800  85.100  0.00  0.00            
ATOM    476  C1  NANOX   1     223.600 303.600  80.000  0.00  0.00            
ATOM    477  C1  NANOX   1     225.100 298.100  80.800  0.00  0.00            
ATOM    478  C1  NANOX   1     222.700 311.500  79.000  0.00  0.00            
ATOM    479  C1  NANOX   1     220.800 307.400  78.300  0.00  0.00            
ATOM    480  C1  NANOX   1     220.800 314.800  82.200  0.00  0.00            
ATOM    481  C1  NANOX   1     222.500 309.000  83.000  0.00  0.00            
ATOM    482  C1  NANOX   1     221.800 312.500  86.500  0.00  0.00            
ATOM    483  C1  NANOX   1     223.000 312.300  91.000  0.00  0.00            
ATOM    484  C1  NANOX   1     231.000 309.000 100.400  0.00  0.00            
ATOM    485  C1  NANOX   1     226.300 312.500  95.700  0.00  0.00            
ATOM    486  C1  NANOX   1     260.000 317.100  91.300  0.00  0.00            
ATOM    487  C1  NANOX   1     257.200 319.900  88.900  0.00  0.00            
ATOM    488  C1  NANOX   1     263.000 310.200  88.400  0.00  0.00            
ATOM    489  C1  NANOX   1     260.000 313.700  87.100  0.00  0.00            
ATOM    490  C1  NANOX   1     259.300 306.100  77.000  0.00  0.00            
ATOM    491  C1  NANOX   1     261.300 302.100  79.100  0.00  0.00            
ATOM    492  C1  NANOX   1     259.700 303.200  73.700  0.00  0.00            
ATOM    493  C1  NANOX   1     259.000 306.600  71.100  0.00  0.00            
ATOM    494  C1  NANOX   1     255.700 307.500  67.600  0.00  0.00            
ATOM    495  C1  NANOX   1     256.500 310.500  71.600  0.00  0.00            
ATOM    496  C1  NANOX   1     252.800 317.200  68.300  0.00  0.00            
ATOM    497  C1  NANOX   1     252.800 319.800  72.200  0.00  0.00            
ATOM    498  C1  NANOX   1     250.500 323.400  70.100  0.00  0.00            
ATOM    499  C1  NANOX   1     248.000 327.300  73.000  0.00  0.00            
ATOM    500  C1  NANOX   1     250.200 328.000  77.200  0.00  0.00            
ATOM    501  C1  NANOX   1     250.600 323.600  74.900  0.00  0.00            
ATOM    502  C1  NANOX   1     254.600 323.600  87.800  0.00  0.00            
ATOM    503  C1  NANOX   1     251.200 325.800  81.600  0.00  0.00            
ATOM    504  C1  NANOX   1     251.100 323.100  92.500  0.00  0.00            
ATOM    505  C1  NANOX   1     225.200 305.600  95.700  0.00  0.00            
ATOM    506  C1  NANOX   1     227.100 301.200  96.400  0.00  0.00            
ATOM    507  C1  NANOX   1     229.600 296.300  96.700  0.00  0.00            
ATOM    508  C1  NANOX   1     235.600 292.600  91.600  0.00  0.00            
ATOM    509  C1  NANOX   1     226.800 294.600  89.200  0.00  0.00            
ATOM    510  C1  NANOX   1     225.000 299.000  87.900  0.00  0.00            
ATOM    511  C1  NANOX   1     228.400 296.800  77.500  0.00  0.00            
ATOM    512  C1  NANOX   1     225.400 300.600  76.800  0.00  0.00            
ATOM    513  C1  NANOX   1     220.600 304.500  83.400  0.00  0.00            
ATOM    514  C1  NANOX   1     223.500 307.400  91.400  0.00  0.00            
ATOM    515  C1  NANOX   1     221.000 307.700  87.500  0.00  0.00            
ATOM    516  C1  NANOX   1     222.700 309.500  95.600  0.00  0.00            
ATOM    517  C1  NANOX   1     225.800 309.100  99.300  0.00  0.00            
ATOM    518  C1  NANOX   1     261.300 318.400  86.600  0.00  0.00            
ATOM    519  C1  NANOX   1     261.200 309.300  84.000  0.00  0.00            
ATOM    520  C1  NANOX   1     262.500 313.900  82.100  0.00  0.00            
ATOM    521  C1  NANOX   1     263.000 307.600  79.800  0.00  0.00            
ATOM    522  C1  NANOX   1     260.900 309.700  74.100  0.00  0.00            
ATOM    523  C1  NANOX   1     259.700 311.100  78.500  0.00  0.00            
ATOM    524  C1  NANOX   1     254.700 312.900  67.900  0.00  0.00            
ATOM    525  C1  NANOX   1     249.000 314.200  66.700  0.00  0.00            
ATOM    526  C1  NANOX   1     248.200 319.200  68.300  0.00  0.00            
ATOM    527  C1  NANOX   1     255.800 321.900  75.700  0.00  0.00            
ATOM    528  C1  NANOX   1     255.000 325.500  78.500  0.00  0.00            
ATOM    529  C1  NANOX   1     256.100 325.600  83.100  0.00  0.00            
ATOM    530  C1  NANOX   1     258.900 322.300  85.100  0.00  0.00            
ATOM    531  C1  NANOX   1     227.700 297.900  92.600  0.00  0.00            
ATOM    532  C1  NANOX   1     231.400 294.600  92.500  0.00  0.00            
ATOM    533  C1  NANOX   1     225.600 295.600  84.800  0.00  0.00            
ATOM    534  C1  NANOX   1     222.100 299.900  83.900  0.00  0.00            
ATOM    535  C1  NANOX   1     224.900 302.600  92.000  0.00  0.00            
ATOM    536  C1  NANOX   1     223.300 303.400  86.700  0.00  0.00            
ATOM    537  C1  NANOX   1     257.200 317.300  76.200  0.00  0.00            
ATOM    538  C1  NANOX   1     261.200 315.600  77.900  0.00  0.00            
ATOM    539  C1  NANOX   1     259.500 314.300  73.100  0.00  0.00            
ATOM    540  C1  NANOX   1     257.000 317.800  71.500  0.00  0.00            
ATOM    541  C1  NANOX   1     256.400 321.200  80.700  0.00  0.00            
ATOM    542  C1  NANOX   1     259.100 317.100  82.200  0.00  0.00            
ATOM    543  C1  NANOX   1     245.100 315.000 110.700  0.00  0.00            
ATOM    544  C1  NANOX   1     249.700 317.600 104.100  0.00  0.00            
ATOM    545  C1  NANOX   1     250.900 311.700 105.600  0.00  0.00            
ATOM    546  C1  NANOX   1     249.300 306.900 107.100  0.00  0.00            
ATOM    547  C1  NANOX   1     255.000 299.100 101.800  0.00  0.00            
ATOM    548  C1  NANOX   1     252.500 290.100  92.100  0.00  0.00            
ATOM    549  C1  NANOX   1     257.000 292.300  89.300  0.00  0.00            
ATOM    550  C1  NANOX   1     248.800 287.200  88.000  0.00  0.00            
ATOM    551  C1  NANOX   1     250.900 288.600  77.200  0.00  0.00            
ATOM    552  C1  NANOX   1     256.000 290.700  78.300  0.00  0.00            
ATOM    553  C1  NANOX   1     242.400 287.000  75.000  0.00  0.00            
ATOM    554  C1  NANOX   1     248.000 286.700  73.700  0.00  0.00            
ATOM    555  C1  NANOX   1     237.400 295.500  66.000  0.00  0.00            
ATOM    556  C1  NANOX   1     244.600 288.800  70.800  0.00  0.00            
ATOM    557  C1  NANOX   1     244.300 299.200  62.200  0.00  0.00            
ATOM    558  C1  NANOX   1     234.300 303.500  60.300  0.00  0.00            
ATOM    559  C1  NANOX   1     239.800 300.000  62.900  0.00  0.00            
ATOM    560  C1  NANOX   1     225.600 308.700  65.600  0.00  0.00            
ATOM    561  C1  NANOX   1     234.800 308.600  61.400  0.00  0.00            
ATOM    562  C1  NANOX   1     231.400 324.200  69.300  0.00  0.00            
ATOM    563  C1  NANOX   1     225.400 326.300  75.100  0.00  0.00            
ATOM    564  C1  NANOX   1     231.300 328.700  72.700  0.00  0.00            
ATOM    565  C1  NANOX   1     235.100 330.600  74.600  0.00  0.00            
ATOM    566  C1  NANOX   1     230.500 329.400  87.600  0.00  0.00            
ATOM    567  C1  NANOX   1     230.700 330.300  77.900  0.00  0.00            
ATOM    568  C1  NANOX   1     237.300 331.200  92.100  0.00  0.00            
ATOM    569  C1  NANOX   1     240.500 328.000  99.300  0.00  0.00            
ATOM    570  C1  NANOX   1     236.100 328.600  99.900  0.00  0.00            
ATOM    571  C1  NANOX   1     233.800 321.700 102.400  0.00  0.00            
ATOM    572  C1  NANOX   1     238.800 316.500 107.000  0.00  0.00            
ATOM    573  C1  NANOX   1     244.500 319.700 107.000  0.00  0.00            
ATOM    574  C1  NANOX   1     243.500 306.500 107.800  0.00  0.00            
ATOM    575  C1  NANOX   1     247.000 310.900 109.300  0.00  0.00            
ATOM    576  C1  NANOX   1     250.300 301.900 107.900  0.00  0.00            
ATOM    577  C1  NANOX   1     245.200 298.900 106.700  0.00  0.00            
ATOM    578  C1  NANOX   1     249.200 293.800 104.200  0.00  0.00            
ATOM    579  C1  NANOX   1     251.100 288.400  96.800  0.00  0.00            
ATOM    580  C1  NANOX   1     249.300 286.200  92.900  0.00  0.00            
ATOM    581  C1  NANOX   1     242.800 288.800  94.700  0.00  0.00            
ATOM    582  C1  NANOX   1     252.200 286.600  83.700  0.00  0.00            
ATOM    583  C1  NANOX   1     248.400 285.100  80.500  0.00  0.00            
ATOM    584  C1  NANOX   1     244.600 285.800  84.400  0.00  0.00            
ATOM    585  C1  NANOX   1     239.300 287.900  70.100  0.00  0.00            
ATOM    586  C1  NANOX   1     242.800 290.600  66.800  0.00  0.00            
ATOM    587  C1  NANOX   1     235.000 299.000  63.400  0.00  0.00            
ATOM    588  C1  NANOX   1     232.600 294.900  65.300  0.00  0.00            
ATOM    589  C1  NANOX   1     229.600 299.100  62.100  0.00  0.00            
ATOM    590  C1  NANOX   1     230.200 305.200  62.000  0.00  0.00            
ATOM    591  C1  NANOX   1     229.600 310.900  62.300  0.00  0.00            
ATOM    592  C1  NANOX   1     223.800 314.300  63.700  0.00  0.00            
ATOM    593  C1  NANOX   1     227.200 322.600  67.300  0.00  0.00            
ATOM    594  C1  NANOX   1     223.300 317.300  70.300  0.00  0.00            
ATOM    595  C1  NANOX   1     225.000 329.500  79.500  0.00  0.00            
ATOM    596  C1  NANOX   1     228.000 330.400  83.400  0.00  0.00            
ATOM    597  C1  NANOX   1     225.000 328.500  87.200  0.00  0.00            
ATOM    598  C1  NANOX   1     232.800 329.500  95.100  0.00  0.00            
ATOM    599  C1  NANOX   1     227.600 328.500  91.500  0.00  0.00            
ATOM    600  C1  NANOX   1     231.600 326.500  99.300  0.00  0.00            
ATOM    601  C1  NANOX   1     237.000 325.600 103.400  0.00  0.00            
ATOM    602  C1  NANOX   1     239.600 321.700 107.000  0.00  0.00            
ATOM    603  C1  NANOX   1     235.800 313.000 107.600  0.00  0.00            
ATOM    604  C1  NANOX   1     254.200 316.200 106.400  0.00  0.00            
ATOM    605  C1  NANOX   1     254.700 308.700 104.900  0.00  0.00            
ATOM    606  C1  NANOX   1     257.300 304.500 102.300  0.00  0.00            
ATOM    607  C1  NANOX   1     260.100 301.900  98.000  0.00  0.00            
ATOM    608  C1  NANOX   1     252.700 295.200 100.000  0.00  0.00            
ATOM    609  C1  NANOX   1     254.700 292.500  96.500  0.00  0.00            
ATOM    610  C1  NANOX   1     259.300 294.300  94.100  0.00  0.00            
ATOM    611  C1  NANOX   1     254.000 287.700  88.300  0.00  0.00            
ATOM    612  C1  NANOX   1     256.800 287.100  82.700  0.00  0.00            
ATOM    613  C1  NANOX   1     258.900 292.400  83.200  0.00  0.00            
ATOM    614  C1  NANOX   1     252.000 294.300  67.200  0.00  0.00            
ATOM    615  C1  NANOX   1     247.800 290.300  66.900  0.00  0.00            
ATOM    616  C1  NANOX   1     242.000 295.600  64.000  0.00  0.00            
ATOM    617  C1  NANOX   1     248.800 297.300  64.500  0.00  0.00            
ATOM    618  C1  NANOX   1     244.600 302.900  58.300  0.00  0.00            
ATOM    619  C1  NANOX   1     238.400 307.200  58.200  0.00  0.00            
ATOM    620  C1  NANOX   1     238.200 312.200  59.500  0.00  0.00            
ATOM    621  C1  NANOX   1     238.500 321.000  63.300  0.00  0.00            
ATOM    622  C1  NANOX   1     236.600 318.000  60.000  0.00  0.00            
ATOM    623  C1  NANOX   1     230.500 316.700  63.800  0.00  0.00            
ATOM    624  C1  NANOX   1     232.900 322.400  64.700  0.00  0.00            
ATOM    625  C1  NANOX   1     233.900 328.500  68.600  0.00  0.00            
ATOM    626  C1  NANOX   1     236.800 334.600  79.100  0.00  0.00            
ATOM    627  C1  NANOX   1     232.700 334.000  82.500  0.00  0.00            
ATOM    628  C1  NANOX   1     235.500 333.800  88.200  0.00  0.00            
ATOM    629  C1  NANOX   1     240.700 333.800  89.600  0.00  0.00            
ATOM    630  C1  NANOX   1     240.600 332.000  96.100  0.00  0.00            
ATOM    631  C1  NANOX   1     248.200 328.400  99.300  0.00  0.00            
ATOM    632  C1  NANOX   1     247.300 323.500 103.900  0.00  0.00            
ATOM    633  C1  NANOX   1     242.200 324.200 102.700  0.00  0.00            
ATOM    634  C1  NANOX   1     237.200 308.300 109.200  0.00  0.00            
ATOM    635  C1  NANOX   1     241.900 311.700 108.000  0.00  0.00            
ATOM    636  C1  NANOX   1     239.600 303.200 109.100  0.00  0.00            
ATOM    637  C1  NANOX   1     250.500 299.000 104.200  0.00  0.00            
ATOM    638  C1  NANOX   1     240.300 297.600 104.400  0.00  0.00            
ATOM    639  C1  NANOX   1     244.500 294.000 103.300  0.00  0.00            
ATOM    640  C1  NANOX   1     247.600 290.800  99.500  0.00  0.00            
ATOM    641  C1  NANOX   1     244.600 285.500  90.400  0.00  0.00            
ATOM    642  C1  NANOX   1     234.800 285.300  81.100  0.00  0.00            
ATOM    643  C1  NANOX   1     239.500 282.400  81.000  0.00  0.00            
ATOM    644  C1  NANOX   1     237.900 285.300  74.200  0.00  0.00            
ATOM    645  C1  NANOX   1     231.700 288.000  78.400  0.00  0.00            
ATOM    646  C1  NANOX   1     234.400 289.400  72.900  0.00  0.00            
ATOM    647  C1  NANOX   1     235.500 292.400  69.300  0.00  0.00            
ATOM    648  C1  NANOX   1     223.400 305.800  69.200  0.00  0.00            
ATOM    649  C1  NANOX   1     228.800 297.700  67.500  0.00  0.00            
ATOM    650  C1  NANOX   1     222.000 312.900  68.600  0.00  0.00            
ATOM    651  C1  NANOX   1     223.800 321.700  73.400  0.00  0.00            
ATOM    652  C1  NANOX   1     218.300 316.000  72.700  0.00  0.00            
ATOM    653  C1  NANOX   1     219.300 320.300  75.100  0.00  0.00            
ATOM    654  C1  NANOX   1     221.900 323.600  77.800  0.00  0.00            
ATOM    655  C1  NANOX   1     224.500 324.800  91.200  0.00  0.00            
ATOM    656  C1  NANOX   1     224.600 326.100  82.900  0.00  0.00            
ATOM    657  C1  NANOX   1     222.500 316.000  94.300  0.00  0.00            
ATOM    658  C1  NANOX   1     227.100 321.800 101.100  0.00  0.00            
ATOM    659  C1  NANOX   1     228.300 325.400  95.500  0.00  0.00            
ATOM    660  C1  NANOX   1     235.300 319.600 107.400  0.00  0.00            
ATOM    661  C1  NANOX   1     229.800 317.700 102.900  0.00  0.00            
ATOM    662  C1  NANOX   1     257.700 318.600 101.000  0.00  0.00            
ATOM    663  C1  NANOX   1     259.200 320.000  95.200  0.00  0.00            
ATOM    664  C1  NANOX   1     251.900 304.100 103.700  0.00  0.00            
ATOM    665  C1  NANOX   1     260.500 301.100  93.100  0.00  0.00            
ATOM    666  C1  NANOX   1     263.600 306.400  93.200  0.00  0.00            
ATOM    667  C1  NANOX   1     256.300 297.200  97.400  0.00  0.00            
ATOM    668  C1  NANOX   1     261.600 295.300  89.400  0.00  0.00            
ATOM    669  C1  NANOX   1     260.500 298.500  75.700  0.00  0.00            
ATOM    670  C1  NANOX   1     261.500 293.700  77.000  0.00  0.00            
ATOM    671  C1  NANOX   1     259.600 294.100  72.500  0.00  0.00            
ATOM    672  C1  NANOX   1     251.900 291.000  72.900  0.00  0.00            
ATOM    673  C1  NANOX   1     258.000 302.000  68.600  0.00  0.00            
ATOM    674  C1  NANOX   1     249.200 302.100  61.200  0.00  0.00            
ATOM    675  C1  NANOX   1     252.900 310.800  63.500  0.00  0.00            
ATOM    676  C1  NANOX   1     244.100 313.400  60.800  0.00  0.00            
ATOM    677  C1  NANOX   1     234.800 313.500  62.600  0.00  0.00            
ATOM    678  C1  NANOX   1     241.900 318.100  60.100  0.00  0.00            
ATOM    679  C1  NANOX   1     237.600 325.200  66.500  0.00  0.00            
ATOM    680  C1  NANOX   1     238.500 328.900  70.500  0.00  0.00            
ATOM    681  C1  NANOX   1     245.900 330.800  75.500  0.00  0.00            
ATOM    682  C1  NANOX   1     239.300 333.700  74.300  0.00  0.00            
ATOM    683  C1  NANOX   1     247.600 332.900  80.300  0.00  0.00            
ATOM    684  C1  NANOX   1     241.400 334.300  79.000  0.00  0.00            
ATOM    685  C1  NANOX   1     237.600 333.100  83.900  0.00  0.00            
ATOM    686  C1  NANOX   1     249.900 330.700  89.000  0.00  0.00            
ATOM    687  C1  NANOX   1     251.100 326.100  96.500  0.00  0.00            
ATOM    688  C1  NANOX   1     252.900 320.200 101.200  0.00  0.00            
ATOM    689  C1  NANOX   1     255.400 324.100  98.900  0.00  0.00            
ATOM    690  C1  NANOX   1     231.500 309.700 108.700  0.00  0.00            
ATOM    691  C1  NANOX   1     229.600 304.400 105.500  0.00  0.00            
ATOM    692  C1  NANOX   1     236.400 299.400 107.000  0.00  0.00            
ATOM    693  C1  NANOX   1     239.700 291.700 104.300  0.00  0.00            
ATOM    694  C1  NANOX   1     232.000 292.800  99.400  0.00  0.00            
ATOM    695  C1  NANOX   1     237.000 288.500  98.600  0.00  0.00            
ATOM    696  C1  NANOX   1     239.800 284.800  92.000  0.00  0.00            
ATOM    697  C1  NANOX   1     238.700 284.000  87.200  0.00  0.00            
ATOM    698  C1  NANOX   1     234.100 286.000  88.500  0.00  0.00            
ATOM    699  C1  NANOX   1     230.400 292.000  70.700  0.00  0.00            
ATOM    700  C1  NANOX   1     228.900 287.500  73.500  0.00  0.00            
ATOM    701  C1  NANOX   1     225.100 295.300  70.100  0.00  0.00            
ATOM    702  C1  NANOX   1     223.500 300.300  67.500  0.00  0.00            
ATOM    703  C1  NANOX   1     226.900 302.900  65.600  0.00  0.00            
ATOM    704  C1  NANOX   1     219.200 302.900  72.600  0.00  0.00            
ATOM    705  C1  NANOX   1     219.100 309.600  72.800  0.00  0.00            
ATOM    706  C1  NANOX   1     220.300 321.000  83.600  0.00  0.00            
ATOM    707  C1  NANOX   1     219.000 317.600  89.300  0.00  0.00            
ATOM    708  C1  NANOX   1     220.100 322.900  88.800  0.00  0.00            
ATOM    709  C1  NANOX   1     219.900 322.500  93.700  0.00  0.00            
ATOM    710  C1  NANOX   1     224.000 323.700  97.200  0.00  0.00            
ATOM    711  C1  NANOX   1     222.900 319.200  98.100  0.00  0.00            
ATOM    712  C1  NANOX   1     224.500 313.700 103.500  0.00  0.00            
ATOM    713  C1  NANOX   1     230.900 315.200 108.000  0.00  0.00            
ATOM    714  C1  NANOX   1     257.700 313.000 100.300  0.00  0.00            
ATOM    715  C1  NANOX   1     263.300 317.500  96.800  0.00  0.00            
ATOM    716  C1  NANOX   1     261.700 306.800  97.700  0.00  0.00            
ATOM    717  C1  NANOX   1     262.800 311.800  94.600  0.00  0.00            
ATOM    718  C1  NANOX   1     267.600 306.300  88.700  0.00  0.00            
ATOM    719  C1  NANOX   1     264.300 301.300  89.500  0.00  0.00            
ATOM    720  C1  NANOX   1     265.300 302.800  84.700  0.00  0.00            
ATOM    721  C1  NANOX   1     261.300 297.100  81.400  0.00  0.00            
ATOM    722  C1  NANOX   1     257.200 296.700  68.500  0.00  0.00            
ATOM    723  C1  NANOX   1     253.500 305.400  63.400  0.00  0.00            
ATOM    724  C1  NANOX   1     254.600 301.100  65.100  0.00  0.00            
ATOM    725  C1  NANOX   1     249.000 307.000  60.800  0.00  0.00            
ATOM    726  C1  NANOX   1     249.500 313.200  59.900  0.00  0.00            
ATOM    727  C1  NANOX   1     244.000 309.200  59.200  0.00  0.00            
ATOM    728  C1  NANOX   1     247.200 318.100  60.800  0.00  0.00            
ATOM    729  C1  NANOX   1     243.900 322.000  62.200  0.00  0.00            
ATOM    730  C1  NANOX   1     242.600 326.800  65.200  0.00  0.00            
ATOM    731  C1  NANOX   1     247.800 326.100  66.900  0.00  0.00            
ATOM    732  C1  NANOX   1     244.200 332.400  85.100  0.00  0.00            
ATOM    733  C1  NANOX   1     251.100 333.600  85.600  0.00  0.00            
ATOM    734  C1  NANOX   1     245.400 331.900  90.200  0.00  0.00            
ATOM    735  C1  NANOX   1     254.600 329.900  88.700  0.00  0.00            
ATOM    736  C1  NANOX   1     248.500 330.200  94.500  0.00  0.00            
ATOM    737  C1  NANOX   1     258.100 325.200  94.100  0.00  0.00            
ATOM    738  C1  NANOX   1     235.300 304.000 106.900  0.00  0.00            
ATOM    739  C1  NANOX   1     225.000 305.000 102.300  0.00  0.00            
ATOM    740  C1  NANOX   1     228.100 301.000 102.600  0.00  0.00            
ATOM    741  C1  NANOX   1     233.900 296.100 103.400  0.00  0.00            
ATOM    742  C1  NANOX   1     241.800 291.500  99.200  0.00  0.00            
ATOM    743  C1  NANOX   1     228.100 287.400  89.700  0.00  0.00            
ATOM    744  C1  NANOX   1     228.300 286.500  84.200  0.00  0.00            
ATOM    745  C1  NANOX   1     227.000 288.800  79.900  0.00  0.00            
ATOM    746  C1  NANOX   1     226.800 290.900  85.500  0.00  0.00            
ATOM    747  C1  NANOX   1     220.300 302.000  78.800  0.00  0.00            
ATOM    748  C1  NANOX   1     220.900 296.100  80.000  0.00  0.00            
ATOM    749  C1  NANOX   1     218.800 313.100  76.400  0.00  0.00            
ATOM    750  C1  NANOX   1     216.500 305.900  75.500  0.00  0.00            
ATOM    751  C1  NANOX   1     217.300 315.300  80.600  0.00  0.00            
ATOM    752  C1  NANOX   1     218.500 309.700  83.000  0.00  0.00            
ATOM    753  C1  NANOX   1     217.900 314.100  85.700  0.00  0.00            
ATOM    754  C1  NANOX   1     219.200 311.800  92.500  0.00  0.00            
ATOM    755  C1  NANOX   1     228.000 309.300 103.600  0.00  0.00            
ATOM    756  C1  NANOX   1     223.400 313.900  98.500  0.00  0.00            
ATOM    757  C1  NANOX   1     263.100 315.700  91.400  0.00  0.00            
ATOM    758  C1  NANOX   1     260.500 322.200  90.700  0.00  0.00            
ATOM    759  C1  NANOX   1     265.800 311.200  90.200  0.00  0.00            
ATOM    760  C1  NANOX   1     264.200 314.300  87.000  0.00  0.00            
ATOM    761  C1  NANOX   1     263.200 305.400  75.400  0.00  0.00            
ATOM    762  C1  NANOX   1     265.100 300.300  76.000  0.00  0.00            
ATOM    763  C1  NANOX   1     262.700 301.900  71.700  0.00  0.00            
ATOM    764  C1  NANOX   1     261.600 305.400  68.100  0.00  0.00            
ATOM    765  C1  NANOX   1     258.200 305.600  64.600  0.00  0.00            
ATOM    766  C1  NANOX   1     260.500 310.800  68.400  0.00  0.00            
ATOM    767  C1  NANOX   1     256.700 318.200  65.100  0.00  0.00            
ATOM    768  C1  NANOX   1     254.800 321.800  68.700  0.00  0.00            
ATOM    769  C1  NANOX   1     252.700 326.900  67.300  0.00  0.00            
ATOM    770  C1  NANOX   1     250.800 329.900  71.700  0.00  0.00            
ATOM    771  C1  NANOX   1     253.200 330.600  77.200  0.00  0.00            
ATOM    772  C1  NANOX   1     253.800 326.500  73.700  0.00  0.00            
ATOM    773  C1  NANOX   1     257.700 325.700  88.400  0.00  0.00            
ATOM    774  C1  NANOX   1     253.000 330.700  82.100  0.00  0.00            
ATOM    775  C1  NANOX   1     252.000 326.700  91.600  0.00  0.00            
ATOM    776  C1  NANOX   1     221.100 304.500  97.700  0.00  0.00            
ATOM    777  C1  NANOX   1     225.400 298.200  99.000  0.00  0.00            
ATOM    778  C1  NANOX   1     226.200 293.400  98.200  0.00  0.00            
ATOM    779  C1  NANOX   1     233.100 289.800  94.800  0.00  0.00            
ATOM    780  C1  NANOX   1     224.800 291.000  90.600  0.00  0.00            
ATOM    781  C1  NANOX   1     222.200 296.500  90.400  0.00  0.00            
ATOM    782  C1  NANOX   1     224.200 294.000  76.900  0.00  0.00            
ATOM    783  C1  NANOX   1     222.000 298.600  75.300  0.00  0.00            
ATOM    784  C1  NANOX   1     216.500 304.700  86.200  0.00  0.00            
ATOM    785  C1  NANOX   1     218.900 306.800  92.700  0.00  0.00            
ATOM    786  C1  NANOX   1     217.500 309.400  88.300  0.00  0.00            
ATOM    787  C1  NANOX   1     219.200 310.800  97.700  0.00  0.00            
ATOM    788  C1  NANOX   1     221.900 308.400 101.100  0.00  0.00            
ATOM    789  C1  NANOX   1     264.900 319.700  88.700  0.00  0.00            
ATOM    790  C1  NANOX   1     265.700 310.200  83.200  0.00  0.00            
ATOM    791  C1  NANOX   1     266.800 317.400  82.800  0.00  0.00            
ATOM    792  C1  NANOX   1     265.200 304.600  79.900  0.00  0.00            
ATOM    793  C1  NANOX   1     264.400 310.400  72.800  0.00  0.00            
ATOM    794  C1  NANOX   1     265.200 311.800  77.700  0.00  0.00            
ATOM    795  C1  NANOX   1     257.700 312.700  63.900  0.00  0.00            
ATOM    796  C1  NANOX   1     252.000 315.800  63.200  0.00  0.00            
ATOM    797  C1  NANOX   1     249.000 321.600  64.400  0.00  0.00            
ATOM    798  C1  NANOX   1     258.900 326.700  75.000  0.00  0.00            
ATOM    799  C1  NANOX   1     257.900 330.500  80.100  0.00  0.00            
ATOM    800  C1  NANOX   1     257.800 328.500  84.800  0.00  0.00            
ATOM    801  C1  NANOX   1     262.700 324.300  85.700  0.00  0.00            
ATOM    802  C1  NANOX   1     225.400 295.400  93.900  0.00  0.00            
ATOM    803  C1  NANOX   1     228.700 291.900  93.800  0.00  0.00            
ATOM    804  C1  NANOX   1     222.300 292.700  86.700  0.00  0.00            
ATOM    805  C1  NANOX   1     219.200 296.900  85.900  0.00  0.00            
ATOM    806  C1  NANOX   1     222.600 300.600  94.300  0.00  0.00            
ATOM    807  C1  NANOX   1     219.800 302.100  89.300  0.00  0.00            
ATOM    808  C1  NANOX   1     261.600 321.100  76.400  0.00  0.00            
ATOM    809  C1  NANOX   1     264.500 317.400  78.400  0.00  0.00            
ATOM    810  C1  NANOX   1     262.100 318.000  72.700  0.00  0.00            
ATOM    811  C1  NANOX   1     259.500 315.600  68.400  0.00  0.00            
ATOM    812  C1  NANOX   1     259.600 324.300  80.200  0.00  0.00            
ATOM    813  C1  NANOX   1     263.100 320.600  82.000  0.00  0.00            
ATOM    814  Qa  NANOX   1     242.500 307.500 112.700  0.00  0.00            
ATOM    815  Qa  NANOX   1     250.100 310.500 113.900  0.00  0.00            
ATOM    816  Qa  NANOX   1     253.000 300.100 111.500  0.00  0.00            
ATOM    817  Qa  NANOX   1     245.800 298.700 111.900  0.00  0.00            
ATOM    818  Qa  NANOX   1     251.000 290.800 106.500  0.00  0.00            
ATOM    819  Qa  NANOX   1     254.000 284.900  97.100  0.00  0.00            
ATOM    820  Qa  NANOX   1     252.300 282.200  92.400  0.00  0.00            
ATOM    821  Qa  NANOX   1     242.600 285.600  98.200  0.00  0.00            
ATOM    822  Qa  NANOX   1     254.300 281.400  82.900  0.00  0.00            
ATOM    823  Qa  NANOX   1     249.100 281.400  84.600  0.00  0.00            
ATOM    824  Qa  NANOX   1     244.200 281.200  85.800  0.00  0.00            
ATOM    825  Qa  NANOX   1     237.100 286.200  66.900  0.00  0.00            
ATOM    826  Qa  NANOX   1     242.200 289.300  62.000  0.00  0.00            
ATOM    827  Qa  NANOX   1     235.400 297.300  58.800  0.00  0.00            
ATOM    828  Qa  NANOX   1     232.200 290.700  63.800  0.00  0.00            
ATOM    829  Qa  NANOX   1     227.300 297.100  57.900  0.00  0.00            
ATOM    830  Qa  NANOX   1     227.600 304.000  58.000  0.00  0.00            
ATOM    831  Qa  NANOX   1     226.300 309.300  59.100  0.00  0.00            
ATOM    832  Qa  NANOX   1     219.800 314.400  62.200  0.00  0.00            
ATOM    833  Qa  NANOX   1     227.000 323.400  62.700  0.00  0.00            
ATOM    834  Qa  NANOX   1     220.000 320.800  68.200  0.00  0.00            
ATOM    835  Qa  NANOX   1     221.100 331.700  81.900  0.00  0.00            
ATOM    836  Qa  NANOX   1     225.800 334.000  84.600  0.00  0.00            
ATOM    837  Qa  NANOX   1     222.200 332.200  88.400  0.00  0.00            
ATOM    838  Qa  NANOX   1     231.300 333.000  97.200  0.00  0.00            
ATOM    839  Qa  NANOX   1     227.200 333.500  92.000  0.00  0.00            
ATOM    840  Qa  NANOX   1     227.700 328.300 101.300  0.00  0.00            
ATOM    841  Qa  NANOX   1     233.300 325.600 107.100  0.00  0.00            
ATOM    842  Qa  NANOX   1     239.400 321.500 111.500  0.00  0.00            
ATOM    843  Qa  NANOX   1     234.600 312.700 112.900  0.00  0.00            
ATOM    844  Qa  NANOX   1     257.400 316.300 110.300  0.00  0.00            
ATOM    845  Qa  NANOX   1     256.800 307.000 108.100  0.00  0.00            
ATOM    846  Qa  NANOX   1     261.000 305.000 105.300  0.00  0.00            
ATOM    847  Qa  NANOX   1     262.300 298.600  99.700  0.00  0.00            
ATOM    848  Qa  NANOX   1     255.700 293.000 102.700  0.00  0.00            
ATOM    849  Qa  NANOX   1     257.400 289.400  98.900  0.00  0.00            
ATOM    850  Qa  NANOX   1     261.400 290.100  95.800  0.00  0.00            
ATOM    851  Qa  NANOX   1     256.700 285.200  89.100  0.00  0.00            
ATOM    852  Qa  NANOX   1     261.000 284.600  84.600  0.00  0.00            
ATOM    853  Qa  NANOX   1     262.000 290.000  85.800  0.00  0.00            
ATOM    854  Qa  NANOX   1     253.200 291.800  63.600  0.00  0.00            
ATOM    855  Qa  NANOX   1     248.700 289.500  62.700  0.00  0.00            
ATOM    856  Qa  NANOX   1     240.200 294.200  59.800  0.00  0.00            
ATOM    857  Qa  NANOX   1     251.400 295.700  60.600  0.00  0.00            
ATOM    858  Qa  NANOX   1     246.700 301.600  55.200  0.00  0.00            
ATOM    859  Qa  NANOX   1     239.200 305.400  55.100  0.00  0.00            
ATOM    860  Qa  NANOX   1     235.700 312.900  55.700  0.00  0.00            
ATOM    861  Qa  NANOX   1     239.300 326.000  60.400  0.00  0.00            
ATOM    862  Qa  NANOX   1     235.500 319.700  55.000  0.00  0.00            
ATOM    863  Qa  NANOX   1     227.900 317.900  60.900  0.00  0.00            
ATOM    864  Qa  NANOX   1     231.000 324.100  60.100  0.00  0.00            
ATOM    865  Qa  NANOX   1     232.400 328.700  64.200  0.00  0.00            
ATOM    866  Qa  NANOX   1     238.600 338.800  81.700  0.00  0.00            
ATOM    867  Qa  NANOX   1     233.600 338.300  83.900  0.00  0.00            
ATOM    868  Qa  NANOX   1     234.200 338.400  88.900  0.00  0.00            
ATOM    869  Qa  NANOX   1     240.500 337.100  92.500  0.00  0.00            
ATOM    870  Qa  NANOX   1     240.000 335.800  98.100  0.00  0.00            
ATOM    871  Qa  NANOX   1     248.500 330.900 102.900  0.00  0.00            
ATOM    872  Qa  NANOX   1     251.100 324.200 106.500  0.00  0.00            
ATOM    873  Qa  NANOX   1     243.100 327.600 106.200  0.00  0.00            
ATOM    874  Qa  NANOX   1     230.500 308.300 112.500  0.00  0.00            
ATOM    875  Qa  NANOX   1     227.100 304.300 109.400  0.00  0.00            
ATOM    876  Qa  NANOX   1     233.800 296.500 110.300  0.00  0.00            
ATOM    877  Qa  NANOX   1     238.800 288.700 107.700  0.00  0.00            
ATOM    878  Qa  NANOX   1     230.500 290.000 102.900  0.00  0.00            
ATOM    879  Qa  NANOX   1     233.900 286.600 101.200  0.00  0.00            
ATOM    880  Qa  NANOX   1     238.700 280.400  93.800  0.00  0.00            
ATOM    881  Qa  NANOX   1     238.300 279.900  88.000  0.00  0.00            
ATOM    882  Qa  NANOX   1     231.900 283.200  91.500  0.00  0.00            
ATOM    883  Qa  NANOX   1     228.800 290.100  67.400  0.00  0.00            
ATOM    884  Qa  NANOX   1     226.600 285.900  70.100  0.00  0.00            
ATOM    885  Qa  NANOX   1     221.800 292.600  68.100  0.00  0.00            
ATOM    886  Qa  NANOX   1     219.900 300.400  64.800  0.00  0.00            
ATOM    887  Qa  NANOX   1     223.700 303.500  61.800  0.00  0.00            
ATOM    888  Qa  NANOX   1     217.400 302.500  68.800  0.00  0.00            
ATOM    889  Qa  NANOX   1     216.200 308.400  69.200  0.00  0.00            
ATOM    890  Qa  NANOX   1     217.800 324.600  83.800  0.00  0.00            
ATOM    891  Qa  NANOX   1     215.300 318.200  92.300  0.00  0.00            
ATOM    892  Qa  NANOX   1     215.800 325.800  89.200  0.00  0.00            
ATOM    893  Qa  NANOX   1     217.200 324.600  94.300  0.00  0.00            
ATOM    894  Qa  NANOX   1     222.300 327.000 100.600  0.00  0.00            
ATOM    895  Qa  NANOX   1     219.200 318.400 101.000  0.00  0.00            
ATOM    896  Qa  NANOX   1     222.100 314.300 107.400  0.00  0.00            
ATOM    897  Qa  NANOX   1     229.300 317.900 111.400  0.00  0.00            
ATOM    898  Qa  NANOX   1     260.300 313.300 103.800  0.00  0.00            
ATOM    899  Qa  NANOX   1     265.100 320.100  99.800  0.00  0.00            
ATOM    900  Qa  NANOX   1     264.900 305.600 100.100  0.00  0.00            
ATOM    901  Qa  NANOX   1     266.600 311.700  97.000  0.00  0.00            
ATOM    902  Qa  NANOX   1     270.700 307.700  92.000  0.00  0.00            
ATOM    903  Qa  NANOX   1     266.800 298.700  93.000  0.00  0.00            
ATOM    904  Qa  NANOX   1     269.700 299.900  86.800  0.00  0.00            
ATOM    905  Qa  NANOX   1     265.600 296.800  82.300  0.00  0.00            
ATOM    906  Qa  NANOX   1     257.100 295.100  64.400  0.00  0.00            
ATOM    907  Qa  NANOX   1     254.600 304.300  59.100  0.00  0.00            
ATOM    908  Qa  NANOX   1     255.500 299.400  61.500  0.00  0.00            
ATOM    909  Qa  NANOX   1     250.800 306.600  56.600  0.00  0.00            
ATOM    910  Qa  NANOX   1     252.200 313.400  56.600  0.00  0.00            
ATOM    911  Qa  NANOX   1     243.000 311.500  54.900  0.00  0.00            
ATOM    912  Qa  NANOX   1     248.500 320.200  57.200  0.00  0.00            
ATOM    913  Qa  NANOX   1     244.200 323.800  59.000  0.00  0.00            
ATOM    914  Qa  NANOX   1     243.100 330.800  62.900  0.00  0.00            
ATOM    915  Qa  NANOX   1     248.000 329.000  62.400  0.00  0.00            
ATOM    916  Qa  NANOX   1     243.900 337.500  84.300  0.00  0.00            
ATOM    917  Qa  NANOX   1     253.200 337.100  87.400  0.00  0.00            
ATOM    918  Qa  NANOX   1     246.500 336.400  91.600  0.00  0.00            
ATOM    919  Qa  NANOX   1     257.200 334.100  90.000  0.00  0.00            
ATOM    920  Qa  NANOX   1     252.900 332.000  95.400  0.00  0.00            
ATOM    921  Qa  NANOX   1     261.800 327.200  94.300  0.00  0.00            
ATOM    922  Qa  NANOX   1     217.200 301.600  98.500  0.00  0.00            
ATOM    923  Qa  NANOX   1     222.900 297.000 102.800  0.00  0.00            
ATOM    924  Qa  NANOX   1     223.200 291.200  99.800  0.00  0.00            
ATOM    925  Qa  NANOX   1     231.400 285.100  97.100  0.00  0.00            
ATOM    926  Qa  NANOX   1     222.600 289.500  93.800  0.00  0.00            
ATOM    927  Qa  NANOX   1     218.900 294.200  92.500  0.00  0.00            
ATOM    928  Qa  NANOX   1     221.200 291.600  74.900  0.00  0.00            
ATOM    929  Qa  NANOX   1     218.200 296.300  74.400  0.00  0.00            
ATOM    930  Qa  NANOX   1     213.700 303.700  89.000  0.00  0.00            
ATOM    931  Qa  NANOX   1     215.600 304.900  94.300  0.00  0.00            
ATOM    932  Qa  NANOX   1     213.300 309.400  89.900  0.00  0.00            
ATOM    933  Qa  NANOX   1     216.000 311.900 100.100  0.00  0.00            
ATOM    934  Qa  NANOX   1     218.900 305.800 104.900  0.00  0.00            
ATOM    935  Qa  NANOX   1     268.900 319.100  92.300  0.00  0.00            
ATOM    936  Qa  NANOX   1     270.100 308.400  82.700  0.00  0.00            
ATOM    937  Qa  NANOX   1     271.100 318.000  84.600  0.00  0.00            
ATOM    938  Qa  NANOX   1     270.400 304.300  79.000  0.00  0.00            
ATOM    939  Qa  NANOX   1     267.700 314.000  72.500  0.00  0.00            
ATOM    940  Qa  NANOX   1     269.800 313.400  78.200  0.00  0.00            
ATOM    941  Qa  NANOX   1     257.900 314.600  59.400  0.00  0.00            
ATOM    942  Qa  NANOX   1     254.100 317.900  58.500  0.00  0.00            
ATOM    943  Qa  NANOX   1     251.800 321.800  61.100  0.00  0.00            
ATOM    944  Qa  NANOX   1     262.800 328.700  76.400  0.00  0.00            
ATOM    945  Qa  NANOX   1     260.600 333.800  81.100  0.00  0.00            
ATOM    946  Qa  NANOX   1     260.400 332.000  86.500  0.00  0.00            
ATOM    947  Qa  NANOX   1     265.800 327.200  85.000  0.00  0.00            
ATOM    948  NC3 DPPCX   2     151.300 296.600  55.900  0.00  0.00            
ATOM    949  PO4 DPPCX   2     155.600 296.900  57.900  0.00  0.00            
ATOM    950  GL1 DPPCX   2     153.100 298.500  61.000  0.00  0.00            
ATOM    951  GL2 DPPCX   2     150.700 295.500  61.400  0.00  0.00            
ATOM    952  C1A DPPCX   2     155.000 300.200  64.500  0.00  0.00            
ATOM    953  C2A DPPCX   2     156.800 301.300  68.900  0.00  0.00            
ATOM    954  C3A DPPCX   2     159.200 303.000  72.300  0.00  0.00            
ATOM    955  C4A DPPCX   2     158.500 301.600  76.000  0.00  0.00            
ATOM    956  C1B DPPCX   2     151.900 295.200  64.900  0.00  0.00            
ATOM    957  C2B DPPCX   2     153.300 296.700  68.400  0.00  0.00            
ATOM    958  C3B DPPCX   2     155.600 297.500  73.200  0.00  0.00            
ATOM    959  C4B DPPCX   2     154.000 298.100  77.000  0.00  0.00            
ATOM    960  NC3 DPPCX   3     385.300 178.500   9.700  0.00  0.00            
ATOM    961  PO4 DPPCX   3     385.800 174.500  11.200  0.00  0.00            
ATOM    962  GL1 DPPCX   3     387.800 172.800  13.600  0.00  0.00            
ATOM    963  GL2 DPPCX   3     390.700 173.200  12.500  0.00  0.00            
ATOM    964  C1A DPPCX   3     388.900 173.100  17.300  0.00  0.00            
ATOM    965  C2A DPPCX   3     392.400 172.400  21.800  0.00  0.00            
ATOM    966  C3A DPPCX   3     393.900 172.300  25.900  0.00  0.00            
ATOM    967  C4A DPPCX   3     392.000 172.300  31.000  0.00  0.00            
ATOM    968  C1B DPPCX   3     393.300 174.500  16.700  0.00  0.00            
ATOM    969  C2B DPPCX   3     395.800 175.500  19.700  0.00  0.00            
ATOM    970  C3B DPPCX   3     397.900 177.400  24.100  0.00  0.00            
ATOM    971  C4B DPPCX   3     400.200 178.400  27.500  0.00  0.00            
ATOM    972  NC3 DPPCX   4     194.900 298.100  52.200  0.00  0.00            
ATOM    973  PO4 DPPCX   4     195.100 295.600  55.400  0.00  0.00            
ATOM    974  GL1 DPPCX   4     193.400 294.900  59.500  0.00  0.00            
ATOM    975  GL2 DPPCX   4     196.300 292.900  60.300  0.00  0.00            
ATOM    976  C1A DPPCX   4     193.800 296.800  63.400  0.00  0.00            
ATOM    977  C2A DPPCX   4     193.100 293.800  67.300  0.00  0.00            
ATOM    978  C3A DPPCX   4     191.800 290.800  70.900  0.00  0.00            
ATOM    979  C4A DPPCX   4     189.400 290.900  75.300  0.00  0.00            
ATOM    980  C1B DPPCX   4     197.300 293.100  64.500  0.00  0.00            
ATOM    981  C2B DPPCX   4     196.000 290.000  69.600  0.00  0.00            
ATOM    982  C3B DPPCX   4     195.800 286.400  72.900  0.00  0.00            
ATOM    983  C4B DPPCX   4     199.500 284.700  73.100  0.00  0.00            
ATOM    984  NC3 DPPCX   5     464.000 289.100  22.600  0.00  0.00            
ATOM    985  PO4 DPPCX   5     461.200 286.400  24.500  0.00  0.00            
ATOM    986  GL1 DPPCX   5     459.700 288.200  19.400  0.00  0.00            
ATOM    987  GL2 DPPCX   5     459.500 286.400  17.200  0.00  0.00            
ATOM    988  C1A DPPCX   5     460.900 290.200  15.100  0.00  0.00            
ATOM    989  C2A DPPCX   5     461.900 290.500  10.400  0.00  0.00            
ATOM    990  C3A DPPCX   5     463.200 287.900   7.600  0.00  0.00            
ATOM    991  C4A DPPCX   5     461.200 289.300   2.900  0.00  0.00            
ATOM    992  C1B DPPCX   5     456.000 288.000  15.300  0.00  0.00            
ATOM    993  C2B DPPCX   5     454.200 291.700  15.100  0.00  0.00            
ATOM    994  C3B DPPCX   5     450.900 293.400  14.400  0.00  0.00            
ATOM    995  C4B DPPCX   5     450.100 293.900  10.300  0.00  0.00            
ATOM    996  NC3 DPPCX   6     220.800 205.000  95.600  0.00  0.00            
ATOM    997  PO4 DPPCX   6     216.800 204.000  93.800  0.00  0.00            
ATOM    998  GL1 DPPCX   6     213.100 202.800  90.300  0.00  0.00            
ATOM    999  GL2 DPPCX   6     215.200 201.400  88.900  0.00  0.00            
ATOM   1000  C1A DPPCX   6     210.100 202.600  87.200  0.00  0.00            
ATOM   1001  C2A DPPCX   6     208.500 201.100  83.200  0.00  0.00            
ATOM   1002  C3A DPPCX   6     205.600 201.500  79.200  0.00  0.00            
ATOM   1003  C4A DPPCX   6     201.000 199.500  77.300  0.00  0.00            
ATOM   1004  C1B DPPCX   6     216.500 199.500  84.200  0.00  0.00            
ATOM   1005  C2B DPPCX   6     215.300 200.700  80.500  0.00  0.00            
ATOM   1006  C3B DPPCX   6     218.300 201.600  76.100  0.00  0.00            
ATOM   1007  C4B DPPCX   6     217.000 201.700  71.500  0.00  0.00            
ATOM   1008  NC3 DPPCX   7     327.100 331.300  17.600  0.00  0.00            
ATOM   1009  PO4 DPPCX   7     323.500 331.100  19.500  0.00  0.00            
ATOM   1010  GL1 DPPCX   7     325.900 332.800  23.100  0.00  0.00            
ATOM   1011  GL2 DPPCX   7     328.100 333.700  22.500  0.00  0.00            
ATOM   1012  C1A DPPCX   7     329.100 333.100  27.900  0.00  0.00            
ATOM   1013  C2A DPPCX   7     331.500 332.500  30.600  0.00  0.00            
ATOM   1014  C3A DPPCX   7     331.800 327.700  33.000  0.00  0.00            
ATOM   1015  C4A DPPCX   7     333.300 325.400  37.100  0.00  0.00            
ATOM   1016  C1B DPPCX   7     331.800 335.700  24.500  0.00  0.00            
ATOM   1017  C2B DPPCX   7     330.900 338.200  28.100  0.00  0.00            
ATOM   1018  C3B DPPCX   7     331.800 336.700  33.800  0.00  0.00            
ATOM   1019  C4B DPPCX   7     333.500 332.600  35.000  0.00  0.00            
ATOM   1020  NC3 DPPCX   8     172.100 176.100  72.700  0.00  0.00            
ATOM   1021  PO4 DPPCX   8     170.000 179.300  72.700  0.00  0.00            
ATOM   1022  GL1 DPPCX   8     173.100 179.600  76.100  0.00  0.00            
ATOM   1023  GL2 DPPCX   8     175.200 183.000  76.200  0.00  0.00            
ATOM   1024  C1A DPPCX   8     173.000 179.500  79.800  0.00  0.00            
ATOM   1025  C2A DPPCX   8     172.400 181.200  83.500  0.00  0.00            
ATOM   1026  C3A DPPCX   8     172.700 181.700  88.200  0.00  0.00            
ATOM   1027  C4A DPPCX   8     176.000 181.800  91.200  0.00  0.00            
ATOM   1028  C1B DPPCX   8     176.800 183.800  80.600  0.00  0.00            
ATOM   1029  C2B DPPCX   8     175.800 184.500  84.900  0.00  0.00            
ATOM   1030  C3B DPPCX   8     173.900 186.200  88.800  0.00  0.00            
ATOM   1031  C4B DPPCX   8     172.200 189.200  92.000  0.00  0.00            
ATOM   1032  NC3 DPPCX   9     196.100 291.100 103.800  0.00  0.00            
ATOM   1033  PO4 DPPCX   9     192.500 291.900  99.500  0.00  0.00            
ATOM   1034  GL1 DPPCX   9     194.500 291.500  95.400  0.00  0.00            
ATOM   1035  GL2 DPPCX   9     195.200 295.100  94.100  0.00  0.00            
ATOM   1036  C1A DPPCX   9     195.300 289.500  90.600  0.00  0.00            
ATOM   1037  C2A DPPCX   9     193.600 286.800  88.400  0.00  0.00            
ATOM   1038  C3A DPPCX   9     191.900 285.100  84.000  0.00  0.00            
ATOM   1039  C4A DPPCX   9     190.100 286.200  80.200  0.00  0.00            
ATOM   1040  C1B DPPCX   9     192.900 294.500  90.400  0.00  0.00            
ATOM   1041  C2B DPPCX   9     192.100 291.700  86.200  0.00  0.00            
ATOM   1042  C3B DPPCX   9     188.700 288.900  84.700  0.00  0.00            
ATOM   1043  C4B DPPCX   9     186.600 290.000  81.000  0.00  0.00            
ATOM   1044  NC3 DPPCX  10     134.800  70.300  97.800  0.00  0.00            
ATOM   1045  PO4 DPPCX  10     139.100  70.600 100.400  0.00  0.00            
ATOM   1046  GL1 DPPCX  10     136.700  71.500 103.500  0.00  0.00            
ATOM   1047  GL2 DPPCX  10     133.600  73.300 101.700  0.00  0.00            
ATOM   1048  C1A DPPCX  10     137.400  72.300 108.000  0.00  0.00            
ATOM   1049  C2A DPPCX  10     141.700  72.600 109.700  0.00  0.00            
ATOM   1050  C3A DPPCX  10     145.600  73.100 109.500  0.00  0.00            
ATOM   1051  C4A DPPCX  10     149.400  75.100 110.800  0.00  0.00            
ATOM   1052  C1B DPPCX  10     133.900  75.800 105.300  0.00  0.00            
ATOM   1053  C2B DPPCX  10     134.700  77.700 109.400  0.00  0.00            
ATOM   1054  C3B DPPCX  10     137.000  76.600 112.400  0.00  0.00            
ATOM   1055  C4B DPPCX  10     139.100  72.700 113.800  0.00  0.00            
ATOM   1056  NC3 DPPCX  11     178.300 654.400  26.600  0.00  0.00            
ATOM   1057  PO4 DPPCX  11     174.400 655.800  28.400  0.00  0.00            
ATOM   1058  GL1 DPPCX  11     173.900 655.000  24.400  0.00  0.00            
ATOM   1059  GL2 DPPCX  11     172.700 656.400  20.900  0.00  0.00            
ATOM   1060  C1A DPPCX  11     174.300 651.400  22.000  0.00  0.00            
ATOM   1061  C2A DPPCX  11     172.300 651.200  17.900  0.00  0.00            
ATOM   1062  C3A DPPCX  11     169.100 652.200  14.800  0.00  0.00            
ATOM   1063  C4A DPPCX  11     165.700 649.800  13.400  0.00  0.00            
ATOM   1064  C1B DPPCX  11     168.400 655.800  18.700  0.00  0.00            
ATOM   1065  C2B DPPCX  11     167.100 656.600  14.300  0.00  0.00            
ATOM   1066  C3B DPPCX  11     168.000 655.400  10.100  0.00  0.00            
ATOM   1067  C4B DPPCX  11     170.400 659.000   7.000  0.00  0.00            
ATOM   1068  NC3 DPPCX  12     480.900 392.500  -3.800  0.00  0.00            
ATOM   1069  PO4 DPPCX  12     482.000 389.500  -6.300  0.00  0.00            
ATOM   1070  GL1 DPPCX  12     483.500 387.600 -10.100  0.00  0.00            
ATOM   1071  GL2 DPPCX  12     484.600 384.600 -10.200  0.00  0.00            
ATOM   1072  C1A DPPCX  12     484.500 387.100 -15.000  0.00  0.00            
ATOM   1073  C2A DPPCX  12     483.600 385.700 -19.100  0.00  0.00            
ATOM   1074  C3A DPPCX  12     481.300 382.900 -22.700  0.00  0.00            
ATOM   1075  C4A DPPCX  12     478.000 380.300 -23.700  0.00  0.00            
ATOM   1076  C1B DPPCX  12     480.600 382.900 -10.800  0.00  0.00            
ATOM   1077  C2B DPPCX  12     477.000 382.700 -12.800  0.00  0.00            
ATOM   1078  C3B DPPCX  12     475.600 383.800 -16.600  0.00  0.00            
ATOM   1079  C4B DPPCX  12     475.500 384.100 -20.900  0.00  0.00            
ATOM   1080  NC3 DPPCX  13     305.400 541.000 -31.900  0.00  0.00            
ATOM   1081  PO4 DPPCX  13     305.500 542.700 -27.200  0.00  0.00            
ATOM   1082  GL1 DPPCX  13     306.600 542.500 -22.500  0.00  0.00            
ATOM   1083  GL2 DPPCX  13     307.300 545.600 -22.400  0.00  0.00            
ATOM   1084  C1A DPPCX  13     307.500 541.600 -18.300  0.00  0.00            
ATOM   1085  C2A DPPCX  13     310.300 544.500 -14.800  0.00  0.00            
ATOM   1086  C3A DPPCX  13     312.600 545.500 -11.500  0.00  0.00            
ATOM   1087  C4A DPPCX  13     314.900 543.600  -7.200  0.00  0.00            
ATOM   1088  C1B DPPCX  13     307.900 547.300 -19.100  0.00  0.00            
ATOM   1089  C2B DPPCX  13     310.700 549.200 -16.900  0.00  0.00            
ATOM   1090  C3B DPPCX  13     314.800 548.100 -15.200  0.00  0.00            
ATOM   1091  C4B DPPCX  13     318.000 550.300 -13.100  0.00  0.00            
ATOM   1092  NC3 DPPCX  14     221.000 620.900  21.400  0.00  0.00            
ATOM   1093  PO4 DPPCX  14     222.300 617.200  19.700  0.00  0.00            
ATOM   1094  GL1 DPPCX  14     220.800 617.800  15.500  0.00  0.00            
ATOM   1095  GL2 DPPCX  14     218.700 619.300  15.500  0.00  0.00            
ATOM   1096  C1A DPPCX  14     219.600 615.500  11.100  0.00  0.00            
ATOM   1097  C2A DPPCX  14     219.900 614.200   6.600  0.00  0.00            
ATOM   1098  C3A DPPCX  14     220.100 616.300   2.600  0.00  0.00            
ATOM   1099  C4A DPPCX  14     220.500 618.400  -0.900  0.00  0.00            
ATOM   1100  C1B DPPCX  14     214.900 616.700  13.500  0.00  0.00            
ATOM   1101  C2B DPPCX  14     210.700 616.100  13.700  0.00  0.00            
ATOM   1102  C3B DPPCX  14     207.600 616.300  11.000  0.00  0.00            
ATOM   1103  C4B DPPCX  14     204.800 615.000   7.700  0.00  0.00            
ATOM   1104  NC3 DPPCX  15      68.600 399.500  84.700  0.00  0.00            
ATOM   1105  PO4 DPPCX  15      66.200 395.100  84.800  0.00  0.00            
ATOM   1106  GL1 DPPCX  15      64.800 397.300  81.800  0.00  0.00            
ATOM   1107  GL2 DPPCX  15      60.800 398.200  81.100  0.00  0.00            
ATOM   1108  C1A DPPCX  15      64.300 400.200  78.400  0.00  0.00            
ATOM   1109  C2A DPPCX  15      62.800 399.500  74.000  0.00  0.00            
ATOM   1110  C3A DPPCX  15      63.100 401.700  70.300  0.00  0.00            
ATOM   1111  C4A DPPCX  15      66.900 404.100  69.200  0.00  0.00            
ATOM   1112  C1B DPPCX  15      57.400 399.400  79.000  0.00  0.00            
ATOM   1113  C2B DPPCX  15      53.700 397.600  78.400  0.00  0.00            
ATOM   1114  C3B DPPCX  15      50.700 395.200  75.200  0.00  0.00            
ATOM   1115  C4B DPPCX  15      47.600 396.000  71.800  0.00  0.00            
ATOM   1116  NC3 DPPCX  16     186.100 447.500  67.600  0.00  0.00            
ATOM   1117  PO4 DPPCX  16     188.600 449.300  66.200  0.00  0.00            
ATOM   1118  GL1 DPPCX  16     188.600 447.000  62.300  0.00  0.00            
ATOM   1119  GL2 DPPCX  16     191.800 445.600  60.400  0.00  0.00            
ATOM   1120  C1A DPPCX  16     186.700 443.500  61.100  0.00  0.00            
ATOM   1121  C2A DPPCX  16     188.800 440.200  60.700  0.00  0.00            
ATOM   1122  C3A DPPCX  16     188.200 436.200  59.900  0.00  0.00            
ATOM   1123  C4A DPPCX  16     188.300 431.300  59.700  0.00  0.00            
ATOM   1124  C1B DPPCX  16     189.100 443.800  56.900  0.00  0.00            
ATOM   1125  C2B DPPCX  16     187.300 444.400  53.200  0.00  0.00            
ATOM   1126  C3B DPPCX  16     189.200 446.700  49.900  0.00  0.00            
ATOM   1127  C4B DPPCX  16     192.700 444.200  47.200  0.00  0.00            
ATOM   1128  NC3 DPPCX  17     296.000 396.000  57.400  0.00  0.00            
ATOM   1129  PO4 DPPCX  17     294.200 398.100  55.200  0.00  0.00            
ATOM   1130  GL1 DPPCX  17     296.000 396.500  51.600  0.00  0.00            
ATOM   1131  GL2 DPPCX  17     294.400 394.700  51.100  0.00  0.00            
ATOM   1132  C1A DPPCX  17     296.300 398.600  47.400  0.00  0.00            
ATOM   1133  C2A DPPCX  17     296.800 396.800  42.900  0.00  0.00            
ATOM   1134  C3A DPPCX  17     295.200 392.800  40.300  0.00  0.00            
ATOM   1135  C4A DPPCX  17     296.200 391.700  36.600  0.00  0.00            
ATOM   1136  C1B DPPCX  17     293.300 393.600  47.700  0.00  0.00            
ATOM   1137  C2B DPPCX  17     290.500 391.700  45.900  0.00  0.00            
ATOM   1138  C3B DPPCX  17     286.600 389.700  46.200  0.00  0.00            
ATOM   1139  C4B DPPCX  17     283.700 386.500  45.600  0.00  0.00            
ATOM   1140  NC3 DPPCX  18     113.800 151.100  96.800  0.00  0.00            
ATOM   1141  PO4 DPPCX  18     109.700 150.800  95.100  0.00  0.00            
ATOM   1142  GL1 DPPCX  18     109.100 152.600  99.700  0.00  0.00            
ATOM   1143  GL2 DPPCX  18     111.400 150.900 101.400  0.00  0.00            
ATOM   1144  C1A DPPCX  18     108.500 156.500 103.000  0.00  0.00            
ATOM   1145  C2A DPPCX  18     107.000 160.800 105.000  0.00  0.00            
ATOM   1146  C3A DPPCX  18     106.400 161.800 108.500  0.00  0.00            
ATOM   1147  C4A DPPCX  18     105.600 162.100 113.400  0.00  0.00            
ATOM   1148  C1B DPPCX  18     114.900 151.400 104.500  0.00  0.00            
ATOM   1149  C2B DPPCX  18     116.600 151.200 109.200  0.00  0.00            
ATOM   1150  C3B DPPCX  18     116.600 148.300 112.300  0.00  0.00            
ATOM   1151  C4B DPPCX  18     117.400 144.600 113.900  0.00  0.00            
ATOM   1152  NC3 DPPCX  19     224.500  91.400 109.200  0.00  0.00            
ATOM   1153  PO4 DPPCX  19     228.300  94.600 109.600  0.00  0.00            
ATOM   1154  GL1 DPPCX  19     227.800  94.300 106.400  0.00  0.00            
ATOM   1155  GL2 DPPCX  19     231.300  95.300 105.600  0.00  0.00            
ATOM   1156  C1A DPPCX  19     224.500  92.700 102.800  0.00  0.00            
ATOM   1157  C2A DPPCX  19     220.800  95.000 100.000  0.00  0.00            
ATOM   1158  C3A DPPCX  19     218.500  94.400  96.800  0.00  0.00            
ATOM   1159  C4A DPPCX  19     219.300  94.100  91.800  0.00  0.00            
ATOM   1160  C1B DPPCX  19     229.500  92.700 102.200  0.00  0.00            
ATOM   1161  C2B DPPCX  19     229.000  93.500  98.100  0.00  0.00            
ATOM   1162  C3B DPPCX  19     227.400  91.600  94.300  0.00  0.00            
ATOM   1163  C4B DPPCX  19     225.400  92.200  90.400  0.00  0.00            
ATOM   1164  NC3 DPPCX  20     139.300  94.100  91.100  0.00  0.00            
ATOM   1165  PO4 DPPCX  20     140.900  98.200  91.400  0.00  0.00            
ATOM   1166  GL1 DPPCX  20     141.600 100.700  95.400  0.00  0.00            
ATOM   1167  GL2 DPPCX  20     144.600 100.000  96.700  0.00  0.00            
ATOM   1168  C1A DPPCX  20     141.100 102.700  99.300  0.00  0.00            
ATOM   1169  C2A DPPCX  20     139.100 106.000 101.900  0.00  0.00            
ATOM   1170  C3A DPPCX  20     143.200 108.000 103.800  0.00  0.00            
ATOM   1171  C4A DPPCX  20     145.900 105.900 107.300  0.00  0.00            
ATOM   1172  C1B DPPCX  20     148.400  97.400  97.300  0.00  0.00            
ATOM   1173  C2B DPPCX  20     150.200  94.800 101.600  0.00  0.00            
ATOM   1174  C3B DPPCX  20     148.200  92.900 104.700  0.00  0.00            
ATOM   1175  C4B DPPCX  20     149.800  89.700 107.100  0.00  0.00            
ATOM   1176  NC3 DPPCX  21     239.000 176.900  92.500  0.00  0.00            
ATOM   1177  PO4 DPPCX  21     240.100 172.800  94.400  0.00  0.00            
ATOM   1178  GL1 DPPCX  21     239.700 172.200  90.300  0.00  0.00            
ATOM   1179  GL2 DPPCX  21     240.600 173.800  88.700  0.00  0.00            
ATOM   1180  C1A DPPCX  21     241.600 169.000  87.100  0.00  0.00            
ATOM   1181  C2A DPPCX  21     240.800 166.800  83.400  0.00  0.00            
ATOM   1182  C3A DPPCX  21     241.700 165.100  79.500  0.00  0.00            
ATOM   1183  C4A DPPCX  21     240.600 164.000  75.500  0.00  0.00            
ATOM   1184  C1B DPPCX  21     238.100 176.800  86.000  0.00  0.00            
ATOM   1185  C2B DPPCX  21     238.700 179.100  82.000  0.00  0.00            
ATOM   1186  C3B DPPCX  21     240.900 182.400  78.800  0.00  0.00            
ATOM   1187  C4B DPPCX  21     240.500 181.100  74.200  0.00  0.00            
ATOM   1188  NC3 DPPCX  22     -61.100 196.200 168.600  0.00  0.00            
ATOM   1189  PO4 DPPCX  22     -62.700 191.800 168.400  0.00  0.00            
ATOM   1190  GL1 DPPCX  22     -64.700 191.900 164.900  0.00  0.00            
ATOM   1191  GL2 DPPCX  22     -67.000 194.300 165.600  0.00  0.00            
ATOM   1192  C1A DPPCX  22     -63.200 188.800 162.300  0.00  0.00            
ATOM   1193  C2A DPPCX  22     -63.700 185.500 161.500  0.00  0.00            
ATOM   1194  C3A DPPCX  22     -62.900 182.100 159.300  0.00  0.00            
ATOM   1195  C4A DPPCX  22     -64.600 179.200 156.200  0.00  0.00            
ATOM   1196  C1B DPPCX  22     -65.800 194.000 160.900  0.00  0.00            
ATOM   1197  C2B DPPCX  22     -67.000 191.100 157.400  0.00  0.00            
ATOM   1198  C3B DPPCX  22     -69.300 187.000 157.800  0.00  0.00            
ATOM   1199  C4B DPPCX  22     -68.600 184.800 160.800  0.00  0.00            
ATOM   1200  NC3 DPPCX  23     323.300 224.500  79.300  0.00  0.00            
ATOM   1201  PO4 DPPCX  23     325.900 223.700  77.500  0.00  0.00            
ATOM   1202  GL1 DPPCX  23     324.000 227.800  74.800  0.00  0.00            
ATOM   1203  GL2 DPPCX  23     325.800 229.300  72.400  0.00  0.00            
ATOM   1204  C1A DPPCX  23     321.300 230.600  70.700  0.00  0.00            
ATOM   1205  C2A DPPCX  23     319.300 230.100  65.900  0.00  0.00            
ATOM   1206  C3A DPPCX  23     319.700 229.300  61.600  0.00  0.00            
ATOM   1207  C4A DPPCX  23     319.400 230.400  57.200  0.00  0.00            
ATOM   1208  C1B DPPCX  23     326.200 227.300  69.100  0.00  0.00            
ATOM   1209  C2B DPPCX  23     324.000 229.100  64.700  0.00  0.00            
ATOM   1210  C3B DPPCX  23     324.400 232.400  60.700  0.00  0.00            
ATOM   1211  C4B DPPCX  23     324.600 231.400  56.500  0.00  0.00            
ATOM   1212  NC3 DPPCX  24     116.300 342.100  96.200  0.00  0.00            
ATOM   1213  PO4 DPPCX  24     114.100 339.600  93.900  0.00  0.00            
ATOM   1214  GL1 DPPCX  24     114.400 335.600  92.300  0.00  0.00            
ATOM   1215  GL2 DPPCX  24     111.100 335.900  91.300  0.00  0.00            
ATOM   1216  C1A DPPCX  24     117.000 335.300  88.300  0.00  0.00            
ATOM   1217  C2A DPPCX  24     118.600 337.500  86.100  0.00  0.00            
ATOM   1218  C3A DPPCX  24     117.700 341.900  83.500  0.00  0.00            
ATOM   1219  C4A DPPCX  24     114.600 344.200  81.400  0.00  0.00            
ATOM   1220  C1B DPPCX  24     111.700 335.400  87.500  0.00  0.00            
ATOM   1221  C2B DPPCX  24     109.700 337.800  84.000  0.00  0.00            
ATOM   1222  C3B DPPCX  24     108.000 337.500  80.500  0.00  0.00            
ATOM   1223  C4B DPPCX  24     108.400 335.000  76.100  0.00  0.00            
ATOM   1224  NC3 DPPCX  25     414.600 403.500 -29.000  0.00  0.00            
ATOM   1225  PO4 DPPCX  25     411.100 400.900 -27.600  0.00  0.00            
ATOM   1226  GL1 DPPCX  25     410.400 400.600 -23.000  0.00  0.00            
ATOM   1227  GL2 DPPCX  25     410.100 397.200 -22.100  0.00  0.00            
ATOM   1228  C1A DPPCX  25     410.000 401.700 -17.900  0.00  0.00            
ATOM   1229  C2A DPPCX  25     412.300 399.100 -14.400  0.00  0.00            
ATOM   1230  C3A DPPCX  25     413.900 398.900 -10.700  0.00  0.00            
ATOM   1231  C4A DPPCX  25     413.100 397.100  -7.500  0.00  0.00            
ATOM   1232  C1B DPPCX  25     411.700 393.400 -20.100  0.00  0.00            
ATOM   1233  C2B DPPCX  25     415.400 390.200 -19.100  0.00  0.00            
ATOM   1234  C3B DPPCX  25     415.500 387.400 -15.200  0.00  0.00            
ATOM   1235  C4B DPPCX  25     413.300 388.800 -11.400  0.00  0.00            
ATOM   1236  NC3 DPPCX  26     258.600 126.500 101.400  0.00  0.00            
ATOM   1237  PO4 DPPCX  26     256.400 126.500  97.700  0.00  0.00            
ATOM   1238  GL1 DPPCX  26     254.300 127.900  93.300  0.00  0.00            
ATOM   1239  GL2 DPPCX  26     256.400 129.500  90.900  0.00  0.00            
ATOM   1240  C1A DPPCX  26     251.000 126.500  92.300  0.00  0.00            
ATOM   1241  C2A DPPCX  26     247.300 127.400  91.600  0.00  0.00            
ATOM   1242  C3A DPPCX  26     244.600 128.800  88.300  0.00  0.00            
ATOM   1243  C4A DPPCX  26     243.500 130.800  85.100  0.00  0.00            
ATOM   1244  C1B DPPCX  26     253.700 125.600  88.000  0.00  0.00            
ATOM   1245  C2B DPPCX  26     250.200 124.100  88.300  0.00  0.00            
ATOM   1246  C3B DPPCX  26     246.300 122.100  87.600  0.00  0.00            
ATOM   1247  C4B DPPCX  26     243.100 123.100  85.100  0.00  0.00            
ATOM   1248  NC3 DPPCX  27      64.900 395.400  41.500  0.00  0.00            
ATOM   1249  PO4 DPPCX  27      63.500 397.600  45.100  0.00  0.00            
ATOM   1250  GL1 DPPCX  27      65.400 400.400  49.000  0.00  0.00            
ATOM   1251  GL2 DPPCX  27      68.200 399.800  50.500  0.00  0.00            
ATOM   1252  C1A DPPCX  27      64.500 401.600  54.500  0.00  0.00            
ATOM   1253  C2A DPPCX  27      61.900 399.400  57.500  0.00  0.00            
ATOM   1254  C3A DPPCX  27      59.500 395.700  58.100  0.00  0.00            
ATOM   1255  C4A DPPCX  27      58.100 392.100  57.600  0.00  0.00            
ATOM   1256  C1B DPPCX  27      69.500 402.000  54.200  0.00  0.00            
ATOM   1257  C2B DPPCX  27      67.900 399.900  58.300  0.00  0.00            
ATOM   1258  C3B DPPCX  27      68.600 397.600  61.500  0.00  0.00            
ATOM   1259  C4B DPPCX  27      67.900 395.300  65.500  0.00  0.00            
ATOM   1260  NC3 DPPCX  28     256.800 261.800  91.800  0.00  0.00            
ATOM   1261  PO4 DPPCX  28     259.400 260.000  88.100  0.00  0.00            
ATOM   1262  GL1 DPPCX  28     259.700 259.300  84.200  0.00  0.00            
ATOM   1263  GL2 DPPCX  28     261.500 261.700  81.700  0.00  0.00            
ATOM   1264  C1A DPPCX  28     256.700 260.300  80.000  0.00  0.00            
ATOM   1265  C2A DPPCX  28     256.200 263.600  75.800  0.00  0.00            
ATOM   1266  C3A DPPCX  28     258.400 263.000  70.900  0.00  0.00            
ATOM   1267  C4A DPPCX  28     260.700 264.800  67.200  0.00  0.00            
ATOM   1268  C1B DPPCX  28     265.600 262.500  79.000  0.00  0.00            
ATOM   1269  C2B DPPCX  28     267.500 260.100  76.300  0.00  0.00            
ATOM   1270  C3B DPPCX  28     267.000 256.700  73.200  0.00  0.00            
ATOM   1271  C4B DPPCX  28     267.000 255.000  68.400  0.00  0.00            
ATOM   1272  NC3 DPPCX  29     -60.200 176.200 176.700  0.00  0.00            
ATOM   1273  PO4 DPPCX  29     -55.700 176.700 173.600  0.00  0.00            
ATOM   1274  GL1 DPPCX  29     -55.700 174.700 169.500  0.00  0.00            
ATOM   1275  GL2 DPPCX  29     -57.300 171.600 170.700  0.00  0.00            
ATOM   1276  C1A DPPCX  29     -59.500 174.800 167.200  0.00  0.00            
ATOM   1277  C2A DPPCX  29     -63.500 172.700 164.900  0.00  0.00            
ATOM   1278  C3A DPPCX  29     -67.900 170.600 164.700  0.00  0.00            
ATOM   1279  C4A DPPCX  29     -71.600 173.700 163.000  0.00  0.00            
ATOM   1280  C1B DPPCX  29     -60.000 170.100 166.900  0.00  0.00            
ATOM   1281  C2B DPPCX  29     -60.600 167.300 164.000  0.00  0.00            
ATOM   1282  C3B DPPCX  29     -61.700 164.900 160.800  0.00  0.00            
ATOM   1283  C4B DPPCX  29     -60.800 161.000 159.500  0.00  0.00            
ATOM   1284  NC3 DPPCX  30      21.700 248.700  97.800  0.00  0.00            
ATOM   1285  PO4 DPPCX  30      24.000 245.400  97.100  0.00  0.00            
ATOM   1286  GL1 DPPCX  30      27.100 246.100  99.500  0.00  0.00            
ATOM   1287  GL2 DPPCX  30      25.200 247.900 101.500  0.00  0.00            
ATOM   1288  C1A DPPCX  30      30.000 248.700 101.800  0.00  0.00            
ATOM   1289  C2A DPPCX  30      32.700 249.800 105.400  0.00  0.00            
ATOM   1290  C3A DPPCX  30      34.800 253.100 108.400  0.00  0.00            
ATOM   1291  C4A DPPCX  30      38.800 253.200 111.200  0.00  0.00            
ATOM   1292  C1B DPPCX  30      26.000 248.000 104.700  0.00  0.00            
ATOM   1293  C2B DPPCX  30      26.300 250.900 108.800  0.00  0.00            
ATOM   1294  C3B DPPCX  30      26.000 250.000 112.600  0.00  0.00            
ATOM   1295  C4B DPPCX  30      27.500 248.400 116.300  0.00  0.00            
ATOM   1296  NC3 DPPCX  31     204.400 398.300  32.100  0.00  0.00            
ATOM   1297  PO4 DPPCX  31     209.200 397.500  33.200  0.00  0.00            
ATOM   1298  GL1 DPPCX  31     211.200 399.200  37.300  0.00  0.00            
ATOM   1299  GL2 DPPCX  31     214.300 398.100  36.600  0.00  0.00            
ATOM   1300  C1A DPPCX  31     212.000 401.700  41.900  0.00  0.00            
ATOM   1301  C2A DPPCX  31     212.100 404.200  45.700  0.00  0.00            
ATOM   1302  C3A DPPCX  31     209.800 405.800  48.400  0.00  0.00            
ATOM   1303  C4A DPPCX  31     205.900 404.100  51.200  0.00  0.00            
ATOM   1304  C1B DPPCX  31     216.500 400.000  40.800  0.00  0.00            
ATOM   1305  C2B DPPCX  31     216.500 402.800  44.600  0.00  0.00            
ATOM   1306  C3B DPPCX  31     215.600 402.200  49.000  0.00  0.00            
ATOM   1307  C4B DPPCX  31     213.900 404.900  51.200  0.00  0.00            
ATOM   1308  NC3 DPPCX  32     198.600 486.900  62.900  0.00  0.00            
ATOM   1309  PO4 DPPCX  32     199.000 486.100  58.500  0.00  0.00            
ATOM   1310  GL1 DPPCX  32     198.900 484.900  54.200  0.00  0.00            
ATOM   1311  GL2 DPPCX  32     196.800 487.300  53.100  0.00  0.00            
ATOM   1312  C1A DPPCX  32     200.400 484.400  50.400  0.00  0.00            
ATOM   1313  C2A DPPCX  32     200.800 482.500  47.100  0.00  0.00            
ATOM   1314  C3A DPPCX  32     201.400 479.800  42.700  0.00  0.00            
ATOM   1315  C4A DPPCX  32     199.100 475.800  41.100  0.00  0.00            
ATOM   1316  C1B DPPCX  32     195.700 484.800  48.700  0.00  0.00            
ATOM   1317  C2B DPPCX  32     193.600 483.400  45.600  0.00  0.00            
ATOM   1318  C3B DPPCX  32     192.500 483.200  41.900  0.00  0.00            
ATOM   1319  C4B DPPCX  32     191.900 481.000  38.700  0.00  0.00            
ATOM   1320  NC3 DPPCX  33     218.000 458.800  62.600  0.00  0.00            
ATOM   1321  PO4 DPPCX  33     218.900 456.200  60.600  0.00  0.00            
ATOM   1322  GL1 DPPCX  33     220.100 455.900  56.500  0.00  0.00            
ATOM   1323  GL2 DPPCX  33     222.200 456.000  54.100  0.00  0.00            
ATOM   1324  C1A DPPCX  33     217.200 453.900  52.800  0.00  0.00            
ATOM   1325  C2A DPPCX  33     219.000 451.300  49.000  0.00  0.00            
ATOM   1326  C3A DPPCX  33     219.200 449.900  44.400  0.00  0.00            
ATOM   1327  C4A DPPCX  33     219.500 449.400  39.300  0.00  0.00            
ATOM   1328  C1B DPPCX  33     222.200 455.800  49.400  0.00  0.00            
ATOM   1329  C2B DPPCX  33     222.600 454.300  45.000  0.00  0.00            
ATOM   1330  C3B DPPCX  33     224.600 450.800  43.300  0.00  0.00            
ATOM   1331  C4B DPPCX  33     227.900 447.700  43.900  0.00  0.00            
ATOM   1332  NC3 DPPCX  34     367.400 449.400  22.200  0.00  0.00            
ATOM   1333  PO4 DPPCX  34     369.600 447.900  17.900  0.00  0.00            
ATOM   1334  GL1 DPPCX  34     366.800 446.800  15.200  0.00  0.00            
ATOM   1335  GL2 DPPCX  34     367.600 443.400  14.500  0.00  0.00            
ATOM   1336  C1A DPPCX  34     364.600 446.000  10.700  0.00  0.00            
ATOM   1337  C2A DPPCX  34     363.700 444.700   5.900  0.00  0.00            
ATOM   1338  C3A DPPCX  34     365.500 445.700   1.600  0.00  0.00            
ATOM   1339  C4A DPPCX  34     369.000 448.100  -1.000  0.00  0.00            
ATOM   1340  C1B DPPCX  34     369.200 445.200  10.500  0.00  0.00            
ATOM   1341  C2B DPPCX  34     367.900 447.600   7.200  0.00  0.00            
ATOM   1342  C3B DPPCX  34     367.200 451.000   4.600  0.00  0.00            
ATOM   1343  C4B DPPCX  34     368.100 453.100   0.000  0.00  0.00            
ATOM   1344  NC3 DPPCX  35      -0.500 246.500 138.900  0.00  0.00            
ATOM   1345  PO4 DPPCX  35      -2.400 244.400 141.600  0.00  0.00            
ATOM   1346  GL1 DPPCX  35      -1.300 242.000 137.200  0.00  0.00            
ATOM   1347  GL2 DPPCX  35       1.700 243.300 136.100  0.00  0.00            
ATOM   1348  C1A DPPCX  35       1.000 237.600 136.100  0.00  0.00            
ATOM   1349  C2A DPPCX  35       1.000 236.000 131.800  0.00  0.00            
ATOM   1350  C3A DPPCX  35       2.400 234.100 128.000  0.00  0.00            
ATOM   1351  C4A DPPCX  35       1.200 233.700 124.500  0.00  0.00            
ATOM   1352  C1B DPPCX  35       1.500 242.400 132.900  0.00  0.00            
ATOM   1353  C2B DPPCX  35       1.700 240.600 128.800  0.00  0.00            
ATOM   1354  C3B DPPCX  35       3.300 238.100 124.800  0.00  0.00            
ATOM   1355  C4B DPPCX  35       3.500 236.600 120.400  0.00  0.00            
ATOM   1356  NC3 DPPCX  36     451.100 326.100 -29.200  0.00  0.00            
ATOM   1357  PO4 DPPCX  36     450.300 329.300 -25.700  0.00  0.00            
ATOM   1358  GL1 DPPCX  36     452.800 328.800 -21.900  0.00  0.00            
ATOM   1359  GL2 DPPCX  36     449.500 327.800 -19.600  0.00  0.00            
ATOM   1360  C1A DPPCX  36     454.100 329.300 -17.500  0.00  0.00            
ATOM   1361  C2A DPPCX  36     457.500 330.600 -14.700  0.00  0.00            
ATOM   1362  C3A DPPCX  36     462.100 330.500 -14.000  0.00  0.00            
ATOM   1363  C4A DPPCX  36     464.600 332.700 -16.200  0.00  0.00            
ATOM   1364  C1B DPPCX  36     450.300 326.900 -15.100  0.00  0.00            
ATOM   1365  C2B DPPCX  36     452.500 330.000 -12.100  0.00  0.00            
ATOM   1366  C3B DPPCX  36     454.900 335.000 -10.600  0.00  0.00            
ATOM   1367  C4B DPPCX  36     456.500 338.300 -14.000  0.00  0.00            
ATOM   1368  NC3 DPPCX  37     210.400 476.900  53.900  0.00  0.00            
ATOM   1369  PO4 DPPCX  37     211.600 473.900  57.600  0.00  0.00            
ATOM   1370  GL1 DPPCX  37     213.000 472.600  53.800  0.00  0.00            
ATOM   1371  GL2 DPPCX  37     212.100 473.800  49.900  0.00  0.00            
ATOM   1372  C1A DPPCX  37     212.300 468.000  51.800  0.00  0.00            
ATOM   1373  C2A DPPCX  37     214.500 466.000  47.800  0.00  0.00            
ATOM   1374  C3A DPPCX  37     213.800 462.600  45.300  0.00  0.00            
ATOM   1375  C4A DPPCX  37     214.100 459.600  42.700  0.00  0.00            
ATOM   1376  C1B DPPCX  37     213.400 475.500  45.500  0.00  0.00            
ATOM   1377  C2B DPPCX  37     216.000 476.800  42.500  0.00  0.00            
ATOM   1378  C3B DPPCX  37     214.600 480.300  40.300  0.00  0.00            
ATOM   1379  C4B DPPCX  37     213.500 484.200  38.500  0.00  0.00            
ATOM   1380  NC3 DPPCX  38     194.200  16.500  92.000  0.00  0.00            
ATOM   1381  PO4 DPPCX  38     195.500  15.800  96.400  0.00  0.00            
ATOM   1382  GL1 DPPCX  38     194.300  18.000 100.100  0.00  0.00            
ATOM   1383  GL2 DPPCX  38     191.300  16.000  99.700  0.00  0.00            
ATOM   1384  C1A DPPCX  38     194.500  19.200 103.400  0.00  0.00            
ATOM   1385  C2A DPPCX  38     195.700  22.400 104.900  0.00  0.00            
ATOM   1386  C3A DPPCX  38     197.400  23.500 108.200  0.00  0.00            
ATOM   1387  C4A DPPCX  38     199.800  22.100 111.300  0.00  0.00            
ATOM   1388  C1B DPPCX  38     189.100  18.300 102.400  0.00  0.00            
ATOM   1389  C2B DPPCX  38     190.200  21.200 105.300  0.00  0.00            
ATOM   1390  C3B DPPCX  38     192.700  21.400 108.800  0.00  0.00            
ATOM   1391  C4B DPPCX  38     195.600  18.000 111.000  0.00  0.00            
ATOM   1392  NC3 DPPCX  39     100.800 106.900 151.000  0.00  0.00            
ATOM   1393  PO4 DPPCX  39      96.200 105.000 149.200  0.00  0.00            
ATOM   1394  GL1 DPPCX  39      96.600 104.000 145.500  0.00  0.00            
ATOM   1395  GL2 DPPCX  39      95.900 102.500 142.500  0.00  0.00            
ATOM   1396  C1A DPPCX  39      99.400 107.200 143.100  0.00  0.00            
ATOM   1397  C2A DPPCX  39     103.300 107.700 140.700  0.00  0.00            
ATOM   1398  C3A DPPCX  39     105.600 107.100 135.800  0.00  0.00            
ATOM   1399  C4A DPPCX  39     105.700 110.300 132.700  0.00  0.00            
ATOM   1400  C1B DPPCX  39      96.300 103.700 137.400  0.00  0.00            
ATOM   1401  C2B DPPCX  39      96.300 104.200 133.000  0.00  0.00            
ATOM   1402  C3B DPPCX  39      94.100 102.200 130.100  0.00  0.00            
ATOM   1403  C4B DPPCX  39      91.600  99.900 127.300  0.00  0.00            
ATOM   1404  NC3 DPPCX  40     155.800  68.800 139.900  0.00  0.00            
ATOM   1405  PO4 DPPCX  40     155.800  72.700 136.100  0.00  0.00            
ATOM   1406  GL1 DPPCX  40     155.600  69.200 134.000  0.00  0.00            
ATOM   1407  GL2 DPPCX  40     155.700  67.200 135.200  0.00  0.00            
ATOM   1408  C1A DPPCX  40     156.600  67.700 129.100  0.00  0.00            
ATOM   1409  C2A DPPCX  40     156.300  67.000 125.500  0.00  0.00            
ATOM   1410  C3A DPPCX  40     156.100  65.400 121.400  0.00  0.00            
ATOM   1411  C4A DPPCX  40     157.900  66.400 116.800  0.00  0.00            
ATOM   1412  C1B DPPCX  40     154.600  64.200 132.700  0.00  0.00            
ATOM   1413  C2B DPPCX  40     153.600  62.800 128.600  0.00  0.00            
ATOM   1414  C3B DPPCX  40     154.300  62.200 124.800  0.00  0.00            
ATOM   1415  C4B DPPCX  40     154.800  60.200 121.100  0.00  0.00            
ATOM   1416  NC3 DPPCX  41     324.000 352.600  57.100  0.00  0.00            
ATOM   1417  PO4 DPPCX  41     327.000 355.500  54.800  0.00  0.00            
ATOM   1418  GL1 DPPCX  41     323.300 354.600  51.500  0.00  0.00            
ATOM   1419  GL2 DPPCX  41     322.200 351.300  52.300  0.00  0.00            
ATOM   1420  C1A DPPCX  41     324.500 352.700  46.900  0.00  0.00            
ATOM   1421  C2A DPPCX  41     325.700 355.300  43.800  0.00  0.00            
ATOM   1422  C3A DPPCX  41     326.800 358.800  40.200  0.00  0.00            
ATOM   1423  C4A DPPCX  41     328.100 360.800  37.200  0.00  0.00            
ATOM   1424  C1B DPPCX  41     320.600 348.800  49.000  0.00  0.00            
ATOM   1425  C2B DPPCX  41     322.300 347.700  45.100  0.00  0.00            
ATOM   1426  C3B DPPCX  41     322.000 348.900  39.700  0.00  0.00            
ATOM   1427  C4B DPPCX  41     319.500 351.600  36.700  0.00  0.00            
ATOM   1428  NC3 DPPCX  42     372.400 111.100  66.800  0.00  0.00            
ATOM   1429  PO4 DPPCX  42     368.600 107.800  66.800  0.00  0.00            
ATOM   1430  GL1 DPPCX  42     363.800 108.200  65.100  0.00  0.00            
ATOM   1431  GL2 DPPCX  42     360.900 108.300  67.900  0.00  0.00            
ATOM   1432  C1A DPPCX  42     361.000 110.100  63.000  0.00  0.00            
ATOM   1433  C2A DPPCX  42     358.400 108.300  60.700  0.00  0.00            
ATOM   1434  C3A DPPCX  42     358.100 106.300  57.400  0.00  0.00            
ATOM   1435  C4A DPPCX  42     357.000 104.600  53.400  0.00  0.00            
ATOM   1436  C1B DPPCX  42     358.200 106.700  65.100  0.00  0.00            
ATOM   1437  C2B DPPCX  42     359.300 103.700  61.600  0.00  0.00            
ATOM   1438  C3B DPPCX  42     360.300 101.100  57.300  0.00  0.00            
ATOM   1439  C4B DPPCX  42     361.900 102.000  52.900  0.00  0.00            
ATOM   1440  NC3 DPPCX  43     251.500 229.600  47.200  0.00  0.00            
ATOM   1441  PO4 DPPCX  43     247.700 231.400  47.700  0.00  0.00            
ATOM   1442  GL1 DPPCX  43     250.400 232.100  52.000  0.00  0.00            
ATOM   1443  GL2 DPPCX  43     247.200 232.000  54.000  0.00  0.00            
ATOM   1444  C1A DPPCX  43     252.000 228.500  54.300  0.00  0.00            
ATOM   1445  C2A DPPCX  43     256.800 226.700  54.400  0.00  0.00            
ATOM   1446  C3A DPPCX  43     257.800 224.600  57.900  0.00  0.00            
ATOM   1447  C4A DPPCX  43     257.200 225.500  61.800  0.00  0.00            
ATOM   1448  C1B DPPCX  43     246.500 232.700  58.300  0.00  0.00            
ATOM   1449  C2B DPPCX  43     247.800 236.200  62.600  0.00  0.00            
ATOM   1450  C3B DPPCX  43     248.400 234.500  66.800  0.00  0.00            
ATOM   1451  C4B DPPCX  43     247.300 232.300  71.100  0.00  0.00            
ATOM   1452  NC3 DPPCX  44     339.300 331.100  55.600  0.00  0.00            
ATOM   1453  PO4 DPPCX  44     335.400 329.100  57.100  0.00  0.00            
ATOM   1454  GL1 DPPCX  44     334.300 328.900  52.800  0.00  0.00            
ATOM   1455  GL2 DPPCX  44     336.100 326.900  50.400  0.00  0.00            
ATOM   1456  C1A DPPCX  44     331.900 329.700  48.500  0.00  0.00            
ATOM   1457  C2A DPPCX  44     329.700 327.000  46.200  0.00  0.00            
ATOM   1458  C3A DPPCX  44     326.700 324.900  47.900  0.00  0.00            
ATOM   1459  C4A DPPCX  44     323.500 326.700  50.500  0.00  0.00            
ATOM   1460  C1B DPPCX  44     334.800 323.800  47.900  0.00  0.00            
ATOM   1461  C2B DPPCX  44     331.800 321.800  45.700  0.00  0.00            
ATOM   1462  C3B DPPCX  44     327.500 319.700  46.200  0.00  0.00            
ATOM   1463  C4B DPPCX  44     324.400 319.400  44.400  0.00  0.00            
ATOM   1464  NC3 DPPCX  45     237.300 287.100  58.500  0.00  0.00            
ATOM   1465  PO4 DPPCX  45     241.100 285.300  59.400  0.00  0.00            
ATOM   1466  GL1 DPPCX  45     242.500 284.100  63.100  0.00  0.00            
ATOM   1467  GL2 DPPCX  45     246.100 285.400  63.800  0.00  0.00            
ATOM   1468  C1A DPPCX  45     242.800 285.300  67.400  0.00  0.00            
ATOM   1469  C2A DPPCX  45     241.000 283.300  71.300  0.00  0.00            
ATOM   1470  C3A DPPCX  45     240.400 281.500  75.200  0.00  0.00            
ATOM   1471  C4A DPPCX  45     239.800 278.400  78.400  0.00  0.00            
ATOM   1472  C1B DPPCX  45     248.900 284.100  67.500  0.00  0.00            
ATOM   1473  C2B DPPCX  45     251.400 287.200  68.700  0.00  0.00            
ATOM   1474  C3B DPPCX  45     256.100 289.100  70.200  0.00  0.00            
ATOM   1475  C4B DPPCX  45     258.400 289.100  73.900  0.00  0.00            
ATOM   1476  NC3 DPPCX  46     261.200 534.700  38.700  0.00  0.00            
ATOM   1477  PO4 DPPCX  46     265.600 535.800  36.500  0.00  0.00            
ATOM   1478  GL1 DPPCX  46     267.300 534.800  32.900  0.00  0.00            
ATOM   1479  GL2 DPPCX  46     269.900 533.400  30.200  0.00  0.00            
ATOM   1480  C1A DPPCX  46     265.700 536.000  28.700  0.00  0.00            
ATOM   1481  C2A DPPCX  46     268.100 535.900  24.900  0.00  0.00            
ATOM   1482  C3A DPPCX  46     265.200 539.000  22.400  0.00  0.00            
ATOM   1483  C4A DPPCX  46     260.900 540.600  22.500  0.00  0.00            
ATOM   1484  C1B DPPCX  46     271.100 532.100  26.200  0.00  0.00            
ATOM   1485  C2B DPPCX  46     270.300 532.600  21.400  0.00  0.00            
ATOM   1486  C3B DPPCX  46     270.100 532.300  17.600  0.00  0.00            
ATOM   1487  C4B DPPCX  46     267.100 529.700  14.800  0.00  0.00            
ATOM   1488  NC3 DPPCX  47     423.000 481.100   2.200  0.00  0.00            
ATOM   1489  PO4 DPPCX  47     419.100 482.900   1.500  0.00  0.00            
ATOM   1490  GL1 DPPCX  47     419.900 482.200  -3.500  0.00  0.00            
ATOM   1491  GL2 DPPCX  47     421.500 479.400  -3.600  0.00  0.00            
ATOM   1492  C1A DPPCX  47     417.600 481.500  -7.400  0.00  0.00            
ATOM   1493  C2A DPPCX  47     417.100 478.800 -11.300  0.00  0.00            
ATOM   1494  C3A DPPCX  47     418.600 475.500 -12.400  0.00  0.00            
ATOM   1495  C4A DPPCX  47     419.100 470.900 -10.700  0.00  0.00            
ATOM   1496  C1B DPPCX  47     423.300 475.800  -5.400  0.00  0.00            
ATOM   1497  C2B DPPCX  47     422.400 474.500  -9.300  0.00  0.00            
ATOM   1498  C3B DPPCX  47     424.000 474.500 -13.800  0.00  0.00            
ATOM   1499  C4B DPPCX  47     424.700 471.600 -17.100  0.00  0.00            
ATOM   1500  NC3 DPPCX  48      59.500 158.800 100.800  0.00  0.00            
ATOM   1501  PO4 DPPCX  48      59.500 158.200 105.500  0.00  0.00            
ATOM   1502  GL1 DPPCX  48      63.100 159.500 108.100  0.00  0.00            
ATOM   1503  GL2 DPPCX  48      63.100 162.400 109.000  0.00  0.00            
ATOM   1504  C1A DPPCX  48      64.100 158.400 112.800  0.00  0.00            
ATOM   1505  C2A DPPCX  48      65.100 157.200 116.100  0.00  0.00            
ATOM   1506  C3A DPPCX  48      64.000 159.600 119.700  0.00  0.00            
ATOM   1507  C4A DPPCX  48      61.800 161.100 121.600  0.00  0.00            
ATOM   1508  C1B DPPCX  48      63.700 163.100 113.700  0.00  0.00            
ATOM   1509  C2B DPPCX  48      64.200 163.900 117.800  0.00  0.00            
ATOM   1510  C3B DPPCX  48      64.100 166.100 121.200  0.00  0.00            
ATOM   1511  C4B DPPCX  48      64.100 170.800 122.900  0.00  0.00            
ATOM   1512  NC3 DPPCX  49      -5.300 254.800  89.700  0.00  0.00            
ATOM   1513  PO4 DPPCX  49      -8.000 255.100  93.300  0.00  0.00            
ATOM   1514  GL1 DPPCX  49      -8.600 255.800  98.000  0.00  0.00            
ATOM   1515  GL2 DPPCX  49     -10.600 258.100  98.700  0.00  0.00            
ATOM   1516  C1A DPPCX  49      -7.600 251.500 101.300  0.00  0.00            
ATOM   1517  C2A DPPCX  49      -9.400 249.900 105.500  0.00  0.00            
ATOM   1518  C3A DPPCX  49      -9.700 246.200 108.300  0.00  0.00            
ATOM   1519  C4A DPPCX  49      -9.000 245.500 112.500  0.00  0.00            
ATOM   1520  C1B DPPCX  49      -9.900 256.800 102.700  0.00  0.00            
ATOM   1521  C2B DPPCX  49      -9.400 255.100 107.100  0.00  0.00            
ATOM   1522  C3B DPPCX  49      -8.300 254.900 111.500  0.00  0.00            
ATOM   1523  C4B DPPCX  49      -6.000 254.300 114.400  0.00  0.00            
ATOM   1524  NC3 DPPCX  50      70.500 321.100  61.200  0.00  0.00            
ATOM   1525  PO4 DPPCX  50      71.200 323.400  57.400  0.00  0.00            
ATOM   1526  GL1 DPPCX  50      75.000 324.700  60.000  0.00  0.00            
ATOM   1527  GL2 DPPCX  50      72.300 325.900  61.900  0.00  0.00            
ATOM   1528  C1A DPPCX  50      77.000 327.200  64.300  0.00  0.00            
ATOM   1529  C2A DPPCX  50      80.000 328.400  68.200  0.00  0.00            
ATOM   1530  C3A DPPCX  50      82.400 328.700  72.400  0.00  0.00            
ATOM   1531  C4A DPPCX  50      82.500 330.700  77.400  0.00  0.00            
ATOM   1532  C1B DPPCX  50      72.600 325.500  66.000  0.00  0.00            
ATOM   1533  C2B DPPCX  50      75.400 325.500  69.800  0.00  0.00            
ATOM   1534  C3B DPPCX  50      77.200 327.800  72.600  0.00  0.00            
ATOM   1535  C4B DPPCX  50      77.300 330.400  75.300  0.00  0.00            
ATOM   1536  NC3 DPPCX  51     230.900 397.000  30.700  0.00  0.00            
ATOM   1537  PO4 DPPCX  51     233.600 400.300  31.500  0.00  0.00            
ATOM   1538  GL1 DPPCX  51     231.800 400.500  35.800  0.00  0.00            
ATOM   1539  GL2 DPPCX  51     229.000 398.500  35.000  0.00  0.00            
ATOM   1540  C1A DPPCX  51     232.400 399.400  39.900  0.00  0.00            
ATOM   1541  C2A DPPCX  51     233.300 402.700  43.800  0.00  0.00            
ATOM   1542  C3A DPPCX  51     235.200 404.800  47.600  0.00  0.00            
ATOM   1543  C4A DPPCX  51     235.100 405.500  51.300  0.00  0.00            
ATOM   1544  C1B DPPCX  51     228.500 396.400  39.800  0.00  0.00            
ATOM   1545  C2B DPPCX  51     228.100 396.000  45.100  0.00  0.00            
ATOM   1546  C3B DPPCX  51     226.700 395.900  48.200  0.00  0.00            
ATOM   1547  C4B DPPCX  51     226.000 399.200  50.700  0.00  0.00            
ATOM   1548  NC3 DPPCX  52     279.700 194.200  81.500  0.00  0.00            
ATOM   1549  PO4 DPPCX  52     276.900 196.900  83.400  0.00  0.00            
ATOM   1550  GL1 DPPCX  52     275.500 197.400  79.300  0.00  0.00            
ATOM   1551  GL2 DPPCX  52     272.700 197.600  80.100  0.00  0.00            
ATOM   1552  C1A DPPCX  52     276.800 199.000  74.800  0.00  0.00            
ATOM   1553  C2A DPPCX  52     277.400 198.800  71.000  0.00  0.00            
ATOM   1554  C3A DPPCX  52     276.100 196.800  68.100  0.00  0.00            
ATOM   1555  C4A DPPCX  52     273.900 197.200  64.200  0.00  0.00            
ATOM   1556  C1B DPPCX  52     273.100 194.300  76.800  0.00  0.00            
ATOM   1557  C2B DPPCX  52     272.700 195.400  72.300  0.00  0.00            
ATOM   1558  C3B DPPCX  52     271.000 195.300  67.900  0.00  0.00            
ATOM   1559  C4B DPPCX  52     269.300 194.800  64.500  0.00  0.00            
ATOM   1560  NC3 DPPCX  53     348.700 209.000  19.300  0.00  0.00            
ATOM   1561  PO4 DPPCX  53     347.400 210.400  22.500  0.00  0.00            
ATOM   1562  GL1 DPPCX  53     349.500 210.400  26.400  0.00  0.00            
ATOM   1563  GL2 DPPCX  53     348.500 211.200  29.700  0.00  0.00            
ATOM   1564  C1A DPPCX  53     354.600 211.100  28.500  0.00  0.00            
ATOM   1565  C2A DPPCX  53     354.000 210.700  33.500  0.00  0.00            
ATOM   1566  C3A DPPCX  53     352.600 208.500  37.800  0.00  0.00            
ATOM   1567  C4A DPPCX  53     353.500 206.600  40.800  0.00  0.00            
ATOM   1568  C1B DPPCX  53     350.600 214.100  32.100  0.00  0.00            
ATOM   1569  C2B DPPCX  53     351.700 213.800  36.200  0.00  0.00            
ATOM   1570  C3B DPPCX  53     351.200 216.500  38.600  0.00  0.00            
ATOM   1571  C4B DPPCX  53     353.400 220.200  39.100  0.00  0.00            
ATOM   1572  NC3 DPPCX  54     150.400 141.300 132.400  0.00  0.00            
ATOM   1573  PO4 DPPCX  54     147.700 139.300 129.300  0.00  0.00            
ATOM   1574  GL1 DPPCX  54     145.700 140.400 126.000  0.00  0.00            
ATOM   1575  GL2 DPPCX  54     143.500 141.800 124.400  0.00  0.00            
ATOM   1576  C1A DPPCX  54     144.800 137.700 122.400  0.00  0.00            
ATOM   1577  C2A DPPCX  54     145.400 136.300 118.800  0.00  0.00            
ATOM   1578  C3A DPPCX  54     143.800 133.500 113.600  0.00  0.00            
ATOM   1579  C4A DPPCX  54     142.300 130.700 110.400  0.00  0.00            
ATOM   1580  C1B DPPCX  54     141.100 143.800 120.700  0.00  0.00            
ATOM   1581  C2B DPPCX  54     139.000 145.400 117.100  0.00  0.00            
ATOM   1582  C3B DPPCX  54     138.600 148.000 114.200  0.00  0.00            
ATOM   1583  C4B DPPCX  54     136.200 152.000 113.600  0.00  0.00            
ATOM   1584  NC3 DPPCX  55     375.000 401.700 -23.100  0.00  0.00            
ATOM   1585  PO4 DPPCX  55     374.600 406.100 -20.500  0.00  0.00            
ATOM   1586  GL1 DPPCX  55     374.700 406.400 -16.200  0.00  0.00            
ATOM   1587  GL2 DPPCX  55     373.200 410.400 -17.200  0.00  0.00            
ATOM   1588  C1A DPPCX  55     375.600 409.700 -12.400  0.00  0.00            
ATOM   1589  C2A DPPCX  55     377.700 412.900 -10.900  0.00  0.00            
ATOM   1590  C3A DPPCX  55     380.300 413.700  -8.300  0.00  0.00            
ATOM   1591  C4A DPPCX  55     383.900 413.200  -8.600  0.00  0.00            
ATOM   1592  C1B DPPCX  55     371.000 407.800 -13.000  0.00  0.00            
ATOM   1593  C2B DPPCX  55     371.700 408.400  -9.000  0.00  0.00            
ATOM   1594  C3B DPPCX  55     370.100 411.800  -6.000  0.00  0.00            
ATOM   1595  C4B DPPCX  55     367.300 415.400  -4.700  0.00  0.00            
ATOM   1596  NC3 DPPCX  56     326.900 552.400 -34.700  0.00  0.00            
ATOM   1597  PO4 DPPCX  56     327.100 549.300 -31.100  0.00  0.00            
ATOM   1598  GL1 DPPCX  56     327.600 550.100 -26.800  0.00  0.00            
ATOM   1599  GL2 DPPCX  56     324.600 552.300 -25.000  0.00  0.00            
ATOM   1600  C1A DPPCX  56     328.000 550.000 -22.100  0.00  0.00            
ATOM   1601  C2A DPPCX  56     329.600 551.500 -18.000  0.00  0.00            
ATOM   1602  C3A DPPCX  56     330.000 550.700 -13.800  0.00  0.00            
ATOM   1603  C4A DPPCX  56     333.000 549.000 -11.300  0.00  0.00            
ATOM   1604  C1B DPPCX  56     324.000 552.800 -20.300  0.00  0.00            
ATOM   1605  C2B DPPCX  56     322.400 555.700 -17.100  0.00  0.00            
ATOM   1606  C3B DPPCX  56     322.900 554.900 -13.400  0.00  0.00            
ATOM   1607  C4B DPPCX  56     324.100 554.200  -8.900  0.00  0.00            
ATOM   1608  NC3 DPPCX  57     141.500  66.800  97.500  0.00  0.00            
ATOM   1609  PO4 DPPCX  57     137.100  65.900  98.800  0.00  0.00            
ATOM   1610  GL1 DPPCX  57     134.700  67.100 101.800  0.00  0.00            
ATOM   1611  GL2 DPPCX  57     132.100  68.800 103.500  0.00  0.00            
ATOM   1612  C1A DPPCX  57     135.800  67.000 106.100  0.00  0.00            
ATOM   1613  C2A DPPCX  57     133.800  67.600 109.800  0.00  0.00            
ATOM   1614  C3A DPPCX  57     134.300  71.100 112.900  0.00  0.00            
ATOM   1615  C4A DPPCX  57     135.200  74.300 117.000  0.00  0.00            
ATOM   1616  C1B DPPCX  57     132.200  70.700 106.800  0.00  0.00            
ATOM   1617  C2B DPPCX  57     130.700  73.400 109.800  0.00  0.00            
ATOM   1618  C3B DPPCX  57     131.400  74.600 113.600  0.00  0.00            
ATOM   1619  C4B DPPCX  57     129.400  77.100 117.300  0.00  0.00            
ATOM   1620  NC3 DPPCX  58      47.400 275.000  76.300  0.00  0.00            
ATOM   1621  PO4 DPPCX  58      44.100 278.500  76.100  0.00  0.00            
ATOM   1622  GL1 DPPCX  58      45.000 277.300  80.600  0.00  0.00            
ATOM   1623  GL2 DPPCX  58      47.400 278.300  81.000  0.00  0.00            
ATOM   1624  C1A DPPCX  58      45.400 276.000  85.400  0.00  0.00            
ATOM   1625  C2A DPPCX  58      45.300 278.100  89.100  0.00  0.00            
ATOM   1626  C3A DPPCX  58      45.700 276.700  92.900  0.00  0.00            
ATOM   1627  C4A DPPCX  58      46.400 278.000  97.600  0.00  0.00            
ATOM   1628  C1B DPPCX  58      47.700 280.500  84.300  0.00  0.00            
ATOM   1629  C2B DPPCX  58      48.100 282.800  87.900  0.00  0.00            
ATOM   1630  C3B DPPCX  58      47.800 285.100  92.000  0.00  0.00            
ATOM   1631  C4B DPPCX  58      49.700 286.200  96.500  0.00  0.00            
ATOM   1632  NC3 DPPCX  59     459.300 258.200  26.700  0.00  0.00            
ATOM   1633  PO4 DPPCX  59     458.100 256.800  21.900  0.00  0.00            
ATOM   1634  GL1 DPPCX  59     456.700 258.900  18.200  0.00  0.00            
ATOM   1635  GL2 DPPCX  59     459.800 261.700  17.900  0.00  0.00            
ATOM   1636  C1A DPPCX  59     457.600 261.900  13.500  0.00  0.00            
ATOM   1637  C2A DPPCX  59     456.700 261.100   9.600  0.00  0.00            
ATOM   1638  C3A DPPCX  59     456.000 261.800   5.500  0.00  0.00            
ATOM   1639  C4A DPPCX  59     455.600 257.800   2.600  0.00  0.00            
ATOM   1640  C1B DPPCX  59     462.400 261.500  12.500  0.00  0.00            
ATOM   1641  C2B DPPCX  59     462.100 264.300  10.400  0.00  0.00            
ATOM   1642  C3B DPPCX  59     465.400 265.600   7.200  0.00  0.00            
ATOM   1643  C4B DPPCX  59     469.000 266.200   4.700  0.00  0.00            
ATOM   1644  NC3 DPPCX  60     308.100 518.300 -21.100  0.00  0.00            
ATOM   1645  PO4 DPPCX  60     310.900 515.000 -19.900  0.00  0.00            
ATOM   1646  GL1 DPPCX  60     314.000 515.600 -16.900  0.00  0.00            
ATOM   1647  GL2 DPPCX  60     317.600 517.500 -19.300  0.00  0.00            
ATOM   1648  C1A DPPCX  60     318.900 515.000 -15.300  0.00  0.00            
ATOM   1649  C2A DPPCX  60     322.800 513.400 -15.900  0.00  0.00            
ATOM   1650  C3A DPPCX  60     326.000 513.400 -13.400  0.00  0.00            
ATOM   1651  C4A DPPCX  60     327.400 511.700  -9.200  0.00  0.00            
ATOM   1652  C1B DPPCX  60     316.800 519.400 -14.900  0.00  0.00            
ATOM   1653  C2B DPPCX  60     320.300 521.300 -12.100  0.00  0.00            
ATOM   1654  C3B DPPCX  60     323.400 520.900  -8.300  0.00  0.00            
ATOM   1655  C4B DPPCX  60     323.700 519.500  -4.300  0.00  0.00            
ATOM   1656  NC3 DPPCX  61     192.800 283.300  96.700  0.00  0.00            
ATOM   1657  PO4 DPPCX  61     193.400 277.800  97.600  0.00  0.00            
ATOM   1658  GL1 DPPCX  61     194.100 278.100  92.100  0.00  0.00            
ATOM   1659  GL2 DPPCX  61     197.100 278.800  91.400  0.00  0.00            
ATOM   1660  C1A DPPCX  61     193.400 276.900  87.900  0.00  0.00            
ATOM   1661  C2A DPPCX  61     195.100 278.200  83.500  0.00  0.00            
ATOM   1662  C3A DPPCX  61     195.300 282.500  81.600  0.00  0.00            
ATOM   1663  C4A DPPCX  61     195.800 287.200  81.100  0.00  0.00            
ATOM   1664  C1B DPPCX  61     199.100 278.800  87.900  0.00  0.00            
ATOM   1665  C2B DPPCX  61     198.700 283.200  85.900  0.00  0.00            
ATOM   1666  C3B DPPCX  61     198.200 287.700  85.200  0.00  0.00            
ATOM   1667  C4B DPPCX  61     200.300 290.000  82.100  0.00  0.00            
ATOM   1668  NC3 DPPCX  62     320.100 151.600  35.100  0.00  0.00            
ATOM   1669  PO4 DPPCX  62     322.200 150.700  39.100  0.00  0.00            
ATOM   1670  GL1 DPPCX  62     321.600 153.700  42.800  0.00  0.00            
ATOM   1671  GL2 DPPCX  62     323.600 156.000  41.300  0.00  0.00            
ATOM   1672  C1A DPPCX  62     324.600 154.400  46.400  0.00  0.00            
ATOM   1673  C2A DPPCX  62     324.100 155.300  50.000  0.00  0.00            
ATOM   1674  C3A DPPCX  62     322.200 158.000  53.800  0.00  0.00            
ATOM   1675  C4A DPPCX  62     324.300 160.900  58.100  0.00  0.00            
ATOM   1676  C1B DPPCX  62     325.300 158.800  43.400  0.00  0.00            
ATOM   1677  C2B DPPCX  62     326.300 160.100  47.700  0.00  0.00            
ATOM   1678  C3B DPPCX  62     328.100 160.100  52.200  0.00  0.00            
ATOM   1679  C4B DPPCX  62     330.000 159.900  56.000  0.00  0.00            
ATOM   1680  NC3 DPPCX  63     213.100 243.400  53.900  0.00  0.00            
ATOM   1681  PO4 DPPCX  63     217.500 245.400  52.700  0.00  0.00            
ATOM   1682  GL1 DPPCX  63     218.100 243.900  57.000  0.00  0.00            
ATOM   1683  GL2 DPPCX  63     219.800 246.400  59.200  0.00  0.00            
ATOM   1684  C1A DPPCX  63     218.500 241.600  61.300  0.00  0.00            
ATOM   1685  C2A DPPCX  63     218.800 241.500  66.100  0.00  0.00            
ATOM   1686  C3A DPPCX  63     219.200 241.900  70.500  0.00  0.00            
ATOM   1687  C4A DPPCX  63     219.300 241.200  74.900  0.00  0.00            
ATOM   1688  C1B DPPCX  63     221.200 246.000  62.400  0.00  0.00            
ATOM   1689  C2B DPPCX  63     222.200 246.300  66.300  0.00  0.00            
ATOM   1690  C3B DPPCX  63     224.400 248.200  69.000  0.00  0.00            
ATOM   1691  C4B DPPCX  63     228.200 248.400  72.900  0.00  0.00            
ATOM   1692  NC3 DPPCX  64     397.400 378.700  24.500  0.00  0.00            
ATOM   1693  PO4 DPPCX  64     394.100 375.800  23.400  0.00  0.00            
ATOM   1694  GL1 DPPCX  64     390.100 374.700  21.100  0.00  0.00            
ATOM   1695  GL2 DPPCX  64     391.400 376.900  18.800  0.00  0.00            
ATOM   1696  C1A DPPCX  64     388.500 370.400  19.400  0.00  0.00            
ATOM   1697  C2A DPPCX  64     389.200 365.800  18.900  0.00  0.00            
ATOM   1698  C3A DPPCX  64     393.800 363.200  18.300  0.00  0.00            
ATOM   1699  C4A DPPCX  64     394.000 359.000  18.100  0.00  0.00            
ATOM   1700  C1B DPPCX  64     392.900 378.200  15.200  0.00  0.00            
ATOM   1701  C2B DPPCX  64     393.200 378.600  11.500  0.00  0.00            
ATOM   1702  C3B DPPCX  64     394.300 376.600   7.600  0.00  0.00            
ATOM   1703  C4B DPPCX  64     392.200 376.400   3.300  0.00  0.00            
ATOM   1704  NC3 DPPCX  65       6.500 195.100 110.700  0.00  0.00            
ATOM   1705  PO4 DPPCX  65      10.700 195.100 108.300  0.00  0.00            
ATOM   1706  GL1 DPPCX  65      10.400 198.200 111.900  0.00  0.00            
ATOM   1707  GL2 DPPCX  65       7.200 199.600 113.700  0.00  0.00            
ATOM   1708  C1A DPPCX  65      11.100 198.900 116.700  0.00  0.00            
ATOM   1709  C2A DPPCX  65      15.000 201.300 118.200  0.00  0.00            
ATOM   1710  C3A DPPCX  65      15.500 201.400 122.200  0.00  0.00            
ATOM   1711  C4A DPPCX  65      16.900 198.700 124.900  0.00  0.00            
ATOM   1712  C1B DPPCX  65       5.000 202.300 116.000  0.00  0.00            
ATOM   1713  C2B DPPCX  65       2.100 206.800 116.300  0.00  0.00            
ATOM   1714  C3B DPPCX  65       0.300 209.900 119.800  0.00  0.00            
ATOM   1715  C4B DPPCX  65       0.000 211.600 123.400  0.00  0.00            
ATOM   1716  NC3 DPPCX  66     312.900 576.500  15.000  0.00  0.00            
ATOM   1717  PO4 DPPCX  66     310.300 580.200  13.800  0.00  0.00            
ATOM   1718  GL1 DPPCX  66     308.100 576.900  11.900  0.00  0.00            
ATOM   1719  GL2 DPPCX  66     309.700 574.900   9.800  0.00  0.00            
ATOM   1720  C1A DPPCX  66     304.900 576.900   8.800  0.00  0.00            
ATOM   1721  C2A DPPCX  66     304.800 574.000   4.700  0.00  0.00            
ATOM   1722  C3A DPPCX  66     302.100 572.400   1.700  0.00  0.00            
ATOM   1723  C4A DPPCX  66     299.700 571.200  -1.800  0.00  0.00            
ATOM   1724  C1B DPPCX  66     312.600 577.400   6.000  0.00  0.00            
ATOM   1725  C2B DPPCX  66     314.000 579.500   1.500  0.00  0.00            
ATOM   1726  C3B DPPCX  66     313.100 580.200  -3.100  0.00  0.00            
ATOM   1727  C4B DPPCX  66     312.700 581.600  -7.100  0.00  0.00            
ATOM   1728  NC3 DPPCX  67      21.600 388.100  57.500  0.00  0.00            
ATOM   1729  PO4 DPPCX  67      23.600 391.900  58.500  0.00  0.00            
ATOM   1730  GL1 DPPCX  67      26.700 393.100  60.400  0.00  0.00            
ATOM   1731  GL2 DPPCX  67      30.200 394.700  60.900  0.00  0.00            
ATOM   1732  C1A DPPCX  67      27.000 393.000  65.300  0.00  0.00            
ATOM   1733  C2A DPPCX  67      28.800 394.200  69.200  0.00  0.00            
ATOM   1734  C3A DPPCX  67      31.400 397.300  72.600  0.00  0.00            
ATOM   1735  C4A DPPCX  67      33.100 396.700  76.600  0.00  0.00            
ATOM   1736  C1B DPPCX  67      30.300 390.300  62.600  0.00  0.00            
ATOM   1737  C2B DPPCX  67      32.600 389.900  66.500  0.00  0.00            
ATOM   1738  C3B DPPCX  67      35.300 393.300  68.700  0.00  0.00            
ATOM   1739  C4B DPPCX  67      37.200 395.300  71.600  0.00  0.00            
ATOM   1740  NC3 DPPCX  68      23.600 284.700 122.100  0.00  0.00            
ATOM   1741  PO4 DPPCX  68      18.800 282.900 122.900  0.00  0.00            
ATOM   1742  GL1 DPPCX  68      20.900 282.700 118.200  0.00  0.00            
ATOM   1743  GL2 DPPCX  68      19.300 284.600 116.600  0.00  0.00            
ATOM   1744  C1A DPPCX  68      21.500 278.900 115.700  0.00  0.00            
ATOM   1745  C2A DPPCX  68      22.800 274.400 113.300  0.00  0.00            
ATOM   1746  C3A DPPCX  68      23.200 272.400 109.900  0.00  0.00            
ATOM   1747  C4A DPPCX  68      26.200 270.200 107.900  0.00  0.00            
ATOM   1748  C1B DPPCX  68      15.600 286.100 114.400  0.00  0.00            
ATOM   1749  C2B DPPCX  68      12.100 288.100 112.300  0.00  0.00            
ATOM   1750  C3B DPPCX  68       8.000 290.200 111.400  0.00  0.00            
ATOM   1751  C4B DPPCX  68       5.700 293.300 114.000  0.00  0.00            
ATOM   1752  NC3 DPPCX  69     167.100 549.100  50.900  0.00  0.00            
ATOM   1753  PO4 DPPCX  69     162.700 550.400  50.600  0.00  0.00            
ATOM   1754  GL1 DPPCX  69     160.500 549.600  46.800  0.00  0.00            
ATOM   1755  GL2 DPPCX  69     156.700 549.600  47.200  0.00  0.00            
ATOM   1756  C1A DPPCX  69     162.900 548.400  43.600  0.00  0.00            
ATOM   1757  C2A DPPCX  69     164.500 544.100  42.000  0.00  0.00            
ATOM   1758  C3A DPPCX  69     163.800 541.500  38.000  0.00  0.00            
ATOM   1759  C4A DPPCX  69     162.500 539.600  33.400  0.00  0.00            
ATOM   1760  C1B DPPCX  69     156.000 550.000  43.100  0.00  0.00            
ATOM   1761  C2B DPPCX  69     156.300 550.200  38.200  0.00  0.00            
ATOM   1762  C3B DPPCX  69     158.500 549.500  34.300  0.00  0.00            
ATOM   1763  C4B DPPCX  69     157.800 546.600  30.400  0.00  0.00            
ATOM   1764  NC3 DPPCX  70      81.000 230.900 130.800  0.00  0.00            
ATOM   1765  PO4 DPPCX  70      76.700 233.600 129.900  0.00  0.00            
ATOM   1766  GL1 DPPCX  70      78.000 235.700 125.300  0.00  0.00            
ATOM   1767  GL2 DPPCX  70      75.700 233.000 124.000  0.00  0.00            
ATOM   1768  C1A DPPCX  70      75.700 238.200 123.500  0.00  0.00            
ATOM   1769  C2A DPPCX  70      74.700 236.600 119.000  0.00  0.00            
ATOM   1770  C3A DPPCX  70      72.900 236.500 114.600  0.00  0.00            
ATOM   1771  C4A DPPCX  70      69.800 235.100 111.100  0.00  0.00            
ATOM   1772  C1B DPPCX  70      73.900 231.500 120.600  0.00  0.00            
ATOM   1773  C2B DPPCX  70      70.700 228.800 118.000  0.00  0.00            
ATOM   1774  C3B DPPCX  70      67.300 226.400 116.000  0.00  0.00            
ATOM   1775  C4B DPPCX  70      63.700 223.300 115.900  0.00  0.00            
ATOM   1776  NC3 DPPCX  71     264.500 160.800  93.300  0.00  0.00            
ATOM   1777  PO4 DPPCX  71     264.200 159.900  89.400  0.00  0.00            
ATOM   1778  GL1 DPPCX  71     263.900 157.700  85.300  0.00  0.00            
ATOM   1779  GL2 DPPCX  71     264.000 153.800  84.900  0.00  0.00            
ATOM   1780  C1A DPPCX  71     262.500 157.400  82.000  0.00  0.00            
ATOM   1781  C2A DPPCX  71     261.600 160.500  78.900  0.00  0.00            
ATOM   1782  C3A DPPCX  71     259.100 160.600  74.600  0.00  0.00            
ATOM   1783  C4A DPPCX  71     254.500 158.400  74.100  0.00  0.00            
ATOM   1784  C1B DPPCX  71     267.000 155.000  81.900  0.00  0.00            
ATOM   1785  C2B DPPCX  71     265.300 156.700  77.700  0.00  0.00            
ATOM   1786  C3B DPPCX  71     265.800 158.400  74.400  0.00  0.00            
ATOM   1787  C4B DPPCX  71     262.800 158.500  72.200  0.00  0.00            
ATOM   1788  NC3 DPPCX  72     320.700  47.600  95.000  0.00  0.00            
ATOM   1789  PO4 DPPCX  72     320.900  43.600  97.200  0.00  0.00            
ATOM   1790  GL1 DPPCX  72     322.900  43.000  93.500  0.00  0.00            
ATOM   1791  GL2 DPPCX  72     325.600  44.600  93.700  0.00  0.00            
ATOM   1792  C1A DPPCX  72     323.300  39.700  90.800  0.00  0.00            
ATOM   1793  C2A DPPCX  72     320.700  36.000  90.900  0.00  0.00            
ATOM   1794  C3A DPPCX  72     318.200  33.400  88.500  0.00  0.00            
ATOM   1795  C4A DPPCX  72     317.100  29.000  88.000  0.00  0.00            
ATOM   1796  C1B DPPCX  72     325.500  44.500  88.700  0.00  0.00            
ATOM   1797  C2B DPPCX  72     322.400  47.100  85.000  0.00  0.00            
ATOM   1798  C3B DPPCX  72     322.900  49.200  81.300  0.00  0.00            
ATOM   1799  C4B DPPCX  72     321.700  49.000  77.000  0.00  0.00            
ATOM   1800  NC3 DPPCX  73     198.100 100.500  71.300  0.00  0.00            
ATOM   1801  PO4 DPPCX  73     199.300  97.600  74.600  0.00  0.00            
ATOM   1802  GL1 DPPCX  73     198.700  98.900  79.000  0.00  0.00            
ATOM   1803  GL2 DPPCX  73     195.800 100.000  81.000  0.00  0.00            
ATOM   1804  C1A DPPCX  73     200.700  99.600  83.000  0.00  0.00            
ATOM   1805  C2A DPPCX  73     203.100 100.100  86.800  0.00  0.00            
ATOM   1806  C3A DPPCX  73     205.700 101.400  91.500  0.00  0.00            
ATOM   1807  C4A DPPCX  73     205.700 101.600  95.900  0.00  0.00            
ATOM   1808  C1B DPPCX  73     196.600 103.000  83.900  0.00  0.00            
ATOM   1809  C2B DPPCX  73     199.900 104.400  86.400  0.00  0.00            
ATOM   1810  C3B DPPCX  73     201.100 104.100  90.600  0.00  0.00            
ATOM   1811  C4B DPPCX  73     199.600  99.300  91.400  0.00  0.00            
ATOM   1812  NC3 DPPCX  74     203.900 449.600  20.200  0.00  0.00            
ATOM   1813  PO4 DPPCX  74     204.300 453.800  21.800  0.00  0.00            
ATOM   1814  GL1 DPPCX  74     204.500 453.600  26.200  0.00  0.00            
ATOM   1815  GL2 DPPCX  74     201.800 455.700  26.500  0.00  0.00            
ATOM   1816  C1A DPPCX  74     206.400 452.900  30.600  0.00  0.00            
ATOM   1817  C2A DPPCX  74     209.500 450.700  33.500  0.00  0.00            
ATOM   1818  C3A DPPCX  74     212.000 449.000  35.900  0.00  0.00            
ATOM   1819  C4A DPPCX  74     216.400 447.500  35.600  0.00  0.00            
ATOM   1820  C1B DPPCX  74     200.800 455.600  30.700  0.00  0.00            
ATOM   1821  C2B DPPCX  74     201.500 457.000  35.100  0.00  0.00            
ATOM   1822  C3B DPPCX  74     202.900 457.300  39.500  0.00  0.00            
ATOM   1823  C4B DPPCX  74     205.700 459.200  41.600  0.00  0.00            
ATOM   1824  NC3 DPPCX  75     200.000 308.300  94.800  0.00  0.00            
ATOM   1825  PO4 DPPCX  75     196.200 308.400  96.100  0.00  0.00            
ATOM   1826  GL1 DPPCX  75     195.500 309.100  91.500  0.00  0.00            
ATOM   1827  GL2 DPPCX  75     192.200 309.400  92.000  0.00  0.00            
ATOM   1828  C1A DPPCX  75     194.200 307.300  87.800  0.00  0.00            
ATOM   1829  C2A DPPCX  75     195.300 305.500  84.600  0.00  0.00            
ATOM   1830  C3A DPPCX  75     193.900 301.100  83.600  0.00  0.00            
ATOM   1831  C4A DPPCX  75     194.500 298.500  80.800  0.00  0.00            
ATOM   1832  C1B DPPCX  75     189.100 308.400  89.000  0.00  0.00            
ATOM   1833  C2B DPPCX  75     189.700 308.400  84.300  0.00  0.00            
ATOM   1834  C3B DPPCX  75     191.700 305.200  80.600  0.00  0.00            
ATOM   1835  C4B DPPCX  75     192.300 302.600  77.400  0.00  0.00            
ATOM   1836  NC3 DPPCX  76     463.200 271.600  23.000  0.00  0.00            
ATOM   1837  PO4 DPPCX  76     466.900 274.900  23.000  0.00  0.00            
ATOM   1838  GL1 DPPCX  76     466.600 273.700  17.700  0.00  0.00            
ATOM   1839  GL2 DPPCX  76     463.000 271.100  18.000  0.00  0.00            
ATOM   1840  C1A DPPCX  76     464.700 272.900  13.800  0.00  0.00            
ATOM   1841  C2A DPPCX  76     463.300 274.200  10.700  0.00  0.00            
ATOM   1842  C3A DPPCX  76     464.300 276.700   6.700  0.00  0.00            
ATOM   1843  C4A DPPCX  76     465.600 280.600   4.000  0.00  0.00            
ATOM   1844  C1B DPPCX  76     460.200 273.400  16.200  0.00  0.00            
ATOM   1845  C2B DPPCX  76     458.300 275.500  12.100  0.00  0.00            
ATOM   1846  C3B DPPCX  76     454.200 276.800  10.700  0.00  0.00            
ATOM   1847  C4B DPPCX  76     451.700 274.300   7.700  0.00  0.00            
ATOM   1848  NC3 DPPCX  77     255.200 545.500 -13.200  0.00  0.00            
ATOM   1849  PO4 DPPCX  77     253.200 549.000 -10.800  0.00  0.00            
ATOM   1850  GL1 DPPCX  77     253.500 549.200  -6.700  0.00  0.00            
ATOM   1851  GL2 DPPCX  77     250.900 547.200  -4.300  0.00  0.00            
ATOM   1852  C1A DPPCX  77     254.100 551.300  -3.400  0.00  0.00            
ATOM   1853  C2A DPPCX  77     255.200 552.300  -0.200  0.00  0.00            
ATOM   1854  C3A DPPCX  77     254.000 551.400   3.700  0.00  0.00            
ATOM   1855  C4A DPPCX  77     250.800 552.400   6.700  0.00  0.00            
ATOM   1856  C1B DPPCX  77     252.700 548.300   0.100  0.00  0.00            
ATOM   1857  C2B DPPCX  77     254.200 545.000   2.500  0.00  0.00            
ATOM   1858  C3B DPPCX  77     252.100 541.200   3.900  0.00  0.00            
ATOM   1859  C4B DPPCX  77     253.800 537.700   5.700  0.00  0.00            
ATOM   1860  NC3 DPPCX  78     -17.200 180.100 155.800  0.00  0.00            
ATOM   1861  PO4 DPPCX  78     -19.600 182.100 159.100  0.00  0.00            
ATOM   1862  GL1 DPPCX  78     -22.700 182.000 155.300  0.00  0.00            
ATOM   1863  GL2 DPPCX  78     -23.900 184.400 155.800  0.00  0.00            
ATOM   1864  C1A DPPCX  78     -26.000 181.100 151.400  0.00  0.00            
ATOM   1865  C2A DPPCX  78     -26.500 176.600 149.700  0.00  0.00            
ATOM   1866  C3A DPPCX  78     -24.000 173.300 152.000  0.00  0.00            
ATOM   1867  C4A DPPCX  78     -21.000 169.900 150.600  0.00  0.00            
ATOM   1868  C1B DPPCX  78     -27.900 185.000 154.300  0.00  0.00            
ATOM   1869  C2B DPPCX  78     -32.000 184.400 151.300  0.00  0.00            
ATOM   1870  C3B DPPCX  78     -36.200 183.700 148.100  0.00  0.00            
ATOM   1871  C4B DPPCX  78     -35.300 183.800 143.200  0.00  0.00            
ATOM   1872  NC3 DPPCX  79     337.800 521.600  15.300  0.00  0.00            
ATOM   1873  PO4 DPPCX  79     335.000 521.500  12.300  0.00  0.00            
ATOM   1874  GL1 DPPCX  79     333.500 523.800   8.600  0.00  0.00            
ATOM   1875  GL2 DPPCX  79     335.000 526.700   8.400  0.00  0.00            
ATOM   1876  C1A DPPCX  79     330.300 523.200   5.900  0.00  0.00            
ATOM   1877  C2A DPPCX  79     331.400 522.500   2.200  0.00  0.00            
ATOM   1878  C3A DPPCX  79     332.300 521.200  -1.800  0.00  0.00            
ATOM   1879  C4A DPPCX  79     330.100 518.700  -5.900  0.00  0.00            
ATOM   1880  C1B DPPCX  79     333.500 526.800   4.200  0.00  0.00            
ATOM   1881  C2B DPPCX  79     334.800 525.000   0.000  0.00  0.00            
ATOM   1882  C3B DPPCX  79     337.900 522.100  -1.300  0.00  0.00            
ATOM   1883  C4B DPPCX  79     339.900 519.300   0.600  0.00  0.00            
ATOM   1884  NC3 DPPCX  80     280.400 595.200  18.700  0.00  0.00            
ATOM   1885  PO4 DPPCX  80     279.500 591.400  16.300  0.00  0.00            
ATOM   1886  GL1 DPPCX  80     277.300 592.200  11.500  0.00  0.00            
ATOM   1887  GL2 DPPCX  80     280.400 590.500  10.700  0.00  0.00            
ATOM   1888  C1A DPPCX  80     277.200 590.900   6.800  0.00  0.00            
ATOM   1889  C2A DPPCX  80     276.800 588.000   3.600  0.00  0.00            
ATOM   1890  C3A DPPCX  80     275.400 586.000  -0.500  0.00  0.00            
ATOM   1891  C4A DPPCX  80     277.600 585.500  -4.900  0.00  0.00            
ATOM   1892  C1B DPPCX  80     280.600 587.000   8.400  0.00  0.00            
ATOM   1893  C2B DPPCX  80     278.300 583.900   6.100  0.00  0.00            
ATOM   1894  C3B DPPCX  80     274.500 581.900   3.600  0.00  0.00            
ATOM   1895  C4B DPPCX  80     272.600 581.300  -0.600  0.00  0.00            
ATOM   1896  NC3 DPPCX  81     235.100 396.500  34.600  0.00  0.00            
ATOM   1897  PO4 DPPCX  81     237.800 398.000  31.600  0.00  0.00            
ATOM   1898  GL1 DPPCX  81     238.600 399.700  35.200  0.00  0.00            
ATOM   1899  GL2 DPPCX  81     239.800 396.700  37.500  0.00  0.00            
ATOM   1900  C1A DPPCX  81     238.200 402.100  39.000  0.00  0.00            
ATOM   1901  C2A DPPCX  81     238.300 400.500  43.800  0.00  0.00            
ATOM   1902  C3A DPPCX  81     239.700 402.500  47.500  0.00  0.00            
ATOM   1903  C4A DPPCX  81     242.400 405.300  49.700  0.00  0.00            
ATOM   1904  C1B DPPCX  81     237.100 397.200  40.500  0.00  0.00            
ATOM   1905  C2B DPPCX  81     233.800 398.200  44.600  0.00  0.00            
ATOM   1906  C3B DPPCX  81     235.000 400.500  48.600  0.00  0.00            
ATOM   1907  C4B DPPCX  81     238.300 401.600  52.400  0.00  0.00            
ATOM   1908  NC3 DPPCX  82     246.300 406.600  72.700  0.00  0.00            
ATOM   1909  PO4 DPPCX  82     242.700 403.200  72.500  0.00  0.00            
ATOM   1910  GL1 DPPCX  82     242.900 403.000  68.100  0.00  0.00            
ATOM   1911  GL2 DPPCX  82     241.000 404.600  65.000  0.00  0.00            
ATOM   1912  C1A DPPCX  82     241.600 399.900  65.300  0.00  0.00            
ATOM   1913  C2A DPPCX  82     244.900 396.500  61.900  0.00  0.00            
ATOM   1914  C3A DPPCX  82     244.700 396.000  57.300  0.00  0.00            
ATOM   1915  C4A DPPCX  82     246.400 398.900  54.800  0.00  0.00            
ATOM   1916  C1B DPPCX  82     242.500 402.800  61.400  0.00  0.00            
ATOM   1917  C2B DPPCX  82     241.500 400.400  58.000  0.00  0.00            
ATOM   1918  C3B DPPCX  82     241.100 397.600  53.700  0.00  0.00            
ATOM   1919  C4B DPPCX  82     237.200 395.800  52.600  0.00  0.00            
ATOM   1920  NC3 DPPCX  83     405.000 173.200   1.600  0.00  0.00            
ATOM   1921  PO4 DPPCX  83     401.000 173.200   1.200  0.00  0.00            
ATOM   1922  GL1 DPPCX  83     401.500 173.100   6.000  0.00  0.00            
ATOM   1923  GL2 DPPCX  83     404.900 173.800   6.700  0.00  0.00            
ATOM   1924  C1A DPPCX  83     400.800 173.100   9.900  0.00  0.00            
ATOM   1925  C2A DPPCX  83     401.000 176.600  11.700  0.00  0.00            
ATOM   1926  C3A DPPCX  83     401.600 181.200  13.600  0.00  0.00            
ATOM   1927  C4A DPPCX  83     402.400 182.900  17.600  0.00  0.00            
ATOM   1928  C1B DPPCX  83     408.000 171.800   9.600  0.00  0.00            
ATOM   1929  C2B DPPCX  83     409.100 169.700  14.100  0.00  0.00            
ATOM   1930  C3B DPPCX  83     407.700 167.200  16.100  0.00  0.00            
ATOM   1931  C4B DPPCX  83     406.000 166.400  20.100  0.00  0.00            
ATOM   1932  NC3 DPPCX  84     188.600 402.900  34.200  0.00  0.00            
ATOM   1933  PO4 DPPCX  84     191.000 399.100  35.400  0.00  0.00            
ATOM   1934  GL1 DPPCX  84     189.900 398.500  39.200  0.00  0.00            
ATOM   1935  GL2 DPPCX  84     189.100 397.700  41.900  0.00  0.00            
ATOM   1936  C1A DPPCX  84     191.100 402.400  40.900  0.00  0.00            
ATOM   1937  C2A DPPCX  84     191.800 406.100  44.200  0.00  0.00            
ATOM   1938  C3A DPPCX  84     194.700 409.500  45.900  0.00  0.00            
ATOM   1939  C4A DPPCX  84     197.500 413.300  46.800  0.00  0.00            
ATOM   1940  C1B DPPCX  84     185.700 399.800  44.600  0.00  0.00            
ATOM   1941  C2B DPPCX  84     187.800 402.100  47.700  0.00  0.00            
ATOM   1942  C3B DPPCX  84     188.700 402.200  52.700  0.00  0.00            
ATOM   1943  C4B DPPCX  84     188.800 405.500  54.000  0.00  0.00            
ATOM   1944  NC3 DPPCX  85     152.700 442.000  72.000  0.00  0.00            
ATOM   1945  PO4 DPPCX  85     157.500 444.400  71.100  0.00  0.00            
ATOM   1946  GL1 DPPCX  85     157.600 444.500  66.700  0.00  0.00            
ATOM   1947  GL2 DPPCX  85     157.300 448.000  66.100  0.00  0.00            
ATOM   1948  C1A DPPCX  85     155.700 442.700  63.800  0.00  0.00            
ATOM   1949  C2A DPPCX  85     154.400 438.700  60.800  0.00  0.00            
ATOM   1950  C3A DPPCX  85     152.500 434.900  59.200  0.00  0.00            
ATOM   1951  C4A DPPCX  85     150.900 431.300  56.900  0.00  0.00            
ATOM   1952  C1B DPPCX  85     156.600 447.300  61.200  0.00  0.00            
ATOM   1953  C2B DPPCX  85     157.000 448.300  57.900  0.00  0.00            
ATOM   1954  C3B DPPCX  85     158.600 447.500  54.800  0.00  0.00            
ATOM   1955  C4B DPPCX  85     160.300 444.000  52.000  0.00  0.00            
ATOM   1956  NC3 DPPCX  86      63.200 267.700  76.200  0.00  0.00            
ATOM   1957  PO4 DPPCX  86      67.600 270.300  75.300  0.00  0.00            
ATOM   1958  GL1 DPPCX  86      66.100 269.900  79.400  0.00  0.00            
ATOM   1959  GL2 DPPCX  86      66.800 272.600  80.100  0.00  0.00            
ATOM   1960  C1A DPPCX  86      64.900 270.900  84.100  0.00  0.00            
ATOM   1961  C2A DPPCX  86      67.400 270.300  88.300  0.00  0.00            
ATOM   1962  C3A DPPCX  86      65.500 272.500  92.900  0.00  0.00            
ATOM   1963  C4A DPPCX  86      66.600 275.600  96.000  0.00  0.00            
ATOM   1964  C1B DPPCX  86      69.500 269.400  83.000  0.00  0.00            
ATOM   1965  C2B DPPCX  86      70.900 266.000  85.800  0.00  0.00            
ATOM   1966  C3B DPPCX  86      74.900 264.200  87.000  0.00  0.00            
ATOM   1967  C4B DPPCX  86      77.000 267.100  89.000  0.00  0.00            
ATOM   1968  NC3 DPPCX  87     463.900 493.700 -14.300  0.00  0.00            
ATOM   1969  PO4 DPPCX  87     460.900 497.000 -13.200  0.00  0.00            
ATOM   1970  GL1 DPPCX  87     460.400 497.000 -16.800  0.00  0.00            
ATOM   1971  GL2 DPPCX  87     457.200 498.800 -17.300  0.00  0.00            
ATOM   1972  C1A DPPCX  87     460.100 498.300 -20.900  0.00  0.00            
ATOM   1973  C2A DPPCX  87     458.700 496.500 -24.100  0.00  0.00            
ATOM   1974  C3A DPPCX  87     456.100 494.700 -27.600  0.00  0.00            
ATOM   1975  C4A DPPCX  87     452.300 494.400 -29.700  0.00  0.00            
ATOM   1976  C1B DPPCX  87     454.900 495.300 -18.800  0.00  0.00            
ATOM   1977  C2B DPPCX  87     453.400 491.300 -20.900  0.00  0.00            
ATOM   1978  C3B DPPCX  87     456.200 487.900 -22.100  0.00  0.00            
ATOM   1979  C4B DPPCX  87     459.200 487.400 -19.400  0.00  0.00            
ATOM   1980  NC3 DPPCX  88     325.500 218.200  34.900  0.00  0.00            
ATOM   1981  PO4 DPPCX  88     322.200 221.200  34.800  0.00  0.00            
ATOM   1982  GL1 DPPCX  88     324.500 222.000  38.500  0.00  0.00            
ATOM   1983  GL2 DPPCX  88     327.100 223.100  36.800  0.00  0.00            
ATOM   1984  C1A DPPCX  88     325.600 224.200  42.200  0.00  0.00            
ATOM   1985  C2A DPPCX  88     327.700 225.700  44.500  0.00  0.00            
ATOM   1986  C3A DPPCX  88     329.300 226.800  48.400  0.00  0.00            
ATOM   1987  C4A DPPCX  88     327.200 228.400  52.700  0.00  0.00            
ATOM   1988  C1B DPPCX  88     329.100 221.000  40.300  0.00  0.00            
ATOM   1989  C2B DPPCX  88     329.200 221.000  44.700  0.00  0.00            
ATOM   1990  C3B DPPCX  88     327.900 221.700  49.300  0.00  0.00            
ATOM   1991  C4B DPPCX  88     328.300 223.000  53.100  0.00  0.00            
ATOM   1992  NC3 DPPCX  89     293.200 228.700  43.400  0.00  0.00            
ATOM   1993  PO4 DPPCX  89     292.600 224.800  43.600  0.00  0.00            
ATOM   1994  GL1 DPPCX  89     292.300 224.700  47.500  0.00  0.00            
ATOM   1995  GL2 DPPCX  89     295.300 226.700  47.800  0.00  0.00            
ATOM   1996  C1A DPPCX  89     291.000 221.500  49.800  0.00  0.00            
ATOM   1997  C2A DPPCX  89     291.300 219.400  54.100  0.00  0.00            
ATOM   1998  C3A DPPCX  89     295.100 219.400  54.900  0.00  0.00            
ATOM   1999  C4A DPPCX  89     300.500 221.200  55.300  0.00  0.00            
ATOM   2000  C1B DPPCX  89     295.800 228.300  52.600  0.00  0.00            
ATOM   2001  C2B DPPCX  89     296.500 229.500  57.400  0.00  0.00            
ATOM   2002  C3B DPPCX  89     297.200 230.500  61.900  0.00  0.00            
ATOM   2003  C4B DPPCX  89     299.600 231.100  65.800  0.00  0.00            
ATOM   2004  NC3 DPPCX  90     188.400 288.900  98.600  0.00  0.00            
ATOM   2005  PO4 DPPCX  90     191.200 288.000  96.200  0.00  0.00            
ATOM   2006  GL1 DPPCX  90     190.600 287.200  92.200  0.00  0.00            
ATOM   2007  GL2 DPPCX  90     190.600 290.000  90.700  0.00  0.00            
ATOM   2008  C1A DPPCX  90     188.900 284.800  88.400  0.00  0.00            
ATOM   2009  C2A DPPCX  90     186.600 283.600  85.100  0.00  0.00            
ATOM   2010  C3A DPPCX  90     186.600 282.900  80.700  0.00  0.00            
ATOM   2011  C4A DPPCX  90     185.000 286.000  77.500  0.00  0.00            
ATOM   2012  C1B DPPCX  90     188.000 292.300  89.900  0.00  0.00            
ATOM   2013  C2B DPPCX  90     187.300 294.700  86.700  0.00  0.00            
ATOM   2014  C3B DPPCX  90     187.900 294.500  81.800  0.00  0.00            
ATOM   2015  C4B DPPCX  90     189.500 297.300  78.900  0.00  0.00            
ATOM   2016  NC3 DPPCX  91     278.600 225.700  90.600  0.00  0.00            
ATOM   2017  PO4 DPPCX  91     281.200 229.400  86.900  0.00  0.00            
ATOM   2018  GL1 DPPCX  91     282.200 229.700  81.900  0.00  0.00            
ATOM   2019  GL2 DPPCX  91     284.300 226.400  81.800  0.00  0.00            
ATOM   2020  C1A DPPCX  91     281.300 227.700  77.600  0.00  0.00            
ATOM   2021  C2A DPPCX  91     284.500 224.600  75.400  0.00  0.00            
ATOM   2022  C3A DPPCX  91     286.000 220.900  73.900  0.00  0.00            
ATOM   2023  C4A DPPCX  91     283.900 218.100  70.700  0.00  0.00            
ATOM   2024  C1B DPPCX  91     286.800 228.000  78.600  0.00  0.00            
ATOM   2025  C2B DPPCX  91     290.000 230.500  77.200  0.00  0.00            
ATOM   2026  C3B DPPCX  91     291.500 230.300  73.100  0.00  0.00            
ATOM   2027  C4B DPPCX  91     291.100 234.100  70.000  0.00  0.00            
ATOM   2028  NC3 DPPCX  92     159.500  45.300 137.600  0.00  0.00            
ATOM   2029  PO4 DPPCX  92     159.200  43.500 141.800  0.00  0.00            
ATOM   2030  GL1 DPPCX  92     155.500  43.200 138.400  0.00  0.00            
ATOM   2031  GL2 DPPCX  92     155.600  43.500 135.700  0.00  0.00            
ATOM   2032  C1A DPPCX  92     151.100  44.500 135.500  0.00  0.00            
ATOM   2033  C2A DPPCX  92     148.400  41.900 133.400  0.00  0.00            
ATOM   2034  C3A DPPCX  92     148.100  40.500 128.900  0.00  0.00            
ATOM   2035  C4A DPPCX  92     146.600  42.300 125.100  0.00  0.00            
ATOM   2036  C1B DPPCX  92     153.900  42.100 131.800  0.00  0.00            
ATOM   2037  C2B DPPCX  92     153.100  42.300 127.300  0.00  0.00            
ATOM   2038  C3B DPPCX  92     150.900  44.600 125.100  0.00  0.00            
ATOM   2039  C4B DPPCX  92     149.500  47.000 121.400  0.00  0.00            
ATOM   2040  NC3 DPPCX  93     -12.300 138.700 166.400  0.00  0.00            
ATOM   2041  PO4 DPPCX  93     -10.600 134.600 165.700  0.00  0.00            
ATOM   2042  GL1 DPPCX  93      -8.400 133.700 161.900  0.00  0.00            
ATOM   2043  GL2 DPPCX  93      -5.400 131.000 161.200  0.00  0.00            
ATOM   2044  C1A DPPCX  93      -9.700 130.900 158.300  0.00  0.00            
ATOM   2045  C2A DPPCX  93     -10.800 131.600 153.900  0.00  0.00            
ATOM   2046  C3A DPPCX  93     -10.100 131.900 149.600  0.00  0.00            
ATOM   2047  C4A DPPCX  93      -7.400 133.000 146.100  0.00  0.00            
ATOM   2048  C1B DPPCX  93      -5.400 129.000 156.700  0.00  0.00            
ATOM   2049  C2B DPPCX  93      -6.500 125.200 154.600  0.00  0.00            
ATOM   2050  C3B DPPCX  93      -3.400 121.600 154.200  0.00  0.00            
ATOM   2051  C4B DPPCX  93      -3.300 117.800 152.700  0.00  0.00            
ATOM   2052  NC3 DPPCX  94     332.100  50.300  53.200  0.00  0.00            
ATOM   2053  PO4 DPPCX  94     332.400  54.800  51.900  0.00  0.00            
ATOM   2054  GL1 DPPCX  94     333.600  56.200  56.000  0.00  0.00            
ATOM   2055  GL2 DPPCX  94     337.400  55.200  54.900  0.00  0.00            
ATOM   2056  C1A DPPCX  94     336.300  59.000  57.600  0.00  0.00            
ATOM   2057  C2A DPPCX  94     334.800  59.500  61.400  0.00  0.00            
ATOM   2058  C3A DPPCX  94     335.500  60.100  65.500  0.00  0.00            
ATOM   2059  C4A DPPCX  94     336.300  64.500  66.800  0.00  0.00            
ATOM   2060  C1B DPPCX  94     338.800  52.600  57.900  0.00  0.00            
ATOM   2061  C2B DPPCX  94     342.200  53.900  60.800  0.00  0.00            
ATOM   2062  C3B DPPCX  94     344.700  55.700  63.700  0.00  0.00            
ATOM   2063  C4B DPPCX  94     345.100  59.800  65.500  0.00  0.00            
ATOM   2064  NC3 DPPCX  95     298.800  18.100  69.800  0.00  0.00            
ATOM   2065  PO4 DPPCX  95     300.400  22.400  67.900  0.00  0.00            
ATOM   2066  GL1 DPPCX  95     299.100  24.400  72.100  0.00  0.00            
ATOM   2067  GL2 DPPCX  95     298.600  21.900  74.300  0.00  0.00            
ATOM   2068  C1A DPPCX  95     298.400  27.000  75.400  0.00  0.00            
ATOM   2069  C2A DPPCX  95     299.000  28.100  79.900  0.00  0.00            
ATOM   2070  C3A DPPCX  95     299.700  30.000  84.600  0.00  0.00            
ATOM   2071  C4A DPPCX  95     301.800  32.300  89.000  0.00  0.00            
ATOM   2072  C1B DPPCX  95     299.600  23.200  78.500  0.00  0.00            
ATOM   2073  C2B DPPCX  95     298.300  24.900  83.100  0.00  0.00            
ATOM   2074  C3B DPPCX  95     296.700  23.400  87.000  0.00  0.00            
ATOM   2075  C4B DPPCX  95     294.300  22.300  90.800  0.00  0.00            
ATOM   2076  NC3 DPPCX  96     218.600 447.200  17.200  0.00  0.00            
ATOM   2077  PO4 DPPCX  96     222.800 447.600  18.300  0.00  0.00            
ATOM   2078  GL1 DPPCX  96     223.200 446.700  22.700  0.00  0.00            
ATOM   2079  GL2 DPPCX  96     219.800 446.500  24.200  0.00  0.00            
ATOM   2080  C1A DPPCX  96     227.200 448.000  25.400  0.00  0.00            
ATOM   2081  C2A DPPCX  96     229.000 449.100  28.800  0.00  0.00            
ATOM   2082  C3A DPPCX  96     229.300 451.200  33.100  0.00  0.00            
ATOM   2083  C4A DPPCX  96     228.700 454.700  36.400  0.00  0.00            
ATOM   2084  C1B DPPCX  96     221.600 447.200  27.700  0.00  0.00            
ATOM   2085  C2B DPPCX  96     224.000 447.700  31.000  0.00  0.00            
ATOM   2086  C3B DPPCX  96     226.800 446.900  33.800  0.00  0.00            
ATOM   2087  C4B DPPCX  96     229.100 444.800  36.600  0.00  0.00            
ATOM   2088  NC3 DPPCX  97     160.700 484.300  62.800  0.00  0.00            
ATOM   2089  PO4 DPPCX  97     162.500 480.000  63.200  0.00  0.00            
ATOM   2090  GL1 DPPCX  97     161.700 480.600  59.300  0.00  0.00            
ATOM   2091  GL2 DPPCX  97     159.300 482.000  58.000  0.00  0.00            
ATOM   2092  C1A DPPCX  97     160.000 477.500  56.400  0.00  0.00            
ATOM   2093  C2A DPPCX  97     160.600 476.000  51.800  0.00  0.00            
ATOM   2094  C3A DPPCX  97     160.900 474.900  48.000  0.00  0.00            
ATOM   2095  C4A DPPCX  97     161.600 471.900  45.000  0.00  0.00            
ATOM   2096  C1B DPPCX  97     159.400 482.000  53.500  0.00  0.00            
ATOM   2097  C2B DPPCX  97     159.300 481.900  49.900  0.00  0.00            
ATOM   2098  C3B DPPCX  97     158.100 482.000  46.400  0.00  0.00            
ATOM   2099  C4B DPPCX  97     156.700 483.100  43.000  0.00  0.00            
ATOM   2100  NC3 DPPCX  98     157.500 651.200 -14.700  0.00  0.00            
ATOM   2101  PO4 DPPCX  98     157.800 650.500 -10.100  0.00  0.00            
ATOM   2102  GL1 DPPCX  98     160.700 651.100  -7.300  0.00  0.00            
ATOM   2103  GL2 DPPCX  98     162.200 647.800  -6.500  0.00  0.00            
ATOM   2104  C1A DPPCX  98     163.200 654.100  -4.200  0.00  0.00            
ATOM   2105  C2A DPPCX  98     162.800 657.100  -0.200  0.00  0.00            
ATOM   2106  C3A DPPCX  98     160.700 661.300   1.100  0.00  0.00            
ATOM   2107  C4A DPPCX  98     160.900 666.000  -0.300  0.00  0.00            
ATOM   2108  C1B DPPCX  98     164.400 648.900  -2.900  0.00  0.00            
ATOM   2109  C2B DPPCX  98     166.300 648.300   0.500  0.00  0.00            
ATOM   2110  C3B DPPCX  98     169.100 646.600   3.200  0.00  0.00            
ATOM   2111  C4B DPPCX  98     170.600 643.400   3.900  0.00  0.00            
ATOM   2112  NC3 DPPCX  99     103.600 317.700  96.100  0.00  0.00            
ATOM   2113  PO4 DPPCX  99     105.200 314.500  98.100  0.00  0.00            
ATOM   2114  GL1 DPPCX  99     107.900 316.000  93.800  0.00  0.00            
ATOM   2115  GL2 DPPCX  99     105.400 317.300  91.200  0.00  0.00            
ATOM   2116  C1A DPPCX  99     110.400 316.500  90.300  0.00  0.00            
ATOM   2117  C2A DPPCX  99     114.300 316.700  88.100  0.00  0.00            
ATOM   2118  C3A DPPCX  99     114.800 320.600  86.700  0.00  0.00            
ATOM   2119  C4A DPPCX  99     112.700 324.300  84.800  0.00  0.00            
ATOM   2120  C1B DPPCX  99     106.500 316.400  86.600  0.00  0.00            
ATOM   2121  C2B DPPCX  99     106.800 319.000  82.800  0.00  0.00            
ATOM   2122  C3B DPPCX  99     107.300 323.600  82.400  0.00  0.00            
ATOM   2123  C4B DPPCX  99     110.500 327.700  81.000  0.00  0.00            
ATOM   2124  NC3 DPPCX 100     207.100 580.000  -5.700  0.00  0.00            
ATOM   2125  PO4 DPPCX 100     211.100 580.500  -8.300  0.00  0.00            
ATOM   2126  GL1 DPPCX 100     211.600 581.800  -4.400  0.00  0.00            
ATOM   2127  GL2 DPPCX 100     214.900 580.200  -4.200  0.00  0.00            
ATOM   2128  C1A DPPCX 100     210.300 581.100  -0.200  0.00  0.00            
ATOM   2129  C2A DPPCX 100     212.900 584.500   2.500  0.00  0.00            
ATOM   2130  C3A DPPCX 100     211.800 588.200   4.500  0.00  0.00            
ATOM   2131  C4A DPPCX 100     208.800 589.900   7.900  0.00  0.00            
ATOM   2132  C1B DPPCX 100     216.100 579.800   0.200  0.00  0.00            
ATOM   2133  C2B DPPCX 100     216.600 577.400   4.200  0.00  0.00            
ATOM   2134  C3B DPPCX 100     217.200 578.700   8.500  0.00  0.00            
ATOM   2135  C4B DPPCX 100     217.600 578.200  12.700  0.00  0.00            
ATOM   2136  NC3 DPPCX 101     298.100 219.800  42.700  0.00  0.00            
ATOM   2137  PO4 DPPCX 101     302.400 219.800  42.400  0.00  0.00            
ATOM   2138  GL1 DPPCX 101     302.900 220.800  47.100  0.00  0.00            
ATOM   2139  GL2 DPPCX 101     305.700 222.800  47.700  0.00  0.00            
ATOM   2140  C1A DPPCX 101     302.200 223.300  51.000  0.00  0.00            
ATOM   2141  C2A DPPCX 101     304.200 224.300  54.800  0.00  0.00            
ATOM   2142  C3A DPPCX 101     304.500 221.000  58.100  0.00  0.00            
ATOM   2143  C4A DPPCX 101     303.700 216.800  59.700  0.00  0.00            
ATOM   2144  C1B DPPCX 101     308.800 224.900  49.600  0.00  0.00            
ATOM   2145  C2B DPPCX 101     310.600 225.000  53.400  0.00  0.00            
ATOM   2146  C3B DPPCX 101     308.400 224.700  56.900  0.00  0.00            
ATOM   2147  C4B DPPCX 101     304.900 226.100  59.000  0.00  0.00            
ATOM   2148  NC3 DPPCX 102     252.000 429.700  23.800  0.00  0.00            
ATOM   2149  PO4 DPPCX 102     254.800 426.100  23.100  0.00  0.00            
ATOM   2150  GL1 DPPCX 102     257.000 426.300  26.500  0.00  0.00            
ATOM   2151  GL2 DPPCX 102     258.800 424.900  28.200  0.00  0.00            
ATOM   2152  C1A DPPCX 102     257.100 428.800  30.700  0.00  0.00            
ATOM   2153  C2A DPPCX 102     255.400 428.000  35.600  0.00  0.00            
ATOM   2154  C3A DPPCX 102     258.000 426.800  39.000  0.00  0.00            
ATOM   2155  C4A DPPCX 102     258.100 428.300  43.600  0.00  0.00            
ATOM   2156  C1B DPPCX 102     256.000 423.800  32.100  0.00  0.00            
ATOM   2157  C2B DPPCX 102     255.000 422.900  36.300  0.00  0.00            
ATOM   2158  C3B DPPCX 102     254.500 424.200  40.800  0.00  0.00            
ATOM   2159  C4B DPPCX 102     252.800 423.300  43.500  0.00  0.00            
ATOM   2160  NC3 DPPCX 103     408.200 281.500 -12.300  0.00  0.00            
ATOM   2161  PO4 DPPCX 103     412.600 280.500 -10.000  0.00  0.00            
ATOM   2162  GL1 DPPCX 103     413.400 279.500  -6.000  0.00  0.00            
ATOM   2163  GL2 DPPCX 103     413.800 276.300  -4.600  0.00  0.00            
ATOM   2164  C1A DPPCX 103     416.300 280.000  -2.200  0.00  0.00            
ATOM   2165  C2A DPPCX 103     417.200 283.200   1.000  0.00  0.00            
ATOM   2166  C3A DPPCX 103     416.300 285.200   5.500  0.00  0.00            
ATOM   2167  C4A DPPCX 103     415.100 285.000   9.700  0.00  0.00            
ATOM   2168  C1B DPPCX 103     415.300 273.800  -1.800  0.00  0.00            
ATOM   2169  C2B DPPCX 103     414.700 271.500   1.800  0.00  0.00            
ATOM   2170  C3B DPPCX 103     416.900 271.700   6.700  0.00  0.00            
ATOM   2171  C4B DPPCX 103     419.300 272.400  10.600  0.00  0.00            
ATOM   2172  NC3 DPPCX 104     295.500  35.800  63.300  0.00  0.00            
ATOM   2173  PO4 DPPCX 104     294.600  40.200  64.100  0.00  0.00            
ATOM   2174  GL1 DPPCX 104     292.800  40.800  67.700  0.00  0.00            
ATOM   2175  GL2 DPPCX 104     291.300  44.400  67.900  0.00  0.00            
ATOM   2176  C1A DPPCX 104     295.200  41.300  71.900  0.00  0.00            
ATOM   2177  C2A DPPCX 104     296.700  39.800  75.300  0.00  0.00            
ATOM   2178  C3A DPPCX 104     295.200  41.300  78.800  0.00  0.00            
ATOM   2179  C4A DPPCX 104     294.700  44.200  82.400  0.00  0.00            
ATOM   2180  C1B DPPCX 104     294.100  46.200  71.100  0.00  0.00            
ATOM   2181  C2B DPPCX 104     295.700  45.400  75.300  0.00  0.00            
ATOM   2182  C3B DPPCX 104     298.900  47.500  78.600  0.00  0.00            
ATOM   2183  C4B DPPCX 104     301.200  51.600  79.500  0.00  0.00            
ATOM   2184  NC3 DPPCX 105      33.800 179.600 106.600  0.00  0.00            
ATOM   2185  PO4 DPPCX 105      38.000 179.200 104.000  0.00  0.00            
ATOM   2186  GL1 DPPCX 105      38.700 180.600 108.200  0.00  0.00            
ATOM   2187  GL2 DPPCX 105      37.000 183.400 109.300  0.00  0.00            
ATOM   2188  C1A DPPCX 105      41.100 181.200 111.900  0.00  0.00            
ATOM   2189  C2A DPPCX 105      41.700 178.600 115.800  0.00  0.00            
ATOM   2190  C3A DPPCX 105      43.400 177.500 119.400  0.00  0.00            
ATOM   2191  C4A DPPCX 105      41.200 178.200 124.000  0.00  0.00            
ATOM   2192  C1B DPPCX 105      36.300 182.700 114.200  0.00  0.00            
ATOM   2193  C2B DPPCX 105      35.300 183.600 117.900  0.00  0.00            
ATOM   2194  C3B DPPCX 105      37.500 185.600 120.900  0.00  0.00            
ATOM   2195  C4B DPPCX 105      38.600 188.000 125.100  0.00  0.00            
ATOM   2196  NC3 DPPCX 106     186.500 156.900  66.400  0.00  0.00            
ATOM   2197  PO4 DPPCX 106     189.500 158.100  66.200  0.00  0.00            
ATOM   2198  GL1 DPPCX 106     191.100 160.600  70.100  0.00  0.00            
ATOM   2199  GL2 DPPCX 106     191.900 157.800  71.300  0.00  0.00            
ATOM   2200  C1A DPPCX 106     190.800 163.500  73.500  0.00  0.00            
ATOM   2201  C2A DPPCX 106     189.900 166.600  77.000  0.00  0.00            
ATOM   2202  C3A DPPCX 106     189.300 168.600  80.300  0.00  0.00            
ATOM   2203  C4A DPPCX 106     189.600 170.800  83.900  0.00  0.00            
ATOM   2204  C1B DPPCX 106     192.300 154.200  71.100  0.00  0.00            
ATOM   2205  C2B DPPCX 106     194.400 151.000  73.600  0.00  0.00            
ATOM   2206  C3B DPPCX 106     196.100 148.600  76.300  0.00  0.00            
ATOM   2207  C4B DPPCX 106     199.600 147.800  78.000  0.00  0.00            
ATOM   2208  NC3 DPPCX 107     508.100 375.200  -6.700  0.00  0.00            
ATOM   2209  PO4 DPPCX 107     512.800 375.800  -8.100  0.00  0.00            
ATOM   2210  GL1 DPPCX 107     509.200 376.700 -11.500  0.00  0.00            
ATOM   2211  GL2 DPPCX 107     510.500 375.700 -13.900  0.00  0.00            
ATOM   2212  C1A DPPCX 107     505.400 376.600 -14.500  0.00  0.00            
ATOM   2213  C2A DPPCX 107     505.000 377.400 -19.200  0.00  0.00            
ATOM   2214  C3A DPPCX 107     505.600 378.000 -23.400  0.00  0.00            
ATOM   2215  C4A DPPCX 107     503.700 375.400 -26.900  0.00  0.00            
ATOM   2216  C1B DPPCX 107     513.200 373.100 -15.900  0.00  0.00            
ATOM   2217  C2B DPPCX 107     512.400 369.600 -19.200  0.00  0.00            
ATOM   2218  C3B DPPCX 107     509.800 368.200 -22.500  0.00  0.00            
ATOM   2219  C4B DPPCX 107     506.500 363.800 -22.900  0.00  0.00            
ATOM   2220  NC3 DPPCX 108     358.700 358.200  42.200  0.00  0.00            
ATOM   2221  PO4 DPPCX 108     361.200 354.300  40.100  0.00  0.00            
ATOM   2222  GL1 DPPCX 108     361.800 356.100  36.200  0.00  0.00            
ATOM   2223  GL2 DPPCX 108     362.700 354.700  33.100  0.00  0.00            
ATOM   2224  C1A DPPCX 108     362.200 359.800  32.600  0.00  0.00            
ATOM   2225  C2A DPPCX 108     361.700 361.300  28.700  0.00  0.00            
ATOM   2226  C3A DPPCX 108     359.700 362.700  24.700  0.00  0.00            
ATOM   2227  C4A DPPCX 108     356.300 362.000  22.800  0.00  0.00            
ATOM   2228  C1B DPPCX 108     361.600 352.100  29.000  0.00  0.00            
ATOM   2229  C2B DPPCX 108     361.300 352.100  23.500  0.00  0.00            
ATOM   2230  C3B DPPCX 108     359.800 353.500  19.800  0.00  0.00            
ATOM   2231  C4B DPPCX 108     357.400 354.600  16.200  0.00  0.00            
ATOM   2232  NC3 DPPCX 109     161.900 123.900 128.200  0.00  0.00            
ATOM   2233  PO4 DPPCX 109     158.100 121.700 126.500  0.00  0.00            
ATOM   2234  GL1 DPPCX 109     157.200 121.700 122.300  0.00  0.00            
ATOM   2235  GL2 DPPCX 109     155.700 118.300 121.800  0.00  0.00            
ATOM   2236  C1A DPPCX 109     156.500 125.200 118.900  0.00  0.00            
ATOM   2237  C2A DPPCX 109     156.600 124.500 114.900  0.00  0.00            
ATOM   2238  C3A DPPCX 109     154.400 126.100 111.400  0.00  0.00            
ATOM   2239  C4A DPPCX 109     152.900 123.100 106.500  0.00  0.00            
ATOM   2240  C1B DPPCX 109     157.400 115.700 118.300  0.00  0.00            
ATOM   2241  C2B DPPCX 109     155.600 115.900 114.400  0.00  0.00            
ATOM   2242  C3B DPPCX 109     157.200 116.300 110.700  0.00  0.00            
ATOM   2243  C4B DPPCX 109     161.600 117.000 109.900  0.00  0.00            
ATOM   2244  NC3 DPPCX 110     302.300 -34.100  79.900  0.00  0.00            
ATOM   2245  PO4 DPPCX 110     301.500 -29.900  79.700  0.00  0.00            
ATOM   2246  GL1 DPPCX 110     301.200 -26.300  81.800  0.00  0.00            
ATOM   2247  GL2 DPPCX 110     302.800 -27.000  83.700  0.00  0.00            
ATOM   2248  C1A DPPCX 110     298.400 -24.300  84.700  0.00  0.00            
ATOM   2249  C2A DPPCX 110     296.800 -23.800  88.700  0.00  0.00            
ATOM   2250  C3A DPPCX 110     296.600 -24.100  93.900  0.00  0.00            
ATOM   2251  C4A DPPCX 110     293.300 -23.700  96.500  0.00  0.00            
ATOM   2252  C1B DPPCX 110     302.300 -27.700  88.000  0.00  0.00            
ATOM   2253  C2B DPPCX 110     300.600 -29.100  91.900  0.00  0.00            
ATOM   2254  C3B DPPCX 110     299.600 -27.500  95.900  0.00  0.00            
ATOM   2255  C4B DPPCX 110     298.400 -26.100 100.000  0.00  0.00            
ATOM   2256  NC3 DPPCX 111     325.200  80.000  44.400  0.00  0.00            
ATOM   2257  PO4 DPPCX 111     329.100  82.900  44.600  0.00  0.00            
ATOM   2258  GL1 DPPCX 111     329.300  84.800  48.300  0.00  0.00            
ATOM   2259  GL2 DPPCX 111     328.000  81.800  49.100  0.00  0.00            
ATOM   2260  C1A DPPCX 111     328.000  88.200  50.700  0.00  0.00            
ATOM   2261  C2A DPPCX 111     328.900  88.500  55.400  0.00  0.00            
ATOM   2262  C3A DPPCX 111     329.300  86.900  59.500  0.00  0.00            
ATOM   2263  C4A DPPCX 111     331.100  88.200  63.100  0.00  0.00            
ATOM   2264  C1B DPPCX 111     328.800  79.400  52.600  0.00  0.00            
ATOM   2265  C2B DPPCX 111     328.700  76.700  56.900  0.00  0.00            
ATOM   2266  C3B DPPCX 111     329.400  78.900  60.500  0.00  0.00            
ATOM   2267  C4B DPPCX 111     330.100  80.700  64.500  0.00  0.00            
ATOM   2268  NC3 DPPCX 112     284.800 218.900  40.800  0.00  0.00            
ATOM   2269  PO4 DPPCX 112     287.000 217.200  44.300  0.00  0.00            
ATOM   2270  GL1 DPPCX 112     287.500 214.100  48.100  0.00  0.00            
ATOM   2271  GL2 DPPCX 112     290.600 216.700  49.500  0.00  0.00            
ATOM   2272  C1A DPPCX 112     286.800 214.400  52.500  0.00  0.00            
ATOM   2273  C2A DPPCX 112     283.200 213.900  55.500  0.00  0.00            
ATOM   2274  C3A DPPCX 112     282.900 213.000  60.200  0.00  0.00            
ATOM   2275  C4A DPPCX 112     281.500 213.800  64.500  0.00  0.00            
ATOM   2276  C1B DPPCX 112     295.100 217.100  50.000  0.00  0.00            
ATOM   2277  C2B DPPCX 112     298.900 217.900  51.000  0.00  0.00            
ATOM   2278  C3B DPPCX 112     302.800 217.700  51.000  0.00  0.00            
ATOM   2279  C4B DPPCX 112     305.900 215.900  53.600  0.00  0.00            
ATOM   2280  NC3 DPPCX 113     218.200 563.700  44.600  0.00  0.00            
ATOM   2281  PO4 DPPCX 113     218.300 563.500  41.900  0.00  0.00            
ATOM   2282  GL1 DPPCX 113     216.700 562.100  38.000  0.00  0.00            
ATOM   2283  GL2 DPPCX 113     215.600 559.500  36.400  0.00  0.00            
ATOM   2284  C1A DPPCX 113     218.800 562.700  33.500  0.00  0.00            
ATOM   2285  C2A DPPCX 113     220.100 562.400  30.100  0.00  0.00            
ATOM   2286  C3A DPPCX 113     218.300 561.100  26.700  0.00  0.00            
ATOM   2287  C4A DPPCX 113     215.000 562.600  24.000  0.00  0.00            
ATOM   2288  C1B DPPCX 113     214.000 560.500  31.300  0.00  0.00            
ATOM   2289  C2B DPPCX 113     212.100 559.100  27.500  0.00  0.00            
ATOM   2290  C3B DPPCX 113     209.200 557.200  25.300  0.00  0.00            
ATOM   2291  C4B DPPCX 113     207.900 553.200  24.200  0.00  0.00            
ATOM   2292  NC3 DPPCX 114     266.700 401.700  21.100  0.00  0.00            
ATOM   2293  PO4 DPPCX 114     268.500 397.600  20.800  0.00  0.00            
ATOM   2294  GL1 DPPCX 114     269.300 398.800  25.000  0.00  0.00            
ATOM   2295  GL2 DPPCX 114     272.500 399.400  25.900  0.00  0.00            
ATOM   2296  C1A DPPCX 114     267.000 399.800  29.000  0.00  0.00            
ATOM   2297  C2A DPPCX 114     266.300 401.600  33.800  0.00  0.00            
ATOM   2298  C3A DPPCX 114     264.000 403.300  37.800  0.00  0.00            
ATOM   2299  C4A DPPCX 114     263.700 400.800  42.300  0.00  0.00            
ATOM   2300  C1B DPPCX 114     275.900 399.900  29.700  0.00  0.00            
ATOM   2301  C2B DPPCX 114     275.800 399.600  34.700  0.00  0.00            
ATOM   2302  C3B DPPCX 114     274.900 399.700  38.900  0.00  0.00            
ATOM   2303  C4B DPPCX 114     270.900 400.100  41.800  0.00  0.00            
ATOM   2304  NC3 DPPCX 115     301.900 517.800  30.700  0.00  0.00            
ATOM   2305  PO4 DPPCX 115     300.500 522.500  29.400  0.00  0.00            
ATOM   2306  GL1 DPPCX 115     297.100 521.500  25.500  0.00  0.00            
ATOM   2307  GL2 DPPCX 115     294.400 521.400  28.300  0.00  0.00            
ATOM   2308  C1A DPPCX 115     294.400 519.400  21.500  0.00  0.00            
ATOM   2309  C2A DPPCX 115     293.300 516.500  17.800  0.00  0.00            
ATOM   2310  C3A DPPCX 115     291.200 512.500  14.900  0.00  0.00            
ATOM   2311  C4A DPPCX 115     286.400 510.400  14.900  0.00  0.00            
ATOM   2312  C1B DPPCX 115     292.800 517.700  26.800  0.00  0.00            
ATOM   2313  C2B DPPCX 115     289.100 515.500  29.200  0.00  0.00            
ATOM   2314  C3B DPPCX 115     286.900 511.600  30.300  0.00  0.00            
ATOM   2315  C4B DPPCX 115     288.600 507.800  30.600  0.00  0.00            
ATOM   2316  NC3 DPPCX 116     -53.800 175.600 123.600  0.00  0.00            
ATOM   2317  PO4 DPPCX 116     -56.800 178.400 125.700  0.00  0.00            
ATOM   2318  GL1 DPPCX 116     -54.500 179.700 129.300  0.00  0.00            
ATOM   2319  GL2 DPPCX 116     -54.000 183.300 130.100  0.00  0.00            
ATOM   2320  C1A DPPCX 116     -52.300 180.200 133.100  0.00  0.00            
ATOM   2321  C2A DPPCX 116     -50.600 183.500 136.200  0.00  0.00            
ATOM   2322  C3A DPPCX 116     -46.700 186.100 137.800  0.00  0.00            
ATOM   2323  C4A DPPCX 116     -44.200 189.700 139.900  0.00  0.00            
ATOM   2324  C1B DPPCX 116     -57.100 182.800 133.700  0.00  0.00            
ATOM   2325  C2B DPPCX 116     -55.900 182.700 137.600  0.00  0.00            
ATOM   2326  C3B DPPCX 116     -55.700 181.700 142.100  0.00  0.00            
ATOM   2327  C4B DPPCX 116     -56.000 179.700 146.300  0.00  0.00            
ATOM   2328  NC3 DPPCX 117     230.900 382.600  27.900  0.00  0.00            
ATOM   2329  PO4 DPPCX 117     230.200 385.600  31.000  0.00  0.00            
ATOM   2330  GL1 DPPCX 117     231.500 386.600  35.700  0.00  0.00            
ATOM   2331  GL2 DPPCX 117     231.100 383.300  36.300  0.00  0.00            
ATOM   2332  C1A DPPCX 117     234.900 385.900  38.500  0.00  0.00            
ATOM   2333  C2A DPPCX 117     235.000 384.200  42.300  0.00  0.00            
ATOM   2334  C3A DPPCX 117     237.800 382.900  44.800  0.00  0.00            
ATOM   2335  C4A DPPCX 117     240.100 380.500  46.300  0.00  0.00            
ATOM   2336  C1B DPPCX 117     229.700 384.400  41.200  0.00  0.00            
ATOM   2337  C2B DPPCX 117     230.200 385.700  46.100  0.00  0.00            
ATOM   2338  C3B DPPCX 117     230.500 386.700  50.800  0.00  0.00            
ATOM   2339  C4B DPPCX 117     231.900 390.800  53.200  0.00  0.00            
ATOM   2340  NC3 DPPCX 118     133.100 523.200  12.900  0.00  0.00            
ATOM   2341  PO4 DPPCX 118     131.500 526.900  15.000  0.00  0.00            
ATOM   2342  GL1 DPPCX 118     131.900 527.200  20.000  0.00  0.00            
ATOM   2343  GL2 DPPCX 118     133.700 528.200  20.500  0.00  0.00            
ATOM   2344  C1A DPPCX 118     131.200 528.700  24.500  0.00  0.00            
ATOM   2345  C2A DPPCX 118     132.100 529.400  28.400  0.00  0.00            
ATOM   2346  C3A DPPCX 118     133.400 532.100  31.900  0.00  0.00            
ATOM   2347  C4A DPPCX 118     133.900 533.200  35.300  0.00  0.00            
ATOM   2348  C1B DPPCX 118     136.300 529.200  24.800  0.00  0.00            
ATOM   2349  C2B DPPCX 118     137.400 529.000  29.600  0.00  0.00            
ATOM   2350  C3B DPPCX 118     137.200 529.300  34.000  0.00  0.00            
ATOM   2351  C4B DPPCX 118     140.600 527.900  36.300  0.00  0.00            
ATOM   2352  NC3 DPPCX 119     378.500 196.000  52.400  0.00  0.00            
ATOM   2353  PO4 DPPCX 119     381.600 198.000  50.400  0.00  0.00            
ATOM   2354  GL1 DPPCX 119     380.100 198.200  46.300  0.00  0.00            
ATOM   2355  GL2 DPPCX 119     376.300 197.600  48.000  0.00  0.00            
ATOM   2356  C1A DPPCX 119     378.900 198.400  41.200  0.00  0.00            
ATOM   2357  C2A DPPCX 119     376.300 200.300  38.900  0.00  0.00            
ATOM   2358  C3A DPPCX 119     373.200 203.600  35.300  0.00  0.00            
ATOM   2359  C4A DPPCX 119     371.100 208.000  35.600  0.00  0.00            
ATOM   2360  C1B DPPCX 119     373.800 197.200  44.700  0.00  0.00            
ATOM   2361  C2B DPPCX 119     372.600 196.700  40.000  0.00  0.00            
ATOM   2362  C3B DPPCX 119     374.100 196.700  36.300  0.00  0.00            
ATOM   2363  C4B DPPCX 119     376.400 193.800  32.900  0.00  0.00            
ATOM   2364  NC3 DPPCX 120     440.900 390.700 -30.100  0.00  0.00            
ATOM   2365  PO4 DPPCX 120     437.200 391.800 -28.300  0.00  0.00            
ATOM   2366  GL1 DPPCX 120     439.600 391.000 -24.600  0.00  0.00            
ATOM   2367  GL2 DPPCX 120     438.400 394.000 -23.400  0.00  0.00            
ATOM   2368  C1A DPPCX 120     441.100 388.900 -21.400  0.00  0.00            
ATOM   2369  C2A DPPCX 120     441.300 387.800 -17.100  0.00  0.00            
ATOM   2370  C3A DPPCX 120     441.700 390.800 -12.600  0.00  0.00            
ATOM   2371  C4A DPPCX 120     439.400 390.800  -9.600  0.00  0.00            
ATOM   2372  C1B DPPCX 120     440.600 395.100 -21.100  0.00  0.00            
ATOM   2373  C2B DPPCX 120     443.000 392.600 -18.100  0.00  0.00            
ATOM   2374  C3B DPPCX 120     446.200 389.500 -16.700  0.00  0.00            
ATOM   2375  C4B DPPCX 120     448.000 386.200 -14.700  0.00  0.00            
ATOM   2376  NC3 DPPCX 121     300.600 177.600  35.300  0.00  0.00            
ATOM   2377  PO4 DPPCX 121     299.800 177.400  39.600  0.00  0.00            
ATOM   2378  GL1 DPPCX 121     298.100 178.400  43.700  0.00  0.00            
ATOM   2379  GL2 DPPCX 121     295.700 179.100  44.200  0.00  0.00            
ATOM   2380  C1A DPPCX 121     300.200 175.300  47.100  0.00  0.00            
ATOM   2381  C2A DPPCX 121     300.200 172.600  52.100  0.00  0.00            
ATOM   2382  C3A DPPCX 121     296.700 173.500  53.800  0.00  0.00            
ATOM   2383  C4A DPPCX 121     295.000 169.500  56.300  0.00  0.00            
ATOM   2384  C1B DPPCX 121     295.000 180.400  48.700  0.00  0.00            
ATOM   2385  C2B DPPCX 121     293.500 179.800  53.300  0.00  0.00            
ATOM   2386  C3B DPPCX 121     293.800 179.200  57.900  0.00  0.00            
ATOM   2387  C4B DPPCX 121     290.800 182.300  59.600  0.00  0.00            
ATOM   2388  NC3 DPPCX 122     522.600 459.100 -23.600  0.00  0.00            
ATOM   2389  PO4 DPPCX 122     518.800 457.000 -22.400  0.00  0.00            
ATOM   2390  GL1 DPPCX 122     516.400 457.200 -26.000  0.00  0.00            
ATOM   2391  GL2 DPPCX 122     519.200 456.400 -27.800  0.00  0.00            
ATOM   2392  C1A DPPCX 122     515.700 459.600 -29.300  0.00  0.00            
ATOM   2393  C2A DPPCX 122     514.400 461.800 -33.000  0.00  0.00            
ATOM   2394  C3A DPPCX 122     514.700 461.300 -36.600  0.00  0.00            
ATOM   2395  C4A DPPCX 122     517.400 460.500 -39.600  0.00  0.00            
ATOM   2396  C1B DPPCX 122     521.000 453.200 -29.300  0.00  0.00            
ATOM   2397  C2B DPPCX 122     519.200 452.100 -33.100  0.00  0.00            
ATOM   2398  C3B DPPCX 122     520.000 452.700 -37.400  0.00  0.00            
ATOM   2399  C4B DPPCX 122     521.100 454.900 -40.600  0.00  0.00            
ATOM   2400  NC3 DPPCX 123     273.000 154.700  42.700  0.00  0.00            
ATOM   2401  PO4 DPPCX 123     269.000 155.200  46.200  0.00  0.00            
ATOM   2402  GL1 DPPCX 123     266.800 154.900  50.000  0.00  0.00            
ATOM   2403  GL2 DPPCX 123     270.100 156.200  51.300  0.00  0.00            
ATOM   2404  C1A DPPCX 123     267.100 155.400  55.100  0.00  0.00            
ATOM   2405  C2A DPPCX 123     265.900 154.300  60.100  0.00  0.00            
ATOM   2406  C3A DPPCX 123     264.200 156.200  63.400  0.00  0.00            
ATOM   2407  C4A DPPCX 123     260.300 156.700  66.100  0.00  0.00            
ATOM   2408  C1B DPPCX 123     271.600 159.500  52.700  0.00  0.00            
ATOM   2409  C2B DPPCX 123     269.600 160.100  57.500  0.00  0.00            
ATOM   2410  C3B DPPCX 123     268.200 158.600  62.300  0.00  0.00            
ATOM   2411  C4B DPPCX 123     268.200 156.200  67.000  0.00  0.00            
ATOM   2412  NC3 DPPCX 124      23.800 308.200 118.400  0.00  0.00            
ATOM   2413  PO4 DPPCX 124      22.200 304.600 119.200  0.00  0.00            
ATOM   2414  GL1 DPPCX 124      19.800 303.600 115.800  0.00  0.00            
ATOM   2415  GL2 DPPCX 124      16.200 305.600 116.400  0.00  0.00            
ATOM   2416  C1A DPPCX 124      18.800 300.000 112.100  0.00  0.00            
ATOM   2417  C2A DPPCX 124      21.000 298.600 109.000  0.00  0.00            
ATOM   2418  C3A DPPCX 124      21.500 298.800 104.500  0.00  0.00            
ATOM   2419  C4A DPPCX 124      21.400 301.300 100.900  0.00  0.00            
ATOM   2420  C1B DPPCX 124      15.100 303.800 112.200  0.00  0.00            
ATOM   2421  C2B DPPCX 124      11.100 303.800 109.300  0.00  0.00            
ATOM   2422  C3B DPPCX 124       9.600 307.000 106.300  0.00  0.00            
ATOM   2423  C4B DPPCX 124       7.200 310.700 106.300  0.00  0.00            
ATOM   2424  NC3 DPPCX 125     341.000 367.700   2.600  0.00  0.00            
ATOM   2425  PO4 DPPCX 125     339.600 372.300   4.100  0.00  0.00            
ATOM   2426  GL1 DPPCX 125     336.900 373.200   7.600  0.00  0.00            
ATOM   2427  GL2 DPPCX 125     338.400 370.800   8.800  0.00  0.00            
ATOM   2428  C1A DPPCX 125     338.100 377.500   9.200  0.00  0.00            
ATOM   2429  C2A DPPCX 125     339.300 380.000  12.900  0.00  0.00            
ATOM   2430  C3A DPPCX 125     340.100 380.800  17.500  0.00  0.00            
ATOM   2431  C4A DPPCX 125     343.400 381.200  20.500  0.00  0.00            
ATOM   2432  C1B DPPCX 125     341.200 373.300  11.300  0.00  0.00            
ATOM   2433  C2B DPPCX 125     345.700 375.400  11.600  0.00  0.00            
ATOM   2434  C3B DPPCX 125     350.300 373.200  11.700  0.00  0.00            
ATOM   2435  C4B DPPCX 125     352.000 372.500  14.300  0.00  0.00            
ATOM   2436  NC3 DPPCX 126     373.000 263.800  53.500  0.00  0.00            
ATOM   2437  PO4 DPPCX 126     369.300 263.800  50.600  0.00  0.00            
ATOM   2438  GL1 DPPCX 126     365.500 260.700  50.700  0.00  0.00            
ATOM   2439  GL2 DPPCX 126     367.100 259.100  48.300  0.00  0.00            
ATOM   2440  C1A DPPCX 126     362.500 260.800  48.700  0.00  0.00            
ATOM   2441  C2A DPPCX 126     360.300 261.200  43.900  0.00  0.00            
ATOM   2442  C3A DPPCX 126     356.100 261.900  42.400  0.00  0.00            
ATOM   2443  C4A DPPCX 126     353.500 261.200  39.100  0.00  0.00            
ATOM   2444  C1B DPPCX 126     365.800 260.400  45.000  0.00  0.00            
ATOM   2445  C2B DPPCX 126     364.000 259.700  40.900  0.00  0.00            
ATOM   2446  C3B DPPCX 126     364.000 258.900  36.400  0.00  0.00            
ATOM   2447  C4B DPPCX 126     361.800 257.800  33.500  0.00  0.00            
ATOM   2448  NC3 DPPCX 127      -2.100 126.700 127.800  0.00  0.00            
ATOM   2449  PO4 DPPCX 127      -2.500 131.200 126.900  0.00  0.00            
ATOM   2450  GL1 DPPCX 127       0.200 130.000 131.000  0.00  0.00            
ATOM   2451  GL2 DPPCX 127       2.900 128.300 130.000  0.00  0.00            
ATOM   2452  C1A DPPCX 127       3.100 130.900 134.700  0.00  0.00            
ATOM   2453  C2A DPPCX 127       7.100 131.200 135.000  0.00  0.00            
ATOM   2454  C3A DPPCX 127      10.300 128.800 138.000  0.00  0.00            
ATOM   2455  C4A DPPCX 127      12.400 127.600 141.400  0.00  0.00            
ATOM   2456  C1B DPPCX 127       6.500 127.900 131.200  0.00  0.00            
ATOM   2457  C2B DPPCX 127      10.800 128.100 131.600  0.00  0.00            
ATOM   2458  C3B DPPCX 127      13.600 130.000 134.700  0.00  0.00            
ATOM   2459  C4B DPPCX 127      16.000 130.300 138.700  0.00  0.00            
ATOM   2460  NC3 DPPCX 128     457.800 383.200 -40.800  0.00  0.00            
ATOM   2461  PO4 DPPCX 128     459.800 385.800 -37.800  0.00  0.00            
ATOM   2462  GL1 DPPCX 128     461.500 383.400 -34.200  0.00  0.00            
ATOM   2463  GL2 DPPCX 128     460.800 380.900 -33.200  0.00  0.00            
ATOM   2464  C1A DPPCX 128     461.200 384.400 -29.500  0.00  0.00            
ATOM   2465  C2A DPPCX 128     461.700 385.700 -25.600  0.00  0.00            
ATOM   2466  C3A DPPCX 128     461.600 386.700 -22.100  0.00  0.00            
ATOM   2467  C4A DPPCX 128     462.000 385.200 -18.800  0.00  0.00            
ATOM   2468  C1B DPPCX 128     464.500 380.800 -30.400  0.00  0.00            
ATOM   2469  C2B DPPCX 128     463.400 380.100 -26.300  0.00  0.00            
ATOM   2470  C3B DPPCX 128     462.700 381.300 -22.000  0.00  0.00            
ATOM   2471  C4B DPPCX 128     465.900 381.500 -18.300  0.00  0.00            
ATOM   2472  NC3 DPPCX 129     311.500 176.800  40.500  0.00  0.00            
ATOM   2473  PO4 DPPCX 129     311.400 172.700  40.400  0.00  0.00            
ATOM   2474  GL1 DPPCX 129     311.900 174.100  45.100  0.00  0.00            
ATOM   2475  GL2 DPPCX 129     309.000 176.400  45.000  0.00  0.00            
ATOM   2476  C1A DPPCX 129     310.300 171.600  48.200  0.00  0.00            
ATOM   2477  C2A DPPCX 129     311.100 168.500  51.300  0.00  0.00            
ATOM   2478  C3A DPPCX 129     312.400 167.900  55.600  0.00  0.00            
ATOM   2479  C4A DPPCX 129     313.800 166.400  59.800  0.00  0.00            
ATOM   2480  C1B DPPCX 129     310.100 176.700  50.000  0.00  0.00            
ATOM   2481  C2B DPPCX 129     308.400 176.800  54.500  0.00  0.00            
ATOM   2482  C3B DPPCX 129     308.700 179.800  58.300  0.00  0.00            
ATOM   2483  C4B DPPCX 129     310.700 180.700  62.300  0.00  0.00            
ATOM   2484  NC3 DPPCX 130     165.300 462.200  28.900  0.00  0.00            
ATOM   2485  PO4 DPPCX 130     164.500 466.400  27.300  0.00  0.00            
ATOM   2486  GL1 DPPCX 130     167.600 466.600  30.400  0.00  0.00            
ATOM   2487  GL2 DPPCX 130     166.400 465.800  33.300  0.00  0.00            
ATOM   2488  C1A DPPCX 130     171.500 467.200  32.100  0.00  0.00            
ATOM   2489  C2A DPPCX 130     176.300 469.100  33.800  0.00  0.00            
ATOM   2490  C3A DPPCX 130     178.800 470.700  36.800  0.00  0.00            
ATOM   2491  C4A DPPCX 130     180.500 472.000  40.900  0.00  0.00            
ATOM   2492  C1B DPPCX 130     167.500 467.800  36.400  0.00  0.00            
ATOM   2493  C2B DPPCX 130     169.800 470.800  40.600  0.00  0.00            
ATOM   2494  C3B DPPCX 130     169.300 468.100  44.500  0.00  0.00            
ATOM   2495  C4B DPPCX 130     170.900 466.300  48.600  0.00  0.00            
ATOM   2496  NC3 DPPCX 131      61.200 230.900  84.900  0.00  0.00            
ATOM   2497  PO4 DPPCX 131      63.100 227.200  85.400  0.00  0.00            
ATOM   2498  GL1 DPPCX 131      64.700 225.600  88.900  0.00  0.00            
ATOM   2499  GL2 DPPCX 131      63.500 226.800  91.200  0.00  0.00            
ATOM   2500  C1A DPPCX 131      68.000 224.500  92.100  0.00  0.00            
ATOM   2501  C2A DPPCX 131      67.700 220.800  94.900  0.00  0.00            
ATOM   2502  C3A DPPCX 131      70.000 218.900  97.000  0.00  0.00            
ATOM   2503  C4A DPPCX 131      71.000 216.500  99.400  0.00  0.00            
ATOM   2504  C1B DPPCX 131      64.600 225.500  95.500  0.00  0.00            
ATOM   2505  C2B DPPCX 131      64.500 223.500  98.300  0.00  0.00            
ATOM   2506  C3B DPPCX 131      63.500 224.600 103.200  0.00  0.00            
ATOM   2507  C4B DPPCX 131      59.800 223.400 105.800  0.00  0.00            
ATOM   2508  NC3 DPPCX 132     250.000 323.700  47.900  0.00  0.00            
ATOM   2509  PO4 DPPCX 132     252.600 323.100  45.300  0.00  0.00            
ATOM   2510  GL1 DPPCX 132     256.300 326.600  46.400  0.00  0.00            
ATOM   2511  GL2 DPPCX 132     259.100 327.400  44.100  0.00  0.00            
ATOM   2512  C1A DPPCX 132     260.700 328.900  49.000  0.00  0.00            
ATOM   2513  C2A DPPCX 132     264.700 327.100  50.000  0.00  0.00            
ATOM   2514  C3A DPPCX 132     266.800 325.500  54.900  0.00  0.00            
ATOM   2515  C4A DPPCX 132     268.100 323.600  58.300  0.00  0.00            
ATOM   2516  C1B DPPCX 132     264.400 328.700  45.100  0.00  0.00            
ATOM   2517  C2B DPPCX 132     268.700 329.500  48.200  0.00  0.00            
ATOM   2518  C3B DPPCX 132     268.400 331.900  51.900  0.00  0.00            
ATOM   2519  C4B DPPCX 132     271.200 332.900  53.900  0.00  0.00            
ATOM   2520  NC3 DPPCX 133     274.800 409.400  65.500  0.00  0.00            
ATOM   2521  PO4 DPPCX 133     272.300 413.000  64.000  0.00  0.00            
ATOM   2522  GL1 DPPCX 133     271.000 410.700  59.200  0.00  0.00            
ATOM   2523  GL2 DPPCX 133     273.800 410.900  55.700  0.00  0.00            
ATOM   2524  C1A DPPCX 133     269.800 408.100  55.700  0.00  0.00            
ATOM   2525  C2A DPPCX 133     272.300 408.400  51.500  0.00  0.00            
ATOM   2526  C3A DPPCX 133     271.500 408.700  47.800  0.00  0.00            
ATOM   2527  C4A DPPCX 133     269.000 408.500  44.200  0.00  0.00            
ATOM   2528  C1B DPPCX 133     277.300 410.200  53.100  0.00  0.00            
ATOM   2529  C2B DPPCX 133     278.100 408.900  48.800  0.00  0.00            
ATOM   2530  C3B DPPCX 133     276.800 405.600  46.200  0.00  0.00            
ATOM   2531  C4B DPPCX 133     273.100 405.500  43.400  0.00  0.00            
ATOM   2532  NC3 DPPCX 134     425.700 441.300   7.500  0.00  0.00            
ATOM   2533  PO4 DPPCX 134     430.100 439.000   8.200  0.00  0.00            
ATOM   2534  GL1 DPPCX 134     429.800 440.000   4.500  0.00  0.00            
ATOM   2535  GL2 DPPCX 134     426.300 439.400   2.900  0.00  0.00            
ATOM   2536  C1A DPPCX 134     429.200 441.000  -0.700  0.00  0.00            
ATOM   2537  C2A DPPCX 134     430.000 441.700  -5.100  0.00  0.00            
ATOM   2538  C3A DPPCX 134     430.300 444.600  -8.700  0.00  0.00            
ATOM   2539  C4A DPPCX 134     427.300 446.900 -11.900  0.00  0.00            
ATOM   2540  C1B DPPCX 134     425.300 436.600  -0.900  0.00  0.00            
ATOM   2541  C2B DPPCX 134     423.100 433.100  -4.300  0.00  0.00            
ATOM   2542  C3B DPPCX 134     421.800 431.200  -7.300  0.00  0.00            
ATOM   2543  C4B DPPCX 134     420.900 428.900 -11.700  0.00  0.00            
ATOM   2544  NC3 DPPCX 135     182.600 481.600   9.000  0.00  0.00            
ATOM   2545  PO4 DPPCX 135     185.000 479.000  12.500  0.00  0.00            
ATOM   2546  GL1 DPPCX 135     185.900 482.200  16.300  0.00  0.00            
ATOM   2547  GL2 DPPCX 135     183.700 482.900  18.400  0.00  0.00            
ATOM   2548  C1A DPPCX 135     188.500 482.300  20.200  0.00  0.00            
ATOM   2549  C2A DPPCX 135     188.100 484.100  24.300  0.00  0.00            
ATOM   2550  C3A DPPCX 135     189.000 484.400  28.300  0.00  0.00            
ATOM   2551  C4A DPPCX 135     188.400 482.400  32.100  0.00  0.00            
ATOM   2552  C1B DPPCX 135     184.100 481.100  22.300  0.00  0.00            
ATOM   2553  C2B DPPCX 135     181.200 483.300  25.800  0.00  0.00            
ATOM   2554  C3B DPPCX 135     177.700 484.000  29.900  0.00  0.00            
ATOM   2555  C4B DPPCX 135     175.300 486.400  33.200  0.00  0.00            
ATOM   2556  NC3 DPPCX 136     259.600  -6.800  83.300  0.00  0.00            
ATOM   2557  PO4 DPPCX 136     262.200  -9.500  84.200  0.00  0.00            
ATOM   2558  GL1 DPPCX 136     261.300  -5.900  87.900  0.00  0.00            
ATOM   2559  GL2 DPPCX 136     258.100  -6.700  88.700  0.00  0.00            
ATOM   2560  C1A DPPCX 136     264.000  -4.100  92.400  0.00  0.00            
ATOM   2561  C2A DPPCX 136     267.500  -2.300  95.500  0.00  0.00            
ATOM   2562  C3A DPPCX 136     270.500  -1.300  98.000  0.00  0.00            
ATOM   2563  C4A DPPCX 136     273.900  -0.100  99.400  0.00  0.00            
ATOM   2564  C1B DPPCX 136     259.200  -5.000  93.800  0.00  0.00            
ATOM   2565  C2B DPPCX 136     257.900  -2.900  96.100  0.00  0.00            
ATOM   2566  C3B DPPCX 136     256.800  -3.200 101.000  0.00  0.00            
ATOM   2567  C4B DPPCX 136     254.600  -2.400 104.800  0.00  0.00            
ATOM   2568  NC3 DPPCX 137     112.800 284.400 108.400  0.00  0.00            
ATOM   2569  PO4 DPPCX 137     117.700 283.100 107.200  0.00  0.00            
ATOM   2570  GL1 DPPCX 137     118.200 280.800 103.600  0.00  0.00            
ATOM   2571  GL2 DPPCX 137     116.900 277.600 104.100  0.00  0.00            
ATOM   2572  C1A DPPCX 137     118.800 279.400  99.600  0.00  0.00            
ATOM   2573  C2A DPPCX 137     120.500 278.600  95.400  0.00  0.00            
ATOM   2574  C3A DPPCX 137     121.900 276.300  91.700  0.00  0.00            
ATOM   2575  C4A DPPCX 137     121.700 272.800  89.700  0.00  0.00            
ATOM   2576  C1B DPPCX 137     112.600 279.200 103.700  0.00  0.00            
ATOM   2577  C2B DPPCX 137     109.700 278.700 100.900  0.00  0.00            
ATOM   2578  C3B DPPCX 137     106.600 277.000  98.500  0.00  0.00            
ATOM   2579  C4B DPPCX 137     105.300 274.700  95.300  0.00  0.00            
ATOM   2580  NC3 DPPCX 138     253.600 231.900  43.600  0.00  0.00            
ATOM   2581  PO4 DPPCX 138     255.700 232.300  47.500  0.00  0.00            
ATOM   2582  GL1 DPPCX 138     256.000 232.600  51.100  0.00  0.00            
ATOM   2583  GL2 DPPCX 138     258.800 234.800  52.700  0.00  0.00            
ATOM   2584  C1A DPPCX 138     256.100 231.500  55.300  0.00  0.00            
ATOM   2585  C2A DPPCX 138     258.800 229.500  58.000  0.00  0.00            
ATOM   2586  C3A DPPCX 138     261.000 229.100  61.600  0.00  0.00            
ATOM   2587  C4A DPPCX 138     260.200 232.400  66.200  0.00  0.00            
ATOM   2588  C1B DPPCX 138     259.600 238.200  54.300  0.00  0.00            
ATOM   2589  C2B DPPCX 138     260.200 239.700  58.500  0.00  0.00            
ATOM   2590  C3B DPPCX 138     262.100 238.300  61.200  0.00  0.00            
ATOM   2591  C4B DPPCX 138     262.400 234.100  62.100  0.00  0.00            
ATOM   2592  NC3 DPPCX 139     190.500 320.500  95.900  0.00  0.00            
ATOM   2593  PO4 DPPCX 139     187.300 317.100  95.000  0.00  0.00            
ATOM   2594  GL1 DPPCX 139     191.000 316.400  92.100  0.00  0.00            
ATOM   2595  GL2 DPPCX 139     191.400 318.700  89.700  0.00  0.00            
ATOM   2596  C1A DPPCX 139     192.100 313.700  88.700  0.00  0.00            
ATOM   2597  C2A DPPCX 139     191.300 314.000  85.000  0.00  0.00            
ATOM   2598  C3A DPPCX 139     189.400 313.300  81.300  0.00  0.00            
ATOM   2599  C4A DPPCX 139     191.600 312.700  77.800  0.00  0.00            
ATOM   2600  C1B DPPCX 139     192.500 318.900  85.300  0.00  0.00            
ATOM   2601  C2B DPPCX 139     190.600 318.300  81.200  0.00  0.00            
ATOM   2602  C3B DPPCX 139     188.900 317.200  78.000  0.00  0.00            
ATOM   2603  C4B DPPCX 139     186.900 315.300  75.400  0.00  0.00            
ATOM   2604  NC3 DPPCX 140     252.400 276.500  84.700  0.00  0.00            
ATOM   2605  PO4 DPPCX 140     256.600 274.000  86.400  0.00  0.00            
ATOM   2606  GL1 DPPCX 140     253.400 271.200  85.700  0.00  0.00            
ATOM   2607  GL2 DPPCX 140     250.700 271.500  84.200  0.00  0.00            
ATOM   2608  C1A DPPCX 140     253.900 269.600  81.700  0.00  0.00            
ATOM   2609  C2A DPPCX 140     255.300 268.600  78.200  0.00  0.00            
ATOM   2610  C3A DPPCX 140     258.400 269.800  75.900  0.00  0.00            
ATOM   2611  C4A DPPCX 140     258.900 267.600  72.700  0.00  0.00            
ATOM   2612  C1B DPPCX 140     249.400 271.100  79.700  0.00  0.00            
ATOM   2613  C2B DPPCX 140     246.700 272.300  75.800  0.00  0.00            
ATOM   2614  C3B DPPCX 140     248.000 275.200  72.500  0.00  0.00            
ATOM   2615  C4B DPPCX 140     251.300 277.000  70.400  0.00  0.00            
ATOM   2616  NC3 DPPCX 141     523.500 446.000 -66.900  0.00  0.00            
ATOM   2617  PO4 DPPCX 141     527.300 443.100 -67.000  0.00  0.00            
ATOM   2618  GL1 DPPCX 141     528.900 443.500 -62.600  0.00  0.00            
ATOM   2619  GL2 DPPCX 141     529.200 441.100 -61.400  0.00  0.00            
ATOM   2620  C1A DPPCX 141     529.600 446.100 -58.600  0.00  0.00            
ATOM   2621  C2A DPPCX 141     531.500 446.800 -54.200  0.00  0.00            
ATOM   2622  C3A DPPCX 141     531.400 449.000 -51.100  0.00  0.00            
ATOM   2623  C4A DPPCX 141     533.500 450.900 -47.600  0.00  0.00            
ATOM   2624  C1B DPPCX 141     529.200 440.700 -57.100  0.00  0.00            
ATOM   2625  C2B DPPCX 141     528.600 443.200 -52.700  0.00  0.00            
ATOM   2626  C3B DPPCX 141     529.800 444.700 -48.900  0.00  0.00            
ATOM   2627  C4B DPPCX 141     528.000 441.400 -45.800  0.00  0.00            
ATOM   2628  NC3 DPPCX 142     -78.700 173.200 174.900  0.00  0.00            
ATOM   2629  PO4 DPPCX 142     -74.900 175.200 174.300  0.00  0.00            
ATOM   2630  GL1 DPPCX 142     -76.000 173.900 170.300  0.00  0.00            
ATOM   2631  GL2 DPPCX 142     -73.000 172.100 169.700  0.00  0.00            
ATOM   2632  C1A DPPCX 142     -76.700 175.100 165.800  0.00  0.00            
ATOM   2633  C2A DPPCX 142     -77.700 174.900 161.000  0.00  0.00            
ATOM   2634  C3A DPPCX 142     -79.900 173.500 157.100  0.00  0.00            
ATOM   2635  C4A DPPCX 142     -82.900 173.100 154.100  0.00  0.00            
ATOM   2636  C1B DPPCX 142     -72.900 170.200 167.100  0.00  0.00            
ATOM   2637  C2B DPPCX 142     -75.600 167.700 164.500  0.00  0.00            
ATOM   2638  C3B DPPCX 142     -75.900 163.600 162.800  0.00  0.00            
ATOM   2639  C4B DPPCX 142     -76.200 159.500 160.900  0.00  0.00            
ATOM   2640  NC3 DPPCX 143     -32.600 206.600 163.800  0.00  0.00            
ATOM   2641  PO4 DPPCX 143     -30.500 210.400 162.900  0.00  0.00            
ATOM   2642  GL1 DPPCX 143     -34.000 210.900 160.600  0.00  0.00            
ATOM   2643  GL2 DPPCX 143     -35.700 213.100 160.400  0.00  0.00            
ATOM   2644  C1A DPPCX 143     -36.400 209.600 156.800  0.00  0.00            
ATOM   2645  C2A DPPCX 143     -38.500 210.300 152.600  0.00  0.00            
ATOM   2646  C3A DPPCX 143     -41.500 210.900 149.400  0.00  0.00            
ATOM   2647  C4A DPPCX 143     -44.600 210.500 145.900  0.00  0.00            
ATOM   2648  C1B DPPCX 143     -37.500 214.400 156.500  0.00  0.00            
ATOM   2649  C2B DPPCX 143     -36.400 216.400 152.500  0.00  0.00            
ATOM   2650  C3B DPPCX 143     -36.400 219.900 150.500  0.00  0.00            
ATOM   2651  C4B DPPCX 143     -34.700 221.300 146.600  0.00  0.00            
ATOM   2652  NC3 DPPCX 144      81.800 318.200 102.600  0.00  0.00            
ATOM   2653  PO4 DPPCX 144      85.300 316.600 100.100  0.00  0.00            
ATOM   2654  GL1 DPPCX 144      85.700 315.700  95.900  0.00  0.00            
ATOM   2655  GL2 DPPCX 144      88.200 313.300  95.700  0.00  0.00            
ATOM   2656  C1A DPPCX 144      87.400 316.500  91.200  0.00  0.00            
ATOM   2657  C2A DPPCX 144      87.100 316.800  86.800  0.00  0.00            
ATOM   2658  C3A DPPCX 144      84.500 317.800  83.000  0.00  0.00            
ATOM   2659  C4A DPPCX 144      83.400 316.900  78.900  0.00  0.00            
ATOM   2660  C1B DPPCX 144      84.500 309.900  95.700  0.00  0.00            
ATOM   2661  C2B DPPCX 144      80.100 309.400  94.700  0.00  0.00            
ATOM   2662  C3B DPPCX 144      76.400 310.900  93.900  0.00  0.00            
ATOM   2663  C4B DPPCX 144      73.100 309.200  91.200  0.00  0.00            
ATOM   2664  NC3 DPPCX 145     410.300 382.100  22.200  0.00  0.00            
ATOM   2665  PO4 DPPCX 145     410.200 379.200  18.500  0.00  0.00            
ATOM   2666  GL1 DPPCX 145     410.900 377.300  15.900  0.00  0.00            
ATOM   2667  GL2 DPPCX 145     414.000 374.900  17.000  0.00  0.00            
ATOM   2668  C1A DPPCX 145     409.400 376.500  11.400  0.00  0.00            
ATOM   2669  C2A DPPCX 145     407.300 374.000   8.300  0.00  0.00            
ATOM   2670  C3A DPPCX 145     405.600 374.000   4.800  0.00  0.00            
ATOM   2671  C4A DPPCX 145     407.800 374.100   1.700  0.00  0.00            
ATOM   2672  C1B DPPCX 145     413.200 373.300  12.400  0.00  0.00            
ATOM   2673  C2B DPPCX 145     410.700 371.100   8.300  0.00  0.00            
ATOM   2674  C3B DPPCX 145     412.200 369.100   4.500  0.00  0.00            
ATOM   2675  C4B DPPCX 145     411.100 370.500   0.400  0.00  0.00            
ATOM   2676  NC3 DPPCX 146      61.500 248.300  86.800  0.00  0.00            
ATOM   2677  PO4 DPPCX 146      66.000 248.600  86.800  0.00  0.00            
ATOM   2678  GL1 DPPCX 146      68.600 247.600  90.700  0.00  0.00            
ATOM   2679  GL2 DPPCX 146      69.900 244.500  90.800  0.00  0.00            
ATOM   2680  C1A DPPCX 146      70.100 250.200  93.100  0.00  0.00            
ATOM   2681  C2A DPPCX 146      70.300 252.900  97.900  0.00  0.00            
ATOM   2682  C3A DPPCX 146      67.900 254.500 101.700  0.00  0.00            
ATOM   2683  C4A DPPCX 146      66.900 255.500 105.700  0.00  0.00            
ATOM   2684  C1B DPPCX 146      71.100 245.300  95.300  0.00  0.00            
ATOM   2685  C2B DPPCX 146      73.000 242.400  99.100  0.00  0.00            
ATOM   2686  C3B DPPCX 146      75.100 242.500 102.300  0.00  0.00            
ATOM   2687  C4B DPPCX 146      78.200 244.100 104.700  0.00  0.00            
ATOM   2688  NC3 DPPCX 147     388.900 266.600  43.800  0.00  0.00            
ATOM   2689  PO4 DPPCX 147     388.000 262.700  44.400  0.00  0.00            
ATOM   2690  GL1 DPPCX 147     386.400 260.900  41.300  0.00  0.00            
ATOM   2691  GL2 DPPCX 147     389.600 262.300  40.000  0.00  0.00            
ATOM   2692  C1A DPPCX 147     384.300 260.900  36.700  0.00  0.00            
ATOM   2693  C2A DPPCX 147     384.400 264.800  33.500  0.00  0.00            
ATOM   2694  C3A DPPCX 147     383.300 266.200  29.500  0.00  0.00            
ATOM   2695  C4A DPPCX 147     385.400 266.500  24.700  0.00  0.00            
ATOM   2696  C1B DPPCX 147     386.900 265.200  37.600  0.00  0.00            
ATOM   2697  C2B DPPCX 147     386.600 269.400  36.100  0.00  0.00            
ATOM   2698  C3B DPPCX 147     388.800 271.300  32.100  0.00  0.00            
ATOM   2699  C4B DPPCX 147     392.500 270.400  30.600  0.00  0.00            
ATOM   2700  NC3 DPPCX 148      69.100 127.900 103.800  0.00  0.00            
ATOM   2701  PO4 DPPCX 148      67.800 126.500 108.300  0.00  0.00            
ATOM   2702  GL1 DPPCX 148      69.600 125.000 112.000  0.00  0.00            
ATOM   2703  GL2 DPPCX 148      70.000 121.100 112.600  0.00  0.00            
ATOM   2704  C1A DPPCX 148      70.700 124.000 116.200  0.00  0.00            
ATOM   2705  C2A DPPCX 148      70.700 123.900 119.600  0.00  0.00            
ATOM   2706  C3A DPPCX 148      72.500 124.200 123.900  0.00  0.00            
ATOM   2707  C4A DPPCX 148      74.500 125.100 128.400  0.00  0.00            
ATOM   2708  C1B DPPCX 148      69.700 118.300 116.300  0.00  0.00            
ATOM   2709  C2B DPPCX 148      72.400 119.000 119.700  0.00  0.00            
ATOM   2710  C3B DPPCX 148      74.600 118.900 122.500  0.00  0.00            
ATOM   2711  C4B DPPCX 148      78.800 116.600 124.200  0.00  0.00            
ATOM   2712  NC3 DPPCX 149     132.700 472.500  72.900  0.00  0.00            
ATOM   2713  PO4 DPPCX 149     134.100 471.000  68.500  0.00  0.00            
ATOM   2714  GL1 DPPCX 149     132.700 467.600  65.000  0.00  0.00            
ATOM   2715  GL2 DPPCX 149     134.400 464.900  63.700  0.00  0.00            
ATOM   2716  C1A DPPCX 149     128.300 465.800  64.700  0.00  0.00            
ATOM   2717  C2A DPPCX 149     126.600 465.400  60.900  0.00  0.00            
ATOM   2718  C3A DPPCX 149     124.900 461.800  58.100  0.00  0.00            
ATOM   2719  C4A DPPCX 149     126.200 456.900  57.900  0.00  0.00            
ATOM   2720  C1B DPPCX 149     136.200 465.100  59.700  0.00  0.00            
ATOM   2721  C2B DPPCX 149     136.700 468.400  56.300  0.00  0.00            
ATOM   2722  C3B DPPCX 149     139.400 471.600  54.700  0.00  0.00            
ATOM   2723  C4B DPPCX 149     141.600 474.900  53.300  0.00  0.00            
ATOM   2724  NC3 DPPCX 150     184.500 178.900 108.700  0.00  0.00            
ATOM   2725  PO4 DPPCX 150     185.400 183.200 107.500  0.00  0.00            
ATOM   2726  GL1 DPPCX 150     183.100 183.300 104.500  0.00  0.00            
ATOM   2727  GL2 DPPCX 150     182.200 180.100 104.200  0.00  0.00            
ATOM   2728  C1A DPPCX 150     180.000 183.700 100.700  0.00  0.00            
ATOM   2729  C2A DPPCX 150     181.000 184.000  96.900  0.00  0.00            
ATOM   2730  C3A DPPCX 150     179.300 181.600  95.200  0.00  0.00            
ATOM   2731  C4A DPPCX 150     180.000 178.800  91.300  0.00  0.00            
ATOM   2732  C1B DPPCX 150     182.800 179.500  99.300  0.00  0.00            
ATOM   2733  C2B DPPCX 150     183.900 180.000  94.500  0.00  0.00            
ATOM   2734  C3B DPPCX 150     182.900 182.800  91.500  0.00  0.00            
ATOM   2735  C4B DPPCX 150     179.800 185.600  89.600  0.00  0.00            
ATOM   2736  NC3 DPPCX 151     215.600 191.000  97.100  0.00  0.00            
ATOM   2737  PO4 DPPCX 151     216.100 187.500  99.800  0.00  0.00            
ATOM   2738  GL1 DPPCX 151     214.600 186.000  95.600  0.00  0.00            
ATOM   2739  GL2 DPPCX 151     212.600 188.900  93.600  0.00  0.00            
ATOM   2740  C1A DPPCX 151     213.300 183.600  92.100  0.00  0.00            
ATOM   2741  C2A DPPCX 151     213.700 183.500  86.900  0.00  0.00            
ATOM   2742  C3A DPPCX 151     214.700 181.500  83.400  0.00  0.00            
ATOM   2743  C4A DPPCX 151     215.000 183.400  80.000  0.00  0.00            
ATOM   2744  C1B DPPCX 151     210.500 191.800  91.000  0.00  0.00            
ATOM   2745  C2B DPPCX 151     206.800 190.800  88.500  0.00  0.00            
ATOM   2746  C3B DPPCX 151     206.000 192.100  83.800  0.00  0.00            
ATOM   2747  C4B DPPCX 151     206.800 194.300  80.500  0.00  0.00            
ATOM   2748  NC3 DPPCX 152     349.000 461.300  22.900  0.00  0.00            
ATOM   2749  PO4 DPPCX 152     351.800 458.600  19.400  0.00  0.00            
ATOM   2750  GL1 DPPCX 152     351.000 459.600  15.500  0.00  0.00            
ATOM   2751  GL2 DPPCX 152     351.600 456.900  13.800  0.00  0.00            
ATOM   2752  C1A DPPCX 152     347.600 459.800  13.300  0.00  0.00            
ATOM   2753  C2A DPPCX 152     345.200 458.200   9.000  0.00  0.00            
ATOM   2754  C3A DPPCX 152     342.100 458.600   6.600  0.00  0.00            
ATOM   2755  C4A DPPCX 152     339.300 456.700   3.900  0.00  0.00            
ATOM   2756  C1B DPPCX 152     350.900 454.500   9.700  0.00  0.00            
ATOM   2757  C2B DPPCX 152     348.200 455.000   6.600  0.00  0.00            
ATOM   2758  C3B DPPCX 152     348.100 459.400   4.400  0.00  0.00            
ATOM   2759  C4B DPPCX 152     344.000 460.500   2.300  0.00  0.00            
ATOM   2760  NC3 DPPCX 153      88.200 237.000  78.400  0.00  0.00            
ATOM   2761  PO4 DPPCX 153      92.500 238.200  78.800  0.00  0.00            
ATOM   2762  GL1 DPPCX 153      92.100 239.500  83.400  0.00  0.00            
ATOM   2763  GL2 DPPCX 153      91.900 237.800  86.400  0.00  0.00            
ATOM   2764  C1A DPPCX 153      92.400 243.500  86.800  0.00  0.00            
ATOM   2765  C2A DPPCX 153      93.000 246.200  89.200  0.00  0.00            
ATOM   2766  C3A DPPCX 153      94.000 249.400  92.000  0.00  0.00            
ATOM   2767  C4A DPPCX 153      93.600 252.400  94.800  0.00  0.00            
ATOM   2768  C1B DPPCX 153      91.400 238.900  90.500  0.00  0.00            
ATOM   2769  C2B DPPCX 153      90.800 239.100  95.400  0.00  0.00            
ATOM   2770  C3B DPPCX 153      88.800 239.000  98.600  0.00  0.00            
ATOM   2771  C4B DPPCX 153      87.200 240.100 102.300  0.00  0.00            
ATOM   2772  NC3 DPPCX 154      93.300 329.900  97.700  0.00  0.00            
ATOM   2773  PO4 DPPCX 154      93.900 334.700  99.500  0.00  0.00            
ATOM   2774  GL1 DPPCX 154      93.400 335.300  95.700  0.00  0.00            
ATOM   2775  GL2 DPPCX 154      95.600 335.900  93.200  0.00  0.00            
ATOM   2776  C1A DPPCX 154      90.000 335.400  91.800  0.00  0.00            
ATOM   2777  C2A DPPCX 154      87.300 332.900  88.300  0.00  0.00            
ATOM   2778  C3A DPPCX 154      84.200 331.900  84.700  0.00  0.00            
ATOM   2779  C4A DPPCX 154      83.500 335.500  81.200  0.00  0.00            
ATOM   2780  C1B DPPCX 154      94.900 335.100  89.400  0.00  0.00            
ATOM   2781  C2B DPPCX 154      91.600 336.400  86.100  0.00  0.00            
ATOM   2782  C3B DPPCX 154      89.500 339.500  84.000  0.00  0.00            
ATOM   2783  C4B DPPCX 154      87.700 340.900  79.700  0.00  0.00            
ATOM   2784  NC3 DPPCX 155      83.900 337.100  53.700  0.00  0.00            
ATOM   2785  PO4 DPPCX 155      83.200 334.500  57.200  0.00  0.00            
ATOM   2786  GL1 DPPCX 155      85.200 336.000  59.900  0.00  0.00            
ATOM   2787  GL2 DPPCX 155      88.700 333.900  61.900  0.00  0.00            
ATOM   2788  C1A DPPCX 155      88.300 338.900  61.500  0.00  0.00            
ATOM   2789  C2A DPPCX 155      86.900 342.300  64.400  0.00  0.00            
ATOM   2790  C3A DPPCX 155      85.300 342.700  68.600  0.00  0.00            
ATOM   2791  C4A DPPCX 155      85.500 343.300  72.600  0.00  0.00            
ATOM   2792  C1B DPPCX 155      86.700 333.100  65.600  0.00  0.00            
ATOM   2793  C2B DPPCX 155      84.300 332.600  69.400  0.00  0.00            
ATOM   2794  C3B DPPCX 155      85.400 333.000  73.500  0.00  0.00            
ATOM   2795  C4B DPPCX 155      85.500 336.200  76.700  0.00  0.00            
ATOM   2796  NC3 DPPCX 156     349.000  68.700  82.800  0.00  0.00            
ATOM   2797  PO4 DPPCX 156     346.900  65.600  84.500  0.00  0.00            
ATOM   2798  GL1 DPPCX 156     344.600  65.200  80.600  0.00  0.00            
ATOM   2799  GL2 DPPCX 156     342.600  68.800  79.000  0.00  0.00            
ATOM   2800  C1A DPPCX 156     344.400  64.900  77.200  0.00  0.00            
ATOM   2801  C2A DPPCX 156     342.000  62.500  74.200  0.00  0.00            
ATOM   2802  C3A DPPCX 156     338.400  65.200  71.500  0.00  0.00            
ATOM   2803  C4A DPPCX 156     336.500  68.800  69.100  0.00  0.00            
ATOM   2804  C1B DPPCX 156     339.500  66.300  76.700  0.00  0.00            
ATOM   2805  C2B DPPCX 156     336.200  63.800  75.500  0.00  0.00            
ATOM   2806  C3B DPPCX 156     336.500  59.300  75.000  0.00  0.00            
ATOM   2807  C4B DPPCX 156     340.200  57.100  74.700  0.00  0.00            
ATOM   2808  NC3 DPPCX 157     104.000 320.600 105.600  0.00  0.00            
ATOM   2809  PO4 DPPCX 157     102.600 322.200 100.600  0.00  0.00            
ATOM   2810  GL1 DPPCX 157     101.300 322.100  95.800  0.00  0.00            
ATOM   2811  GL2 DPPCX 157      98.400 323.300  96.400  0.00  0.00            
ATOM   2812  C1A DPPCX 157     101.800 321.700  91.100  0.00  0.00            
ATOM   2813  C2A DPPCX 157     101.700 318.200  87.500  0.00  0.00            
ATOM   2814  C3A DPPCX 157     102.600 316.900  83.200  0.00  0.00            
ATOM   2815  C4A DPPCX 157     104.200 317.900  78.600  0.00  0.00            
ATOM   2816  C1B DPPCX 157      96.800 322.300  92.400  0.00  0.00            
ATOM   2817  C2B DPPCX 157      96.800 322.300  89.100  0.00  0.00            
ATOM   2818  C3B DPPCX 157      95.900 321.800  85.000  0.00  0.00            
ATOM   2819  C4B DPPCX 157      94.300 319.800  81.700  0.00  0.00            
ATOM   2820  NC3 DPPCX 158     160.700 375.300  44.500  0.00  0.00            
ATOM   2821  PO4 DPPCX 158     162.800 371.700  44.100  0.00  0.00            
ATOM   2822  GL1 DPPCX 158     164.200 371.500  47.500  0.00  0.00            
ATOM   2823  GL2 DPPCX 158     166.600 370.100  48.400  0.00  0.00            
ATOM   2824  C1A DPPCX 158     163.900 374.000  50.800  0.00  0.00            
ATOM   2825  C2A DPPCX 158     162.600 377.800  55.000  0.00  0.00            
ATOM   2826  C3A DPPCX 158     163.100 380.600  57.500  0.00  0.00            
ATOM   2827  C4A DPPCX 158     164.100 382.700  60.700  0.00  0.00            
ATOM   2828  C1B DPPCX 158     165.600 369.400  52.800  0.00  0.00            
ATOM   2829  C2B DPPCX 158     165.600 369.100  57.500  0.00  0.00            
ATOM   2830  C3B DPPCX 158     167.000 370.900  61.200  0.00  0.00            
ATOM   2831  C4B DPPCX 158     164.600 373.100  63.900  0.00  0.00            
ATOM   2832  NC3 DPPCX 159     185.400 555.000   3.500  0.00  0.00            
ATOM   2833  PO4 DPPCX 159     189.800 553.200   5.200  0.00  0.00            
ATOM   2834  GL1 DPPCX 159     191.600 555.000   8.200  0.00  0.00            
ATOM   2835  GL2 DPPCX 159     191.000 551.400   9.400  0.00  0.00            
ATOM   2836  C1A DPPCX 159     192.500 559.300   9.600  0.00  0.00            
ATOM   2837  C2A DPPCX 159     191.300 562.800  12.000  0.00  0.00            
ATOM   2838  C3A DPPCX 159     193.800 566.800  13.700  0.00  0.00            
ATOM   2839  C4A DPPCX 159     197.000 568.800  15.500  0.00  0.00            
ATOM   2840  C1B DPPCX 159     191.400 550.800  14.200  0.00  0.00            
ATOM   2841  C2B DPPCX 159     191.000 550.100  18.400  0.00  0.00            
ATOM   2842  C3B DPPCX 159     192.800 547.700  22.600  0.00  0.00            
ATOM   2843  C4B DPPCX 159     195.000 548.900  26.500  0.00  0.00            
ATOM   2844  NC3 DPPCX 160     522.000 389.300 -11.800  0.00  0.00            
ATOM   2845  PO4 DPPCX 160     519.500 393.300 -12.300  0.00  0.00            
ATOM   2846  GL1 DPPCX 160     520.100 391.300 -16.000  0.00  0.00            
ATOM   2847  GL2 DPPCX 160     522.500 393.000 -16.900  0.00  0.00            
ATOM   2848  C1A DPPCX 160     519.700 388.900 -19.200  0.00  0.00            
ATOM   2849  C2A DPPCX 160     516.000 388.400 -21.400  0.00  0.00            
ATOM   2850  C3A DPPCX 160     512.700 391.100 -23.600  0.00  0.00            
ATOM   2851  C4A DPPCX 160     509.500 392.300 -21.600  0.00  0.00            
ATOM   2852  C1B DPPCX 160     524.700 389.700 -20.200  0.00  0.00            
ATOM   2853  C2B DPPCX 160     522.100 388.300 -24.100  0.00  0.00            
ATOM   2854  C3B DPPCX 160     521.300 388.300 -28.900  0.00  0.00            
ATOM   2855  C4B DPPCX 160     525.000 388.000 -31.200  0.00  0.00            
ATOM   2856  NC3 DPPCX 161     315.100 458.200  32.300  0.00  0.00            
ATOM   2857  PO4 DPPCX 161     314.400 453.200  33.000  0.00  0.00            
ATOM   2858  GL1 DPPCX 161     312.000 453.100  29.400  0.00  0.00            
ATOM   2859  GL2 DPPCX 161     310.800 456.900  29.000  0.00  0.00            
ATOM   2860  C1A DPPCX 161     309.600 451.900  25.800  0.00  0.00            
ATOM   2861  C2A DPPCX 161     311.200 450.300  21.200  0.00  0.00            
ATOM   2862  C3A DPPCX 161     312.200 447.200  17.800  0.00  0.00            
ATOM   2863  C4A DPPCX 161     314.800 445.200  14.400  0.00  0.00            
ATOM   2864  C1B DPPCX 161     309.500 456.800  25.000  0.00  0.00            
ATOM   2865  C2B DPPCX 161     306.200 454.900  23.000  0.00  0.00            
ATOM   2866  C3B DPPCX 161     305.800 451.100  20.500  0.00  0.00            
ATOM   2867  C4B DPPCX 161     306.800 446.700  20.000  0.00  0.00            
ATOM   2868  NC3 DPPCX 162     246.800  15.700 126.500  0.00  0.00            
ATOM   2869  PO4 DPPCX 162     244.800  16.500 123.100  0.00  0.00            
ATOM   2870  GL1 DPPCX 162     246.600  18.100 119.100  0.00  0.00            
ATOM   2871  GL2 DPPCX 162     248.300  19.900 119.800  0.00  0.00            
ATOM   2872  C1A DPPCX 162     247.400  17.100 114.800  0.00  0.00            
ATOM   2873  C2A DPPCX 162     244.200  16.500 111.700  0.00  0.00            
ATOM   2874  C3A DPPCX 162     244.700  15.800 107.500  0.00  0.00            
ATOM   2875  C4A DPPCX 162     247.200  18.200 103.800  0.00  0.00            
ATOM   2876  C1B DPPCX 162     249.300  21.700 116.100  0.00  0.00            
ATOM   2877  C2B DPPCX 162     250.700  21.600 112.400  0.00  0.00            
ATOM   2878  C3B DPPCX 162     249.200  18.600 109.300  0.00  0.00            
ATOM   2879  C4B DPPCX 162     249.800  14.400 108.300  0.00  0.00            
ATOM   2880  NC3 DPPCX 163     404.500 389.300  18.900  0.00  0.00            
ATOM   2881  PO4 DPPCX 163     401.200 387.600  20.400  0.00  0.00            
ATOM   2882  GL1 DPPCX 163     399.900 385.500  16.600  0.00  0.00            
ATOM   2883  GL2 DPPCX 163     400.800 388.900  15.000  0.00  0.00            
ATOM   2884  C1A DPPCX 163     401.300 382.600  12.800  0.00  0.00            
ATOM   2885  C2A DPPCX 163     401.300 382.800   8.700  0.00  0.00            
ATOM   2886  C3A DPPCX 163     400.000 381.500   5.000  0.00  0.00            
ATOM   2887  C4A DPPCX 163     398.700 378.100   4.300  0.00  0.00            
ATOM   2888  C1B DPPCX 163     398.600 387.300  10.800  0.00  0.00            
ATOM   2889  C2B DPPCX 163     397.800 385.700   6.600  0.00  0.00            
ATOM   2890  C3B DPPCX 163     394.300 386.900   3.200  0.00  0.00            
ATOM   2891  C4B DPPCX 163     394.800 388.900  -2.100  0.00  0.00            
ATOM   2892  NC3 DPPCX 164     148.300 478.600  25.100  0.00  0.00            
ATOM   2893  PO4 DPPCX 164     144.800 478.100  28.000  0.00  0.00            
ATOM   2894  GL1 DPPCX 164     143.300 475.400  31.000  0.00  0.00            
ATOM   2895  GL2 DPPCX 164     140.400 474.200  30.600  0.00  0.00            
ATOM   2896  C1A DPPCX 164     144.700 474.400  35.100  0.00  0.00            
ATOM   2897  C2A DPPCX 164     143.500 472.700  38.300  0.00  0.00            
ATOM   2898  C3A DPPCX 164     144.700 472.300  43.100  0.00  0.00            
ATOM   2899  C4A DPPCX 164     143.300 468.400  45.900  0.00  0.00            
ATOM   2900  C1B DPPCX 164     140.300 471.500  34.800  0.00  0.00            
ATOM   2901  C2B DPPCX 164     138.500 471.100  38.300  0.00  0.00            
ATOM   2902  C3B DPPCX 164     140.400 470.200  41.900  0.00  0.00            
ATOM   2903  C4B DPPCX 164     138.500 468.200  45.600  0.00  0.00            
ATOM   2904  NC3 DPPCX 165      98.200 101.200 151.400  0.00  0.00            
ATOM   2905  PO4 DPPCX 165     102.100  98.500 150.000  0.00  0.00            
ATOM   2906  GL1 DPPCX 165     103.200  98.100 145.800  0.00  0.00            
ATOM   2907  GL2 DPPCX 165     101.300 100.900 143.100  0.00  0.00            
ATOM   2908  C1A DPPCX 165     103.800  97.200 140.800  0.00  0.00            
ATOM   2909  C2A DPPCX 165     104.400  98.000 136.900  0.00  0.00            
ATOM   2910  C3A DPPCX 165     105.000 101.700 134.300  0.00  0.00            
ATOM   2911  C4A DPPCX 165     103.400 101.700 129.800  0.00  0.00            
ATOM   2912  C1B DPPCX 165     103.000 103.100 139.900  0.00  0.00            
ATOM   2913  C2B DPPCX 165     100.800 105.800 136.400  0.00  0.00            
ATOM   2914  C3B DPPCX 165     101.000 105.100 132.500  0.00  0.00            
ATOM   2915  C4B DPPCX 165     103.500 106.900 131.000  0.00  0.00            
ATOM   2916  NC3 DPPCX 166      71.300 474.000  33.300  0.00  0.00            
ATOM   2917  PO4 DPPCX 166      75.600 472.700  35.300  0.00  0.00            
ATOM   2918  GL1 DPPCX 166      77.700 473.000  40.300  0.00  0.00            
ATOM   2919  GL2 DPPCX 166      74.700 473.000  41.400  0.00  0.00            
ATOM   2920  C1A DPPCX 166      78.200 471.800  45.000  0.00  0.00            
ATOM   2921  C2A DPPCX 166      79.600 472.400  48.900  0.00  0.00            
ATOM   2922  C3A DPPCX 166      80.700 473.300  53.600  0.00  0.00            
ATOM   2923  C4A DPPCX 166      81.900 472.200  57.100  0.00  0.00            
ATOM   2924  C1B DPPCX 166      73.200 472.500  45.600  0.00  0.00            
ATOM   2925  C2B DPPCX 166      75.500 474.400  48.500  0.00  0.00            
ATOM   2926  C3B DPPCX 166      78.700 477.500  49.400  0.00  0.00            
ATOM   2927  C4B DPPCX 166      79.900 479.100  54.300  0.00  0.00            
ATOM   2928  NC3 DPPCX 167     335.800 362.400  51.100  0.00  0.00            
ATOM   2929  PO4 DPPCX 167     335.200 367.300  52.700  0.00  0.00            
ATOM   2930  GL1 DPPCX 167     332.400 366.000  49.300  0.00  0.00            
ATOM   2931  GL2 DPPCX 167     329.600 366.800  48.600  0.00  0.00            
ATOM   2932  C1A DPPCX 167     332.600 365.400  44.800  0.00  0.00            
ATOM   2933  C2A DPPCX 167     333.500 366.500  41.500  0.00  0.00            
ATOM   2934  C3A DPPCX 167     334.600 364.000  38.400  0.00  0.00            
ATOM   2935  C4A DPPCX 167     333.600 362.100  34.500  0.00  0.00            
ATOM   2936  C1B DPPCX 167     327.600 365.800  44.400  0.00  0.00            
ATOM   2937  C2B DPPCX 167     324.700 363.800  41.800  0.00  0.00            
ATOM   2938  C3B DPPCX 167     323.200 361.000  38.600  0.00  0.00            
ATOM   2939  C4B DPPCX 167     323.100 360.400  34.100  0.00  0.00            
ATOM   2940  NC3 DPPCX 168     237.100 456.700  55.600  0.00  0.00            
ATOM   2941  PO4 DPPCX 168     237.300 452.100  56.200  0.00  0.00            
ATOM   2942  GL1 DPPCX 168     234.600 453.200  53.300  0.00  0.00            
ATOM   2943  GL2 DPPCX 168     230.900 452.600  53.900  0.00  0.00            
ATOM   2944  C1A DPPCX 168     231.400 452.300  49.100  0.00  0.00            
ATOM   2945  C2A DPPCX 168     230.100 452.700  44.900  0.00  0.00            
ATOM   2946  C3A DPPCX 168     228.100 454.600  41.800  0.00  0.00            
ATOM   2947  C4A DPPCX 168     224.900 452.700  38.500  0.00  0.00            
ATOM   2948  C1B DPPCX 168     234.900 449.100  50.600  0.00  0.00            
ATOM   2949  C2B DPPCX 168     232.100 446.500  46.700  0.00  0.00            
ATOM   2950  C3B DPPCX 168     232.600 442.400  47.900  0.00  0.00            
ATOM   2951  C4B DPPCX 168     235.600 439.000  48.200  0.00  0.00            
ATOM   2952  NC3 DPPCX 169     355.500 348.300  50.200  0.00  0.00            
ATOM   2953  PO4 DPPCX 169     353.200 344.300  48.100  0.00  0.00            
ATOM   2954  GL1 DPPCX 169     354.800 341.900  43.600  0.00  0.00            
ATOM   2955  GL2 DPPCX 169     355.100 339.800  43.800  0.00  0.00            
ATOM   2956  C1A DPPCX 169     354.700 342.400  38.900  0.00  0.00            
ATOM   2957  C2A DPPCX 169     354.600 339.700  34.200  0.00  0.00            
ATOM   2958  C3A DPPCX 169     352.900 341.700  30.300  0.00  0.00            
ATOM   2959  C4A DPPCX 169     349.600 341.900  27.300  0.00  0.00            
ATOM   2960  C1B DPPCX 169     354.800 337.200  38.700  0.00  0.00            
ATOM   2961  C2B DPPCX 169     353.600 335.100  34.800  0.00  0.00            
ATOM   2962  C3B DPPCX 169     353.700 333.200  30.200  0.00  0.00            
ATOM   2963  C4B DPPCX 169     354.800 329.900  28.300  0.00  0.00            
ATOM   2964  NC3 DPPCX 170       8.800 154.500 155.900  0.00  0.00            
ATOM   2965  PO4 DPPCX 170       8.700 159.300 155.100  0.00  0.00            
ATOM   2966  GL1 DPPCX 170       7.700 157.900 151.300  0.00  0.00            
ATOM   2967  GL2 DPPCX 170       6.600 155.000 151.000  0.00  0.00            
ATOM   2968  C1A DPPCX 170       5.200 159.500 148.400  0.00  0.00            
ATOM   2969  C2A DPPCX 170       3.700 157.700 144.600  0.00  0.00            
ATOM   2970  C3A DPPCX 170       4.700 154.100 142.100  0.00  0.00            
ATOM   2971  C4A DPPCX 170       8.400 153.400 140.300  0.00  0.00            
ATOM   2972  C1B DPPCX 170       6.100 153.300 147.400  0.00  0.00            
ATOM   2973  C2B DPPCX 170       3.600 151.100 145.800  0.00  0.00            
ATOM   2974  C3B DPPCX 170       1.200 148.900 147.100  0.00  0.00            
ATOM   2975  C4B DPPCX 170       0.500 148.400 151.300  0.00  0.00            
ATOM   2976  NC3 DPPCX 171     340.800  53.500  49.500  0.00  0.00            
ATOM   2977  PO4 DPPCX 171     343.300  53.000  45.900  0.00  0.00            
ATOM   2978  GL1 DPPCX 171     345.100  51.000  49.800  0.00  0.00            
ATOM   2979  GL2 DPPCX 171     347.500  52.800  50.900  0.00  0.00            
ATOM   2980  C1A DPPCX 171     345.300  48.700  53.800  0.00  0.00            
ATOM   2981  C2A DPPCX 171     346.600  48.800  58.500  0.00  0.00            
ATOM   2982  C3A DPPCX 171     350.400  49.600  62.500  0.00  0.00            
ATOM   2983  C4A DPPCX 171     352.400  52.300  66.000  0.00  0.00            
ATOM   2984  C1B DPPCX 171     349.300  51.300  54.900  0.00  0.00            
ATOM   2985  C2B DPPCX 171     351.800  51.000  57.500  0.00  0.00            
ATOM   2986  C3B DPPCX 171     353.500  47.100  59.100  0.00  0.00            
ATOM   2987  C4B DPPCX 171     352.400  44.600  63.000  0.00  0.00            
ATOM   2988  NC3 DPPCX 172      98.300 217.100 124.300  0.00  0.00            
ATOM   2989  PO4 DPPCX 172     102.200 219.300 123.400  0.00  0.00            
ATOM   2990  GL1 DPPCX 172     100.200 217.900 119.000  0.00  0.00            
ATOM   2991  GL2 DPPCX 172      98.000 215.500 118.300  0.00  0.00            
ATOM   2992  C1A DPPCX 172     100.400 221.100 114.800  0.00  0.00            
ATOM   2993  C2A DPPCX 172      99.600 223.300 111.200  0.00  0.00            
ATOM   2994  C3A DPPCX 172      95.900 223.200 109.200  0.00  0.00            
ATOM   2995  C4A DPPCX 172      94.900 222.700 104.800  0.00  0.00            
ATOM   2996  C1B DPPCX 172      95.600 215.100 114.400  0.00  0.00            
ATOM   2997  C2B DPPCX 172      92.200 213.700 111.000  0.00  0.00            
ATOM   2998  C3B DPPCX 172      88.400 212.600 107.100  0.00  0.00            
ATOM   2999  C4B DPPCX 172      84.700 210.600 104.700  0.00  0.00            
ATOM   3000  NC3 DPPCX 173     130.800 475.200  27.500  0.00  0.00            
ATOM   3001  PO4 DPPCX 173     130.500 473.000  31.500  0.00  0.00            
ATOM   3002  GL1 DPPCX 173     130.600 471.800  35.500  0.00  0.00            
ATOM   3003  GL2 DPPCX 173     130.000 469.200  37.300  0.00  0.00            
ATOM   3004  C1A DPPCX 173     132.600 472.800  39.500  0.00  0.00            
ATOM   3005  C2A DPPCX 173     136.400 474.500  42.200  0.00  0.00            
ATOM   3006  C3A DPPCX 173     138.800 473.100  46.200  0.00  0.00            
ATOM   3007  C4A DPPCX 173     141.300 470.900  49.700  0.00  0.00            
ATOM   3008  C1B DPPCX 173     128.900 466.800  40.700  0.00  0.00            
ATOM   3009  C2B DPPCX 173     129.100 467.600  45.600  0.00  0.00            
ATOM   3010  C3B DPPCX 173     128.900 468.800  49.600  0.00  0.00            
ATOM   3011  C4B DPPCX 173     125.900 469.800  52.100  0.00  0.00            
ATOM   3012  NC3 DPPCX 174     134.200 565.300  51.600  0.00  0.00            
ATOM   3013  PO4 DPPCX 174     136.300 569.600  49.600  0.00  0.00            
ATOM   3014  GL1 DPPCX 174     138.100 567.000  44.900  0.00  0.00            
ATOM   3015  GL2 DPPCX 174     140.600 569.300  43.700  0.00  0.00            
ATOM   3016  C1A DPPCX 174     136.300 568.900  40.500  0.00  0.00            
ATOM   3017  C2A DPPCX 174     133.800 569.600  37.800  0.00  0.00            
ATOM   3018  C3A DPPCX 174     132.400 567.000  34.500  0.00  0.00            
ATOM   3019  C4A DPPCX 174     129.100 566.900  32.400  0.00  0.00            
ATOM   3020  C1B DPPCX 174     142.100 567.600  39.200  0.00  0.00            
ATOM   3021  C2B DPPCX 174     143.700 567.400  34.300  0.00  0.00            
ATOM   3022  C3B DPPCX 174     143.900 563.800  32.800  0.00  0.00            
ATOM   3023  C4B DPPCX 174     143.600 561.300  29.100  0.00  0.00            
ATOM   3024  NC3 DPPCX 175     283.800 428.200  56.800  0.00  0.00            
ATOM   3025  PO4 DPPCX 175     282.300 426.500  52.900  0.00  0.00            
ATOM   3026  GL1 DPPCX 175     280.500 427.900  49.300  0.00  0.00            
ATOM   3027  GL2 DPPCX 175     279.100 426.400  49.000  0.00  0.00            
ATOM   3028  C1A DPPCX 175     282.300 426.300  45.000  0.00  0.00            
ATOM   3029  C2A DPPCX 175     281.600 425.100  41.700  0.00  0.00            
ATOM   3030  C3A DPPCX 175     283.500 424.500  38.200  0.00  0.00            
ATOM   3031  C4A DPPCX 175     283.800 421.100  34.800  0.00  0.00            
ATOM   3032  C1B DPPCX 175     276.700 425.000  46.100  0.00  0.00            
ATOM   3033  C2B DPPCX 175     275.900 425.800  41.600  0.00  0.00            
ATOM   3034  C3B DPPCX 175     278.400 423.800  37.900  0.00  0.00            
ATOM   3035  C4B DPPCX 175     279.000 420.400  36.200  0.00  0.00            
ATOM   3036  NC3 DPPCX 176     121.700  88.800  99.900  0.00  0.00            
ATOM   3037  PO4 DPPCX 176     125.400  87.700  97.400  0.00  0.00            
ATOM   3038  GL1 DPPCX 176     125.600  86.700 101.900  0.00  0.00            
ATOM   3039  GL2 DPPCX 176     122.600  86.100 103.700  0.00  0.00            
ATOM   3040  C1A DPPCX 176     127.300  87.300 106.800  0.00  0.00            
ATOM   3041  C2A DPPCX 176     126.800  87.000 111.500  0.00  0.00            
ATOM   3042  C3A DPPCX 176     128.800  87.300 115.300  0.00  0.00            
ATOM   3043  C4A DPPCX 176     130.300  90.600 118.500  0.00  0.00            
ATOM   3044  C1B DPPCX 176     122.100  84.800 109.000  0.00  0.00            
ATOM   3045  C2B DPPCX 176     123.000  84.600 113.800  0.00  0.00            
ATOM   3046  C3B DPPCX 176     123.300  87.300 116.000  0.00  0.00            
ATOM   3047  C4B DPPCX 176     121.100  90.000 117.200  0.00  0.00            
ATOM   3048  NC3 DPPCX 177     119.700 264.800  68.200  0.00  0.00            
ATOM   3049  PO4 DPPCX 177     124.400 265.400  67.100  0.00  0.00            
ATOM   3050  GL1 DPPCX 177     125.100 265.800  71.300  0.00  0.00            
ATOM   3051  GL2 DPPCX 177     125.100 269.100  73.100  0.00  0.00            
ATOM   3052  C1A DPPCX 177     124.700 265.100  76.500  0.00  0.00            
ATOM   3053  C2A DPPCX 177     127.600 264.600  79.500  0.00  0.00            
ATOM   3054  C3A DPPCX 177     128.300 262.200  82.900  0.00  0.00            
ATOM   3055  C4A DPPCX 177     132.200 262.000  86.100  0.00  0.00            
ATOM   3056  C1B DPPCX 177     122.300 270.000  76.400  0.00  0.00            
ATOM   3057  C2B DPPCX 177     122.400 272.200  80.100  0.00  0.00            
ATOM   3058  C3B DPPCX 177     123.500 274.200  84.700  0.00  0.00            
ATOM   3059  C4B DPPCX 177     125.500 276.200  88.000  0.00  0.00            
ATOM   3060  NC3 DPPCX 178     262.400 355.100  34.300  0.00  0.00            
ATOM   3061  PO4 DPPCX 178     264.600 358.500  37.200  0.00  0.00            
ATOM   3062  GL1 DPPCX 178     267.400 359.400  40.700  0.00  0.00            
ATOM   3063  GL2 DPPCX 178     270.500 360.700  39.000  0.00  0.00            
ATOM   3064  C1A DPPCX 178     267.700 358.800  44.800  0.00  0.00            
ATOM   3065  C2A DPPCX 178     267.600 361.600  48.200  0.00  0.00            
ATOM   3066  C3A DPPCX 178     269.600 362.300  51.700  0.00  0.00            
ATOM   3067  C4A DPPCX 178     272.500 360.500  54.000  0.00  0.00            
ATOM   3068  C1B DPPCX 178     273.100 358.800  41.800  0.00  0.00            
ATOM   3069  C2B DPPCX 178     275.000 356.900  44.300  0.00  0.00            
ATOM   3070  C3B DPPCX 178     279.100 356.900  47.300  0.00  0.00            
ATOM   3071  C4B DPPCX 178     281.700 354.200  49.700  0.00  0.00            
ATOM   3072  NC3 DPPCX 179     399.800 237.400  -3.300  0.00  0.00            
ATOM   3073  PO4 DPPCX 179     403.800 235.800  -2.900  0.00  0.00            
ATOM   3074  GL1 DPPCX 179     402.600 233.100   0.600  0.00  0.00            
ATOM   3075  GL2 DPPCX 179     403.300 230.200   0.100  0.00  0.00            
ATOM   3076  C1A DPPCX 179     404.700 232.900   4.600  0.00  0.00            
ATOM   3077  C2A DPPCX 179     404.700 233.800   8.100  0.00  0.00            
ATOM   3078  C3A DPPCX 179     405.100 235.100  13.200  0.00  0.00            
ATOM   3079  C4A DPPCX 179     406.300 235.800  17.400  0.00  0.00            
ATOM   3080  C1B DPPCX 179     406.200 228.200   2.700  0.00  0.00            
ATOM   3081  C2B DPPCX 179     406.700 225.800   6.300  0.00  0.00            
ATOM   3082  C3B DPPCX 179     410.500 222.800   8.700  0.00  0.00            
ATOM   3083  C4B DPPCX 179     411.300 218.500  10.400  0.00  0.00            
ATOM   3084  NC3 DPPCX 180     184.600 629.400  29.100  0.00  0.00            
ATOM   3085  PO4 DPPCX 180     182.300 627.000  31.200  0.00  0.00            
ATOM   3086  GL1 DPPCX 180     180.700 624.400  27.700  0.00  0.00            
ATOM   3087  GL2 DPPCX 180     180.500 621.200  26.700  0.00  0.00            
ATOM   3088  C1A DPPCX 180     178.000 626.400  25.100  0.00  0.00            
ATOM   3089  C2A DPPCX 180     175.500 625.800  20.100  0.00  0.00            
ATOM   3090  C3A DPPCX 180     174.000 629.600  18.100  0.00  0.00            
ATOM   3091  C4A DPPCX 180     170.900 631.500  16.500  0.00  0.00            
ATOM   3092  C1B DPPCX 180     180.500 617.500  23.500  0.00  0.00            
ATOM   3093  C2B DPPCX 180     180.800 614.000  25.500  0.00  0.00            
ATOM   3094  C3B DPPCX 180     181.100 609.400  26.300  0.00  0.00            
ATOM   3095  C4B DPPCX 180     182.600 605.800  24.300  0.00  0.00            
ATOM   3096  NC3 DPPCX 181     160.900 313.800  55.500  0.00  0.00            
ATOM   3097  PO4 DPPCX 181     158.100 317.600  54.900  0.00  0.00            
ATOM   3098  GL1 DPPCX 181     157.000 315.800  59.300  0.00  0.00            
ATOM   3099  GL2 DPPCX 181     156.600 320.200  60.800  0.00  0.00            
ATOM   3100  C1A DPPCX 181     157.700 313.200  63.400  0.00  0.00            
ATOM   3101  C2A DPPCX 181     158.000 314.800  67.800  0.00  0.00            
ATOM   3102  C3A DPPCX 181     158.700 316.300  71.300  0.00  0.00            
ATOM   3103  C4A DPPCX 181     160.300 316.800  74.900  0.00  0.00            
ATOM   3104  C1B DPPCX 181     157.000 318.800  64.700  0.00  0.00            
ATOM   3105  C2B DPPCX 181     156.400 320.300  68.400  0.00  0.00            
ATOM   3106  C3B DPPCX 181     158.200 320.800  73.400  0.00  0.00            
ATOM   3107  C4B DPPCX 181     157.600 320.100  77.000  0.00  0.00            
ATOM   3108  NC3 DPPCX 182     101.600 390.100  91.700  0.00  0.00            
ATOM   3109  PO4 DPPCX 182     101.500 389.100  88.100  0.00  0.00            
ATOM   3110  GL1 DPPCX 182     104.100 389.500  84.100  0.00  0.00            
ATOM   3111  GL2 DPPCX 182     104.900 386.900  84.200  0.00  0.00            
ATOM   3112  C1A DPPCX 182     105.700 388.500  80.000  0.00  0.00            
ATOM   3113  C2A DPPCX 182     107.800 387.800  75.800  0.00  0.00            
ATOM   3114  C3A DPPCX 182     110.000 386.400  71.400  0.00  0.00            
ATOM   3115  C4A DPPCX 182     113.700 385.500  71.600  0.00  0.00            
ATOM   3116  C1B DPPCX 182     105.200 383.600  81.000  0.00  0.00            
ATOM   3117  C2B DPPCX 182     106.700 383.100  77.400  0.00  0.00            
ATOM   3118  C3B DPPCX 182     107.100 383.200  74.400  0.00  0.00            
ATOM   3119  C4B DPPCX 182     107.900 382.100  69.400  0.00  0.00            
ATOM   3120  NC3 DPPCX 183     -79.200 175.300 127.400  0.00  0.00            
ATOM   3121  PO4 DPPCX 183     -75.700 173.700 130.300  0.00  0.00            
ATOM   3122  GL1 DPPCX 183     -74.200 173.100 135.300  0.00  0.00            
ATOM   3123  GL2 DPPCX 183     -71.800 170.400 137.500  0.00  0.00            
ATOM   3124  C1A DPPCX 183     -75.300 174.400 139.400  0.00  0.00            
ATOM   3125  C2A DPPCX 183     -77.200 178.100 141.800  0.00  0.00            
ATOM   3126  C3A DPPCX 183     -75.700 179.400 146.000  0.00  0.00            
ATOM   3127  C4A DPPCX 183     -72.400 182.200 148.000  0.00  0.00            
ATOM   3128  C1B DPPCX 183     -69.700 168.900 141.300  0.00  0.00            
ATOM   3129  C2B DPPCX 183     -68.400 169.700 144.900  0.00  0.00            
ATOM   3130  C3B DPPCX 183     -66.300 171.300 148.000  0.00  0.00            
ATOM   3131  C4B DPPCX 183     -67.000 174.700 151.200  0.00  0.00            
ATOM   3132  NC3 DPPCX 184     102.200 201.800  82.800  0.00  0.00            
ATOM   3133  PO4 DPPCX 184      98.100 203.800  83.800  0.00  0.00            
ATOM   3134  GL1 DPPCX 184      97.800 207.800  86.600  0.00  0.00            
ATOM   3135  GL2 DPPCX 184      95.300 210.300  87.200  0.00  0.00            
ATOM   3136  C1A DPPCX 184      98.100 207.600  91.200  0.00  0.00            
ATOM   3137  C2A DPPCX 184      95.600 206.900  94.300  0.00  0.00            
ATOM   3138  C3A DPPCX 184      94.000 207.500  98.900  0.00  0.00            
ATOM   3139  C4A DPPCX 184      95.200 210.700 102.600  0.00  0.00            
ATOM   3140  C1B DPPCX 184      98.900 213.900  89.500  0.00  0.00            
ATOM   3141  C2B DPPCX 184     100.900 218.600  90.800  0.00  0.00            
ATOM   3142  C3B DPPCX 184     100.700 219.700  95.300  0.00  0.00            
ATOM   3143  C4B DPPCX 184     100.900 223.400  96.900  0.00  0.00            
ATOM   3144  NC3 DPPCX 185     107.300 196.300  86.700  0.00  0.00            
ATOM   3145  PO4 DPPCX 185     106.200 201.100  86.500  0.00  0.00            
ATOM   3146  GL1 DPPCX 185     106.600 202.500  90.800  0.00  0.00            
ATOM   3147  GL2 DPPCX 185     104.100 204.900  92.000  0.00  0.00            
ATOM   3148  C1A DPPCX 185     108.400 204.200  95.000  0.00  0.00            
ATOM   3149  C2A DPPCX 185     109.000 206.800  98.900  0.00  0.00            
ATOM   3150  C3A DPPCX 185     110.800 205.400 102.500  0.00  0.00            
ATOM   3151  C4A DPPCX 185     111.100 207.300 106.700  0.00  0.00            
ATOM   3152  C1B DPPCX 185     102.000 207.400  95.100  0.00  0.00            
ATOM   3153  C2B DPPCX 185      98.700 209.700  97.800  0.00  0.00            
ATOM   3154  C3B DPPCX 185      99.500 213.800 101.000  0.00  0.00            
ATOM   3155  C4B DPPCX 185     101.100 216.700 104.100  0.00  0.00            
ATOM   3156  NC3 DPPCX 186     211.200 388.700  36.500  0.00  0.00            
ATOM   3157  PO4 DPPCX 186     214.600 390.000  34.000  0.00  0.00            
ATOM   3158  GL1 DPPCX 186     215.200 390.800  38.900  0.00  0.00            
ATOM   3159  GL2 DPPCX 186     215.900 388.100  39.100  0.00  0.00            
ATOM   3160  C1A DPPCX 186     213.800 394.300  40.900  0.00  0.00            
ATOM   3161  C2A DPPCX 186     214.300 397.200  44.100  0.00  0.00            
ATOM   3162  C3A DPPCX 186     211.900 399.000  47.900  0.00  0.00            
ATOM   3163  C4A DPPCX 186     209.400 400.000  50.800  0.00  0.00            
ATOM   3164  C1B DPPCX 186     216.300 387.100  42.800  0.00  0.00            
ATOM   3165  C2B DPPCX 186     215.200 387.500  46.400  0.00  0.00            
ATOM   3166  C3B DPPCX 186     214.500 389.800  49.200  0.00  0.00            
ATOM   3167  C4B DPPCX 186     216.100 389.900  52.700  0.00  0.00            
ATOM   3168  NC3 DPPCX 187     171.000 388.000  81.500  0.00  0.00            
ATOM   3169  PO4 DPPCX 187     173.200 385.500  79.600  0.00  0.00            
ATOM   3170  GL1 DPPCX 187     171.700 382.200  76.200  0.00  0.00            
ATOM   3171  GL2 DPPCX 187     170.500 385.600  74.900  0.00  0.00            
ATOM   3172  C1A DPPCX 187     172.200 379.900  71.800  0.00  0.00            
ATOM   3173  C2A DPPCX 187     169.600 380.700  68.100  0.00  0.00            
ATOM   3174  C3A DPPCX 187     168.900 382.000  64.400  0.00  0.00            
ATOM   3175  C4A DPPCX 187     172.100 382.000  60.800  0.00  0.00            
ATOM   3176  C1B DPPCX 187     169.500 384.300  71.600  0.00  0.00            
ATOM   3177  C2B DPPCX 187     169.200 385.900  67.900  0.00  0.00            
ATOM   3178  C3B DPPCX 187     172.100 386.400  65.000  0.00  0.00            
ATOM   3179  C4B DPPCX 187     173.800 390.400  63.300  0.00  0.00            
ATOM   3180  NC3 DPPCX 188     338.100 150.400  31.700  0.00  0.00            
ATOM   3181  PO4 DPPCX 188     340.300 146.300  31.100  0.00  0.00            
ATOM   3182  GL1 DPPCX 188     343.100 146.800  33.600  0.00  0.00            
ATOM   3183  GL2 DPPCX 188     343.700 143.800  35.700  0.00  0.00            
ATOM   3184  C1A DPPCX 188     343.700 149.400  36.900  0.00  0.00            
ATOM   3185  C2A DPPCX 188     347.300 150.600  39.100  0.00  0.00            
ATOM   3186  C3A DPPCX 188     348.700 152.200  43.500  0.00  0.00            
ATOM   3187  C4A DPPCX 188     352.200 150.000  46.300  0.00  0.00            
ATOM   3188  C1B DPPCX 188     345.900 145.300  39.100  0.00  0.00            
ATOM   3189  C2B DPPCX 188     350.000 146.300  39.500  0.00  0.00            
ATOM   3190  C3B DPPCX 188     353.800 148.200  40.000  0.00  0.00            
ATOM   3191  C4B DPPCX 188     356.500 149.800  37.800  0.00  0.00            
ATOM   3192  NC3 DPPCX 189     421.100 247.600  32.000  0.00  0.00            
ATOM   3193  PO4 DPPCX 189     417.200 249.800  34.000  0.00  0.00            
ATOM   3194  GL1 DPPCX 189     416.900 248.200  29.300  0.00  0.00            
ATOM   3195  GL2 DPPCX 189     416.800 244.900  29.600  0.00  0.00            
ATOM   3196  C1A DPPCX 189     418.300 248.100  25.600  0.00  0.00            
ATOM   3197  C2A DPPCX 189     418.500 247.900  21.200  0.00  0.00            
ATOM   3198  C3A DPPCX 189     419.000 249.500  17.100  0.00  0.00            
ATOM   3199  C4A DPPCX 189     421.200 250.700  14.000  0.00  0.00            
ATOM   3200  C1B DPPCX 189     415.100 244.300  26.200  0.00  0.00            
ATOM   3201  C2B DPPCX 189     417.100 242.900  21.900  0.00  0.00            
ATOM   3202  C3B DPPCX 189     414.500 238.400  20.400  0.00  0.00            
ATOM   3203  C4B DPPCX 189     411.200 235.900  19.600  0.00  0.00            
ATOM   3204  NC3 DPPCX 190      87.500 208.500  80.300  0.00  0.00            
ATOM   3205  PO4 DPPCX 190      89.700 211.100  78.600  0.00  0.00            
ATOM   3206  GL1 DPPCX 190      90.900 212.000  82.200  0.00  0.00            
ATOM   3207  GL2 DPPCX 190      93.400 213.800  83.800  0.00  0.00            
ATOM   3208  C1A DPPCX 190      89.700 211.900  86.200  0.00  0.00            
ATOM   3209  C2A DPPCX 190      91.800 211.100  90.500  0.00  0.00            
ATOM   3210  C3A DPPCX 190      95.400 211.700  93.100  0.00  0.00            
ATOM   3211  C4A DPPCX 190      96.600 215.700  94.900  0.00  0.00            
ATOM   3212  C1B DPPCX 190      94.300 214.900  88.400  0.00  0.00            
ATOM   3213  C2B DPPCX 190      96.500 219.100  91.200  0.00  0.00            
ATOM   3214  C3B DPPCX 190      96.200 222.800  93.400  0.00  0.00            
ATOM   3215  C4B DPPCX 190      95.000 225.400  96.900  0.00  0.00            
ATOM   3216  NC3 DPPCX 191     416.500 191.100  -7.600  0.00  0.00            
ATOM   3217  PO4 DPPCX 191     420.300 190.200  -5.300  0.00  0.00            
ATOM   3218  GL1 DPPCX 191     420.700 191.500  -1.000  0.00  0.00            
ATOM   3219  GL2 DPPCX 191     423.000 193.600  -0.100  0.00  0.00            
ATOM   3220  C1A DPPCX 191     419.000 194.500   2.200  0.00  0.00            
ATOM   3221  C2A DPPCX 191     419.200 198.200   3.900  0.00  0.00            
ATOM   3222  C3A DPPCX 191     417.600 199.600   6.700  0.00  0.00            
ATOM   3223  C4A DPPCX 191     415.800 203.100   7.800  0.00  0.00            
ATOM   3224  C1B DPPCX 191     422.900 194.800   4.000  0.00  0.00            
ATOM   3225  C2B DPPCX 191     423.400 197.000   7.300  0.00  0.00            
ATOM   3226  C3B DPPCX 191     422.600 200.900   7.600  0.00  0.00            
ATOM   3227  C4B DPPCX 191     422.400 203.900  11.100  0.00  0.00            
ATOM   3228  NC3 DPPCX 192     465.400 327.500   8.200  0.00  0.00            
ATOM   3229  PO4 DPPCX 192     468.300 326.200  10.800  0.00  0.00            
ATOM   3230  GL1 DPPCX 192     469.500 324.800   6.700  0.00  0.00            
ATOM   3231  GL2 DPPCX 192     468.300 325.300   3.700  0.00  0.00            
ATOM   3232  C1A DPPCX 192     469.200 320.700   3.700  0.00  0.00            
ATOM   3233  C2A DPPCX 192     471.000 317.100   3.700  0.00  0.00            
ATOM   3234  C3A DPPCX 192     474.700 315.400   1.800  0.00  0.00            
ATOM   3235  C4A DPPCX 192     476.000 318.500  -1.900  0.00  0.00            
ATOM   3236  C1B DPPCX 192     468.600 322.900  -0.700  0.00  0.00            
ATOM   3237  C2B DPPCX 192     470.000 321.600  -4.600  0.00  0.00            
ATOM   3238  C3B DPPCX 192     474.600 320.700  -6.300  0.00  0.00            
ATOM   3239  C4B DPPCX 192     477.800 320.000  -9.800  0.00  0.00            
ATOM   3240  NC3 DPPCX 193     183.900 545.500   7.700  0.00  0.00            
ATOM   3241  PO4 DPPCX 193     182.000 547.800   6.100  0.00  0.00            
ATOM   3242  GL1 DPPCX 193     181.500 549.200  10.500  0.00  0.00            
ATOM   3243  GL2 DPPCX 193     182.100 546.200  12.200  0.00  0.00            
ATOM   3244  C1A DPPCX 193     182.000 550.300  14.400  0.00  0.00            
ATOM   3245  C2A DPPCX 193     181.300 551.600  18.700  0.00  0.00            
ATOM   3246  C3A DPPCX 193     183.600 553.700  21.900  0.00  0.00            
ATOM   3247  C4A DPPCX 193     186.000 552.000  24.600  0.00  0.00            
ATOM   3248  C1B DPPCX 193     184.900 544.800  16.600  0.00  0.00            
ATOM   3249  C2B DPPCX 193     184.600 548.000  19.500  0.00  0.00            
ATOM   3250  C3B DPPCX 193     185.800 551.500  17.900  0.00  0.00            
ATOM   3251  C4B DPPCX 193     188.000 554.300  17.900  0.00  0.00            
ATOM   3252  NC3 DPPCX 194     224.600 345.200  85.500  0.00  0.00            
ATOM   3253  PO4 DPPCX 194     221.000 347.000  88.200  0.00  0.00            
ATOM   3254  GL1 DPPCX 194     220.900 348.400  83.500  0.00  0.00            
ATOM   3255  GL2 DPPCX 194     218.100 347.100  82.100  0.00  0.00            
ATOM   3256  C1A DPPCX 194     220.500 350.000  79.400  0.00  0.00            
ATOM   3257  C2A DPPCX 194     218.800 352.400  76.100  0.00  0.00            
ATOM   3258  C3A DPPCX 194     220.900 355.100  73.700  0.00  0.00            
ATOM   3259  C4A DPPCX 194     223.100 353.900  69.100  0.00  0.00            
ATOM   3260  C1B DPPCX 194     219.400 345.000  79.300  0.00  0.00            
ATOM   3261  C2B DPPCX 194     219.300 343.200  74.300  0.00  0.00            
ATOM   3262  C3B DPPCX 194     221.900 343.000  71.500  0.00  0.00            
ATOM   3263  C4B DPPCX 194     224.600 341.700  72.800  0.00  0.00            
ATOM   3264  NC3 DPPCX 195      80.900 120.900 105.700  0.00  0.00            
ATOM   3265  PO4 DPPCX 195      79.700 117.200 106.600  0.00  0.00            
ATOM   3266  GL1 DPPCX 195      82.000 117.900 110.800  0.00  0.00            
ATOM   3267  GL2 DPPCX 195      85.000 115.800 111.700  0.00  0.00            
ATOM   3268  C1A DPPCX 195      81.500 118.000 115.200  0.00  0.00            
ATOM   3269  C2A DPPCX 195      84.400 118.900 118.100  0.00  0.00            
ATOM   3270  C3A DPPCX 195      87.500 120.300 120.600  0.00  0.00            
ATOM   3271  C4A DPPCX 195      88.600 123.500 124.200  0.00  0.00            
ATOM   3272  C1B DPPCX 195      88.600 114.100 113.000  0.00  0.00            
ATOM   3273  C2B DPPCX 195      91.800 111.600 115.200  0.00  0.00            
ATOM   3274  C3B DPPCX 195      92.400 111.300 119.500  0.00  0.00            
ATOM   3275  C4B DPPCX 195      91.500 111.000 124.100  0.00  0.00            
ATOM   3276  NC3 DPPCX 196     393.300 363.100  28.900  0.00  0.00            
ATOM   3277  PO4 DPPCX 196     391.100 359.500  29.800  0.00  0.00            
ATOM   3278  GL1 DPPCX 196     393.600 356.600  27.500  0.00  0.00            
ATOM   3279  GL2 DPPCX 196     393.100 353.100  27.700  0.00  0.00            
ATOM   3280  C1A DPPCX 196     397.600 354.600  28.900  0.00  0.00            
ATOM   3281  C2A DPPCX 196     398.100 351.300  26.800  0.00  0.00            
ATOM   3282  C3A DPPCX 196     396.700 347.500  26.200  0.00  0.00            
ATOM   3283  C4A DPPCX 196     394.800 343.900  23.700  0.00  0.00            
ATOM   3284  C1B DPPCX 196     394.700 351.900  23.900  0.00  0.00            
ATOM   3285  C2B DPPCX 196     394.900 352.700  19.400  0.00  0.00            
ATOM   3286  C3B DPPCX 196     395.400 353.600  15.400  0.00  0.00            
ATOM   3287  C4B DPPCX 196     392.900 351.600  11.800  0.00  0.00            
ATOM   3288  NC3 DPPCX 197     427.200 426.200   7.400  0.00  0.00            
ATOM   3289  PO4 DPPCX 197     429.600 430.200   6.800  0.00  0.00            
ATOM   3290  GL1 DPPCX 197     425.800 429.300   3.700  0.00  0.00            
ATOM   3291  GL2 DPPCX 197     422.900 428.300   4.900  0.00  0.00            
ATOM   3292  C1A DPPCX 197     425.300 428.500  -0.600  0.00  0.00            
ATOM   3293  C2A DPPCX 197     429.500 426.500  -1.400  0.00  0.00            
ATOM   3294  C3A DPPCX 197     432.600 424.100  -5.400  0.00  0.00            
ATOM   3295  C4A DPPCX 197     431.800 421.900  -8.900  0.00  0.00            
ATOM   3296  C1B DPPCX 197     421.600 425.300   0.900  0.00  0.00            
ATOM   3297  C2B DPPCX 197     419.900 423.900  -1.600  0.00  0.00            
ATOM   3298  C3B DPPCX 197     418.800 421.000  -4.500  0.00  0.00            
ATOM   3299  C4B DPPCX 197     418.300 419.700  -7.500  0.00  0.00            
ATOM   3300  NC3 DPPCX 198      78.300 116.200 148.600  0.00  0.00            
ATOM   3301  PO4 DPPCX 198      78.300 120.000 146.500  0.00  0.00            
ATOM   3302  GL1 DPPCX 198      80.600 117.300 143.400  0.00  0.00            
ATOM   3303  GL2 DPPCX 198      78.900 118.300 141.000  0.00  0.00            
ATOM   3304  C1A DPPCX 198      84.300 116.700 140.200  0.00  0.00            
ATOM   3305  C2A DPPCX 198      86.400 116.500 135.300  0.00  0.00            
ATOM   3306  C3A DPPCX 198      86.100 116.600 130.800  0.00  0.00            
ATOM   3307  C4A DPPCX 198      88.000 119.100 127.100  0.00  0.00            
ATOM   3308  C1B DPPCX 198      80.500 117.600 137.000  0.00  0.00            
ATOM   3309  C2B DPPCX 198      82.900 120.100 133.900  0.00  0.00            
ATOM   3310  C3B DPPCX 198      84.700 121.400 130.200  0.00  0.00            
ATOM   3311  C4B DPPCX 198      88.100 124.700 129.000  0.00  0.00            
ATOM   3312  NC3 DPPCX 199     369.800 295.000  54.700  0.00  0.00            
ATOM   3313  PO4 DPPCX 199     372.100 295.500  50.600  0.00  0.00            
ATOM   3314  GL1 DPPCX 199     370.700 293.400  47.100  0.00  0.00            
ATOM   3315  GL2 DPPCX 199     373.800 294.100  45.100  0.00  0.00            
ATOM   3316  C1A DPPCX 199     369.400 290.900  43.000  0.00  0.00            
ATOM   3317  C2A DPPCX 199     368.900 291.800  38.500  0.00  0.00            
ATOM   3318  C3A DPPCX 199     368.900 294.500  34.900  0.00  0.00            
ATOM   3319  C4A DPPCX 199     366.400 297.800  32.600  0.00  0.00            
ATOM   3320  C1B DPPCX 199     373.900 292.100  42.200  0.00  0.00            
ATOM   3321  C2B DPPCX 199     372.300 288.400  39.800  0.00  0.00            
ATOM   3322  C3B DPPCX 199     370.700 286.600  36.100  0.00  0.00            
ATOM   3323  C4B DPPCX 199     367.000 285.600  33.500  0.00  0.00            
ATOM   3324  NC3 DPPCX 200     327.900  22.800 103.300  0.00  0.00            
ATOM   3325  PO4 DPPCX 200     323.600  24.600 101.900  0.00  0.00            
ATOM   3326  GL1 DPPCX 200     323.400  21.800  99.000  0.00  0.00            
ATOM   3327  GL2 DPPCX 200     319.100  22.200 100.000  0.00  0.00            
ATOM   3328  C1A DPPCX 200     321.000  17.900  96.200  0.00  0.00            
ATOM   3329  C2A DPPCX 200     318.700  17.300  93.200  0.00  0.00            
ATOM   3330  C3A DPPCX 200     316.900  19.400  89.100  0.00  0.00            
ATOM   3331  C4A DPPCX 200     316.200  20.800  84.600  0.00  0.00            
ATOM   3332  C1B DPPCX 200     315.600  20.400  97.200  0.00  0.00            
ATOM   3333  C2B DPPCX 200     313.100  18.700  93.400  0.00  0.00            
ATOM   3334  C3B DPPCX 200     314.000  14.900  90.100  0.00  0.00            
ATOM   3335  C4B DPPCX 200     315.400  15.100  86.100  0.00  0.00            
ATOM   3336  NC3 DPPCX 201      85.700 415.900  42.500  0.00  0.00            
ATOM   3337  PO4 DPPCX 201      88.800 418.300  42.200  0.00  0.00            
ATOM   3338  GL1 DPPCX 201      86.400 420.900  45.400  0.00  0.00            
ATOM   3339  GL2 DPPCX 201      88.300 419.700  47.400  0.00  0.00            
ATOM   3340  C1A DPPCX 201      85.500 423.200  49.400  0.00  0.00            
ATOM   3341  C2A DPPCX 201      85.200 424.100  53.500  0.00  0.00            
ATOM   3342  C3A DPPCX 201      83.800 424.900  58.500  0.00  0.00            
ATOM   3343  C4A DPPCX 201      82.700 424.600  62.600  0.00  0.00            
ATOM   3344  C1B DPPCX 201      88.400 415.400  48.800  0.00  0.00            
ATOM   3345  C2B DPPCX 201      91.400 414.300  52.300  0.00  0.00            
ATOM   3346  C3B DPPCX 201      94.300 415.500  56.200  0.00  0.00            
ATOM   3347  C4B DPPCX 201      95.100 419.200  58.200  0.00  0.00            
ATOM   3348  NC3 DPPCX 202     212.800 338.600  46.900  0.00  0.00            
ATOM   3349  PO4 DPPCX 202     212.000 342.200  47.400  0.00  0.00            
ATOM   3350  GL1 DPPCX 202     211.900 341.500  52.300  0.00  0.00            
ATOM   3351  GL2 DPPCX 202     209.400 338.800  54.000  0.00  0.00            
ATOM   3352  C1A DPPCX 202     211.700 344.100  56.100  0.00  0.00            
ATOM   3353  C2A DPPCX 202     208.800 345.500  58.600  0.00  0.00            
ATOM   3354  C3A DPPCX 202     203.600 344.900  59.100  0.00  0.00            
ATOM   3355  C4A DPPCX 202     201.800 341.500  58.500  0.00  0.00            
ATOM   3356  C1B DPPCX 202     208.600 339.800  57.800  0.00  0.00            
ATOM   3357  C2B DPPCX 202     206.500 341.900  61.000  0.00  0.00            
ATOM   3358  C3B DPPCX 202     206.100 346.200  63.200  0.00  0.00            
ATOM   3359  C4B DPPCX 202     203.600 347.800  66.700  0.00  0.00            
ATOM   3360  NC3 DPPCX 203     347.200 174.000  77.000  0.00  0.00            
ATOM   3361  PO4 DPPCX 203     344.900 171.300  74.200  0.00  0.00            
ATOM   3362  GL1 DPPCX 203     342.500 169.000  71.100  0.00  0.00            
ATOM   3363  GL2 DPPCX 203     338.100 169.100  71.600  0.00  0.00            
ATOM   3364  C1A DPPCX 203     340.000 171.100  67.200  0.00  0.00            
ATOM   3365  C2A DPPCX 203     338.300 173.300  63.000  0.00  0.00            
ATOM   3366  C3A DPPCX 203     337.700 173.300  58.700  0.00  0.00            
ATOM   3367  C4A DPPCX 203     337.600 173.000  53.600  0.00  0.00            
ATOM   3368  C1B DPPCX 203     336.500 167.800  67.900  0.00  0.00            
ATOM   3369  C2B DPPCX 203     338.000 168.600  63.100  0.00  0.00            
ATOM   3370  C3B DPPCX 203     338.500 165.400  60.800  0.00  0.00            
ATOM   3371  C4B DPPCX 203     338.200 164.400  55.900  0.00  0.00            
ATOM   3372  NC3 DPPCX 204     366.000 553.200  -4.600  0.00  0.00            
ATOM   3373  PO4 DPPCX 204     364.000 549.400  -6.000  0.00  0.00            
ATOM   3374  GL1 DPPCX 204     363.300 546.300  -9.200  0.00  0.00            
ATOM   3375  GL2 DPPCX 204     361.700 544.500  -6.700  0.00  0.00            
ATOM   3376  C1A DPPCX 204     363.400 544.800 -14.000  0.00  0.00            
ATOM   3377  C2A DPPCX 204     366.400 545.300 -16.800  0.00  0.00            
ATOM   3378  C3A DPPCX 204     368.700 542.400 -19.600  0.00  0.00            
ATOM   3379  C4A DPPCX 204     372.300 541.600 -23.000  0.00  0.00            
ATOM   3380  C1B DPPCX 204     357.700 543.100  -8.400  0.00  0.00            
ATOM   3381  C2B DPPCX 204     354.900 541.100 -11.600  0.00  0.00            
ATOM   3382  C3B DPPCX 204     355.000 540.300 -14.500  0.00  0.00            
ATOM   3383  C4B DPPCX 204     354.500 536.300 -16.300  0.00  0.00            
ATOM   3384  NC3 DPPCX 205     229.300 599.800 -17.200  0.00  0.00            
ATOM   3385  PO4 DPPCX 205     226.600 596.100 -15.600  0.00  0.00            
ATOM   3386  GL1 DPPCX 205     228.200 598.700 -12.300  0.00  0.00            
ATOM   3387  GL2 DPPCX 205     231.500 600.000 -11.500  0.00  0.00            
ATOM   3388  C1A DPPCX 205     227.700 600.600  -8.400  0.00  0.00            
ATOM   3389  C2A DPPCX 205     227.400 600.300  -4.800  0.00  0.00            
ATOM   3390  C3A DPPCX 205     229.200 601.700  -1.200  0.00  0.00            
ATOM   3391  C4A DPPCX 205     231.800 605.400   0.300  0.00  0.00            
ATOM   3392  C1B DPPCX 205     233.000 602.100  -8.900  0.00  0.00            
ATOM   3393  C2B DPPCX 205     231.500 604.900  -4.900  0.00  0.00            
ATOM   3394  C3B DPPCX 205     231.200 609.100  -3.100  0.00  0.00            
ATOM   3395  C4B DPPCX 205     232.900 610.600  -0.100  0.00  0.00            
ATOM   3396  NC3 DPPCX 206     134.600 209.400 120.900  0.00  0.00            
ATOM   3397  PO4 DPPCX 206     131.200 207.200 123.500  0.00  0.00            
ATOM   3398  GL1 DPPCX 206     129.800 206.600 119.500  0.00  0.00            
ATOM   3399  GL2 DPPCX 206     131.800 206.400 117.900  0.00  0.00            
ATOM   3400  C1A DPPCX 206     127.800 205.800 115.800  0.00  0.00            
ATOM   3401  C2A DPPCX 206     125.700 204.200 111.100  0.00  0.00            
ATOM   3402  C3A DPPCX 206     123.200 206.000 107.400  0.00  0.00            
ATOM   3403  C4A DPPCX 206     119.900 206.700 103.800  0.00  0.00            
ATOM   3404  C1B DPPCX 206     133.000 205.300 114.100  0.00  0.00            
ATOM   3405  C2B DPPCX 206     130.900 206.900 111.000  0.00  0.00            
ATOM   3406  C3B DPPCX 206     128.300 208.700 108.100  0.00  0.00            
ATOM   3407  C4B DPPCX 206     125.200 210.300 104.900  0.00  0.00            
ATOM   3408  NC3 DPPCX 207     497.400 391.300  -5.400  0.00  0.00            
ATOM   3409  PO4 DPPCX 207     495.900 387.600  -7.600  0.00  0.00            
ATOM   3410  GL1 DPPCX 207     493.200 388.600 -12.100  0.00  0.00            
ATOM   3411  GL2 DPPCX 207     495.400 391.800 -11.400  0.00  0.00            
ATOM   3412  C1A DPPCX 207     493.600 386.600 -16.900  0.00  0.00            
ATOM   3413  C2A DPPCX 207     495.700 383.200 -19.000  0.00  0.00            
ATOM   3414  C3A DPPCX 207     495.300 380.100 -21.300  0.00  0.00            
ATOM   3415  C4A DPPCX 207     494.500 379.100 -25.700  0.00  0.00            
ATOM   3416  C1B DPPCX 207     493.800 392.300 -15.900  0.00  0.00            
ATOM   3417  C2B DPPCX 207     493.000 392.600 -19.900  0.00  0.00            
ATOM   3418  C3B DPPCX 207     489.300 393.300 -21.700  0.00  0.00            
ATOM   3419  C4B DPPCX 207     485.800 392.100 -25.500  0.00  0.00            
ATOM   3420  NC3 DPPCX 208     291.500 228.000  83.300  0.00  0.00            
ATOM   3421  PO4 DPPCX 208     288.700 231.300  83.200  0.00  0.00            
ATOM   3422  GL1 DPPCX 208     286.400 233.300  79.600  0.00  0.00            
ATOM   3423  GL2 DPPCX 208     283.100 234.400  79.800  0.00  0.00            
ATOM   3424  C1A DPPCX 208     284.900 231.300  75.700  0.00  0.00            
ATOM   3425  C2A DPPCX 208     286.600 229.900  72.500  0.00  0.00            
ATOM   3426  C3A DPPCX 208     286.200 233.500  68.900  0.00  0.00            
ATOM   3427  C4A DPPCX 208     285.100 232.000  65.000  0.00  0.00            
ATOM   3428  C1B DPPCX 208     280.000 232.700  77.400  0.00  0.00            
ATOM   3429  C2B DPPCX 208     279.900 231.700  73.100  0.00  0.00            
ATOM   3430  C3B DPPCX 208     278.400 229.700  68.600  0.00  0.00            
ATOM   3431  C4B DPPCX 208     275.800 229.600  64.300  0.00  0.00            
ATOM   3432  NC3 DPPCX 209     219.000 412.800  28.500  0.00  0.00            
ATOM   3433  PO4 DPPCX 209     217.600 415.900  30.600  0.00  0.00            
ATOM   3434  GL1 DPPCX 209     214.500 416.700  34.700  0.00  0.00            
ATOM   3435  GL2 DPPCX 209     211.200 414.500  35.300  0.00  0.00            
ATOM   3436  C1A DPPCX 209     215.100 417.700  39.100  0.00  0.00            
ATOM   3437  C2A DPPCX 209     215.700 414.200  41.200  0.00  0.00            
ATOM   3438  C3A DPPCX 209     218.500 410.600  41.200  0.00  0.00            
ATOM   3439  C4A DPPCX 209     222.000 408.700  39.600  0.00  0.00            
ATOM   3440  C1B DPPCX 209     210.000 414.600  39.100  0.00  0.00            
ATOM   3441  C2B DPPCX 209     206.800 414.000  42.500  0.00  0.00            
ATOM   3442  C3B DPPCX 209     207.100 411.700  46.700  0.00  0.00            
ATOM   3443  C4B DPPCX 209     206.300 409.300  51.000  0.00  0.00            
ATOM   3444  NC3 DPPCX 210     354.600 166.700  65.700  0.00  0.00            
ATOM   3445  PO4 DPPCX 210     355.900 170.800  68.500  0.00  0.00            
ATOM   3446  GL1 DPPCX 210     353.600 171.300  64.400  0.00  0.00            
ATOM   3447  GL2 DPPCX 210     350.500 168.900  63.200  0.00  0.00            
ATOM   3448  C1A DPPCX 210     352.000 172.700  60.300  0.00  0.00            
ATOM   3449  C2A DPPCX 210     351.100 169.500  57.900  0.00  0.00            
ATOM   3450  C3A DPPCX 210     351.000 165.600  58.600  0.00  0.00            
ATOM   3451  C4A DPPCX 210     347.800 161.800  58.400  0.00  0.00            
ATOM   3452  C1B DPPCX 210     347.800 171.000  62.600  0.00  0.00            
ATOM   3453  C2B DPPCX 210     346.300 172.900  58.600  0.00  0.00            
ATOM   3454  C3B DPPCX 210     343.800 173.700  54.500  0.00  0.00            
ATOM   3455  C4B DPPCX 210     340.700 175.500  51.100  0.00  0.00            
ATOM   3456  NC3 DPPCX 211     190.100 532.000   4.300  0.00  0.00            
ATOM   3457  PO4 DPPCX 211     190.700 533.000   8.500  0.00  0.00            
ATOM   3458  GL1 DPPCX 211     188.800 531.900  11.600  0.00  0.00            
ATOM   3459  GL2 DPPCX 211     187.300 535.900  11.800  0.00  0.00            
ATOM   3460  C1A DPPCX 211     186.900 530.700  14.900  0.00  0.00            
ATOM   3461  C2A DPPCX 211     186.900 529.400  19.700  0.00  0.00            
ATOM   3462  C3A DPPCX 211     187.900 529.500  23.900  0.00  0.00            
ATOM   3463  C4A DPPCX 211     190.500 529.800  26.800  0.00  0.00            
ATOM   3464  C1B DPPCX 211     188.600 537.100  16.500  0.00  0.00            
ATOM   3465  C2B DPPCX 211     191.200 537.500  19.900  0.00  0.00            
ATOM   3466  C3B DPPCX 211     195.700 538.000  21.900  0.00  0.00            
ATOM   3467  C4B DPPCX 211     199.700 536.000  22.400  0.00  0.00            
ATOM   3468  NC3 DPPCX 212     391.200 324.400  -1.400  0.00  0.00            
ATOM   3469  PO4 DPPCX 212     388.900 320.400   0.700  0.00  0.00            
ATOM   3470  GL1 DPPCX 212     389.700 321.300   5.600  0.00  0.00            
ATOM   3471  GL2 DPPCX 212     386.200 320.500   6.600  0.00  0.00            
ATOM   3472  C1A DPPCX 212     390.300 319.500   9.700  0.00  0.00            
ATOM   3473  C2A DPPCX 212     391.700 316.700  12.800  0.00  0.00            
ATOM   3474  C3A DPPCX 212     391.000 316.200  16.800  0.00  0.00            
ATOM   3475  C4A DPPCX 212     393.100 317.400  20.900  0.00  0.00            
ATOM   3476  C1B DPPCX 212     386.300 321.700  11.700  0.00  0.00            
ATOM   3477  C2B DPPCX 212     384.900 322.700  16.400  0.00  0.00            
ATOM   3478  C3B DPPCX 212     386.700 323.300  20.700  0.00  0.00            
ATOM   3479  C4B DPPCX 212     387.900 324.400  24.700  0.00  0.00            
ATOM   3480  NC3 DPPCX 213     379.500 396.200  25.600  0.00  0.00            
ATOM   3481  PO4 DPPCX 213     379.200 398.500  22.100  0.00  0.00            
ATOM   3482  GL1 DPPCX 213     375.600 395.900  21.100  0.00  0.00            
ATOM   3483  GL2 DPPCX 213     374.800 398.200  18.200  0.00  0.00            
ATOM   3484  C1A DPPCX 213     373.700 392.300  17.100  0.00  0.00            
ATOM   3485  C2A DPPCX 213     371.600 388.500  16.600  0.00  0.00            
ATOM   3486  C3A DPPCX 213     370.500 386.600  13.900  0.00  0.00            
ATOM   3487  C4A DPPCX 213     369.600 386.300  10.000  0.00  0.00            
ATOM   3488  C1B DPPCX 213     376.100 396.200  15.000  0.00  0.00            
ATOM   3489  C2B DPPCX 213     375.900 394.100  11.500  0.00  0.00            
ATOM   3490  C3B DPPCX 213     376.500 392.300   7.400  0.00  0.00            
ATOM   3491  C4B DPPCX 213     376.100 392.500   3.400  0.00  0.00            
ATOM   3492  NC3 DPPCX 214     105.900 423.000  35.900  0.00  0.00            
ATOM   3493  PO4 DPPCX 214     106.000 424.200  39.900  0.00  0.00            
ATOM   3494  GL1 DPPCX 214     103.000 426.000  43.000  0.00  0.00            
ATOM   3495  GL2 DPPCX 214     104.400 427.900  45.500  0.00  0.00            
ATOM   3496  C1A DPPCX 214     100.800 425.600  47.600  0.00  0.00            
ATOM   3497  C2A DPPCX 214     101.200 425.400  52.200  0.00  0.00            
ATOM   3498  C3A DPPCX 214     101.600 426.000  56.200  0.00  0.00            
ATOM   3499  C4A DPPCX 214     103.700 423.400  59.400  0.00  0.00            
ATOM   3500  C1B DPPCX 214     108.600 428.500  47.100  0.00  0.00            
ATOM   3501  C2B DPPCX 214     110.500 427.500  51.000  0.00  0.00            
ATOM   3502  C3B DPPCX 214     111.200 425.100  54.800  0.00  0.00            
ATOM   3503  C4B DPPCX 214     112.500 424.800  59.000  0.00  0.00            
ATOM   3504  NC3 DPPCX 215     428.400 321.900  30.300  0.00  0.00            
ATOM   3505  PO4 DPPCX 215     428.900 318.100  28.100  0.00  0.00            
ATOM   3506  GL1 DPPCX 215     427.800 316.900  24.400  0.00  0.00            
ATOM   3507  GL2 DPPCX 215     429.000 313.300  24.600  0.00  0.00            
ATOM   3508  C1A DPPCX 215     425.200 314.500  19.900  0.00  0.00            
ATOM   3509  C2A DPPCX 215     423.600 315.300  15.800  0.00  0.00            
ATOM   3510  C3A DPPCX 215     425.400 317.800  12.500  0.00  0.00            
ATOM   3511  C4A DPPCX 215     425.900 317.500   8.000  0.00  0.00            
ATOM   3512  C1B DPPCX 215     430.400 314.700  19.900  0.00  0.00            
ATOM   3513  C2B DPPCX 215     428.300 317.700  17.100  0.00  0.00            
ATOM   3514  C3B DPPCX 215     426.300 321.800  16.900  0.00  0.00            
ATOM   3515  C4B DPPCX 215     425.300 325.000  19.200  0.00  0.00            
ATOM   3516  NC3 DPPCX 216     123.700 259.900  65.500  0.00  0.00            
ATOM   3517  PO4 DPPCX 216     122.400 257.600  68.800  0.00  0.00            
ATOM   3518  GL1 DPPCX 216     122.300 257.900  73.000  0.00  0.00            
ATOM   3519  GL2 DPPCX 216     123.400 255.500  74.600  0.00  0.00            
ATOM   3520  C1A DPPCX 216     121.500 260.300  77.500  0.00  0.00            
ATOM   3521  C2A DPPCX 216     123.900 261.800  80.800  0.00  0.00            
ATOM   3522  C3A DPPCX 216     123.800 263.700  84.700  0.00  0.00            
ATOM   3523  C4A DPPCX 216     125.800 265.900  86.900  0.00  0.00            
ATOM   3524  C1B DPPCX 216     125.700 256.000  78.500  0.00  0.00            
ATOM   3525  C2B DPPCX 216     127.600 255.300  82.200  0.00  0.00            
ATOM   3526  C3B DPPCX 216     128.600 256.400  87.000  0.00  0.00            
ATOM   3527  C4B DPPCX 216     131.600 258.600  89.800  0.00  0.00            
ATOM   3528  NC3 DPPCX 217     360.500  70.900  32.000  0.00  0.00            
ATOM   3529  PO4 DPPCX 217     358.500  74.200  34.600  0.00  0.00            
ATOM   3530  GL1 DPPCX 217     359.700  75.200  39.400  0.00  0.00            
ATOM   3531  GL2 DPPCX 217     362.400  74.200  41.100  0.00  0.00            
ATOM   3532  C1A DPPCX 217     358.800  75.400  44.900  0.00  0.00            
ATOM   3533  C2A DPPCX 217     359.100  75.400  48.900  0.00  0.00            
ATOM   3534  C3A DPPCX 217     361.800  75.100  53.400  0.00  0.00            
ATOM   3535  C4A DPPCX 217     366.300  77.000  56.000  0.00  0.00            
ATOM   3536  C1B DPPCX 217     363.900  76.100  44.500  0.00  0.00            
ATOM   3537  C2B DPPCX 217     362.200  79.100  47.400  0.00  0.00            
ATOM   3538  C3B DPPCX 217     364.400  83.000  45.900  0.00  0.00            
ATOM   3539  C4B DPPCX 217     363.300  85.800  42.300  0.00  0.00            
ATOM   3540  NC3 DPPCX 218     -48.800 165.700 171.800  0.00  0.00            
ATOM   3541  PO4 DPPCX 218     -52.300 168.400 173.300  0.00  0.00            
ATOM   3542  GL1 DPPCX 218     -53.700 167.900 168.700  0.00  0.00            
ATOM   3543  GL2 DPPCX 218     -56.500 167.100 169.100  0.00  0.00            
ATOM   3544  C1A DPPCX 218     -55.900 168.700 164.100  0.00  0.00            
ATOM   3545  C2A DPPCX 218     -57.100 169.500 160.400  0.00  0.00            
ATOM   3546  C3A DPPCX 218     -57.400 172.500 155.700  0.00  0.00            
ATOM   3547  C4A DPPCX 218     -57.600 171.100 151.100  0.00  0.00            
ATOM   3548  C1B DPPCX 218     -61.200 165.300 168.600  0.00  0.00            
ATOM   3549  C2B DPPCX 218     -64.300 165.500 166.000  0.00  0.00            
ATOM   3550  C3B DPPCX 218     -66.600 166.400 161.600  0.00  0.00            
ATOM   3551  C4B DPPCX 218     -65.700 167.600 157.200  0.00  0.00            
ATOM   3552  NC3 DPPCX 219      71.100 391.600  84.400  0.00  0.00            
ATOM   3553  PO4 DPPCX 219      72.000 395.600  85.200  0.00  0.00            
ATOM   3554  GL1 DPPCX 219      70.000 395.000  81.100  0.00  0.00            
ATOM   3555  GL2 DPPCX 219      72.400 397.300  80.000  0.00  0.00            
ATOM   3556  C1A DPPCX 219      67.100 391.900  79.100  0.00  0.00            
ATOM   3557  C2A DPPCX 219      63.900 390.300  74.400  0.00  0.00            
ATOM   3558  C3A DPPCX 219      59.800 391.700  72.500  0.00  0.00            
ATOM   3559  C4A DPPCX 219      56.700 388.900  70.000  0.00  0.00            
ATOM   3560  C1B DPPCX 219      68.300 396.700  77.200  0.00  0.00            
ATOM   3561  C2B DPPCX 219      64.000 395.300  76.800  0.00  0.00            
ATOM   3562  C3B DPPCX 219      63.800 394.400  72.300  0.00  0.00            
ATOM   3563  C4B DPPCX 219      66.600 397.800  69.800  0.00  0.00            
ATOM   3564  NC3 DPPCX 220     165.000 352.800  93.500  0.00  0.00            
ATOM   3565  PO4 DPPCX 220     161.600 351.400  91.000  0.00  0.00            
ATOM   3566  GL1 DPPCX 220     158.100 350.000  88.900  0.00  0.00            
ATOM   3567  GL2 DPPCX 220     159.600 347.100  87.200  0.00  0.00            
ATOM   3568  C1A DPPCX 220     156.100 352.700  85.500  0.00  0.00            
ATOM   3569  C2A DPPCX 220     154.900 353.200  81.600  0.00  0.00            
ATOM   3570  C3A DPPCX 220     155.300 353.300  77.000  0.00  0.00            
ATOM   3571  C4A DPPCX 220     152.700 353.900  73.400  0.00  0.00            
ATOM   3572  C1B DPPCX 220     157.600 348.900  82.400  0.00  0.00            
ATOM   3573  C2B DPPCX 220     158.800 350.900  79.700  0.00  0.00            
ATOM   3574  C3B DPPCX 220     159.400 351.200  75.300  0.00  0.00            
ATOM   3575  C4B DPPCX 220     158.600 353.200  71.900  0.00  0.00            
ATOM   3576  NC3 DPPCX 221     366.800 353.700  38.400  0.00  0.00            
ATOM   3577  PO4 DPPCX 221     366.900 356.500  34.900  0.00  0.00            
ATOM   3578  GL1 DPPCX 221     370.000 356.100  31.200  0.00  0.00            
ATOM   3579  GL2 DPPCX 221     372.200 354.400  32.600  0.00  0.00            
ATOM   3580  C1A DPPCX 221     371.000 354.800  26.900  0.00  0.00            
ATOM   3581  C2A DPPCX 221     372.000 354.100  21.700  0.00  0.00            
ATOM   3582  C3A DPPCX 221     371.100 354.500  18.400  0.00  0.00            
ATOM   3583  C4A DPPCX 221     368.600 352.100  15.600  0.00  0.00            
ATOM   3584  C1B DPPCX 221     375.000 352.800  28.100  0.00  0.00            
ATOM   3585  C2B DPPCX 221     376.000 348.400  27.100  0.00  0.00            
ATOM   3586  C3B DPPCX 221     377.600 344.000  27.100  0.00  0.00            
ATOM   3587  C4B DPPCX 221     381.800 342.800  24.000  0.00  0.00            
ATOM   3588  NC3 DPPCX 222     394.000 398.200 -26.100  0.00  0.00            
ATOM   3589  PO4 DPPCX 222     397.300 397.700 -25.900  0.00  0.00            
ATOM   3590  GL1 DPPCX 222     396.300 396.100 -21.500  0.00  0.00            
ATOM   3591  GL2 DPPCX 222     398.300 394.200 -19.200  0.00  0.00            
ATOM   3592  C1A DPPCX 222     396.500 397.900 -17.000  0.00  0.00            
ATOM   3593  C2A DPPCX 222     399.100 396.900 -12.800  0.00  0.00            
ATOM   3594  C3A DPPCX 222     398.500 394.900  -8.900  0.00  0.00            
ATOM   3595  C4A DPPCX 222     399.000 390.700  -6.800  0.00  0.00            
ATOM   3596  C1B DPPCX 222     397.600 392.600 -14.900  0.00  0.00            
ATOM   3597  C2B DPPCX 222     396.200 390.900 -11.300  0.00  0.00            
ATOM   3598  C3B DPPCX 222     394.000 389.400  -7.000  0.00  0.00            
ATOM   3599  C4B DPPCX 222     391.000 386.200  -4.600  0.00  0.00            
ATOM   3600  NC3 DPPCX 223     -24.700 196.200 115.900  0.00  0.00            
ATOM   3601  PO4 DPPCX 223     -21.300 199.200 115.900  0.00  0.00            
ATOM   3602  GL1 DPPCX 223     -20.200 200.000 119.700  0.00  0.00            
ATOM   3603  GL2 DPPCX 223     -24.500 200.100 119.900  0.00  0.00            
ATOM   3604  C1A DPPCX 223     -16.600 201.300 123.300  0.00  0.00            
ATOM   3605  C2A DPPCX 223     -15.700 203.400 127.300  0.00  0.00            
ATOM   3606  C3A DPPCX 223     -18.200 207.100 129.200  0.00  0.00            
ATOM   3607  C4A DPPCX 223     -18.500 208.100 133.900  0.00  0.00            
ATOM   3608  C1B DPPCX 223     -26.500 204.300 121.600  0.00  0.00            
ATOM   3609  C2B DPPCX 223     -25.700 207.800 123.700  0.00  0.00            
ATOM   3610  C3B DPPCX 223     -24.400 211.500 122.500  0.00  0.00            
ATOM   3611  C4B DPPCX 223     -22.400 215.300 122.700  0.00  0.00            
ATOM   3612  NC3 DPPCX 224     233.000  52.600  67.800  0.00  0.00            
ATOM   3613  PO4 DPPCX 224     234.700  53.500  72.700  0.00  0.00            
ATOM   3614  GL1 DPPCX 224     237.000  56.800  75.800  0.00  0.00            
ATOM   3615  GL2 DPPCX 224     236.300  60.800  76.600  0.00  0.00            
ATOM   3616  C1A DPPCX 224     238.800  56.900  79.300  0.00  0.00            
ATOM   3617  C2A DPPCX 224     239.100  55.100  84.200  0.00  0.00            
ATOM   3618  C3A DPPCX 224     241.300  53.100  87.800  0.00  0.00            
ATOM   3619  C4A DPPCX 224     240.800  53.500  91.300  0.00  0.00            
ATOM   3620  C1B DPPCX 224     236.100  62.200  80.100  0.00  0.00            
ATOM   3621  C2B DPPCX 224     235.300  64.400  83.600  0.00  0.00            
ATOM   3622  C3B DPPCX 224     236.500  67.700  84.300  0.00  0.00            
ATOM   3623  C4B DPPCX 224     235.000  70.000  86.300  0.00  0.00            
ATOM   3624  NC3 DPPCX 225      97.000 422.900  87.900  0.00  0.00            
ATOM   3625  PO4 DPPCX 225      98.700 420.700  84.800  0.00  0.00            
ATOM   3626  GL1 DPPCX 225      96.900 421.000  80.200  0.00  0.00            
ATOM   3627  GL2 DPPCX 225      99.900 420.100  79.200  0.00  0.00            
ATOM   3628  C1A DPPCX 225      96.100 419.700  75.400  0.00  0.00            
ATOM   3629  C2A DPPCX 225      94.400 415.800  74.000  0.00  0.00            
ATOM   3630  C3A DPPCX 225      92.000 411.500  71.100  0.00  0.00            
ATOM   3631  C4A DPPCX 225      90.700 410.300  67.100  0.00  0.00            
ATOM   3632  C1B DPPCX 225     101.500 416.400  76.800  0.00  0.00            
ATOM   3633  C2B DPPCX 225     102.200 411.800  76.500  0.00  0.00            
ATOM   3634  C3B DPPCX 225     101.100 409.000  73.200  0.00  0.00            
ATOM   3635  C4B DPPCX 225     101.400 405.600  69.000  0.00  0.00            
ATOM   3636  NC3 DPPCX 226     299.700 441.400  -0.600  0.00  0.00            
ATOM   3637  PO4 DPPCX 226     300.500 437.100  -2.100  0.00  0.00            
ATOM   3638  GL1 DPPCX 226     304.100 438.000  -0.700  0.00  0.00            
ATOM   3639  GL2 DPPCX 226     306.700 436.700  -0.600  0.00  0.00            
ATOM   3640  C1A DPPCX 226     306.100 441.000   2.000  0.00  0.00            
ATOM   3641  C2A DPPCX 226     307.200 444.100   5.100  0.00  0.00            
ATOM   3642  C3A DPPCX 226     307.500 444.900   9.100  0.00  0.00            
ATOM   3643  C4A DPPCX 226     310.400 444.000  13.000  0.00  0.00            
ATOM   3644  C1B DPPCX 226     307.700 436.700   4.100  0.00  0.00            
ATOM   3645  C2B DPPCX 226     309.200 439.300   7.500  0.00  0.00            
ATOM   3646  C3B DPPCX 226     311.600 439.900  10.400  0.00  0.00            
ATOM   3647  C4B DPPCX 226     313.700 444.200   9.600  0.00  0.00            
ATOM   3648  NC3 DPPCX 227     236.400 434.200  62.400  0.00  0.00            
ATOM   3649  PO4 DPPCX 227     237.400 429.600  61.100  0.00  0.00            
ATOM   3650  GL1 DPPCX 227     238.100 432.400  56.900  0.00  0.00            
ATOM   3651  GL2 DPPCX 227     236.800 435.200  56.900  0.00  0.00            
ATOM   3652  C1A DPPCX 227     237.800 431.700  52.500  0.00  0.00            
ATOM   3653  C2A DPPCX 227     240.500 429.800  49.500  0.00  0.00            
ATOM   3654  C3A DPPCX 227     241.500 426.300  49.400  0.00  0.00            
ATOM   3655  C4A DPPCX 227     243.200 421.500  50.000  0.00  0.00            
ATOM   3656  C1B DPPCX 227     233.400 432.500  56.200  0.00  0.00            
ATOM   3657  C2B DPPCX 227     234.800 428.300  53.500  0.00  0.00            
ATOM   3658  C3B DPPCX 227     237.400 426.400  52.800  0.00  0.00            
ATOM   3659  C4B DPPCX 227     237.400 423.900  49.500  0.00  0.00            
ATOM   3660  NC3 DPPCX 228     332.600 141.200  34.800  0.00  0.00            
ATOM   3661  PO4 DPPCX 228     332.600 136.500  34.100  0.00  0.00            
ATOM   3662  GL1 DPPCX 228     332.000 138.300  38.800  0.00  0.00            
ATOM   3663  GL2 DPPCX 228     334.900 140.200  40.100  0.00  0.00            
ATOM   3664  C1A DPPCX 228     331.900 138.500  43.800  0.00  0.00            
ATOM   3665  C2A DPPCX 228     333.400 140.000  48.100  0.00  0.00            
ATOM   3666  C3A DPPCX 228     334.600 141.800  51.800  0.00  0.00            
ATOM   3667  C4A DPPCX 228     337.600 141.300  54.500  0.00  0.00            
ATOM   3668  C1B DPPCX 228     338.300 141.700  43.700  0.00  0.00            
ATOM   3669  C2B DPPCX 228     339.800 142.700  47.600  0.00  0.00            
ATOM   3670  C3B DPPCX 228     339.400 144.900  51.200  0.00  0.00            
ATOM   3671  C4B DPPCX 228     341.100 144.400  55.400  0.00  0.00            
ATOM   3672  NC3 DPPCX 229      49.800 136.100 110.300  0.00  0.00            
ATOM   3673  PO4 DPPCX 229      53.900 138.500 110.400  0.00  0.00            
ATOM   3674  GL1 DPPCX 229      56.400 137.400 114.800  0.00  0.00            
ATOM   3675  GL2 DPPCX 229      57.000 133.600 114.800  0.00  0.00            
ATOM   3676  C1A DPPCX 229      55.600 139.300 118.500  0.00  0.00            
ATOM   3677  C2A DPPCX 229      53.200 143.200 119.300  0.00  0.00            
ATOM   3678  C3A DPPCX 229      53.000 146.300 121.600  0.00  0.00            
ATOM   3679  C4A DPPCX 229      52.900 146.300 126.200  0.00  0.00            
ATOM   3680  C1B DPPCX 229      60.700 135.400 116.200  0.00  0.00            
ATOM   3681  C2B DPPCX 229      62.100 135.400 120.300  0.00  0.00            
ATOM   3682  C3B DPPCX 229      63.400 136.000 123.800  0.00  0.00            
ATOM   3683  C4B DPPCX 229      64.500 138.400 127.400  0.00  0.00            
ATOM   3684  NC3 DPPCX 230     396.600 435.400 -26.600  0.00  0.00            
ATOM   3685  PO4 DPPCX 230     397.000 439.800 -28.100  0.00  0.00            
ATOM   3686  GL1 DPPCX 230     398.800 441.300 -24.800  0.00  0.00            
ATOM   3687  GL2 DPPCX 230     397.800 438.700 -23.100  0.00  0.00            
ATOM   3688  C1A DPPCX 230     400.300 445.300 -22.800  0.00  0.00            
ATOM   3689  C2A DPPCX 230     403.700 444.600 -21.500  0.00  0.00            
ATOM   3690  C3A DPPCX 230     405.700 442.900 -18.700  0.00  0.00            
ATOM   3691  C4A DPPCX 230     406.400 443.500 -13.600  0.00  0.00            
ATOM   3692  C1B DPPCX 230     399.000 441.800 -19.700  0.00  0.00            
ATOM   3693  C2B DPPCX 230     401.400 444.500 -15.200  0.00  0.00            
ATOM   3694  C3B DPPCX 230     401.500 447.300 -11.600  0.00  0.00            
ATOM   3695  C4B DPPCX 230     400.900 445.800  -7.200  0.00  0.00            
ATOM   3696  NC3 DPPCX 231      21.000 271.200  89.700  0.00  0.00            
ATOM   3697  PO4 DPPCX 231      23.400 267.200  88.800  0.00  0.00            
ATOM   3698  GL1 DPPCX 231      22.900 265.900  92.500  0.00  0.00            
ATOM   3699  GL2 DPPCX 231      24.600 268.400  94.000  0.00  0.00            
ATOM   3700  C1A DPPCX 231      24.000 264.800  97.400  0.00  0.00            
ATOM   3701  C2A DPPCX 231      21.400 265.200 101.900  0.00  0.00            
ATOM   3702  C3A DPPCX 231      21.500 262.300 105.500  0.00  0.00            
ATOM   3703  C4A DPPCX 231      24.000 259.700 108.500  0.00  0.00            
ATOM   3704  C1B DPPCX 231      26.300 272.100  93.900  0.00  0.00            
ATOM   3705  C2B DPPCX 231      27.200 274.300  97.400  0.00  0.00            
ATOM   3706  C3B DPPCX 231      27.500 274.000 101.700  0.00  0.00            
ATOM   3707  C4B DPPCX 231      28.900 274.700 105.400  0.00  0.00            
ATOM   3708  NC3 DPPCX 232     232.200  35.100  79.300  0.00  0.00            
ATOM   3709  PO4 DPPCX 232     233.000  32.200  81.800  0.00  0.00            
ATOM   3710  GL1 DPPCX 232     232.700  32.200  86.200  0.00  0.00            
ATOM   3711  GL2 DPPCX 232     231.200  29.600  88.000  0.00  0.00            
ATOM   3712  C1A DPPCX 232     232.500  34.200  90.400  0.00  0.00            
ATOM   3713  C2A DPPCX 232     230.900  31.600  94.300  0.00  0.00            
ATOM   3714  C3A DPPCX 232     233.900  28.800  96.700  0.00  0.00            
ATOM   3715  C4A DPPCX 232     236.900  26.400  99.600  0.00  0.00            
ATOM   3716  C1B DPPCX 232     231.100  27.000  92.000  0.00  0.00            
ATOM   3717  C2B DPPCX 232     228.000  28.000  96.200  0.00  0.00            
ATOM   3718  C3B DPPCX 232     224.600  27.900  99.700  0.00  0.00            
ATOM   3719  C4B DPPCX 232     223.900  29.600 104.400  0.00  0.00            
ATOM   3720  NC3 DPPCX 233      27.100 353.700  63.000  0.00  0.00            
ATOM   3721  PO4 DPPCX 233      24.800 356.500  63.200  0.00  0.00            
ATOM   3722  GL1 DPPCX 233      27.300 359.200  65.300  0.00  0.00            
ATOM   3723  GL2 DPPCX 233      25.700 363.500  66.700  0.00  0.00            
ATOM   3724  C1A DPPCX 233      28.500 359.600  69.800  0.00  0.00            
ATOM   3725  C2A DPPCX 233      30.700 359.900  73.900  0.00  0.00            
ATOM   3726  C3A DPPCX 233      32.500 357.800  77.300  0.00  0.00            
ATOM   3727  C4A DPPCX 233      32.800 357.500  82.500  0.00  0.00            
ATOM   3728  C1B DPPCX 233      27.200 365.300  71.000  0.00  0.00            
ATOM   3729  C2B DPPCX 233      28.900 364.600  75.500  0.00  0.00            
ATOM   3730  C3B DPPCX 233      28.900 361.800  78.500  0.00  0.00            
ATOM   3731  C4B DPPCX 233      27.900 361.000  82.500  0.00  0.00            
ATOM   3732  NC3 DPPCX 234     254.100 254.700  43.600  0.00  0.00            
ATOM   3733  PO4 DPPCX 234     252.800 259.000  45.500  0.00  0.00            
ATOM   3734  GL1 DPPCX 234     253.600 257.600  48.900  0.00  0.00            
ATOM   3735  GL2 DPPCX 234     254.100 259.200  51.300  0.00  0.00            
ATOM   3736  C1A DPPCX 234     254.500 254.600  52.300  0.00  0.00            
ATOM   3737  C2A DPPCX 234     252.400 251.100  54.900  0.00  0.00            
ATOM   3738  C3A DPPCX 234     250.400 247.300  55.600  0.00  0.00            
ATOM   3739  C4A DPPCX 234     246.600 243.200  56.000  0.00  0.00            
ATOM   3740  C1B DPPCX 234     255.600 259.500  54.800  0.00  0.00            
ATOM   3741  C2B DPPCX 234     255.600 258.900  59.300  0.00  0.00            
ATOM   3742  C3B DPPCX 234     255.300 258.300  63.600  0.00  0.00            
ATOM   3743  C4B DPPCX 234     254.900 253.800  64.700  0.00  0.00            
ATOM   3744  NC3 DPPCX 235      92.600 113.300 148.500  0.00  0.00            
ATOM   3745  PO4 DPPCX 235      97.000 110.400 149.500  0.00  0.00            
ATOM   3746  GL1 DPPCX 235      94.700 108.700 145.400  0.00  0.00            
ATOM   3747  GL2 DPPCX 235      91.800 111.800 142.900  0.00  0.00            
ATOM   3748  C1A DPPCX 235      93.600 106.800 142.000  0.00  0.00            
ATOM   3749  C2A DPPCX 235      92.900 106.800 137.000  0.00  0.00            
ATOM   3750  C3A DPPCX 235      92.100 106.500 132.200  0.00  0.00            
ATOM   3751  C4A DPPCX 235      93.200 109.900 129.000  0.00  0.00            
ATOM   3752  C1B DPPCX 235      90.300 110.600 138.900  0.00  0.00            
ATOM   3753  C2B DPPCX 235      90.200 111.700 134.900  0.00  0.00            
ATOM   3754  C3B DPPCX 235      86.500 112.200 132.300  0.00  0.00            
ATOM   3755  C4B DPPCX 235      82.700 114.400 133.100  0.00  0.00            
ATOM   3756  NC3 DPPCX 236     482.700 458.100  -8.600  0.00  0.00            
ATOM   3757  PO4 DPPCX 236     483.500 455.600 -11.800  0.00  0.00            
ATOM   3758  GL1 DPPCX 236     480.900 454.000 -14.700  0.00  0.00            
ATOM   3759  GL2 DPPCX 236     484.400 453.800 -16.600  0.00  0.00            
ATOM   3760  C1A DPPCX 236     479.500 455.000 -18.900  0.00  0.00            
ATOM   3761  C2A DPPCX 236     478.000 457.100 -22.900  0.00  0.00            
ATOM   3762  C3A DPPCX 236     474.100 459.000 -25.800  0.00  0.00            
ATOM   3763  C4A DPPCX 236     472.400 458.700 -30.500  0.00  0.00            
ATOM   3764  C1B DPPCX 236     483.400 452.600 -20.900  0.00  0.00            
ATOM   3765  C2B DPPCX 236     483.400 449.900 -23.800  0.00  0.00            
ATOM   3766  C3B DPPCX 236     485.100 447.600 -27.000  0.00  0.00            
ATOM   3767  C4B DPPCX 236     485.900 445.800 -31.200  0.00  0.00            
ATOM   3768  NC3 DPPCX 237      51.700 375.100  93.200  0.00  0.00            
ATOM   3769  PO4 DPPCX 237      49.100 378.100  95.700  0.00  0.00            
ATOM   3770  GL1 DPPCX 237      47.500 379.400  91.000  0.00  0.00            
ATOM   3771  GL2 DPPCX 237      48.400 376.200  89.900  0.00  0.00            
ATOM   3772  C1A DPPCX 237      44.500 378.000  87.000  0.00  0.00            
ATOM   3773  C2A DPPCX 237      42.500 376.300  84.000  0.00  0.00            
ATOM   3774  C3A DPPCX 237      41.300 373.900  80.200  0.00  0.00            
ATOM   3775  C4A DPPCX 237      41.500 374.800  76.100  0.00  0.00            
ATOM   3776  C1B DPPCX 237      46.000 373.200  88.400  0.00  0.00            
ATOM   3777  C2B DPPCX 237      44.000 370.800  84.500  0.00  0.00            
ATOM   3778  C3B DPPCX 237      45.400 367.700  82.400  0.00  0.00            
ATOM   3779  C4B DPPCX 237      49.000 364.900  82.900  0.00  0.00            
ATOM   3780  NC3 DPPCX 238     325.100 -15.900  73.600  0.00  0.00            
ATOM   3781  PO4 DPPCX 238     321.500 -17.800  73.300  0.00  0.00            
ATOM   3782  GL1 DPPCX 238     319.900 -17.100  77.100  0.00  0.00            
ATOM   3783  GL2 DPPCX 238     317.500 -17.300  80.500  0.00  0.00            
ATOM   3784  C1A DPPCX 238     320.900 -14.100  80.300  0.00  0.00            
ATOM   3785  C2A DPPCX 238     320.500 -11.600  84.000  0.00  0.00            
ATOM   3786  C3A DPPCX 238     321.500  -8.100  85.300  0.00  0.00            
ATOM   3787  C4A DPPCX 238     319.200  -3.700  86.300  0.00  0.00            
ATOM   3788  C1B DPPCX 238     317.100 -15.800  84.500  0.00  0.00            
ATOM   3789  C2B DPPCX 238     319.400 -16.400  88.000  0.00  0.00            
ATOM   3790  C3B DPPCX 238     322.600 -17.200  91.100  0.00  0.00            
ATOM   3791  C4B DPPCX 238     327.200 -16.500  92.600  0.00  0.00            
ATOM   3792  NC3 DPPCX 239     438.500 452.500 -42.500  0.00  0.00            
ATOM   3793  PO4 DPPCX 239     437.400 451.500 -38.400  0.00  0.00            
ATOM   3794  GL1 DPPCX 239     439.400 451.600 -34.600  0.00  0.00            
ATOM   3795  GL2 DPPCX 239     441.100 449.800 -32.600  0.00  0.00            
ATOM   3796  C1A DPPCX 239     437.900 453.500 -30.400  0.00  0.00            
ATOM   3797  C2A DPPCX 239     434.500 453.900 -26.900  0.00  0.00            
ATOM   3798  C3A DPPCX 239     435.400 452.500 -22.500  0.00  0.00            
ATOM   3799  C4A DPPCX 239     432.400 451.000 -18.800  0.00  0.00            
ATOM   3800  C1B DPPCX 239     444.100 451.400 -29.000  0.00  0.00            
ATOM   3801  C2B DPPCX 239     446.300 452.800 -26.300  0.00  0.00            
ATOM   3802  C3B DPPCX 239     448.100 454.700 -23.000  0.00  0.00            
ATOM   3803  C4B DPPCX 239     448.300 457.000 -19.400  0.00  0.00            
ATOM   3804  NC3 DPPCX 240     425.100 422.400 -29.500  0.00  0.00            
ATOM   3805  PO4 DPPCX 240     426.300 425.800 -27.900  0.00  0.00            
ATOM   3806  GL1 DPPCX 240     423.900 423.900 -23.500  0.00  0.00            
ATOM   3807  GL2 DPPCX 240     420.400 424.000 -23.100  0.00  0.00            
ATOM   3808  C1A DPPCX 240     424.800 422.800 -19.200  0.00  0.00            
ATOM   3809  C2A DPPCX 240     426.100 423.700 -15.200  0.00  0.00            
ATOM   3810  C3A DPPCX 240     428.900 422.400 -12.800  0.00  0.00            
ATOM   3811  C4A DPPCX 240     432.200 419.600 -13.200  0.00  0.00            
ATOM   3812  C1B DPPCX 240     418.700 428.500 -23.100  0.00  0.00            
ATOM   3813  C2B DPPCX 240     419.800 432.800 -21.200  0.00  0.00            
ATOM   3814  C3B DPPCX 240     416.300 434.400 -18.800  0.00  0.00            
ATOM   3815  C4B DPPCX 240     413.200 437.800 -19.300  0.00  0.00            
ATOM   3816  NC3 DPPCX 241      94.100 263.800 122.400  0.00  0.00            
ATOM   3817  PO4 DPPCX 241      93.900 262.200 117.400  0.00  0.00            
ATOM   3818  GL1 DPPCX 241      91.900 262.300 113.600  0.00  0.00            
ATOM   3819  GL2 DPPCX 241      94.200 261.600 111.000  0.00  0.00            
ATOM   3820  C1A DPPCX 241      89.200 261.700 111.300  0.00  0.00            
ATOM   3821  C2A DPPCX 241      89.200 260.300 107.200  0.00  0.00            
ATOM   3822  C3A DPPCX 241      87.300 256.900 106.900  0.00  0.00            
ATOM   3823  C4A DPPCX 241      85.600 254.800 104.000  0.00  0.00            
ATOM   3824  C1B DPPCX 241      97.700 259.600 109.600  0.00  0.00            
ATOM   3825  C2B DPPCX 241     100.500 259.200 106.700  0.00  0.00            
ATOM   3826  C3B DPPCX 241     103.400 257.800 104.000  0.00  0.00            
ATOM   3827  C4B DPPCX 241     105.100 253.800 104.000  0.00  0.00            
ATOM   3828  NC3 DPPCX 242     109.400 294.500  72.700  0.00  0.00            
ATOM   3829  PO4 DPPCX 242     104.900 294.300  73.800  0.00  0.00            
ATOM   3830  GL1 DPPCX 242     107.700 292.000  77.600  0.00  0.00            
ATOM   3831  GL2 DPPCX 242     106.100 293.800  79.300  0.00  0.00            
ATOM   3832  C1A DPPCX 242     111.400 292.800  80.400  0.00  0.00            
ATOM   3833  C2A DPPCX 242     113.400 294.000  84.800  0.00  0.00            
ATOM   3834  C3A DPPCX 242     113.300 294.000  90.000  0.00  0.00            
ATOM   3835  C4A DPPCX 242     110.000 295.500  93.300  0.00  0.00            
ATOM   3836  C1B DPPCX 242     106.700 294.300  83.800  0.00  0.00            
ATOM   3837  C2B DPPCX 242     109.200 295.900  87.400  0.00  0.00            
ATOM   3838  C3B DPPCX 242     110.300 298.900  89.200  0.00  0.00            
ATOM   3839  C4B DPPCX 242     111.000 303.300  89.700  0.00  0.00            
ATOM   3840  NC3 DPPCX 243     343.000 451.000  24.000  0.00  0.00            
ATOM   3841  PO4 DPPCX 243     339.100 449.900  22.000  0.00  0.00            
ATOM   3842  GL1 DPPCX 243     337.800 449.000  17.400  0.00  0.00            
ATOM   3843  GL2 DPPCX 243     335.300 445.600  17.900  0.00  0.00            
ATOM   3844  C1A DPPCX 243     340.000 447.300  13.800  0.00  0.00            
ATOM   3845  C2A DPPCX 243     341.400 443.600  11.300  0.00  0.00            
ATOM   3846  C3A DPPCX 243     344.700 442.900   8.300  0.00  0.00            
ATOM   3847  C4A DPPCX 243     345.700 442.900   3.800  0.00  0.00            
ATOM   3848  C1B DPPCX 243     331.600 445.500  15.700  0.00  0.00            
ATOM   3849  C2B DPPCX 243     329.400 446.700  11.900  0.00  0.00            
ATOM   3850  C3B DPPCX 243     327.500 450.400   9.200  0.00  0.00            
ATOM   3851  C4B DPPCX 243     326.100 454.100   7.200  0.00  0.00            
ATOM   3852  NC3 DPPCX 244     206.700 603.700 -12.400  0.00  0.00            
ATOM   3853  PO4 DPPCX 244     210.900 603.200 -13.100  0.00  0.00            
ATOM   3854  GL1 DPPCX 244     210.800 603.900  -8.800  0.00  0.00            
ATOM   3855  GL2 DPPCX 244     208.400 605.400  -8.000  0.00  0.00            
ATOM   3856  C1A DPPCX 244     213.300 604.900  -5.200  0.00  0.00            
ATOM   3857  C2A DPPCX 244     216.200 607.400  -3.900  0.00  0.00            
ATOM   3858  C3A DPPCX 244     218.000 611.100  -3.200  0.00  0.00            
ATOM   3859  C4A DPPCX 244     220.600 613.700  -2.800  0.00  0.00            
ATOM   3860  C1B DPPCX 244     210.600 608.600  -6.600  0.00  0.00            
ATOM   3861  C2B DPPCX 244     212.500 611.800  -3.900  0.00  0.00            
ATOM   3862  C3B DPPCX 244     215.300 613.300  -0.200  0.00  0.00            
ATOM   3863  C4B DPPCX 244     215.000 614.600   3.400  0.00  0.00            
ATOM   3864  NC3 DPPCX 245     339.100 449.800 -21.400  0.00  0.00            
ATOM   3865  PO4 DPPCX 245     337.700 445.900 -18.400  0.00  0.00            
ATOM   3866  GL1 DPPCX 245     337.800 447.000 -14.300  0.00  0.00            
ATOM   3867  GL2 DPPCX 245     333.800 446.800 -12.700  0.00  0.00            
ATOM   3868  C1A DPPCX 245     339.300 448.200 -11.000  0.00  0.00            
ATOM   3869  C2A DPPCX 245     340.500 447.300  -7.300  0.00  0.00            
ATOM   3870  C3A DPPCX 245     341.300 448.100  -2.600  0.00  0.00            
ATOM   3871  C4A DPPCX 245     343.100 446.700   1.300  0.00  0.00            
ATOM   3872  C1B DPPCX 245     336.100 444.600  -8.900  0.00  0.00            
ATOM   3873  C2B DPPCX 245     335.700 446.900  -4.300  0.00  0.00            
ATOM   3874  C3B DPPCX 245     331.900 448.400  -4.900  0.00  0.00            
ATOM   3875  C4B DPPCX 245     327.200 448.000  -6.600  0.00  0.00            
ATOM   3876  NC3 DPPCX 246     -42.400 137.800 126.200  0.00  0.00            
ATOM   3877  PO4 DPPCX 246     -39.900 140.500 127.500  0.00  0.00            
ATOM   3878  GL1 DPPCX 246     -37.500 142.600 131.500  0.00  0.00            
ATOM   3879  GL2 DPPCX 246     -35.500 146.000 130.800  0.00  0.00            
ATOM   3880  C1A DPPCX 246     -38.700 146.300 134.700  0.00  0.00            
ATOM   3881  C2A DPPCX 246     -36.200 146.500 138.400  0.00  0.00            
ATOM   3882  C3A DPPCX 246     -36.600 146.700 142.100  0.00  0.00            
ATOM   3883  C4A DPPCX 246     -40.300 148.200 145.400  0.00  0.00            
ATOM   3884  C1B DPPCX 246     -32.700 145.600 134.100  0.00  0.00            
ATOM   3885  C2B DPPCX 246     -30.000 144.100 137.100  0.00  0.00            
ATOM   3886  C3B DPPCX 246     -27.500 141.500 141.200  0.00  0.00            
ATOM   3887  C4B DPPCX 246     -23.800 140.400 143.800  0.00  0.00            
ATOM   3888  NC3 DPPCX 247     -41.900 147.000 169.700  0.00  0.00            
ATOM   3889  PO4 DPPCX 247     -42.700 150.800 169.500  0.00  0.00            
ATOM   3890  GL1 DPPCX 247     -42.300 151.100 165.900  0.00  0.00            
ATOM   3891  GL2 DPPCX 247     -41.400 153.900 164.200  0.00  0.00            
ATOM   3892  C1A DPPCX 247     -43.300 149.200 162.900  0.00  0.00            
ATOM   3893  C2A DPPCX 247     -46.400 150.200 158.800  0.00  0.00            
ATOM   3894  C3A DPPCX 247     -48.400 152.000 155.800  0.00  0.00            
ATOM   3895  C4A DPPCX 247     -52.700 152.300 154.600  0.00  0.00            
ATOM   3896  C1B DPPCX 247     -44.500 154.100 161.100  0.00  0.00            
ATOM   3897  C2B DPPCX 247     -48.600 154.700 160.100  0.00  0.00            
ATOM   3898  C3B DPPCX 247     -53.000 156.200 158.800  0.00  0.00            
ATOM   3899  C4B DPPCX 247     -54.600 160.400 157.300  0.00  0.00            
ATOM   3900  NC3 DPPCX 248     312.000 189.800  38.200  0.00  0.00            
ATOM   3901  PO4 DPPCX 248     311.700 193.500  39.700  0.00  0.00            
ATOM   3902  GL1 DPPCX 248     311.500 192.200  43.900  0.00  0.00            
ATOM   3903  GL2 DPPCX 248     309.800 195.300  43.900  0.00  0.00            
ATOM   3904  C1A DPPCX 248     309.900 191.200  47.600  0.00  0.00            
ATOM   3905  C2A DPPCX 248     311.400 192.800  51.700  0.00  0.00            
ATOM   3906  C3A DPPCX 248     312.700 194.900  54.500  0.00  0.00            
ATOM   3907  C4A DPPCX 248     314.500 196.600  58.200  0.00  0.00            
ATOM   3908  C1B DPPCX 248     310.600 197.500  48.500  0.00  0.00            
ATOM   3909  C2B DPPCX 248     314.300 200.000  50.900  0.00  0.00            
ATOM   3910  C3B DPPCX 248     317.300 203.100  52.300  0.00  0.00            
ATOM   3911  C4B DPPCX 248     320.200 205.300  55.100  0.00  0.00            
ATOM   3912  NC3 DPPCX 249     309.200 385.500   8.800  0.00  0.00            
ATOM   3913  PO4 DPPCX 249     313.300 385.400   9.300  0.00  0.00            
ATOM   3914  GL1 DPPCX 249     315.100 386.400  11.600  0.00  0.00            
ATOM   3915  GL2 DPPCX 249     315.500 389.600  12.700  0.00  0.00            
ATOM   3916  C1A DPPCX 249     317.200 385.200  15.800  0.00  0.00            
ATOM   3917  C2A DPPCX 249     318.500 385.400  20.500  0.00  0.00            
ATOM   3918  C3A DPPCX 249     318.300 387.300  23.700  0.00  0.00            
ATOM   3919  C4A DPPCX 249     319.200 391.300  23.500  0.00  0.00            
ATOM   3920  C1B DPPCX 249     320.600 390.600  14.400  0.00  0.00            
ATOM   3921  C2B DPPCX 249     322.200 393.400  18.800  0.00  0.00            
ATOM   3922  C3B DPPCX 249     326.300 395.300  19.700  0.00  0.00            
ATOM   3923  C4B DPPCX 249     330.000 397.000  16.700  0.00  0.00            
ATOM   3924  NC3 DPPCX 250     337.000 500.100  14.000  0.00  0.00            
ATOM   3925  PO4 DPPCX 250     332.700 498.500  14.400  0.00  0.00            
ATOM   3926  GL1 DPPCX 250     331.100 496.900  11.600  0.00  0.00            
ATOM   3927  GL2 DPPCX 250     330.100 499.400   8.900  0.00  0.00            
ATOM   3928  C1A DPPCX 250     330.000 494.400   8.700  0.00  0.00            
ATOM   3929  C2A DPPCX 250     327.700 491.400   6.500  0.00  0.00            
ATOM   3930  C3A DPPCX 250     327.200 488.900   2.300  0.00  0.00            
ATOM   3931  C4A DPPCX 250     325.600 488.800  -2.500  0.00  0.00            
ATOM   3932  C1B DPPCX 250     326.200 498.100  10.300  0.00  0.00            
ATOM   3933  C2B DPPCX 250     322.300 497.800   8.900  0.00  0.00            
ATOM   3934  C3B DPPCX 250     318.500 497.000   9.400  0.00  0.00            
ATOM   3935  C4B DPPCX 250     315.600 494.000  11.900  0.00  0.00            
ATOM   3936  NC3 DPPCX 251      89.600 114.500 106.600  0.00  0.00            
ATOM   3937  PO4 DPPCX 251      87.400 111.300 104.800  0.00  0.00            
ATOM   3938  GL1 DPPCX 251      88.900 110.100 108.600  0.00  0.00            
ATOM   3939  GL2 DPPCX 251      91.900 111.500 110.100  0.00  0.00            
ATOM   3940  C1A DPPCX 251      88.300 107.800 113.300  0.00  0.00            
ATOM   3941  C2A DPPCX 251      87.900 108.300 117.100  0.00  0.00            
ATOM   3942  C3A DPPCX 251      87.500 112.300 120.900  0.00  0.00            
ATOM   3943  C4A DPPCX 251      84.500 115.000 122.900  0.00  0.00            
ATOM   3944  C1B DPPCX 251      96.000 110.400 112.800  0.00  0.00            
ATOM   3945  C2B DPPCX 251      97.300 111.500 116.600  0.00  0.00            
ATOM   3946  C3B DPPCX 251      98.200 112.700 119.900  0.00  0.00            
ATOM   3947  C4B DPPCX 251     100.200 114.600 123.500  0.00  0.00            
ATOM   3948  NC3 DPPCX 252      20.600 258.100 132.700  0.00  0.00            
ATOM   3949  PO4 DPPCX 252      22.200 253.700 134.100  0.00  0.00            
ATOM   3950  GL1 DPPCX 252      21.500 254.100 130.000  0.00  0.00            
ATOM   3951  GL2 DPPCX 252      23.600 256.800 127.900  0.00  0.00            
ATOM   3952  C1A DPPCX 252      20.600 248.700 126.800  0.00  0.00            
ATOM   3953  C2A DPPCX 252      22.000 245.600 122.900  0.00  0.00            
ATOM   3954  C3A DPPCX 252      21.700 241.500 123.400  0.00  0.00            
ATOM   3955  C4A DPPCX 252      20.800 236.900 124.600  0.00  0.00            
ATOM   3956  C1B DPPCX 252      21.100 257.000 123.200  0.00  0.00            
ATOM   3957  C2B DPPCX 252      19.000 259.400 119.700  0.00  0.00            
ATOM   3958  C3B DPPCX 252      15.400 259.300 117.700  0.00  0.00            
ATOM   3959  C4B DPPCX 252      15.300 263.300 118.000  0.00  0.00            
ATOM   3960  NC3 DPPCX 253     217.500 204.300  52.300  0.00  0.00            
ATOM   3961  PO4 DPPCX 253     216.500 207.900  54.300  0.00  0.00            
ATOM   3962  GL1 DPPCX 253     218.300 206.100  58.100  0.00  0.00            
ATOM   3963  GL2 DPPCX 253     220.800 203.200  59.300  0.00  0.00            
ATOM   3964  C1A DPPCX 253     218.600 207.000  62.100  0.00  0.00            
ATOM   3965  C2A DPPCX 253     217.000 206.700  66.700  0.00  0.00            
ATOM   3966  C3A DPPCX 253     219.000 206.100  70.500  0.00  0.00            
ATOM   3967  C4A DPPCX 253     220.500 206.000  74.600  0.00  0.00            
ATOM   3968  C1B DPPCX 253     222.600 203.700  63.700  0.00  0.00            
ATOM   3969  C2B DPPCX 253     223.000 205.200  67.900  0.00  0.00            
ATOM   3970  C3B DPPCX 253     226.700 206.200  70.400  0.00  0.00            
ATOM   3971  C4B DPPCX 253     230.800 207.200  68.300  0.00  0.00            
ATOM   3972  NC3 DPPCX 254      12.800 158.100 157.300  0.00  0.00            
ATOM   3973  PO4 DPPCX 254      17.100 157.500 157.300  0.00  0.00            
ATOM   3974  GL1 DPPCX 254      15.100 156.000 153.200  0.00  0.00            
ATOM   3975  GL2 DPPCX 254      12.200 155.900 152.600  0.00  0.00            
ATOM   3976  C1A DPPCX 254      15.500 153.500 149.600  0.00  0.00            
ATOM   3977  C2A DPPCX 254      15.900 155.100 146.300  0.00  0.00            
ATOM   3978  C3A DPPCX 254      11.900 155.800 144.000  0.00  0.00            
ATOM   3979  C4A DPPCX 254       8.600 156.800 145.700  0.00  0.00            
ATOM   3980  C1B DPPCX 254      12.700 158.300 149.100  0.00  0.00            
ATOM   3981  C2B DPPCX 254      14.900 160.700 146.200  0.00  0.00            
ATOM   3982  C3B DPPCX 254      15.700 163.400 142.500  0.00  0.00            
ATOM   3983  C4B DPPCX 254      16.300 167.600 142.000  0.00  0.00            
ATOM   3984  NC3 DPPCX 255     432.800 441.700 -36.000  0.00  0.00            
ATOM   3985  PO4 DPPCX 255     431.100 445.600 -35.400  0.00  0.00            
ATOM   3986  GL1 DPPCX 255     432.700 446.200 -32.200  0.00  0.00            
ATOM   3987  GL2 DPPCX 255     434.100 449.600 -32.600  0.00  0.00            
ATOM   3988  C1A DPPCX 255     433.000 445.400 -28.200  0.00  0.00            
ATOM   3989  C2A DPPCX 255     430.900 443.100 -24.100  0.00  0.00            
ATOM   3990  C3A DPPCX 255     430.700 441.200 -19.100  0.00  0.00            
ATOM   3991  C4A DPPCX 255     428.000 441.100 -15.600  0.00  0.00            
ATOM   3992  C1B DPPCX 255     437.000 449.000 -28.600  0.00  0.00            
ATOM   3993  C2B DPPCX 255     438.600 447.700 -24.600  0.00  0.00            
ATOM   3994  C3B DPPCX 255     442.600 449.700 -23.200  0.00  0.00            
ATOM   3995  C4B DPPCX 255     443.100 452.700 -22.700  0.00  0.00            
ATOM   3996  NC3 DPPCX 256     366.400 269.600   9.700  0.00  0.00            
ATOM   3997  PO4 DPPCX 256     371.100 271.200  10.000  0.00  0.00            
ATOM   3998  GL1 DPPCX 256     373.300 272.700  13.900  0.00  0.00            
ATOM   3999  GL2 DPPCX 256     374.100 270.000  15.400  0.00  0.00            
ATOM   4000  C1A DPPCX 256     373.700 275.800  18.500  0.00  0.00            
ATOM   4001  C2A DPPCX 256     375.200 277.500  23.700  0.00  0.00            
ATOM   4002  C3A DPPCX 256     376.100 277.100  28.700  0.00  0.00            
ATOM   4003  C4A DPPCX 256     374.400 274.300  31.000  0.00  0.00            
ATOM   4004  C1B DPPCX 256     377.000 272.100  17.200  0.00  0.00            
ATOM   4005  C2B DPPCX 256     377.200 273.300  22.400  0.00  0.00            
ATOM   4006  C3B DPPCX 256     379.700 275.100  25.100  0.00  0.00            
ATOM   4007  C4B DPPCX 256     379.200 279.400  24.700  0.00  0.00            
ATOM   4008  NC3 DPPCX 257      32.500 248.800  85.200  0.00  0.00            
ATOM   4009  PO4 DPPCX 257      36.000 250.000  87.100  0.00  0.00            
ATOM   4010  GL1 DPPCX 257      36.800 251.200  90.800  0.00  0.00            
ATOM   4011  GL2 DPPCX 257      35.800 254.900  91.700  0.00  0.00            
ATOM   4012  C1A DPPCX 257      40.100 253.500  93.500  0.00  0.00            
ATOM   4013  C2A DPPCX 257      41.400 255.100  96.900  0.00  0.00            
ATOM   4014  C3A DPPCX 257      42.100 258.800  98.700  0.00  0.00            
ATOM   4015  C4A DPPCX 257      45.900 261.100  99.300  0.00  0.00            
ATOM   4016  C1B DPPCX 257      34.000 256.600  95.000  0.00  0.00            
ATOM   4017  C2B DPPCX 257      34.200 259.400  98.700  0.00  0.00            
ATOM   4018  C3B DPPCX 257      33.900 258.700 102.200  0.00  0.00            
ATOM   4019  C4B DPPCX 257      34.200 259.200 106.100  0.00  0.00            
ATOM   4020  NC3 DPPCX 258     101.400 237.500  77.300  0.00  0.00            
ATOM   4021  PO4 DPPCX 258     101.100 241.100  78.300  0.00  0.00            
ATOM   4022  GL1 DPPCX 258      99.200 238.600  81.400  0.00  0.00            
ATOM   4023  GL2 DPPCX 258      96.500 237.700  82.000  0.00  0.00            
ATOM   4024  C1A DPPCX 258     101.400 236.700  85.100  0.00  0.00            
ATOM   4025  C2A DPPCX 258     105.300 237.100  87.600  0.00  0.00            
ATOM   4026  C3A DPPCX 258     107.100 236.000  92.400  0.00  0.00            
ATOM   4027  C4A DPPCX 258     104.500 236.100  95.800  0.00  0.00            
ATOM   4028  C1B DPPCX 258      96.900 240.400  85.000  0.00  0.00            
ATOM   4029  C2B DPPCX 258      96.300 241.700  89.600  0.00  0.00            
ATOM   4030  C3B DPPCX 258      96.600 244.800  93.500  0.00  0.00            
ATOM   4031  C4B DPPCX 258      97.100 248.000  96.300  0.00  0.00            
ATOM   4032  NC3 DPPCX 259     296.400 172.500  41.600  0.00  0.00            
ATOM   4033  PO4 DPPCX 259     291.900 171.700  41.800  0.00  0.00            
ATOM   4034  GL1 DPPCX 259     293.300 174.700  44.600  0.00  0.00            
ATOM   4035  GL2 DPPCX 259     292.300 176.900  46.400  0.00  0.00            
ATOM   4036  C1A DPPCX 259     295.800 173.100  48.400  0.00  0.00            
ATOM   4037  C2A DPPCX 259     296.400 169.100  49.800  0.00  0.00            
ATOM   4038  C3A DPPCX 259     299.200 165.100  48.800  0.00  0.00            
ATOM   4039  C4A DPPCX 259     302.800 164.300  47.000  0.00  0.00            
ATOM   4040  C1B DPPCX 259     290.800 175.900  50.200  0.00  0.00            
ATOM   4041  C2B DPPCX 259     288.900 177.300  55.200  0.00  0.00            
ATOM   4042  C3B DPPCX 259     289.200 176.000  59.200  0.00  0.00            
ATOM   4043  C4B DPPCX 259     290.100 173.700  62.900  0.00  0.00            
ATOM   4044  NC3 DPPCX 260     330.600 255.100  20.600  0.00  0.00            
ATOM   4045  PO4 DPPCX 260     331.100 259.400  24.200  0.00  0.00            
ATOM   4046  GL1 DPPCX 260     332.300 258.900  28.800  0.00  0.00            
ATOM   4047  GL2 DPPCX 260     332.900 262.300  28.500  0.00  0.00            
ATOM   4048  C1A DPPCX 260     336.000 257.000  32.700  0.00  0.00            
ATOM   4049  C2A DPPCX 260     338.700 259.700  35.600  0.00  0.00            
ATOM   4050  C3A DPPCX 260     343.200 261.600  36.300  0.00  0.00            
ATOM   4051  C4A DPPCX 260     348.200 261.400  37.700  0.00  0.00            
ATOM   4052  C1B DPPCX 260     335.200 262.600  32.100  0.00  0.00            
ATOM   4053  C2B DPPCX 260     337.900 264.500  35.300  0.00  0.00            
ATOM   4054  C3B DPPCX 260     337.200 264.900  40.300  0.00  0.00            
ATOM   4055  C4B DPPCX 260     340.300 266.700  43.500  0.00  0.00            
ATOM   4056  NC3 DPPCX 261     251.400  -3.400 130.000  0.00  0.00            
ATOM   4057  PO4 DPPCX 261     249.000  -1.800 126.600  0.00  0.00            
ATOM   4058  GL1 DPPCX 261     248.900  -1.600 122.400  0.00  0.00            
ATOM   4059  GL2 DPPCX 261     250.200   1.100 120.400  0.00  0.00            
ATOM   4060  C1A DPPCX 261     248.700  -4.300 118.200  0.00  0.00            
ATOM   4061  C2A DPPCX 261     248.100  -4.100 114.100  0.00  0.00            
ATOM   4062  C3A DPPCX 261     245.400  -4.000 111.000  0.00  0.00            
ATOM   4063  C4A DPPCX 261     243.800  -3.400 107.800  0.00  0.00            
ATOM   4064  C1B DPPCX 261     250.900  -0.200 116.100  0.00  0.00            
ATOM   4065  C2B DPPCX 261     253.600  -2.200 113.800  0.00  0.00            
ATOM   4066  C3B DPPCX 261     252.800  -5.900 112.200  0.00  0.00            
ATOM   4067  C4B DPPCX 261     252.700  -7.900 108.400  0.00  0.00            
ATOM   4068  NC3 DPPCX 262     144.700 476.300  68.000  0.00  0.00            
ATOM   4069  PO4 DPPCX 262     148.000 479.200  65.500  0.00  0.00            
ATOM   4070  GL1 DPPCX 262     146.900 476.100  61.600  0.00  0.00            
ATOM   4071  GL2 DPPCX 262     149.200 472.900  61.400  0.00  0.00            
ATOM   4072  C1A DPPCX 262     146.300 476.000  56.900  0.00  0.00            
ATOM   4073  C2A DPPCX 262     147.000 475.100  53.200  0.00  0.00            
ATOM   4074  C3A DPPCX 262     145.100 473.500  49.100  0.00  0.00            
ATOM   4075  C4A DPPCX 262     143.100 475.800  46.300  0.00  0.00            
ATOM   4076  C1B DPPCX 262     148.900 469.300  57.900  0.00  0.00            
ATOM   4077  C2B DPPCX 262     147.800 469.900  53.600  0.00  0.00            
ATOM   4078  C3B DPPCX 262     145.900 468.000  50.100  0.00  0.00            
ATOM   4079  C4B DPPCX 262     148.000 470.000  47.200  0.00  0.00            
ATOM   4080  NC3 DPPCX 263     289.600 210.100  46.200  0.00  0.00            
ATOM   4081  PO4 DPPCX 263     293.400 211.400  47.100  0.00  0.00            
ATOM   4082  GL1 DPPCX 263     292.700 212.800  50.900  0.00  0.00            
ATOM   4083  GL2 DPPCX 263     289.800 211.000  51.100  0.00  0.00            
ATOM   4084  C1A DPPCX 263     293.600 214.900  54.600  0.00  0.00            
ATOM   4085  C2A DPPCX 263     293.700 214.100  58.700  0.00  0.00            
ATOM   4086  C3A DPPCX 263     292.700 214.400  62.700  0.00  0.00            
ATOM   4087  C4A DPPCX 263     291.600 215.400  66.500  0.00  0.00            
ATOM   4088  C1B DPPCX 263     291.000 208.800  55.800  0.00  0.00            
ATOM   4089  C2B DPPCX 263     291.400 210.400  60.000  0.00  0.00            
ATOM   4090  C3B DPPCX 263     295.900 209.700  61.600  0.00  0.00            
ATOM   4091  C4B DPPCX 263     300.700 207.600  61.900  0.00  0.00            
ATOM   4092  NC3 DPPCX 264     239.100 376.100  28.900  0.00  0.00            
ATOM   4093  PO4 DPPCX 264     239.000 374.700  33.000  0.00  0.00            
ATOM   4094  GL1 DPPCX 264     239.100 373.900  37.900  0.00  0.00            
ATOM   4095  GL2 DPPCX 264     237.000 376.700  39.200  0.00  0.00            
ATOM   4096  C1A DPPCX 264     239.500 373.100  42.200  0.00  0.00            
ATOM   4097  C2A DPPCX 264     239.700 375.100  47.500  0.00  0.00            
ATOM   4098  C3A DPPCX 264     239.700 377.200  51.000  0.00  0.00            
ATOM   4099  C4A DPPCX 264     242.200 377.800  55.000  0.00  0.00            
ATOM   4100  C1B DPPCX 264     236.500 377.500  43.800  0.00  0.00            
ATOM   4101  C2B DPPCX 264     235.100 378.000  47.700  0.00  0.00            
ATOM   4102  C3B DPPCX 264     236.900 381.100  51.200  0.00  0.00            
ATOM   4103  C4B DPPCX 264     239.000 382.800  55.000  0.00  0.00            
ATOM   4104  NC3 DPPCX 265     225.000 158.600  99.800  0.00  0.00            
ATOM   4105  PO4 DPPCX 265     220.500 158.400  99.900  0.00  0.00            
ATOM   4106  GL1 DPPCX 265     220.300 158.900  96.300  0.00  0.00            
ATOM   4107  GL2 DPPCX 265     218.600 159.600  94.300  0.00  0.00            
ATOM   4108  C1A DPPCX 265     223.300 159.900  92.600  0.00  0.00            
ATOM   4109  C2A DPPCX 265     224.000 161.800  88.200  0.00  0.00            
ATOM   4110  C3A DPPCX 265     225.900 160.600  84.700  0.00  0.00            
ATOM   4111  C4A DPPCX 265     228.500 157.000  83.100  0.00  0.00            
ATOM   4112  C1B DPPCX 265     216.300 162.700  94.800  0.00  0.00            
ATOM   4113  C2B DPPCX 265     213.400 164.000  92.900  0.00  0.00            
ATOM   4114  C3B DPPCX 265     209.600 166.000  92.800  0.00  0.00            
ATOM   4115  C4B DPPCX 265     206.900 165.800  89.800  0.00  0.00            
ATOM   4116  NC3 DPPCX 266     156.300 544.800   8.200  0.00  0.00            
ATOM   4117  PO4 DPPCX 266     152.400 547.000   7.800  0.00  0.00            
ATOM   4118  GL1 DPPCX 266     152.000 550.600   9.700  0.00  0.00            
ATOM   4119  GL2 DPPCX 266     150.300 549.700  12.700  0.00  0.00            
ATOM   4120  C1A DPPCX 266     152.700 554.600  12.200  0.00  0.00            
ATOM   4121  C2A DPPCX 266     149.900 557.500  13.500  0.00  0.00            
ATOM   4122  C3A DPPCX 266     147.800 558.300  17.000  0.00  0.00            
ATOM   4123  C4A DPPCX 266     145.600 559.200  20.200  0.00  0.00            
ATOM   4124  C1B DPPCX 266     150.100 551.600  15.800  0.00  0.00            
ATOM   4125  C2B DPPCX 266     153.100 555.100  17.300  0.00  0.00            
ATOM   4126  C3B DPPCX 266     156.500 556.800  19.000  0.00  0.00            
ATOM   4127  C4B DPPCX 266     158.500 558.000  22.700  0.00  0.00            
ATOM   4128  NC3 DPPCX 267     389.500 509.500   0.700  0.00  0.00            
ATOM   4129  PO4 DPPCX 267     389.100 504.500   0.600  0.00  0.00            
ATOM   4130  GL1 DPPCX 267     387.700 505.100  -4.600  0.00  0.00            
ATOM   4131  GL2 DPPCX 267     388.900 508.500  -4.800  0.00  0.00            
ATOM   4132  C1A DPPCX 267     388.700 502.500  -7.900  0.00  0.00            
ATOM   4133  C2A DPPCX 267     391.400 501.700 -11.700  0.00  0.00            
ATOM   4134  C3A DPPCX 267     392.700 498.500 -15.900  0.00  0.00            
ATOM   4135  C4A DPPCX 267     396.900 498.400 -17.700  0.00  0.00            
ATOM   4136  C1B DPPCX 267     384.800 507.600  -7.400  0.00  0.00            
ATOM   4137  C2B DPPCX 267     383.100 505.900 -11.800  0.00  0.00            
ATOM   4138  C3B DPPCX 267     381.000 503.100 -14.100  0.00  0.00            
ATOM   4139  C4B DPPCX 267     378.200 500.600 -16.800  0.00  0.00            
ATOM   4140  NC3 DPPCX 268     172.900 320.400 101.100  0.00  0.00            
ATOM   4141  PO4 DPPCX 268     173.900 319.500  96.300  0.00  0.00            
ATOM   4142  GL1 DPPCX 268     175.600 319.300  91.600  0.00  0.00            
ATOM   4143  GL2 DPPCX 268     178.000 321.400  91.300  0.00  0.00            
ATOM   4144  C1A DPPCX 268     174.300 319.400  86.800  0.00  0.00            
ATOM   4145  C2A DPPCX 268     175.800 317.400  83.600  0.00  0.00            
ATOM   4146  C3A DPPCX 268     174.600 318.300  80.600  0.00  0.00            
ATOM   4147  C4A DPPCX 268     174.400 319.100  76.000  0.00  0.00            
ATOM   4148  C1B DPPCX 268     179.000 321.500  87.400  0.00  0.00            
ATOM   4149  C2B DPPCX 268     177.700 322.400  83.500  0.00  0.00            
ATOM   4150  C3B DPPCX 268     179.200 321.400  79.700  0.00  0.00            
ATOM   4151  C4B DPPCX 268     180.900 321.900  75.100  0.00  0.00            
ATOM   4152  NC3 DPPCX 269     244.300   6.600  84.800  0.00  0.00            
ATOM   4153  PO4 DPPCX 269     242.900   3.900  87.300  0.00  0.00            
ATOM   4154  GL1 DPPCX 269     239.700   5.100  90.400  0.00  0.00            
ATOM   4155  GL2 DPPCX 269     242.900   5.700  93.100  0.00  0.00            
ATOM   4156  C1A DPPCX 269     238.200   4.700  94.600  0.00  0.00            
ATOM   4157  C2A DPPCX 269     240.000   5.400  97.600  0.00  0.00            
ATOM   4158  C3A DPPCX 269     241.300   5.000 102.300  0.00  0.00            
ATOM   4159  C4A DPPCX 269     242.800   2.300 104.800  0.00  0.00            
ATOM   4160  C1B DPPCX 269     244.200   7.400  96.900  0.00  0.00            
ATOM   4161  C2B DPPCX 269     244.800   8.000 101.300  0.00  0.00            
ATOM   4162  C3B DPPCX 269     244.200   6.800 105.800  0.00  0.00            
ATOM   4163  C4B DPPCX 269     246.400   4.600 109.900  0.00  0.00            
ATOM   4164  NC3 DPPCX 270     503.800 437.100 -16.900  0.00  0.00            
ATOM   4165  PO4 DPPCX 270     502.700 434.500 -14.200  0.00  0.00            
ATOM   4166  GL1 DPPCX 270     503.800 431.400 -17.800  0.00  0.00            
ATOM   4167  GL2 DPPCX 270     501.700 431.000 -19.000  0.00  0.00            
ATOM   4168  C1A DPPCX 270     506.000 431.400 -22.800  0.00  0.00            
ATOM   4169  C2A DPPCX 270     506.800 433.200 -26.800  0.00  0.00            
ATOM   4170  C3A DPPCX 270     506.800 431.200 -30.300  0.00  0.00            
ATOM   4171  C4A DPPCX 270     506.100 434.100 -33.300  0.00  0.00            
ATOM   4172  C1B DPPCX 270     500.100 431.600 -24.200  0.00  0.00            
ATOM   4173  C2B DPPCX 270     500.300 431.800 -28.500  0.00  0.00            
ATOM   4174  C3B DPPCX 270     498.300 429.300 -30.800  0.00  0.00            
ATOM   4175  C4B DPPCX 270     495.500 430.500 -33.100  0.00  0.00            
ATOM   4176  NC3 DPPCX 271     200.500 162.600 105.900  0.00  0.00            
ATOM   4177  PO4 DPPCX 271     197.900 158.500 107.000  0.00  0.00            
ATOM   4178  GL1 DPPCX 271     197.100 160.200 102.800  0.00  0.00            
ATOM   4179  GL2 DPPCX 271     199.100 161.400 101.200  0.00  0.00            
ATOM   4180  C1A DPPCX 271     196.800 159.700  97.100  0.00  0.00            
ATOM   4181  C2A DPPCX 271     194.600 161.700  93.800  0.00  0.00            
ATOM   4182  C3A DPPCX 271     192.100 162.100  91.200  0.00  0.00            
ATOM   4183  C4A DPPCX 271     192.500 162.600  86.900  0.00  0.00            
ATOM   4184  C1B DPPCX 271     199.500 156.000 100.300  0.00  0.00            
ATOM   4185  C2B DPPCX 271     200.100 155.900  96.300  0.00  0.00            
ATOM   4186  C3B DPPCX 271     199.200 159.100  92.100  0.00  0.00            
ATOM   4187  C4B DPPCX 271     197.700 161.300  87.800  0.00  0.00            
ATOM   4188  NC3 DPPCX 272     271.400  18.500 118.900  0.00  0.00            
ATOM   4189  PO4 DPPCX 272     268.400  18.900 116.200  0.00  0.00            
ATOM   4190  GL1 DPPCX 272     265.900  17.600 114.200  0.00  0.00            
ATOM   4191  GL2 DPPCX 272     261.900  18.600 114.600  0.00  0.00            
ATOM   4192  C1A DPPCX 272     264.000  15.600 109.700  0.00  0.00            
ATOM   4193  C2A DPPCX 272     264.800  17.900 105.700  0.00  0.00            
ATOM   4194  C3A DPPCX 272     267.600  16.000 102.400  0.00  0.00            
ATOM   4195  C4A DPPCX 272     265.700  12.900 100.100  0.00  0.00            
ATOM   4196  C1B DPPCX 272     262.600  14.000 114.400  0.00  0.00            
ATOM   4197  C2B DPPCX 272     261.700  11.600 111.200  0.00  0.00            
ATOM   4198  C3B DPPCX 272     258.700  10.300 106.900  0.00  0.00            
ATOM   4199  C4B DPPCX 272     258.300   5.800 106.600  0.00  0.00            
ATOM   4200  NC3 DPPCX 273     213.100  98.400 123.500  0.00  0.00            
ATOM   4201  PO4 DPPCX 273     209.800  95.700 122.300  0.00  0.00            
ATOM   4202  GL1 DPPCX 273     210.000  94.200 117.700  0.00  0.00            
ATOM   4203  GL2 DPPCX 273     212.200  92.900 115.000  0.00  0.00            
ATOM   4204  C1A DPPCX 273     207.300  94.800 115.000  0.00  0.00            
ATOM   4205  C2A DPPCX 273     205.400  97.800 112.100  0.00  0.00            
ATOM   4206  C3A DPPCX 273     206.200 100.700 109.100  0.00  0.00            
ATOM   4207  C4A DPPCX 273     210.300 102.000 106.400  0.00  0.00            
ATOM   4208  C1B DPPCX 273     209.700  93.500 111.500  0.00  0.00            
ATOM   4209  C2B DPPCX 273     209.300  91.100 108.000  0.00  0.00            
ATOM   4210  C3B DPPCX 273     210.800  87.100 104.900  0.00  0.00            
ATOM   4211  C4B DPPCX 273     209.800  82.600 106.000  0.00  0.00            
ATOM   4212  NC3 DPPCX 274     381.800 347.400  -5.300  0.00  0.00            
ATOM   4213  PO4 DPPCX 274     380.900 344.200  -1.900  0.00  0.00            
ATOM   4214  GL1 DPPCX 274     382.600 344.900   1.500  0.00  0.00            
ATOM   4215  GL2 DPPCX 274     385.300 342.900   1.700  0.00  0.00            
ATOM   4216  C1A DPPCX 274     382.600 344.000   5.700  0.00  0.00            
ATOM   4217  C2A DPPCX 274     383.500 343.800  10.300  0.00  0.00            
ATOM   4218  C3A DPPCX 274     385.400 341.000  14.300  0.00  0.00            
ATOM   4219  C4A DPPCX 274     388.000 340.900  17.900  0.00  0.00            
ATOM   4220  C1B DPPCX 274     386.000 340.000   3.700  0.00  0.00            
ATOM   4221  C2B DPPCX 274     383.200 339.000   5.900  0.00  0.00            
ATOM   4222  C3B DPPCX 274     379.200 339.900   6.800  0.00  0.00            
ATOM   4223  C4B DPPCX 274     374.600 338.600   8.600  0.00  0.00            
ATOM   4224  NC3 DPPCX 275     348.800 374.700  41.900  0.00  0.00            
ATOM   4225  PO4 DPPCX 275     347.500 377.100  38.900  0.00  0.00            
ATOM   4226  GL1 DPPCX 275     344.600 376.300  36.800  0.00  0.00            
ATOM   4227  GL2 DPPCX 275     342.000 377.700  39.200  0.00  0.00            
ATOM   4228  C1A DPPCX 275     341.800 376.200  33.900  0.00  0.00            
ATOM   4229  C2A DPPCX 275     339.500 376.800  30.600  0.00  0.00            
ATOM   4230  C3A DPPCX 275     337.200 377.500  27.700  0.00  0.00            
ATOM   4231  C4A DPPCX 275     332.800 377.700  27.200  0.00  0.00            
ATOM   4232  C1B DPPCX 275     339.400 380.300  36.300  0.00  0.00            
ATOM   4233  C2B DPPCX 275     336.900 380.700  32.300  0.00  0.00            
ATOM   4234  C3B DPPCX 275     333.200 381.300  30.100  0.00  0.00            
ATOM   4235  C4B DPPCX 275     328.800 379.500  29.000  0.00  0.00            
ATOM   4236  NC3 DPPCX 276     186.500 447.500  23.900  0.00  0.00            
ATOM   4237  PO4 DPPCX 276     188.100 452.000  22.700  0.00  0.00            
ATOM   4238  GL1 DPPCX 276     186.000 454.800  25.400  0.00  0.00            
ATOM   4239  GL2 DPPCX 276     183.900 453.600  26.100  0.00  0.00            
ATOM   4240  C1A DPPCX 276     187.500 455.100  28.600  0.00  0.00            
ATOM   4241  C2A DPPCX 276     188.300 456.400  32.800  0.00  0.00            
ATOM   4242  C3A DPPCX 276     190.100 458.100  36.100  0.00  0.00            
ATOM   4243  C4A DPPCX 276     192.400 461.400  37.700  0.00  0.00            
ATOM   4244  C1B DPPCX 276     182.600 453.900  29.500  0.00  0.00            
ATOM   4245  C2B DPPCX 276     182.700 455.400  33.200  0.00  0.00            
ATOM   4246  C3B DPPCX 276     184.500 457.300  36.300  0.00  0.00            
ATOM   4247  C4B DPPCX 276     187.300 460.800  38.700  0.00  0.00            
ATOM   4248  NC3 DPPCX 277     -19.500 264.200 139.000  0.00  0.00            
ATOM   4249  PO4 DPPCX 277     -19.400 259.500 140.500  0.00  0.00            
ATOM   4250  GL1 DPPCX 277     -18.100 260.100 136.200  0.00  0.00            
ATOM   4251  GL2 DPPCX 277     -18.800 257.300 134.800  0.00  0.00            
ATOM   4252  C1A DPPCX 277     -17.800 261.900 131.600  0.00  0.00            
ATOM   4253  C2A DPPCX 277     -19.000 261.400 126.800  0.00  0.00            
ATOM   4254  C3A DPPCX 277     -20.100 259.900 124.000  0.00  0.00            
ATOM   4255  C4A DPPCX 277     -23.000 257.300 122.900  0.00  0.00            
ATOM   4256  C1B DPPCX 277     -22.800 255.900 132.200  0.00  0.00            
ATOM   4257  C2B DPPCX 277     -25.100 252.700 129.600  0.00  0.00            
ATOM   4258  C3B DPPCX 277     -29.300 251.600 128.300  0.00  0.00            
ATOM   4259  C4B DPPCX 277     -33.600 252.700 126.700  0.00  0.00            
ATOM   4260  NC3 DPPCX 278     -44.500 210.700 164.200  0.00  0.00            
ATOM   4261  PO4 DPPCX 278     -45.900 213.900 165.200  0.00  0.00            
ATOM   4262  GL1 DPPCX 278     -48.900 212.900 161.900  0.00  0.00            
ATOM   4263  GL2 DPPCX 278     -50.800 216.000 162.200  0.00  0.00            
ATOM   4264  C1A DPPCX 278     -47.300 210.500 157.500  0.00  0.00            
ATOM   4265  C2A DPPCX 278     -45.400 210.400 152.600  0.00  0.00            
ATOM   4266  C3A DPPCX 278     -46.100 212.700 149.700  0.00  0.00            
ATOM   4267  C4A DPPCX 278     -49.300 216.800 150.100  0.00  0.00            
ATOM   4268  C1B DPPCX 278     -52.000 213.400 158.000  0.00  0.00            
ATOM   4269  C2B DPPCX 278     -56.100 213.800 155.500  0.00  0.00            
ATOM   4270  C3B DPPCX 278     -57.700 211.900 151.600  0.00  0.00            
ATOM   4271  C4B DPPCX 278     -61.000 208.500 150.900  0.00  0.00            
ATOM   4272  NC3 DPPCX 279     237.500 359.900  87.900  0.00  0.00            
ATOM   4273  PO4 DPPCX 279     239.500 355.800  85.800  0.00  0.00            
ATOM   4274  GL1 DPPCX 279     240.100 354.600  81.300  0.00  0.00            
ATOM   4275  GL2 DPPCX 279     238.100 353.300  81.500  0.00  0.00            
ATOM   4276  C1A DPPCX 279     241.300 356.500  78.000  0.00  0.00            
ATOM   4277  C2A DPPCX 279     242.200 357.800  74.400  0.00  0.00            
ATOM   4278  C3A DPPCX 279     243.500 356.700  69.800  0.00  0.00            
ATOM   4279  C4A DPPCX 279     241.000 358.500  66.200  0.00  0.00            
ATOM   4280  C1B DPPCX 279     236.100 354.200  78.000  0.00  0.00            
ATOM   4281  C2B DPPCX 279     238.100 354.000  74.100  0.00  0.00            
ATOM   4282  C3B DPPCX 279     238.800 354.000  69.700  0.00  0.00            
ATOM   4283  C4B DPPCX 279     236.700 355.500  66.400  0.00  0.00            
ATOM   4284  NC3 DPPCX 280     130.200 133.500 139.400  0.00  0.00            
ATOM   4285  PO4 DPPCX 280     132.200 133.900 135.600  0.00  0.00            
ATOM   4286  GL1 DPPCX 280     130.100 133.300 131.300  0.00  0.00            
ATOM   4287  GL2 DPPCX 280     126.500 133.600 129.700  0.00  0.00            
ATOM   4288  C1A DPPCX 280     131.000 130.800 127.600  0.00  0.00            
ATOM   4289  C2A DPPCX 280     130.100 128.200 125.200  0.00  0.00            
ATOM   4290  C3A DPPCX 280     129.600 127.800 120.500  0.00  0.00            
ATOM   4291  C4A DPPCX 280     127.800 125.900 116.000  0.00  0.00            
ATOM   4292  C1B DPPCX 280     122.400 134.200 127.000  0.00  0.00            
ATOM   4293  C2B DPPCX 280     120.700 131.200 122.900  0.00  0.00            
ATOM   4294  C3B DPPCX 280     120.200 130.400 119.800  0.00  0.00            
ATOM   4295  C4B DPPCX 280     119.300 130.700 115.200  0.00  0.00            
ATOM   4296  NC3 DPPCX 281     222.800  81.300  67.700  0.00  0.00            
ATOM   4297  PO4 DPPCX 281     222.600  85.800  68.300  0.00  0.00            
ATOM   4298  GL1 DPPCX 281     223.400  86.800  72.700  0.00  0.00            
ATOM   4299  GL2 DPPCX 281     223.200  90.200  71.500  0.00  0.00            
ATOM   4300  C1A DPPCX 281     224.700  87.700  75.300  0.00  0.00            
ATOM   4301  C2A DPPCX 281     227.800  90.200  78.300  0.00  0.00            
ATOM   4302  C3A DPPCX 281     232.300  91.000  79.900  0.00  0.00            
ATOM   4303  C4A DPPCX 281     232.200  93.700  84.400  0.00  0.00            
ATOM   4304  C1B DPPCX 281     227.100  91.600  73.000  0.00  0.00            
ATOM   4305  C2B DPPCX 281     229.100  94.600  76.600  0.00  0.00            
ATOM   4306  C3B DPPCX 281     230.900  98.900  76.000  0.00  0.00            
ATOM   4307  C4B DPPCX 281     232.000 102.000  78.400  0.00  0.00            
ATOM   4308  NC3 DPPCX 282     185.500 533.900  52.500  0.00  0.00            
ATOM   4309  PO4 DPPCX 282     181.000 535.400  50.000  0.00  0.00            
ATOM   4310  GL1 DPPCX 282     181.400 535.600  45.200  0.00  0.00            
ATOM   4311  GL2 DPPCX 282     181.300 532.500  43.800  0.00  0.00            
ATOM   4312  C1A DPPCX 282     181.500 537.700  41.400  0.00  0.00            
ATOM   4313  C2A DPPCX 282     181.200 537.100  37.000  0.00  0.00            
ATOM   4314  C3A DPPCX 282     179.200 537.600  32.900  0.00  0.00            
ATOM   4315  C4A DPPCX 282     180.900 537.800  28.900  0.00  0.00            
ATOM   4316  C1B DPPCX 282     185.100 529.400  43.800  0.00  0.00            
ATOM   4317  C2B DPPCX 282     185.100 526.700  40.600  0.00  0.00            
ATOM   4318  C3B DPPCX 282     182.800 525.900  36.400  0.00  0.00            
ATOM   4319  C4B DPPCX 282     181.900 523.200  32.400  0.00  0.00            
ATOM   4320  NC3 DPPCX 283     281.700 119.700  49.800  0.00  0.00            
ATOM   4321  PO4 DPPCX 283     285.100 123.600  49.300  0.00  0.00            
ATOM   4322  GL1 DPPCX 283     281.200 124.500  51.400  0.00  0.00            
ATOM   4323  GL2 DPPCX 283     282.400 128.200  52.500  0.00  0.00            
ATOM   4324  C1A DPPCX 283     279.700 125.900  55.700  0.00  0.00            
ATOM   4325  C2A DPPCX 283     281.900 125.700  59.200  0.00  0.00            
ATOM   4326  C3A DPPCX 283     282.900 127.600  62.400  0.00  0.00            
ATOM   4327  C4A DPPCX 283     286.400 129.000  65.200  0.00  0.00            
ATOM   4328  C1B DPPCX 283     284.700 128.400  55.700  0.00  0.00            
ATOM   4329  C2B DPPCX 283     287.200 127.300  59.900  0.00  0.00            
ATOM   4330  C3B DPPCX 283     290.500 128.400  61.800  0.00  0.00            
ATOM   4331  C4B DPPCX 283     295.200 128.100  61.700  0.00  0.00            
ATOM   4332  NC3 DPPCX 284     249.600  75.600 107.600  0.00  0.00            
ATOM   4333  PO4 DPPCX 284     245.700  73.000 108.400  0.00  0.00            
ATOM   4334  GL1 DPPCX 284     241.900  73.100 104.800  0.00  0.00            
ATOM   4335  GL2 DPPCX 284     239.300  69.800 104.200  0.00  0.00            
ATOM   4336  C1A DPPCX 284     241.900  74.600 101.800  0.00  0.00            
ATOM   4337  C2A DPPCX 284     243.500  77.500  98.400  0.00  0.00            
ATOM   4338  C3A DPPCX 284     242.400  79.600  95.000  0.00  0.00            
ATOM   4339  C4A DPPCX 284     238.800  79.600  92.200  0.00  0.00            
ATOM   4340  C1B DPPCX 284     236.700  66.900 100.900  0.00  0.00            
ATOM   4341  C2B DPPCX 284     235.100  63.800  98.800  0.00  0.00            
ATOM   4342  C3B DPPCX 284     233.300  60.600  96.600  0.00  0.00            
ATOM   4343  C4B DPPCX 284     231.300  56.300  94.600  0.00  0.00            
ATOM   4344  NC3 DPPCX 285     326.500 344.100  57.200  0.00  0.00            
ATOM   4345  PO4 DPPCX 285     329.800 346.000  55.800  0.00  0.00            
ATOM   4346  GL1 DPPCX 285     326.800 345.500  52.300  0.00  0.00            
ATOM   4347  GL2 DPPCX 285     329.900 344.000  50.700  0.00  0.00            
ATOM   4348  C1A DPPCX 285     327.000 346.800  47.300  0.00  0.00            
ATOM   4349  C2A DPPCX 285     326.300 349.600  43.200  0.00  0.00            
ATOM   4350  C3A DPPCX 285     325.800 352.300  38.900  0.00  0.00            
ATOM   4351  C4A DPPCX 285     323.000 355.600  38.800  0.00  0.00            
ATOM   4352  C1B DPPCX 285     326.700 341.500  48.100  0.00  0.00            
ATOM   4353  C2B DPPCX 285     324.500 341.900  44.300  0.00  0.00            
ATOM   4354  C3B DPPCX 285     324.600 345.000  40.800  0.00  0.00            
ATOM   4355  C4B DPPCX 285     323.100 345.700  36.400  0.00  0.00            
ATOM   4356  NC3 DPPCX 286     296.800 456.200  -5.700  0.00  0.00            
ATOM   4357  PO4 DPPCX 286     300.500 456.700  -7.200  0.00  0.00            
ATOM   4358  GL1 DPPCX 286     301.500 456.000  -2.600  0.00  0.00            
ATOM   4359  GL2 DPPCX 286     305.000 456.800  -2.200  0.00  0.00            
ATOM   4360  C1A DPPCX 286     301.100 456.600   1.500  0.00  0.00            
ATOM   4361  C2A DPPCX 286     301.300 459.200   5.300  0.00  0.00            
ATOM   4362  C3A DPPCX 286     303.300 460.800   9.200  0.00  0.00            
ATOM   4363  C4A DPPCX 286     304.400 461.500  14.300  0.00  0.00            
ATOM   4364  C1B DPPCX 286     308.600 455.700   0.200  0.00  0.00            
ATOM   4365  C2B DPPCX 286     312.600 455.800   2.900  0.00  0.00            
ATOM   4366  C3B DPPCX 286     314.800 457.400   6.400  0.00  0.00            
ATOM   4367  C4B DPPCX 286     315.300 458.800   9.700  0.00  0.00            
ATOM   4368  NC3 DPPCX 287     132.100 459.300  23.200  0.00  0.00            
ATOM   4369  PO4 DPPCX 287     133.300 462.500  27.400  0.00  0.00            
ATOM   4370  GL1 DPPCX 287     133.800 463.100  31.500  0.00  0.00            
ATOM   4371  GL2 DPPCX 287     131.700 465.000  33.000  0.00  0.00            
ATOM   4372  C1A DPPCX 287     135.000 461.700  35.600  0.00  0.00            
ATOM   4373  C2A DPPCX 287     133.400 463.500  39.600  0.00  0.00            
ATOM   4374  C3A DPPCX 287     132.900 464.900  44.100  0.00  0.00            
ATOM   4375  C4A DPPCX 287     133.400 466.800  47.600  0.00  0.00            
ATOM   4376  C1B DPPCX 287     134.900 467.000  36.100  0.00  0.00            
ATOM   4377  C2B DPPCX 287     135.200 468.000  40.800  0.00  0.00            
ATOM   4378  C3B DPPCX 287     134.400 470.900  44.300  0.00  0.00            
ATOM   4379  C4B DPPCX 287     132.900 472.000  47.700  0.00  0.00            
ATOM   4380  NC3 DPPCX 288     153.000 197.300 117.600  0.00  0.00            
ATOM   4381  PO4 DPPCX 288     156.300 196.600 115.400  0.00  0.00            
ATOM   4382  GL1 DPPCX 288     154.800 193.600 113.300  0.00  0.00            
ATOM   4383  GL2 DPPCX 288     151.900 193.500 114.600  0.00  0.00            
ATOM   4384  C1A DPPCX 288     153.400 191.500 109.700  0.00  0.00            
ATOM   4385  C2A DPPCX 288     151.100 189.900 106.000  0.00  0.00            
ATOM   4386  C3A DPPCX 288     149.500 192.000 102.700  0.00  0.00            
ATOM   4387  C4A DPPCX 288     145.700 193.200 103.100  0.00  0.00            
ATOM   4388  C1B DPPCX 288     149.100 193.900 110.900  0.00  0.00            
ATOM   4389  C2B DPPCX 288     146.700 191.900 107.600  0.00  0.00            
ATOM   4390  C3B DPPCX 288     146.100 187.700 104.200  0.00  0.00            
ATOM   4391  C4B DPPCX 288     145.000 189.400  99.500  0.00  0.00            
ATOM   4392  NC3 DPPCX 289     263.500 343.900  81.300  0.00  0.00            
ATOM   4393  PO4 DPPCX 289     266.900 346.300  79.800  0.00  0.00            
ATOM   4394  GL1 DPPCX 289     264.700 346.700  76.100  0.00  0.00            
ATOM   4395  GL2 DPPCX 289     263.300 343.700  75.200  0.00  0.00            
ATOM   4396  C1A DPPCX 289     263.300 347.300  71.700  0.00  0.00            
ATOM   4397  C2A DPPCX 289     262.200 348.300  67.100  0.00  0.00            
ATOM   4398  C3A DPPCX 289     258.300 349.700  65.300  0.00  0.00            
ATOM   4399  C4A DPPCX 289     257.400 353.600  64.100  0.00  0.00            
ATOM   4400  C1B DPPCX 289     261.400 340.200  75.200  0.00  0.00            
ATOM   4401  C2B DPPCX 289     258.500 337.100  74.000  0.00  0.00            
ATOM   4402  C3B DPPCX 289     255.100 334.900  73.700  0.00  0.00            
ATOM   4403  C4B DPPCX 289     255.500 331.000  72.600  0.00  0.00            
ATOM   4404  NC3 DPPCX 290      72.800 344.400  96.000  0.00  0.00            
ATOM   4405  PO4 DPPCX 290      76.500 342.900  95.000  0.00  0.00            
ATOM   4406  GL1 DPPCX 290      76.100 340.400  91.700  0.00  0.00            
ATOM   4407  GL2 DPPCX 290      77.600 338.500  90.300  0.00  0.00            
ATOM   4408  C1A DPPCX 290      72.600 338.500  89.500  0.00  0.00            
ATOM   4409  C2A DPPCX 290      71.200 336.600  85.300  0.00  0.00            
ATOM   4410  C3A DPPCX 290      73.300 335.800  80.700  0.00  0.00            
ATOM   4411  C4A DPPCX 290      74.000 335.700  76.500  0.00  0.00            
ATOM   4412  C1B DPPCX 290      76.500 338.500  84.500  0.00  0.00            
ATOM   4413  C2B DPPCX 290      78.500 336.600  80.500  0.00  0.00            
ATOM   4414  C3B DPPCX 290      79.700 335.800  76.700  0.00  0.00            
ATOM   4415  C4B DPPCX 290      79.800 333.500  72.200  0.00  0.00            
ATOM   4416  NC3 DPPCX 291     188.700 515.700  59.300  0.00  0.00            
ATOM   4417  PO4 DPPCX 291     186.600 517.900  56.000  0.00  0.00            
ATOM   4418  GL1 DPPCX 291     187.100 516.700  52.800  0.00  0.00            
ATOM   4419  GL2 DPPCX 291     189.200 514.200  53.700  0.00  0.00            
ATOM   4420  C1A DPPCX 291     183.600 514.900  49.800  0.00  0.00            
ATOM   4421  C2A DPPCX 291     182.000 512.800  46.700  0.00  0.00            
ATOM   4422  C3A DPPCX 291     180.200 514.600  43.700  0.00  0.00            
ATOM   4423  C4A DPPCX 291     178.900 515.700  39.500  0.00  0.00            
ATOM   4424  C1B DPPCX 291     190.400 511.700  49.300  0.00  0.00            
ATOM   4425  C2B DPPCX 291     194.600 510.100  45.400  0.00  0.00            
ATOM   4426  C3B DPPCX 291     197.400 507.500  41.900  0.00  0.00            
ATOM   4427  C4B DPPCX 291     198.000 503.500  38.000  0.00  0.00            
ATOM   4428  NC3 DPPCX 292     363.700 243.900   7.300  0.00  0.00            
ATOM   4429  PO4 DPPCX 292     364.000 246.400  10.000  0.00  0.00            
ATOM   4430  GL1 DPPCX 292     366.000 246.500  14.200  0.00  0.00            
ATOM   4431  GL2 DPPCX 292     365.300 249.600  15.500  0.00  0.00            
ATOM   4432  C1A DPPCX 292     368.100 246.000  19.100  0.00  0.00            
ATOM   4433  C2A DPPCX 292     368.900 247.200  23.900  0.00  0.00            
ATOM   4434  C3A DPPCX 292     370.800 249.500  27.100  0.00  0.00            
ATOM   4435  C4A DPPCX 292     373.700 252.700  29.800  0.00  0.00            
ATOM   4436  C1B DPPCX 292     365.300 250.100  20.100  0.00  0.00            
ATOM   4437  C2B DPPCX 292     367.900 251.800  21.700  0.00  0.00            
ATOM   4438  C3B DPPCX 292     370.600 254.100  24.200  0.00  0.00            
ATOM   4439  C4B DPPCX 292     373.400 255.300  25.400  0.00  0.00            
ATOM   4440  NC3 DPPCX 293     103.500 178.300 133.100  0.00  0.00            
ATOM   4441  PO4 DPPCX 293     108.200 178.200 131.700  0.00  0.00            
ATOM   4442  GL1 DPPCX 293     109.600 175.100 130.100  0.00  0.00            
ATOM   4443  GL2 DPPCX 293     110.900 175.300 126.500  0.00  0.00            
ATOM   4444  C1A DPPCX 293     107.700 172.000 127.300  0.00  0.00            
ATOM   4445  C2A DPPCX 293     104.500 171.100 125.700  0.00  0.00            
ATOM   4446  C3A DPPCX 293     104.100 168.100 122.200  0.00  0.00            
ATOM   4447  C4A DPPCX 293     105.900 166.300 118.300  0.00  0.00            
ATOM   4448  C1B DPPCX 293     106.700 174.800 123.800  0.00  0.00            
ATOM   4449  C2B DPPCX 293     103.600 173.500 120.500  0.00  0.00            
ATOM   4450  C3B DPPCX 293     102.900 170.400 117.300  0.00  0.00            
ATOM   4451  C4B DPPCX 293     102.300 167.000 113.900  0.00  0.00            
ATOM   4452  NC3 DPPCX 294     202.500 595.200 -16.500  0.00  0.00            
ATOM   4453  PO4 DPPCX 294     207.200 592.400 -16.300  0.00  0.00            
ATOM   4454  GL1 DPPCX 294     208.500 592.700 -11.700  0.00  0.00            
ATOM   4455  GL2 DPPCX 294     211.100 592.000 -10.200  0.00  0.00            
ATOM   4456  C1A DPPCX 294     210.000 595.700  -7.800  0.00  0.00            
ATOM   4457  C2A DPPCX 294     213.000 595.700  -4.200  0.00  0.00            
ATOM   4458  C3A DPPCX 294     214.600 596.800   0.900  0.00  0.00            
ATOM   4459  C4A DPPCX 294     216.400 599.900   4.600  0.00  0.00            
ATOM   4460  C1B DPPCX 294     211.900 591.100  -7.100  0.00  0.00            
ATOM   4461  C2B DPPCX 294     210.700 591.900  -2.700  0.00  0.00            
ATOM   4462  C3B DPPCX 294     210.000 594.300   0.800  0.00  0.00            
ATOM   4463  C4B DPPCX 294     211.600 593.100   5.200  0.00  0.00            
ATOM   4464  NC3 DPPCX 295     298.100 153.500  82.100  0.00  0.00            
ATOM   4465  PO4 DPPCX 295     298.800 149.400  82.600  0.00  0.00            
ATOM   4466  GL1 DPPCX 295     296.500 150.700  78.400  0.00  0.00            
ATOM   4467  GL2 DPPCX 295     294.600 153.300  77.000  0.00  0.00            
ATOM   4468  C1A DPPCX 295     294.400 149.500  73.500  0.00  0.00            
ATOM   4469  C2A DPPCX 295     291.300 151.200  69.600  0.00  0.00            
ATOM   4470  C3A DPPCX 295     292.300 151.000  65.200  0.00  0.00            
ATOM   4471  C4A DPPCX 295     293.300 147.800  62.900  0.00  0.00            
ATOM   4472  C1B DPPCX 295     294.100 154.600  73.100  0.00  0.00            
ATOM   4473  C2B DPPCX 295     291.600 156.000  70.300  0.00  0.00            
ATOM   4474  C3B DPPCX 295     290.300 156.400  66.000  0.00  0.00            
ATOM   4475  C4B DPPCX 295     286.800 155.500  63.800  0.00  0.00            
ATOM   4476  NC3 DPPCX 296     174.200 499.700  66.800  0.00  0.00            
ATOM   4477  PO4 DPPCX 296     171.900 498.900  62.200  0.00  0.00            
ATOM   4478  GL1 DPPCX 296     169.600 497.200  58.300  0.00  0.00            
ATOM   4479  GL2 DPPCX 296     166.300 497.100  58.200  0.00  0.00            
ATOM   4480  C1A DPPCX 296     170.300 496.400  53.100  0.00  0.00            
ATOM   4481  C2A DPPCX 296     170.600 494.500  49.000  0.00  0.00            
ATOM   4482  C3A DPPCX 296     171.500 491.800  45.700  0.00  0.00            
ATOM   4483  C4A DPPCX 296     172.600 491.100  41.300  0.00  0.00            
ATOM   4484  C1B DPPCX 296     165.100 495.700  53.700  0.00  0.00            
ATOM   4485  C2B DPPCX 296     164.000 493.200  50.800  0.00  0.00            
ATOM   4486  C3B DPPCX 296     163.000 491.000  47.200  0.00  0.00            
ATOM   4487  C4B DPPCX 296     164.200 492.400  42.600  0.00  0.00            
ATOM   4488  NC3 DPPCX 297     301.400 270.400  83.700  0.00  0.00            
ATOM   4489  PO4 DPPCX 297     303.900 272.600  80.100  0.00  0.00            
ATOM   4490  GL1 DPPCX 297     303.600 271.900  75.900  0.00  0.00            
ATOM   4491  GL2 DPPCX 297     301.600 269.000  74.400  0.00  0.00            
ATOM   4492  C1A DPPCX 297     301.100 274.600  72.800  0.00  0.00            
ATOM   4493  C2A DPPCX 297     299.500 279.200  70.700  0.00  0.00            
ATOM   4494  C3A DPPCX 297     297.700 283.000  69.500  0.00  0.00            
ATOM   4495  C4A DPPCX 297     294.500 283.400  66.500  0.00  0.00            
ATOM   4496  C1B DPPCX 297     298.500 269.700  70.400  0.00  0.00            
ATOM   4497  C2B DPPCX 297     298.000 269.300  65.900  0.00  0.00            
ATOM   4498  C3B DPPCX 297     295.700 272.800  64.000  0.00  0.00            
ATOM   4499  C4B DPPCX 297     296.100 273.500  59.700  0.00  0.00            
ATOM   4500  NC3 DPPCX 298     232.300 449.300  57.500  0.00  0.00            
ATOM   4501  PO4 DPPCX 298     235.500 448.400  59.800  0.00  0.00            
ATOM   4502  GL1 DPPCX 298     236.100 447.000  55.100  0.00  0.00            
ATOM   4503  GL2 DPPCX 298     239.200 448.500  53.100  0.00  0.00            
ATOM   4504  C1A DPPCX 298     236.400 444.700  51.500  0.00  0.00            
ATOM   4505  C2A DPPCX 298     239.300 440.900  50.300  0.00  0.00            
ATOM   4506  C3A DPPCX 298     241.100 439.400  47.100  0.00  0.00            
ATOM   4507  C4A DPPCX 298     242.100 439.700  42.400  0.00  0.00            
ATOM   4508  C1B DPPCX 298     240.800 447.500  50.200  0.00  0.00            
ATOM   4509  C2B DPPCX 298     242.400 444.100  47.200  0.00  0.00            
ATOM   4510  C3B DPPCX 298     240.800 444.500  43.500  0.00  0.00            
ATOM   4511  C4B DPPCX 298     239.000 446.200  39.300  0.00  0.00            
ATOM   4512  NC3 DPPCX 299     269.400 236.000  49.500  0.00  0.00            
ATOM   4513  PO4 DPPCX 299     269.700 233.000  46.500  0.00  0.00            
ATOM   4514  GL1 DPPCX 299     270.200 228.100  48.600  0.00  0.00            
ATOM   4515  GL2 DPPCX 299     267.300 225.900  48.200  0.00  0.00            
ATOM   4516  C1A DPPCX 299     271.100 224.400  51.100  0.00  0.00            
ATOM   4517  C2A DPPCX 299     272.200 223.200  55.900  0.00  0.00            
ATOM   4518  C3A DPPCX 299     273.900 224.100  59.700  0.00  0.00            
ATOM   4519  C4A DPPCX 299     273.800 224.600  63.500  0.00  0.00            
ATOM   4520  C1B DPPCX 299     267.800 228.300  53.500  0.00  0.00            
ATOM   4521  C2B DPPCX 299     272.600 227.900  54.500  0.00  0.00            
ATOM   4522  C3B DPPCX 299     276.300 231.200  55.000  0.00  0.00            
ATOM   4523  C4B DPPCX 299     279.300 230.800  55.800  0.00  0.00            
ATOM   4524  NC3 DPPCX 300     227.500 392.000  84.000  0.00  0.00            
ATOM   4525  PO4 DPPCX 300     228.400 388.700  81.600  0.00  0.00            
ATOM   4526  GL1 DPPCX 300     228.000 387.300  76.900  0.00  0.00            
ATOM   4527  GL2 DPPCX 300     225.400 390.100  75.500  0.00  0.00            
ATOM   4528  C1A DPPCX 300     227.500 385.900  73.400  0.00  0.00            
ATOM   4529  C2A DPPCX 300     226.500 384.900  69.700  0.00  0.00            
ATOM   4530  C3A DPPCX 300     223.600 385.100  65.300  0.00  0.00            
ATOM   4531  C4A DPPCX 300     221.200 387.600  62.500  0.00  0.00            
ATOM   4532  C1B DPPCX 300     225.200 389.700  70.900  0.00  0.00            
ATOM   4533  C2B DPPCX 300     226.000 390.800  66.900  0.00  0.00            
ATOM   4534  C3B DPPCX 300     225.000 390.800  62.300  0.00  0.00            
ATOM   4535  C4B DPPCX 300     223.200 390.100  58.500  0.00  0.00            
ATOM   4536  NC3 DPPCX 301     101.900  63.200 104.300  0.00  0.00            
ATOM   4537  PO4 DPPCX 301     106.200  61.500 106.300  0.00  0.00            
ATOM   4538  GL1 DPPCX 301     106.900  63.500 110.500  0.00  0.00            
ATOM   4539  GL2 DPPCX 301     104.200  63.000 111.900  0.00  0.00            
ATOM   4540  C1A DPPCX 301     107.300  66.500 113.600  0.00  0.00            
ATOM   4541  C2A DPPCX 301     105.900  69.400 116.800  0.00  0.00            
ATOM   4542  C3A DPPCX 301     103.300  71.800 120.600  0.00  0.00            
ATOM   4543  C4A DPPCX 301     102.000  72.500 124.300  0.00  0.00            
ATOM   4544  C1B DPPCX 301     104.900  61.900 116.000  0.00  0.00            
ATOM   4545  C2B DPPCX 301     104.100  60.000 119.200  0.00  0.00            
ATOM   4546  C3B DPPCX 301     106.400  58.200 123.200  0.00  0.00            
ATOM   4547  C4B DPPCX 301     108.200  54.400 124.700  0.00  0.00            
ATOM   4548  NC3 DPPCX 302     139.700 552.600  54.400  0.00  0.00            
ATOM   4549  PO4 DPPCX 302     138.500 556.600  53.100  0.00  0.00            
ATOM   4550  GL1 DPPCX 302     138.100 554.200  48.600  0.00  0.00            
ATOM   4551  GL2 DPPCX 302     138.800 551.100  49.900  0.00  0.00            
ATOM   4552  C1A DPPCX 302     137.200 553.600  44.900  0.00  0.00            
ATOM   4553  C2A DPPCX 302     140.700 553.500  41.700  0.00  0.00            
ATOM   4554  C3A DPPCX 302     142.200 550.300  38.500  0.00  0.00            
ATOM   4555  C4A DPPCX 302     143.600 547.600  35.500  0.00  0.00            
ATOM   4556  C1B DPPCX 302     141.200 550.500  46.700  0.00  0.00            
ATOM   4557  C2B DPPCX 302     140.800 548.800  43.100  0.00  0.00            
ATOM   4558  C3B DPPCX 302     137.200 548.600  40.700  0.00  0.00            
ATOM   4559  C4B DPPCX 302     138.300 547.900  36.600  0.00  0.00            
ATOM   4560  NC3 DPPCX 303     225.600 582.600  29.500  0.00  0.00            
ATOM   4561  PO4 DPPCX 303     227.800 586.700  27.400  0.00  0.00            
ATOM   4562  GL1 DPPCX 303     225.400 584.800  24.600  0.00  0.00            
ATOM   4563  GL2 DPPCX 303     221.900 585.100  25.300  0.00  0.00            
ATOM   4564  C1A DPPCX 303     223.700 583.200  20.200  0.00  0.00            
ATOM   4565  C2A DPPCX 303     222.600 582.800  16.200  0.00  0.00            
ATOM   4566  C3A DPPCX 303     222.400 580.500  12.600  0.00  0.00            
ATOM   4567  C4A DPPCX 303     223.700 577.500  12.000  0.00  0.00            
ATOM   4568  C1B DPPCX 303     221.500 588.000  21.900  0.00  0.00            
ATOM   4569  C2B DPPCX 303     220.800 587.900  16.800  0.00  0.00            
ATOM   4570  C3B DPPCX 303     220.500 586.500  13.400  0.00  0.00            
ATOM   4571  C4B DPPCX 303     219.100 583.700   9.800  0.00  0.00            
ATOM   4572  NC3 DPPCX 304      11.200 203.200 104.400  0.00  0.00            
ATOM   4573  PO4 DPPCX 304       9.500 207.800 106.500  0.00  0.00            
ATOM   4574  GL1 DPPCX 304       8.600 210.400 110.000  0.00  0.00            
ATOM   4575  GL2 DPPCX 304       7.300 207.400 112.300  0.00  0.00            
ATOM   4576  C1A DPPCX 304       8.900 211.700 113.600  0.00  0.00            
ATOM   4577  C2A DPPCX 304      11.000 213.600 116.800  0.00  0.00            
ATOM   4578  C3A DPPCX 304      12.000 216.300 120.500  0.00  0.00            
ATOM   4579  C4A DPPCX 304      12.200 219.200 123.800  0.00  0.00            
ATOM   4580  C1B DPPCX 304       7.200 206.900 116.100  0.00  0.00            
ATOM   4581  C2B DPPCX 304      10.400 208.300 117.900  0.00  0.00            
ATOM   4582  C3B DPPCX 304      12.600 207.900 120.600  0.00  0.00            
ATOM   4583  C4B DPPCX 304      14.500 206.200 123.900  0.00  0.00            
ATOM   4584  NC3 DPPCX 305       4.600 207.500 107.700  0.00  0.00            
ATOM   4585  PO4 DPPCX 305       8.000 203.800 109.000  0.00  0.00            
ATOM   4586  GL1 DPPCX 305      11.500 203.900 111.000  0.00  0.00            
ATOM   4587  GL2 DPPCX 305      12.600 207.400 112.300  0.00  0.00            
ATOM   4588  C1A DPPCX 305      11.500 203.500 115.000  0.00  0.00            
ATOM   4589  C2A DPPCX 305      10.700 203.400 119.400  0.00  0.00            
ATOM   4590  C3A DPPCX 305      10.500 203.000 124.300  0.00  0.00            
ATOM   4591  C4A DPPCX 305      11.600 204.600 128.900  0.00  0.00            
ATOM   4592  C1B DPPCX 305      16.400 205.400 115.300  0.00  0.00            
ATOM   4593  C2B DPPCX 305      17.500 207.000 119.800  0.00  0.00            
ATOM   4594  C3B DPPCX 305      20.400 209.900 122.400  0.00  0.00            
ATOM   4595  C4B DPPCX 305      23.800 212.400 121.100  0.00  0.00            
ATOM   4596  NC3 DPPCX 306     414.000 261.900  -8.300  0.00  0.00            
ATOM   4597  PO4 DPPCX 306     414.500 258.900  -5.300  0.00  0.00            
ATOM   4598  GL1 DPPCX 306     416.100 258.900  -1.600  0.00  0.00            
ATOM   4599  GL2 DPPCX 306     419.400 259.300  -2.100  0.00  0.00            
ATOM   4600  C1A DPPCX 306     417.400 256.200   1.400  0.00  0.00            
ATOM   4601  C2A DPPCX 306     420.000 254.700   3.400  0.00  0.00            
ATOM   4602  C3A DPPCX 306     421.900 252.700   7.100  0.00  0.00            
ATOM   4603  C4A DPPCX 306     424.900 252.500  11.500  0.00  0.00            
ATOM   4604  C1B DPPCX 306     421.200 260.300   2.600  0.00  0.00            
ATOM   4605  C2B DPPCX 306     423.100 258.800   5.600  0.00  0.00            
ATOM   4606  C3B DPPCX 306     426.900 255.700   7.800  0.00  0.00            
ATOM   4607  C4B DPPCX 306     430.100 257.100  12.400  0.00  0.00            
ATOM   4608  NC3 DPPCX 307     379.700 195.800  12.900  0.00  0.00            
ATOM   4609  PO4 DPPCX 307     382.600 194.100  10.100  0.00  0.00            
ATOM   4610  GL1 DPPCX 307     383.900 193.200  14.700  0.00  0.00            
ATOM   4611  GL2 DPPCX 307     387.200 195.000  15.000  0.00  0.00            
ATOM   4612  C1A DPPCX 307     383.600 194.700  18.400  0.00  0.00            
ATOM   4613  C2A DPPCX 307     382.700 197.300  21.600  0.00  0.00            
ATOM   4614  C3A DPPCX 307     382.800 200.300  24.900  0.00  0.00            
ATOM   4615  C4A DPPCX 307     380.200 199.600  29.000  0.00  0.00            
ATOM   4616  C1B DPPCX 307     390.800 198.700  16.800  0.00  0.00            
ATOM   4617  C2B DPPCX 307     394.700 198.700  16.500  0.00  0.00            
ATOM   4618  C3B DPPCX 307     397.500 197.500  17.300  0.00  0.00            
ATOM   4619  C4B DPPCX 307     402.300 195.300  17.100  0.00  0.00            
ATOM   4620  NC3 DPPCX 308     213.600 140.600 104.400  0.00  0.00            
ATOM   4621  PO4 DPPCX 308     217.500 137.200 105.600  0.00  0.00            
ATOM   4622  GL1 DPPCX 308     214.300 134.900 103.200  0.00  0.00            
ATOM   4623  GL2 DPPCX 308     211.500 133.600 104.900  0.00  0.00            
ATOM   4624  C1A DPPCX 308     212.900 136.600  99.900  0.00  0.00            
ATOM   4625  C2A DPPCX 308     210.800 137.700  96.300  0.00  0.00            
ATOM   4626  C3A DPPCX 308     208.200 137.800  93.700  0.00  0.00            
ATOM   4627  C4A DPPCX 308     204.600 139.600  91.700  0.00  0.00            
ATOM   4628  C1B DPPCX 308     211.600 132.000 100.600  0.00  0.00            
ATOM   4629  C2B DPPCX 308     212.100 129.800  98.000  0.00  0.00            
ATOM   4630  C3B DPPCX 308     213.100 126.900  95.000  0.00  0.00            
ATOM   4631  C4B DPPCX 308     215.300 126.900  90.300  0.00  0.00            
ATOM   4632  NC3 DPPCX 309     174.900 245.700  54.700  0.00  0.00            
ATOM   4633  PO4 DPPCX 309     179.100 248.200  55.300  0.00  0.00            
ATOM   4634  GL1 DPPCX 309     178.400 246.800  58.800  0.00  0.00            
ATOM   4635  GL2 DPPCX 309     175.400 246.200  59.800  0.00  0.00            
ATOM   4636  C1A DPPCX 309     179.900 244.500  62.300  0.00  0.00            
ATOM   4637  C2A DPPCX 309     182.700 244.300  65.900  0.00  0.00            
ATOM   4638  C3A DPPCX 309     183.700 245.200  69.700  0.00  0.00            
ATOM   4639  C4A DPPCX 309     187.100 246.100  73.900  0.00  0.00            
ATOM   4640  C1B DPPCX 309     172.100 244.100  62.600  0.00  0.00            
ATOM   4641  C2B DPPCX 309     170.500 244.200  66.300  0.00  0.00            
ATOM   4642  C3B DPPCX 309     168.100 246.500  69.500  0.00  0.00            
ATOM   4643  C4B DPPCX 309     165.900 250.100  71.600  0.00  0.00            
ATOM   4644  NC3 DPPCX 310     170.600 312.300  97.000  0.00  0.00            
ATOM   4645  PO4 DPPCX 310     166.700 312.600  94.500  0.00  0.00            
ATOM   4646  GL1 DPPCX 310     167.800 310.000  91.800  0.00  0.00            
ATOM   4647  GL2 DPPCX 310     165.000 308.400  91.100  0.00  0.00            
ATOM   4648  C1A DPPCX 310     168.700 308.200  87.100  0.00  0.00            
ATOM   4649  C2A DPPCX 310     170.300 308.500  82.800  0.00  0.00            
ATOM   4650  C3A DPPCX 310     168.900 307.000  79.400  0.00  0.00            
ATOM   4651  C4A DPPCX 310     165.300 304.800  76.500  0.00  0.00            
ATOM   4652  C1B DPPCX 310     163.600 307.000  87.300  0.00  0.00            
ATOM   4653  C2B DPPCX 310     159.700 305.100  85.700  0.00  0.00            
ATOM   4654  C3B DPPCX 310     160.500 304.300  81.600  0.00  0.00            
ATOM   4655  C4B DPPCX 310     160.900 301.600  80.700  0.00  0.00            
ATOM   4656  NC3 DPPCX 311     313.400 260.300  35.100  0.00  0.00            
ATOM   4657  PO4 DPPCX 311     309.000 262.000  36.600  0.00  0.00            
ATOM   4658  GL1 DPPCX 311     311.600 260.200  40.200  0.00  0.00            
ATOM   4659  GL2 DPPCX 311     313.900 262.200  41.400  0.00  0.00            
ATOM   4660  C1A DPPCX 311     311.100 258.200  43.900  0.00  0.00            
ATOM   4661  C2A DPPCX 311     313.000 257.200  47.700  0.00  0.00            
ATOM   4662  C3A DPPCX 311     313.500 256.600  52.200  0.00  0.00            
ATOM   4663  C4A DPPCX 311     314.400 256.200  56.400  0.00  0.00            
ATOM   4664  C1B DPPCX 311     310.900 264.500  43.800  0.00  0.00            
ATOM   4665  C2B DPPCX 311     311.000 266.800  47.400  0.00  0.00            
ATOM   4666  C3B DPPCX 311     312.200 270.000  50.900  0.00  0.00            
ATOM   4667  C4B DPPCX 311     313.700 268.700  55.800  0.00  0.00            
ATOM   4668  NC3 DPPCX 312      55.300 412.300  39.900  0.00  0.00            
ATOM   4669  PO4 DPPCX 312      56.200 416.100  42.600  0.00  0.00            
ATOM   4670  GL1 DPPCX 312      55.500 415.500  47.400  0.00  0.00            
ATOM   4671  GL2 DPPCX 312      55.700 418.600  49.500  0.00  0.00            
ATOM   4672  C1A DPPCX 312      53.800 413.000  51.600  0.00  0.00            
ATOM   4673  C2A DPPCX 312      51.300 409.800  53.900  0.00  0.00            
ATOM   4674  C3A DPPCX 312      51.000 407.000  56.500  0.00  0.00            
ATOM   4675  C4A DPPCX 312      49.900 402.900  58.100  0.00  0.00            
ATOM   4676  C1B DPPCX 312      55.600 417.000  53.900  0.00  0.00            
ATOM   4677  C2B DPPCX 312      56.800 414.000  56.500  0.00  0.00            
ATOM   4678  C3B DPPCX 312      57.900 413.400  61.100  0.00  0.00            
ATOM   4679  C4B DPPCX 312      58.500 415.700  65.000  0.00  0.00            
ATOM   4680  NC3 DPPCX 313      -6.900 160.200 118.900  0.00  0.00            
ATOM   4681  PO4 DPPCX 313      -6.800 165.300 117.600  0.00  0.00            
ATOM   4682  GL1 DPPCX 313      -6.300 164.000 122.400  0.00  0.00            
ATOM   4683  GL2 DPPCX 313      -7.300 166.400 125.300  0.00  0.00            
ATOM   4684  C1A DPPCX 313      -5.400 161.200 126.000  0.00  0.00            
ATOM   4685  C2A DPPCX 313      -4.100 159.600 129.400  0.00  0.00            
ATOM   4686  C3A DPPCX 313      -2.500 159.400 133.400  0.00  0.00            
ATOM   4687  C4A DPPCX 313      -0.700 161.300 137.100  0.00  0.00            
ATOM   4688  C1B DPPCX 313      -5.400 165.100 129.000  0.00  0.00            
ATOM   4689  C2B DPPCX 313      -4.600 167.000 133.100  0.00  0.00            
ATOM   4690  C3B DPPCX 313      -1.900 169.800 135.300  0.00  0.00            
ATOM   4691  C4B DPPCX 313      -2.200 173.900 137.200  0.00  0.00            
ATOM   4692  NC3 DPPCX 314     309.900 238.500  34.900  0.00  0.00            
ATOM   4693  PO4 DPPCX 314     306.900 239.400  37.800  0.00  0.00            
ATOM   4694  GL1 DPPCX 314     309.500 238.400  41.000  0.00  0.00            
ATOM   4695  GL2 DPPCX 314     308.600 237.300  44.000  0.00  0.00            
ATOM   4696  C1A DPPCX 314     313.600 238.100  42.900  0.00  0.00            
ATOM   4697  C2A DPPCX 314     316.800 236.600  45.800  0.00  0.00            
ATOM   4698  C3A DPPCX 314     318.400 237.000  50.200  0.00  0.00            
ATOM   4699  C4A DPPCX 314     316.200 236.200  53.400  0.00  0.00            
ATOM   4700  C1B DPPCX 314     310.200 238.600  47.900  0.00  0.00            
ATOM   4701  C2B DPPCX 314     312.000 240.500  50.200  0.00  0.00            
ATOM   4702  C3B DPPCX 314     314.900 241.000  54.300  0.00  0.00            
ATOM   4703  C4B DPPCX 314     320.200 241.200  53.200  0.00  0.00            
ATOM   4704  NC3 DPPCX 315     144.300 315.200 101.300  0.00  0.00            
ATOM   4705  PO4 DPPCX 315     145.200 313.000  97.200  0.00  0.00            
ATOM   4706  GL1 DPPCX 315     145.400 309.500  94.000  0.00  0.00            
ATOM   4707  GL2 DPPCX 315     142.700 308.800  91.600  0.00  0.00            
ATOM   4708  C1A DPPCX 315     147.300 307.100  92.000  0.00  0.00            
ATOM   4709  C2A DPPCX 315     146.000 305.400  87.900  0.00  0.00            
ATOM   4710  C3A DPPCX 315     149.100 306.500  85.200  0.00  0.00            
ATOM   4711  C4A DPPCX 315     152.200 302.600  83.200  0.00  0.00            
ATOM   4712  C1B DPPCX 315     141.400 307.100  87.700  0.00  0.00            
ATOM   4713  C2B DPPCX 315     138.000 304.600  85.300  0.00  0.00            
ATOM   4714  C3B DPPCX 315     136.400 305.800  81.700  0.00  0.00            
ATOM   4715  C4B DPPCX 315     138.300 305.200  77.900  0.00  0.00            
ATOM   4716  NC3 DPPCX 316     234.100 432.600  18.000  0.00  0.00            
ATOM   4717  PO4 DPPCX 316     236.900 430.700  20.700  0.00  0.00            
ATOM   4718  GL1 DPPCX 316     237.800 435.000  22.800  0.00  0.00            
ATOM   4719  GL2 DPPCX 316     236.000 437.600  23.400  0.00  0.00            
ATOM   4720  C1A DPPCX 316     240.500 437.100  25.700  0.00  0.00            
ATOM   4721  C2A DPPCX 316     240.300 438.000  30.700  0.00  0.00            
ATOM   4722  C3A DPPCX 316     241.000 439.700  34.800  0.00  0.00            
ATOM   4723  C4A DPPCX 316     241.400 442.000  38.200  0.00  0.00            
ATOM   4724  C1B DPPCX 316     237.900 441.400  26.500  0.00  0.00            
ATOM   4725  C2B DPPCX 316     235.800 443.700  29.200  0.00  0.00            
ATOM   4726  C3B DPPCX 316     238.100 443.400  33.400  0.00  0.00            
ATOM   4727  C4B DPPCX 316     236.500 442.200  37.300  0.00  0.00            
ATOM   4728  NC3 DPPCX 317     159.400 327.500  97.100  0.00  0.00            
ATOM   4729  PO4 DPPCX 317     159.900 330.800  93.200  0.00  0.00            
ATOM   4730  GL1 DPPCX 317     158.600 330.400  88.700  0.00  0.00            
ATOM   4731  GL2 DPPCX 317     156.600 332.100  87.900  0.00  0.00            
ATOM   4732  C1A DPPCX 317     159.500 330.300  83.700  0.00  0.00            
ATOM   4733  C2A DPPCX 317     162.700 331.000  80.500  0.00  0.00            
ATOM   4734  C3A DPPCX 317     166.400 329.200  79.100  0.00  0.00            
ATOM   4735  C4A DPPCX 317     167.400 326.800  76.100  0.00  0.00            
ATOM   4736  C1B DPPCX 317     155.700 333.400  83.300  0.00  0.00            
ATOM   4737  C2B DPPCX 317     158.200 334.200  79.500  0.00  0.00            
ATOM   4738  C3B DPPCX 317     158.100 331.800  75.600  0.00  0.00            
ATOM   4739  C4B DPPCX 317     155.500 327.500  75.100  0.00  0.00            
ATOM   4740  NC3 DPPCX 318     213.000 197.100  55.000  0.00  0.00            
ATOM   4741  PO4 DPPCX 318     209.000 197.800  54.900  0.00  0.00            
ATOM   4742  GL1 DPPCX 318     208.100 199.600  59.600  0.00  0.00            
ATOM   4743  GL2 DPPCX 318     209.400 202.200  62.300  0.00  0.00            
ATOM   4744  C1A DPPCX 318     208.200 197.300  63.400  0.00  0.00            
ATOM   4745  C2A DPPCX 318     207.000 196.400  67.400  0.00  0.00            
ATOM   4746  C3A DPPCX 318     204.200 194.500  69.100  0.00  0.00            
ATOM   4747  C4A DPPCX 318     200.400 193.600  67.300  0.00  0.00            
ATOM   4748  C1B DPPCX 318     207.600 206.200  63.500  0.00  0.00            
ATOM   4749  C2B DPPCX 318     206.500 208.600  67.100  0.00  0.00            
ATOM   4750  C3B DPPCX 318     202.200 210.400  68.100  0.00  0.00            
ATOM   4751  C4B DPPCX 318     200.500 214.400  70.000  0.00  0.00            
ATOM   4752  NC3 DPPCX 319     436.300 371.900 -30.500  0.00  0.00            
ATOM   4753  PO4 DPPCX 319     433.800 373.100 -29.100  0.00  0.00            
ATOM   4754  GL1 DPPCX 319     432.200 373.600 -25.300  0.00  0.00            
ATOM   4755  GL2 DPPCX 319     434.700 374.100 -22.400  0.00  0.00            
ATOM   4756  C1A DPPCX 319     429.600 375.000 -21.600  0.00  0.00            
ATOM   4757  C2A DPPCX 319     429.200 374.400 -16.900  0.00  0.00            
ATOM   4758  C3A DPPCX 319     428.100 375.200 -13.100  0.00  0.00            
ATOM   4759  C4A DPPCX 319     430.000 373.600  -8.700  0.00  0.00            
ATOM   4760  C1B DPPCX 319     433.900 373.700 -17.500  0.00  0.00            
ATOM   4761  C2B DPPCX 319     436.500 373.500 -13.800  0.00  0.00            
ATOM   4762  C3B DPPCX 319     438.700 373.100  -8.700  0.00  0.00            
ATOM   4763  C4B DPPCX 319     438.400 374.100  -3.700  0.00  0.00            
ATOM   4764  NC3 DPPCX 320     115.900 494.000  76.800  0.00  0.00            
ATOM   4765  PO4 DPPCX 320     118.000 496.200  73.000  0.00  0.00            
ATOM   4766  GL1 DPPCX 320     118.300 494.400  69.000  0.00  0.00            
ATOM   4767  GL2 DPPCX 320     121.000 494.900  66.700  0.00  0.00            
ATOM   4768  C1A DPPCX 320     117.300 490.900  66.100  0.00  0.00            
ATOM   4769  C2A DPPCX 320     116.500 488.700  63.400  0.00  0.00            
ATOM   4770  C3A DPPCX 320     116.300 487.200  59.500  0.00  0.00            
ATOM   4771  C4A DPPCX 320     116.800 485.800  55.600  0.00  0.00            
ATOM   4772  C1B DPPCX 320     119.900 496.300  62.600  0.00  0.00            
ATOM   4773  C2B DPPCX 320     120.200 494.400  58.300  0.00  0.00            
ATOM   4774  C3B DPPCX 320     123.500 493.000  56.000  0.00  0.00            
ATOM   4775  C4B DPPCX 320     125.600 488.900  56.600  0.00  0.00            
ATOM   4776  NC3 DPPCX 321     153.100 348.100  50.500  0.00  0.00            
ATOM   4777  PO4 DPPCX 321     157.200 346.200  50.600  0.00  0.00            
ATOM   4778  GL1 DPPCX 321     157.300 349.400  54.800  0.00  0.00            
ATOM   4779  GL2 DPPCX 321     158.500 352.200  53.400  0.00  0.00            
ATOM   4780  C1A DPPCX 321     158.800 350.800  59.000  0.00  0.00            
ATOM   4781  C2A DPPCX 321     159.500 352.900  63.800  0.00  0.00            
ATOM   4782  C3A DPPCX 321     162.700 352.500  67.100  0.00  0.00            
ATOM   4783  C4A DPPCX 321     167.100 353.000  70.200  0.00  0.00            
ATOM   4784  C1B DPPCX 321     158.800 355.800  56.700  0.00  0.00            
ATOM   4785  C2B DPPCX 321     160.700 357.000  60.400  0.00  0.00            
ATOM   4786  C3B DPPCX 321     161.200 357.900  65.400  0.00  0.00            
ATOM   4787  C4B DPPCX 321     161.500 360.200  69.900  0.00  0.00            
ATOM   4788  NC3 DPPCX 322     191.900 510.400  55.200  0.00  0.00            
ATOM   4789  PO4 DPPCX 322     194.200 514.700  53.500  0.00  0.00            
ATOM   4790  GL1 DPPCX 322     192.600 516.200  49.900  0.00  0.00            
ATOM   4791  GL2 DPPCX 322     191.500 519.100  51.100  0.00  0.00            
ATOM   4792  C1A DPPCX 322     191.600 514.600  45.600  0.00  0.00            
ATOM   4793  C2A DPPCX 322     191.700 512.100  41.500  0.00  0.00            
ATOM   4794  C3A DPPCX 322     188.200 511.300  39.000  0.00  0.00            
ATOM   4795  C4A DPPCX 322     183.600 509.900  37.300  0.00  0.00            
ATOM   4796  C1B DPPCX 322     191.000 520.000  46.600  0.00  0.00            
ATOM   4797  C2B DPPCX 322     191.100 521.000  42.000  0.00  0.00            
ATOM   4798  C3B DPPCX 322     190.000 520.800  37.900  0.00  0.00            
ATOM   4799  C4B DPPCX 322     187.100 523.400  36.300  0.00  0.00            
ATOM   4800  NC3 DPPCX 323     344.900 436.700 -16.700  0.00  0.00            
ATOM   4801  PO4 DPPCX 323     349.400 437.300 -16.800  0.00  0.00            
ATOM   4802  GL1 DPPCX 323     347.900 439.500 -12.600  0.00  0.00            
ATOM   4803  GL2 DPPCX 323     348.800 436.300 -11.800  0.00  0.00            
ATOM   4804  C1A DPPCX 323     344.800 441.300  -9.300  0.00  0.00            
ATOM   4805  C2A DPPCX 323     344.800 445.200  -5.700  0.00  0.00            
ATOM   4806  C3A DPPCX 323     346.200 448.800  -5.200  0.00  0.00            
ATOM   4807  C4A DPPCX 323     346.500 452.400  -8.100  0.00  0.00            
ATOM   4808  C1B DPPCX 323     352.500 435.000  -9.100  0.00  0.00            
ATOM   4809  C2B DPPCX 323     355.800 433.400  -9.300  0.00  0.00            
ATOM   4810  C3B DPPCX 323     356.500 429.800 -10.800  0.00  0.00            
ATOM   4811  C4B DPPCX 323     359.200 427.100 -12.300  0.00  0.00            
ATOM   4812  NC3 DPPCX 324      24.200 117.900 164.200  0.00  0.00            
ATOM   4813  PO4 DPPCX 324      26.300 121.600 162.700  0.00  0.00            
ATOM   4814  GL1 DPPCX 324      25.400 120.000 159.100  0.00  0.00            
ATOM   4815  GL2 DPPCX 324      24.600 117.000 159.000  0.00  0.00            
ATOM   4816  C1A DPPCX 324      25.800 122.500 154.700  0.00  0.00            
ATOM   4817  C2A DPPCX 324      26.000 123.100 149.800  0.00  0.00            
ATOM   4818  C3A DPPCX 324      27.800 121.600 146.500  0.00  0.00            
ATOM   4819  C4A DPPCX 324      30.800 121.700 143.200  0.00  0.00            
ATOM   4820  C1B DPPCX 324      23.500 116.000 154.500  0.00  0.00            
ATOM   4821  C2B DPPCX 324      21.600 114.700 150.900  0.00  0.00            
ATOM   4822  C3B DPPCX 324      20.600 112.000 147.900  0.00  0.00            
ATOM   4823  C4B DPPCX 324      23.400 109.300 149.300  0.00  0.00            
ATOM   4824  NC3 DPPCX 325     298.500 174.100  85.300  0.00  0.00            
ATOM   4825  PO4 DPPCX 325     297.900 172.200  81.100  0.00  0.00            
ATOM   4826  GL1 DPPCX 325     295.000 172.400  77.800  0.00  0.00            
ATOM   4827  GL2 DPPCX 325     294.600 169.800  76.500  0.00  0.00            
ATOM   4828  C1A DPPCX 325     294.300 173.000  73.100  0.00  0.00            
ATOM   4829  C2A DPPCX 325     295.400 173.700  69.600  0.00  0.00            
ATOM   4830  C3A DPPCX 325     294.300 174.200  65.600  0.00  0.00            
ATOM   4831  C4A DPPCX 325     293.600 177.500  62.800  0.00  0.00            
ATOM   4832  C1B DPPCX 325     290.600 169.900  73.900  0.00  0.00            
ATOM   4833  C2B DPPCX 325     288.000 168.400  70.000  0.00  0.00            
ATOM   4834  C3B DPPCX 325     287.200 170.000  65.700  0.00  0.00            
ATOM   4835  C4B DPPCX 325     285.400 170.600  61.800  0.00  0.00            
ATOM   4836  NC3 DPPCX 326     432.000 273.600  28.600  0.00  0.00            
ATOM   4837  PO4 DPPCX 326     432.700 277.600  31.200  0.00  0.00            
ATOM   4838  GL1 DPPCX 326     429.000 278.200  27.800  0.00  0.00            
ATOM   4839  GL2 DPPCX 326     427.100 275.800  28.100  0.00  0.00            
ATOM   4840  C1A DPPCX 326     428.300 277.500  23.800  0.00  0.00            
ATOM   4841  C2A DPPCX 326     427.500 275.500  19.700  0.00  0.00            
ATOM   4842  C3A DPPCX 326     428.400 276.100  15.200  0.00  0.00            
ATOM   4843  C4A DPPCX 326     429.700 273.400  11.700  0.00  0.00            
ATOM   4844  C1B DPPCX 326     423.100 277.200  25.200  0.00  0.00            
ATOM   4845  C2B DPPCX 326     423.000 278.400  20.300  0.00  0.00            
ATOM   4846  C3B DPPCX 326     422.100 278.500  15.800  0.00  0.00            
ATOM   4847  C4B DPPCX 326     419.900 275.800  14.600  0.00  0.00            
ATOM   4848  NC3 DPPCX 327     405.200 145.200  50.200  0.00  0.00            
ATOM   4849  PO4 DPPCX 327     403.200 145.800  53.400  0.00  0.00            
ATOM   4850  GL1 DPPCX 327     400.800 146.500  51.200  0.00  0.00            
ATOM   4851  GL2 DPPCX 327     398.100 148.000  51.700  0.00  0.00            
ATOM   4852  C1A DPPCX 327     400.000 147.000  46.300  0.00  0.00            
ATOM   4853  C2A DPPCX 327     397.100 144.800  43.200  0.00  0.00            
ATOM   4854  C3A DPPCX 327     394.300 145.000  40.000  0.00  0.00            
ATOM   4855  C4A DPPCX 327     393.600 145.100  35.300  0.00  0.00            
ATOM   4856  C1B DPPCX 327     398.400 150.700  49.200  0.00  0.00            
ATOM   4857  C2B DPPCX 327     396.700 153.100  45.800  0.00  0.00            
ATOM   4858  C3B DPPCX 327     393.700 154.900  42.700  0.00  0.00            
ATOM   4859  C4B DPPCX 327     390.700 154.400  37.400  0.00  0.00            
ATOM   4860  NC3 DPPCX 328     354.500 105.700  74.600  0.00  0.00            
ATOM   4861  PO4 DPPCX 328     353.000 103.200  78.500  0.00  0.00            
ATOM   4862  GL1 DPPCX 328     351.200 101.700  75.200  0.00  0.00            
ATOM   4863  GL2 DPPCX 328     349.500  99.500  75.300  0.00  0.00            
ATOM   4864  C1A DPPCX 328     348.300 101.900  71.300  0.00  0.00            
ATOM   4865  C2A DPPCX 328     347.100 100.100  67.700  0.00  0.00            
ATOM   4866  C3A DPPCX 328     348.300  99.500  63.000  0.00  0.00            
ATOM   4867  C4A DPPCX 328     350.300 102.200  60.100  0.00  0.00            
ATOM   4868  C1B DPPCX 328     349.000  96.200  72.300  0.00  0.00            
ATOM   4869  C2B DPPCX 328     346.300  95.700  68.600  0.00  0.00            
ATOM   4870  C3B DPPCX 328     345.400  94.900  64.600  0.00  0.00            
ATOM   4871  C4B DPPCX 328     347.600  94.000  61.300  0.00  0.00            
ATOM   4872  NC3 DPPCX 329     226.200 402.700  27.500  0.00  0.00            
ATOM   4873  PO4 DPPCX 329     226.300 400.200  31.100  0.00  0.00            
ATOM   4874  GL1 DPPCX 329     225.300 402.200  34.300  0.00  0.00            
ATOM   4875  GL2 DPPCX 329     224.200 405.900  32.600  0.00  0.00            
ATOM   4876  C1A DPPCX 329     222.700 403.600  37.100  0.00  0.00            
ATOM   4877  C2A DPPCX 329     222.500 401.300  39.300  0.00  0.00            
ATOM   4878  C3A DPPCX 329     223.200 399.300  43.200  0.00  0.00            
ATOM   4879  C4A DPPCX 329     224.600 400.700  46.200  0.00  0.00            
ATOM   4880  C1B DPPCX 329     226.800 406.900  35.800  0.00  0.00            
ATOM   4881  C2B DPPCX 329     229.600 409.600  37.500  0.00  0.00            
ATOM   4882  C3B DPPCX 329     230.300 412.800  40.300  0.00  0.00            
ATOM   4883  C4B DPPCX 329     230.700 416.700  38.100  0.00  0.00            
ATOM   4884  NC3 DPPCX 330     372.600 119.000  20.000  0.00  0.00            
ATOM   4885  PO4 DPPCX 330     372.500 123.900  18.000  0.00  0.00            
ATOM   4886  GL1 DPPCX 330     376.000 126.400  21.000  0.00  0.00            
ATOM   4887  GL2 DPPCX 330     374.200 129.100  21.600  0.00  0.00            
ATOM   4888  C1A DPPCX 330     379.200 124.300  21.800  0.00  0.00            
ATOM   4889  C2A DPPCX 330     381.300 124.900  25.400  0.00  0.00            
ATOM   4890  C3A DPPCX 330     382.300 123.700  29.600  0.00  0.00            
ATOM   4891  C4A DPPCX 330     379.600 124.400  33.600  0.00  0.00            
ATOM   4892  C1B DPPCX 330     374.100 128.900  26.800  0.00  0.00            
ATOM   4893  C2B DPPCX 330     374.900 131.800  30.100  0.00  0.00            
ATOM   4894  C3B DPPCX 330     377.200 135.500  32.000  0.00  0.00            
ATOM   4895  C4B DPPCX 330     376.800 139.900  32.700  0.00  0.00            
ATOM   4896  NC3 DPPCX 331     478.100 447.100  -9.800  0.00  0.00            
ATOM   4897  PO4 DPPCX 331     482.400 445.400 -10.900  0.00  0.00            
ATOM   4898  GL1 DPPCX 331     481.100 446.700 -15.100  0.00  0.00            
ATOM   4899  GL2 DPPCX 331     482.400 449.400 -16.400  0.00  0.00            
ATOM   4900  C1A DPPCX 331     480.800 444.400 -19.200  0.00  0.00            
ATOM   4901  C2A DPPCX 331     481.500 444.800 -23.200  0.00  0.00            
ATOM   4902  C3A DPPCX 331     478.600 444.400 -26.300  0.00  0.00            
ATOM   4903  C4A DPPCX 331     478.300 446.700 -30.800  0.00  0.00            
ATOM   4904  C1B DPPCX 331     479.800 449.000 -20.000  0.00  0.00            
ATOM   4905  C2B DPPCX 331     478.000 451.500 -23.900  0.00  0.00            
ATOM   4906  C3B DPPCX 331     479.000 450.000 -27.200  0.00  0.00            
ATOM   4907  C4B DPPCX 331     482.200 449.900 -30.800  0.00  0.00            
ATOM   4908  NC3 DPPCX 332     346.300  96.700  78.800  0.00  0.00            
ATOM   4909  PO4 DPPCX 332     343.800  93.500  80.800  0.00  0.00            
ATOM   4910  GL1 DPPCX 332     341.100  93.400  77.500  0.00  0.00            
ATOM   4911  GL2 DPPCX 332     341.900  96.300  76.600  0.00  0.00            
ATOM   4912  C1A DPPCX 332     338.100  91.900  73.700  0.00  0.00            
ATOM   4913  C2A DPPCX 332     336.300  94.100  69.900  0.00  0.00            
ATOM   4914  C3A DPPCX 332     334.500  92.400  65.800  0.00  0.00            
ATOM   4915  C4A DPPCX 332     334.000  92.800  61.700  0.00  0.00            
ATOM   4916  C1B DPPCX 332     339.500  99.500  75.400  0.00  0.00            
ATOM   4917  C2B DPPCX 332     338.500 103.900  73.200  0.00  0.00            
ATOM   4918  C3B DPPCX 332     340.500 107.700  71.100  0.00  0.00            
ATOM   4919  C4B DPPCX 332     341.200 111.000  68.600  0.00  0.00            
ATOM   4920  NC3 DPPCX 333     247.700 204.400  48.900  0.00  0.00            
ATOM   4921  PO4 DPPCX 333     244.700 205.000  47.100  0.00  0.00            
ATOM   4922  GL1 DPPCX 333     244.300 206.900  51.800  0.00  0.00            
ATOM   4923  GL2 DPPCX 333     245.700 204.200  53.500  0.00  0.00            
ATOM   4924  C1A DPPCX 333     242.100 206.600  56.000  0.00  0.00            
ATOM   4925  C2A DPPCX 333     244.300 207.200  60.600  0.00  0.00            
ATOM   4926  C3A DPPCX 333     245.100 206.300  64.900  0.00  0.00            
ATOM   4927  C4A DPPCX 333     246.800 203.600  68.600  0.00  0.00            
ATOM   4928  C1B DPPCX 333     249.500 205.000  55.600  0.00  0.00            
ATOM   4929  C2B DPPCX 333     253.100 206.300  55.500  0.00  0.00            
ATOM   4930  C3B DPPCX 333     254.600 207.200  59.700  0.00  0.00            
ATOM   4931  C4B DPPCX 333     252.200 208.200  63.700  0.00  0.00            
ATOM   4932  NC3 DPPCX 334       2.800 184.400 156.200  0.00  0.00            
ATOM   4933  PO4 DPPCX 334       5.900 180.600 156.000  0.00  0.00            
ATOM   4934  GL1 DPPCX 334       6.300 179.000 152.300  0.00  0.00            
ATOM   4935  GL2 DPPCX 334       7.900 180.600 150.300  0.00  0.00            
ATOM   4936  C1A DPPCX 334       3.100 178.000 148.700  0.00  0.00            
ATOM   4937  C2A DPPCX 334       1.700 178.300 143.700  0.00  0.00            
ATOM   4938  C3A DPPCX 334       3.600 183.200 142.300  0.00  0.00            
ATOM   4939  C4A DPPCX 334       3.700 185.900 141.500  0.00  0.00            
ATOM   4940  C1B DPPCX 334       9.900 180.700 145.800  0.00  0.00            
ATOM   4941  C2B DPPCX 334      10.800 178.700 141.200  0.00  0.00            
ATOM   4942  C3B DPPCX 334      11.600 174.600 138.600  0.00  0.00            
ATOM   4943  C4B DPPCX 334      13.800 174.400 133.900  0.00  0.00            
ATOM   4944  NC3 DPPCX 335     365.300 387.000  35.200  0.00  0.00            
ATOM   4945  PO4 DPPCX 335     368.600 389.100  34.600  0.00  0.00            
ATOM   4946  GL1 DPPCX 335     367.500 386.000  30.600  0.00  0.00            
ATOM   4947  GL2 DPPCX 335     369.800 387.500  27.000  0.00  0.00            
ATOM   4948  C1A DPPCX 335     368.300 382.100  27.500  0.00  0.00            
ATOM   4949  C2A DPPCX 335     367.800 379.100  24.100  0.00  0.00            
ATOM   4950  C3A DPPCX 335     369.900 379.500  20.700  0.00  0.00            
ATOM   4951  C4A DPPCX 335     371.900 380.200  16.100  0.00  0.00            
ATOM   4952  C1B DPPCX 335     368.100 384.900  23.500  0.00  0.00            
ATOM   4953  C2B DPPCX 335     366.400 383.200  20.900  0.00  0.00            
ATOM   4954  C3B DPPCX 335     364.600 379.900  19.600  0.00  0.00            
ATOM   4955  C4B DPPCX 335     362.900 375.200  18.700  0.00  0.00            
ATOM   4956  NC3 DPPCX 336     442.300 285.200  32.000  0.00  0.00            
ATOM   4957  PO4 DPPCX 336     440.800 282.400  29.400  0.00  0.00            
ATOM   4958  GL1 DPPCX 336     439.500 284.100  25.000  0.00  0.00            
ATOM   4959  GL2 DPPCX 336     436.500 283.400  24.400  0.00  0.00            
ATOM   4960  C1A DPPCX 336     440.400 285.900  21.600  0.00  0.00            
ATOM   4961  C2A DPPCX 336     439.400 284.700  17.900  0.00  0.00            
ATOM   4962  C3A DPPCX 336     437.000 287.700  15.700  0.00  0.00            
ATOM   4963  C4A DPPCX 336     437.600 287.000  11.500  0.00  0.00            
ATOM   4964  C1B DPPCX 336     435.400 284.200  20.700  0.00  0.00            
ATOM   4965  C2B DPPCX 336     433.700 283.600  17.200  0.00  0.00            
ATOM   4966  C3B DPPCX 336     436.900 282.400  13.900  0.00  0.00            
ATOM   4967  C4B DPPCX 336     441.000 282.400  12.300  0.00  0.00            
ATOM   4968  NC3 DPPCX 337     348.400 223.900  22.700  0.00  0.00            
ATOM   4969  PO4 DPPCX 337     350.000 227.500  23.900  0.00  0.00            
ATOM   4970  GL1 DPPCX 337     351.100 224.300  27.100  0.00  0.00            
ATOM   4971  GL2 DPPCX 337     349.900 224.000  31.000  0.00  0.00            
ATOM   4972  C1A DPPCX 337     354.700 226.300  30.400  0.00  0.00            
ATOM   4973  C2A DPPCX 337     358.500 224.500  32.500  0.00  0.00            
ATOM   4974  C3A DPPCX 337     361.000 224.500  36.200  0.00  0.00            
ATOM   4975  C4A DPPCX 337     361.500 222.600  40.300  0.00  0.00            
ATOM   4976  C1B DPPCX 337     346.900 225.800  34.600  0.00  0.00            
ATOM   4977  C2B DPPCX 337     345.700 229.700  36.500  0.00  0.00            
ATOM   4978  C3B DPPCX 337     342.000 229.500  37.400  0.00  0.00            
ATOM   4979  C4B DPPCX 337     338.300 227.100  37.700  0.00  0.00            
ATOM   4980  NC3 DPPCX 338     352.800 302.900  51.900  0.00  0.00            
ATOM   4981  PO4 DPPCX 338     354.700 299.600  54.500  0.00  0.00            
ATOM   4982  GL1 DPPCX 338     354.000 297.500  50.000  0.00  0.00            
ATOM   4983  GL2 DPPCX 338     350.900 298.900  50.300  0.00  0.00            
ATOM   4984  C1A DPPCX 338     354.200 295.400  46.400  0.00  0.00            
ATOM   4985  C2A DPPCX 338     353.300 293.000  42.700  0.00  0.00            
ATOM   4986  C3A DPPCX 338     353.100 292.700  37.800  0.00  0.00            
ATOM   4987  C4A DPPCX 338     350.400 294.100  33.800  0.00  0.00            
ATOM   4988  C1B DPPCX 338     349.800 300.300  46.100  0.00  0.00            
ATOM   4989  C2B DPPCX 338     348.100 303.400  44.700  0.00  0.00            
ATOM   4990  C3B DPPCX 338     347.800 308.100  42.200  0.00  0.00            
ATOM   4991  C4B DPPCX 338     346.800 309.800  38.000  0.00  0.00            
ATOM   4992  NC3 DPPCX 339     273.000  20.500  77.100  0.00  0.00            
ATOM   4993  PO4 DPPCX 339     269.800  24.200  78.000  0.00  0.00            
ATOM   4994  GL1 DPPCX 339     270.000  21.400  81.100  0.00  0.00            
ATOM   4995  GL2 DPPCX 339     270.400  18.400  81.200  0.00  0.00            
ATOM   4996  C1A DPPCX 339     269.700  22.100  85.100  0.00  0.00            
ATOM   4997  C2A DPPCX 339     268.400  19.100  88.600  0.00  0.00            
ATOM   4998  C3A DPPCX 339     268.800  14.400  88.600  0.00  0.00            
ATOM   4999  C4A DPPCX 339     266.100  11.300  90.300  0.00  0.00            
ATOM   5000  C1B DPPCX 339     271.700  17.300  85.400  0.00  0.00            
ATOM   5001  C2B DPPCX 339     274.200  19.700  87.600  0.00  0.00            
ATOM   5002  C3B DPPCX 339     275.500  20.000  91.700  0.00  0.00            
ATOM   5003  C4B DPPCX 339     274.900  18.400  95.900  0.00  0.00            
ATOM   5004  NC3 DPPCX 340     124.200 110.400  97.600  0.00  0.00            
ATOM   5005  PO4 DPPCX 340     122.100 107.300  99.100  0.00  0.00            
ATOM   5006  GL1 DPPCX 340     121.700 107.200 103.700  0.00  0.00            
ATOM   5007  GL2 DPPCX 340     119.200 108.300 106.500  0.00  0.00            
ATOM   5008  C1A DPPCX 340     120.100 103.500 107.800  0.00  0.00            
ATOM   5009  C2A DPPCX 340     119.900 103.100 112.600  0.00  0.00            
ATOM   5010  C3A DPPCX 340     121.900 104.500 116.600  0.00  0.00            
ATOM   5011  C4A DPPCX 340     123.600 101.800 119.400  0.00  0.00            
ATOM   5012  C1B DPPCX 340     120.300 109.300 110.600  0.00  0.00            
ATOM   5013  C2B DPPCX 340     121.000 110.400 114.800  0.00  0.00            
ATOM   5014  C3B DPPCX 340     124.100 112.100 117.000  0.00  0.00            
ATOM   5015  C4B DPPCX 340     128.400 112.300 119.000  0.00  0.00            
ATOM   5016  NC3 DPPCX 341     -18.500 244.500 146.000  0.00  0.00            
ATOM   5017  PO4 DPPCX 341     -17.300 245.300 142.000  0.00  0.00            
ATOM   5018  GL1 DPPCX 341     -19.500 244.100 137.900  0.00  0.00            
ATOM   5019  GL2 DPPCX 341     -22.600 244.700 138.400  0.00  0.00            
ATOM   5020  C1A DPPCX 341     -22.900 241.100 135.200  0.00  0.00            
ATOM   5021  C2A DPPCX 341     -22.700 239.200 130.600  0.00  0.00            
ATOM   5022  C3A DPPCX 341     -23.800 235.700 128.100  0.00  0.00            
ATOM   5023  C4A DPPCX 341     -25.900 232.600 127.100  0.00  0.00            
ATOM   5024  C1B DPPCX 341     -26.200 245.000 135.100  0.00  0.00            
ATOM   5025  C2B DPPCX 341     -26.700 241.400 132.200  0.00  0.00            
ATOM   5026  C3B DPPCX 341     -27.500 239.100 129.300  0.00  0.00            
ATOM   5027  C4B DPPCX 341     -28.700 236.500 126.100  0.00  0.00            
ATOM   5028  NC3 DPPCX 342      72.100 427.500  44.400  0.00  0.00            
ATOM   5029  PO4 DPPCX 342      75.900 430.200  43.800  0.00  0.00            
ATOM   5030  GL1 DPPCX 342      73.800 432.400  47.200  0.00  0.00            
ATOM   5031  GL2 DPPCX 342      71.400 430.600  47.900  0.00  0.00            
ATOM   5032  C1A DPPCX 342      70.700 433.900  51.100  0.00  0.00            
ATOM   5033  C2A DPPCX 342      67.100 435.700  53.100  0.00  0.00            
ATOM   5034  C3A DPPCX 342      64.700 437.700  57.000  0.00  0.00            
ATOM   5035  C4A DPPCX 342      60.800 439.500  58.900  0.00  0.00            
ATOM   5036  C1B DPPCX 342      72.400 428.300  51.000  0.00  0.00            
ATOM   5037  C2B DPPCX 342      72.000 426.900  54.600  0.00  0.00            
ATOM   5038  C3B DPPCX 342      72.600 428.100  59.200  0.00  0.00            
ATOM   5039  C4B DPPCX 342      75.300 431.900  59.700  0.00  0.00            
ATOM   5040  NC3 DPPCX 343      90.000 277.700 115.400  0.00  0.00            
ATOM   5041  PO4 DPPCX 343      93.300 276.700 112.700  0.00  0.00            
ATOM   5042  GL1 DPPCX 343      92.600 275.800 107.700  0.00  0.00            
ATOM   5043  GL2 DPPCX 343      93.700 278.500 106.100  0.00  0.00            
ATOM   5044  C1A DPPCX 343      94.600 274.000 104.000  0.00  0.00            
ATOM   5045  C2A DPPCX 343      93.800 274.600 100.000  0.00  0.00            
ATOM   5046  C3A DPPCX 343      93.900 272.100  96.900  0.00  0.00            
ATOM   5047  C4A DPPCX 343      95.900 269.700  95.300  0.00  0.00            
ATOM   5048  C1B DPPCX 343      93.100 279.000 102.100  0.00  0.00            
ATOM   5049  C2B DPPCX 343      91.600 279.300  98.200  0.00  0.00            
ATOM   5050  C3B DPPCX 343      90.800 278.800  94.000  0.00  0.00            
ATOM   5051  C4B DPPCX 343      88.300 281.500  91.600  0.00  0.00            
ATOM   5052  NC3 DPPCX 344     364.900 276.700  14.500  0.00  0.00            
ATOM   5053  PO4 DPPCX 344     359.900 276.400  13.800  0.00  0.00            
ATOM   5054  GL1 DPPCX 344     360.300 278.100  17.900  0.00  0.00            
ATOM   5055  GL2 DPPCX 344     363.000 277.900  19.800  0.00  0.00            
ATOM   5056  C1A DPPCX 344     358.400 279.600  22.300  0.00  0.00            
ATOM   5057  C2A DPPCX 344     355.400 281.100  25.300  0.00  0.00            
ATOM   5058  C3A DPPCX 344     354.800 283.600  28.800  0.00  0.00            
ATOM   5059  C4A DPPCX 344     351.800 287.100  31.600  0.00  0.00            
ATOM   5060  C1B DPPCX 344     365.500 274.100  20.700  0.00  0.00            
ATOM   5061  C2B DPPCX 344     366.100 272.000  24.200  0.00  0.00            
ATOM   5062  C3B DPPCX 344     368.300 271.200  26.400  0.00  0.00
[truncated: 25,906,475 more chars]
