# Supplementary material for: Membrane Partitioning of Anionic, Ligand-Coated Nanoparticles Is Accompanied by Ligand Snorkeling, Local Disordering, and Cholesterol Depletion
Source: PLoS Comput Biol. 2014 Dec 4;10(12):e1003917. doi: 10.1371/journal.pcbi.1003917 (PMC4256007; doi:10.1371/journal.pcbi.1003917)
Supplement: Dataset S1 — The data used to generate Figures 2, 3, 4, 5, and 6. (ZIP) [file pcbi.1003917.s002.zip › DATA/Figure2/last_frame_10%.pdb]

CRYST1  720.781  319.128  141.836  90.00  90.00  90.00 P 1           1
ATOM      1  NC3 DPPCX   1     373.200-155.300   0.900  0.00  0.00            
ATOM      2  PO4 DPPCX   1     372.200-159.800   1.900  0.00  0.00            
ATOM      3  GL1 DPPCX   1     370.200-160.700   5.900  0.00  0.00            
ATOM      4  GL2 DPPCX   1     371.600-161.500   7.400  0.00  0.00            
ATOM      5  C1A DPPCX   1     366.700-158.800   7.800  0.00  0.00            
ATOM      6  C2A DPPCX   1     364.800-159.800  12.300  0.00  0.00            
ATOM      7  C3A DPPCX   1     365.700-159.500  16.200  0.00  0.00            
ATOM      8  C4A DPPCX   1     369.700-159.400  16.600  0.00  0.00            
ATOM      9  C1B DPPCX   1     372.900-166.000   9.000  0.00  0.00            
ATOM     10  C2B DPPCX   1     374.800-169.100  13.400  0.00  0.00            
ATOM     11  C3B DPPCX   1     377.900-170.400  15.700  0.00  0.00            
ATOM     12  C4B DPPCX   1     380.200-172.200  20.100  0.00  0.00            
ATOM     13  NC3 DPPCX   2     233.500 265.700  98.300  0.00  0.00            
ATOM     14  PO4 DPPCX   2     231.100 262.300  96.900  0.00  0.00            
ATOM     15  GL1 DPPCX   2     230.000 262.300  92.300  0.00  0.00            
ATOM     16  GL2 DPPCX   2     231.000 259.900  91.000  0.00  0.00            
ATOM     17  C1A DPPCX   2     231.300 263.700  88.300  0.00  0.00            
ATOM     18  C2A DPPCX   2     232.900 265.700  85.600  0.00  0.00            
ATOM     19  C3A DPPCX   2     232.200 267.200  81.200  0.00  0.00            
ATOM     20  C4A DPPCX   2     233.700 270.700  78.800  0.00  0.00            
ATOM     21  C1B DPPCX   2     232.800 257.000  88.100  0.00  0.00            
ATOM     22  C2B DPPCX   2     236.400 256.200  86.100  0.00  0.00            
ATOM     23  C3B DPPCX   2     239.600 258.500  85.600  0.00  0.00            
ATOM     24  C4B DPPCX   2     242.800 260.100  82.700  0.00  0.00            
ATOM     25  NC3 DPPCX   3     299.300-203.200 -13.500  0.00  0.00            
ATOM     26  PO4 DPPCX   3     298.700-199.400 -11.600  0.00  0.00            
ATOM     27  GL1 DPPCX   3     297.600-199.200  -6.800  0.00  0.00            
ATOM     28  GL2 DPPCX   3     297.600-196.500  -4.200  0.00  0.00            
ATOM     29  C1A DPPCX   3     297.300-201.400  -3.500  0.00  0.00            
ATOM     30  C2A DPPCX   3     297.200-201.300   1.100  0.00  0.00            
ATOM     31  C3A DPPCX   3     297.000-203.700   5.200  0.00  0.00            
ATOM     32  C4A DPPCX   3     297.500-203.700   8.900  0.00  0.00            
ATOM     33  C1B DPPCX   3     295.100-196.900   0.200  0.00  0.00            
ATOM     34  C2B DPPCX   3     295.600-198.200   4.600  0.00  0.00            
ATOM     35  C3B DPPCX   3     296.400-197.700   9.100  0.00  0.00            
ATOM     36  C4B DPPCX   3     296.300-199.700  13.200  0.00  0.00            
ATOM     37  NC3 DPPCX   4     413.300 104.400 106.500  0.00  0.00            
ATOM     38  PO4 DPPCX   4     414.200 107.800 103.500  0.00  0.00            
ATOM     39  GL1 DPPCX   4     416.300 107.600  99.700  0.00  0.00            
ATOM     40  GL2 DPPCX   4     418.900 108.700  97.500  0.00  0.00            
ATOM     41  C1A DPPCX   4     416.200 104.600  96.800  0.00  0.00            
ATOM     42  C2A DPPCX   4     415.200 102.600  92.900  0.00  0.00            
ATOM     43  C3A DPPCX   4     414.500 104.200  88.300  0.00  0.00            
ATOM     44  C4A DPPCX   4     415.300 105.500  84.800  0.00  0.00            
ATOM     45  C1B DPPCX   4     419.400 107.000  93.000  0.00  0.00            
ATOM     46  C2B DPPCX   4     418.900 109.300  87.700  0.00  0.00            
ATOM     47  C3B DPPCX   4     418.600 108.700  83.600  0.00  0.00            
ATOM     48  C4B DPPCX   4     416.300 106.500  79.700  0.00  0.00            
ATOM     49  NC3 DPPCX   5     429.600 220.800  75.200  0.00  0.00            
ATOM     50  PO4 DPPCX   5     426.100 218.600  74.000  0.00  0.00            
ATOM     51  GL1 DPPCX   5     422.400 218.400  76.400  0.00  0.00            
ATOM     52  GL2 DPPCX   5     423.700 215.400  77.500  0.00  0.00            
ATOM     53  C1A DPPCX   5     419.300 217.300  79.200  0.00  0.00            
ATOM     54  C2A DPPCX   5     419.200 217.900  83.900  0.00  0.00            
ATOM     55  C3A DPPCX   5     415.400 218.900  87.000  0.00  0.00            
ATOM     56  C4A DPPCX   5     415.600 222.800  89.700  0.00  0.00            
ATOM     57  C1B DPPCX   5     423.800 218.900  81.200  0.00  0.00            
ATOM     58  C2B DPPCX   5     425.700 218.300  84.200  0.00  0.00            
ATOM     59  C3B DPPCX   5     426.900 218.100  88.600  0.00  0.00            
ATOM     60  C4B DPPCX   5     425.700 218.000  93.200  0.00  0.00            
ATOM     61  NC3 DPPCX   6     182.900 248.700  83.700  0.00  0.00            
ATOM     62  PO4 DPPCX   6     184.700 245.000  84.200  0.00  0.00            
ATOM     63  GL1 DPPCX   6     185.700 246.800  79.800  0.00  0.00            
ATOM     64  GL2 DPPCX   6     188.200 248.500  78.800  0.00  0.00            
ATOM     65  C1A DPPCX   6     185.800 245.700  75.300  0.00  0.00            
ATOM     66  C2A DPPCX   6     183.600 246.900  72.300  0.00  0.00            
ATOM     67  C3A DPPCX   6     184.500 247.700  68.500  0.00  0.00            
ATOM     68  C4A DPPCX   6     184.900 245.700  64.300  0.00  0.00            
ATOM     69  C1B DPPCX   6     188.000 249.800  74.400  0.00  0.00            
ATOM     70  C2B DPPCX   6     189.100 251.100  69.600  0.00  0.00            
ATOM     71  C3B DPPCX   6     191.800 253.400  67.700  0.00  0.00            
ATOM     72  C4B DPPCX   6     193.800 257.000  70.800  0.00  0.00            
ATOM     73  NC3 DPPCX   7     435.400-116.800  58.700  0.00  0.00            
ATOM     74  PO4 DPPCX   7     433.400-119.600  55.600  0.00  0.00            
ATOM     75  GL1 DPPCX   7     432.500-121.000  52.300  0.00  0.00            
ATOM     76  GL2 DPPCX   7     434.000-123.600  50.400  0.00  0.00            
ATOM     77  C1A DPPCX   7     433.400-119.900  47.100  0.00  0.00            
ATOM     78  C2A DPPCX   7     434.300-123.400  44.900  0.00  0.00            
ATOM     79  C3A DPPCX   7     431.400-123.000  41.100  0.00  0.00            
ATOM     80  C4A DPPCX   7     429.500-123.700  37.700  0.00  0.00            
ATOM     81  C1B DPPCX   7     432.700-127.400  47.200  0.00  0.00            
ATOM     82  C2B DPPCX   7     433.200-131.600  47.600  0.00  0.00            
ATOM     83  C3B DPPCX   7     433.500-135.400  45.600  0.00  0.00            
ATOM     84  C4B DPPCX   7     430.800-135.800  42.100  0.00  0.00            
ATOM     85  NC3 DPPCX   8     419.300-131.700   8.800  0.00  0.00            
ATOM     86  PO4 DPPCX   8     415.600-135.300   9.500  0.00  0.00            
ATOM     87  GL1 DPPCX   8     413.200-136.400  13.400  0.00  0.00            
ATOM     88  GL2 DPPCX   8     410.600-138.300  12.500  0.00  0.00            
ATOM     89  C1A DPPCX   8     413.400-137.100  17.700  0.00  0.00            
ATOM     90  C2A DPPCX   8     413.800-137.500  22.500  0.00  0.00            
ATOM     91  C3A DPPCX   8     414.200-138.700  25.600  0.00  0.00            
ATOM     92  C4A DPPCX   8     416.500-140.400  28.700  0.00  0.00            
ATOM     93  C1B DPPCX   8     408.400-138.800  16.400  0.00  0.00            
ATOM     94  C2B DPPCX   8     409.300-137.700  20.900  0.00  0.00            
ATOM     95  C3B DPPCX   8     408.400-140.000  24.200  0.00  0.00            
ATOM     96  C4B DPPCX   8     408.300-143.400  27.500  0.00  0.00            
ATOM     97  NC3 DPPCX   9      40.300 358.400  90.700  0.00  0.00            
ATOM     98  PO4 DPPCX   9      38.200 362.900  91.100  0.00  0.00            
ATOM     99  GL1 DPPCX   9      39.500 364.300  87.700  0.00  0.00            
ATOM    100  GL2 DPPCX   9      41.400 367.300  89.700  0.00  0.00            
ATOM    101  C1A DPPCX   9      40.700 367.500  84.600  0.00  0.00            
ATOM    102  C2A DPPCX   9      40.800 368.900  80.400  0.00  0.00            
ATOM    103  C3A DPPCX   9      39.500 371.900  77.200  0.00  0.00            
ATOM    104  C4A DPPCX   9      37.200 372.400  72.700  0.00  0.00            
ATOM    105  C1B DPPCX   9      44.300 364.600  87.200  0.00  0.00            
ATOM    106  C2B DPPCX   9      44.800 365.100  83.700  0.00  0.00            
ATOM    107  C3B DPPCX   9      46.000 367.300  80.700  0.00  0.00            
ATOM    108  C4B DPPCX   9      48.900 369.500  82.700  0.00  0.00            
ATOM    109  NC3 DPPCX  10     540.400 -84.500  83.300  0.00  0.00            
ATOM    110  PO4 DPPCX  10     540.400 -81.600  79.200  0.00  0.00            
ATOM    111  GL1 DPPCX  10     542.200 -80.200  74.800  0.00  0.00            
ATOM    112  GL2 DPPCX  10     545.700 -79.700  75.100  0.00  0.00            
ATOM    113  C1A DPPCX  10     541.600 -79.600  71.000  0.00  0.00            
ATOM    114  C2A DPPCX  10     542.900 -79.300  65.900  0.00  0.00            
ATOM    115  C3A DPPCX  10     541.900 -79.900  61.200  0.00  0.00            
ATOM    116  C4A DPPCX  10     538.400 -79.200  58.600  0.00  0.00            
ATOM    117  C1B DPPCX  10     545.600 -83.400  71.600  0.00  0.00            
ATOM    118  C2B DPPCX  10     544.500 -87.900  69.900  0.00  0.00            
ATOM    119  C3B DPPCX  10     545.000 -91.700  67.200  0.00  0.00            
ATOM    120  C4B DPPCX  10     544.700 -94.700  65.100  0.00  0.00            
ATOM    121  NC3 DPPCX  11     260.400  67.900  44.000  0.00  0.00            
ATOM    122  PO4 DPPCX  11     262.300  65.300  42.700  0.00  0.00            
ATOM    123  GL1 DPPCX  11     265.000  65.400  46.000  0.00  0.00            
ATOM    124  GL2 DPPCX  11     265.800  62.500  47.000  0.00  0.00            
ATOM    125  C1A DPPCX  11     264.900  66.100  51.300  0.00  0.00            
ATOM    126  C2A DPPCX  11     263.500  63.500  53.700  0.00  0.00            
ATOM    127  C3A DPPCX  11     262.900  59.500  54.800  0.00  0.00            
ATOM    128  C4A DPPCX  11     262.600  57.700  59.100  0.00  0.00            
ATOM    129  C1B DPPCX  11     266.100  59.600  48.000  0.00  0.00            
ATOM    130  C2B DPPCX  11     265.300  56.500  51.100  0.00  0.00            
ATOM    131  C3B DPPCX  11     263.500  54.300  54.500  0.00  0.00            
ATOM    132  C4B DPPCX  11     260.400  53.400  56.700  0.00  0.00            
ATOM    133  NC3 DPPCX  12     576.300 -81.900  75.900  0.00  0.00            
ATOM    134  PO4 DPPCX  12     579.100 -82.300  78.700  0.00  0.00            
ATOM    135  GL1 DPPCX  12     580.600 -81.700  74.600  0.00  0.00            
ATOM    136  GL2 DPPCX  12     583.800 -80.100  73.500  0.00  0.00            
ATOM    137  C1A DPPCX  12     580.200 -83.200  70.300  0.00  0.00            
ATOM    138  C2A DPPCX  12     581.300 -83.600  66.100  0.00  0.00            
ATOM    139  C3A DPPCX  12     581.500 -82.100  61.800  0.00  0.00            
ATOM    140  C4A DPPCX  12     581.900 -82.300  57.400  0.00  0.00            
ATOM    141  C1B DPPCX  12     584.500 -79.400  69.500  0.00  0.00            
ATOM    142  C2B DPPCX  12     584.700 -79.300  65.200  0.00  0.00            
ATOM    143  C3B DPPCX  12     584.800 -78.100  61.200  0.00  0.00            
ATOM    144  C4B DPPCX  12     585.400 -78.900  55.700  0.00  0.00            
ATOM    145  NC3 DPPCX  13     230.900 520.400 104.800  0.00  0.00            
ATOM    146  PO4 DPPCX  13     227.900 519.500 108.400  0.00  0.00            
ATOM    147  GL1 DPPCX  13     229.000 518.400 112.200  0.00  0.00            
ATOM    148  GL2 DPPCX  13     226.600 514.800 113.800  0.00  0.00            
ATOM    149  C1A DPPCX  13     230.200 518.700 116.100  0.00  0.00            
ATOM    150  C2A DPPCX  13     229.700 517.900 120.600  0.00  0.00            
ATOM    151  C3A DPPCX  13     228.400 517.400 125.300  0.00  0.00            
ATOM    152  C4A DPPCX  13     228.200 517.500 129.200  0.00  0.00            
ATOM    153  C1B DPPCX  13     225.500 515.900 117.500  0.00  0.00            
ATOM    154  C2B DPPCX  13     225.600 513.600 120.500  0.00  0.00            
ATOM    155  C3B DPPCX  13     226.200 513.100 124.900  0.00  0.00            
ATOM    156  C4B DPPCX  13     228.800 510.400 127.500  0.00  0.00            
ATOM    157  NC3 DPPCX  14     160.000 162.900  70.300  0.00  0.00            
ATOM    158  PO4 DPPCX  14     157.400 159.200  71.800  0.00  0.00            
ATOM    159  GL1 DPPCX  14     156.300 160.500  68.000  0.00  0.00            
ATOM    160  GL2 DPPCX  14     151.500 160.000  67.000  0.00  0.00            
ATOM    161  C1A DPPCX  14     155.000 161.200  63.500  0.00  0.00            
ATOM    162  C2A DPPCX  14     152.600 162.900  59.600  0.00  0.00            
ATOM    163  C3A DPPCX  14     150.000 164.400  56.100  0.00  0.00            
ATOM    164  C4A DPPCX  14     148.200 163.500  51.900  0.00  0.00            
ATOM    165  C1B DPPCX  14     150.100 164.300  64.400  0.00  0.00            
ATOM    166  C2B DPPCX  14     148.500 165.500  60.700  0.00  0.00            
ATOM    167  C3B DPPCX  14     147.900 168.700  58.900  0.00  0.00            
ATOM    168  C4B DPPCX  14     145.600 172.400  56.300  0.00  0.00            
ATOM    169  NC3 DPPCX  15     384.500 130.400  48.200  0.00  0.00            
ATOM    170  PO4 DPPCX  15     380.500 128.300  48.600  0.00  0.00            
ATOM    171  GL1 DPPCX  15     380.100 127.400  52.800  0.00  0.00            
ATOM    172  GL2 DPPCX  15     378.200 127.900  55.400  0.00  0.00            
ATOM    173  C1A DPPCX  15     382.600 127.300  57.100  0.00  0.00            
ATOM    174  C2A DPPCX  15     382.800 129.200  60.600  0.00  0.00            
ATOM    175  C3A DPPCX  15     386.000 128.700  63.900  0.00  0.00            
ATOM    176  C4A DPPCX  15     387.900 124.700  64.600  0.00  0.00            
ATOM    177  C1B DPPCX  15     378.700 130.400  58.300  0.00  0.00            
ATOM    178  C2B DPPCX  15     378.400 132.500  63.000  0.00  0.00            
ATOM    179  C3B DPPCX  15     378.100 133.200  67.000  0.00  0.00            
ATOM    180  C4B DPPCX  15     380.900 131.500  71.200  0.00  0.00            
ATOM    181  NC3 DPPCX  16      97.100 331.600  91.900  0.00  0.00            
ATOM    182  PO4 DPPCX  16     100.100 333.100  89.400  0.00  0.00            
ATOM    183  GL1 DPPCX  16      99.400 336.300  86.800  0.00  0.00            
ATOM    184  GL2 DPPCX  16     100.900 338.200  88.100  0.00  0.00            
ATOM    185  C1A DPPCX  16     100.300 336.400  82.200  0.00  0.00            
ATOM    186  C2A DPPCX  16     101.100 335.200  78.400  0.00  0.00            
ATOM    187  C3A DPPCX  16     103.100 334.300  74.200  0.00  0.00            
ATOM    188  C4A DPPCX  16     105.500 332.000  71.000  0.00  0.00            
ATOM    189  C1B DPPCX  16     100.500 340.900  84.200  0.00  0.00            
ATOM    190  C2B DPPCX  16      99.600 340.900  79.900  0.00  0.00            
ATOM    191  C3B DPPCX  16      99.600 340.700  75.800  0.00  0.00            
ATOM    192  C4B DPPCX  16      95.800 341.400  73.400  0.00  0.00            
ATOM    193  NC3 DPPCX  17     280.500 218.100  51.200  0.00  0.00            
ATOM    194  PO4 DPPCX  17     283.100 221.700  51.900  0.00  0.00            
ATOM    195  GL1 DPPCX  17     282.100 223.300  56.100  0.00  0.00            
ATOM    196  GL2 DPPCX  17     280.200 220.200  56.400  0.00  0.00            
ATOM    197  C1A DPPCX  17     283.500 224.000  59.300  0.00  0.00            
ATOM    198  C2A DPPCX  17     281.500 225.900  62.700  0.00  0.00            
ATOM    199  C3A DPPCX  17     281.700 226.700  67.600  0.00  0.00            
ATOM    200  C4A DPPCX  17     279.200 226.600  71.200  0.00  0.00            
ATOM    201  C1B DPPCX  17     280.400 215.700  57.800  0.00  0.00            
ATOM    202  C2B DPPCX  17     281.800 213.700  61.300  0.00  0.00            
ATOM    203  C3B DPPCX  17     279.500 213.300  64.700  0.00  0.00            
ATOM    204  C4B DPPCX  17     280.400 213.700  69.700  0.00  0.00            
ATOM    205  NC3 DPPCX  18     363.800 233.700 110.400  0.00  0.00            
ATOM    206  PO4 DPPCX  18     366.800 234.800 109.900  0.00  0.00            
ATOM    207  GL1 DPPCX  18     367.500 235.100 104.600  0.00  0.00            
ATOM    208  GL2 DPPCX  18     370.500 236.700 103.200  0.00  0.00            
ATOM    209  C1A DPPCX  18     367.100 239.900 102.900  0.00  0.00            
ATOM    210  C2A DPPCX  18     369.300 240.200  99.600  0.00  0.00            
ATOM    211  C3A DPPCX  18     369.000 239.000  95.200  0.00  0.00            
ATOM    212  C4A DPPCX  18     367.900 239.000  90.700  0.00  0.00            
ATOM    213  C1B DPPCX  18     366.900 235.800  99.300  0.00  0.00            
ATOM    214  C2B DPPCX  18     365.100 232.500  97.700  0.00  0.00            
ATOM    215  C3B DPPCX  18     366.300 229.200  94.400  0.00  0.00            
ATOM    216  C4B DPPCX  18     369.200 229.800  90.100  0.00  0.00            
ATOM    217  NC3 DPPCX  19      49.400 394.700  61.900  0.00  0.00            
ATOM    218  PO4 DPPCX  19      51.600 391.000  61.700  0.00  0.00            
ATOM    219  GL1 DPPCX  19      48.100 390.100  64.100  0.00  0.00            
ATOM    220  GL2 DPPCX  19      47.600 387.300  63.700  0.00  0.00            
ATOM    221  C1A DPPCX  19      46.300 391.400  68.000  0.00  0.00            
ATOM    222  C2A DPPCX  19      45.200 393.400  71.300  0.00  0.00            
ATOM    223  C3A DPPCX  19      44.300 392.300  75.000  0.00  0.00            
ATOM    224  C4A DPPCX  19      41.900 393.900  78.700  0.00  0.00            
ATOM    225  C1B DPPCX  19      47.200 383.500  65.200  0.00  0.00            
ATOM    226  C2B DPPCX  19      46.700 380.200  67.800  0.00  0.00            
ATOM    227  C3B DPPCX  19      45.500 375.900  70.800  0.00  0.00            
ATOM    228  C4B DPPCX  19      41.900 373.600  72.100  0.00  0.00            
ATOM    229  NC3 DPPCX  20     455.800-106.500  70.800  0.00  0.00            
ATOM    230  PO4 DPPCX  20     458.400-107.600  67.600  0.00  0.00            
ATOM    231  GL1 DPPCX  20     459.400-108.000  62.900  0.00  0.00            
ATOM    232  GL2 DPPCX  20     462.100-109.600  62.300  0.00  0.00            
ATOM    233  C1A DPPCX  20     460.300-107.000  58.500  0.00  0.00            
ATOM    234  C2A DPPCX  20     462.500-107.000  55.100  0.00  0.00            
ATOM    235  C3A DPPCX  20     464.900-109.400  52.100  0.00  0.00            
ATOM    236  C4A DPPCX  20     467.000-112.300  49.400  0.00  0.00            
ATOM    237  C1B DPPCX  20     464.600-110.900  58.100  0.00  0.00            
ATOM    238  C2B DPPCX  20     465.100-113.100  55.200  0.00  0.00            
ATOM    239  C3B DPPCX  20     465.300-116.800  52.600  0.00  0.00            
ATOM    240  C4B DPPCX  20     463.800-117.500  47.900  0.00  0.00            
ATOM    241  NC3 DPPCX  21     306.800 274.800  64.100  0.00  0.00            
ATOM    242  PO4 DPPCX  21     306.100 278.900  62.500  0.00  0.00            
ATOM    243  GL1 DPPCX  21     305.400 280.000  66.300  0.00  0.00            
ATOM    244  GL2 DPPCX  21     307.800 281.700  68.600  0.00  0.00            
ATOM    245  C1A DPPCX  21     303.400 282.500  69.200  0.00  0.00            
ATOM    246  C2A DPPCX  21     301.900 281.900  72.900  0.00  0.00            
ATOM    247  C3A DPPCX  21     300.700 282.500  77.600  0.00  0.00            
ATOM    248  C4A DPPCX  21     299.600 280.900  81.200  0.00  0.00            
ATOM    249  C1B DPPCX  21     306.300 278.400  72.000  0.00  0.00            
ATOM    250  C2B DPPCX  21     305.700 279.400  76.100  0.00  0.00            
ATOM    251  C3B DPPCX  21     304.600 279.500  80.000  0.00  0.00            
ATOM    252  C4B DPPCX  21     307.800 276.900  82.200  0.00  0.00            
ATOM    253  NC3 DPPCX  22     188.900 315.500  99.800  0.00  0.00            
ATOM    254  PO4 DPPCX  22     189.500 312.900  95.600  0.00  0.00            
ATOM    255  GL1 DPPCX  22     188.800 312.200  92.000  0.00  0.00            
ATOM    256  GL2 DPPCX  22     186.000 310.800  90.900  0.00  0.00            
ATOM    257  C1A DPPCX  22     190.300 312.300  88.600  0.00  0.00            
ATOM    258  C2A DPPCX  22     192.300 312.400  84.100  0.00  0.00            
ATOM    259  C3A DPPCX  22     190.600 310.700  79.700  0.00  0.00            
ATOM    260  C4A DPPCX  22     191.300 308.900  75.300  0.00  0.00            
ATOM    261  C1B DPPCX  22     183.200 312.700  88.000  0.00  0.00            
ATOM    262  C2B DPPCX  22     180.800 316.200  85.800  0.00  0.00            
ATOM    263  C3B DPPCX  22     183.600 317.300  82.000  0.00  0.00            
ATOM    264  C4B DPPCX  22     186.800 319.500  81.400  0.00  0.00            
ATOM    265  NC3 DPPCX  23     226.000 100.700  82.700  0.00  0.00            
ATOM    266  PO4 DPPCX  23     225.100 101.500  79.400  0.00  0.00            
ATOM    267  GL1 DPPCX  23     225.900 101.300  73.900  0.00  0.00            
ATOM    268  GL2 DPPCX  23     224.800  97.800  73.400  0.00  0.00            
ATOM    269  C1A DPPCX  23     225.000 103.100  69.500  0.00  0.00            
ATOM    270  C2A DPPCX  23     225.700 106.300  67.300  0.00  0.00            
ATOM    271  C3A DPPCX  23     226.300 108.400  64.000  0.00  0.00            
ATOM    272  C4A DPPCX  23     227.100 109.200  60.200  0.00  0.00            
ATOM    273  C1B DPPCX  23     226.800  98.100  69.500  0.00  0.00            
ATOM    274  C2B DPPCX  23     228.600 100.500  66.100  0.00  0.00            
ATOM    275  C3B DPPCX  23     229.400 103.300  61.400  0.00  0.00            
ATOM    276  C4B DPPCX  23     230.400 105.700  57.700  0.00  0.00            
ATOM    277  NC3 DPPCX  24     398.700  88.200  50.700  0.00  0.00            
ATOM    278  PO4 DPPCX  24     396.500  88.800  53.800  0.00  0.00            
ATOM    279  GL1 DPPCX  24     394.900  88.000  57.800  0.00  0.00            
ATOM    280  GL2 DPPCX  24     391.900  88.900  60.000  0.00  0.00            
ATOM    281  C1A DPPCX  24     397.100  87.700  62.100  0.00  0.00            
ATOM    282  C2A DPPCX  24     397.900  88.400  66.800  0.00  0.00            
ATOM    283  C3A DPPCX  24     396.800  86.900  69.800  0.00  0.00            
ATOM    284  C4A DPPCX  24     398.100  82.800  73.400  0.00  0.00            
ATOM    285  C1B DPPCX  24     390.100  89.600  62.900  0.00  0.00            
ATOM    286  C2B DPPCX  24     387.300  88.400  65.200  0.00  0.00            
ATOM    287  C3B DPPCX  24     385.500  91.100  67.400  0.00  0.00            
ATOM    288  C4B DPPCX  24     383.100  91.300  71.600  0.00  0.00            
ATOM    289  NC3 DPPCX  25     459.500  57.300  51.800  0.00  0.00            
ATOM    290  PO4 DPPCX  25     455.400  59.500  52.000  0.00  0.00            
ATOM    291  GL1 DPPCX  25     457.200  58.600  56.200  0.00  0.00            
ATOM    292  GL2 DPPCX  25     460.100  57.900  56.600  0.00  0.00            
ATOM    293  C1A DPPCX  25     457.300  59.200  60.700  0.00  0.00            
ATOM    294  C2A DPPCX  25     459.500  58.900  64.700  0.00  0.00            
ATOM    295  C3A DPPCX  25     461.000  60.300  69.200  0.00  0.00            
ATOM    296  C4A DPPCX  25     465.000  61.600  72.800  0.00  0.00            
ATOM    297  C1B DPPCX  25     460.900  56.200  60.000  0.00  0.00            
ATOM    298  C2B DPPCX  25     461.300  53.600  63.500  0.00  0.00            
ATOM    299  C3B DPPCX  25     461.900  52.300  66.900  0.00  0.00            
ATOM    300  C4B DPPCX  25     459.500  52.300  71.100  0.00  0.00            
ATOM    301  NC3 DPPCX  26     130.800 417.400  73.200  0.00  0.00            
ATOM    302  PO4 DPPCX  26     131.900 420.500  75.600  0.00  0.00            
ATOM    303  GL1 DPPCX  26     130.200 418.800  78.700  0.00  0.00            
ATOM    304  GL2 DPPCX  26     131.300 414.700  79.400  0.00  0.00            
ATOM    305  C1A DPPCX  26     128.000 419.700  82.400  0.00  0.00            
ATOM    306  C2A DPPCX  26     125.900 419.200  87.200  0.00  0.00            
ATOM    307  C3A DPPCX  26     125.000 415.600  90.000  0.00  0.00            
ATOM    308  C4A DPPCX  26     125.300 412.800  93.500  0.00  0.00            
ATOM    309  C1B DPPCX  26     130.200 415.300  84.100  0.00  0.00            
ATOM    310  C2B DPPCX  26     131.000 418.200  87.200  0.00  0.00            
ATOM    311  C3B DPPCX  26     132.800 418.800  92.400  0.00  0.00            
ATOM    312  C4B DPPCX  26     137.400 419.500  92.900  0.00  0.00            
ATOM    313  NC3 DPPCX  27     408.400 247.100 118.000  0.00  0.00            
ATOM    314  PO4 DPPCX  27     404.400 246.900 114.500  0.00  0.00            
ATOM    315  GL1 DPPCX  27     405.100 245.400 109.900  0.00  0.00            
ATOM    316  GL2 DPPCX  27     408.300 242.900 109.200  0.00  0.00            
ATOM    317  C1A DPPCX  27     405.400 244.300 105.500  0.00  0.00            
ATOM    318  C2A DPPCX  27     406.900 244.700 101.500  0.00  0.00            
ATOM    319  C3A DPPCX  27     409.700 243.300  97.800  0.00  0.00            
ATOM    320  C4A DPPCX  27     408.800 239.300  96.700  0.00  0.00            
ATOM    321  C1B DPPCX  27     410.600 244.000 105.300  0.00  0.00            
ATOM    322  C2B DPPCX  27     412.200 245.800 100.900  0.00  0.00            
ATOM    323  C3B DPPCX  27     413.600 247.100  96.900  0.00  0.00            
ATOM    324  C4B DPPCX  27     417.200 250.400  96.000  0.00  0.00            
ATOM    325  NC3 DPPCX  28     329.600 173.600  43.000  0.00  0.00            
ATOM    326  PO4 DPPCX  28     333.200 170.600  43.000  0.00  0.00            
ATOM    327  GL1 DPPCX  28     331.700 170.300  46.400  0.00  0.00            
ATOM    328  GL2 DPPCX  28     332.400 167.600  46.500  0.00  0.00            
ATOM    329  C1A DPPCX  28     332.000 170.400  50.700  0.00  0.00            
ATOM    330  C2A DPPCX  28     333.800 168.500  54.700  0.00  0.00            
ATOM    331  C3A DPPCX  28     334.300 165.400  56.300  0.00  0.00            
ATOM    332  C4A DPPCX  28     335.700 164.200  61.000  0.00  0.00            
ATOM    333  C1B DPPCX  28     334.200 164.700  50.700  0.00  0.00            
ATOM    334  C2B DPPCX  28     335.900 162.000  52.900  0.00  0.00            
ATOM    335  C3B DPPCX  28     336.000 158.700  56.700  0.00  0.00            
ATOM    336  C4B DPPCX  28     335.600 156.300  60.900  0.00  0.00            
ATOM    337  NC3 DPPCX  29     142.300 119.400  67.700  0.00  0.00            
ATOM    338  PO4 DPPCX  29     141.700 123.100  68.700  0.00  0.00            
ATOM    339  GL1 DPPCX  29     141.000 124.800  64.300  0.00  0.00            
ATOM    340  GL2 DPPCX  29     139.900 128.500  63.500  0.00  0.00            
ATOM    341  C1A DPPCX  29     141.800 122.600  60.600  0.00  0.00            
ATOM    342  C2A DPPCX  29     143.600 123.400  56.800  0.00  0.00            
ATOM    343  C3A DPPCX  29     141.700 123.900  52.900  0.00  0.00            
ATOM    344  C4A DPPCX  29     138.700 126.600  50.200  0.00  0.00            
ATOM    345  C1B DPPCX  29     141.500 128.300  58.700  0.00  0.00            
ATOM    346  C2B DPPCX  29     143.000 129.400  54.000  0.00  0.00            
ATOM    347  C3B DPPCX  29     143.000 129.100  49.300  0.00  0.00            
ATOM    348  C4B DPPCX  29     141.000 129.500  46.100  0.00  0.00            
ATOM    349  NC3 DPPCX  30     352.100-188.900  31.800  0.00  0.00            
ATOM    350  PO4 DPPCX  30     356.100-189.200  33.700  0.00  0.00            
ATOM    351  GL1 DPPCX  30     357.200-188.000  29.500  0.00  0.00            
ATOM    352  GL2 DPPCX  30     355.600-184.700  30.000  0.00  0.00            
ATOM    353  C1A DPPCX  30     359.300-185.400  25.100  0.00  0.00            
ATOM    354  C2A DPPCX  30     359.500-182.700  21.500  0.00  0.00            
ATOM    355  C3A DPPCX  30     361.100-178.200  19.800  0.00  0.00            
ATOM    356  C4A DPPCX  30     361.500-176.400  23.600  0.00  0.00            
ATOM    357  C1B DPPCX  30     353.100-185.300  25.600  0.00  0.00            
ATOM    358  C2B DPPCX  30     354.300-185.800  21.000  0.00  0.00            
ATOM    359  C3B DPPCX  30     356.500-183.100  17.800  0.00  0.00            
ATOM    360  C4B DPPCX  30     356.900-183.100  12.600  0.00  0.00            
ATOM    361  NC3 DPPCX  31     181.900 413.100  76.700  0.00  0.00            
ATOM    362  PO4 DPPCX  31     185.600 409.700  77.800  0.00  0.00            
ATOM    363  GL1 DPPCX  31     186.200 406.800  80.200  0.00  0.00            
ATOM    364  GL2 DPPCX  31     189.100 406.300  81.200  0.00  0.00            
ATOM    365  C1A DPPCX  31     186.100 402.600  82.900  0.00  0.00            
ATOM    366  C2A DPPCX  31     186.400 399.700  86.400  0.00  0.00            
ATOM    367  C3A DPPCX  31     184.600 398.300  90.600  0.00  0.00            
ATOM    368  C4A DPPCX  31     184.300 397.100  95.200  0.00  0.00            
ATOM    369  C1B DPPCX  31     190.800 404.200  84.300  0.00  0.00            
ATOM    370  C2B DPPCX  31     191.700 401.200  86.600  0.00  0.00            
ATOM    371  C3B DPPCX  31     193.100 398.900  89.800  0.00  0.00            
ATOM    372  C4B DPPCX  31     194.300 396.400  94.300  0.00  0.00            
ATOM    373  NC3 DPPCX  32     373.100 186.800  98.800  0.00  0.00            
ATOM    374  PO4 DPPCX  32     377.400 186.200  99.000  0.00  0.00            
ATOM    375  GL1 DPPCX  32     380.200 185.400  95.900  0.00  0.00            
ATOM    376  GL2 DPPCX  32     380.600 188.200  93.200  0.00  0.00            
ATOM    377  C1A DPPCX  32     383.500 184.500  91.900  0.00  0.00            
ATOM    378  C2A DPPCX  32     386.700 183.400  88.800  0.00  0.00            
ATOM    379  C3A DPPCX  32     389.000 183.000  84.400  0.00  0.00            
ATOM    380  C4A DPPCX  32     388.700 182.900  80.000  0.00  0.00            
ATOM    381  C1B DPPCX  32     378.600 187.500  90.700  0.00  0.00            
ATOM    382  C2B DPPCX  32     378.900 188.200  86.600  0.00  0.00            
ATOM    383  C3B DPPCX  32     379.800 187.900  82.200  0.00  0.00            
ATOM    384  C4B DPPCX  32     383.400 189.000  80.200  0.00  0.00            
ATOM    385  NC3 DPPCX  33     144.500 299.800  85.000  0.00  0.00            
ATOM    386  PO4 DPPCX  33     143.300 297.800  81.600  0.00  0.00            
ATOM    387  GL1 DPPCX  33     146.100 296.700  79.000  0.00  0.00            
ATOM    388  GL2 DPPCX  33     147.700 299.200  79.300  0.00  0.00            
ATOM    389  C1A DPPCX  33     147.600 296.700  75.100  0.00  0.00            
ATOM    390  C2A DPPCX  33     148.500 298.800  72.000  0.00  0.00            
ATOM    391  C3A DPPCX  33     148.300 298.500  67.600  0.00  0.00            
ATOM    392  C4A DPPCX  33     150.200 298.500  62.400  0.00  0.00            
ATOM    393  C1B DPPCX  33     150.400 301.800  75.200  0.00  0.00            
ATOM    394  C2B DPPCX  33     150.300 304.200  70.800  0.00  0.00            
ATOM    395  C3B DPPCX  33     152.300 308.600  68.800  0.00  0.00            
ATOM    396  C4B DPPCX  33     151.800 312.300  68.700  0.00  0.00            
ATOM    397  NC3 DPPCX  34     344.100 -94.800  62.600  0.00  0.00            
ATOM    398  PO4 DPPCX  34     340.800 -94.600  61.600  0.00  0.00            
ATOM    399  GL1 DPPCX  34     343.200 -93.100  57.900  0.00  0.00            
ATOM    400  GL2 DPPCX  34     341.300 -90.100  57.900  0.00  0.00            
ATOM    401  C1A DPPCX  34     347.300 -92.000  57.200  0.00  0.00            
ATOM    402  C2A DPPCX  34     347.900 -89.500  53.900  0.00  0.00            
ATOM    403  C3A DPPCX  34     346.200 -87.900  50.000  0.00  0.00            
ATOM    404  C4A DPPCX  34     345.400 -89.800  46.600  0.00  0.00            
ATOM    405  C1B DPPCX  34     342.800 -86.800  55.700  0.00  0.00            
ATOM    406  C2B DPPCX  34     343.200 -83.100  53.800  0.00  0.00            
ATOM    407  C3B DPPCX  34     345.400 -82.700  49.600  0.00  0.00            
ATOM    408  C4B DPPCX  34     343.300 -80.000  46.500  0.00  0.00            
ATOM    409  NC3 DPPCX  35      94.100 276.800  77.400  0.00  0.00            
ATOM    410  PO4 DPPCX  35      98.000 275.900  77.700  0.00  0.00            
ATOM    411  GL1 DPPCX  35      96.400 272.500  75.300  0.00  0.00            
ATOM    412  GL2 DPPCX  35      98.500 272.700  73.300  0.00  0.00            
ATOM    413  C1A DPPCX  35      94.200 271.800  71.500  0.00  0.00            
ATOM    414  C2A DPPCX  35      92.900 272.400  66.900  0.00  0.00            
ATOM    415  C3A DPPCX  35      89.900 274.600  66.300  0.00  0.00            
ATOM    416  C4A DPPCX  35      89.300 276.100  62.400  0.00  0.00            
ATOM    417  C1B DPPCX  35      97.900 272.900  68.200  0.00  0.00            
ATOM    418  C2B DPPCX  35      98.600 273.500  64.700  0.00  0.00            
ATOM    419  C3B DPPCX  35      99.400 272.000  60.400  0.00  0.00            
ATOM    420  C4B DPPCX  35      99.500 272.000  56.300  0.00  0.00            
ATOM    421  NC3 DPPCX  36     201.200  51.100  71.100  0.00  0.00            
ATOM    422  PO4 DPPCX  36     204.500  51.800  70.300  0.00  0.00            
ATOM    423  GL1 DPPCX  36     204.700  51.100  65.300  0.00  0.00            
ATOM    424  GL2 DPPCX  36     205.300  47.600  63.600  0.00  0.00            
ATOM    425  C1A DPPCX  36     203.700  51.600  61.000  0.00  0.00            
ATOM    426  C2A DPPCX  36     202.300  55.000  58.500  0.00  0.00            
ATOM    427  C3A DPPCX  36     200.100  57.700  57.200  0.00  0.00            
ATOM    428  C4A DPPCX  36     198.900  62.100  55.700  0.00  0.00            
ATOM    429  C1B DPPCX  36     208.300  49.700  60.800  0.00  0.00            
ATOM    430  C2B DPPCX  36     207.300  49.700  56.400  0.00  0.00            
ATOM    431  C3B DPPCX  36     205.600  52.500  52.900  0.00  0.00            
ATOM    432  C4B DPPCX  36     204.800  50.700  49.100  0.00  0.00            
ATOM    433  NC3 DPPCX  37     326.200  84.900  49.000  0.00  0.00            
ATOM    434  PO4 DPPCX  37     330.200  83.200  48.000  0.00  0.00            
ATOM    435  GL1 DPPCX  37     331.700  82.600  52.000  0.00  0.00            
ATOM    436  GL2 DPPCX  37     335.400  82.700  52.000  0.00  0.00            
ATOM    437  C1A DPPCX  37     332.600  82.000  56.200  0.00  0.00            
ATOM    438  C2A DPPCX  37     334.500  80.700  60.000  0.00  0.00            
ATOM    439  C3A DPPCX  37     336.500  79.500  63.700  0.00  0.00            
ATOM    440  C4A DPPCX  37     337.900  79.100  67.700  0.00  0.00            
ATOM    441  C1B DPPCX  37     336.000  85.200  55.800  0.00  0.00            
ATOM    442  C2B DPPCX  37     334.100  85.600  60.200  0.00  0.00            
ATOM    443  C3B DPPCX  37     331.300  83.100  63.400  0.00  0.00            
ATOM    444  C4B DPPCX  37     328.600  79.400  63.100  0.00  0.00            
ATOM    445  NC3 DPPCX  38     171.600 484.600 103.100  0.00  0.00            
ATOM    446  PO4 DPPCX  38     166.800 486.400 102.400  0.00  0.00            
ATOM    447  GL1 DPPCX  38     167.700 485.500 107.000  0.00  0.00            
ATOM    448  GL2 DPPCX  38     167.200 487.800 108.900  0.00  0.00            
ATOM    449  C1A DPPCX  38     169.500 484.900 112.300  0.00  0.00            
ATOM    450  C2A DPPCX  38     170.900 485.200 116.500  0.00  0.00            
ATOM    451  C3A DPPCX  38     172.500 486.800 119.000  0.00  0.00            
ATOM    452  C4A DPPCX  38     173.700 486.400 123.300  0.00  0.00            
ATOM    453  C1B DPPCX  38     165.100 486.300 112.300  0.00  0.00            
ATOM    454  C2B DPPCX  38     165.700 483.800 116.200  0.00  0.00            
ATOM    455  C3B DPPCX  38     167.200 483.600 119.400  0.00  0.00            
ATOM    456  C4B DPPCX  38     170.200 483.500 121.600  0.00  0.00            
ATOM    457  NC3 DPPCX  39     120.500 207.000  25.900  0.00  0.00            
ATOM    458  PO4 DPPCX  39     123.400 203.300  26.400  0.00  0.00            
ATOM    459  GL1 DPPCX  39     124.200 204.200  31.000  0.00  0.00            
ATOM    460  GL2 DPPCX  39     121.400 204.500  32.100  0.00  0.00            
ATOM    461  C1A DPPCX  39     125.600 201.700  35.100  0.00  0.00            
ATOM    462  C2A DPPCX  39     123.600 200.300  38.700  0.00  0.00            
ATOM    463  C3A DPPCX  39     121.200 198.100  40.400  0.00  0.00            
ATOM    464  C4A DPPCX  39     119.400 194.500  42.000  0.00  0.00            
ATOM    465  C1B DPPCX  39     117.100 202.800  33.400  0.00  0.00            
ATOM    466  C2B DPPCX  39     112.900 201.600  34.800  0.00  0.00            
ATOM    467  C3B DPPCX  39     109.100 198.800  37.600  0.00  0.00            
ATOM    468  C4B DPPCX  39     106.400 197.100  40.300  0.00  0.00            
ATOM    469  NC3 DPPCX  40     156.000 346.500 101.500  0.00  0.00            
ATOM    470  PO4 DPPCX  40     155.200 350.000  99.300  0.00  0.00            
ATOM    471  GL1 DPPCX  40     156.800 351.900  96.000  0.00  0.00            
ATOM    472  GL2 DPPCX  40     155.700 350.300  93.100  0.00  0.00            
ATOM    473  C1A DPPCX  40     157.400 355.800  93.500  0.00  0.00            
ATOM    474  C2A DPPCX  40     159.100 356.000  89.800  0.00  0.00            
ATOM    475  C3A DPPCX  40     161.600 356.500  87.100  0.00  0.00            
ATOM    476  C4A DPPCX  40     164.500 354.400  84.900  0.00  0.00            
ATOM    477  C1B DPPCX  40     154.700 353.100  89.600  0.00  0.00            
ATOM    478  C2B DPPCX  40     155.100 354.700  86.000  0.00  0.00            
ATOM    479  C3B DPPCX  40     153.500 356.200  81.200  0.00  0.00            
ATOM    480  C4B DPPCX  40     155.800 358.700  77.900  0.00  0.00            
ATOM    481  NC3 DPPCX  41     316.100 -81.800  17.600  0.00  0.00            
ATOM    482  PO4 DPPCX  41     317.800 -79.300  20.400  0.00  0.00            
ATOM    483  GL1 DPPCX  41     317.500 -76.200  24.200  0.00  0.00            
ATOM    484  GL2 DPPCX  41     320.200 -77.000  27.000  0.00  0.00            
ATOM    485  C1A DPPCX  41     316.400 -74.300  28.200  0.00  0.00            
ATOM    486  C2A DPPCX  41     316.500 -73.300  31.800  0.00  0.00            
ATOM    487  C3A DPPCX  41     314.600 -76.500  35.200  0.00  0.00            
ATOM    488  C4A DPPCX  41     315.100 -76.200  38.600  0.00  0.00            
ATOM    489  C1B DPPCX  41     320.700 -78.000  30.900  0.00  0.00            
ATOM    490  C2B DPPCX  41     319.100 -78.500  35.700  0.00  0.00            
ATOM    491  C3B DPPCX  41     316.900 -81.100  38.700  0.00  0.00            
ATOM    492  C4B DPPCX  41     318.200 -82.100  43.800  0.00  0.00            
ATOM    493  NC3 DPPCX  42     207.700 193.700  77.300  0.00  0.00            
ATOM    494  PO4 DPPCX  42     204.100 191.500  76.600  0.00  0.00            
ATOM    495  GL1 DPPCX  42     204.600 192.500  71.400  0.00  0.00            
ATOM    496  GL2 DPPCX  42     207.600 193.700  69.400  0.00  0.00            
ATOM    497  C1A DPPCX  42     202.200 192.500  67.300  0.00  0.00            
ATOM    498  C2A DPPCX  42     199.700 192.300  63.200  0.00  0.00            
ATOM    499  C3A DPPCX  42     198.400 191.900  59.100  0.00  0.00            
ATOM    500  C4A DPPCX  42     198.400 191.200  54.600  0.00  0.00            
ATOM    501  C1B DPPCX  42     207.300 195.600  65.600  0.00  0.00            
ATOM    502  C2B DPPCX  42     208.700 198.100  62.000  0.00  0.00            
ATOM    503  C3B DPPCX  42     206.900 200.100  59.100  0.00  0.00            
ATOM    504  C4B DPPCX  42     208.800 200.900  54.600  0.00  0.00            
ATOM    505  NC3 DPPCX  43     279.700 204.100  83.400  0.00  0.00            
ATOM    506  PO4 DPPCX  43     283.600 202.900  82.900  0.00  0.00            
ATOM    507  GL1 DPPCX  43     280.600 204.100  78.300  0.00  0.00            
ATOM    508  GL2 DPPCX  43     280.000 207.600  79.600  0.00  0.00            
ATOM    509  C1A DPPCX  43     283.500 203.100  74.700  0.00  0.00            
ATOM    510  C2A DPPCX  43     283.100 204.200  70.200  0.00  0.00            
ATOM    511  C3A DPPCX  43     280.100 206.100  67.100  0.00  0.00            
ATOM    512  C4A DPPCX  43     278.400 205.800  63.900  0.00  0.00            
ATOM    513  C1B DPPCX  43     281.200 209.000  75.800  0.00  0.00            
ATOM    514  C2B DPPCX  43     282.900 212.500  74.600  0.00  0.00            
ATOM    515  C3B DPPCX  43     285.700 216.000  71.000  0.00  0.00            
ATOM    516  C4B DPPCX  43     288.100 218.400  68.100  0.00  0.00            
ATOM    517  NC3 DPPCX  44     226.000 528.100 108.400  0.00  0.00            
ATOM    518  PO4 DPPCX  44     227.000 523.600 111.800  0.00  0.00            
ATOM    519  GL1 DPPCX  44     226.100 524.300 115.800  0.00  0.00            
ATOM    520  GL2 DPPCX  44     221.900 524.200 116.700  0.00  0.00            
ATOM    521  C1A DPPCX  44     230.000 523.900 118.400  0.00  0.00            
ATOM    522  C2A DPPCX  44     233.000 525.900 118.800  0.00  0.00            
ATOM    523  C3A DPPCX  44     234.900 529.600 121.400  0.00  0.00            
ATOM    524  C4A DPPCX  44     238.200 529.900 123.900  0.00  0.00            
ATOM    525  C1B DPPCX  44     224.100 520.500 118.600  0.00  0.00            
ATOM    526  C2B DPPCX  44     224.500 518.200 122.200  0.00  0.00            
ATOM    527  C3B DPPCX  44     224.600 520.600 126.300  0.00  0.00            
ATOM    528  C4B DPPCX  44     224.700 523.300 129.000  0.00  0.00            
ATOM    529  NC3 DPPCX  45     351.400 -99.100  19.000  0.00  0.00            
ATOM    530  PO4 DPPCX  45     347.100 -98.900  20.100  0.00  0.00            
ATOM    531  GL1 DPPCX  45     348.500-101.400  23.200  0.00  0.00            
ATOM    532  GL2 DPPCX  45     349.900 -99.500  26.700  0.00  0.00            
ATOM    533  C1A DPPCX  45     347.800-104.100  26.800  0.00  0.00            
ATOM    534  C2A DPPCX  45     347.300-105.300  30.400  0.00  0.00            
ATOM    535  C3A DPPCX  45     344.500-103.700  33.600  0.00  0.00            
ATOM    536  C4A DPPCX  45     341.800 -99.900  35.500  0.00  0.00            
ATOM    537  C1B DPPCX  45     351.800-101.800  29.400  0.00  0.00            
ATOM    538  C2B DPPCX  45     351.300-102.000  34.500  0.00  0.00            
ATOM    539  C3B DPPCX  45     349.900-104.100  38.200  0.00  0.00            
ATOM    540  C4B DPPCX  45     348.700-107.700  41.000  0.00  0.00            
ATOM    541  NC3 DPPCX  46     188.000 292.300  45.700  0.00  0.00            
ATOM    542  PO4 DPPCX  46     188.900 289.200  47.700  0.00  0.00            
ATOM    543  GL1 DPPCX  46     188.900 289.000  51.700  0.00  0.00            
ATOM    544  GL2 DPPCX  46     187.800 291.600  52.800  0.00  0.00            
ATOM    545  C1A DPPCX  46     186.900 286.700  55.000  0.00  0.00            
ATOM    546  C2A DPPCX  46     185.100 283.900  57.600  0.00  0.00            
ATOM    547  C3A DPPCX  46     184.400 281.300  59.600  0.00  0.00            
ATOM    548  C4A DPPCX  46     181.800 278.000  59.800  0.00  0.00            
ATOM    549  C1B DPPCX  46     191.500 292.400  54.100  0.00  0.00            
ATOM    550  C2B DPPCX  46     192.800 292.200  58.300  0.00  0.00            
ATOM    551  C3B DPPCX  46     191.200 292.500  62.100  0.00  0.00            
ATOM    552  C4B DPPCX  46     190.200 289.100  64.800  0.00  0.00            
ATOM    553  NC3 DPPCX  47     230.300 -44.000  14.800  0.00  0.00            
ATOM    554  PO4 DPPCX  47     232.700 -44.100  19.300  0.00  0.00            
ATOM    555  GL1 DPPCX  47     235.200 -43.900  23.000  0.00  0.00            
ATOM    556  GL2 DPPCX  47     238.000 -42.500  24.400  0.00  0.00            
ATOM    557  C1A DPPCX  47     234.200 -44.400  28.000  0.00  0.00            
ATOM    558  C2A DPPCX  47     231.600 -45.800  31.900  0.00  0.00            
ATOM    559  C3A DPPCX  47     228.000 -47.300  34.500  0.00  0.00            
ATOM    560  C4A DPPCX  47     225.200 -46.700  37.700  0.00  0.00            
ATOM    561  C1B DPPCX  47     240.000 -44.400  27.900  0.00  0.00            
ATOM    562  C2B DPPCX  47     241.200 -44.600  32.500  0.00  0.00            
ATOM    563  C3B DPPCX  47     243.500 -43.600  35.900  0.00  0.00            
ATOM    564  C4B DPPCX  47     246.500 -45.400  40.100  0.00  0.00            
ATOM    565  NC3 DPPCX  48      56.000 397.100 105.300  0.00  0.00            
ATOM    566  PO4 DPPCX  48      52.100 398.600 104.000  0.00  0.00            
ATOM    567  GL1 DPPCX  48      54.000 399.600  99.900  0.00  0.00            
ATOM    568  GL2 DPPCX  48      56.900 400.600 100.800  0.00  0.00            
ATOM    569  C1A DPPCX  48      55.400 402.300  96.400  0.00  0.00            
ATOM    570  C2A DPPCX  48      58.700 402.800  94.600  0.00  0.00            
ATOM    571  C3A DPPCX  48      59.900 405.700  91.900  0.00  0.00            
ATOM    572  C4A DPPCX  48      58.200 408.800  89.300  0.00  0.00            
ATOM    573  C1B DPPCX  48      58.400 397.900  96.500  0.00  0.00            
ATOM    574  C2B DPPCX  48      60.900 397.900  92.600  0.00  0.00            
ATOM    575  C3B DPPCX  48      60.700 395.500  89.600  0.00  0.00            
ATOM    576  C4B DPPCX  48      59.400 393.400  86.000  0.00  0.00            
ATOM    577  NC3 DPPCX  49     201.300 344.500 104.500  0.00  0.00            
ATOM    578  PO4 DPPCX  49     197.500 344.700 102.000  0.00  0.00            
ATOM    579  GL1 DPPCX  49     196.400 345.300  98.100  0.00  0.00            
ATOM    580  GL2 DPPCX  49     200.300 344.700  97.400  0.00  0.00            
ATOM    581  C1A DPPCX  49     195.500 343.500  94.700  0.00  0.00            
ATOM    582  C2A DPPCX  49     193.600 345.000  90.900  0.00  0.00            
ATOM    583  C3A DPPCX  49     191.500 343.500  87.200  0.00  0.00            
ATOM    584  C4A DPPCX  49     187.900 341.500  85.600  0.00  0.00            
ATOM    585  C1B DPPCX  49     198.100 348.800  95.200  0.00  0.00            
ATOM    586  C2B DPPCX  49     197.500 350.500  91.900  0.00  0.00            
ATOM    587  C3B DPPCX  49     200.100 353.100  88.500  0.00  0.00            
ATOM    588  C4B DPPCX  49     201.100 352.200  84.300  0.00  0.00            
ATOM    589  NC3 DPPCX  50     294.600 443.600  85.300  0.00  0.00            
ATOM    590  PO4 DPPCX  50     298.700 442.200  83.400  0.00  0.00            
ATOM    591  GL1 DPPCX  50     297.900 440.600  87.200  0.00  0.00            
ATOM    592  GL2 DPPCX  50     299.700 442.900  89.100  0.00  0.00            
ATOM    593  C1A DPPCX  50     296.600 438.700  91.200  0.00  0.00            
ATOM    594  C2A DPPCX  50     292.900 438.500  93.900  0.00  0.00            
ATOM    595  C3A DPPCX  50     292.200 435.800  97.600  0.00  0.00            
ATOM    596  C4A DPPCX  50     291.200 436.300 101.500  0.00  0.00            
ATOM    597  C1B DPPCX  50     297.100 443.800  92.700  0.00  0.00            
ATOM    598  C2B DPPCX  50     296.300 441.800  96.700  0.00  0.00            
ATOM    599  C3B DPPCX  50     295.100 438.800 100.200  0.00  0.00            
ATOM    600  C4B DPPCX  50     296.100 436.900 103.600  0.00  0.00            
ATOM    601  NC3 DPPCX  51     464.800 -97.700  69.800  0.00  0.00            
ATOM    602  PO4 DPPCX  51     462.400 -94.700  67.500  0.00  0.00            
ATOM    603  GL1 DPPCX  51     463.500 -91.900  64.000  0.00  0.00            
ATOM    604  GL2 DPPCX  51     465.000 -89.600  64.200  0.00  0.00            
ATOM    605  C1A DPPCX  51     465.200 -91.500  59.800  0.00  0.00            
ATOM    606  C2A DPPCX  51     463.400 -92.200  56.100  0.00  0.00            
ATOM    607  C3A DPPCX  51     465.100 -92.900  51.600  0.00  0.00            
ATOM    608  C4A DPPCX  51     464.800 -95.000  47.900  0.00  0.00            
ATOM    609  C1B DPPCX  51     462.300 -87.500  61.000  0.00  0.00            
ATOM    610  C2B DPPCX  51     462.100 -85.500  57.000  0.00  0.00            
ATOM    611  C3B DPPCX  51     462.400 -83.800  54.100  0.00  0.00            
ATOM    612  C4B DPPCX  51     462.600 -81.200  50.200  0.00  0.00            
ATOM    613  NC3 DPPCX  52     289.900 404.200 121.100  0.00  0.00            
ATOM    614  PO4 DPPCX  52     286.400 405.100 120.300  0.00  0.00            
ATOM    615  GL1 DPPCX  52     288.100 403.300 116.900  0.00  0.00            
ATOM    616  GL2 DPPCX  52     287.000 401.100 115.800  0.00  0.00            
ATOM    617  C1A DPPCX  52     288.300 405.900 113.700  0.00  0.00            
ATOM    618  C2A DPPCX  52     289.000 406.800 108.800  0.00  0.00            
ATOM    619  C3A DPPCX  52     288.900 408.700 105.200  0.00  0.00            
ATOM    620  C4A DPPCX  52     291.600 409.000 100.900  0.00  0.00            
ATOM    621  C1B DPPCX  52     287.100 400.900 111.700  0.00  0.00            
ATOM    622  C2B DPPCX  52     285.300 403.100 107.700  0.00  0.00            
ATOM    623  C3B DPPCX  52     283.300 404.600 104.100  0.00  0.00            
ATOM    624  C4B DPPCX  52     280.100 407.100 101.600  0.00  0.00            
ATOM    625  NC3 DPPCX  53     221.900 383.100 113.100  0.00  0.00            
ATOM    626  PO4 DPPCX  53     225.700 385.700 113.700  0.00  0.00            
ATOM    627  GL1 DPPCX  53     225.400 385.300 110.000  0.00  0.00            
ATOM    628  GL2 DPPCX  53     226.600 383.500 108.400  0.00  0.00            
ATOM    629  C1A DPPCX  53     224.300 386.600 105.800  0.00  0.00            
ATOM    630  C2A DPPCX  53     222.000 387.600 102.800  0.00  0.00            
ATOM    631  C3A DPPCX  53     221.800 392.700 101.400  0.00  0.00            
ATOM    632  C4A DPPCX  53     221.500 395.800  97.500  0.00  0.00            
ATOM    633  C1B DPPCX  53     226.300 382.500 104.100  0.00  0.00            
ATOM    634  C2B DPPCX  53     224.000 383.700 100.000  0.00  0.00            
ATOM    635  C3B DPPCX  53     221.400 386.700  97.600  0.00  0.00            
ATOM    636  C4B DPPCX  53     217.200 388.400  99.900  0.00  0.00            
ATOM    637  NC3 DPPCX  54     294.600-148.600  46.500  0.00  0.00            
ATOM    638  PO4 DPPCX  54     293.600-144.400  44.800  0.00  0.00            
ATOM    639  GL1 DPPCX  54     294.100-144.500  40.800  0.00  0.00            
ATOM    640  GL2 DPPCX  54     295.100-142.400  37.500  0.00  0.00            
ATOM    641  C1A DPPCX  54     294.400-147.400  37.300  0.00  0.00            
ATOM    642  C2A DPPCX  54     297.500-147.100  34.000  0.00  0.00            
ATOM    643  C3A DPPCX  54     298.200-147.100  29.800  0.00  0.00            
ATOM    644  C4A DPPCX  54     296.100-145.900  26.700  0.00  0.00            
ATOM    645  C1B DPPCX  54     295.300-142.500  32.900  0.00  0.00            
ATOM    646  C2B DPPCX  54     295.800-140.300  28.300  0.00  0.00            
ATOM    647  C3B DPPCX  54     297.300-137.700  25.600  0.00  0.00            
ATOM    648  C4B DPPCX  54     296.800-133.700  27.100  0.00  0.00            
ATOM    649  NC3 DPPCX  55     163.200 367.600 106.300  0.00  0.00            
ATOM    650  PO4 DPPCX  55     160.600 364.300 104.300  0.00  0.00            
ATOM    651  GL1 DPPCX  55     164.900 365.000 100.600  0.00  0.00            
ATOM    652  GL2 DPPCX  55     166.600 368.200 102.100  0.00  0.00            
ATOM    653  C1A DPPCX  55     165.300 363.600  97.100  0.00  0.00            
ATOM    654  C2A DPPCX  55     167.100 365.300  93.000  0.00  0.00            
ATOM    655  C3A DPPCX  55     168.100 366.200  89.200  0.00  0.00            
ATOM    656  C4A DPPCX  55     168.900 368.600  86.100  0.00  0.00            
ATOM    657  C1B DPPCX  55     168.700 366.700  98.200  0.00  0.00            
ATOM    658  C2B DPPCX  55     172.200 366.700  95.400  0.00  0.00            
ATOM    659  C3B DPPCX  55     173.000 367.400  90.900  0.00  0.00            
ATOM    660  C4B DPPCX  55     173.300 366.000  87.400  0.00  0.00            
ATOM    661  NC3 DPPCX  56     396.800 -44.900  34.500  0.00  0.00            
ATOM    662  PO4 DPPCX  56     400.500 -46.700  34.500  0.00  0.00            
ATOM    663  GL1 DPPCX  56     399.800 -48.800  37.800  0.00  0.00            
ATOM    664  GL2 DPPCX  56     398.400 -52.500  39.500  0.00  0.00            
ATOM    665  C1A DPPCX  56     400.000 -47.600  42.000  0.00  0.00            
ATOM    666  C2A DPPCX  56     399.300 -46.600  46.400  0.00  0.00            
ATOM    667  C3A DPPCX  56     400.200 -43.900  49.500  0.00  0.00            
ATOM    668  C4A DPPCX  56     397.200 -41.700  51.800  0.00  0.00            
ATOM    669  C1B DPPCX  56     400.600 -52.900  43.600  0.00  0.00            
ATOM    670  C2B DPPCX  56     402.800 -51.100  45.900  0.00  0.00            
ATOM    671  C3B DPPCX  56     401.200 -49.800  49.600  0.00  0.00            
ATOM    672  C4B DPPCX  56     401.300 -51.100  54.700  0.00  0.00            
ATOM    673  NC3 DPPCX  57     555.900 -19.500  41.900  0.00  0.00            
ATOM    674  PO4 DPPCX  57     552.500 -21.200  43.200  0.00  0.00            
ATOM    675  GL1 DPPCX  57     554.800 -21.700  47.700  0.00  0.00            
ATOM    676  GL2 DPPCX  57     554.700 -25.900  47.900  0.00  0.00            
ATOM    677  C1A DPPCX  57     555.900 -22.500  52.700  0.00  0.00            
ATOM    678  C2A DPPCX  57     555.600 -25.500  55.500  0.00  0.00            
ATOM    679  C3A DPPCX  57     557.000 -26.200  59.200  0.00  0.00            
ATOM    680  C4A DPPCX  57     557.100 -26.600  63.400  0.00  0.00            
ATOM    681  C1B DPPCX  57     554.100 -29.100  52.100  0.00  0.00            
ATOM    682  C2B DPPCX  57     554.400 -30.700  55.100  0.00  0.00            
ATOM    683  C3B DPPCX  57     554.400 -30.600  59.000  0.00  0.00            
ATOM    684  C4B DPPCX  57     555.600 -31.100  62.300  0.00  0.00            
ATOM    685  NC3 DPPCX  58      94.800 233.200  28.100  0.00  0.00            
ATOM    686  PO4 DPPCX  58      99.900 232.000  27.800  0.00  0.00            
ATOM    687  GL1 DPPCX  58      97.600 232.100  32.400  0.00  0.00            
ATOM    688  GL2 DPPCX  58      93.600 232.600  33.400  0.00  0.00            
ATOM    689  C1A DPPCX  58      95.900 229.300  36.200  0.00  0.00            
ATOM    690  C2A DPPCX  58      92.500 227.700  39.800  0.00  0.00            
ATOM    691  C3A DPPCX  58      92.700 228.300  44.000  0.00  0.00            
ATOM    692  C4A DPPCX  58      95.000 228.200  48.800  0.00  0.00            
ATOM    693  C1B DPPCX  58      91.900 233.100  37.400  0.00  0.00            
ATOM    694  C2B DPPCX  58      90.500 232.600  40.900  0.00  0.00            
ATOM    695  C3B DPPCX  58      90.500 232.100  45.300  0.00  0.00            
ATOM    696  C4B DPPCX  58      86.800 231.800  48.200  0.00  0.00            
ATOM    697  NC3 DPPCX  59     239.200 401.700 119.100  0.00  0.00            
ATOM    698  PO4 DPPCX  59     243.900 402.900 120.500  0.00  0.00            
ATOM    699  GL1 DPPCX  59     246.000 404.200 117.500  0.00  0.00            
ATOM    700  GL2 DPPCX  59     247.700 400.900 116.000  0.00  0.00            
ATOM    701  C1A DPPCX  59     243.200 403.600 113.900  0.00  0.00            
ATOM    702  C2A DPPCX  59     241.400 402.400 110.600  0.00  0.00            
ATOM    703  C3A DPPCX  59     239.100 400.500 108.100  0.00  0.00            
ATOM    704  C4A DPPCX  59     238.400 397.000 108.700  0.00  0.00            
ATOM    705  C1B DPPCX  59     249.500 402.700 112.500  0.00  0.00            
ATOM    706  C2B DPPCX  59     249.200 407.500 110.800  0.00  0.00            
ATOM    707  C3B DPPCX  59     246.800 411.600 109.700  0.00  0.00            
ATOM    708  C4B DPPCX  59     241.700 411.400 107.900  0.00  0.00            
ATOM    709  NC3 DPPCX  60     254.100-102.100  50.200  0.00  0.00            
ATOM    710  PO4 DPPCX  60     253.800 -99.400  46.800  0.00  0.00            
ATOM    711  GL1 DPPCX  60     256.000 -99.000  42.500  0.00  0.00            
ATOM    712  GL2 DPPCX  60     258.500-101.800  42.300  0.00  0.00            
ATOM    713  C1A DPPCX  60     255.100 -95.900  39.000  0.00  0.00            
ATOM    714  C2A DPPCX  60     255.500 -95.000  34.900  0.00  0.00            
ATOM    715  C3A DPPCX  60     257.500 -95.100  30.600  0.00  0.00            
ATOM    716  C4A DPPCX  60     261.000 -95.000  27.700  0.00  0.00            
ATOM    717  C1B DPPCX  60     257.600-102.300  37.700  0.00  0.00            
ATOM    718  C2B DPPCX  60     255.200-101.300  33.900  0.00  0.00            
ATOM    719  C3B DPPCX  60     253.300 -98.300  31.300  0.00  0.00            
ATOM    720  C4B DPPCX  60     253.500 -93.100  29.100  0.00  0.00            
ATOM    721  NC3 DPPCX  61     311.700  65.700  48.500  0.00  0.00            
ATOM    722  PO4 DPPCX  61     315.500  68.600  45.900  0.00  0.00            
ATOM    723  GL1 DPPCX  61     317.000  70.200  50.200  0.00  0.00            
ATOM    724  GL2 DPPCX  61     315.700  67.500  51.600  0.00  0.00            
ATOM    725  C1A DPPCX  61     314.300  72.200  52.600  0.00  0.00            
ATOM    726  C2A DPPCX  61     314.500  71.000  57.300  0.00  0.00            
ATOM    727  C3A DPPCX  61     315.100  73.600  61.000  0.00  0.00            
ATOM    728  C4A DPPCX  61     314.600  74.600  65.800  0.00  0.00            
ATOM    729  C1B DPPCX  61     318.000  68.000  54.900  0.00  0.00            
ATOM    730  C2B DPPCX  61     318.800  70.300  59.000  0.00  0.00            
ATOM    731  C3B DPPCX  61     317.900  67.800  62.600  0.00  0.00            
ATOM    732  C4B DPPCX  61     316.200  63.900  64.800  0.00  0.00            
ATOM    733  NC3 DPPCX  62     275.600 381.100  69.400  0.00  0.00            
ATOM    734  PO4 DPPCX  62     274.600 380.400  74.600  0.00  0.00            
ATOM    735  GL1 DPPCX  62     274.000 377.600  78.800  0.00  0.00            
ATOM    736  GL2 DPPCX  62     271.900 375.000  77.700  0.00  0.00            
ATOM    737  C1A DPPCX  62     274.300 378.100  83.500  0.00  0.00            
ATOM    738  C2A DPPCX  62     272.700 376.200  88.200  0.00  0.00            
ATOM    739  C3A DPPCX  62     272.400 376.000  92.400  0.00  0.00            
ATOM    740  C4A DPPCX  62     274.000 378.400  95.400  0.00  0.00            
ATOM    741  C1B DPPCX  62     269.200 375.400  81.100  0.00  0.00            
ATOM    742  C2B DPPCX  62     269.000 374.600  85.100  0.00  0.00            
ATOM    743  C3B DPPCX  62     268.000 376.900  89.400  0.00  0.00            
ATOM    744  C4B DPPCX  62     265.700 378.900  92.300  0.00  0.00            
ATOM    745  NC3 DPPCX  63     241.400 230.000  94.400  0.00  0.00            
ATOM    746  PO4 DPPCX  63     241.600 230.300  90.100  0.00  0.00            
ATOM    747  GL1 DPPCX  63     243.500 234.300  87.300  0.00  0.00            
ATOM    748  GL2 DPPCX  63     245.300 235.800  89.200  0.00  0.00            
ATOM    749  C1A DPPCX  63     242.400 235.200  83.800  0.00  0.00            
ATOM    750  C2A DPPCX  63     244.400 234.600  80.300  0.00  0.00            
ATOM    751  C3A DPPCX  63     245.200 236.200  75.900  0.00  0.00            
ATOM    752  C4A DPPCX  63     247.200 233.900  72.300  0.00  0.00            
ATOM    753  C1B DPPCX  63     245.700 238.800  85.400  0.00  0.00            
ATOM    754  C2B DPPCX  63     245.200 239.300  81.900  0.00  0.00            
ATOM    755  C3B DPPCX  63     245.800 241.200  78.300  0.00  0.00            
ATOM    756  C4B DPPCX  63     243.300 243.600  75.500  0.00  0.00            
ATOM    757  NC3 DPPCX  64     566.400 -67.500  29.700  0.00  0.00            
ATOM    758  PO4 DPPCX  64     563.200 -71.700  32.300  0.00  0.00            
ATOM    759  GL1 DPPCX  64     565.300 -71.600  36.500  0.00  0.00            
ATOM    760  GL2 DPPCX  64     563.300 -73.200  38.200  0.00  0.00            
ATOM    761  C1A DPPCX  64     567.500 -72.500  40.500  0.00  0.00            
ATOM    762  C2A DPPCX  64     568.500 -73.100  44.300  0.00  0.00            
ATOM    763  C3A DPPCX  64     568.300 -76.900  47.000  0.00  0.00            
ATOM    764  C4A DPPCX  64     568.600 -75.500  51.100  0.00  0.00            
ATOM    765  C1B DPPCX  64     559.900 -76.000  39.800  0.00  0.00            
ATOM    766  C2B DPPCX  64     558.900 -80.600  41.800  0.00  0.00            
ATOM    767  C3B DPPCX  64     556.200 -85.700  42.200  0.00  0.00            
ATOM    768  C4B DPPCX  64     553.900 -89.900  42.700  0.00  0.00            
ATOM    769  NC3 DPPCX  65     468.700 -80.300  25.300  0.00  0.00            
ATOM    770  PO4 DPPCX  65     467.700 -79.400  28.400  0.00  0.00            
ATOM    771  GL1 DPPCX  65     467.900 -77.100  31.800  0.00  0.00            
ATOM    772  GL2 DPPCX  65     464.900 -78.900  33.400  0.00  0.00            
ATOM    773  C1A DPPCX  65     466.900 -75.600  36.900  0.00  0.00            
ATOM    774  C2A DPPCX  65     465.300 -73.900  40.900  0.00  0.00            
ATOM    775  C3A DPPCX  65     463.400 -73.300  45.200  0.00  0.00            
ATOM    776  C4A DPPCX  65     460.200 -71.600  47.600  0.00  0.00            
ATOM    777  C1B DPPCX  65     463.400 -79.800  36.500  0.00  0.00            
ATOM    778  C2B DPPCX  65     461.800 -78.100  40.700  0.00  0.00            
ATOM    779  C3B DPPCX  65     463.900 -79.200  44.300  0.00  0.00            
ATOM    780  C4B DPPCX  65     465.400 -78.100  48.000  0.00  0.00            
ATOM    781  NC3 DPPCX  66     409.900 112.300  58.500  0.00  0.00            
ATOM    782  PO4 DPPCX  66     409.500 108.200  57.600  0.00  0.00            
ATOM    783  GL1 DPPCX  66     406.300 109.100  60.100  0.00  0.00            
ATOM    784  GL2 DPPCX  66     406.500 105.900  61.300  0.00  0.00            
ATOM    785  C1A DPPCX  66     406.900 110.800  63.400  0.00  0.00            
ATOM    786  C2A DPPCX  66     406.400 109.700  67.300  0.00  0.00            
ATOM    787  C3A DPPCX  66     404.800 107.000  70.100  0.00  0.00            
ATOM    788  C4A DPPCX  66     401.300 104.400  72.400  0.00  0.00            
ATOM    789  C1B DPPCX  66     408.600 105.800  65.000  0.00  0.00            
ATOM    790  C2B DPPCX  66     408.800 104.500  68.600  0.00  0.00            
ATOM    791  C3B DPPCX  66     408.000 104.000  73.000  0.00  0.00            
ATOM    792  C4B DPPCX  66     405.600 102.800  76.000  0.00  0.00            
ATOM    793  NC3 DPPCX  67     116.900 284.500  41.000  0.00  0.00            
ATOM    794  PO4 DPPCX  67     115.100 288.600  40.400  0.00  0.00            
ATOM    795  GL1 DPPCX  67     112.900 287.000  44.300  0.00  0.00            
ATOM    796  GL2 DPPCX  67     114.000 284.300  45.400  0.00  0.00            
ATOM    797  C1A DPPCX  67     109.600 288.300  46.800  0.00  0.00            
ATOM    798  C2A DPPCX  67     108.200 289.600  51.300  0.00  0.00            
ATOM    799  C3A DPPCX  67     106.900 291.800  55.300  0.00  0.00            
ATOM    800  C4A DPPCX  67     105.300 291.400  59.200  0.00  0.00            
ATOM    801  C1B DPPCX  67     113.700 280.500  48.500  0.00  0.00            
ATOM    802  C2B DPPCX  67     113.900 279.800  52.700  0.00  0.00            
ATOM    803  C3B DPPCX  67     112.600 278.200  57.000  0.00  0.00            
ATOM    804  C4B DPPCX  67     116.000 274.200  58.400  0.00  0.00            
ATOM    805  NC3 DPPCX  68     404.600  57.400  50.600  0.00  0.00            
ATOM    806  PO4 DPPCX  68     405.800  54.200  48.100  0.00  0.00            
ATOM    807  GL1 DPPCX  68     407.300  53.700  52.000  0.00  0.00            
ATOM    808  GL2 DPPCX  68     409.900  56.700  52.600  0.00  0.00            
ATOM    809  C1A DPPCX  68     407.600  53.700  56.000  0.00  0.00            
ATOM    810  C2A DPPCX  68     410.300  54.100  59.300  0.00  0.00            
ATOM    811  C3A DPPCX  68     412.700  53.600  63.300  0.00  0.00            
ATOM    812  C4A DPPCX  68     418.600  54.400  64.200  0.00  0.00            
ATOM    813  C1B DPPCX  68     409.400  58.800  56.500  0.00  0.00            
ATOM    814  C2B DPPCX  68     409.200  58.800  61.600  0.00  0.00            
ATOM    815  C3B DPPCX  68     410.400  56.800  65.500  0.00  0.00            
ATOM    816  C4B DPPCX  68     410.900  54.000  68.400  0.00  0.00            
ATOM    817  NC3 DPPCX  69     365.800 141.400  43.200  0.00  0.00            
ATOM    818  PO4 DPPCX  69     363.100 143.800  46.000  0.00  0.00            
ATOM    819  GL1 DPPCX  69     362.800 141.700  50.300  0.00  0.00            
ATOM    820  GL2 DPPCX  69     359.700 142.100  50.500  0.00  0.00            
ATOM    821  C1A DPPCX  69     362.500 141.700  54.500  0.00  0.00            
ATOM    822  C2A DPPCX  69     361.900 142.100  58.600  0.00  0.00            
ATOM    823  C3A DPPCX  69     362.700 143.200  63.500  0.00  0.00            
ATOM    824  C4A DPPCX  69     364.800 146.300  66.300  0.00  0.00            
ATOM    825  C1B DPPCX  69     358.100 143.400  54.500  0.00  0.00            
ATOM    826  C2B DPPCX  69     357.100 142.100  58.300  0.00  0.00            
ATOM    827  C3B DPPCX  69     357.900 142.200  62.800  0.00  0.00            
ATOM    828  C4B DPPCX  69     358.600 142.100  66.300  0.00  0.00            
ATOM    829  NC3 DPPCX  70     468.100 -69.100  75.200  0.00  0.00            
ATOM    830  PO4 DPPCX  70     465.200 -65.200  75.200  0.00  0.00            
ATOM    831  GL1 DPPCX  70     466.300 -65.500  72.000  0.00  0.00            
ATOM    832  GL2 DPPCX  70     467.100 -67.600  70.700  0.00  0.00            
ATOM    833  C1A DPPCX  70     469.400 -63.600  69.100  0.00  0.00            
ATOM    834  C2A DPPCX  70     472.500 -63.100  67.000  0.00  0.00            
ATOM    835  C3A DPPCX  70     473.600 -61.700  63.400  0.00  0.00            
ATOM    836  C4A DPPCX  70     474.700 -62.500  58.700  0.00  0.00            
ATOM    837  C1B DPPCX  70     466.200 -67.300  66.400  0.00  0.00            
ATOM    838  C2B DPPCX  70     464.600 -69.800  63.700  0.00  0.00            
ATOM    839  C3B DPPCX  70     463.500 -73.000  61.600  0.00  0.00            
ATOM    840  C4B DPPCX  70     462.200 -73.600  56.800  0.00  0.00            
ATOM    841  NC3 DPPCX  71       9.800 383.500 101.200  0.00  0.00            
ATOM    842  PO4 DPPCX  71      13.700 385.500 102.800  0.00  0.00            
ATOM    843  GL1 DPPCX  71      12.600 386.400  98.200  0.00  0.00            
ATOM    844  GL2 DPPCX  71      13.300 383.900  95.900  0.00  0.00            
ATOM    845  C1A DPPCX  71      11.300 388.900  94.600  0.00  0.00            
ATOM    846  C2A DPPCX  71       9.100 388.000  90.100  0.00  0.00            
ATOM    847  C3A DPPCX  71       9.400 388.900  86.000  0.00  0.00            
ATOM    848  C4A DPPCX  71       9.200 388.600  81.900  0.00  0.00            
ATOM    849  C1B DPPCX  71      11.200 383.800  92.400  0.00  0.00            
ATOM    850  C2B DPPCX  71      11.400 384.200  87.600  0.00  0.00            
ATOM    851  C3B DPPCX  71       9.700 383.600  83.400  0.00  0.00            
ATOM    852  C4B DPPCX  71      12.400 384.700  79.700  0.00  0.00            
ATOM    853  NC3 DPPCX  72     337.700-152.100  46.900  0.00  0.00            
ATOM    854  PO4 DPPCX  72     338.300-156.000  45.000  0.00  0.00            
ATOM    855  GL1 DPPCX  72     339.400-153.800  42.100  0.00  0.00            
ATOM    856  GL2 DPPCX  72     337.000-150.700  41.500  0.00  0.00            
ATOM    857  C1A DPPCX  72     342.000-153.200  38.900  0.00  0.00            
ATOM    858  C2A DPPCX  72     344.400-155.400  36.500  0.00  0.00            
ATOM    859  C3A DPPCX  72     347.000-155.400  33.400  0.00  0.00            
ATOM    860  C4A DPPCX  72     349.100-151.900  31.500  0.00  0.00            
ATOM    861  C1B DPPCX  72     335.000-148.300  37.000  0.00  0.00            
ATOM    862  C2B DPPCX  72     333.800-145.200  34.800  0.00  0.00            
ATOM    863  C3B DPPCX  72     334.400-145.100  30.800  0.00  0.00            
ATOM    864  C4B DPPCX  72     332.000-145.800  27.200  0.00  0.00            
ATOM    865  NC3 DPPCX  73     251.000 348.500  59.700  0.00  0.00            
ATOM    866  PO4 DPPCX  73     248.900 351.100  63.100  0.00  0.00            
ATOM    867  GL1 DPPCX  73     248.600 351.400  67.700  0.00  0.00            
ATOM    868  GL2 DPPCX  73     246.300 350.100  69.400  0.00  0.00            
ATOM    869  C1A DPPCX  73     251.400 348.400  71.900  0.00  0.00            
ATOM    870  C2A DPPCX  73     252.300 347.800  75.400  0.00  0.00            
ATOM    871  C3A DPPCX  73     250.200 346.200  78.000  0.00  0.00            
ATOM    872  C4A DPPCX  73     248.500 347.600  81.800  0.00  0.00            
ATOM    873  C1B DPPCX  73     246.500 348.200  73.800  0.00  0.00            
ATOM    874  C2B DPPCX  73     245.200 347.000  77.300  0.00  0.00            
ATOM    875  C3B DPPCX  73     243.200 347.600  82.300  0.00  0.00            
ATOM    876  C4B DPPCX  73     245.400 349.400  86.200  0.00  0.00            
ATOM    877  NC3 DPPCX  74     442.800  77.600  97.900  0.00  0.00            
ATOM    878  PO4 DPPCX  74     439.500  79.200  97.500  0.00  0.00            
ATOM    879  GL1 DPPCX  74     441.300  80.400  93.700  0.00  0.00            
ATOM    880  GL2 DPPCX  74     444.200  82.300  93.200  0.00  0.00            
ATOM    881  C1A DPPCX  74     441.600  79.900  90.300  0.00  0.00            
ATOM    882  C2A DPPCX  74     442.100  80.600  86.100  0.00  0.00            
ATOM    883  C3A DPPCX  74     443.900  80.900  82.300  0.00  0.00            
ATOM    884  C4A DPPCX  74     445.100  82.600  78.300  0.00  0.00            
ATOM    885  C1B DPPCX  74     444.100  86.700  91.700  0.00  0.00            
ATOM    886  C2B DPPCX  74     446.400  88.900  88.900  0.00  0.00            
ATOM    887  C3B DPPCX  74     447.800  91.600  85.700  0.00  0.00            
ATOM    888  C4B DPPCX  74     450.600  93.800  82.800  0.00  0.00            
ATOM    889  NC3 DPPCX  75     250.400 -47.800  63.500  0.00  0.00            
ATOM    890  PO4 DPPCX  75     247.000 -44.500  64.600  0.00  0.00            
ATOM    891  GL1 DPPCX  75     248.700 -42.100  61.000  0.00  0.00            
ATOM    892  GL2 DPPCX  75     247.300 -38.500  62.500  0.00  0.00            
ATOM    893  C1A DPPCX  75     251.300 -43.000  57.500  0.00  0.00            
ATOM    894  C2A DPPCX  75     250.700 -43.700  53.900  0.00  0.00            
ATOM    895  C3A DPPCX  75     250.600 -47.100  50.400  0.00  0.00            
ATOM    896  C4A DPPCX  75     251.900 -49.600  47.800  0.00  0.00            
ATOM    897  C1B DPPCX  75     248.000 -38.100  57.500  0.00  0.00            
ATOM    898  C2B DPPCX  75     249.400 -37.300  53.100  0.00  0.00            
ATOM    899  C3B DPPCX  75     250.400 -36.300  47.900  0.00  0.00            
ATOM    900  C4B DPPCX  75     249.200 -33.100  45.700  0.00  0.00            
ATOM    901  NC3 DPPCX  76     144.500 461.900 133.800  0.00  0.00            
ATOM    902  PO4 DPPCX  76     148.300 461.100 134.600  0.00  0.00            
ATOM    903  GL1 DPPCX  76     147.900 460.800 130.400  0.00  0.00            
ATOM    904  GL2 DPPCX  76     144.900 462.200 128.600  0.00  0.00            
ATOM    905  C1A DPPCX  76     149.200 460.000 125.800  0.00  0.00            
ATOM    906  C2A DPPCX  76     149.200 460.100 121.700  0.00  0.00            
ATOM    907  C3A DPPCX  76     151.700 460.800 118.300  0.00  0.00            
ATOM    908  C4A DPPCX  76     154.900 458.700 115.900  0.00  0.00            
ATOM    909  C1B DPPCX  76     145.700 462.800 124.100  0.00  0.00            
ATOM    910  C2B DPPCX  76     146.900 464.900 119.400  0.00  0.00            
ATOM    911  C3B DPPCX  76     149.300 465.000 115.500  0.00  0.00            
ATOM    912  C4B DPPCX  76     152.600 466.900 114.200  0.00  0.00            
ATOM    913  NC3 DPPCX  77     232.400 312.500  61.600  0.00  0.00            
ATOM    914  PO4 DPPCX  77     234.400 308.400  61.900  0.00  0.00            
ATOM    915  GL1 DPPCX  77     233.000 308.500  66.800  0.00  0.00            
ATOM    916  GL2 DPPCX  77     230.400 310.200  67.700  0.00  0.00            
ATOM    917  C1A DPPCX  77     232.100 307.300  71.200  0.00  0.00            
ATOM    918  C2A DPPCX  77     229.400 308.000  74.900  0.00  0.00            
ATOM    919  C3A DPPCX  77     227.600 306.500  78.400  0.00  0.00            
ATOM    920  C4A DPPCX  77     225.400 305.300  81.000  0.00  0.00            
ATOM    921  C1B DPPCX  77     228.000 311.600  70.200  0.00  0.00            
ATOM    922  C2B DPPCX  77     226.800 312.300  74.000  0.00  0.00            
ATOM    923  C3B DPPCX  77     225.200 311.400  77.800  0.00  0.00            
ATOM    924  C4B DPPCX  77     226.200 310.100  81.500  0.00  0.00            
ATOM    925  NC3 DPPCX  78     193.400 507.500 106.300  0.00  0.00            
ATOM    926  PO4 DPPCX  78     190.900 506.900 110.300  0.00  0.00            
ATOM    927  GL1 DPPCX  78     192.700 506.500 114.300  0.00  0.00            
ATOM    928  GL2 DPPCX  78     195.600 508.000 115.300  0.00  0.00            
ATOM    929  C1A DPPCX  78     194.800 503.900 117.800  0.00  0.00            
ATOM    930  C2A DPPCX  78     192.200 501.600 120.600  0.00  0.00            
ATOM    931  C3A DPPCX  78     190.100 498.200 121.700  0.00  0.00            
ATOM    932  C4A DPPCX  78     187.900 494.600 121.300  0.00  0.00            
ATOM    933  C1B DPPCX  78     196.400 509.600 118.700  0.00  0.00            
ATOM    934  C2B DPPCX  78     198.000 511.200 123.100  0.00  0.00            
ATOM    935  C3B DPPCX  78     200.800 513.200 125.800  0.00  0.00            
ATOM    936  C4B DPPCX  78     203.900 515.700 127.700  0.00  0.00            
ATOM    937  NC3 DPPCX  79     475.100 -63.700  32.700  0.00  0.00            
ATOM    938  PO4 DPPCX  79     478.200 -66.700  33.300  0.00  0.00            
ATOM    939  GL1 DPPCX  79     477.000 -66.500  37.000  0.00  0.00            
ATOM    940  GL2 DPPCX  79     479.400 -66.700  38.600  0.00  0.00            
ATOM    941  C1A DPPCX  79     473.400 -64.700  40.600  0.00  0.00            
ATOM    942  C2A DPPCX  79     471.300 -67.000  43.600  0.00  0.00            
ATOM    943  C3A DPPCX  79     471.000 -69.300  46.800  0.00  0.00            
ATOM    944  C4A DPPCX  79     471.800 -66.600  50.500  0.00  0.00            
ATOM    945  C1B DPPCX  79     480.400 -66.200  44.000  0.00  0.00            
ATOM    946  C2B DPPCX  79     481.500 -66.100  48.200  0.00  0.00            
ATOM    947  C3B DPPCX  79     480.700 -69.800  51.300  0.00  0.00            
ATOM    948  C4B DPPCX  79     483.600 -73.700  52.200  0.00  0.00            
ATOM    949  NC3 DPPCX  80     504.600  94.200  69.000  0.00  0.00            
ATOM    950  PO4 DPPCX  80     501.700  91.100  68.300  0.00  0.00            
ATOM    951  GL1 DPPCX  80     497.900  91.800  69.800  0.00  0.00            
ATOM    952  GL2 DPPCX  80     494.500  90.800  69.800  0.00  0.00            
ATOM    953  C1A DPPCX  80     497.300  91.700  73.800  0.00  0.00            
ATOM    954  C2A DPPCX  80     499.200  90.000  77.100  0.00  0.00            
ATOM    955  C3A DPPCX  80     499.500  87.200  81.200  0.00  0.00            
ATOM    956  C4A DPPCX  80     500.300  83.300  82.200  0.00  0.00            
ATOM    957  C1B DPPCX  80     491.100  89.400  73.000  0.00  0.00            
ATOM    958  C2B DPPCX  80     489.100  89.400  77.100  0.00  0.00            
ATOM    959  C3B DPPCX  80     488.600  86.700  80.800  0.00  0.00            
ATOM    960  C4B DPPCX  80     487.300  82.500  82.600  0.00  0.00            
ATOM    961  NC3 DPPCX  81     226.100 279.600  49.600  0.00  0.00            
ATOM    962  PO4 DPPCX  81     224.000 279.500  52.000  0.00  0.00            
ATOM    963  GL1 DPPCX  81     222.400 279.200  56.200  0.00  0.00            
ATOM    964  GL2 DPPCX  81     222.800 275.300  56.200  0.00  0.00            
ATOM    965  C1A DPPCX  81     220.500 281.300  58.400  0.00  0.00            
ATOM    966  C2A DPPCX  81     217.700 281.400  61.100  0.00  0.00            
ATOM    967  C3A DPPCX  81     219.700 282.500  64.100  0.00  0.00            
ATOM    968  C4A DPPCX  81     219.900 284.100  68.400  0.00  0.00            
ATOM    969  C1B DPPCX  81     220.800 274.600  59.500  0.00  0.00            
ATOM    970  C2B DPPCX  81     219.200 271.500  63.000  0.00  0.00            
ATOM    971  C3B DPPCX  81     216.100 272.500  65.100  0.00  0.00            
ATOM    972  C4B DPPCX  81     214.500 274.900  68.600  0.00  0.00            
ATOM    973  NC3 DPPCX  82     367.800 -73.300  24.800  0.00  0.00            
ATOM    974  PO4 DPPCX  82     371.900 -74.300  26.500  0.00  0.00            
ATOM    975  GL1 DPPCX  82     369.600 -75.000  30.800  0.00  0.00            
ATOM    976  GL2 DPPCX  82     371.500 -72.400  32.000  0.00  0.00            
ATOM    977  C1A DPPCX  82     370.900 -77.500  35.100  0.00  0.00            
ATOM    978  C2A DPPCX  82     371.900 -78.100  40.400  0.00  0.00            
ATOM    979  C3A DPPCX  82     372.900 -79.100  44.700  0.00  0.00            
ATOM    980  C4A DPPCX  82     375.100 -82.400  47.700  0.00  0.00            
ATOM    981  C1B DPPCX  82     375.400 -75.100  35.200  0.00  0.00            
ATOM    982  C2B DPPCX  82     377.300 -75.100  39.000  0.00  0.00            
ATOM    983  C3B DPPCX  82     376.600 -76.800  43.100  0.00  0.00            
ATOM    984  C4B DPPCX  82     376.400 -76.900  47.600  0.00  0.00            
ATOM    985  NC3 DPPCX  83     189.800 395.500 116.500  0.00  0.00            
ATOM    986  PO4 DPPCX  83     193.100 393.600 115.400  0.00  0.00            
ATOM    987  GL1 DPPCX  83     194.900 393.300 110.200  0.00  0.00            
ATOM    988  GL2 DPPCX  83     196.700 389.600 109.700  0.00  0.00            
ATOM    989  C1A DPPCX  83     192.800 395.400 106.200  0.00  0.00            
ATOM    990  C2A DPPCX  83     193.900 395.400 101.900  0.00  0.00            
ATOM    991  C3A DPPCX  83     197.900 394.600  99.200  0.00  0.00            
ATOM    992  C4A DPPCX  83     199.900 396.100  94.800  0.00  0.00            
ATOM    993  C1B DPPCX  83     196.600 391.900 105.500  0.00  0.00            
ATOM    994  C2B DPPCX  83     198.600 390.000 101.400  0.00  0.00            
ATOM    995  C3B DPPCX  83     201.000 390.300  98.700  0.00  0.00            
ATOM    996  C4B DPPCX  83     203.300 392.500  95.700  0.00  0.00            
ATOM    997  NC3 DPPCX  84     436.500  10.600  85.600  0.00  0.00            
ATOM    998  PO4 DPPCX  84     436.400  16.000  86.700  0.00  0.00            
ATOM    999  GL1 DPPCX  84     435.100  15.700  83.000  0.00  0.00            
ATOM   1000  GL2 DPPCX  84     432.200  15.600  81.600  0.00  0.00            
ATOM   1001  C1A DPPCX  84     436.500  17.100  79.100  0.00  0.00            
ATOM   1002  C2A DPPCX  84     435.600  16.700  75.100  0.00  0.00            
ATOM   1003  C3A DPPCX  84     436.600  19.300  71.600  0.00  0.00            
ATOM   1004  C4A DPPCX  84     439.300  20.000  67.600  0.00  0.00            
ATOM   1005  C1B DPPCX  84     432.000  19.400  78.000  0.00  0.00            
ATOM   1006  C2B DPPCX  84     432.200  20.900  73.300  0.00  0.00            
ATOM   1007  C3B DPPCX  84     434.800  25.000  71.800  0.00  0.00            
ATOM   1008  C4B DPPCX  84     438.500  27.100  71.600  0.00  0.00            
ATOM   1009  NC3 DPPCX  85     292.000 433.200  77.500  0.00  0.00            
ATOM   1010  PO4 DPPCX  85     294.400 433.200  81.600  0.00  0.00            
ATOM   1011  GL1 DPPCX  85     294.200 432.900  85.800  0.00  0.00            
ATOM   1012  GL2 DPPCX  85     293.600 430.300  87.400  0.00  0.00            
ATOM   1013  C1A DPPCX  85     296.000 433.400  89.900  0.00  0.00            
ATOM   1014  C2A DPPCX  85     295.800 431.300  93.300  0.00  0.00            
ATOM   1015  C3A DPPCX  85     295.300 431.000  96.700  0.00  0.00            
ATOM   1016  C4A DPPCX  85     292.800 431.400 100.800  0.00  0.00            
ATOM   1017  C1B DPPCX  85     291.500 432.900  90.600  0.00  0.00            
ATOM   1018  C2B DPPCX  85     290.400 431.600  94.600  0.00  0.00            
ATOM   1019  C3B DPPCX  85     287.500 432.400  98.300  0.00  0.00            
ATOM   1020  C4B DPPCX  85     286.200 434.200 103.100  0.00  0.00            
ATOM   1021  NC3 DPPCX  86     306.700-184.400  -9.800  0.00  0.00            
ATOM   1022  PO4 DPPCX  86     310.200-182.900 -11.400  0.00  0.00            
ATOM   1023  GL1 DPPCX  86     311.700-184.800  -7.500  0.00  0.00            
ATOM   1024  GL2 DPPCX  86     310.300-184.200  -4.200  0.00  0.00            
ATOM   1025  C1A DPPCX  86     312.400-188.700  -5.800  0.00  0.00            
ATOM   1026  C2A DPPCX  86     311.200-191.300  -2.500  0.00  0.00            
ATOM   1027  C3A DPPCX  86     311.000-195.800  -0.500  0.00  0.00            
ATOM   1028  C4A DPPCX  86     310.100-200.200   1.800  0.00  0.00            
ATOM   1029  C1B DPPCX  86     310.700-185.700  -1.400  0.00  0.00            
ATOM   1030  C2B DPPCX  86     311.100-185.900   3.000  0.00  0.00            
ATOM   1031  C3B DPPCX  86     309.900-188.200   5.800  0.00  0.00            
ATOM   1032  C4B DPPCX  86     313.600-188.600   8.100  0.00  0.00            
ATOM   1033  NC3 DPPCX  87      13.200 375.700  97.800  0.00  0.00            
ATOM   1034  PO4 DPPCX  87      11.900 371.000  95.200  0.00  0.00            
ATOM   1035  GL1 DPPCX  87      13.400 374.000  92.500  0.00  0.00            
ATOM   1036  GL2 DPPCX  87      16.800 375.200  93.100  0.00  0.00            
ATOM   1037  C1A DPPCX  87      11.900 374.400  87.400  0.00  0.00            
ATOM   1038  C2A DPPCX  87      11.700 373.700  82.600  0.00  0.00            
ATOM   1039  C3A DPPCX  87      15.300 372.600  79.900  0.00  0.00            
ATOM   1040  C4A DPPCX  87      18.800 371.400  80.200  0.00  0.00            
ATOM   1041  C1B DPPCX  87      17.200 373.900  88.500  0.00  0.00            
ATOM   1042  C2B DPPCX  87      16.500 375.500  85.000  0.00  0.00            
ATOM   1043  C3B DPPCX  87      17.500 376.900  81.100  0.00  0.00            
ATOM   1044  C4B DPPCX  87      18.700 376.300  76.600  0.00  0.00            
ATOM   1045  NC3 DPPCX  88     167.900 250.500  89.500  0.00  0.00            
ATOM   1046  PO4 DPPCX  88     171.000 251.000  85.600  0.00  0.00            
ATOM   1047  GL1 DPPCX  88     168.800 251.900  81.400  0.00  0.00            
ATOM   1048  GL2 DPPCX  88     171.400 253.900  79.100  0.00  0.00            
ATOM   1049  C1A DPPCX  88     167.000 252.200  77.100  0.00  0.00            
ATOM   1050  C2A DPPCX  88     167.400 253.600  72.500  0.00  0.00            
ATOM   1051  C3A DPPCX  88     169.200 253.000  68.000  0.00  0.00            
ATOM   1052  C4A DPPCX  88     170.300 251.300  64.200  0.00  0.00            
ATOM   1053  C1B DPPCX  88     171.800 251.900  75.000  0.00  0.00            
ATOM   1054  C2B DPPCX  88     174.000 253.300  70.800  0.00  0.00            
ATOM   1055  C3B DPPCX  88     176.800 253.000  67.100  0.00  0.00            
ATOM   1056  C4B DPPCX  88     176.600 250.800  63.200  0.00  0.00            
ATOM   1057  NC3 DPPCX  89     408.000  40.800  88.500  0.00  0.00            
ATOM   1058  PO4 DPPCX  89     406.100  36.500  90.000  0.00  0.00            
ATOM   1059  GL1 DPPCX  89     406.300  36.600  85.100  0.00  0.00            
ATOM   1060  GL2 DPPCX  89     409.200  36.400  84.000  0.00  0.00            
ATOM   1061  C1A DPPCX  89     405.300  38.200  81.500  0.00  0.00            
ATOM   1062  C2A DPPCX  89     404.600  38.700  76.800  0.00  0.00            
ATOM   1063  C3A DPPCX  89     401.200  39.400  75.300  0.00  0.00            
ATOM   1064  C4A DPPCX  89     397.000  37.200  75.500  0.00  0.00            
ATOM   1065  C1B DPPCX  89     409.900  38.100  80.000  0.00  0.00            
ATOM   1066  C2B DPPCX  89     409.500  40.300  76.300  0.00  0.00            
ATOM   1067  C3B DPPCX  89     407.000  42.400  73.900  0.00  0.00            
ATOM   1068  C4B DPPCX  89     404.800  41.100  69.700  0.00  0.00            
ATOM   1069  NC3 DPPCX  90      34.400 368.400  50.700  0.00  0.00            
ATOM   1070  PO4 DPPCX  90      30.800 371.100  52.200  0.00  0.00            
ATOM   1071  GL1 DPPCX  90      31.000 368.800  55.000  0.00  0.00            
ATOM   1072  GL2 DPPCX  90      28.000 367.400  56.000  0.00  0.00            
ATOM   1073  C1A DPPCX  90      31.600 366.000  59.400  0.00  0.00            
ATOM   1074  C2A DPPCX  90      30.400 362.900  62.200  0.00  0.00            
ATOM   1075  C3A DPPCX  90      28.600 361.300  66.000  0.00  0.00            
ATOM   1076  C4A DPPCX  90      28.800 360.800  71.400  0.00  0.00            
ATOM   1077  C1B DPPCX  90      26.600 365.200  60.000  0.00  0.00            
ATOM   1078  C2B DPPCX  90      25.000 363.700  63.600  0.00  0.00            
ATOM   1079  C3B DPPCX  90      24.000 361.700  68.300  0.00  0.00            
ATOM   1080  C4B DPPCX  90      20.000 360.900  70.400  0.00  0.00            
ATOM   1081  NC3 DPPCX  91     135.800 301.200  39.700  0.00  0.00            
ATOM   1082  PO4 DPPCX  91     134.200 300.300  42.600  0.00  0.00            
ATOM   1083  GL1 DPPCX  91     132.400 301.400  46.500  0.00  0.00            
ATOM   1084  GL2 DPPCX  91     133.100 304.400  46.700  0.00  0.00            
ATOM   1085  C1A DPPCX  91     132.800 301.500  51.100  0.00  0.00            
ATOM   1086  C2A DPPCX  91     131.400 301.200  54.500  0.00  0.00            
ATOM   1087  C3A DPPCX  91     130.700 299.000  58.800  0.00  0.00            
ATOM   1088  C4A DPPCX  91     130.200 297.100  62.500  0.00  0.00            
ATOM   1089  C1B DPPCX  91     136.300 305.500  50.200  0.00  0.00            
ATOM   1090  C2B DPPCX  91     137.300 307.700  54.200  0.00  0.00            
ATOM   1091  C3B DPPCX  91     137.600 306.500  58.700  0.00  0.00            
ATOM   1092  C4B DPPCX  91     136.700 305.900  62.700  0.00  0.00            
ATOM   1093  NC3 DPPCX  92     129.100 203.000  67.800  0.00  0.00            
ATOM   1094  PO4 DPPCX  92     125.200 202.900  65.800  0.00  0.00            
ATOM   1095  GL1 DPPCX  92     128.800 201.400  63.400  0.00  0.00            
ATOM   1096  GL2 DPPCX  92     130.000 204.500  62.400  0.00  0.00            
ATOM   1097  C1A DPPCX  92     129.500 198.300  60.300  0.00  0.00            
ATOM   1098  C2A DPPCX  92     130.200 198.700  55.500  0.00  0.00            
ATOM   1099  C3A DPPCX  92     133.300 200.700  52.600  0.00  0.00            
ATOM   1100  C4A DPPCX  92     136.400 199.900  49.000  0.00  0.00            
ATOM   1101  C1B DPPCX  92     132.100 205.200  58.900  0.00  0.00            
ATOM   1102  C2B DPPCX  92     134.200 204.900  54.900  0.00  0.00            
ATOM   1103  C3B DPPCX  92     137.500 204.200  52.900  0.00  0.00            
ATOM   1104  C4B DPPCX  92     138.300 206.000  49.000  0.00  0.00            
ATOM   1105  NC3 DPPCX  93     490.400  78.300  61.700  0.00  0.00            
ATOM   1106  PO4 DPPCX  93     489.000  83.000  62.700  0.00  0.00            
ATOM   1107  GL1 DPPCX  93     487.200  84.400  65.700  0.00  0.00            
ATOM   1108  GL2 DPPCX  93     485.300  86.000  66.000  0.00  0.00            
ATOM   1109  C1A DPPCX  93     486.200  82.400  69.000  0.00  0.00            
ATOM   1110  C2A DPPCX  93     488.200  79.500  71.800  0.00  0.00            
ATOM   1111  C3A DPPCX  93     491.700  78.400  71.700  0.00  0.00            
ATOM   1112  C4A DPPCX  93     494.600  80.300  74.800  0.00  0.00            
ATOM   1113  C1B DPPCX  93     482.000  85.900  70.600  0.00  0.00            
ATOM   1114  C2B DPPCX  93     480.000  86.500  74.900  0.00  0.00            
ATOM   1115  C3B DPPCX  93     477.600  88.800  77.300  0.00  0.00            
ATOM   1116  C4B DPPCX  93     478.600  90.700  80.000  0.00  0.00            
ATOM   1117  NC3 DPPCX  94     302.900 -37.200  73.200  0.00  0.00            
ATOM   1118  PO4 DPPCX  94     306.300 -36.500  70.700  0.00  0.00            
ATOM   1119  GL1 DPPCX  94     305.700 -36.800  66.600  0.00  0.00            
ATOM   1120  GL2 DPPCX  94     306.200 -39.900  65.100  0.00  0.00            
ATOM   1121  C1A DPPCX  94     304.200 -35.000  62.600  0.00  0.00            
ATOM   1122  C2A DPPCX  94     302.100 -35.000  58.600  0.00  0.00            
ATOM   1123  C3A DPPCX  94     300.900 -35.700  54.700  0.00  0.00            
ATOM   1124  C4A DPPCX  94     298.900 -38.500  51.600  0.00  0.00            
ATOM   1125  C1B DPPCX  94     306.100 -39.200  60.800  0.00  0.00            
ATOM   1126  C2B DPPCX  94     306.400 -39.800  57.300  0.00  0.00            
ATOM   1127  C3B DPPCX  94     308.900 -40.400  54.200  0.00  0.00            
ATOM   1128  C4B DPPCX  94     312.600 -39.500  52.600  0.00  0.00            
ATOM   1129  NC3 DPPCX  95     366.500 -93.700  66.100  0.00  0.00            
ATOM   1130  PO4 DPPCX  95     362.000 -94.000  66.300  0.00  0.00            
ATOM   1131  GL1 DPPCX  95     363.500 -93.700  61.800  0.00  0.00            
ATOM   1132  GL2 DPPCX  95     365.600 -92.300  60.600  0.00  0.00            
ATOM   1133  C1A DPPCX  95     362.600 -94.600  57.300  0.00  0.00            
ATOM   1134  C2A DPPCX  95     362.600 -95.500  53.100  0.00  0.00            
ATOM   1135  C3A DPPCX  95     363.800 -95.200  49.600  0.00  0.00            
ATOM   1136  C4A DPPCX  95     367.300 -92.200  48.400  0.00  0.00            
ATOM   1137  C1B DPPCX  95     363.900 -89.200  58.400  0.00  0.00            
ATOM   1138  C2B DPPCX  95     364.300 -85.500  55.700  0.00  0.00            
ATOM   1139  C3B DPPCX  95     364.500 -84.200  51.200  0.00  0.00            
ATOM   1140  C4B DPPCX  95     365.100 -81.200  48.400  0.00  0.00            
ATOM   1141  NC3 DPPCX  96     400.900 284.000  74.500  0.00  0.00            
ATOM   1142  PO4 DPPCX  96     399.000 279.500  74.500  0.00  0.00            
ATOM   1143  GL1 DPPCX  96     399.300 279.100  79.300  0.00  0.00            
ATOM   1144  GL2 DPPCX  96     401.900 277.600  80.200  0.00  0.00            
ATOM   1145  C1A DPPCX  96     397.300 278.100  82.600  0.00  0.00            
ATOM   1146  C2A DPPCX  96     397.100 278.800  86.500  0.00  0.00            
ATOM   1147  C3A DPPCX  96     399.300 277.200  89.600  0.00  0.00            
ATOM   1148  C4A DPPCX  96     402.100 278.800  93.400  0.00  0.00            
ATOM   1149  C1B DPPCX  96     400.800 276.200  85.000  0.00  0.00            
ATOM   1150  C2B DPPCX  96     402.500 273.600  88.800  0.00  0.00            
ATOM   1151  C3B DPPCX  96     402.400 272.000  93.100  0.00  0.00            
ATOM   1152  C4B DPPCX  96     402.000 270.800  96.900  0.00  0.00            
ATOM   1153  NC3 DPPCX  97     305.200 219.500  93.200  0.00  0.00            
ATOM   1154  PO4 DPPCX  97     310.100 220.300  91.800  0.00  0.00            
ATOM   1155  GL1 DPPCX  97     309.200 222.700  88.000  0.00  0.00            
ATOM   1156  GL2 DPPCX  97     311.400 221.700  86.400  0.00  0.00            
ATOM   1157  C1A DPPCX  97     307.500 224.100  84.300  0.00  0.00            
ATOM   1158  C2A DPPCX  97     307.200 226.800  79.800  0.00  0.00            
ATOM   1159  C3A DPPCX  97     305.900 225.500  75.300  0.00  0.00            
ATOM   1160  C4A DPPCX  97     307.200 227.400  71.000  0.00  0.00            
ATOM   1161  C1B DPPCX  97     312.900 223.200  82.500  0.00  0.00            
ATOM   1162  C2B DPPCX  97     311.000 224.400  78.900  0.00  0.00            
ATOM   1163  C3B DPPCX  97     309.900 222.700  75.000  0.00  0.00            
ATOM   1164  C4B DPPCX  97     308.200 221.900  71.600  0.00  0.00            
ATOM   1165  NC3 DPPCX  98     249.000 103.600  80.300  0.00  0.00            
ATOM   1166  PO4 DPPCX  98     249.800  99.400  78.900  0.00  0.00            
ATOM   1167  GL1 DPPCX  98     251.400  98.500  75.300  0.00  0.00            
ATOM   1168  GL2 DPPCX  98     252.000  95.300  73.600  0.00  0.00            
ATOM   1169  C1A DPPCX  98     255.200  99.200  71.800  0.00  0.00            
ATOM   1170  C2A DPPCX  98     255.500  99.600  68.800  0.00  0.00            
ATOM   1171  C3A DPPCX  98     257.600 100.800  65.400  0.00  0.00            
ATOM   1172  C4A DPPCX  98     260.000 101.300  60.900  0.00  0.00            
ATOM   1173  C1B DPPCX  98     250.200  95.000  69.200  0.00  0.00            
ATOM   1174  C2B DPPCX  98     249.300  99.500  69.200  0.00  0.00            
ATOM   1175  C3B DPPCX  98     247.400  98.900  66.100  0.00  0.00            
ATOM   1176  C4B DPPCX  98     249.800  97.600  61.500  0.00  0.00            
ATOM   1177  NC3 DPPCX  99     404.100 224.100  68.800  0.00  0.00            
ATOM   1178  PO4 DPPCX  99     408.300 224.100  70.800  0.00  0.00            
ATOM   1179  GL1 DPPCX  99     408.900 224.200  75.200  0.00  0.00            
ATOM   1180  GL2 DPPCX  99     410.800 225.400  76.300  0.00  0.00            
ATOM   1181  C1A DPPCX  99     411.100 221.100  78.800  0.00  0.00            
ATOM   1182  C2A DPPCX  99     409.300 218.100  80.400  0.00  0.00            
ATOM   1183  C3A DPPCX  99     410.300 216.900  84.500  0.00  0.00            
ATOM   1184  C4A DPPCX  99     409.700 215.700  89.100  0.00  0.00            
ATOM   1185  C1B DPPCX  99     408.300 226.000  79.900  0.00  0.00            
ATOM   1186  C2B DPPCX  99     407.700 221.900  83.400  0.00  0.00            
ATOM   1187  C3B DPPCX  99     405.000 218.100  85.600  0.00  0.00            
ATOM   1188  C4B DPPCX  99     404.700 215.800  89.000  0.00  0.00            
ATOM   1189  NC3 DPPCX 100     188.300  20.800  70.900  0.00  0.00            
ATOM   1190  PO4 DPPCX 100     185.000  18.200  68.500  0.00  0.00            
ATOM   1191  GL1 DPPCX 100     185.400  20.600  65.800  0.00  0.00            
ATOM   1192  GL2 DPPCX 100     183.700  24.600  65.200  0.00  0.00            
ATOM   1193  C1A DPPCX 100     187.400  20.700  63.100  0.00  0.00            
ATOM   1194  C2A DPPCX 100     187.600  20.200  59.200  0.00  0.00            
ATOM   1195  C3A DPPCX 100     188.600  19.600  55.400  0.00  0.00            
ATOM   1196  C4A DPPCX 100     187.700  18.500  52.300  0.00  0.00            
ATOM   1197  C1B DPPCX 100     184.800  24.400  61.400  0.00  0.00            
ATOM   1198  C2B DPPCX 100     188.200  25.700  58.500  0.00  0.00            
ATOM   1199  C3B DPPCX 100     190.100  24.500  54.000  0.00  0.00            
ATOM   1200  C4B DPPCX 100     190.700  22.300  51.000  0.00  0.00            
ATOM   1201  NC3 DPPCX 101     303.200 415.000 128.800  0.00  0.00            
ATOM   1202  PO4 DPPCX 101     301.800 416.400 125.900  0.00  0.00            
ATOM   1203  GL1 DPPCX 101     302.800 419.800 122.300  0.00  0.00            
ATOM   1204  GL2 DPPCX 101     302.500 417.900 119.200  0.00  0.00            
ATOM   1205  C1A DPPCX 101     301.800 423.200 119.900  0.00  0.00            
ATOM   1206  C2A DPPCX 101     303.800 426.000 116.600  0.00  0.00            
ATOM   1207  C3A DPPCX 101     303.100 426.600 112.100  0.00  0.00            
ATOM   1208  C4A DPPCX 101     303.800 426.400 107.700  0.00  0.00            
ATOM   1209  C1B DPPCX 101     301.200 420.100 116.000  0.00  0.00            
ATOM   1210  C2B DPPCX 101     300.400 422.100 113.600  0.00  0.00            
ATOM   1211  C3B DPPCX 101     299.600 424.300 109.200  0.00  0.00            
ATOM   1212  C4B DPPCX 101     300.300 423.400 104.800  0.00  0.00            
ATOM   1213  NC3 DPPCX 102      65.900 354.200  94.900  0.00  0.00            
ATOM   1214  PO4 DPPCX 102      64.000 356.400  91.100  0.00  0.00            
ATOM   1215  GL1 DPPCX 102      64.200 358.000  86.600  0.00  0.00            
ATOM   1216  GL2 DPPCX 102      67.000 355.900  86.100  0.00  0.00            
ATOM   1217  C1A DPPCX 102      66.300 360.500  83.300  0.00  0.00            
ATOM   1218  C2A DPPCX 102      66.400 360.900  79.100  0.00  0.00            
ATOM   1219  C3A DPPCX 102      64.100 361.800  76.100  0.00  0.00            
ATOM   1220  C4A DPPCX 102      62.000 365.000  73.100  0.00  0.00            
ATOM   1221  C1B DPPCX 102      70.500 357.200  82.900  0.00  0.00            
ATOM   1222  C2B DPPCX 102      71.100 358.000  79.400  0.00  0.00            
ATOM   1223  C3B DPPCX 102      73.400 357.400  76.000  0.00  0.00            
ATOM   1224  C4B DPPCX 102      71.400 357.100  71.900  0.00  0.00            
ATOM   1225  NC3 DPPCX 103     309.300 -30.400  29.400  0.00  0.00            
ATOM   1226  PO4 DPPCX 103     304.600 -31.900  29.500  0.00  0.00            
ATOM   1227  GL1 DPPCX 103     302.100 -32.900  33.000  0.00  0.00            
ATOM   1228  GL2 DPPCX 103     304.500 -35.000  35.500  0.00  0.00            
ATOM   1229  C1A DPPCX 103     299.700 -35.300  36.200  0.00  0.00            
ATOM   1230  C2A DPPCX 103     299.200 -38.800  38.200  0.00  0.00            
ATOM   1231  C3A DPPCX 103     298.500 -41.500  42.400  0.00  0.00            
ATOM   1232  C4A DPPCX 103     299.000 -43.600  45.400  0.00  0.00            
ATOM   1233  C1B DPPCX 103     306.400 -37.100  39.600  0.00  0.00            
ATOM   1234  C2B DPPCX 103     309.900 -37.700  42.100  0.00  0.00            
ATOM   1235  C3B DPPCX 103     312.100 -35.800  46.000  0.00  0.00            
ATOM   1236  C4B DPPCX 103     313.000 -32.800  49.400  0.00  0.00            
ATOM   1237  NC3 DPPCX 104     288.100 220.700  51.000  0.00  0.00            
ATOM   1238  PO4 DPPCX 104     286.300 225.300  51.600  0.00  0.00            
ATOM   1239  GL1 DPPCX 104     286.600 225.900  55.700  0.00  0.00            
ATOM   1240  GL2 DPPCX 104     287.100 222.300  55.600  0.00  0.00            
ATOM   1241  C1A DPPCX 104     288.800 225.600  59.500  0.00  0.00            
ATOM   1242  C2A DPPCX 104     291.800 226.000  63.200  0.00  0.00            
ATOM   1243  C3A DPPCX 104     292.200 228.200  68.300  0.00  0.00            
ATOM   1244  C4A DPPCX 104     294.600 232.000  69.900  0.00  0.00            
ATOM   1245  C1B DPPCX 104     288.200 220.800  59.200  0.00  0.00            
ATOM   1246  C2B DPPCX 104     287.900 220.400  62.900  0.00  0.00            
ATOM   1247  C3B DPPCX 104     283.300 222.100  65.300  0.00  0.00            
ATOM   1248  C4B DPPCX 104     278.700 223.100  65.900  0.00  0.00            
ATOM   1249  NC3 DPPCX 105     348.000 283.300 108.700  0.00  0.00            
ATOM   1250  PO4 DPPCX 105     344.100 285.400 110.700  0.00  0.00            
ATOM   1251  GL1 DPPCX 105     344.700 286.700 106.800  0.00  0.00            
ATOM   1252  GL2 DPPCX 105     345.100 290.000 105.300  0.00  0.00            
ATOM   1253  C1A DPPCX 105     344.900 285.000 102.200  0.00  0.00            
ATOM   1254  C2A DPPCX 105     345.400 285.600  97.400  0.00  0.00            
ATOM   1255  C3A DPPCX 105     342.900 288.400  94.500  0.00  0.00            
ATOM   1256  C4A DPPCX 105     343.400 292.000  91.600  0.00  0.00            
ATOM   1257  C1B DPPCX 105     342.200 289.400 102.600  0.00  0.00            
ATOM   1258  C2B DPPCX 105     340.800 291.300  98.500  0.00  0.00            
ATOM   1259  C3B DPPCX 105     340.100 293.400  94.800  0.00  0.00            
ATOM   1260  C4B DPPCX 105     338.200 293.200  90.900  0.00  0.00            
ATOM   1261  NC3 DPPCX 106     268.700  71.900  39.300  0.00  0.00            
ATOM   1262  PO4 DPPCX 106     272.100  71.000  42.000  0.00  0.00            
ATOM   1263  GL1 DPPCX 106     272.100  70.300  46.700  0.00  0.00            
ATOM   1264  GL2 DPPCX 106     270.000  67.800  48.400  0.00  0.00            
ATOM   1265  C1A DPPCX 106     273.200  71.700  50.700  0.00  0.00            
ATOM   1266  C2A DPPCX 106     274.000  69.800  53.900  0.00  0.00            
ATOM   1267  C3A DPPCX 106     273.400  68.300  57.800  0.00  0.00            
ATOM   1268  C4A DPPCX 106     273.600  72.000  60.000  0.00  0.00            
ATOM   1269  C1B DPPCX 106     269.200  63.800  50.800  0.00  0.00            
ATOM   1270  C2B DPPCX 106     267.800  61.300  53.900  0.00  0.00            
ATOM   1271  C3B DPPCX 106     265.400  61.600  58.500  0.00  0.00            
ATOM   1272  C4B DPPCX 106     263.100  60.900  62.500  0.00  0.00            
ATOM   1273  NC3 DPPCX 107     214.200 228.400  87.600  0.00  0.00            
ATOM   1274  PO4 DPPCX 107     216.500 224.400  86.800  0.00  0.00            
ATOM   1275  GL1 DPPCX 107     215.900 222.800  82.600  0.00  0.00            
ATOM   1276  GL2 DPPCX 107     213.200 221.400  81.300  0.00  0.00            
ATOM   1277  C1A DPPCX 107     216.200 225.200  78.800  0.00  0.00            
ATOM   1278  C2A DPPCX 107     216.700 224.700  73.500  0.00  0.00            
ATOM   1279  C3A DPPCX 107     218.200 221.400  70.700  0.00  0.00            
ATOM   1280  C4A DPPCX 107     217.500 218.700  67.000  0.00  0.00            
ATOM   1281  C1B DPPCX 107     216.100 219.800  78.200  0.00  0.00            
ATOM   1282  C2B DPPCX 107     215.700 219.000  74.200  0.00  0.00            
ATOM   1283  C3B DPPCX 107     214.600 217.400  70.400  0.00  0.00            
ATOM   1284  C4B DPPCX 107     211.000 213.200  68.400  0.00  0.00            
ATOM   1285  NC3 DPPCX 108     434.800 -97.600  72.400  0.00  0.00            
ATOM   1286  PO4 DPPCX 108     436.100-101.100  70.100  0.00  0.00            
ATOM   1287  GL1 DPPCX 108     436.600-100.300  65.100  0.00  0.00            
ATOM   1288  GL2 DPPCX 108     434.000-101.000  62.300  0.00  0.00            
ATOM   1289  C1A DPPCX 108     438.300 -98.100  60.900  0.00  0.00            
ATOM   1290  C2A DPPCX 108     439.900 -97.400  58.000  0.00  0.00            
ATOM   1291  C3A DPPCX 108     440.700 -95.500  53.300  0.00  0.00            
ATOM   1292  C4A DPPCX 108     444.700 -93.000  51.000  0.00  0.00            
ATOM   1293  C1B DPPCX 108     434.400 -98.400  58.500  0.00  0.00            
ATOM   1294  C2B DPPCX 108     435.800 -94.200  56.600  0.00  0.00            
ATOM   1295  C3B DPPCX 108     437.200 -89.200  57.400  0.00  0.00            
ATOM   1296  C4B DPPCX 108     437.100 -86.100  54.600  0.00  0.00            
ATOM   1297  NC3 DPPCX 109     406.700-146.800  52.100  0.00  0.00            
ATOM   1298  PO4 DPPCX 109     402.300-145.400  50.100  0.00  0.00            
ATOM   1299  GL1 DPPCX 109     405.100-145.700  47.700  0.00  0.00            
ATOM   1300  GL2 DPPCX 109     408.200-144.000  48.200  0.00  0.00            
ATOM   1301  C1A DPPCX 109     406.900-145.700  43.800  0.00  0.00            
ATOM   1302  C2A DPPCX 109     407.500-145.100  39.800  0.00  0.00            
ATOM   1303  C3A DPPCX 109     408.600-141.900  37.700  0.00  0.00            
ATOM   1304  C4A DPPCX 109     408.900-139.100  34.600  0.00  0.00            
ATOM   1305  C1B DPPCX 109     409.100-141.000  44.500  0.00  0.00            
ATOM   1306  C2B DPPCX 109     406.400-137.800  42.100  0.00  0.00            
ATOM   1307  C3B DPPCX 109     407.000-137.600  39.200  0.00  0.00            
ATOM   1308  C4B DPPCX 109     407.700-133.900  37.000  0.00  0.00            
ATOM   1309  NC3 DPPCX 110     213.400 165.500  77.300  0.00  0.00            
ATOM   1310  PO4 DPPCX 110     213.000 161.000  77.600  0.00  0.00            
ATOM   1311  GL1 DPPCX 110     212.800 161.300  73.600  0.00  0.00            
ATOM   1312  GL2 DPPCX 110     215.200 159.700  71.600  0.00  0.00            
ATOM   1313  C1A DPPCX 110     211.400 160.200  69.100  0.00  0.00            
ATOM   1314  C2A DPPCX 110     210.300 157.400  66.200  0.00  0.00            
ATOM   1315  C3A DPPCX 110     209.100 158.500  62.100  0.00  0.00            
ATOM   1316  C4A DPPCX 110     212.300 158.000  58.500  0.00  0.00            
ATOM   1317  C1B DPPCX 110     216.700 156.600  66.700  0.00  0.00            
ATOM   1318  C2B DPPCX 110     214.200 156.300  63.300  0.00  0.00            
ATOM   1319  C3B DPPCX 110     215.500 154.200  59.600  0.00  0.00            
ATOM   1320  C4B DPPCX 110     218.900 153.200  55.900  0.00  0.00            
ATOM   1321  NC3 DPPCX 111     190.300  43.000  31.100  0.00  0.00            
ATOM   1322  PO4 DPPCX 111     187.100  45.600  30.600  0.00  0.00            
ATOM   1323  GL1 DPPCX 111     187.700  44.900  34.600  0.00  0.00            
ATOM   1324  GL2 DPPCX 111     185.700  41.900  35.200  0.00  0.00            
ATOM   1325  C1A DPPCX 111     189.300  43.000  38.500  0.00  0.00            
ATOM   1326  C2A DPPCX 111     189.400  38.800  39.900  0.00  0.00            
ATOM   1327  C3A DPPCX 111     190.400  35.700  43.000  0.00  0.00            
ATOM   1328  C4A DPPCX 111     194.000  32.100  43.500  0.00  0.00            
ATOM   1329  C1B DPPCX 111     184.100  40.400  39.400  0.00  0.00            
ATOM   1330  C2B DPPCX 111     185.200  39.400  42.900  0.00  0.00            
ATOM   1331  C3B DPPCX 111     187.000  37.300  47.400  0.00  0.00            
ATOM   1332  C4B DPPCX 111     184.700  33.800  50.700  0.00  0.00            
ATOM   1333  NC3 DPPCX 112     368.400 136.300  96.700  0.00  0.00            
ATOM   1334  PO4 DPPCX 112     369.500 137.900  93.300  0.00  0.00            
ATOM   1335  GL1 DPPCX 112     370.300 139.300  89.200  0.00  0.00            
ATOM   1336  GL2 DPPCX 112     367.500 139.100  87.300  0.00  0.00            
ATOM   1337  C1A DPPCX 112     373.800 140.900  85.100  0.00  0.00            
ATOM   1338  C2A DPPCX 112     377.500 137.900  85.200  0.00  0.00            
ATOM   1339  C3A DPPCX 112     380.200 136.200  82.300  0.00  0.00            
ATOM   1340  C4A DPPCX 112     382.500 136.100  78.700  0.00  0.00            
ATOM   1341  C1B DPPCX 112     369.600 139.400  83.100  0.00  0.00            
ATOM   1342  C2B DPPCX 112     373.000 140.700  80.500  0.00  0.00            
ATOM   1343  C3B DPPCX 112     375.100 142.200  76.900  0.00  0.00            
ATOM   1344  C4B DPPCX 112     373.000 144.200  71.900  0.00  0.00            
ATOM   1345  NC3 DPPCX 113     416.200 166.300 104.800  0.00  0.00            
ATOM   1346  PO4 DPPCX 113     419.100 169.600 103.700  0.00  0.00            
ATOM   1347  GL1 DPPCX 113     422.700 170.200 100.400  0.00  0.00            
ATOM   1348  GL2 DPPCX 113     422.200 172.700  99.100  0.00  0.00            
ATOM   1349  C1A DPPCX 113     423.700 168.700  96.500  0.00  0.00            
ATOM   1350  C2A DPPCX 113     427.000 169.600  93.000  0.00  0.00            
ATOM   1351  C3A DPPCX 113     429.300 173.200  92.100  0.00  0.00            
ATOM   1352  C4A DPPCX 113     430.600 173.900  87.900  0.00  0.00            
ATOM   1353  C1B DPPCX 113     424.500 176.500  99.100  0.00  0.00            
ATOM   1354  C2B DPPCX 113     425.600 181.600  97.500  0.00  0.00            
ATOM   1355  C3B DPPCX 113     423.900 184.200  94.200  0.00  0.00            
ATOM   1356  C4B DPPCX 113     421.600 187.600  92.400  0.00  0.00            
ATOM   1357  NC3 DPPCX 114     416.100-143.900   6.800  0.00  0.00            
ATOM   1358  PO4 DPPCX 114     418.600-146.800   7.500  0.00  0.00            
ATOM   1359  GL1 DPPCX 114     416.500-148.400  10.700  0.00  0.00            
ATOM   1360  GL2 DPPCX 114     416.500-151.400   9.300  0.00  0.00            
ATOM   1361  C1A DPPCX 114     416.600-148.000  14.600  0.00  0.00            
ATOM   1362  C2A DPPCX 114     415.000-147.200  18.400  0.00  0.00            
ATOM   1363  C3A DPPCX 114     412.900-145.900  21.600  0.00  0.00            
ATOM   1364  C4A DPPCX 114     412.100-143.300  24.700  0.00  0.00            
ATOM   1365  C1B DPPCX 114     419.200-153.100  13.200  0.00  0.00            
ATOM   1366  C2B DPPCX 114     418.800-152.600  17.400  0.00  0.00            
ATOM   1367  C3B DPPCX 114     420.000-154.900  21.400  0.00  0.00            
ATOM   1368  C4B DPPCX 114     419.800-156.900  25.000  0.00  0.00            
ATOM   1369  NC3 DPPCX 115     324.800 360.500 122.300  0.00  0.00            
ATOM   1370  PO4 DPPCX 115     322.900 362.000 119.800  0.00  0.00            
ATOM   1371  GL1 DPPCX 115     324.300 362.000 115.700  0.00  0.00            
ATOM   1372  GL2 DPPCX 115     327.600 364.000 115.900  0.00  0.00            
ATOM   1373  C1A DPPCX 115     321.000 362.800 113.000  0.00  0.00            
ATOM   1374  C2A DPPCX 115     319.300 366.500 110.900  0.00  0.00            
ATOM   1375  C3A DPPCX 115     320.800 368.000 106.300  0.00  0.00            
ATOM   1376  C4A DPPCX 115     318.600 367.900 102.300  0.00  0.00            
ATOM   1377  C1B DPPCX 115     326.500 363.800 111.700  0.00  0.00            
ATOM   1378  C2B DPPCX 115     328.600 362.900 108.100  0.00  0.00            
ATOM   1379  C3B DPPCX 115     329.300 362.800 103.400  0.00  0.00            
ATOM   1380  C4B DPPCX 115     330.500 361.400  99.800  0.00  0.00            
ATOM   1381  NC3 DPPCX 116     286.000 402.200  78.700  0.00  0.00            
ATOM   1382  PO4 DPPCX 116     287.300 405.800  81.100  0.00  0.00            
ATOM   1383  GL1 DPPCX 116     288.800 407.300  84.200  0.00  0.00            
ATOM   1384  GL2 DPPCX 116     285.400 407.800  85.600  0.00  0.00            
ATOM   1385  C1A DPPCX 116     292.200 404.700  85.800  0.00  0.00            
ATOM   1386  C2A DPPCX 116     295.500 402.900  87.800  0.00  0.00            
ATOM   1387  C3A DPPCX 116     297.400 402.500  92.400  0.00  0.00            
ATOM   1388  C4A DPPCX 116     299.000 401.200  95.600  0.00  0.00            
ATOM   1389  C1B DPPCX 116     284.000 408.700  90.100  0.00  0.00            
ATOM   1390  C2B DPPCX 116     283.800 408.300  93.600  0.00  0.00            
ATOM   1391  C3B DPPCX 116     280.500 408.000  95.800  0.00  0.00            
ATOM   1392  C4B DPPCX 116     277.200 409.300  97.400  0.00  0.00            
ATOM   1393  NC3 DPPCX 117     111.300 300.900  40.500  0.00  0.00            
ATOM   1394  PO4 DPPCX 117     108.300 304.100  38.700  0.00  0.00            
ATOM   1395  GL1 DPPCX 117     106.500 300.300  41.500  0.00  0.00            
ATOM   1396  GL2 DPPCX 117     103.400 300.600  40.800  0.00  0.00            
ATOM   1397  C1A DPPCX 117     105.900 297.400  44.400  0.00  0.00            
ATOM   1398  C2A DPPCX 117     103.100 296.100  47.100  0.00  0.00            
ATOM   1399  C3A DPPCX 117      99.100 294.000  48.100  0.00  0.00            
ATOM   1400  C4A DPPCX 117      95.800 296.000  50.800  0.00  0.00            
ATOM   1401  C1B DPPCX 117     103.100 302.000  45.600  0.00  0.00            
ATOM   1402  C2B DPPCX 117     100.200 300.600  47.900  0.00  0.00            
ATOM   1403  C3B DPPCX 117      96.400 298.600  46.600  0.00  0.00            
ATOM   1404  C4B DPPCX 117      92.100 298.900  45.300  0.00  0.00            
ATOM   1405  NC3 DPPCX 118     398.100 -44.500  28.700  0.00  0.00            
ATOM   1406  PO4 DPPCX 118     399.000 -41.400  31.900  0.00  0.00            
ATOM   1407  GL1 DPPCX 118     400.000 -41.700  36.500  0.00  0.00            
ATOM   1408  GL2 DPPCX 118     403.600 -41.300  35.900  0.00  0.00            
ATOM   1409  C1A DPPCX 118     401.700 -42.200  41.000  0.00  0.00            
ATOM   1410  C2A DPPCX 118     402.600 -42.000  45.400  0.00  0.00            
ATOM   1411  C3A DPPCX 118     404.500 -41.500  49.100  0.00  0.00            
ATOM   1412  C4A DPPCX 118     403.200 -42.200  53.900  0.00  0.00            
ATOM   1413  C1B DPPCX 118     406.500 -41.500  40.300  0.00  0.00            
ATOM   1414  C2B DPPCX 118     407.500 -40.700  44.200  0.00  0.00            
ATOM   1415  C3B DPPCX 118     409.400 -39.900  48.000  0.00  0.00            
ATOM   1416  C4B DPPCX 118     408.300 -42.100  52.400  0.00  0.00            
ATOM   1417  NC3 DPPCX 119     397.500  51.900  48.800  0.00  0.00            
ATOM   1418  PO4 DPPCX 119     401.300  52.900  50.500  0.00  0.00            
ATOM   1419  GL1 DPPCX 119     402.900  54.400  54.200  0.00  0.00            
ATOM   1420  GL2 DPPCX 119     400.000  52.500  56.400  0.00  0.00            
ATOM   1421  C1A DPPCX 119     403.500  56.400  58.300  0.00  0.00            
ATOM   1422  C2A DPPCX 119     406.600  54.900  62.600  0.00  0.00            
ATOM   1423  C3A DPPCX 119     405.700  52.700  65.900  0.00  0.00            
ATOM   1424  C4A DPPCX 119     405.800  54.100  69.400  0.00  0.00            
ATOM   1425  C1B DPPCX 119     400.600  53.200  60.800  0.00  0.00            
ATOM   1426  C2B DPPCX 119     400.900  52.500  65.500  0.00  0.00            
ATOM   1427  C3B DPPCX 119     398.000  52.800  69.400  0.00  0.00            
ATOM   1428  C4B DPPCX 119     394.800  52.700  73.100  0.00  0.00            
ATOM   1429  NC3 DPPCX 120     511.200 -61.400  33.000  0.00  0.00            
ATOM   1430  PO4 DPPCX 120     510.400 -64.400  32.800  0.00  0.00            
ATOM   1431  GL1 DPPCX 120     510.200 -65.100  37.400  0.00  0.00            
ATOM   1432  GL2 DPPCX 120     509.800 -68.500  35.500  0.00  0.00            
ATOM   1433  C1A DPPCX 120     508.900 -67.700  39.900  0.00  0.00            
ATOM   1434  C2A DPPCX 120     509.700 -69.800  44.100  0.00  0.00            
ATOM   1435  C3A DPPCX 120     510.600 -71.100  47.300  0.00  0.00            
ATOM   1436  C4A DPPCX 120     510.500 -72.700  51.400  0.00  0.00            
ATOM   1437  C1B DPPCX 120     509.700 -72.300  38.500  0.00  0.00            
ATOM   1438  C2B DPPCX 120     509.700 -74.900  43.300  0.00  0.00            
ATOM   1439  C3B DPPCX 120     510.200 -76.100  46.600  0.00  0.00            
ATOM   1440  C4B DPPCX 120     508.100 -77.500  50.500  0.00  0.00            
ATOM   1441  NC3 DPPCX 121     332.300  65.300  92.600  0.00  0.00            
ATOM   1442  PO4 DPPCX 121     335.800  62.900  92.600  0.00  0.00            
ATOM   1443  GL1 DPPCX 121     335.000  62.700  88.700  0.00  0.00            
ATOM   1444  GL2 DPPCX 121     336.700  61.500  87.100  0.00  0.00            
ATOM   1445  C1A DPPCX 121     335.400  62.600  82.800  0.00  0.00            
ATOM   1446  C2A DPPCX 121     335.300  63.000  78.400  0.00  0.00            
ATOM   1447  C3A DPPCX 121     335.000  61.800  74.300  0.00  0.00            
ATOM   1448  C4A DPPCX 121     335.400  62.000  70.100  0.00  0.00            
ATOM   1449  C1B DPPCX 121     338.500  58.700  85.300  0.00  0.00            
ATOM   1450  C2B DPPCX 121     338.200  58.100  80.500  0.00  0.00            
ATOM   1451  C3B DPPCX 121     336.900  58.000  77.400  0.00  0.00            
ATOM   1452  C4B DPPCX 121     334.900  57.200  73.300  0.00  0.00            
ATOM   1453  NC3 DPPCX 122     359.000  33.100  51.400  0.00  0.00            
ATOM   1454  PO4 DPPCX 122     360.200  37.400  52.800  0.00  0.00            
ATOM   1455  GL1 DPPCX 122     359.600  34.900  56.500  0.00  0.00            
ATOM   1456  GL2 DPPCX 122     358.600  31.500  56.200  0.00  0.00            
ATOM   1457  C1A DPPCX 122     357.900  34.700  60.500  0.00  0.00            
ATOM   1458  C2A DPPCX 122     354.300  36.300  62.000  0.00  0.00            
ATOM   1459  C3A DPPCX 122     350.300  34.100  63.800  0.00  0.00            
ATOM   1460  C4A DPPCX 122     347.300  35.400  66.200  0.00  0.00            
ATOM   1461  C1B DPPCX 122     357.300  29.600  59.800  0.00  0.00            
ATOM   1462  C2B DPPCX 122     354.100  26.200  60.800  0.00  0.00            
ATOM   1463  C3B DPPCX 122     353.000  23.900  64.300  0.00  0.00            
ATOM   1464  C4B DPPCX 122     350.200  22.500  68.100  0.00  0.00            
ATOM   1465  NC3 DPPCX 123     301.000-156.200  40.000  0.00  0.00            
ATOM   1466  PO4 DPPCX 123     298.400-160.500  40.800  0.00  0.00            
ATOM   1467  GL1 DPPCX 123     297.600-160.400  36.600  0.00  0.00            
ATOM   1468  GL2 DPPCX 123     300.500-159.500  35.800  0.00  0.00            
ATOM   1469  C1A DPPCX 123     298.000-162.000  31.900  0.00  0.00            
ATOM   1470  C2A DPPCX 123     300.300-161.300  28.800  0.00  0.00            
ATOM   1471  C3A DPPCX 123     301.000-162.900  25.400  0.00  0.00            
ATOM   1472  C4A DPPCX 123     300.500-163.200  21.200  0.00  0.00            
ATOM   1473  C1B DPPCX 123     299.000-157.300  32.800  0.00  0.00            
ATOM   1474  C2B DPPCX 123     296.700-157.000  29.200  0.00  0.00            
ATOM   1475  C3B DPPCX 123     299.000-155.800  25.600  0.00  0.00            
ATOM   1476  C4B DPPCX 123     302.600-153.400  23.200  0.00  0.00            
ATOM   1477  NC3 DPPCX 124     365.000 255.300  66.500  0.00  0.00            
ATOM   1478  PO4 DPPCX 124     366.300 252.300  63.500  0.00  0.00            
ATOM   1479  GL1 DPPCX 124     367.400 251.200  67.200  0.00  0.00            
ATOM   1480  GL2 DPPCX 124     366.000 247.500  67.700  0.00  0.00            
ATOM   1481  C1A DPPCX 124     366.300 252.500  72.200  0.00  0.00            
ATOM   1482  C2A DPPCX 124     365.500 250.100  77.100  0.00  0.00            
ATOM   1483  C3A DPPCX 124     365.000 248.900  80.900  0.00  0.00            
ATOM   1484  C4A DPPCX 124     366.200 246.000  84.000  0.00  0.00            
ATOM   1485  C1B DPPCX 124     367.000 246.200  72.400  0.00  0.00            
ATOM   1486  C2B DPPCX 124     368.300 244.700  76.700  0.00  0.00            
ATOM   1487  C3B DPPCX 124     368.000 243.400  80.500  0.00  0.00            
ATOM   1488  C4B DPPCX 124     370.700 239.600  82.900  0.00  0.00            
ATOM   1489  NC3 DPPCX 125     348.500 -67.200  22.700  0.00  0.00            
ATOM   1490  PO4 DPPCX 125     351.400 -69.700  25.100  0.00  0.00            
ATOM   1491  GL1 DPPCX 125     350.800 -71.200  29.300  0.00  0.00            
ATOM   1492  GL2 DPPCX 125     352.300 -70.200  32.100  0.00  0.00            
ATOM   1493  C1A DPPCX 125     349.900 -74.400  32.500  0.00  0.00            
ATOM   1494  C2A DPPCX 125     350.400 -76.700  37.100  0.00  0.00            
ATOM   1495  C3A DPPCX 125     350.600 -81.900  37.000  0.00  0.00            
ATOM   1496  C4A DPPCX 125     349.900 -85.300  39.900  0.00  0.00            
ATOM   1497  C1B DPPCX 125     356.400 -68.800  31.800  0.00  0.00            
ATOM   1498  C2B DPPCX 125     359.500 -68.800  33.900  0.00  0.00            
ATOM   1499  C3B DPPCX 125     360.600 -68.400  37.500  0.00  0.00            
ATOM   1500  C4B DPPCX 125     362.500 -70.300  40.300  0.00  0.00            
ATOM   1501  NC3 DPPCX 126     130.100 178.200  25.500  0.00  0.00            
ATOM   1502  PO4 DPPCX 126     134.100 178.000  24.000  0.00  0.00            
ATOM   1503  GL1 DPPCX 126     135.200 179.200  28.500  0.00  0.00            
ATOM   1504  GL2 DPPCX 126     137.400 181.000  28.900  0.00  0.00            
ATOM   1505  C1A DPPCX 126     132.700 179.400  32.700  0.00  0.00            
ATOM   1506  C2A DPPCX 126     132.100 180.400  36.300  0.00  0.00            
ATOM   1507  C3A DPPCX 126     129.500 180.500  40.300  0.00  0.00            
ATOM   1508  C4A DPPCX 126     127.800 176.700  41.300  0.00  0.00            
ATOM   1509  C1B DPPCX 126     137.300 181.800  32.800  0.00  0.00            
ATOM   1510  C2B DPPCX 126     136.800 181.700  36.900  0.00  0.00            
ATOM   1511  C3B DPPCX 126     137.400 183.400  41.300  0.00  0.00            
ATOM   1512  C4B DPPCX 126     137.300 186.100  44.300  0.00  0.00            
ATOM   1513  NC3 DPPCX 127     362.200  49.800  93.700  0.00  0.00            
ATOM   1514  PO4 DPPCX 127     359.100  53.500  92.500  0.00  0.00            
ATOM   1515  GL1 DPPCX 127     360.800  50.600  88.800  0.00  0.00            
ATOM   1516  GL2 DPPCX 127     363.400  48.400  86.500  0.00  0.00            
ATOM   1517  C1A DPPCX 127     359.600  51.000  84.700  0.00  0.00            
ATOM   1518  C2A DPPCX 127     360.500  51.300  80.300  0.00  0.00            
ATOM   1519  C3A DPPCX 127     360.800  51.200  76.200  0.00  0.00            
ATOM   1520  C4A DPPCX 127     361.900  53.900  72.500  0.00  0.00            
ATOM   1521  C1B DPPCX 127     366.100  49.000  82.500  0.00  0.00            
ATOM   1522  C2B DPPCX 127     365.800  50.800  78.000  0.00  0.00            
ATOM   1523  C3B DPPCX 127     366.800  49.200  73.700  0.00  0.00            
ATOM   1524  C4B DPPCX 127     364.600  47.200  70.400  0.00  0.00            
ATOM   1525  NC3 DPPCX 128     182.400 352.100  62.000  0.00  0.00            
ATOM   1526  PO4 DPPCX 128     183.000 355.200  65.300  0.00  0.00            
ATOM   1527  GL1 DPPCX 128     182.400 356.300  68.500  0.00  0.00            
ATOM   1528  GL2 DPPCX 128     179.000 355.700  67.900  0.00  0.00            
ATOM   1529  C1A DPPCX 128     184.500 356.100  72.700  0.00  0.00            
ATOM   1530  C2A DPPCX 128     184.300 353.700  76.500  0.00  0.00            
ATOM   1531  C3A DPPCX 128     181.900 353.600  79.900  0.00  0.00            
ATOM   1532  C4A DPPCX 128     180.400 355.400  82.200  0.00  0.00            
ATOM   1533  C1B DPPCX 128     175.800 356.300  72.300  0.00  0.00            
ATOM   1534  C2B DPPCX 128     174.000 353.900  75.900  0.00  0.00            
ATOM   1535  C3B DPPCX 128     170.100 352.600  76.500  0.00  0.00            
ATOM   1536  C4B DPPCX 128     167.500 349.700  75.600  0.00  0.00            
ATOM   1537  NC3 DPPCX 129     225.300 327.500  61.600  0.00  0.00            
ATOM   1538  PO4 DPPCX 129     221.000 327.900  61.200  0.00  0.00            
ATOM   1539  GL1 DPPCX 129     221.100 330.300  65.200  0.00  0.00            
ATOM   1540  GL2 DPPCX 129     223.300 328.100  66.500  0.00  0.00            
ATOM   1541  C1A DPPCX 129     221.000 331.800  69.000  0.00  0.00            
ATOM   1542  C2A DPPCX 129     219.200 333.900  72.000  0.00  0.00            
ATOM   1543  C3A DPPCX 129     221.100 333.300  77.400  0.00  0.00            
ATOM   1544  C4A DPPCX 129     223.400 335.300  78.300  0.00  0.00            
ATOM   1545  C1B DPPCX 129     223.800 327.600  71.200  0.00  0.00            
ATOM   1546  C2B DPPCX 129     225.900 325.200  74.400  0.00  0.00            
ATOM   1547  C3B DPPCX 129     226.600 324.400  78.100  0.00  0.00            
ATOM   1548  C4B DPPCX 129     225.500 320.400  79.400  0.00  0.00            
ATOM   1549  NC3 DPPCX 130     142.400 160.300  24.000  0.00  0.00            
ATOM   1550  PO4 DPPCX 130     141.400 163.300  26.400  0.00  0.00            
ATOM   1551  GL1 DPPCX 130     144.500 161.900  28.100  0.00  0.00            
ATOM   1552  GL2 DPPCX 130     142.100 158.500  29.700  0.00  0.00            
ATOM   1553  C1A DPPCX 130     147.400 162.100  31.500  0.00  0.00            
ATOM   1554  C2A DPPCX 130     150.200 163.000  35.600  0.00  0.00            
ATOM   1555  C3A DPPCX 130     152.700 163.600  36.600  0.00  0.00            
ATOM   1556  C4A DPPCX 130     155.300 164.100  33.800  0.00  0.00            
ATOM   1557  C1B DPPCX 130     141.600 156.500  33.300  0.00  0.00            
ATOM   1558  C2B DPPCX 130     140.800 154.700  36.300  0.00  0.00            
ATOM   1559  C3B DPPCX 130     141.800 152.400  39.000  0.00  0.00            
ATOM   1560  C4B DPPCX 130     145.900 151.800  41.600  0.00  0.00            
ATOM   1561  NC3 DPPCX 131     364.200  81.900  96.300  0.00  0.00            
ATOM   1562  PO4 DPPCX 131     367.000  84.500  94.600  0.00  0.00            
ATOM   1563  GL1 DPPCX 131     367.500  82.400  91.100  0.00  0.00            
ATOM   1564  GL2 DPPCX 131     371.100  83.600  91.100  0.00  0.00            
ATOM   1565  C1A DPPCX 131     368.400  81.700  87.100  0.00  0.00            
ATOM   1566  C2A DPPCX 131     368.700  78.900  84.100  0.00  0.00            
ATOM   1567  C3A DPPCX 131     371.000  78.400  80.300  0.00  0.00            
ATOM   1568  C4A DPPCX 131     370.200  82.300  79.300  0.00  0.00            
ATOM   1569  C1B DPPCX 131     375.200  83.100  88.800  0.00  0.00            
ATOM   1570  C2B DPPCX 131     378.200  83.500  85.700  0.00  0.00            
ATOM   1571  C3B DPPCX 131     380.700  83.200  83.100  0.00  0.00            
ATOM   1572  C4B DPPCX 131     383.500  84.700  80.900  0.00  0.00            
ATOM   1573  NC3 DPPCX 132     414.300-107.100  21.700  0.00  0.00            
ATOM   1574  PO4 DPPCX 132     411.700-111.400  20.700  0.00  0.00            
ATOM   1575  GL1 DPPCX 132     413.900-111.500  24.400  0.00  0.00            
ATOM   1576  GL2 DPPCX 132     412.100-110.400  26.100  0.00  0.00            
ATOM   1577  C1A DPPCX 132     416.100-113.300  28.200  0.00  0.00            
ATOM   1578  C2A DPPCX 132     418.700-116.900  30.500  0.00  0.00            
ATOM   1579  C3A DPPCX 132     419.900-121.000  33.700  0.00  0.00            
ATOM   1580  C4A DPPCX 132     423.700-122.200  37.300  0.00  0.00            
ATOM   1581  C1B DPPCX 132     413.200-109.300  29.500  0.00  0.00            
ATOM   1582  C2B DPPCX 132     412.600-108.900  34.100  0.00  0.00            
ATOM   1583  C3B DPPCX 132     412.400-109.000  38.100  0.00  0.00            
ATOM   1584  C4B DPPCX 132     411.400-112.100  41.500  0.00  0.00            
ATOM   1585  NC3 DPPCX 133     299.000  80.200  86.800  0.00  0.00            
ATOM   1586  PO4 DPPCX 133     300.900  84.300  85.900  0.00  0.00            
ATOM   1587  GL1 DPPCX 133     302.900  85.400  82.700  0.00  0.00            
ATOM   1588  GL2 DPPCX 133     300.300  87.800  82.600  0.00  0.00            
ATOM   1589  C1A DPPCX 133     301.900  85.100  78.300  0.00  0.00            
ATOM   1590  C2A DPPCX 133     298.300  85.200  76.500  0.00  0.00            
ATOM   1591  C3A DPPCX 133     295.000  86.500  75.300  0.00  0.00            
ATOM   1592  C4A DPPCX 133     292.200  87.000  72.000  0.00  0.00            
ATOM   1593  C1B DPPCX 133     299.700  90.000  78.600  0.00  0.00            
ATOM   1594  C2B DPPCX 133     303.300  89.200  75.500  0.00  0.00            
ATOM   1595  C3B DPPCX 133     303.800  89.100  71.700  0.00  0.00            
ATOM   1596  C4B DPPCX 133     306.800  87.800  69.100  0.00  0.00            
ATOM   1597  NC3 DPPCX 134      76.400 372.300  54.000  0.00  0.00            
ATOM   1598  PO4 DPPCX 134      76.500 367.700  53.100  0.00  0.00            
ATOM   1599  GL1 DPPCX 134      76.200 368.700  57.500  0.00  0.00            
ATOM   1600  GL2 DPPCX 134      73.600 367.700  58.100  0.00  0.00            
ATOM   1601  C1A DPPCX 134      78.500 366.900  60.800  0.00  0.00            
ATOM   1602  C2A DPPCX 134      78.500 363.000  63.100  0.00  0.00            
ATOM   1603  C3A DPPCX 134      79.500 358.100  65.300  0.00  0.00            
ATOM   1604  C4A DPPCX 134      82.300 355.400  67.900  0.00  0.00            
ATOM   1605  C1B DPPCX 134      70.000 367.000  60.700  0.00  0.00            
ATOM   1606  C2B DPPCX 134      66.900 367.100  64.200  0.00  0.00            
ATOM   1607  C3B DPPCX 134      65.300 372.200  65.800  0.00  0.00            
ATOM   1608  C4B DPPCX 134      65.500 375.000  64.000  0.00  0.00            
ATOM   1609  NC3 DPPCX 135     333.100 -38.100  76.900  0.00  0.00            
ATOM   1610  PO4 DPPCX 135     337.400 -40.000  76.500  0.00  0.00            
ATOM   1611  GL1 DPPCX 135     336.500 -37.100  73.000  0.00  0.00            
ATOM   1612  GL2 DPPCX 135     333.500 -36.200  71.300  0.00  0.00            
ATOM   1613  C1A DPPCX 135     338.800 -33.800  71.300  0.00  0.00            
ATOM   1614  C2A DPPCX 135     339.900 -33.000  67.200  0.00  0.00            
ATOM   1615  C3A DPPCX 135     340.800 -32.000  62.900  0.00  0.00            
ATOM   1616  C4A DPPCX 135     343.000 -27.900  60.400  0.00  0.00            
ATOM   1617  C1B DPPCX 135     336.900 -37.000  68.300  0.00  0.00            
ATOM   1618  C2B DPPCX 135     337.400 -38.200  64.200  0.00  0.00            
ATOM   1619  C3B DPPCX 135     338.700 -39.400  59.000  0.00  0.00            
ATOM   1620  C4B DPPCX 135     338.400 -41.700  54.900  0.00  0.00            
ATOM   1621  NC3 DPPCX 136     149.900 490.900 142.600  0.00  0.00            
ATOM   1622  PO4 DPPCX 136     153.700 488.900 143.300  0.00  0.00            
ATOM   1623  GL1 DPPCX 136     155.000 488.700 139.700  0.00  0.00            
ATOM   1624  GL2 DPPCX 136     156.800 485.600 139.500  0.00  0.00            
ATOM   1625  C1A DPPCX 136     158.100 491.100 137.700  0.00  0.00            
ATOM   1626  C2A DPPCX 136     159.400 494.400 135.100  0.00  0.00            
ATOM   1627  C3A DPPCX 136     163.500 495.800 134.800  0.00  0.00            
ATOM   1628  C4A DPPCX 136     166.900 498.800 135.800  0.00  0.00            
ATOM   1629  C1B DPPCX 136     154.400 487.600 134.900  0.00  0.00            
ATOM   1630  C2B DPPCX 136     153.800 489.300 130.900  0.00  0.00            
ATOM   1631  C3B DPPCX 136     152.900 488.100 126.000  0.00  0.00            
ATOM   1632  C4B DPPCX 136     151.700 491.400 123.300  0.00  0.00            
ATOM   1633  NC3 DPPCX 137     319.900  19.700  85.000  0.00  0.00            
ATOM   1634  PO4 DPPCX 137     322.200  18.400  88.200  0.00  0.00            
ATOM   1635  GL1 DPPCX 137     323.200  15.800  84.300  0.00  0.00            
ATOM   1636  GL2 DPPCX 137     321.200  13.800  82.700  0.00  0.00            
ATOM   1637  C1A DPPCX 137     325.900  13.200  82.200  0.00  0.00            
ATOM   1638  C2A DPPCX 137     327.000  12.900  77.500  0.00  0.00            
ATOM   1639  C3A DPPCX 137     328.300  11.700  73.900  0.00  0.00            
ATOM   1640  C4A DPPCX 137     329.700  12.800  69.400  0.00  0.00            
ATOM   1641  C1B DPPCX 137     322.200  16.000  78.300  0.00  0.00            
ATOM   1642  C2B DPPCX 137     318.600  17.100  75.500  0.00  0.00            
ATOM   1643  C3B DPPCX 137     317.200  19.100  71.600  0.00  0.00            
ATOM   1644  C4B DPPCX 137     316.100  18.100  67.300  0.00  0.00            
ATOM   1645  NC3 DPPCX 138      10.800 344.500  44.800  0.00  0.00            
ATOM   1646  PO4 DPPCX 138      15.400 343.300  44.300  0.00  0.00            
ATOM   1647  GL1 DPPCX 138      17.200 342.900  48.800  0.00  0.00            
ATOM   1648  GL2 DPPCX 138      20.000 343.100  47.900  0.00  0.00            
ATOM   1649  C1A DPPCX 138      18.700 340.700  52.600  0.00  0.00            
ATOM   1650  C2A DPPCX 138      19.800 339.600  55.400  0.00  0.00            
ATOM   1651  C3A DPPCX 138      19.800 339.100  60.300  0.00  0.00            
ATOM   1652  C4A DPPCX 138      22.800 336.700  63.500  0.00  0.00            
ATOM   1653  C1B DPPCX 138      21.300 344.600  52.200  0.00  0.00            
ATOM   1654  C2B DPPCX 138      24.000 341.600  53.800  0.00  0.00            
ATOM   1655  C3B DPPCX 138      24.100 340.400  58.400  0.00  0.00            
ATOM   1656  C4B DPPCX 138      25.800 341.400  62.200  0.00  0.00            
ATOM   1657  NC3 DPPCX 139     380.300 210.100 102.600  0.00  0.00            
ATOM   1658  PO4 DPPCX 139     383.700 207.700 103.600  0.00  0.00            
ATOM   1659  GL1 DPPCX 139     383.300 208.600  98.300  0.00  0.00            
ATOM   1660  GL2 DPPCX 139     381.900 210.600  97.700  0.00  0.00            
ATOM   1661  C1A DPPCX 139     383.100 206.000  94.400  0.00  0.00            
ATOM   1662  C2A DPPCX 139     381.100 206.000  90.100  0.00  0.00            
ATOM   1663  C3A DPPCX 139     378.200 206.200  86.700  0.00  0.00            
ATOM   1664  C4A DPPCX 139     376.500 207.700  83.000  0.00  0.00            
ATOM   1665  C1B DPPCX 139     382.900 211.500  94.000  0.00  0.00            
ATOM   1666  C2B DPPCX 139     383.000 214.300  90.700  0.00  0.00            
ATOM   1667  C3B DPPCX 139     384.700 217.000  88.800  0.00  0.00            
ATOM   1668  C4B DPPCX 139     387.100 219.800  86.100  0.00  0.00            
ATOM   1669  NC3 DPPCX 140     301.900 418.300  79.500  0.00  0.00            
ATOM   1670  PO4 DPPCX 140     305.200 415.400  80.500  0.00  0.00            
ATOM   1671  GL1 DPPCX 140     303.200 416.900  84.600  0.00  0.00            
ATOM   1672  GL2 DPPCX 140     299.700 418.700  83.300  0.00  0.00            
ATOM   1673  C1A DPPCX 140     303.500 416.100  89.000  0.00  0.00            
ATOM   1674  C2A DPPCX 140     304.500 417.500  93.600  0.00  0.00            
ATOM   1675  C3A DPPCX 140     305.700 418.800  98.300  0.00  0.00            
ATOM   1676  C4A DPPCX 140     304.900 416.700 102.600  0.00  0.00            
ATOM   1677  C1B DPPCX 140     300.100 418.800  87.700  0.00  0.00            
ATOM   1678  C2B DPPCX 140     299.700 417.300  91.900  0.00  0.00            
ATOM   1679  C3B DPPCX 140     298.700 417.300  95.700  0.00  0.00            
ATOM   1680  C4B DPPCX 140     300.900 417.200  99.100  0.00  0.00            
ATOM   1681  NC3 DPPCX 141     259.700 407.000  85.700  0.00  0.00            
ATOM   1682  PO4 DPPCX 141     262.600 409.900  83.400  0.00  0.00            
ATOM   1683  GL1 DPPCX 141     263.600 410.200  87.900  0.00  0.00            
ATOM   1684  GL2 DPPCX 141     263.300 407.200  89.700  0.00  0.00            
ATOM   1685  C1A DPPCX 141     267.300 409.400  91.100  0.00  0.00            
ATOM   1686  C2A DPPCX 141     267.700 408.700  95.100  0.00  0.00            
ATOM   1687  C3A DPPCX 141     271.500 406.000  97.700  0.00  0.00            
ATOM   1688  C4A DPPCX 141     274.800 404.400 100.400  0.00  0.00            
ATOM   1689  C1B DPPCX 141     265.400 404.200  93.000  0.00  0.00            
ATOM   1690  C2B DPPCX 141     264.500 403.700  97.100  0.00  0.00            
ATOM   1691  C3B DPPCX 141     263.300 402.500 101.100  0.00  0.00            
ATOM   1692  C4B DPPCX 141     263.100 401.400 105.600  0.00  0.00            
ATOM   1693  NC3 DPPCX 142     264.000 370.700 117.900  0.00  0.00            
ATOM   1694  PO4 DPPCX 142     268.000 369.300 117.200  0.00  0.00            
ATOM   1695  GL1 DPPCX 142     268.600 367.700 113.300  0.00  0.00            
ATOM   1696  GL2 DPPCX 142     268.500 364.600 112.100  0.00  0.00            
ATOM   1697  C1A DPPCX 142     268.500 368.400 109.100  0.00  0.00            
ATOM   1698  C2A DPPCX 142     266.100 370.200 105.200  0.00  0.00            
ATOM   1699  C3A DPPCX 142     266.200 372.100 100.500  0.00  0.00            
ATOM   1700  C4A DPPCX 142     266.800 375.500  99.900  0.00  0.00            
ATOM   1701  C1B DPPCX 142     266.500 364.000 108.900  0.00  0.00            
ATOM   1702  C2B DPPCX 142     267.800 365.500 105.000  0.00  0.00            
ATOM   1703  C3B DPPCX 142     268.800 367.600 100.600  0.00  0.00            
ATOM   1704  C4B DPPCX 142     269.600 367.700  96.600  0.00  0.00            
ATOM   1705  NC3 DPPCX 143     555.400 -56.300  38.600  0.00  0.00            
ATOM   1706  PO4 DPPCX 143     559.000 -56.300  37.200  0.00  0.00            
ATOM   1707  GL1 DPPCX 143     560.200 -54.000  41.300  0.00  0.00            
ATOM   1708  GL2 DPPCX 143     562.900 -55.400  42.700  0.00  0.00            
ATOM   1709  C1A DPPCX 143     559.300 -54.800  45.400  0.00  0.00            
ATOM   1710  C2A DPPCX 143     561.100 -56.000  49.700  0.00  0.00            
ATOM   1711  C3A DPPCX 143     562.800 -58.200  53.300  0.00  0.00            
ATOM   1712  C4A DPPCX 143     567.000 -58.600  55.800  0.00  0.00            
ATOM   1713  C1B DPPCX 143     564.800 -56.100  46.300  0.00  0.00            
ATOM   1714  C2B DPPCX 143     566.900 -55.700  50.700  0.00  0.00            
ATOM   1715  C3B DPPCX 143     570.500 -57.100  52.200  0.00  0.00            
ATOM   1716  C4B DPPCX 143     572.100 -56.000  55.900  0.00  0.00            
ATOM   1717  NC3 DPPCX 144     177.700 447.400 141.600  0.00  0.00            
ATOM   1718  PO4 DPPCX 144     179.800 446.600 137.900  0.00  0.00            
ATOM   1719  GL1 DPPCX 144     180.000 450.000 134.900  0.00  0.00            
ATOM   1720  GL2 DPPCX 144     180.600 453.100 134.800  0.00  0.00            
ATOM   1721  C1A DPPCX 144     181.000 451.900 130.000  0.00  0.00            
ATOM   1722  C2A DPPCX 144     181.800 454.600 127.100  0.00  0.00            
ATOM   1723  C3A DPPCX 144     181.400 455.400 122.800  0.00  0.00            
ATOM   1724  C4A DPPCX 144     182.900 453.700 118.900  0.00  0.00            
ATOM   1725  C1B DPPCX 144     180.100 456.800 131.900  0.00  0.00            
ATOM   1726  C2B DPPCX 144     179.200 460.200 128.300  0.00  0.00            
ATOM   1727  C3B DPPCX 144     180.300 460.500 125.000  0.00  0.00            
ATOM   1728  C4B DPPCX 144     181.900 460.600 122.100  0.00  0.00            
ATOM   1729  NC3 DPPCX 145     486.400 -96.000  31.100  0.00  0.00            
ATOM   1730  PO4 DPPCX 145     483.000 -99.100  29.900  0.00  0.00            
ATOM   1731  GL1 DPPCX 145     479.900 -98.400  34.100  0.00  0.00            
ATOM   1732  GL2 DPPCX 145     477.100 -99.500  32.000  0.00  0.00            
ATOM   1733  C1A DPPCX 145     477.700 -99.800  37.400  0.00  0.00            
ATOM   1734  C2A DPPCX 145     475.300-100.800  41.300  0.00  0.00            
ATOM   1735  C3A DPPCX 145     473.900-101.500  45.800  0.00  0.00            
ATOM   1736  C4A DPPCX 145     470.900-103.600  47.800  0.00  0.00            
ATOM   1737  C1B DPPCX 145     474.000-101.000  34.700  0.00  0.00            
ATOM   1738  C2B DPPCX 145     472.000-101.600  37.800  0.00  0.00            
ATOM   1739  C3B DPPCX 145     469.700 -99.100  41.400  0.00  0.00            
ATOM   1740  C4B DPPCX 145     469.100 -99.200  46.600  0.00  0.00            
ATOM   1741  NC3 DPPCX 146     132.000 141.000  67.100  0.00  0.00            
ATOM   1742  PO4 DPPCX 146     128.600 144.700  66.800  0.00  0.00            
ATOM   1743  GL1 DPPCX 146     130.200 142.600  62.600  0.00  0.00            
ATOM   1744  GL2 DPPCX 146     130.600 139.900  62.500  0.00  0.00            
ATOM   1745  C1A DPPCX 146     130.200 144.200  58.700  0.00  0.00            
ATOM   1746  C2A DPPCX 146     130.300 142.500  55.100  0.00  0.00            
ATOM   1747  C3A DPPCX 146     129.300 144.000  50.900  0.00  0.00            
ATOM   1748  C4A DPPCX 146     132.100 144.400  47.700  0.00  0.00            
ATOM   1749  C1B DPPCX 146     133.500 140.300  58.400  0.00  0.00            
ATOM   1750  C2B DPPCX 146     134.400 139.300  54.300  0.00  0.00            
ATOM   1751  C3B DPPCX 146     134.200 140.700  50.400  0.00  0.00            
ATOM   1752  C4B DPPCX 146     134.300 140.200  46.200  0.00  0.00            
ATOM   1753  NC3 DPPCX 147     242.000  93.300  39.400  0.00  0.00            
ATOM   1754  PO4 DPPCX 147     246.900  92.700  39.800  0.00  0.00            
ATOM   1755  GL1 DPPCX 147     248.700  92.600  43.500  0.00  0.00            
ATOM   1756  GL2 DPPCX 147     251.800  90.900  43.800  0.00  0.00            
ATOM   1757  C1A DPPCX 147     247.800  93.100  47.600  0.00  0.00            
ATOM   1758  C2A DPPCX 147     247.400  94.500  51.700  0.00  0.00            
ATOM   1759  C3A DPPCX 147     246.000  94.700  55.400  0.00  0.00            
ATOM   1760  C4A DPPCX 147     248.900  92.700  59.200  0.00  0.00            
ATOM   1761  C1B DPPCX 147     251.300  89.700  47.600  0.00  0.00            
ATOM   1762  C2B DPPCX 147     252.700  86.700  49.800  0.00  0.00            
ATOM   1763  C3B DPPCX 147     249.600  84.500  52.100  0.00  0.00            
ATOM   1764  C4B DPPCX 147     245.700  83.400  53.300  0.00  0.00            
ATOM   1765  NC3 DPPCX 148     121.400 324.800  89.900  0.00  0.00            
ATOM   1766  PO4 DPPCX 148     119.200 321.300  88.600  0.00  0.00            
ATOM   1767  GL1 DPPCX 148     118.800 321.200  84.500  0.00  0.00            
ATOM   1768  GL2 DPPCX 148     119.500 319.100  82.500  0.00  0.00            
ATOM   1769  C1A DPPCX 148     118.600 324.100  81.500  0.00  0.00            
ATOM   1770  C2A DPPCX 148     119.800 326.700  77.300  0.00  0.00            
ATOM   1771  C3A DPPCX 148     120.100 327.700  72.600  0.00  0.00            
ATOM   1772  C4A DPPCX 148     117.600 326.600  68.500  0.00  0.00            
ATOM   1773  C1B DPPCX 148     119.000 320.800  77.500  0.00  0.00            
ATOM   1774  C2B DPPCX 148     119.000 323.200  73.800  0.00  0.00            
ATOM   1775  C3B DPPCX 148     115.500 324.700  72.800  0.00  0.00            
ATOM   1776  C4B DPPCX 148     110.800 325.600  73.400  0.00  0.00            
ATOM   1777  NC3 DPPCX 149      87.500 348.100  44.600  0.00  0.00            
ATOM   1778  PO4 DPPCX 149      88.100 350.200  49.700  0.00  0.00            
ATOM   1779  GL1 DPPCX 149      88.100 348.000  53.500  0.00  0.00            
ATOM   1780  GL2 DPPCX 149      88.900 344.800  53.500  0.00  0.00            
ATOM   1781  C1A DPPCX 149      90.800 348.800  57.300  0.00  0.00            
ATOM   1782  C2A DPPCX 149      90.400 348.500  62.000  0.00  0.00            
ATOM   1783  C3A DPPCX 149      88.300 350.500  65.300  0.00  0.00            
ATOM   1784  C4A DPPCX 149      84.400 350.500  66.700  0.00  0.00            
ATOM   1785  C1B DPPCX 149      89.000 342.600  56.800  0.00  0.00            
ATOM   1786  C2B DPPCX 149      89.000 341.800  61.500  0.00  0.00            
ATOM   1787  C3B DPPCX 149      90.200 340.700  65.100  0.00  0.00            
ATOM   1788  C4B DPPCX 149      89.100 338.400  68.600  0.00  0.00            
ATOM   1789  NC3 DPPCX 150     558.800 -42.700  81.500  0.00  0.00            
ATOM   1790  PO4 DPPCX 150     555.900 -39.200  83.100  0.00  0.00            
ATOM   1791  GL1 DPPCX 150     558.200 -37.800  79.900  0.00  0.00            
ATOM   1792  GL2 DPPCX 150     558.000 -34.100  78.100  0.00  0.00            
ATOM   1793  C1A DPPCX 150     561.500 -37.600  76.600  0.00  0.00            
ATOM   1794  C2A DPPCX 150     565.000 -37.400  73.600  0.00  0.00            
ATOM   1795  C3A DPPCX 150     568.500 -38.100  71.300  0.00  0.00            
ATOM   1796  C4A DPPCX 150     568.800 -37.700  66.600  0.00  0.00            
ATOM   1797  C1B DPPCX 150     556.300 -39.100  75.400  0.00  0.00            
ATOM   1798  C2B DPPCX 150     556.000 -41.500  72.300  0.00  0.00            
ATOM   1799  C3B DPPCX 150     552.900 -43.600  69.000  0.00  0.00            
ATOM   1800  C4B DPPCX 150     553.700 -46.200  66.100  0.00  0.00            
ATOM   1801  NC3 DPPCX 151     243.800  -4.000  74.400  0.00  0.00            
ATOM   1802  PO4 DPPCX 151     245.400  -8.400  74.500  0.00  0.00            
ATOM   1803  GL1 DPPCX 151     246.800 -10.400  71.300  0.00  0.00            
ATOM   1804  GL2 DPPCX 151     243.800 -10.800  70.000  0.00  0.00            
ATOM   1805  C1A DPPCX 151     248.300  -9.500  66.800  0.00  0.00            
ATOM   1806  C2A DPPCX 151     251.300  -9.700  65.100  0.00  0.00            
ATOM   1807  C3A DPPCX 151     251.400  -8.300  60.800  0.00  0.00            
ATOM   1808  C4A DPPCX 151     254.400  -5.500  58.400  0.00  0.00            
ATOM   1809  C1B DPPCX 151     243.700 -10.900  65.500  0.00  0.00            
ATOM   1810  C2B DPPCX 151     246.300  -9.600  62.300  0.00  0.00            
ATOM   1811  C3B DPPCX 151     246.000  -9.300  58.400  0.00  0.00            
ATOM   1812  C4B DPPCX 151     250.200  -8.600  54.800  0.00  0.00            
ATOM   1813  NC3 DPPCX 152     293.200 452.200  81.100  0.00  0.00            
ATOM   1814  PO4 DPPCX 152     292.700 455.400  85.000  0.00  0.00            
ATOM   1815  GL1 DPPCX 152     293.900 456.600  89.300  0.00  0.00            
ATOM   1816  GL2 DPPCX 152     296.900 459.100  91.100  0.00  0.00            
ATOM   1817  C1A DPPCX 152     295.100 455.500  94.600  0.00  0.00            
ATOM   1818  C2A DPPCX 152     295.600 453.300  97.700  0.00  0.00            
ATOM   1819  C3A DPPCX 152     295.600 452.600 102.700  0.00  0.00            
ATOM   1820  C4A DPPCX 152     293.600 451.100 106.800  0.00  0.00            
ATOM   1821  C1B DPPCX 152     298.300 460.100  95.100  0.00  0.00            
ATOM   1822  C2B DPPCX 152     298.500 461.800 100.200  0.00  0.00            
ATOM   1823  C3B DPPCX 152     297.500 464.400 103.000  0.00  0.00            
ATOM   1824  C4B DPPCX 152     298.500 466.100 107.900  0.00  0.00            
ATOM   1825  NC3 DPPCX 153     459.600 107.200 107.300  0.00  0.00            
ATOM   1826  PO4 DPPCX 153     464.600 105.700 105.700  0.00  0.00            
ATOM   1827  GL1 DPPCX 153     462.300 106.900 102.600  0.00  0.00            
ATOM   1828  GL2 DPPCX 153     464.200 104.700 101.100  0.00  0.00            
ATOM   1829  C1A DPPCX 153     462.000 109.500  98.800  0.00  0.00            
ATOM   1830  C2A DPPCX 153     458.500 109.100  95.600  0.00  0.00            
ATOM   1831  C3A DPPCX 153     457.700 110.600  92.600  0.00  0.00            
ATOM   1832  C4A DPPCX 153     458.800 115.500  92.900  0.00  0.00            
ATOM   1833  C1B DPPCX 153     463.300 105.300  96.500  0.00  0.00            
ATOM   1834  C2B DPPCX 153     462.600 108.000  92.200  0.00  0.00            
ATOM   1835  C3B DPPCX 153     460.200 110.100  88.300  0.00  0.00            
ATOM   1836  C4B DPPCX 153     459.500 107.800  84.600  0.00  0.00            
ATOM   1837  NC3 DPPCX 154     385.600 -59.700  74.500  0.00  0.00            
ATOM   1838  PO4 DPPCX 154     388.700 -56.700  77.600  0.00  0.00            
ATOM   1839  GL1 DPPCX 154     388.500 -55.800  73.200  0.00  0.00            
ATOM   1840  GL2 DPPCX 154     389.300 -58.100  70.900  0.00  0.00            
ATOM   1841  C1A DPPCX 154     386.500 -54.500  68.600  0.00  0.00            
ATOM   1842  C2A DPPCX 154     385.700 -53.900  64.000  0.00  0.00            
ATOM   1843  C3A DPPCX 154     386.800 -55.400  59.700  0.00  0.00            
ATOM   1844  C4A DPPCX 154     387.300 -52.300  56.400  0.00  0.00            
ATOM   1845  C1B DPPCX 154     390.200 -57.400  66.900  0.00  0.00            
ATOM   1846  C2B DPPCX 154     389.100 -59.000  63.700  0.00  0.00            
ATOM   1847  C3B DPPCX 154     388.900 -59.800  59.500  0.00  0.00            
ATOM   1848  C4B DPPCX 154     387.300 -58.500  55.000  0.00  0.00            
ATOM   1849  NC3 DPPCX 155     242.500  20.200  32.200  0.00  0.00            
ATOM   1850  PO4 DPPCX 155     238.800  20.600  35.300  0.00  0.00            
ATOM   1851  GL1 DPPCX 155     242.600  21.600  37.000  0.00  0.00            
ATOM   1852  GL2 DPPCX 155     240.800  23.700  39.200  0.00  0.00            
ATOM   1853  C1A DPPCX 155     244.800  20.200  41.200  0.00  0.00            
ATOM   1854  C2A DPPCX 155     245.400  20.400  45.200  0.00  0.00            
ATOM   1855  C3A DPPCX 155     247.100  20.400  48.900  0.00  0.00            
ATOM   1856  C4A DPPCX 155     247.900  22.400  53.300  0.00  0.00            
ATOM   1857  C1B DPPCX 155     239.900  20.300  42.000  0.00  0.00            
ATOM   1858  C2B DPPCX 155     236.800  18.300  44.000  0.00  0.00            
ATOM   1859  C3B DPPCX 155     236.400  16.800  49.400  0.00  0.00            
ATOM   1860  C4B DPPCX 155     239.700  16.300  52.200  0.00  0.00            
ATOM   1861  NC3 DPPCX 156     276.600 -74.100  60.600  0.00  0.00            
ATOM   1862  PO4 DPPCX 156     281.100 -71.400  61.000  0.00  0.00            
ATOM   1863  GL1 DPPCX 156     280.900 -72.700  57.000  0.00  0.00            
ATOM   1864  GL2 DPPCX 156     277.100 -73.900  55.300  0.00  0.00            
ATOM   1865  C1A DPPCX 156     282.900 -73.500  53.500  0.00  0.00            
ATOM   1866  C2A DPPCX 156     282.200 -72.100  48.900  0.00  0.00            
ATOM   1867  C3A DPPCX 156     280.700 -72.700  44.600  0.00  0.00            
ATOM   1868  C4A DPPCX 156     280.100 -70.900  40.600  0.00  0.00            
ATOM   1869  C1B DPPCX 156     278.900 -69.600  54.100  0.00  0.00            
ATOM   1870  C2B DPPCX 156     280.900 -65.200  52.000  0.00  0.00            
ATOM   1871  C3B DPPCX 156     283.900 -61.300  51.400  0.00  0.00            
ATOM   1872  C4B DPPCX 156     286.900 -59.500  53.900  0.00  0.00            
ATOM   1873  NC3 DPPCX 157     218.600 413.000  77.000  0.00  0.00            
ATOM   1874  PO4 DPPCX 157     222.000 409.400  77.900  0.00  0.00            
ATOM   1875  GL1 DPPCX 157     222.000 407.700  81.900  0.00  0.00            
ATOM   1876  GL2 DPPCX 157     220.600 405.000  82.100  0.00  0.00            
ATOM   1877  C1A DPPCX 157     223.400 409.300  86.300  0.00  0.00            
ATOM   1878  C2A DPPCX 157     220.600 408.500  90.000  0.00  0.00            
ATOM   1879  C3A DPPCX 157     219.600 406.100  93.400  0.00  0.00            
ATOM   1880  C4A DPPCX 157     217.800 404.300  96.400  0.00  0.00            
ATOM   1881  C1B DPPCX 157     219.900 404.400  86.600  0.00  0.00            
ATOM   1882  C2B DPPCX 157     218.500 402.700  90.200  0.00  0.00            
ATOM   1883  C3B DPPCX 157     214.400 402.100  91.100  0.00  0.00            
ATOM   1884  C4B DPPCX 157     210.600 401.900  91.500  0.00  0.00            
ATOM   1885  NC3 DPPCX 158     220.900 142.600  75.500  0.00  0.00            
ATOM   1886  PO4 DPPCX 158     219.100 138.500  76.500  0.00  0.00            
ATOM   1887  GL1 DPPCX 158     220.300 136.900  72.200  0.00  0.00            
ATOM   1888  GL2 DPPCX 158     219.800 140.000  70.000  0.00  0.00            
ATOM   1889  C1A DPPCX 158     221.100 133.800  69.200  0.00  0.00            
ATOM   1890  C2A DPPCX 158     220.900 131.100  67.000  0.00  0.00            
ATOM   1891  C3A DPPCX 158     222.100 129.700  63.600  0.00  0.00            
ATOM   1892  C4A DPPCX 158     225.100 127.700  60.500  0.00  0.00            
ATOM   1893  C1B DPPCX 158     218.100 141.000  66.200  0.00  0.00            
ATOM   1894  C2B DPPCX 158     219.900 139.700  61.800  0.00  0.00            
ATOM   1895  C3B DPPCX 158     219.300 141.600  57.900  0.00  0.00            
ATOM   1896  C4B DPPCX 158     219.200 143.900  54.100  0.00  0.00            
ATOM   1897  NC3 DPPCX 159     230.100 369.300  66.400  0.00  0.00            
ATOM   1898  PO4 DPPCX 159     227.200 371.500  68.100  0.00  0.00            
ATOM   1899  GL1 DPPCX 159     226.400 368.700  71.700  0.00  0.00            
ATOM   1900  GL2 DPPCX 159     222.800 367.300  72.000  0.00  0.00            
ATOM   1901  C1A DPPCX 159     226.100 367.900  75.700  0.00  0.00            
ATOM   1902  C2A DPPCX 159     222.900 370.200  78.800  0.00  0.00            
ATOM   1903  C3A DPPCX 159     221.200 367.600  82.400  0.00  0.00            
ATOM   1904  C4A DPPCX 159     218.300 366.300  84.700  0.00  0.00            
ATOM   1905  C1B DPPCX 159     217.900 366.900  72.200  0.00  0.00            
ATOM   1906  C2B DPPCX 159     215.700 365.400  76.500  0.00  0.00            
ATOM   1907  C3B DPPCX 159     214.800 364.500  81.000  0.00  0.00            
ATOM   1908  C4B DPPCX 159     213.500 363.000  84.200  0.00  0.00            
ATOM   1909  NC3 DPPCX 160     458.000 -43.100  77.100  0.00  0.00            
ATOM   1910  PO4 DPPCX 160     459.400 -45.400  78.800  0.00  0.00            
ATOM   1911  GL1 DPPCX 160     459.500 -48.300  75.700  0.00  0.00            
ATOM   1912  GL2 DPPCX 160     461.100 -46.300  73.200  0.00  0.00            
ATOM   1913  C1A DPPCX 160     456.900 -48.600  71.800  0.00  0.00            
ATOM   1914  C2A DPPCX 160     453.300 -51.700  70.800  0.00  0.00            
ATOM   1915  C3A DPPCX 160     452.800 -56.600  68.600  0.00  0.00            
ATOM   1916  C4A DPPCX 160     456.500 -58.900  68.900  0.00  0.00            
ATOM   1917  C1B DPPCX 160     461.500 -47.600  68.900  0.00  0.00            
ATOM   1918  C2B DPPCX 160     460.800 -46.600  64.400  0.00  0.00            
ATOM   1919  C3B DPPCX 160     460.100 -45.800  60.600  0.00  0.00            
ATOM   1920  C4B DPPCX 160     463.700 -44.900  58.100  0.00  0.00            
ATOM   1921  NC3 DPPCX 161     347.800 117.600  45.200  0.00  0.00            
ATOM   1922  PO4 DPPCX 161     350.800 113.600  46.000  0.00  0.00            
ATOM   1923  GL1 DPPCX 161     348.300 114.200  49.000  0.00  0.00            
ATOM   1924  GL2 DPPCX 161     348.400 111.200  50.800  0.00  0.00            
ATOM   1925  C1A DPPCX 161     346.900 117.200  51.700  0.00  0.00            
ATOM   1926  C2A DPPCX 161     345.200 116.600  56.000  0.00  0.00            
ATOM   1927  C3A DPPCX 161     345.000 118.600  59.700  0.00  0.00            
ATOM   1928  C4A DPPCX 161     342.900 118.600  64.800  0.00  0.00            
ATOM   1929  C1B DPPCX 161     348.900 112.700  54.300  0.00  0.00            
ATOM   1930  C2B DPPCX 161     349.800 113.600  58.900  0.00  0.00            
ATOM   1931  C3B DPPCX 161     347.900 115.300  63.100  0.00  0.00            
ATOM   1932  C4B DPPCX 161     348.800 113.200  67.000  0.00  0.00            
ATOM   1933  NC3 DPPCX 162     293.300 305.900 113.000  0.00  0.00            
ATOM   1934  PO4 DPPCX 162     295.400 305.300 108.800  0.00  0.00            
ATOM   1935  GL1 DPPCX 162     295.700 305.300 104.300  0.00  0.00            
ATOM   1936  GL2 DPPCX 162     297.900 306.600 103.100  0.00  0.00            
ATOM   1937  C1A DPPCX 162     293.300 304.700 100.600  0.00  0.00            
ATOM   1938  C2A DPPCX 162     293.000 304.200  95.900  0.00  0.00            
ATOM   1939  C3A DPPCX 162     295.000 301.700  92.500  0.00  0.00            
ATOM   1940  C4A DPPCX 162     295.800 302.000  88.200  0.00  0.00            
ATOM   1941  C1B DPPCX 162     297.600 305.700  98.500  0.00  0.00            
ATOM   1942  C2B DPPCX 162     297.400 305.700  94.000  0.00  0.00            
ATOM   1943  C3B DPPCX 162     293.900 306.000  90.600  0.00  0.00            
ATOM   1944  C4B DPPCX 162     295.000 307.000  86.600  0.00  0.00            
ATOM   1945  NC3 DPPCX 163     376.900 270.100  69.500  0.00  0.00            
ATOM   1946  PO4 DPPCX 163     373.200 266.000  68.700  0.00  0.00            
ATOM   1947  GL1 DPPCX 163     371.700 267.300  71.500  0.00  0.00            
ATOM   1948  GL2 DPPCX 163     371.700 264.200  73.700  0.00  0.00            
ATOM   1949  C1A DPPCX 163     370.100 268.900  74.600  0.00  0.00            
ATOM   1950  C2A DPPCX 163     371.100 270.300  78.300  0.00  0.00            
ATOM   1951  C3A DPPCX 163     372.900 269.500  81.800  0.00  0.00            
ATOM   1952  C4A DPPCX 163     373.800 266.900  86.300  0.00  0.00            
ATOM   1953  C1B DPPCX 163     371.500 264.700  77.700  0.00  0.00            
ATOM   1954  C2B DPPCX 163     372.100 265.000  82.100  0.00  0.00            
ATOM   1955  C3B DPPCX 163     371.400 262.400  86.500  0.00  0.00            
ATOM   1956  C4B DPPCX 163     371.000 261.600  91.800  0.00  0.00            
ATOM   1957  NC3 DPPCX 164     119.500 166.700  69.600  0.00  0.00            
ATOM   1958  PO4 DPPCX 164     115.800 163.600  68.800  0.00  0.00            
ATOM   1959  GL1 DPPCX 164     117.000 164.000  65.100  0.00  0.00            
ATOM   1960  GL2 DPPCX 164     114.700 162.200  63.700  0.00  0.00            
ATOM   1961  C1A DPPCX 164     119.200 162.800  61.200  0.00  0.00            
ATOM   1962  C2A DPPCX 164     119.200 162.200  57.400  0.00  0.00            
ATOM   1963  C3A DPPCX 164     117.700 158.400  57.500  0.00  0.00            
ATOM   1964  C4A DPPCX 164     114.200 155.100  56.800  0.00  0.00            
ATOM   1965  C1B DPPCX 164     114.000 164.400  60.500  0.00  0.00            
ATOM   1966  C2B DPPCX 164     112.600 167.700  58.600  0.00  0.00            
ATOM   1967  C3B DPPCX 164     109.900 170.200  57.800  0.00  0.00            
ATOM   1968  C4B DPPCX 164     108.800 174.600  57.400  0.00  0.00            
ATOM   1969  NC3 DPPCX 165     212.700 420.500  78.700  0.00  0.00            
ATOM   1970  PO4 DPPCX 165     215.700 424.500  79.900  0.00  0.00            
ATOM   1971  GL1 DPPCX 165     213.700 421.300  83.700  0.00  0.00            
ATOM   1972  GL2 DPPCX 165     210.100 420.700  83.400  0.00  0.00            
ATOM   1973  C1A DPPCX 165     212.800 417.400  85.200  0.00  0.00            
ATOM   1974  C2A DPPCX 165     209.100 417.100  87.200  0.00  0.00            
ATOM   1975  C3A DPPCX 165     207.100 419.000  90.500  0.00  0.00            
ATOM   1976  C4A DPPCX 165     206.000 420.000  94.100  0.00  0.00            
ATOM   1977  C1B DPPCX 165     206.000 421.300  84.600  0.00  0.00            
ATOM   1978  C2B DPPCX 165     202.100 418.700  86.300  0.00  0.00            
ATOM   1979  C3B DPPCX 165     201.300 416.900  90.100  0.00  0.00            
ATOM   1980  C4B DPPCX 165     201.800 415.700  93.000  0.00  0.00            
ATOM   1981  NC3 DPPCX 166     290.000 132.800  81.400  0.00  0.00            
ATOM   1982  PO4 DPPCX 166     285.700 132.800  80.500  0.00  0.00            
ATOM   1983  GL1 DPPCX 166     284.200 132.200  76.200  0.00  0.00            
ATOM   1984  GL2 DPPCX 166     286.200 134.300  75.300  0.00  0.00            
ATOM   1985  C1A DPPCX 166     282.600 130.600  71.600  0.00  0.00            
ATOM   1986  C2A DPPCX 166     284.500 128.400  68.100  0.00  0.00            
ATOM   1987  C3A DPPCX 166     285.300 124.800  66.400  0.00  0.00            
ATOM   1988  C4A DPPCX 166     287.700 121.900  65.800  0.00  0.00            
ATOM   1989  C1B DPPCX 166     287.300 133.300  70.800  0.00  0.00            
ATOM   1990  C2B DPPCX 166     288.600 132.500  65.800  0.00  0.00            
ATOM   1991  C3B DPPCX 166     287.200 128.900  64.300  0.00  0.00            
ATOM   1992  C4B DPPCX 166     290.000 126.000  63.400  0.00  0.00            
ATOM   1993  NC3 DPPCX 167     350.500 230.100 102.000  0.00  0.00            
ATOM   1994  PO4 DPPCX 167     354.900 232.000 104.000  0.00  0.00            
ATOM   1995  GL1 DPPCX 167     355.000 231.400  99.100  0.00  0.00            
ATOM   1996  GL2 DPPCX 167     353.900 229.100  97.600  0.00  0.00            
ATOM   1997  C1A DPPCX 167     355.700 235.800  96.600  0.00  0.00            
ATOM   1998  C2A DPPCX 167     355.900 236.100  92.700  0.00  0.00            
ATOM   1999  C3A DPPCX 167     356.600 236.500  88.200  0.00  0.00            
ATOM   2000  C4A DPPCX 167     355.800 236.700  83.500  0.00  0.00            
ATOM   2001  C1B DPPCX 167     353.400 230.700  94.200  0.00  0.00            
ATOM   2002  C2B DPPCX 167     352.400 232.200  90.100  0.00  0.00            
ATOM   2003  C3B DPPCX 167     351.400 234.600  85.300  0.00  0.00            
ATOM   2004  C4B DPPCX 167     351.800 238.500  81.600  0.00  0.00            
ATOM   2005  NC3 DPPCX 168     307.000   7.100  39.200  0.00  0.00            
ATOM   2006  PO4 DPPCX 168     311.100   6.800  40.500  0.00  0.00            
ATOM   2007  GL1 DPPCX 168     309.600   8.900  44.500  0.00  0.00            
ATOM   2008  GL2 DPPCX 168     307.100   6.500  43.900  0.00  0.00            
ATOM   2009  C1A DPPCX 168     308.500   9.700  50.000  0.00  0.00            
ATOM   2010  C2A DPPCX 168     311.700  12.200  52.200  0.00  0.00            
ATOM   2011  C3A DPPCX 168     315.500  15.400  53.500  0.00  0.00            
ATOM   2012  C4A DPPCX 168     315.200  20.100  55.400  0.00  0.00            
ATOM   2013  C1B DPPCX 168     306.100   4.700  47.900  0.00  0.00            
ATOM   2014  C2B DPPCX 168     306.400   3.700  52.400  0.00  0.00            
ATOM   2015  C3B DPPCX 168     305.600   4.200  57.100  0.00  0.00            
ATOM   2016  C4B DPPCX 168     304.400   1.100  60.100  0.00  0.00            
ATOM   2017  NC3 DPPCX 169     155.300 232.700  39.100  0.00  0.00            
ATOM   2018  PO4 DPPCX 169     160.600 233.100  39.300  0.00  0.00            
ATOM   2019  GL1 DPPCX 169     162.800 235.000  43.100  0.00  0.00            
ATOM   2020  GL2 DPPCX 169     162.100 237.500  44.000  0.00  0.00            
ATOM   2021  C1A DPPCX 169     161.600 234.300  47.400  0.00  0.00            
ATOM   2022  C2A DPPCX 169     162.800 232.500  50.900  0.00  0.00            
ATOM   2023  C3A DPPCX 169     164.900 231.500  54.300  0.00  0.00            
ATOM   2024  C4A DPPCX 169     165.200 229.900  58.300  0.00  0.00            
ATOM   2025  C1B DPPCX 169     161.500 239.800  47.200  0.00  0.00            
ATOM   2026  C2B DPPCX 169     161.300 238.100  51.800  0.00  0.00            
ATOM   2027  C3B DPPCX 169     160.700 238.500  56.200  0.00  0.00            
ATOM   2028  C4B DPPCX 169     158.000 239.000  59.900  0.00  0.00            
ATOM   2029  NC3 DPPCX 170     106.000 436.900  77.300  0.00  0.00            
ATOM   2030  PO4 DPPCX 170     101.100 437.000  77.200  0.00  0.00            
ATOM   2031  GL1 DPPCX 170     102.500 433.600  79.500  0.00  0.00            
ATOM   2032  GL2 DPPCX 170     101.600 430.600  79.000  0.00  0.00            
ATOM   2033  C1A DPPCX 170     100.900 432.500  84.100  0.00  0.00            
ATOM   2034  C2A DPPCX 170      99.600 430.400  88.000  0.00  0.00            
ATOM   2035  C3A DPPCX 170      96.700 428.100  90.200  0.00  0.00            
ATOM   2036  C4A DPPCX 170      94.800 425.100  93.300  0.00  0.00            
ATOM   2037  C1B DPPCX 170     104.000 428.800  82.800  0.00  0.00            
ATOM   2038  C2B DPPCX 170     104.500 427.700  86.600  0.00  0.00            
ATOM   2039  C3B DPPCX 170     108.500 425.700  88.500  0.00  0.00            
ATOM   2040  C4B DPPCX 170     112.100 426.700  91.800  0.00  0.00            
ATOM   2041  NC3 DPPCX 171     208.500 136.300  76.300  0.00  0.00            
ATOM   2042  PO4 DPPCX 171     204.500 137.300  74.300  0.00  0.00            
ATOM   2043  GL1 DPPCX 171     208.400 135.400  71.500  0.00  0.00            
ATOM   2044  GL2 DPPCX 171     212.100 135.800  72.700  0.00  0.00            
ATOM   2045  C1A DPPCX 171     207.800 134.300  67.300  0.00  0.00            
ATOM   2046  C2A DPPCX 171     206.600 134.600  63.700  0.00  0.00            
ATOM   2047  C3A DPPCX 171     206.500 134.300  58.700  0.00  0.00            
ATOM   2048  C4A DPPCX 171     208.100 133.100  54.800  0.00  0.00            
ATOM   2049  C1B DPPCX 171     215.400 136.200  70.500  0.00  0.00            
ATOM   2050  C2B DPPCX 171     217.700 135.900  66.800  0.00  0.00            
ATOM   2051  C3B DPPCX 171     217.800 135.300  62.000  0.00  0.00            
ATOM   2052  C4B DPPCX 171     217.600 135.400  57.800  0.00  0.00            
ATOM   2053  NC3 DPPCX 172     287.600 -35.600  28.800  0.00  0.00            
ATOM   2054  PO4 DPPCX 172     284.900 -32.600  29.700  0.00  0.00            
ATOM   2055  GL1 DPPCX 172     285.500 -32.300  34.300  0.00  0.00            
ATOM   2056  GL2 DPPCX 172     285.500 -30.500  35.500  0.00  0.00            
ATOM   2057  C1A DPPCX 172     286.000 -33.700  39.100  0.00  0.00            
ATOM   2058  C2A DPPCX 172     285.100 -33.900  43.100  0.00  0.00            
ATOM   2059  C3A DPPCX 172     284.000 -31.300  47.000  0.00  0.00            
ATOM   2060  C4A DPPCX 172     284.700 -28.400  50.200  0.00  0.00            
ATOM   2061  C1B DPPCX 172     284.000 -26.000  37.300  0.00  0.00            
ATOM   2062  C2B DPPCX 172     282.500 -26.400  41.000  0.00  0.00            
ATOM   2063  C3B DPPCX 172     282.100 -26.100  45.000  0.00  0.00            
ATOM   2064  C4B DPPCX 172     280.700 -25.400  48.500  0.00  0.00            
ATOM   2065  NC3 DPPCX 173     176.200 308.800  94.700  0.00  0.00            
ATOM   2066  PO4 DPPCX 173     174.500 311.900  94.800  0.00  0.00            
ATOM   2067  GL1 DPPCX 173     175.400 313.100  89.900  0.00  0.00            
ATOM   2068  GL2 DPPCX 173     175.100 315.700  89.000  0.00  0.00            
ATOM   2069  C1A DPPCX 173     177.000 312.400  86.000  0.00  0.00            
ATOM   2070  C2A DPPCX 173     176.800 313.000  81.700  0.00  0.00            
ATOM   2071  C3A DPPCX 173     179.100 315.800  79.000  0.00  0.00            
ATOM   2072  C4A DPPCX 173     182.700 316.100  76.200  0.00  0.00            
ATOM   2073  C1B DPPCX 173     176.100 317.200  85.600  0.00  0.00            
ATOM   2074  C2B DPPCX 173     178.400 319.400  82.300  0.00  0.00            
ATOM   2075  C3B DPPCX 173     181.500 320.800  79.000  0.00  0.00            
ATOM   2076  C4B DPPCX 173     185.800 319.700  76.300  0.00  0.00            
ATOM   2077  NC3 DPPCX 174     310.600 -39.100  76.700  0.00  0.00            
ATOM   2078  PO4 DPPCX 174     312.300 -37.500  72.500  0.00  0.00            
ATOM   2079  GL1 DPPCX 174     310.600 -37.000  68.400  0.00  0.00            
ATOM   2080  GL2 DPPCX 174     311.100 -33.400  67.100  0.00  0.00            
ATOM   2081  C1A DPPCX 174     310.500 -38.000  63.100  0.00  0.00            
ATOM   2082  C2A DPPCX 174     310.700 -37.200  59.000  0.00  0.00            
ATOM   2083  C3A DPPCX 174     311.100 -35.800  55.200  0.00  0.00            
ATOM   2084  C4A DPPCX 174     308.800 -35.900  50.700  0.00  0.00            
ATOM   2085  C1B DPPCX 174     314.200 -34.000  63.500  0.00  0.00            
ATOM   2086  C2B DPPCX 174     315.800 -34.900  59.200  0.00  0.00            
ATOM   2087  C3B DPPCX 174     316.300 -34.900  55.000  0.00  0.00            
ATOM   2088  C4B DPPCX 174     318.400 -38.900  54.300  0.00  0.00            
ATOM   2089  NC3 DPPCX 175     344.100 125.200  42.500  0.00  0.00            
ATOM   2090  PO4 DPPCX 175     345.200 128.100  45.800  0.00  0.00            
ATOM   2091  GL1 DPPCX 175     347.100 130.200  49.000  0.00  0.00            
ATOM   2092  GL2 DPPCX 175     347.700 126.700  50.800  0.00  0.00            
ATOM   2093  C1A DPPCX 175     347.700 131.800  52.900  0.00  0.00            
ATOM   2094  C2A DPPCX 175     348.700 133.300  57.200  0.00  0.00            
ATOM   2095  C3A DPPCX 175     349.000 136.200  61.200  0.00  0.00            
ATOM   2096  C4A DPPCX 175     349.200 138.500  65.500  0.00  0.00            
ATOM   2097  C1B DPPCX 175     347.000 127.200  54.800  0.00  0.00            
ATOM   2098  C2B DPPCX 175     345.300 129.900  58.100  0.00  0.00            
ATOM   2099  C3B DPPCX 175     345.300 132.800  61.900  0.00  0.00            
ATOM   2100  C4B DPPCX 175     349.100 132.500  64.600  0.00  0.00            
ATOM   2101  NC3 DPPCX 176     495.800  42.000  94.100  0.00  0.00            
ATOM   2102  PO4 DPPCX 176     493.900  38.400  92.100  0.00  0.00            
ATOM   2103  GL1 DPPCX 176     494.800  40.400  89.100  0.00  0.00            
ATOM   2104  GL2 DPPCX 176     495.200  38.400  87.400  0.00  0.00            
ATOM   2105  C1A DPPCX 176     492.200  41.700  85.100  0.00  0.00            
ATOM   2106  C2A DPPCX 176     491.000  40.500  81.100  0.00  0.00            
ATOM   2107  C3A DPPCX 176     493.400  40.700  77.000  0.00  0.00            
ATOM   2108  C4A DPPCX 176     495.000  40.100  73.100  0.00  0.00            
ATOM   2109  C1B DPPCX 176     498.000  35.700  85.500  0.00  0.00            
ATOM   2110  C2B DPPCX 176     499.300  33.600  81.200  0.00  0.00            
ATOM   2111  C3B DPPCX 176     501.800  32.200  79.000  0.00  0.00            
ATOM   2112  C4B DPPCX 176     501.900  33.900  75.400  0.00  0.00            
ATOM   2113  NC3 DPPCX 177     437.700  57.000  94.800  0.00  0.00            
ATOM   2114  PO4 DPPCX 177     440.300  53.600  95.100  0.00  0.00            
ATOM   2115  GL1 DPPCX 177     443.500  56.500  95.400  0.00  0.00            
ATOM   2116  GL2 DPPCX 177     444.900  54.200  93.000  0.00  0.00            
ATOM   2117  C1A DPPCX 177     442.900  58.600  91.700  0.00  0.00            
ATOM   2118  C2A DPPCX 177     443.000  60.900  88.100  0.00  0.00            
ATOM   2119  C3A DPPCX 177     443.000  62.300  84.300  0.00  0.00            
ATOM   2120  C4A DPPCX 177     442.700  64.500  80.800  0.00  0.00            
ATOM   2121  C1B DPPCX 177     444.400  54.200  88.400  0.00  0.00            
ATOM   2122  C2B DPPCX 177     444.800  53.700  84.500  0.00  0.00            
ATOM   2123  C3B DPPCX 177     444.900  53.900  81.000  0.00  0.00            
ATOM   2124  C4B DPPCX 177     444.300  55.100  76.500  0.00  0.00            
ATOM   2125  NC3 DPPCX 178      27.100 364.900  98.900  0.00  0.00            
ATOM   2126  PO4 DPPCX 178      23.500 363.300  97.400  0.00  0.00            
ATOM   2127  GL1 DPPCX 178      25.700 363.900  93.700  0.00  0.00            
ATOM   2128  GL2 DPPCX 178      27.900 365.900  94.000  0.00  0.00            
ATOM   2129  C1A DPPCX 178      23.900 365.700  90.000  0.00  0.00            
ATOM   2130  C2A DPPCX 178      23.400 366.000  85.800  0.00  0.00            
ATOM   2131  C3A DPPCX 178      23.400 366.800  81.600  0.00  0.00            
ATOM   2132  C4A DPPCX 178      21.400 366.200  78.000  0.00  0.00            
ATOM   2133  C1B DPPCX 178      28.100 367.600  90.000  0.00  0.00            
ATOM   2134  C2B DPPCX 178      25.900 369.800  87.400  0.00  0.00            
ATOM   2135  C3B DPPCX 178      26.600 371.100  83.400  0.00  0.00            
ATOM   2136  C4B DPPCX 178      28.000 373.400  79.800  0.00  0.00            
ATOM   2137  NC3 DPPCX 179     207.800 303.600  97.600  0.00  0.00            
ATOM   2138  PO4 DPPCX 179     211.500 301.500  98.000  0.00  0.00            
ATOM   2139  GL1 DPPCX 179     212.900 303.900  94.900  0.00  0.00            
ATOM   2140  GL2 DPPCX 179     216.200 303.400  95.300  0.00  0.00            
ATOM   2141  C1A DPPCX 179     214.100 306.600  91.000  0.00  0.00            
ATOM   2142  C2A DPPCX 179     216.200 311.200  90.500  0.00  0.00            
ATOM   2143  C3A DPPCX 179     217.000 315.200  90.600  0.00  0.00            
ATOM   2144  C4A DPPCX 179     217.800 318.900  88.200  0.00  0.00            
ATOM   2145  C1B DPPCX 179     219.600 303.000  92.200  0.00  0.00            
ATOM   2146  C2B DPPCX 179     221.800 302.400  89.400  0.00  0.00            
ATOM   2147  C3B DPPCX 179     224.000 303.100  86.000  0.00  0.00            
ATOM   2148  C4B DPPCX 179     227.300 301.900  84.700  0.00  0.00            
ATOM   2149  NC3 DPPCX 180      37.000 339.500  89.500  0.00  0.00            
ATOM   2150  PO4 DPPCX 180      38.000 341.600  85.500  0.00  0.00            
ATOM   2151  GL1 DPPCX 180      35.600 342.600  82.200  0.00  0.00            
ATOM   2152  GL2 DPPCX 180      36.800 340.700  78.700  0.00  0.00            
ATOM   2153  C1A DPPCX 180      33.800 345.000  79.100  0.00  0.00            
ATOM   2154  C2A DPPCX 180      29.100 345.500  77.100  0.00  0.00            
ATOM   2155  C3A DPPCX 180      25.600 348.000  76.300  0.00  0.00            
ATOM   2156  C4A DPPCX 180      25.300 352.400  74.800  0.00  0.00            
ATOM   2157  C1B DPPCX 180      37.900 343.500  74.000  0.00  0.00            
ATOM   2158  C2B DPPCX 180      36.700 346.800  70.800  0.00  0.00            
ATOM   2159  C3B DPPCX 180      36.600 348.100  66.300  0.00  0.00            
ATOM   2160  C4B DPPCX 180      37.300 351.700  64.100  0.00  0.00            
ATOM   2161  NC3 DPPCX 181     419.000 183.700  60.900  0.00  0.00            
ATOM   2162  PO4 DPPCX 181     421.800 183.600  63.300  0.00  0.00            
ATOM   2163  GL1 DPPCX 181     418.600 182.400  68.000  0.00  0.00            
ATOM   2164  GL2 DPPCX 181     418.700 178.700  69.100  0.00  0.00            
ATOM   2165  C1A DPPCX 181     416.300 183.000  71.900  0.00  0.00            
ATOM   2166  C2A DPPCX 181     415.500 182.500  75.900  0.00  0.00            
ATOM   2167  C3A DPPCX 181     416.700 180.600  79.700  0.00  0.00            
ATOM   2168  C4A DPPCX 181     416.400 179.000  83.200  0.00  0.00            
ATOM   2169  C1B DPPCX 181     418.600 177.900  72.700  0.00  0.00            
ATOM   2170  C2B DPPCX 181     417.600 176.900  76.300  0.00  0.00            
ATOM   2171  C3B DPPCX 181     418.700 174.800  80.300  0.00  0.00            
ATOM   2172  C4B DPPCX 181     421.300 175.000  84.000  0.00  0.00            
ATOM   2173  NC3 DPPCX 182     322.500 425.600  83.900  0.00  0.00            
ATOM   2174  PO4 DPPCX 182     321.900 429.400  84.900  0.00  0.00            
ATOM   2175  GL1 DPPCX 182     322.900 431.800  88.400  0.00  0.00            
ATOM   2176  GL2 DPPCX 182     321.200 434.000  90.000  0.00  0.00            
ATOM   2177  C1A DPPCX 182     323.200 430.300  92.000  0.00  0.00            
ATOM   2178  C2A DPPCX 182     321.700 428.500  95.500  0.00  0.00            
ATOM   2179  C3A DPPCX 182     317.100 427.200  96.300  0.00  0.00            
ATOM   2180  C4A DPPCX 182     315.200 424.500  99.600  0.00  0.00            
ATOM   2181  C1B DPPCX 182     319.300 434.200  93.900  0.00  0.00            
ATOM   2182  C2B DPPCX 182     319.000 431.700  98.400  0.00  0.00            
ATOM   2183  C3B DPPCX 182     315.400 429.700 100.500  0.00  0.00            
ATOM   2184  C4B DPPCX 182     312.200 428.400 103.200  0.00  0.00            
ATOM   2185  NC3 DPPCX 183     482.000  -1.200  44.300  0.00  0.00            
ATOM   2186  PO4 DPPCX 183     484.000   2.400  46.600  0.00  0.00            
ATOM   2187  GL1 DPPCX 183     484.600   4.100  51.000  0.00  0.00            
ATOM   2188  GL2 DPPCX 183     486.500   2.100  52.200  0.00  0.00            
ATOM   2189  C1A DPPCX 183     485.200   7.400  54.400  0.00  0.00            
ATOM   2190  C2A DPPCX 183     484.300   8.400  57.700  0.00  0.00            
ATOM   2191  C3A DPPCX 183     482.500   9.600  61.900  0.00  0.00            
ATOM   2192  C4A DPPCX 183     481.600  11.800  65.900  0.00  0.00            
ATOM   2193  C1B DPPCX 183     487.700   0.300  55.100  0.00  0.00            
ATOM   2194  C2B DPPCX 183     487.500  -2.200  58.400  0.00  0.00            
ATOM   2195  C3B DPPCX 183     487.900  -4.600  61.400  0.00  0.00            
ATOM   2196  C4B DPPCX 183     487.400  -9.300  62.200  0.00  0.00            
ATOM   2197  NC3 DPPCX 184     299.500 -72.700  66.100  0.00  0.00            
ATOM   2198  PO4 DPPCX 184     301.400 -70.200  62.300  0.00  0.00            
ATOM   2199  GL1 DPPCX 184     302.100 -70.300  57.600  0.00  0.00            
ATOM   2200  GL2 DPPCX 184     304.900 -68.000  57.000  0.00  0.00            
ATOM   2201  C1A DPPCX 184     302.400 -72.500  53.100  0.00  0.00            
ATOM   2202  C2A DPPCX 184     299.400 -72.900  51.300  0.00  0.00            
ATOM   2203  C3A DPPCX 184     295.400 -74.000  49.500  0.00  0.00            
ATOM   2204  C4A DPPCX 184     292.300 -73.100  52.200  0.00  0.00            
ATOM   2205  C1B DPPCX 184     305.000 -67.800  52.500  0.00  0.00            
ATOM   2206  C2B DPPCX 184     302.300 -68.300  49.300  0.00  0.00            
ATOM   2207  C3B DPPCX 184     300.500 -65.200  45.900  0.00  0.00            
ATOM   2208  C4B DPPCX 184     301.500 -60.600  44.400  0.00  0.00            
ATOM   2209  NC3 DPPCX 185     142.100 224.000  28.200  0.00  0.00            
ATOM   2210  PO4 DPPCX 185     144.300 222.600  32.100  0.00  0.00            
ATOM   2211  GL1 DPPCX 185     144.800 219.300  34.200  0.00  0.00            
ATOM   2212  GL2 DPPCX 185     147.700 220.000  35.300  0.00  0.00            
ATOM   2213  C1A DPPCX 185     141.900 218.400  38.500  0.00  0.00            
ATOM   2214  C2A DPPCX 185     141.400 216.400  42.500  0.00  0.00            
ATOM   2215  C3A DPPCX 185     139.900 214.500  46.200  0.00  0.00            
ATOM   2216  C4A DPPCX 185     136.300 216.500  46.500  0.00  0.00            
ATOM   2217  C1B DPPCX 185     146.500 219.900  40.100  0.00  0.00            
ATOM   2218  C2B DPPCX 185     148.100 223.100  41.700  0.00  0.00            
ATOM   2219  C3B DPPCX 185     149.100 225.400  44.800  0.00  0.00            
ATOM   2220  C4B DPPCX 185     151.700 228.800  46.300  0.00  0.00            
ATOM   2221  NC3 DPPCX 186     195.700 513.200 156.300  0.00  0.00            
ATOM   2222  PO4 DPPCX 186     195.800 514.000 152.500  0.00  0.00            
ATOM   2223  GL1 DPPCX 186     196.600 516.700 148.500  0.00  0.00            
ATOM   2224  GL2 DPPCX 186     199.000 515.200 146.800  0.00  0.00            
ATOM   2225  C1A DPPCX 186     193.900 517.600 144.500  0.00  0.00            
ATOM   2226  C2A DPPCX 186     191.500 518.300 141.400  0.00  0.00            
ATOM   2227  C3A DPPCX 186     192.400 519.100 137.500  0.00  0.00            
ATOM   2228  C4A DPPCX 186     195.300 522.100 134.900  0.00  0.00            
ATOM   2229  C1B DPPCX 186     198.900 516.900 142.900  0.00  0.00            
ATOM   2230  C2B DPPCX 186     196.900 518.500 140.800  0.00  0.00            
ATOM   2231  C3B DPPCX 186     195.900 522.800 140.200  0.00  0.00            
ATOM   2232  C4B DPPCX 186     195.000 526.100 138.800  0.00  0.00            
ATOM   2233  NC3 DPPCX 187     248.900  25.300  75.900  0.00  0.00            
ATOM   2234  PO4 DPPCX 187     245.000  24.300  75.400  0.00  0.00            
ATOM   2235  GL1 DPPCX 187     244.500  26.600  71.800  0.00  0.00            
ATOM   2236  GL2 DPPCX 187     243.000  29.500  71.200  0.00  0.00            
ATOM   2237  C1A DPPCX 187     246.200  24.800  67.100  0.00  0.00            
ATOM   2238  C2A DPPCX 187     245.600  24.600  62.400  0.00  0.00            
ATOM   2239  C3A DPPCX 187     244.200  23.000  57.300  0.00  0.00            
ATOM   2240  C4A DPPCX 187     243.600  20.000  53.800  0.00  0.00            
ATOM   2241  C1B DPPCX 187     244.200  29.600  66.600  0.00  0.00            
ATOM   2242  C2B DPPCX 187     242.800  30.100  61.700  0.00  0.00            
ATOM   2243  C3B DPPCX 187     243.500  32.500  58.500  0.00  0.00            
ATOM   2244  C4B DPPCX 187     245.300  32.700  54.200  0.00  0.00            
ATOM   2245  NC3 DPPCX 188     193.800  69.500  27.200  0.00  0.00            
ATOM   2246  PO4 DPPCX 188     197.900  67.200  26.700  0.00  0.00            
ATOM   2247  GL1 DPPCX 188     196.400  67.100  30.700  0.00  0.00            
ATOM   2248  GL2 DPPCX 188     198.800  67.700  32.000  0.00  0.00            
ATOM   2249  C1A DPPCX 188     195.100  65.600  35.100  0.00  0.00            
ATOM   2250  C2A DPPCX 188     196.100  64.400  39.400  0.00  0.00            
ATOM   2251  C3A DPPCX 188     196.700  61.100  43.000  0.00  0.00            
ATOM   2252  C4A DPPCX 188     198.800  59.000  46.200  0.00  0.00            
ATOM   2253  C1B DPPCX 188     202.200  68.400  35.100  0.00  0.00            
ATOM   2254  C2B DPPCX 188     203.300  66.400  38.100  0.00  0.00            
ATOM   2255  C3B DPPCX 188     206.600  65.400  41.900  0.00  0.00            
ATOM   2256  C4B DPPCX 188     208.000  66.700  45.700  0.00  0.00            
ATOM   2257  NC3 DPPCX 189     332.000 207.700  52.500  0.00  0.00            
ATOM   2258  PO4 DPPCX 189     334.200 204.800  50.300  0.00  0.00            
ATOM   2259  GL1 DPPCX 189     335.900 203.900  54.600  0.00  0.00            
ATOM   2260  GL2 DPPCX 189     337.200 201.400  55.700  0.00  0.00            
ATOM   2261  C1A DPPCX 189     334.400 203.200  58.900  0.00  0.00            
ATOM   2262  C2A DPPCX 189     332.800 203.200  63.300  0.00  0.00            
ATOM   2263  C3A DPPCX 189     333.200 206.100  66.500  0.00  0.00            
ATOM   2264  C4A DPPCX 189     331.200 208.900  67.200  0.00  0.00            
ATOM   2265  C1B DPPCX 189     334.700 198.200  58.500  0.00  0.00            
ATOM   2266  C2B DPPCX 189     334.700 195.000  62.200  0.00  0.00            
ATOM   2267  C3B DPPCX 189     333.100 193.200  65.400  0.00  0.00            
ATOM   2268  C4B DPPCX 189     332.900 193.800  70.300  0.00  0.00            
ATOM   2269  NC3 DPPCX 190     221.200 105.700  31.200  0.00  0.00            
ATOM   2270  PO4 DPPCX 190     225.100 107.100  32.400  0.00  0.00            
ATOM   2271  GL1 DPPCX 190     224.900 108.900  36.900  0.00  0.00            
ATOM   2272  GL2 DPPCX 190     225.100 112.400  38.300  0.00  0.00            
ATOM   2273  C1A DPPCX 190     226.000 105.700  40.600  0.00  0.00            
ATOM   2274  C2A DPPCX 190     228.700 104.200  43.700  0.00  0.00            
ATOM   2275  C3A DPPCX 190     231.200 103.500  47.700  0.00  0.00            
ATOM   2276  C4A DPPCX 190     235.300 102.800  49.500  0.00  0.00            
ATOM   2277  C1B DPPCX 190     224.500 110.600  41.700  0.00  0.00            
ATOM   2278  C2B DPPCX 190     225.400 108.700  45.300  0.00  0.00            
ATOM   2279  C3B DPPCX 190     228.500 107.400  48.800  0.00  0.00            
ATOM   2280  C4B DPPCX 190     228.200 103.900  51.700  0.00  0.00            
ATOM   2281  NC3 DPPCX 191     123.700 277.700  43.900  0.00  0.00            
ATOM   2282  PO4 DPPCX 191     121.600 280.200  42.100  0.00  0.00            
ATOM   2283  GL1 DPPCX 191     119.000 280.300  45.700  0.00  0.00            
ATOM   2284  GL2 DPPCX 191     118.000 282.500  48.500  0.00  0.00            
ATOM   2285  C1A DPPCX 191     118.900 277.800  48.900  0.00  0.00            
ATOM   2286  C2A DPPCX 191     117.600 276.400  53.300  0.00  0.00            
ATOM   2287  C3A DPPCX 191     120.100 276.700  56.600  0.00  0.00            
ATOM   2288  C4A DPPCX 191     120.400 272.700  59.000  0.00  0.00            
ATOM   2289  C1B DPPCX 191     118.900 281.400  52.300  0.00  0.00            
ATOM   2290  C2B DPPCX 191     117.200 281.100  56.400  0.00  0.00            
ATOM   2291  C3B DPPCX 191     117.000 279.500  59.800  0.00  0.00            
ATOM   2292  C4B DPPCX 191     114.800 276.200  62.700  0.00  0.00            
ATOM   2293  NC3 DPPCX 192      36.400 324.200  83.900  0.00  0.00            
ATOM   2294  PO4 DPPCX 192      38.500 325.700  80.500  0.00  0.00            
ATOM   2295  GL1 DPPCX 192      36.700 327.500  76.800  0.00  0.00            
ATOM   2296  GL2 DPPCX 192      37.600 330.300  77.200  0.00  0.00            
ATOM   2297  C1A DPPCX 192      37.100 326.200  72.200  0.00  0.00            
ATOM   2298  C2A DPPCX 192      37.200 325.200  67.400  0.00  0.00            
ATOM   2299  C3A DPPCX 192      38.900 322.500  65.000  0.00  0.00            
ATOM   2300  C4A DPPCX 192      42.100 318.800  64.500  0.00  0.00            
ATOM   2301  C1B DPPCX 192      40.700 329.500  74.600  0.00  0.00            
ATOM   2302  C2B DPPCX 192      39.300 330.100  69.700  0.00  0.00            
ATOM   2303  C3B DPPCX 192      38.200 330.600  65.700  0.00  0.00            
ATOM   2304  C4B DPPCX 192      38.300 329.100  61.900  0.00  0.00            
ATOM   2305  NC3 DPPCX 193     297.400-214.800  28.300  0.00  0.00            
ATOM   2306  PO4 DPPCX 193     295.100-211.100  30.800  0.00  0.00            
ATOM   2307  GL1 DPPCX 193     294.700-211.100  25.600  0.00  0.00            
ATOM   2308  GL2 DPPCX 193     293.600-213.600  24.000  0.00  0.00            
ATOM   2309  C1A DPPCX 193     296.600-208.200  22.400  0.00  0.00            
ATOM   2310  C2A DPPCX 193     298.800-207.500  18.600  0.00  0.00            
ATOM   2311  C3A DPPCX 193     299.700-210.000  15.300  0.00  0.00            
ATOM   2312  C4A DPPCX 193     298.100-212.200  12.300  0.00  0.00            
ATOM   2313  C1B DPPCX 193     293.800-211.300  20.100  0.00  0.00            
ATOM   2314  C2B DPPCX 193     294.800-208.600  15.700  0.00  0.00            
ATOM   2315  C3B DPPCX 193     296.400-207.500  12.100  0.00  0.00            
ATOM   2316  C4B DPPCX 193     300.400-207.800  10.200  0.00  0.00            
ATOM   2317  NC3 DPPCX 194      85.300 335.600  44.000  0.00  0.00            
ATOM   2318  PO4 DPPCX 194      89.400 338.100  45.700  0.00  0.00            
ATOM   2319  GL1 DPPCX 194      90.500 336.000  49.600  0.00  0.00            
ATOM   2320  GL2 DPPCX 194      92.800 336.800  50.400  0.00  0.00            
ATOM   2321  C1A DPPCX 194      88.900 333.300  53.300  0.00  0.00            
ATOM   2322  C2A DPPCX 194      87.400 331.000  57.100  0.00  0.00            
ATOM   2323  C3A DPPCX 194      89.500 331.200  60.900  0.00  0.00            
ATOM   2324  C4A DPPCX 194      94.000 330.300  62.000  0.00  0.00            
ATOM   2325  C1B DPPCX 194      93.500 335.300  54.300  0.00  0.00            
ATOM   2326  C2B DPPCX 194      95.700 335.900  57.900  0.00  0.00            
ATOM   2327  C3B DPPCX 194      97.600 335.800  60.600  0.00  0.00            
ATOM   2328  C4B DPPCX 194      97.500 335.400  64.700  0.00  0.00            
ATOM   2329  NC3 DPPCX 195      80.500 264.400  78.100  0.00  0.00            
ATOM   2330  PO4 DPPCX 195      78.400 261.700  74.700  0.00  0.00            
ATOM   2331  GL1 DPPCX 195      79.500 263.200  71.500  0.00  0.00            
ATOM   2332  GL2 DPPCX 195      80.400 266.700  71.500  0.00  0.00            
ATOM   2333  C1A DPPCX 195      77.900 262.600  67.100  0.00  0.00            
ATOM   2334  C2A DPPCX 195      76.200 262.900  64.100  0.00  0.00            
ATOM   2335  C3A DPPCX 195      75.500 263.000  59.000  0.00  0.00            
ATOM   2336  C4A DPPCX 195      75.500 265.100  55.200  0.00  0.00            
ATOM   2337  C1B DPPCX 195      80.400 267.600  68.100  0.00  0.00            
ATOM   2338  C2B DPPCX 195      79.600 267.000  63.900  0.00  0.00            
ATOM   2339  C3B DPPCX 195      81.000 269.900  60.800  0.00  0.00            
ATOM   2340  C4B DPPCX 195      81.300 269.400  55.500  0.00  0.00            
ATOM   2341  NC3 DPPCX 196     283.100 -80.100  60.100  0.00  0.00            
ATOM   2342  PO4 DPPCX 196     279.700 -77.100  59.000  0.00  0.00            
ATOM   2343  GL1 DPPCX 196     279.300 -78.900  54.400  0.00  0.00            
ATOM   2344  GL2 DPPCX 196     282.000 -78.900  54.400  0.00  0.00            
ATOM   2345  C1A DPPCX 196     280.600 -76.800  50.100  0.00  0.00            
ATOM   2346  C2A DPPCX 196     282.200 -77.200  47.000  0.00  0.00            
ATOM   2347  C3A DPPCX 196     282.200 -77.100  43.500  0.00  0.00            
ATOM   2348  C4A DPPCX 196     282.000 -75.400  39.200  0.00  0.00            
ATOM   2349  C1B DPPCX 196     286.700 -77.500  53.700  0.00  0.00            
ATOM   2350  C2B DPPCX 196     289.400 -80.400  53.100  0.00  0.00            
ATOM   2351  C3B DPPCX 196     292.600 -83.000  51.200  0.00  0.00            
ATOM   2352  C4B DPPCX 196     294.000 -87.300  51.300  0.00  0.00            
ATOM   2353  NC3 DPPCX 197     -28.500 413.400 113.900  0.00  0.00            
ATOM   2354  PO4 DPPCX 197     -28.700 412.900 108.600  0.00  0.00            
ATOM   2355  GL1 DPPCX 197     -26.800 409.700 106.300  0.00  0.00            
ATOM   2356  GL2 DPPCX 197     -28.700 406.800 104.900  0.00  0.00            
ATOM   2357  C1A DPPCX 197     -25.200 410.700 101.700  0.00  0.00            
ATOM   2358  C2A DPPCX 197     -25.400 411.500  97.800  0.00  0.00            
ATOM   2359  C3A DPPCX 197     -25.900 413.300  93.600  0.00  0.00            
ATOM   2360  C4A DPPCX 197     -25.800 413.600  89.300  0.00  0.00            
ATOM   2361  C1B DPPCX 197     -29.500 407.200 100.000  0.00  0.00            
ATOM   2362  C2B DPPCX 197     -28.500 408.500  96.400  0.00  0.00            
ATOM   2363  C3B DPPCX 197     -26.500 408.100  92.400  0.00  0.00            
ATOM   2364  C4B DPPCX 197     -24.800 408.900  88.200  0.00  0.00            
ATOM   2365  NC3 DPPCX 198     307.300 262.800 101.000  0.00  0.00            
ATOM   2366  PO4 DPPCX 198     311.700 263.200 100.900  0.00  0.00            
ATOM   2367  GL1 DPPCX 198     314.400 263.200  97.800  0.00  0.00            
ATOM   2368  GL2 DPPCX 198     315.100 265.900  96.500  0.00  0.00            
ATOM   2369  C1A DPPCX 198     317.000 262.900  93.300  0.00  0.00            
ATOM   2370  C2A DPPCX 198     317.900 259.700  91.400  0.00  0.00            
ATOM   2371  C3A DPPCX 198     320.500 256.300  89.500  0.00  0.00            
ATOM   2372  C4A DPPCX 198     322.500 256.100  85.800  0.00  0.00            
ATOM   2373  C1B DPPCX 198     312.300 265.400  93.200  0.00  0.00            
ATOM   2374  C2B DPPCX 198     312.700 264.100  89.000  0.00  0.00            
ATOM   2375  C3B DPPCX 198     315.700 263.200  86.600  0.00  0.00            
ATOM   2376  C4B DPPCX 198     318.800 259.700  86.500  0.00  0.00            
ATOM   2377  NC3 DPPCX 199     173.200 237.900  84.200  0.00  0.00            
ATOM   2378  PO4 DPPCX 199     170.400 234.100  82.700  0.00  0.00            
ATOM   2379  GL1 DPPCX 199     170.600 234.500  77.400  0.00  0.00            
ATOM   2380  GL2 DPPCX 199     171.500 237.800  78.800  0.00  0.00            
ATOM   2381  C1A DPPCX 199     172.200 233.800  74.300  0.00  0.00            
ATOM   2382  C2A DPPCX 199     173.500 231.900  71.200  0.00  0.00            
ATOM   2383  C3A DPPCX 199     174.000 230.900  66.800  0.00  0.00            
ATOM   2384  C4A DPPCX 199     175.400 231.000  63.000  0.00  0.00            
ATOM   2385  C1B DPPCX 199     174.000 239.400  75.300  0.00  0.00            
ATOM   2386  C2B DPPCX 199     173.300 242.600  72.000  0.00  0.00            
ATOM   2387  C3B DPPCX 199     173.200 244.800  68.600  0.00  0.00            
ATOM   2388  C4B DPPCX 199     173.600 248.800  67.400  0.00  0.00            
ATOM   2389  NC3 DPPCX 200     539.500 -97.300  32.700  0.00  0.00            
ATOM   2390  PO4 DPPCX 200     543.700 -99.000  33.800  0.00  0.00            
ATOM   2391  GL1 DPPCX 200     545.000 -98.000  37.000  0.00  0.00            
ATOM   2392  GL2 DPPCX 200     546.200 -94.700  37.000  0.00  0.00            
ATOM   2393  C1A DPPCX 200     546.900 -99.800  39.900  0.00  0.00            
ATOM   2394  C2A DPPCX 200     548.000-100.400  43.900  0.00  0.00            
ATOM   2395  C3A DPPCX 200     550.500-102.000  46.800  0.00  0.00            
ATOM   2396  C4A DPPCX 200     552.600-104.300  49.700  0.00  0.00            
ATOM   2397  C1B DPPCX 200     545.000 -95.800  41.900  0.00  0.00            
ATOM   2398  C2B DPPCX 200     546.000 -95.300  46.200  0.00  0.00            
ATOM   2399  C3B DPPCX 200     547.200 -97.500  48.400  0.00  0.00            
ATOM   2400  C4B DPPCX 200     548.000-100.400  52.400  0.00  0.00            
ATOM   2401  NC3 DPPCX 201     398.900 209.000  59.400  0.00  0.00            
ATOM   2402  PO4 DPPCX 201     396.800 208.700  62.500  0.00  0.00            
ATOM   2403  GL1 DPPCX 201     397.000 208.100  67.400  0.00  0.00            
ATOM   2404  GL2 DPPCX 201     396.400 205.200  69.900  0.00  0.00            
ATOM   2405  C1A DPPCX 201     398.500 210.000  71.700  0.00  0.00            
ATOM   2406  C2A DPPCX 201     402.100 210.600  73.000  0.00  0.00            
ATOM   2407  C3A DPPCX 201     404.600 211.900  75.900  0.00  0.00            
ATOM   2408  C4A DPPCX 201     406.000 214.200  81.000  0.00  0.00            
ATOM   2409  C1B DPPCX 201     396.500 206.600  74.800  0.00  0.00            
ATOM   2410  C2B DPPCX 201     400.200 208.200  77.800  0.00  0.00            
ATOM   2411  C3B DPPCX 201     399.100 206.800  82.000  0.00  0.00            
ATOM   2412  C4B DPPCX 201     396.600 205.000  84.200  0.00  0.00            
ATOM   2413  NC3 DPPCX 202     472.700 -77.200  30.900  0.00  0.00            
ATOM   2414  PO4 DPPCX 202     471.300 -73.600  31.300  0.00  0.00            
ATOM   2415  GL1 DPPCX 202     472.900 -73.900  35.300  0.00  0.00            
ATOM   2416  GL2 DPPCX 202     475.200 -71.700  35.000  0.00  0.00            
ATOM   2417  C1A DPPCX 202     470.900 -73.700  39.400  0.00  0.00            
ATOM   2418  C2A DPPCX 202     471.300 -72.300  43.100  0.00  0.00            
ATOM   2419  C3A DPPCX 202     474.900 -72.700  46.400  0.00  0.00            
ATOM   2420  C4A DPPCX 202     477.900 -69.800  47.100  0.00  0.00            
ATOM   2421  C1B DPPCX 202     474.100 -69.600  38.800  0.00  0.00            
ATOM   2422  C2B DPPCX 202     476.100 -68.800  42.100  0.00  0.00            
ATOM   2423  C3B DPPCX 202     475.700 -65.300  45.900  0.00  0.00            
ATOM   2424  C4B DPPCX 202     476.900 -65.900  50.900  0.00  0.00            
ATOM   2425  NC3 DPPCX 203     414.300 -67.300  72.200  0.00  0.00            
ATOM   2426  PO4 DPPCX 203     412.900 -63.600  74.100  0.00  0.00            
ATOM   2427  GL1 DPPCX 203     414.800 -62.300  70.200  0.00  0.00            
ATOM   2428  GL2 DPPCX 203     412.800 -62.100  68.200  0.00  0.00            
ATOM   2429  C1A DPPCX 203     417.400 -64.000  67.500  0.00  0.00            
ATOM   2430  C2A DPPCX 203     416.400 -64.400  63.900  0.00  0.00            
ATOM   2431  C3A DPPCX 203     414.000 -66.700  61.400  0.00  0.00            
ATOM   2432  C4A DPPCX 203     412.300 -69.200  59.000  0.00  0.00            
ATOM   2433  C1B DPPCX 203     410.400 -63.300  64.900  0.00  0.00            
ATOM   2434  C2B DPPCX 203     410.700 -62.600  60.700  0.00  0.00            
ATOM   2435  C3B DPPCX 203     411.300 -64.700  56.900  0.00  0.00            
ATOM   2436  C4B DPPCX 203     415.700 -66.600  56.300  0.00  0.00            
ATOM   2437  NC3 DPPCX 204     356.600 137.500  88.600  0.00  0.00            
ATOM   2438  PO4 DPPCX 204     357.100 133.100  90.300  0.00  0.00            
ATOM   2439  GL1 DPPCX 204     357.500 130.600  85.400  0.00  0.00            
ATOM   2440  GL2 DPPCX 204     354.100 129.000  83.600  0.00  0.00            
ATOM   2441  C1A DPPCX 204     358.300 133.800  80.400  0.00  0.00            
ATOM   2442  C2A DPPCX 204     358.900 134.400  75.800  0.00  0.00            
ATOM   2443  C3A DPPCX 204     357.900 134.000  72.100  0.00  0.00            
ATOM   2444  C4A DPPCX 204     357.900 135.400  67.600  0.00  0.00            
ATOM   2445  C1B DPPCX 204     356.000 129.400  80.800  0.00  0.00            
ATOM   2446  C2B DPPCX 204     357.200 128.800  77.400  0.00  0.00            
ATOM   2447  C3B DPPCX 204     355.400 128.800  73.900  0.00  0.00            
ATOM   2448  C4B DPPCX 204     353.200 129.700  70.200  0.00  0.00            
ATOM   2449  NC3 DPPCX 205     258.200 244.700  52.100  0.00  0.00            
ATOM   2450  PO4 DPPCX 205     255.700 248.400  54.400  0.00  0.00            
ATOM   2451  GL1 DPPCX 205     252.900 248.300  57.400  0.00  0.00            
ATOM   2452  GL2 DPPCX 205     251.300 251.200  59.600  0.00  0.00            
ATOM   2453  C1A DPPCX 205     252.100 245.900  61.700  0.00  0.00            
ATOM   2454  C2A DPPCX 205     251.000 243.700  65.300  0.00  0.00            
ATOM   2455  C3A DPPCX 205     252.700 241.500  69.500  0.00  0.00            
ATOM   2456  C4A DPPCX 205     255.300 240.200  72.600  0.00  0.00            
ATOM   2457  C1B DPPCX 205     251.400 250.400  64.800  0.00  0.00            
ATOM   2458  C2B DPPCX 205     250.900 250.400  68.200  0.00  0.00            
ATOM   2459  C3B DPPCX 205     252.500 246.900  71.000  0.00  0.00            
ATOM   2460  C4B DPPCX 205     253.100 247.500  75.100  0.00  0.00            
ATOM   2461  NC3 DPPCX 206     391.000 167.100  53.200  0.00  0.00            
ATOM   2462  PO4 DPPCX 206     390.800 162.200  54.700  0.00  0.00            
ATOM   2463  GL1 DPPCX 206     389.200 160.300  59.000  0.00  0.00            
ATOM   2464  GL2 DPPCX 206     390.600 163.100  61.600  0.00  0.00            
ATOM   2465  C1A DPPCX 206     387.200 160.100  61.700  0.00  0.00            
ATOM   2466  C2A DPPCX 206     387.300 160.900  66.200  0.00  0.00            
ATOM   2467  C3A DPPCX 206     388.400 161.900  71.200  0.00  0.00            
ATOM   2468  C4A DPPCX 206     387.600 165.200  74.800  0.00  0.00            
ATOM   2469  C1B DPPCX 206     394.400 165.200  62.700  0.00  0.00            
ATOM   2470  C2B DPPCX 206     392.900 167.500  67.000  0.00  0.00            
ATOM   2471  C3B DPPCX 206     392.000 172.000  69.700  0.00  0.00            
ATOM   2472  C4B DPPCX 206     395.400 172.400  72.700  0.00  0.00            
ATOM   2473  NC3 DPPCX 207     400.400 180.000 101.700  0.00  0.00            
ATOM   2474  PO4 DPPCX 207     399.100 184.500 101.800  0.00  0.00            
ATOM   2475  GL1 DPPCX 207     402.200 185.300 100.600  0.00  0.00            
ATOM   2476  GL2 DPPCX 207     405.000 185.000 101.700  0.00  0.00            
ATOM   2477  C1A DPPCX 207     403.900 184.200  95.900  0.00  0.00            
ATOM   2478  C2A DPPCX 207     406.000 183.000  92.600  0.00  0.00            
ATOM   2479  C3A DPPCX 207     407.400 182.100  89.400  0.00  0.00            
ATOM   2480  C4A DPPCX 207     407.100 179.100  87.400  0.00  0.00            
ATOM   2481  C1B DPPCX 207     407.700 185.900  98.800  0.00  0.00            
ATOM   2482  C2B DPPCX 207     407.800 187.400  94.500  0.00  0.00            
ATOM   2483  C3B DPPCX 207     409.200 188.800  90.300  0.00  0.00            
ATOM   2484  C4B DPPCX 207     408.100 189.600  86.400  0.00  0.00            
ATOM   2485  NC3 DPPCX 208     538.800 -51.900  36.600  0.00  0.00            
ATOM   2486  PO4 DPPCX 208     539.800 -53.700  40.900  0.00  0.00            
ATOM   2487  GL1 DPPCX 208     540.900 -54.400  45.400  0.00  0.00            
ATOM   2488  GL2 DPPCX 208     541.100 -50.600  46.900  0.00  0.00            
ATOM   2489  C1A DPPCX 208     539.800 -58.000  48.100  0.00  0.00            
ATOM   2490  C2A DPPCX 208     539.700 -58.000  52.600  0.00  0.00            
ATOM   2491  C3A DPPCX 208     539.500 -57.300  57.300  0.00  0.00            
ATOM   2492  C4A DPPCX 208     541.200 -55.800  60.200  0.00  0.00            
ATOM   2493  C1B DPPCX 208     540.700 -52.900  50.200  0.00  0.00            
ATOM   2494  C2B DPPCX 208     539.900 -53.400  54.700  0.00  0.00            
ATOM   2495  C3B DPPCX 208     543.000 -51.900  57.600  0.00  0.00            
ATOM   2496  C4B DPPCX 208     544.600 -50.700  60.700  0.00  0.00            
ATOM   2497  NC3 DPPCX 209     498.500  20.800  48.100  0.00  0.00            
ATOM   2498  PO4 DPPCX 209     497.900  17.200  48.600  0.00  0.00            
ATOM   2499  GL1 DPPCX 209     499.400  14.000  51.400  0.00  0.00            
ATOM   2500  GL2 DPPCX 209     500.800  11.600  50.200  0.00  0.00            
ATOM   2501  C1A DPPCX 209     500.000  15.400  56.300  0.00  0.00            
ATOM   2502  C2A DPPCX 209     500.000  13.700  60.300  0.00  0.00            
ATOM   2503  C3A DPPCX 209     500.200  10.800  63.700  0.00  0.00            
ATOM   2504  C4A DPPCX 209     498.500   6.700  65.100  0.00  0.00            
ATOM   2505  C1B DPPCX 209     501.800  10.500  54.600  0.00  0.00            
ATOM   2506  C2B DPPCX 209     502.700  10.700  57.800  0.00  0.00            
ATOM   2507  C3B DPPCX 209     504.900  10.700  61.500  0.00  0.00            
ATOM   2508  C4B DPPCX 209     507.100  11.900  64.600  0.00  0.00            
ATOM   2509  NC3 DPPCX 210     559.200 -71.200  35.200  0.00  0.00            
ATOM   2510  PO4 DPPCX 210     555.000 -70.200  34.300  0.00  0.00            
ATOM   2511  GL1 DPPCX 210     552.100 -72.500  36.100  0.00  0.00            
ATOM   2512  GL2 DPPCX 210     550.900 -70.200  39.800  0.00  0.00            
ATOM   2513  C1A DPPCX 210     550.800 -75.500  40.600  0.00  0.00            
ATOM   2514  C2A DPPCX 210     548.800 -76.400  45.700  0.00  0.00            
ATOM   2515  C3A DPPCX 210     549.800 -78.000  49.400  0.00  0.00            
ATOM   2516  C4A DPPCX 210     546.900 -79.700  52.500  0.00  0.00            
ATOM   2517  C1B DPPCX 210     551.200 -71.600  44.400  0.00  0.00            
ATOM   2518  C2B DPPCX 210     551.800 -73.500  48.600  0.00  0.00            
ATOM   2519  C3B DPPCX 210     550.400 -74.300  53.200  0.00  0.00            
ATOM   2520  C4B DPPCX 210     553.000 -75.800  56.900  0.00  0.00            
ATOM   2521  NC3 DPPCX 211     461.400  12.800  42.000  0.00  0.00            
ATOM   2522  PO4 DPPCX 211     463.700  11.600  45.600  0.00  0.00            
ATOM   2523  GL1 DPPCX 211     462.300  11.700  49.400  0.00  0.00            
ATOM   2524  GL2 DPPCX 211     460.800   9.000  50.500  0.00  0.00            
ATOM   2525  C1A DPPCX 211     464.200  11.800  53.500  0.00  0.00            
ATOM   2526  C2A DPPCX 211     467.400  12.200  55.300  0.00  0.00            
ATOM   2527  C3A DPPCX 211     471.100  10.300  57.000  0.00  0.00            
ATOM   2528  C4A DPPCX 211     473.100   7.900  59.700  0.00  0.00            
ATOM   2529  C1B DPPCX 211     460.400   8.700  54.400  0.00  0.00            
ATOM   2530  C2B DPPCX 211     459.600   6.800  58.100  0.00  0.00            
ATOM   2531  C3B DPPCX 211     459.800   4.400  61.700  0.00  0.00            
ATOM   2532  C4B DPPCX 211     456.800   1.800  63.600  0.00  0.00            
ATOM   2533  NC3 DPPCX 212     426.100 152.800  64.800  0.00  0.00            
ATOM   2534  PO4 DPPCX 212     426.900 150.200  67.400  0.00  0.00            
ATOM   2535  GL1 DPPCX 212     424.900 147.600  69.900  0.00  0.00            
ATOM   2536  GL2 DPPCX 212     427.900 146.000  70.600  0.00  0.00            
ATOM   2537  C1A DPPCX 212     422.900 146.300  74.200  0.00  0.00            
ATOM   2538  C2A DPPCX 212     421.800 143.700  78.300  0.00  0.00            
ATOM   2539  C3A DPPCX 212     421.200 143.400  83.700  0.00  0.00            
ATOM   2540  C4A DPPCX 212     420.800 145.800  87.600  0.00  0.00            
ATOM   2541  C1B DPPCX 212     426.500 142.200  73.000  0.00  0.00            
ATOM   2542  C2B DPPCX 212     425.900 141.400  77.100  0.00  0.00            
ATOM   2543  C3B DPPCX 212     422.300 138.500  78.100  0.00  0.00            
ATOM   2544  C4B DPPCX 212     418.300 138.800  80.500  0.00  0.00            
ATOM   2545  NC3 DPPCX 213     471.100 -49.900  35.000  0.00  0.00            
ATOM   2546  PO4 DPPCX 213     473.700 -52.900  37.500  0.00  0.00            
ATOM   2547  GL1 DPPCX 213     473.800 -51.900  41.400  0.00  0.00            
ATOM   2548  GL2 DPPCX 213     472.500 -48.800  41.200  0.00  0.00            
ATOM   2549  C1A DPPCX 213     474.100 -53.600  45.000  0.00  0.00            
ATOM   2550  C2A DPPCX 213     472.300 -55.600  48.300  0.00  0.00            
ATOM   2551  C3A DPPCX 213     473.500 -57.900  51.300  0.00  0.00            
ATOM   2552  C4A DPPCX 213     475.600 -61.300  53.100  0.00  0.00            
ATOM   2553  C1B DPPCX 213     468.700 -51.800  41.700  0.00  0.00            
ATOM   2554  C2B DPPCX 213     468.900 -55.100  44.700  0.00  0.00            
ATOM   2555  C3B DPPCX 213     467.900 -59.000  46.500  0.00  0.00            
ATOM   2556  C4B DPPCX 213     466.000 -61.700  50.200  0.00  0.00            
ATOM   2557  NC3 DPPCX 214     150.900 392.800 113.100  0.00  0.00            
ATOM   2558  PO4 DPPCX 214     148.900 395.700 115.300  0.00  0.00            
ATOM   2559  GL1 DPPCX 214     147.700 398.600 111.100  0.00  0.00            
ATOM   2560  GL2 DPPCX 214     149.400 401.800 113.000  0.00  0.00            
ATOM   2561  C1A DPPCX 214     145.000 402.800 110.500  0.00  0.00            
ATOM   2562  C2A DPPCX 214     146.600 405.500 108.000  0.00  0.00            
ATOM   2563  C3A DPPCX 214     148.800 406.900 105.000  0.00  0.00            
ATOM   2564  C4A DPPCX 214     150.400 409.300 102.500  0.00  0.00            
ATOM   2565  C1B DPPCX 214     151.400 403.800 109.600  0.00  0.00            
ATOM   2566  C2B DPPCX 214     152.600 403.400 105.600  0.00  0.00            
ATOM   2567  C3B DPPCX 214     153.200 404.400 101.600  0.00  0.00            
ATOM   2568  C4B DPPCX 214     150.900 405.400  99.800  0.00  0.00            
ATOM   2569  NC3 DPPCX 215     169.700 371.400 106.300  0.00  0.00            
ATOM   2570  PO4 DPPCX 215     168.800 368.000 107.000  0.00  0.00            
ATOM   2571  GL1 DPPCX 215     171.600 367.700 103.300  0.00  0.00            
ATOM   2572  GL2 DPPCX 215     172.900 364.500 101.600  0.00  0.00            
ATOM   2573  C1A DPPCX 215     172.800 370.100 100.500  0.00  0.00            
ATOM   2574  C2A DPPCX 215     173.300 372.300  96.400  0.00  0.00            
ATOM   2575  C3A DPPCX 215     173.500 372.300  92.300  0.00  0.00            
ATOM   2576  C4A DPPCX 215     173.100 371.400  87.400  0.00  0.00            
ATOM   2577  C1B DPPCX 215     174.900 363.300  97.900  0.00  0.00            
ATOM   2578  C2B DPPCX 215     176.800 363.800  93.900  0.00  0.00            
ATOM   2579  C3B DPPCX 215     177.900 362.700  89.000  0.00  0.00            
ATOM   2580  C4B DPPCX 215     176.900 361.200  85.500  0.00  0.00            
ATOM   2581  NC3 DPPCX 216      89.100 242.900  71.200  0.00  0.00            
ATOM   2582  PO4 DPPCX 216      93.700 242.500  72.300  0.00  0.00            
ATOM   2583  GL1 DPPCX 216      94.200 242.300  68.000  0.00  0.00            
ATOM   2584  GL2 DPPCX 216      90.900 242.700  66.800  0.00  0.00            
ATOM   2585  C1A DPPCX 216      96.900 243.400  64.400  0.00  0.00            
ATOM   2586  C2A DPPCX 216      97.400 242.800  59.900  0.00  0.00            
ATOM   2587  C3A DPPCX 216      96.500 242.200  56.000  0.00  0.00            
ATOM   2588  C4A DPPCX 216      96.600 242.200  52.200  0.00  0.00            
ATOM   2589  C1B DPPCX 216      91.600 243.100  63.100  0.00  0.00            
ATOM   2590  C2B DPPCX 216      92.400 242.600  58.700  0.00  0.00            
ATOM   2591  C3B DPPCX 216      90.700 241.800  55.100  0.00  0.00            
ATOM   2592  C4B DPPCX 216      91.500 239.500  52.200  0.00  0.00            
ATOM   2593  NC3 DPPCX 217     426.600  54.500  54.300  0.00  0.00            
ATOM   2594  PO4 DPPCX 217     424.600  57.700  52.700  0.00  0.00            
ATOM   2595  GL1 DPPCX 217     422.600  56.300  57.000  0.00  0.00            
ATOM   2596  GL2 DPPCX 217     422.400  54.100  58.300  0.00  0.00            
ATOM   2597  C1A DPPCX 217     421.100  58.100  60.900  0.00  0.00            
ATOM   2598  C2A DPPCX 217     419.300  59.400  64.100  0.00  0.00            
ATOM   2599  C3A DPPCX 217     421.000  63.200  65.200  0.00  0.00            
ATOM   2600  C4A DPPCX 217     421.700  67.700  66.000  0.00  0.00            
ATOM   2601  C1B DPPCX 217     418.200  54.300  58.100  0.00  0.00            
ATOM   2602  C2B DPPCX 217     415.400  56.800  60.500  0.00  0.00            
ATOM   2603  C3B DPPCX 217     415.200  57.300  65.500  0.00  0.00            
ATOM   2604  C4B DPPCX 217     416.000  54.500  69.100  0.00  0.00            
ATOM   2605  NC3 DPPCX 218     571.600 -58.400  79.900  0.00  0.00            
ATOM   2606  PO4 DPPCX 218     573.700 -61.500  78.600  0.00  0.00            
ATOM   2607  GL1 DPPCX 218     573.700 -64.000  74.700  0.00  0.00            
ATOM   2608  GL2 DPPCX 218     572.600 -66.600  73.900  0.00  0.00            
ATOM   2609  C1A DPPCX 218     574.100 -62.800  69.400  0.00  0.00            
ATOM   2610  C2A DPPCX 218     571.900 -66.100  65.100  0.00  0.00            
ATOM   2611  C3A DPPCX 218     569.900 -67.000  62.200  0.00  0.00            
ATOM   2612  C4A DPPCX 218     569.100 -70.600  59.600  0.00  0.00            
ATOM   2613  C1B DPPCX 218     570.600 -65.800  69.900  0.00  0.00            
ATOM   2614  C2B DPPCX 218     567.100 -65.600  67.300  0.00  0.00            
ATOM   2615  C3B DPPCX 218     566.700 -63.400  62.700  0.00  0.00            
ATOM   2616  C4B DPPCX 218     569.700 -62.600  60.000  0.00  0.00            
ATOM   2617  NC3 DPPCX 219     177.400 300.800  92.700  0.00  0.00            
ATOM   2618  PO4 DPPCX 219     175.100 305.300  91.800  0.00  0.00            
ATOM   2619  GL1 DPPCX 219     174.700 302.400  87.600  0.00  0.00            
ATOM   2620  GL2 DPPCX 219     172.200 302.000  85.600  0.00  0.00            
ATOM   2621  C1A DPPCX 219     176.300 299.800  84.500  0.00  0.00            
ATOM   2622  C2A DPPCX 219     178.000 295.700  83.000  0.00  0.00            
ATOM   2623  C3A DPPCX 219     180.100 293.400  79.700  0.00  0.00            
ATOM   2624  C4A DPPCX 219     183.400 294.900  77.800  0.00  0.00            
ATOM   2625  C1B DPPCX 219     172.600 303.000  81.300  0.00  0.00            
ATOM   2626  C2B DPPCX 219     173.000 304.600  76.400  0.00  0.00            
ATOM   2627  C3B DPPCX 219     174.500 307.100  73.000  0.00  0.00            
ATOM   2628  C4B DPPCX 219     176.200 309.500  69.300  0.00  0.00            
ATOM   2629  NC3 DPPCX 220     339.500 191.500 100.700  0.00  0.00            
ATOM   2630  PO4 DPPCX 220     342.900 190.200  96.600  0.00  0.00            
ATOM   2631  GL1 DPPCX 220     344.600 188.800  92.000  0.00  0.00            
ATOM   2632  GL2 DPPCX 220     342.800 191.700  90.300  0.00  0.00            
ATOM   2633  C1A DPPCX 220     347.800 191.500  89.900  0.00  0.00            
ATOM   2634  C2A DPPCX 220     348.700 193.500  85.900  0.00  0.00            
ATOM   2635  C3A DPPCX 220     348.900 197.800  84.300  0.00  0.00            
ATOM   2636  C4A DPPCX 220     344.500 199.900  85.200  0.00  0.00            
ATOM   2637  C1B DPPCX 220     344.300 190.300  85.700  0.00  0.00            
ATOM   2638  C2B DPPCX 220     345.400 190.300  81.100  0.00  0.00            
ATOM   2639  C3B DPPCX 220     347.000 191.200  77.300  0.00  0.00            
ATOM   2640  C4B DPPCX 220     348.000 190.900  72.800  0.00  0.00            
ATOM   2641  NC3 DPPCX 221     205.600  69.800  24.700  0.00  0.00            
ATOM   2642  PO4 DPPCX 221     202.300  69.800  27.800  0.00  0.00            
ATOM   2643  GL1 DPPCX 221     202.500  72.500  32.000  0.00  0.00            
ATOM   2644  GL2 DPPCX 221     205.500  72.300  32.700  0.00  0.00            
ATOM   2645  C1A DPPCX 221     200.400  73.000  35.100  0.00  0.00            
ATOM   2646  C2A DPPCX 221     201.700  72.100  39.100  0.00  0.00            
ATOM   2647  C3A DPPCX 221     200.200  69.300  41.500  0.00  0.00            
ATOM   2648  C4A DPPCX 221     199.000  65.500  44.100  0.00  0.00            
ATOM   2649  C1B DPPCX 221     204.800  75.000  36.100  0.00  0.00            
ATOM   2650  C2B DPPCX 221     204.600  75.900  40.600  0.00  0.00            
ATOM   2651  C3B DPPCX 221     203.400  73.600  44.700  0.00  0.00            
ATOM   2652  C4B DPPCX 221     202.700  72.600  49.100  0.00  0.00            
ATOM   2653  NC3 DPPCX 222     408.300 110.100  52.500  0.00  0.00            
ATOM   2654  PO4 DPPCX 222     406.500 113.000  55.300  0.00  0.00            
ATOM   2655  GL1 DPPCX 222     404.200 114.100  58.000  0.00  0.00            
ATOM   2656  GL2 DPPCX 222     406.200 115.200  61.000  0.00  0.00            
ATOM   2657  C1A DPPCX 222     402.700 111.400  61.400  0.00  0.00            
ATOM   2658  C2A DPPCX 222     402.000 111.900  65.600  0.00  0.00            
ATOM   2659  C3A DPPCX 222     402.900 113.400  69.700  0.00  0.00            
ATOM   2660  C4A DPPCX 222     402.000 113.900  74.400  0.00  0.00            
ATOM   2661  C1B DPPCX 222     405.300 115.600  65.200  0.00  0.00            
ATOM   2662  C2B DPPCX 222     400.300 116.700  65.800  0.00  0.00            
ATOM   2663  C3B DPPCX 222     396.700 115.800  65.300  0.00  0.00            
ATOM   2664  C4B DPPCX 222     394.000 116.900  69.200  0.00  0.00            
ATOM   2665  NC3 DPPCX 223     189.900  57.200  26.000  0.00  0.00            
ATOM   2666  PO4 DPPCX 223     193.400  58.000  28.800  0.00  0.00            
ATOM   2667  GL1 DPPCX 223     193.300  56.400  33.000  0.00  0.00            
ATOM   2668  GL2 DPPCX 223     192.400  53.300  33.000  0.00  0.00            
ATOM   2669  C1A DPPCX 223     196.300  55.600  36.100  0.00  0.00            
ATOM   2670  C2A DPPCX 223     197.100  53.100  39.300  0.00  0.00            
ATOM   2671  C3A DPPCX 223     196.400  49.400  41.400  0.00  0.00            
ATOM   2672  C4A DPPCX 223     197.600  47.900  45.000  0.00  0.00            
ATOM   2673  C1B DPPCX 223     192.800  52.100  37.800  0.00  0.00            
ATOM   2674  C2B DPPCX 223     191.900  50.900  42.100  0.00  0.00            
ATOM   2675  C3B DPPCX 223     191.400  51.100  46.000  0.00  0.00            
ATOM   2676  C4B DPPCX 223     191.200  54.700  49.400  0.00  0.00            
ATOM   2677  NC3 DPPCX 224     255.900 464.600  92.100  0.00  0.00            
ATOM   2678  PO4 DPPCX 224     253.600 459.900  93.700  0.00  0.00            
ATOM   2679  GL1 DPPCX 224     253.900 457.500  96.400  0.00  0.00            
ATOM   2680  GL2 DPPCX 224     256.800 454.700  94.800  0.00  0.00            
ATOM   2681  C1A DPPCX 224     253.300 457.300 100.800  0.00  0.00            
ATOM   2682  C2A DPPCX 224     255.300 454.500 104.700  0.00  0.00            
ATOM   2683  C3A DPPCX 224     254.900 451.000 108.000  0.00  0.00            
ATOM   2684  C4A DPPCX 224     256.300 446.100 108.600  0.00  0.00            
ATOM   2685  C1B DPPCX 224     258.400 454.300  99.000  0.00  0.00            
ATOM   2686  C2B DPPCX 224     260.100 453.800 103.000  0.00  0.00            
ATOM   2687  C3B DPPCX 224     259.400 454.300 107.600  0.00  0.00            
ATOM   2688  C4B DPPCX 224     258.200 452.400 111.200  0.00  0.00            
ATOM   2689  NC3 DPPCX 225      96.200 260.100  32.600  0.00  0.00            
ATOM   2690  PO4 DPPCX 225      98.000 263.700  35.200  0.00  0.00            
ATOM   2691  GL1 DPPCX 225      95.400 264.800  38.900  0.00  0.00            
ATOM   2692  GL2 DPPCX 225      94.100 267.200  41.500  0.00  0.00            
ATOM   2693  C1A DPPCX 225      96.700 262.800  43.300  0.00  0.00            
ATOM   2694  C2A DPPCX 225      98.600 261.800  46.900  0.00  0.00            
ATOM   2695  C3A DPPCX 225      99.100 261.000  51.100  0.00  0.00            
ATOM   2696  C4A DPPCX 225     102.000 260.800  54.500  0.00  0.00            
ATOM   2697  C1B DPPCX 225      94.200 265.700  46.600  0.00  0.00            
ATOM   2698  C2B DPPCX 225      94.800 263.100  50.300  0.00  0.00            
ATOM   2699  C3B DPPCX 225      96.100 263.200  54.900  0.00  0.00            
ATOM   2700  C4B DPPCX 225      93.900 262.800  59.400  0.00  0.00            
ATOM   2701  NC3 DPPCX 226     143.900 298.400  42.900  0.00  0.00            
ATOM   2702  PO4 DPPCX 226     140.900 295.800  46.200  0.00  0.00            
ATOM   2703  GL1 DPPCX 226     139.900 297.200  49.700  0.00  0.00            
ATOM   2704  GL2 DPPCX 226     142.900 297.200  50.300  0.00  0.00            
ATOM   2705  C1A DPPCX 226     135.700 297.500  52.100  0.00  0.00            
ATOM   2706  C2A DPPCX 226     134.800 297.600  56.100  0.00  0.00            
ATOM   2707  C3A DPPCX 226     137.300 296.100  59.600  0.00  0.00            
ATOM   2708  C4A DPPCX 226     139.400 295.300  63.500  0.00  0.00            
ATOM   2709  C1B DPPCX 226     141.000 294.800  54.000  0.00  0.00            
ATOM   2710  C2B DPPCX 226     139.900 292.300  56.900  0.00  0.00            
ATOM   2711  C3B DPPCX 226     138.400 288.500  59.600  0.00  0.00            
ATOM   2712  C4B DPPCX 226     138.600 284.300  61.900  0.00  0.00            
ATOM   2713  NC3 DPPCX 227     297.000-188.400  32.100  0.00  0.00            
ATOM   2714  PO4 DPPCX 227     293.000-189.400  33.100  0.00  0.00            
ATOM   2715  GL1 DPPCX 227     293.000-190.500  29.200  0.00  0.00            
ATOM   2716  GL2 DPPCX 227     295.600-189.600  27.000  0.00  0.00            
ATOM   2717  C1A DPPCX 227     291.400-191.500  24.800  0.00  0.00            
ATOM   2718  C2A DPPCX 227     291.400-191.800  20.800  0.00  0.00            
ATOM   2719  C3A DPPCX 227     294.600-191.400  17.200  0.00  0.00            
ATOM   2720  C4A DPPCX 227     298.500-192.300  15.300  0.00  0.00            
ATOM   2721  C1B DPPCX 227     296.600-190.300  22.500  0.00  0.00            
ATOM   2722  C2B DPPCX 227     298.400-189.500  19.800  0.00  0.00            
ATOM   2723  C3B DPPCX 227     297.400-187.600  16.500  0.00  0.00            
ATOM   2724  C4B DPPCX 227     294.600-186.900  13.900  0.00  0.00            
ATOM   2725  NC3 DPPCX 228     285.100-133.100  36.600  0.00  0.00            
ATOM   2726  PO4 DPPCX 228     282.300-128.900  36.600  0.00  0.00            
ATOM   2727  GL1 DPPCX 228     281.800-128.600  32.800  0.00  0.00            
ATOM   2728  GL2 DPPCX 228     283.400-131.700  31.800  0.00  0.00            
ATOM   2729  C1A DPPCX 228     282.000-124.300  30.900  0.00  0.00            
ATOM   2730  C2A DPPCX 228     282.200-121.600  27.700  0.00  0.00            
ATOM   2731  C3A DPPCX 228     278.400-118.800  25.200  0.00  0.00            
ATOM   2732  C4A DPPCX 228     280.700-118.000  20.300  0.00  0.00            
ATOM   2733  C1B DPPCX 228     282.200-131.000  27.300  0.00  0.00            
ATOM   2734  C2B DPPCX 228     281.000-128.300  23.800  0.00  0.00            
ATOM   2735  C3B DPPCX 228     277.300-126.800  21.100  0.00  0.00            
ATOM   2736  C4B DPPCX 228     276.100-122.800  22.100  0.00  0.00            
ATOM   2737  NC3 DPPCX 229     232.300 219.400  46.200  0.00  0.00            
ATOM   2738  PO4 DPPCX 229     230.900 215.400  44.800  0.00  0.00            
ATOM   2739  GL1 DPPCX 229     230.600 212.800  48.900  0.00  0.00            
ATOM   2740  GL2 DPPCX 229     232.300 210.200  49.900  0.00  0.00            
ATOM   2741  C1A DPPCX 229     228.200 210.200  52.900  0.00  0.00            
ATOM   2742  C2A DPPCX 229     227.200 209.600  57.100  0.00  0.00            
ATOM   2743  C3A DPPCX 229     228.300 208.700  61.900  0.00  0.00            
ATOM   2744  C4A DPPCX 229     230.000 205.500  62.500  0.00  0.00            
ATOM   2745  C1B DPPCX 229     233.300 211.900  53.300  0.00  0.00            
ATOM   2746  C2B DPPCX 229     231.500 212.000  56.200  0.00  0.00            
ATOM   2747  C3B DPPCX 229     232.500 212.100  60.600  0.00  0.00            
ATOM   2748  C4B DPPCX 229     230.600 212.600  65.100  0.00  0.00            
ATOM   2749  NC3 DPPCX 230     481.700  34.800  51.900  0.00  0.00            
ATOM   2750  PO4 DPPCX 230     485.500  34.500  50.500  0.00  0.00            
ATOM   2751  GL1 DPPCX 230     486.300  31.600  53.600  0.00  0.00            
ATOM   2752  GL2 DPPCX 230     484.800  27.600  54.600  0.00  0.00            
ATOM   2753  C1A DPPCX 230     486.400  30.800  58.000  0.00  0.00            
ATOM   2754  C2A DPPCX 230     485.400  30.500  62.800  0.00  0.00            
ATOM   2755  C3A DPPCX 230     484.200  28.600  67.300  0.00  0.00            
ATOM   2756  C4A DPPCX 230     481.300  25.000  70.600  0.00  0.00            
ATOM   2757  C1B DPPCX 230     485.900  26.100  58.700  0.00  0.00            
ATOM   2758  C2B DPPCX 230     487.200  25.600  61.900  0.00  0.00            
ATOM   2759  C3B DPPCX 230     487.200  24.600  65.600  0.00  0.00            
ATOM   2760  C4B DPPCX 230     485.900  23.100  69.400  0.00  0.00            
ATOM   2761  NC3 DPPCX 231     105.600 277.200  78.500  0.00  0.00            
ATOM   2762  PO4 DPPCX 231     104.900 280.700  80.500  0.00  0.00            
ATOM   2763  GL1 DPPCX 231     102.800 282.400  76.400  0.00  0.00            
ATOM   2764  GL2 DPPCX 231     104.200 285.100  75.900  0.00  0.00            
ATOM   2765  C1A DPPCX 231     104.600 282.400  71.200  0.00  0.00            
ATOM   2766  C2A DPPCX 231     107.500 283.100  68.900  0.00  0.00            
ATOM   2767  C3A DPPCX 231     107.100 282.100  64.500  0.00  0.00            
ATOM   2768  C4A DPPCX 231     105.100 279.900  61.100  0.00  0.00            
ATOM   2769  C1B DPPCX 231     104.500 287.200  71.100  0.00  0.00            
ATOM   2770  C2B DPPCX 231     107.200 288.500  68.100  0.00  0.00            
ATOM   2771  C3B DPPCX 231     110.100 290.000  65.200  0.00  0.00            
ATOM   2772  C4B DPPCX 231     114.100 291.500  63.400  0.00  0.00            
ATOM   2773  NC3 DPPCX 232     113.900 421.800 118.500  0.00  0.00            
ATOM   2774  PO4 DPPCX 232     117.200 424.500 120.400  0.00  0.00            
ATOM   2775  GL1 DPPCX 232     120.100 425.900 117.300  0.00  0.00            
ATOM   2776  GL2 DPPCX 232     118.900 429.000 117.500  0.00  0.00            
ATOM   2777  C1A DPPCX 232     123.500 427.700 114.100  0.00  0.00            
ATOM   2778  C2A DPPCX 232     121.700 431.600 113.200  0.00  0.00            
ATOM   2779  C3A DPPCX 232     120.900 435.200 112.900  0.00  0.00            
ATOM   2780  C4A DPPCX 232     122.300 439.100 111.500  0.00  0.00            
ATOM   2781  C1B DPPCX 232     118.500 427.700 112.600  0.00  0.00            
ATOM   2782  C2B DPPCX 232     121.500 428.800 109.400  0.00  0.00            
ATOM   2783  C3B DPPCX 232     120.000 430.100 105.000  0.00  0.00            
ATOM   2784  C4B DPPCX 232     118.500 430.100 100.400  0.00  0.00            
ATOM   2785  NC3 DPPCX 233     251.600 -60.000  56.700  0.00  0.00            
ATOM   2786  PO4 DPPCX 233     254.000 -57.300  60.300  0.00  0.00            
ATOM   2787  GL1 DPPCX 233     256.100 -57.700  56.500  0.00  0.00            
ATOM   2788  GL2 DPPCX 233     258.400 -58.700  55.600  0.00  0.00            
ATOM   2789  C1A DPPCX 233     253.800 -57.500  51.000  0.00  0.00            
ATOM   2790  C2A DPPCX 233     254.300 -58.900  46.600  0.00  0.00            
ATOM   2791  C3A DPPCX 233     257.300 -61.200  44.000  0.00  0.00            
ATOM   2792  C4A DPPCX 233     260.100 -60.800  40.200  0.00  0.00            
ATOM   2793  C1B DPPCX 233     258.800 -58.200  50.400  0.00  0.00            
ATOM   2794  C2B DPPCX 233     260.000 -55.000  48.000  0.00  0.00            
ATOM   2795  C3B DPPCX 233     263.200 -52.000  47.800  0.00  0.00            
ATOM   2796  C4B DPPCX 233     263.400 -48.200  47.100  0.00  0.00            
ATOM   2797  NC3 DPPCX 234      18.500 376.700  55.700  0.00  0.00            
ATOM   2798  PO4 DPPCX 234      13.800 378.500  54.600  0.00  0.00            
ATOM   2799  GL1 DPPCX 234      12.200 377.100  58.500  0.00  0.00            
ATOM   2800  GL2 DPPCX 234      14.500 374.500  58.100  0.00  0.00            
ATOM   2801  C1A DPPCX 234      12.000 377.300  62.700  0.00  0.00            
ATOM   2802  C2A DPPCX 234      12.100 374.100  65.600  0.00  0.00            
ATOM   2803  C3A DPPCX 234      13.200 372.500  69.500  0.00  0.00            
ATOM   2804  C4A DPPCX 234      15.300 372.500  74.300  0.00  0.00            
ATOM   2805  C1B DPPCX 234      11.100 371.300  61.400  0.00  0.00            
ATOM   2806  C2B DPPCX 234      11.400 368.500  65.900  0.00  0.00            
ATOM   2807  C3B DPPCX 234      11.700 365.600  69.900  0.00  0.00            
ATOM   2808  C4B DPPCX 234      16.100 363.600  71.400  0.00  0.00            
ATOM   2809  NC3 DPPCX 235      40.600 365.400  49.600  0.00  0.00            
ATOM   2810  PO4 DPPCX 235      39.800 369.000  51.700  0.00  0.00            
ATOM   2811  GL1 DPPCX 235      41.100 367.700  55.800  0.00  0.00            
ATOM   2812  GL2 DPPCX 235      42.400 365.500  55.300  0.00  0.00            
ATOM   2813  C1A DPPCX 235      40.800 368.900  59.200  0.00  0.00            
ATOM   2814  C2A DPPCX 235      43.500 368.400  63.500  0.00  0.00            
ATOM   2815  C3A DPPCX 235      43.400 365.500  66.400  0.00  0.00            
ATOM   2816  C4A DPPCX 235      44.800 363.100  70.200  0.00  0.00            
ATOM   2817  C1B DPPCX 235      45.400 368.600  58.400  0.00  0.00            
ATOM   2818  C2B DPPCX 235      50.200 368.100  58.600  0.00  0.00            
ATOM   2819  C3B DPPCX 235      53.500 369.100  61.000  0.00  0.00            
ATOM   2820  C4B DPPCX 235      52.800 368.500  65.700  0.00  0.00            
ATOM   2821  NC3 DPPCX 236     478.500  52.400 104.700  0.00  0.00            
ATOM   2822  PO4 DPPCX 236     479.400  51.300 100.600  0.00  0.00            
ATOM   2823  GL1 DPPCX 236     480.000  52.400  95.700  0.00  0.00            
ATOM   2824  GL2 DPPCX 236     482.100  51.000  93.400  0.00  0.00            
ATOM   2825  C1A DPPCX 236     478.900  53.400  91.400  0.00  0.00            
ATOM   2826  C2A DPPCX 236     476.300  55.700  88.800  0.00  0.00            
ATOM   2827  C3A DPPCX 236     474.700  55.800  84.500  0.00  0.00            
ATOM   2828  C4A DPPCX 236     471.500  58.100  82.800  0.00  0.00            
ATOM   2829  C1B DPPCX 236     483.600  52.900  89.800  0.00  0.00            
ATOM   2830  C2B DPPCX 236     483.400  54.900  85.800  0.00  0.00            
ATOM   2831  C3B DPPCX 236     483.500  58.500  83.200  0.00  0.00            
ATOM   2832  C4B DPPCX 236     482.100  61.100  80.900  0.00  0.00            
ATOM   2833  NC3 DPPCX 237     165.900 110.500  22.400  0.00  0.00            
ATOM   2834  PO4 DPPCX 237     166.200 104.900  24.000  0.00  0.00            
ATOM   2835  GL1 DPPCX 237     165.500 104.400  28.600  0.00  0.00            
ATOM   2836  GL2 DPPCX 237     168.500 106.200  28.700  0.00  0.00            
ATOM   2837  C1A DPPCX 237     164.500 107.400  31.200  0.00  0.00            
ATOM   2838  C2A DPPCX 237     162.100 109.500  35.000  0.00  0.00            
ATOM   2839  C3A DPPCX 237     164.200 110.900  39.600  0.00  0.00            
ATOM   2840  C4A DPPCX 237     167.400 109.900  43.200  0.00  0.00            
ATOM   2841  C1B DPPCX 237     168.300 103.700  33.100  0.00  0.00            
ATOM   2842  C2B DPPCX 237     171.900 102.700  37.000  0.00  0.00            
ATOM   2843  C3B DPPCX 237     171.900 101.900  41.000  0.00  0.00            
ATOM   2844  C4B DPPCX 237     167.600 102.300  43.000  0.00  0.00            
ATOM   2845  NC3 DPPCX 238     369.800 268.300 118.400  0.00  0.00            
ATOM   2846  PO4 DPPCX 238     370.300 267.300 114.600  0.00  0.00            
ATOM   2847  GL1 DPPCX 238     369.400 267.700 110.100  0.00  0.00            
ATOM   2848  GL2 DPPCX 238     366.300 268.700 110.300  0.00  0.00            
ATOM   2849  C1A DPPCX 238     369.300 270.000 105.600  0.00  0.00            
ATOM   2850  C2A DPPCX 238     371.600 269.000 102.600  0.00  0.00            
ATOM   2851  C3A DPPCX 238     372.600 269.900  98.900  0.00  0.00            
ATOM   2852  C4A DPPCX 238     372.600 271.000  94.700  0.00  0.00            
ATOM   2853  C1B DPPCX 238     364.700 271.200 106.400  0.00  0.00            
ATOM   2854  C2B DPPCX 238     364.200 270.800 101.500  0.00  0.00            
ATOM   2855  C3B DPPCX 238     367.100 269.500  98.400  0.00  0.00            
ATOM   2856  C4B DPPCX 238     368.900 268.000  95.600  0.00  0.00            
ATOM   2857  NC3 DPPCX 239     354.800 233.700 108.500  0.00  0.00            
ATOM   2858  PO4 DPPCX 239     359.200 232.900 107.100  0.00  0.00            
ATOM   2859  GL1 DPPCX 239     358.300 236.100 103.600  0.00  0.00            
ATOM   2860  GL2 DPPCX 239     356.400 238.000 100.700  0.00  0.00            
ATOM   2861  C1A DPPCX 239     361.200 235.400  99.100  0.00  0.00            
ATOM   2862  C2A DPPCX 239     361.500 233.700  94.700  0.00  0.00            
ATOM   2863  C3A DPPCX 239     362.400 234.000  90.600  0.00  0.00            
ATOM   2864  C4A DPPCX 239     363.300 237.400  87.600  0.00  0.00            
ATOM   2865  C1B DPPCX 239     358.300 240.400  97.700  0.00  0.00            
ATOM   2866  C2B DPPCX 239     359.500 242.900  94.700  0.00  0.00            
ATOM   2867  C3B DPPCX 239     361.400 241.500  90.400  0.00  0.00            
ATOM   2868  C4B DPPCX 239     363.000 243.700  86.800  0.00  0.00            
ATOM   2869  NC3 DPPCX 240     161.100 292.200  47.400  0.00  0.00            
ATOM   2870  PO4 DPPCX 240     158.100 290.300  45.400  0.00  0.00            
ATOM   2871  GL1 DPPCX 240     157.700 288.900  48.800  0.00  0.00            
ATOM   2872  GL2 DPPCX 240     155.300 286.800  48.600  0.00  0.00            
ATOM   2873  C1A DPPCX 240     159.200 286.600  51.800  0.00  0.00            
ATOM   2874  C2A DPPCX 240     157.800 285.700  55.700  0.00  0.00            
ATOM   2875  C3A DPPCX 240     155.000 284.200  59.500  0.00  0.00            
ATOM   2876  C4A DPPCX 240     151.900 283.400  61.400  0.00  0.00            
ATOM   2877  C1B DPPCX 240     154.400 283.200  51.600  0.00  0.00            
ATOM   2878  C2B DPPCX 240     154.300 280.100  55.500  0.00  0.00            
ATOM   2879  C3B DPPCX 240     154.200 279.600  59.800  0.00  0.00            
ATOM   2880  C4B DPPCX 240     155.500 280.300  63.900  0.00  0.00            
ATOM   2881  NC3 DPPCX 241     232.100 336.000 105.600  0.00  0.00            
ATOM   2882  PO4 DPPCX 241     236.000 338.000 107.000  0.00  0.00            
ATOM   2883  GL1 DPPCX 241     237.100 338.300 102.900  0.00  0.00            
ATOM   2884  GL2 DPPCX 241     240.000 340.100 101.500  0.00  0.00            
ATOM   2885  C1A DPPCX 241     234.900 338.200  98.700  0.00  0.00            
ATOM   2886  C2A DPPCX 241     232.100 337.300  96.300  0.00  0.00            
ATOM   2887  C3A DPPCX 241     230.300 335.900  91.500  0.00  0.00            
ATOM   2888  C4A DPPCX 241     231.900 336.300  87.800  0.00  0.00            
ATOM   2889  C1B DPPCX 241     239.900 341.900  97.100  0.00  0.00            
ATOM   2890  C2B DPPCX 241     239.300 339.700  92.900  0.00  0.00            
ATOM   2891  C3B DPPCX 241     239.200 340.200  89.100  0.00  0.00            
ATOM   2892  C4B DPPCX 241     236.000 339.500  86.300  0.00  0.00            
ATOM   2893  NC3 DPPCX 242     100.700 189.800  61.800  0.00  0.00            
ATOM   2894  PO4 DPPCX 242      96.200 190.800  64.700  0.00  0.00            
ATOM   2895  GL1 DPPCX 242      97.200 193.200  61.600  0.00  0.00            
ATOM   2896  GL2 DPPCX 242      94.900 192.000  58.700  0.00  0.00            
ATOM   2897  C1A DPPCX 242      94.500 196.800  59.000  0.00  0.00            
ATOM   2898  C2A DPPCX 242      94.300 198.500  55.100  0.00  0.00            
ATOM   2899  C3A DPPCX 242      91.800 199.900  52.000  0.00  0.00            
ATOM   2900  C4A DPPCX 242      92.300 204.000  48.300  0.00  0.00            
ATOM   2901  C1B DPPCX 242      95.600 194.100  54.400  0.00  0.00            
ATOM   2902  C2B DPPCX 242      94.900 195.900  50.800  0.00  0.00            
ATOM   2903  C3B DPPCX 242      92.300 198.200  46.200  0.00  0.00            
ATOM   2904  C4B DPPCX 242      91.900 197.700  41.300  0.00  0.00            
ATOM   2905  NC3 DPPCX 243     310.200-140.600   1.000  0.00  0.00            
ATOM   2906  PO4 DPPCX 243     310.900-137.400   5.200  0.00  0.00            
ATOM   2907  GL1 DPPCX 243     308.100-136.400   8.700  0.00  0.00            
ATOM   2908  GL2 DPPCX 243     304.500-137.800   7.900  0.00  0.00            
ATOM   2909  C1A DPPCX 243     307.700-137.200  13.200  0.00  0.00            
ATOM   2910  C2A DPPCX 243     304.600-139.900  16.500  0.00  0.00            
ATOM   2911  C3A DPPCX 243     302.100-143.300  18.700  0.00  0.00            
ATOM   2912  C4A DPPCX 243     298.600-142.600  22.500  0.00  0.00            
ATOM   2913  C1B DPPCX 243     302.700-138.900  12.200  0.00  0.00            
ATOM   2914  C2B DPPCX 243     299.800-140.300  15.300  0.00  0.00            
ATOM   2915  C3B DPPCX 243     297.300-143.000  16.700  0.00  0.00            
ATOM   2916  C4B DPPCX 243     294.200-144.300  19.700  0.00  0.00            
ATOM   2917  NC3 DPPCX 244     271.700 188.200  76.300  0.00  0.00            
ATOM   2918  PO4 DPPCX 244     269.300 191.900  74.600  0.00  0.00            
ATOM   2919  GL1 DPPCX 244     267.600 191.700  70.800  0.00  0.00            
ATOM   2920  GL2 DPPCX 244     264.300 192.300  68.600  0.00  0.00            
ATOM   2921  C1A DPPCX 244     270.100 192.400  67.200  0.00  0.00            
ATOM   2922  C2A DPPCX 244     270.000 193.300  62.300  0.00  0.00            
ATOM   2923  C3A DPPCX 244     269.900 194.700  57.200  0.00  0.00            
ATOM   2924  C4A DPPCX 244     268.000 192.400  53.700  0.00  0.00            
ATOM   2925  C1B DPPCX 244     264.800 195.200  65.400  0.00  0.00            
ATOM   2926  C2B DPPCX 244     263.300 199.400  64.500  0.00  0.00            
ATOM   2927  C3B DPPCX 244     260.400 201.200  63.200  0.00  0.00            
ATOM   2928  C4B DPPCX 244     259.700 204.800  60.900  0.00  0.00            
ATOM   2929  NC3 DPPCX 245     312.700-200.300  28.700  0.00  0.00            
ATOM   2930  PO4 DPPCX 245     309.700-203.800  28.200  0.00  0.00            
ATOM   2931  GL1 DPPCX 245     307.900-202.100  25.400  0.00  0.00            
ATOM   2932  GL2 DPPCX 245     303.900-201.800  24.900  0.00  0.00            
ATOM   2933  C1A DPPCX 245     307.300-200.500  21.000  0.00  0.00            
ATOM   2934  C2A DPPCX 245     306.600-202.000  17.000  0.00  0.00            
ATOM   2935  C3A DPPCX 245     302.700-200.800  13.800  0.00  0.00            
ATOM   2936  C4A DPPCX 245     301.500-197.000  13.700  0.00  0.00            
ATOM   2937  C1B DPPCX 245     301.900-200.300  21.600  0.00  0.00            
ATOM   2938  C2B DPPCX 245     298.300-202.400  18.600  0.00  0.00            
ATOM   2939  C3B DPPCX 245     295.900-204.000  15.800  0.00  0.00            
ATOM   2940  C4B DPPCX 245     292.300-204.000  12.800  0.00  0.00            
ATOM   2941  NC3 DPPCX 246     374.500 196.800  99.800  0.00  0.00            
ATOM   2942  PO4 DPPCX 246     372.400 199.300 102.400  0.00  0.00            
ATOM   2943  GL1 DPPCX 246     372.100 201.000  97.200  0.00  0.00            
ATOM   2944  GL2 DPPCX 246     374.900 203.300  96.800  0.00  0.00            
ATOM   2945  C1A DPPCX 246     373.700 199.900  93.400  0.00  0.00            
ATOM   2946  C2A DPPCX 246     372.400 201.700  89.400  0.00  0.00            
ATOM   2947  C3A DPPCX 246     372.000 204.500  86.700  0.00  0.00            
ATOM   2948  C4A DPPCX 246     372.100 205.900  83.600  0.00  0.00            
ATOM   2949  C1B DPPCX 246     375.200 205.200  92.700  0.00  0.00            
ATOM   2950  C2B DPPCX 246     374.000 208.300  89.600  0.00  0.00            
ATOM   2951  C3B DPPCX 246     373.200 210.800  85.600  0.00  0.00            
ATOM   2952  C4B DPPCX 246     371.100 213.700  81.900  0.00  0.00            
ATOM   2953  NC3 DPPCX 247     357.300 136.000  43.200  0.00  0.00            
ATOM   2954  PO4 DPPCX 247     360.000 133.100  44.100  0.00  0.00            
ATOM   2955  GL1 DPPCX 247     360.100 131.800  49.000  0.00  0.00            
ATOM   2956  GL2 DPPCX 247     358.100 128.100  50.200  0.00  0.00            
ATOM   2957  C1A DPPCX 247     356.400 132.500  52.000  0.00  0.00            
ATOM   2958  C2A DPPCX 247     353.000 135.600  54.000  0.00  0.00            
ATOM   2959  C3A DPPCX 247     352.100 138.100  56.700  0.00  0.00            
ATOM   2960  C4A DPPCX 247     351.000 141.300  60.000  0.00  0.00            
ATOM   2961  C1B DPPCX 247     356.000 127.000  54.700  0.00  0.00            
ATOM   2962  C2B DPPCX 247     355.500 127.400  57.700  0.00  0.00            
ATOM   2963  C3B DPPCX 247     355.600 129.500  61.800  0.00  0.00            
ATOM   2964  C4B DPPCX 247     353.600 128.400  65.000  0.00  0.00            
ATOM   2965  NC3 DPPCX 248     401.500 244.800  60.900  0.00  0.00            
ATOM   2966  PO4 DPPCX 248     401.800 242.800  66.000  0.00  0.00            
ATOM   2967  GL1 DPPCX 248     401.600 242.500  69.800  0.00  0.00            
ATOM   2968  GL2 DPPCX 248     398.700 243.500  70.800  0.00  0.00            
ATOM   2969  C1A DPPCX 248     403.000 243.400  74.900  0.00  0.00            
ATOM   2970  C2A DPPCX 248     402.900 244.700  79.500  0.00  0.00            
ATOM   2971  C3A DPPCX 248     403.100 243.800  84.400  0.00  0.00            
ATOM   2972  C4A DPPCX 248     402.000 240.600  87.200  0.00  0.00            
ATOM   2973  C1B DPPCX 248     398.100 243.500  75.400  0.00  0.00            
ATOM   2974  C2B DPPCX 248     398.500 241.900  79.100  0.00  0.00            
ATOM   2975  C3B DPPCX 248     397.400 240.700  83.100  0.00  0.00            
ATOM   2976  C4B DPPCX 248     397.600 242.400  86.400  0.00  0.00            
ATOM   2977  NC3 DPPCX 249     291.500 304.700 106.500  0.00  0.00            
ATOM   2978  PO4 DPPCX 249     288.900 307.200 110.300  0.00  0.00            
ATOM   2979  GL1 DPPCX 249     287.500 308.800 106.300  0.00  0.00            
ATOM   2980  GL2 DPPCX 249     285.500 308.900 106.600  0.00  0.00            
ATOM   2981  C1A DPPCX 249     288.700 308.200 101.300  0.00  0.00            
ATOM   2982  C2A DPPCX 249     290.400 308.400  97.200  0.00  0.00            
ATOM   2983  C3A DPPCX 249     291.900 309.500  93.700  0.00  0.00            
ATOM   2984  C4A DPPCX 249     296.200 310.300  90.500  0.00  0.00            
ATOM   2985  C1B DPPCX 249     283.700 307.000 102.900  0.00  0.00            
ATOM   2986  C2B DPPCX 249     284.200 305.000  99.700  0.00  0.00            
ATOM   2987  C3B DPPCX 249     285.800 306.300  95.300  0.00  0.00            
ATOM   2988  C4B DPPCX 249     288.700 305.200  92.500  0.00  0.00            
ATOM   2989  NC3 DPPCX 250     318.500 -96.800  13.000  0.00  0.00            
ATOM   2990  PO4 DPPCX 250     315.200-100.500  14.300  0.00  0.00            
ATOM   2991  GL1 DPPCX 250     312.600-103.600  17.400  0.00  0.00            
ATOM   2992  GL2 DPPCX 250     314.900-101.200  19.300  0.00  0.00            
ATOM   2993  C1A DPPCX 250     309.400-105.600  20.000  0.00  0.00            
ATOM   2994  C2A DPPCX 250     306.700-108.400  23.100  0.00  0.00            
ATOM   2995  C3A DPPCX 250     303.400-111.300  24.100  0.00  0.00            
ATOM   2996  C4A DPPCX 250     301.800-115.500  22.600  0.00  0.00            
ATOM   2997  C1B DPPCX 250     312.400-100.300  21.700  0.00  0.00            
ATOM   2998  C2B DPPCX 250     311.200-100.300  26.000  0.00  0.00            
ATOM   2999  C3B DPPCX 250     311.200-101.800  29.200  0.00  0.00            
ATOM   3000  C4B DPPCX 250     311.400-104.300  32.500  0.00  0.00            
ATOM   3001  NC3 DPPCX 251     362.800 -75.400  75.800  0.00  0.00            
ATOM   3002  PO4 DPPCX 251     360.200 -70.900  75.100  0.00  0.00            
ATOM   3003  GL1 DPPCX 251     362.700 -70.900  72.100  0.00  0.00            
ATOM   3004  GL2 DPPCX 251     364.400 -68.300  71.700  0.00  0.00            
ATOM   3005  C1A DPPCX 251     364.000 -71.200  67.800  0.00  0.00            
ATOM   3006  C2A DPPCX 251     362.500 -70.000  62.500  0.00  0.00            
ATOM   3007  C3A DPPCX 251     363.100 -68.500  58.200  0.00  0.00            
ATOM   3008  C4A DPPCX 251     363.400 -67.500  54.300  0.00  0.00            
ATOM   3009  C1B DPPCX 251     366.000 -66.300  68.200  0.00  0.00            
ATOM   3010  C2B DPPCX 251     368.400 -63.800  65.300  0.00  0.00            
ATOM   3011  C3B DPPCX 251     369.000 -60.300  61.600  0.00  0.00            
ATOM   3012  C4B DPPCX 251     371.600 -57.100  57.700  0.00  0.00            
ATOM   3013  NC3 DPPCX 252     322.900-188.800  36.100  0.00  0.00            
ATOM   3014  PO4 DPPCX 252     322.900-185.200  33.700  0.00  0.00            
ATOM   3015  GL1 DPPCX 252     321.000-184.000  31.000  0.00  0.00            
ATOM   3016  GL2 DPPCX 252     319.300-180.900  31.200  0.00  0.00            
ATOM   3017  C1A DPPCX 252     319.300-184.000  27.600  0.00  0.00            
ATOM   3018  C2A DPPCX 252     319.800-184.000  23.800  0.00  0.00            
ATOM   3019  C3A DPPCX 252     318.800-185.000  19.700  0.00  0.00            
ATOM   3020  C4A DPPCX 252     317.800-184.600  16.600  0.00  0.00            
ATOM   3021  C1B DPPCX 252     317.300-178.600  27.800  0.00  0.00            
ATOM   3022  C2B DPPCX 252     315.000-180.500  23.900  0.00  0.00            
ATOM   3023  C3B DPPCX 252     315.700-180.400  19.100  0.00  0.00            
ATOM   3024  C4B DPPCX 252     314.200-181.200  14.600  0.00  0.00            
ATOM   3025  NC3 DPPCX 253     183.200   3.000  72.300  0.00  0.00            
ATOM   3026  PO4 DPPCX 253     186.600   3.300  69.300  0.00  0.00            
ATOM   3027  GL1 DPPCX 253     187.200   3.400  64.600  0.00  0.00            
ATOM   3028  GL2 DPPCX 253     189.100   5.900  63.500  0.00  0.00            
ATOM   3029  C1A DPPCX 253     190.400   1.500  61.700  0.00  0.00            
ATOM   3030  C2A DPPCX 253     191.100   2.000  57.400  0.00  0.00            
ATOM   3031  C3A DPPCX 253     192.600   1.800  52.400  0.00  0.00            
ATOM   3032  C4A DPPCX 253     191.200  -0.700  49.800  0.00  0.00            
ATOM   3033  C1B DPPCX 253     193.100   5.200  61.900  0.00  0.00            
ATOM   3034  C2B DPPCX 253     196.200   8.500  60.800  0.00  0.00            
ATOM   3035  C3B DPPCX 253     198.600   8.400  56.900  0.00  0.00            
ATOM   3036  C4B DPPCX 253     198.000  10.500  53.600  0.00  0.00            
ATOM   3037  NC3 DPPCX 254      81.900 342.500  95.000  0.00  0.00            
ATOM   3038  PO4 DPPCX 254      84.500 344.000  90.900  0.00  0.00            
ATOM   3039  GL1 DPPCX 254      81.400 345.100  87.700  0.00  0.00            
ATOM   3040  GL2 DPPCX 254      82.000 341.100  87.400  0.00  0.00            
ATOM   3041  C1A DPPCX 254      83.300 346.300  83.800  0.00  0.00            
ATOM   3042  C2A DPPCX 254      85.600 346.200  78.800  0.00  0.00            
ATOM   3043  C3A DPPCX 254      86.400 348.300  74.600  0.00  0.00            
ATOM   3044  C4A DPPCX 254      86.300 347.400  69.800  0.00  0.00            
ATOM   3045  C1B DPPCX 254      86.000 342.000  85.300  0.00  0.00            
ATOM   3046  C2B DPPCX 254      90.600 343.700  83.000  0.00  0.00            
ATOM   3047  C3B DPPCX 254      90.100 344.700  78.300  0.00  0.00            
ATOM   3048  C4B DPPCX 254      92.900 345.500  74.900  0.00  0.00            
ATOM   3049  NC3 DPPCX 255      54.000 285.100  34.400  0.00  0.00            
ATOM   3050  PO4 DPPCX 255      49.800 285.500  33.200  0.00  0.00            
ATOM   3051  GL1 DPPCX 255      49.100 283.600  37.600  0.00  0.00            
ATOM   3052  GL2 DPPCX 255      51.000 281.200  37.400  0.00  0.00            
ATOM   3053  C1A DPPCX 255      52.100 285.000  40.500  0.00  0.00            
ATOM   3054  C2A DPPCX 255      51.200 286.600  44.500  0.00  0.00            
ATOM   3055  C3A DPPCX 255      49.700 284.900  48.100  0.00  0.00            
ATOM   3056  C4A DPPCX 255      48.800 283.600  52.200  0.00  0.00            
ATOM   3057  C1B DPPCX 255      51.300 280.700  41.900  0.00  0.00            
ATOM   3058  C2B DPPCX 255      52.200 281.200  45.600  0.00  0.00            
ATOM   3059  C3B DPPCX 255      53.400 281.300  50.000  0.00  0.00            
ATOM   3060  C4B DPPCX 255      55.100 282.100  54.200  0.00  0.00            
ATOM   3061  NC3 DPPCX 256     117.900 428.600 122.700  0.00  0.00            
ATOM   3062  PO4 DPPCX 256     120.200 433.200 123.000  0.00  0.00            
ATOM   3063  GL1 DPPCX 256     119.400 433.900 118.900  0.00  0.00            
ATOM   3064  GL2 DPPCX 256     116.300 435.900 118.600  0.00  0.00            
ATOM   3065  C1A DPPCX 256     116.500 431.900 114.500  0.00  0.00            
ATOM   3066  C2A DPPCX 256     117.300 431.800 110.000  0.00  0.00            
ATOM   3067  C3A DPPCX 256     115.400 433.000 106.500  0.00  0.00            
ATOM   3068  C4A DPPCX 256     114.600 436.700 103.400  0.00  0.00            
ATOM   3069  C1B DPPCX 256     114.900 440.000 116.300  0.00  0.00            
ATOM   3070  C2B DPPCX 256     114.900 443.700 113.100  0.00  0.00            
ATOM   3071  C3B DPPCX 256     113.100 448.300 111.900  0.00  0.00            
ATOM   3072  C4B DPPCX 256     113.100 449.600 109.100  0.00  0.00            
ATOM   3073  NC3 DPPCX 257     285.300-122.800  44.600  0.00  0.00            
ATOM   3074  PO4 DPPCX 257     286.800-119.000  45.900  0.00  0.00            
ATOM   3075  GL1 DPPCX 257     288.400-119.800  41.400  0.00  0.00            
ATOM   3076  GL2 DPPCX 257     287.200-116.700  40.000  0.00  0.00            
ATOM   3077  C1A DPPCX 257     291.000-119.500  37.900  0.00  0.00            
ATOM   3078  C2A DPPCX 257     291.600-119.500  33.400  0.00  0.00            
ATOM   3079  C3A DPPCX 257     292.900-118.400  29.200  0.00  0.00            
ATOM   3080  C4A DPPCX 257     295.900-121.600  26.700  0.00  0.00            
ATOM   3081  C1B DPPCX 257     286.900-117.500  35.500  0.00  0.00            
ATOM   3082  C2B DPPCX 257     287.600-115.000  32.100  0.00  0.00            
ATOM   3083  C3B DPPCX 257     287.200-111.500  29.800  0.00  0.00            
ATOM   3084  C4B DPPCX 257     288.400-107.400  27.800  0.00  0.00            
ATOM   3085  NC3 DPPCX 258     164.100 229.000  37.200  0.00  0.00            
ATOM   3086  PO4 DPPCX 258     165.900 226.100  35.700  0.00  0.00            
ATOM   3087  GL1 DPPCX 258     167.500 224.100  39.300  0.00  0.00            
ATOM   3088  GL2 DPPCX 258     169.500 221.100  40.200  0.00  0.00            
ATOM   3089  C1A DPPCX 258     166.100 222.600  43.500  0.00  0.00            
ATOM   3090  C2A DPPCX 258     163.700 220.200  46.600  0.00  0.00            
ATOM   3091  C3A DPPCX 258     165.200 217.600  50.100  0.00  0.00            
ATOM   3092  C4A DPPCX 258     167.000 214.100  52.700  0.00  0.00            
ATOM   3093  C1B DPPCX 258     173.000 220.200  42.700  0.00  0.00            
ATOM   3094  C2B DPPCX 258     174.500 221.000  46.200  0.00  0.00            
ATOM   3095  C3B DPPCX 258     174.400 224.000  48.600  0.00  0.00            
ATOM   3096  C4B DPPCX 258     171.200 224.300  52.100  0.00  0.00            
ATOM   3097  NC3 DPPCX 259     180.300 136.700  66.900  0.00  0.00            
ATOM   3098  PO4 DPPCX 259     182.900 139.500  64.900  0.00  0.00            
ATOM   3099  GL1 DPPCX 259     183.000 143.300  62.300  0.00  0.00            
ATOM   3100  GL2 DPPCX 259     180.100 144.200  61.100  0.00  0.00            
ATOM   3101  C1A DPPCX 259     185.900 147.000  59.800  0.00  0.00            
ATOM   3102  C2A DPPCX 259     187.800 149.900  58.000  0.00  0.00            
ATOM   3103  C3A DPPCX 259     186.000 151.300  54.800  0.00  0.00            
ATOM   3104  C4A DPPCX 259     186.600 154.700  52.300  0.00  0.00            
ATOM   3105  C1B DPPCX 259     181.000 144.000  57.100  0.00  0.00            
ATOM   3106  C2B DPPCX 259     182.000 146.900  53.300  0.00  0.00            
ATOM   3107  C3B DPPCX 259     184.200 149.000  51.000  0.00  0.00            
ATOM   3108  C4B DPPCX 259     184.700 151.500  48.400  0.00  0.00            
ATOM   3109  NC3 DPPCX 260     172.400  96.400  26.900  0.00  0.00            
ATOM   3110  PO4 DPPCX 260     173.400  99.200  24.500  0.00  0.00            
ATOM   3111  GL1 DPPCX 260     174.300 100.100  29.100  0.00  0.00            
ATOM   3112  GL2 DPPCX 260     176.100 101.700  30.200  0.00  0.00            
ATOM   3113  C1A DPPCX 260     171.600  99.100  32.600  0.00  0.00            
ATOM   3114  C2A DPPCX 260     169.300  98.500  36.300  0.00  0.00            
ATOM   3115  C3A DPPCX 260     166.900 102.400  38.400  0.00  0.00            
ATOM   3116  C4A DPPCX 260     166.100 106.800  37.300  0.00  0.00            
ATOM   3117  C1B DPPCX 260     173.400 104.400  32.200  0.00  0.00            
ATOM   3118  C2B DPPCX 260     172.500 107.200  35.500  0.00  0.00            
ATOM   3119  C3B DPPCX 260     170.200 109.300  33.500  0.00  0.00            
ATOM   3120  C4B DPPCX 260     166.400 111.700  32.100  0.00  0.00            
ATOM   3121  NC3 DPPCX 261     356.900 259.600  64.100  0.00  0.00            
ATOM   3122  PO4 DPPCX 261     360.400 256.800  66.600  0.00  0.00            
ATOM   3123  GL1 DPPCX 261     362.000 253.200  70.400  0.00  0.00            
ATOM   3124  GL2 DPPCX 261     361.800 249.500  69.700  0.00  0.00            
ATOM   3125  C1A DPPCX 261     360.500 253.300  75.200  0.00  0.00            
ATOM   3126  C2A DPPCX 261     362.900 254.100  78.800  0.00  0.00            
ATOM   3127  C3A DPPCX 261     363.200 253.300  83.500  0.00  0.00            
ATOM   3128  C4A DPPCX 261     361.800 255.400  87.300  0.00  0.00            
ATOM   3129  C1B DPPCX 261     361.700 248.200  74.000  0.00  0.00            
ATOM   3130  C2B DPPCX 261     360.800 248.500  78.600  0.00  0.00            
ATOM   3131  C3B DPPCX 261     359.200 250.200  82.300  0.00  0.00            
ATOM   3132  C4B DPPCX 261     357.800 253.700  85.100  0.00  0.00            
ATOM   3133  NC3 DPPCX 262     276.100  23.800  41.900  0.00  0.00            
ATOM   3134  PO4 DPPCX 262     275.300  27.600  39.700  0.00  0.00            
ATOM   3135  GL1 DPPCX 262     275.300  28.500  44.300  0.00  0.00            
ATOM   3136  GL2 DPPCX 262     278.200  30.200  44.400  0.00  0.00            
ATOM   3137  C1A DPPCX 262     275.300  26.300  48.000  0.00  0.00            
ATOM   3138  C2A DPPCX 262     272.100  23.900  49.100  0.00  0.00            
ATOM   3139  C3A DPPCX 262     270.300  22.600  52.800  0.00  0.00            
ATOM   3140  C4A DPPCX 262     268.800  19.200  55.100  0.00  0.00            
ATOM   3141  C1B DPPCX 262     278.100  30.200  49.500  0.00  0.00            
ATOM   3142  C2B DPPCX 262     277.300  29.900  54.400  0.00  0.00            
ATOM   3143  C3B DPPCX 262     278.200  26.800  57.100  0.00  0.00            
ATOM   3144  C4B DPPCX 262     277.700  27.500  61.800  0.00  0.00            
ATOM   3145  NC3 DPPCX 263     193.800  44.800  27.300  0.00  0.00            
ATOM   3146  PO4 DPPCX 263     197.900  42.900  29.900  0.00  0.00            
ATOM   3147  GL1 DPPCX 263     196.400  44.000  33.400  0.00  0.00            
ATOM   3148  GL2 DPPCX 263     193.200  43.600  35.200  0.00  0.00            
ATOM   3149  C1A DPPCX 263     197.200  45.500  38.400  0.00  0.00            
ATOM   3150  C2A DPPCX 263     197.700  43.700  41.700  0.00  0.00            
ATOM   3151  C3A DPPCX 263     200.200  43.300  44.700  0.00  0.00            
ATOM   3152  C4A DPPCX 263     203.100  43.600  48.100  0.00  0.00            
ATOM   3153  C1B DPPCX 263     195.600  40.900  37.600  0.00  0.00            
ATOM   3154  C2B DPPCX 263     194.200  40.500  41.400  0.00  0.00            
ATOM   3155  C3B DPPCX 263     193.700  39.100  45.000  0.00  0.00            
ATOM   3156  C4B DPPCX 263     192.100  36.300  47.700  0.00  0.00            
ATOM   3157  NC3 DPPCX 264     393.500 270.000  75.900  0.00  0.00            
ATOM   3158  PO4 DPPCX 264     394.800 272.700  73.600  0.00  0.00            
ATOM   3159  GL1 DPPCX 264     395.100 275.600  77.300  0.00  0.00            
ATOM   3160  GL2 DPPCX 264     397.100 273.800  80.500  0.00  0.00            
ATOM   3161  C1A DPPCX 264     391.300 277.400  80.300  0.00  0.00            
ATOM   3162  C2A DPPCX 264     387.500 275.900  82.400  0.00  0.00            
ATOM   3163  C3A DPPCX 264     386.500 273.800  85.900  0.00  0.00            
ATOM   3164  C4A DPPCX 264     387.600 274.400  90.200  0.00  0.00            
ATOM   3165  C1B DPPCX 264     397.400 273.000  85.200  0.00  0.00            
ATOM   3166  C2B DPPCX 264     394.700 274.400  89.300  0.00  0.00            
ATOM   3167  C3B DPPCX 264     393.900 274.900  94.000  0.00  0.00            
ATOM   3168  C4B DPPCX 264     394.800 275.700  98.100  0.00  0.00            
ATOM   3169  NC3 DPPCX 265     302.100 -49.700  68.000  0.00  0.00            
ATOM   3170  PO4 DPPCX 265     299.500 -46.600  67.300  0.00  0.00            
ATOM   3171  GL1 DPPCX 265     303.700 -44.600  66.200  0.00  0.00            
ATOM   3172  GL2 DPPCX 265     305.400 -47.500  65.400  0.00  0.00            
ATOM   3173  C1A DPPCX 265     306.100 -44.100  61.500  0.00  0.00            
ATOM   3174  C2A DPPCX 265     309.900 -43.500  60.700  0.00  0.00            
ATOM   3175  C3A DPPCX 265     313.900 -41.300  61.000  0.00  0.00            
ATOM   3176  C4A DPPCX 265     314.700 -40.300  57.000  0.00  0.00            
ATOM   3177  C1B DPPCX 265     308.900 -44.300  65.300  0.00  0.00            
ATOM   3178  C2B DPPCX 265     311.700 -41.900  66.500  0.00  0.00            
ATOM   3179  C3B DPPCX 265     315.200 -38.800  66.000  0.00  0.00            
ATOM   3180  C4B DPPCX 265     318.900 -37.500  65.100  0.00  0.00            
ATOM   3181  NC3 DPPCX 266     250.300 152.100  46.600  0.00  0.00            
ATOM   3182  PO4 DPPCX 266     251.300 148.500  44.300  0.00  0.00            
ATOM   3183  GL1 DPPCX 266     248.800 146.400  47.100  0.00  0.00            
ATOM   3184  GL2 DPPCX 266     251.500 148.100  49.500  0.00  0.00            
ATOM   3185  C1A DPPCX 266     247.600 144.600  51.400  0.00  0.00            
ATOM   3186  C2A DPPCX 266     249.500 142.600  55.500  0.00  0.00            
ATOM   3187  C3A DPPCX 266     251.300 139.700  53.500  0.00  0.00            
ATOM   3188  C4A DPPCX 266     253.700 135.800  53.600  0.00  0.00            
ATOM   3189  C1B DPPCX 266     252.500 145.300  50.800  0.00  0.00            
ATOM   3190  C2B DPPCX 266     254.800 143.100  54.000  0.00  0.00            
ATOM   3191  C3B DPPCX 266     256.300 139.200  55.600  0.00  0.00            
ATOM   3192  C4B DPPCX 266     255.700 135.300  57.900  0.00  0.00            
ATOM   3193  NC3 DPPCX 267     299.100-196.500  33.600  0.00  0.00            
ATOM   3194  PO4 DPPCX 267     301.900-192.700  33.100  0.00  0.00            
ATOM   3195  GL1 DPPCX 267     300.700-190.900  29.700  0.00  0.00            
ATOM   3196  GL2 DPPCX 267     300.500-186.300  27.700  0.00  0.00            
ATOM   3197  C1A DPPCX 267     299.500-192.400  25.600  0.00  0.00            
ATOM   3198  C2A DPPCX 267     301.100-194.600  22.800  0.00  0.00            
ATOM   3199  C3A DPPCX 267     305.000-195.100  22.000  0.00  0.00            
ATOM   3200  C4A DPPCX 267     307.600-193.900  20.000  0.00  0.00            
ATOM   3201  C1B DPPCX 267     299.400-186.000  23.700  0.00  0.00            
ATOM   3202  C2B DPPCX 267     297.500-184.300  20.600  0.00  0.00            
ATOM   3203  C3B DPPCX 267     296.000-182.700  17.100  0.00  0.00            
ATOM   3204  C4B DPPCX 267     294.700-182.000  12.900  0.00  0.00            
ATOM   3205  NC3 DPPCX 268     237.600 -89.400   4.900  0.00  0.00            
ATOM   3206  PO4 DPPCX 268     241.700 -90.200   4.600  0.00  0.00            
ATOM   3207  GL1 DPPCX 268     242.700 -92.100   8.500  0.00  0.00            
ATOM   3208  GL2 DPPCX 268     240.200 -91.900   9.500  0.00  0.00            
ATOM   3209  C1A DPPCX 268     245.100 -95.200  11.500  0.00  0.00            
ATOM   3210  C2A DPPCX 268     246.400 -95.400  17.000  0.00  0.00            
ATOM   3211  C3A DPPCX 268     247.300 -99.500  20.000  0.00  0.00            
ATOM   3212  C4A DPPCX 268     250.200-101.700  22.500  0.00  0.00            
ATOM   3213  C1B DPPCX 268     240.600 -96.100  10.700  0.00  0.00            
ATOM   3214  C2B DPPCX 268     241.900 -97.900  14.700  0.00  0.00            
ATOM   3215  C3B DPPCX 268     241.100 -99.600  19.000  0.00  0.00            
ATOM   3216  C4B DPPCX 268     239.500-102.600  23.100  0.00  0.00            
ATOM   3217  NC3 DPPCX 269     229.300 335.300  67.100  0.00  0.00            
ATOM   3218  PO4 DPPCX 269     233.000 335.600  65.100  0.00  0.00            
ATOM   3219  GL1 DPPCX 269     234.500 333.700  68.900  0.00  0.00            
ATOM   3220  GL2 DPPCX 269     236.100 337.000  69.300  0.00  0.00            
ATOM   3221  C1A DPPCX 269     235.700 331.400  72.600  0.00  0.00            
ATOM   3222  C2A DPPCX 269     238.300 330.000  74.000  0.00  0.00            
ATOM   3223  C3A DPPCX 269     240.400 329.500  77.800  0.00  0.00            
ATOM   3224  C4A DPPCX 269     243.800 327.800  79.400  0.00  0.00            
ATOM   3225  C1B DPPCX 269     233.200 336.400  73.000  0.00  0.00            
ATOM   3226  C2B DPPCX 269     233.200 333.700  76.200  0.00  0.00            
ATOM   3227  C3B DPPCX 269     232.800 333.900  80.000  0.00  0.00            
ATOM   3228  C4B DPPCX 269     233.100 337.900  82.200  0.00  0.00            
ATOM   3229  NC3 DPPCX 270      88.800 333.800  94.600  0.00  0.00            
ATOM   3230  PO4 DPPCX 270      89.000 335.200  90.500  0.00  0.00            
ATOM   3231  GL1 DPPCX 270      88.400 334.900  86.200  0.00  0.00            
ATOM   3232  GL2 DPPCX 270      86.600 331.400  86.400  0.00  0.00            
ATOM   3233  C1A DPPCX 270      86.800 336.600  82.300  0.00  0.00            
ATOM   3234  C2A DPPCX 270      87.500 334.800  78.900  0.00  0.00            
ATOM   3235  C3A DPPCX 270      87.900 338.500  75.600  0.00  0.00            
ATOM   3236  C4A DPPCX 270      90.600 341.200  74.600  0.00  0.00            
ATOM   3237  C1B DPPCX 270      87.800 331.700  82.900  0.00  0.00            
ATOM   3238  C2B DPPCX 270      89.500 330.000  79.400  0.00  0.00            
ATOM   3239  C3B DPPCX 270      88.900 331.100  74.500  0.00  0.00            
ATOM   3240  C4B DPPCX 270      88.400 333.900  71.200  0.00  0.00            
ATOM   3241  NC3 DPPCX 271     238.700 191.000  87.200  0.00  0.00            
ATOM   3242  PO4 DPPCX 271     236.900 193.800  86.000  0.00  0.00            
ATOM   3243  GL1 DPPCX 271     236.600 193.100  81.500  0.00  0.00            
ATOM   3244  GL2 DPPCX 271     235.000 191.800  81.900  0.00  0.00            
ATOM   3245  C1A DPPCX 271     235.800 193.800  77.300  0.00  0.00            
ATOM   3246  C2A DPPCX 271     236.300 196.400  73.900  0.00  0.00            
ATOM   3247  C3A DPPCX 271     240.000 199.500  73.100  0.00  0.00            
ATOM   3248  C4A DPPCX 271     241.000 202.700  75.200  0.00  0.00            
ATOM   3249  C1B DPPCX 271     235.900 188.800  77.500  0.00  0.00            
ATOM   3250  C2B DPPCX 271     237.300 190.300  73.200  0.00  0.00            
ATOM   3251  C3B DPPCX 271     240.200 190.400  69.300  0.00  0.00            
ATOM   3252  C4B DPPCX 271     243.400 193.400  69.200  0.00  0.00            
ATOM   3253  NC3 DPPCX 272     266.000  85.300  39.600  0.00  0.00            
ATOM   3254  PO4 DPPCX 272     268.900  83.200  40.300  0.00  0.00            
ATOM   3255  GL1 DPPCX 272     267.400  85.600  44.600  0.00  0.00            
ATOM   3256  GL2 DPPCX 272     265.000  87.900  44.200  0.00  0.00            
ATOM   3257  C1A DPPCX 272     268.000  87.400  49.100  0.00  0.00            
ATOM   3258  C2A DPPCX 272     268.200  85.700  53.100  0.00  0.00            
ATOM   3259  C3A DPPCX 272     267.200  86.600  57.200  0.00  0.00            
ATOM   3260  C4A DPPCX 272     264.800  88.000  60.500  0.00  0.00            
ATOM   3261  C1B DPPCX 272     263.500  89.900  46.700  0.00  0.00            
ATOM   3262  C2B DPPCX 272     264.000  89.600  51.700  0.00  0.00            
ATOM   3263  C3B DPPCX 272     263.400  90.800  56.600  0.00  0.00            
ATOM   3264  C4B DPPCX 272     260.400  91.700  59.800  0.00  0.00            
ATOM   3265  NC3 DPPCX 273     507.700  16.700  46.400  0.00  0.00            
ATOM   3266  PO4 DPPCX 273     505.500  13.400  47.700  0.00  0.00            
ATOM   3267  GL1 DPPCX 273     504.000  15.700  51.600  0.00  0.00            
ATOM   3268  GL2 DPPCX 273     501.500  18.600  51.800  0.00  0.00            
ATOM   3269  C1A DPPCX 273     505.300  14.800  56.300  0.00  0.00            
ATOM   3270  C2A DPPCX 273     504.500  15.900  60.800  0.00  0.00            
ATOM   3271  C3A DPPCX 273     503.000  15.000  65.400  0.00  0.00            
ATOM   3272  C4A DPPCX 273     504.400  14.400  69.300  0.00  0.00            
ATOM   3273  C1B DPPCX 273     501.800  20.500  55.900  0.00  0.00            
ATOM   3274  C2B DPPCX 273     501.600  21.000  59.400  0.00  0.00            
ATOM   3275  C3B DPPCX 273     502.800  19.900  63.500  0.00  0.00            
ATOM   3276  C4B DPPCX 273     502.500  22.100  66.700  0.00  0.00            
ATOM   3277  NC3 DPPCX 274     209.700 512.400 109.600  0.00  0.00            
ATOM   3278  PO4 DPPCX 274     212.200 508.900 109.000  0.00  0.00            
ATOM   3279  GL1 DPPCX 274     211.200 508.800 113.200  0.00  0.00            
ATOM   3280  GL2 DPPCX 274     208.400 509.700 113.200  0.00  0.00            
ATOM   3281  C1A DPPCX 274     211.100 503.500 114.700  0.00  0.00            
ATOM   3282  C2A DPPCX 274     209.000 501.100 117.300  0.00  0.00            
ATOM   3283  C3A DPPCX 274     206.900 498.000 118.800  0.00  0.00            
ATOM   3284  C4A DPPCX 274     204.500 493.700 119.600  0.00  0.00            
ATOM   3285  C1B DPPCX 274     207.100 507.400 116.800  0.00  0.00            
ATOM   3286  C2B DPPCX 274     205.800 504.700 120.300  0.00  0.00            
ATOM   3287  C3B DPPCX 274     204.800 501.100 122.700  0.00  0.00            
ATOM   3288  C4B DPPCX 274     206.200 497.100 123.400  0.00  0.00            
ATOM   3289  NC3 DPPCX 275     303.300 -62.100  71.000  0.00  0.00            
ATOM   3290  PO4 DPPCX 275     304.100 -63.200  66.500  0.00  0.00            
ATOM   3291  GL1 DPPCX 275     302.400 -63.500  61.900  0.00  0.00            
ATOM   3292  GL2 DPPCX 275     305.500 -62.700  59.700  0.00  0.00            
ATOM   3293  C1A DPPCX 275     301.200 -60.900  57.700  0.00  0.00            
ATOM   3294  C2A DPPCX 275     299.400 -60.800  54.200  0.00  0.00            
ATOM   3295  C3A DPPCX 275     295.500 -60.500  53.000  0.00  0.00            
ATOM   3296  C4A DPPCX 275     292.500 -59.900  49.000  0.00  0.00            
ATOM   3297  C1B DPPCX 275     308.000 -64.000  56.000  0.00  0.00            
ATOM   3298  C2B DPPCX 275     308.900 -62.500  51.800  0.00  0.00            
ATOM   3299  C3B DPPCX 275     306.000 -64.800  48.200  0.00  0.00            
ATOM   3300  C4B DPPCX 275     306.100 -67.700  44.700  0.00  0.00            
ATOM   3301  NC3 DPPCX 276     175.800 429.000  78.000  0.00  0.00            
ATOM   3302  PO4 DPPCX 276     174.500 425.400  80.200  0.00  0.00            
ATOM   3303  GL1 DPPCX 276     173.800 425.000  84.700  0.00  0.00            
ATOM   3304  GL2 DPPCX 276     176.500 427.700  88.400  0.00  0.00            
ATOM   3305  C1A DPPCX 276     174.700 422.100  88.300  0.00  0.00            
ATOM   3306  C2A DPPCX 276     173.300 418.000  92.100  0.00  0.00            
ATOM   3307  C3A DPPCX 276     174.500 415.200  95.300  0.00  0.00            
ATOM   3308  C4A DPPCX 276     174.300 415.400 100.000  0.00  0.00            
ATOM   3309  C1B DPPCX 276     176.900 424.100  92.200  0.00  0.00            
ATOM   3310  C2B DPPCX 276     175.800 421.100  95.400  0.00  0.00            
ATOM   3311  C3B DPPCX 276     174.800 421.300  99.100  0.00  0.00            
ATOM   3312  C4B DPPCX 276     177.100 419.600 102.800  0.00  0.00            
ATOM   3313  NC3 DPPCX 277     395.400 217.000 108.900  0.00  0.00            
ATOM   3314  PO4 DPPCX 277     398.200 220.100 110.400  0.00  0.00            
ATOM   3315  GL1 DPPCX 277     399.900 220.500 106.400  0.00  0.00            
ATOM   3316  GL2 DPPCX 277     402.800 218.400 105.800  0.00  0.00            
ATOM   3317  C1A DPPCX 277     399.900 222.200 102.100  0.00  0.00            
ATOM   3318  C2A DPPCX 277     398.300 220.300  98.600  0.00  0.00            
ATOM   3319  C3A DPPCX 277     398.700 218.500  95.200  0.00  0.00            
ATOM   3320  C4A DPPCX 277     396.900 218.600  90.700  0.00  0.00            
ATOM   3321  C1B DPPCX 277     404.500 219.200 102.400  0.00  0.00            
ATOM   3322  C2B DPPCX 277     404.200 220.600  97.700  0.00  0.00            
ATOM   3323  C3B DPPCX 277     402.900 221.300  93.200  0.00  0.00            
ATOM   3324  C4B DPPCX 277     401.400 221.000  89.100  0.00  0.00            
ATOM   3325  NC3 DPPCX 278     326.400  80.200  47.000  0.00  0.00            
ATOM   3326  PO4 DPPCX 278     322.300  82.500  46.800  0.00  0.00            
ATOM   3327  GL1 DPPCX 278     320.300  83.900  50.300  0.00  0.00            
ATOM   3328  GL2 DPPCX 278     321.300  86.800  49.200  0.00  0.00            
ATOM   3329  C1A DPPCX 278     319.200  83.400  54.400  0.00  0.00            
ATOM   3330  C2A DPPCX 278     320.900  82.000  57.400  0.00  0.00            
ATOM   3331  C3A DPPCX 278     321.700  82.200  61.800  0.00  0.00            
ATOM   3332  C4A DPPCX 278     321.900  83.700  65.100  0.00  0.00            
ATOM   3333  C1B DPPCX 278     320.400  88.800  53.700  0.00  0.00            
ATOM   3334  C2B DPPCX 278     317.400  91.000  56.100  0.00  0.00            
ATOM   3335  C3B DPPCX 278     315.700  92.800  59.400  0.00  0.00            
ATOM   3336  C4B DPPCX 278     314.000  91.600  64.300  0.00  0.00            
ATOM   3337  NC3 DPPCX 279     550.700 -14.900  86.100  0.00  0.00            
ATOM   3338  PO4 DPPCX 279     547.900 -15.600  87.000  0.00  0.00            
ATOM   3339  GL1 DPPCX 279     547.300 -17.500  82.500  0.00  0.00            
ATOM   3340  GL2 DPPCX 279     544.800 -17.200  80.800  0.00  0.00            
ATOM   3341  C1A DPPCX 279     549.700 -19.800  79.300  0.00  0.00            
ATOM   3342  C2A DPPCX 279     553.900 -20.300  76.900  0.00  0.00            
ATOM   3343  C3A DPPCX 279     557.100 -19.000  74.300  0.00  0.00            
ATOM   3344  C4A DPPCX 279     558.200 -16.000  70.300  0.00  0.00            
ATOM   3345  C1B DPPCX 279     544.100 -19.600  78.200  0.00  0.00            
ATOM   3346  C2B DPPCX 279     541.100 -22.200  77.800  0.00  0.00            
ATOM   3347  C3B DPPCX 279     537.900 -23.300  73.800  0.00  0.00            
ATOM   3348  C4B DPPCX 279     534.000 -23.300  70.800  0.00  0.00            
ATOM   3349  NC3 DPPCX 280      20.500 370.200  97.200  0.00  0.00            
ATOM   3350  PO4 DPPCX 280      24.400 368.500  96.100  0.00  0.00            
ATOM   3351  GL1 DPPCX 280      22.600 370.200  92.300  0.00  0.00            
ATOM   3352  GL2 DPPCX 280      22.300 373.000  92.600  0.00  0.00            
ATOM   3353  C1A DPPCX 280      21.300 371.000  87.700  0.00  0.00            
ATOM   3354  C2A DPPCX 280      20.500 369.900  84.300  0.00  0.00            
ATOM   3355  C3A DPPCX 280      18.200 366.300  82.200  0.00  0.00            
ATOM   3356  C4A DPPCX 280      14.400 364.500  84.400  0.00  0.00            
ATOM   3357  C1B DPPCX 280      22.600 375.800  88.200  0.00  0.00            
ATOM   3358  C2B DPPCX 280      21.700 375.200  84.000  0.00  0.00            
ATOM   3359  C3B DPPCX 280      22.500 375.400  80.200  0.00  0.00            
ATOM   3360  C4B DPPCX 280      25.400 378.200  80.500  0.00  0.00            
ATOM   3361  NC3 DPPCX 281     449.700 145.200 113.800  0.00  0.00            
ATOM   3362  PO4 DPPCX 281     446.600 145.700 112.200  0.00  0.00            
ATOM   3363  GL1 DPPCX 281     445.100 145.500 108.200  0.00  0.00            
ATOM   3364  GL2 DPPCX 281     442.300 145.200 107.100  0.00  0.00            
ATOM   3365  C1A DPPCX 281     445.500 148.900 105.600  0.00  0.00            
ATOM   3366  C2A DPPCX 281     447.500 151.300 102.400  0.00  0.00            
ATOM   3367  C3A DPPCX 281     448.900 152.900  98.900  0.00  0.00            
ATOM   3368  C4A DPPCX 281     453.200 155.100  99.100  0.00  0.00            
ATOM   3369  C1B DPPCX 281     441.700 146.300 103.700  0.00  0.00            
ATOM   3370  C2B DPPCX 281     443.400 148.600 101.000  0.00  0.00            
ATOM   3371  C3B DPPCX 281     445.900 148.700  97.200  0.00  0.00            
ATOM   3372  C4B DPPCX 281     446.500 148.600  94.600  0.00  0.00            
ATOM   3373  NC3 DPPCX 282     237.900 326.900  61.500  0.00  0.00            
ATOM   3374  PO4 DPPCX 282     234.600 328.300  64.100  0.00  0.00            
ATOM   3375  GL1 DPPCX 282     234.400 327.200  68.900  0.00  0.00            
ATOM   3376  GL2 DPPCX 282     231.700 324.300  69.300  0.00  0.00            
ATOM   3377  C1A DPPCX 282     234.900 326.000  72.700  0.00  0.00            
ATOM   3378  C2A DPPCX 282     234.600 326.700  76.600  0.00  0.00            
ATOM   3379  C3A DPPCX 282     235.600 330.300  79.000  0.00  0.00            
ATOM   3380  C4A DPPCX 282     239.000 331.300  83.000  0.00  0.00            
ATOM   3381  C1B DPPCX 282     229.600 326.000  71.200  0.00  0.00            
ATOM   3382  C2B DPPCX 282     230.200 328.100  75.700  0.00  0.00            
ATOM   3383  C3B DPPCX 282     230.700 328.400  80.500  0.00  0.00            
ATOM   3384  C4B DPPCX 282     229.800 332.400  83.000  0.00  0.00            
ATOM   3385  NC3 DPPCX 283      39.100 367.700  93.800  0.00  0.00            
ATOM   3386  PO4 DPPCX 283      39.900 371.000  96.200  0.00  0.00            
ATOM   3387  GL1 DPPCX 283      40.300 374.500  93.800  0.00  0.00            
ATOM   3388  GL2 DPPCX 283      37.500 374.800  94.200  0.00  0.00            
ATOM   3389  C1A DPPCX 283      40.400 376.300  90.000  0.00  0.00            
ATOM   3390  C2A DPPCX 283      40.000 379.400  87.000  0.00  0.00            
ATOM   3391  C3A DPPCX 283      39.700 380.500  82.000  0.00  0.00            
ATOM   3392  C4A DPPCX 283      41.100 380.200  77.600  0.00  0.00            
ATOM   3393  C1B DPPCX 283      35.700 375.400  89.600  0.00  0.00            
ATOM   3394  C2B DPPCX 283      35.800 377.700  85.200  0.00  0.00            
ATOM   3395  C3B DPPCX 283      34.900 378.600  80.900  0.00  0.00            
ATOM   3396  C4B DPPCX 283      31.400 378.700  79.600  0.00  0.00            
ATOM   3397  NC3 DPPCX 284      14.300 426.500  64.300  0.00  0.00            
ATOM   3398  PO4 DPPCX 284      16.300 423.400  65.400  0.00  0.00            
ATOM   3399  GL1 DPPCX 284      13.900 421.800  69.400  0.00  0.00            
ATOM   3400  GL2 DPPCX 284      12.500 418.000  69.300  0.00  0.00            
ATOM   3401  C1A DPPCX 284      12.700 423.800  73.700  0.00  0.00            
ATOM   3402  C2A DPPCX 284       9.900 421.100  77.100  0.00  0.00            
ATOM   3403  C3A DPPCX 284       8.300 419.100  80.100  0.00  0.00            
ATOM   3404  C4A DPPCX 284       7.800 417.900  84.400  0.00  0.00            
ATOM   3405  C1B DPPCX 284      14.200 419.100  73.500  0.00  0.00            
ATOM   3406  C2B DPPCX 284      13.900 418.500  78.800  0.00  0.00            
ATOM   3407  C3B DPPCX 284      12.500 415.600  83.300  0.00  0.00            
ATOM   3408  C4B DPPCX 284      11.700 415.400  87.600  0.00  0.00            
ATOM   3409  NC3 DPPCX 285     310.800   3.400  37.200  0.00  0.00            
ATOM   3410  PO4 DPPCX 285     313.000  -0.600  36.000  0.00  0.00            
ATOM   3411  GL1 DPPCX 285     311.800  -0.800  40.300  0.00  0.00            
ATOM   3412  GL2 DPPCX 285     311.500   2.200  42.300  0.00  0.00            
ATOM   3413  C1A DPPCX 285     311.000  -2.500  45.000  0.00  0.00            
ATOM   3414  C2A DPPCX 285     308.500  -5.100  48.000  0.00  0.00            
ATOM   3415  C3A DPPCX 285     307.500  -6.500  53.200  0.00  0.00            
ATOM   3416  C4A DPPCX 285     305.300  -9.100  56.300  0.00  0.00            
ATOM   3417  C1B DPPCX 285     312.300   2.700  46.700  0.00  0.00            
ATOM   3418  C2B DPPCX 285     311.200   3.100  51.000  0.00  0.00            
ATOM   3419  C3B DPPCX 285     309.800   1.300  54.800  0.00  0.00            
ATOM   3420  C4B DPPCX 285     307.200  -2.400  57.300  0.00  0.00            
ATOM   3421  NC3 DPPCX 286     427.600-125.200  60.100  0.00  0.00            
ATOM   3422  PO4 DPPCX 286     430.200-128.300  57.400  0.00  0.00            
ATOM   3423  GL1 DPPCX 286     431.100-128.000  52.400  0.00  0.00            
ATOM   3424  GL2 DPPCX 286     428.700-131.500  51.000  0.00  0.00            
ATOM   3425  C1A DPPCX 286     429.400-125.100  50.400  0.00  0.00            
ATOM   3426  C2A DPPCX 286     428.500-123.300  47.000  0.00  0.00            
ATOM   3427  C3A DPPCX 286     428.400-119.600  45.400  0.00  0.00            
ATOM   3428  C4A DPPCX 286     429.600-114.600  44.800  0.00  0.00            
ATOM   3429  C1B DPPCX 286     427.100-128.900  48.000  0.00  0.00            
ATOM   3430  C2B DPPCX 286     425.100-126.700  45.400  0.00  0.00            
ATOM   3431  C3B DPPCX 286     420.700-124.700  43.300  0.00  0.00            
ATOM   3432  C4B DPPCX 286     418.600-122.900  40.200  0.00  0.00            
ATOM   3433  NC3 DPPCX 287     382.000 -19.600  39.600  0.00  0.00            
ATOM   3434  PO4 DPPCX 287     379.200 -23.000  41.500  0.00  0.00            
ATOM   3435  GL1 DPPCX 287     377.000 -22.400  45.200  0.00  0.00            
ATOM   3436  GL2 DPPCX 287     373.700 -21.400  45.300  0.00  0.00            
ATOM   3437  C1A DPPCX 287     376.700 -22.900  50.200  0.00  0.00            
ATOM   3438  C2A DPPCX 287     377.100 -24.300  53.200  0.00  0.00            
ATOM   3439  C3A DPPCX 287     376.200 -27.200  55.600  0.00  0.00            
ATOM   3440  C4A DPPCX 287     374.700 -29.800  58.700  0.00  0.00            
ATOM   3441  C1B DPPCX 287     371.800 -23.200  49.400  0.00  0.00            
ATOM   3442  C2B DPPCX 287     372.100 -24.500  53.800  0.00  0.00            
ATOM   3443  C3B DPPCX 287     372.000 -25.800  58.800  0.00  0.00            
ATOM   3444  C4B DPPCX 287     368.800 -28.800  61.900  0.00  0.00            
ATOM   3445  NC3 DPPCX 288     208.000 254.800  88.400  0.00  0.00            
ATOM   3446  PO4 DPPCX 288     208.400 251.600  85.500  0.00  0.00            
ATOM   3447  GL1 DPPCX 288     211.000 253.500  83.800  0.00  0.00            
ATOM   3448  GL2 DPPCX 288     213.400 251.600  85.400  0.00  0.00            
ATOM   3449  C1A DPPCX 288     214.300 254.900  81.200  0.00  0.00            
ATOM   3450  C2A DPPCX 288     218.400 255.100  79.800  0.00  0.00            
ATOM   3451  C3A DPPCX 288     222.000 255.300  78.200  0.00  0.00            
ATOM   3452  C4A DPPCX 288     225.200 257.600  76.500  0.00  0.00            
ATOM   3453  C1B DPPCX 288     217.500 252.700  84.200  0.00  0.00            
ATOM   3454  C2B DPPCX 288     222.200 254.300  83.800  0.00  0.00            
ATOM   3455  C3B DPPCX 288     226.500 255.500  82.400  0.00  0.00            
ATOM   3456  C4B DPPCX 288     228.900 257.300  80.500  0.00  0.00            
ATOM   3457  NC3 DPPCX 289     376.600  24.200  43.100  0.00  0.00            
ATOM   3458  PO4 DPPCX 289     378.000  25.600  46.700  0.00  0.00            
ATOM   3459  GL1 DPPCX 289     377.500  23.700  50.600  0.00  0.00            
ATOM   3460  GL2 DPPCX 289     374.700  25.800  51.900  0.00  0.00            
ATOM   3461  C1A DPPCX 289     379.900  23.200  54.600  0.00  0.00            
ATOM   3462  C2A DPPCX 289     382.400  25.700  56.500  0.00  0.00            
ATOM   3463  C3A DPPCX 289     386.300  25.000  57.000  0.00  0.00            
ATOM   3464  C4A DPPCX 289     388.700  23.800  60.500  0.00  0.00            
ATOM   3465  C1B DPPCX 289     374.500  23.300  55.900  0.00  0.00            
ATOM   3466  C2B DPPCX 289     372.800  22.700  60.400  0.00  0.00            
ATOM   3467  C3B DPPCX 289     372.000  22.500  65.100  0.00  0.00            
ATOM   3468  C4B DPPCX 289     369.100  22.900  68.800  0.00  0.00            
ATOM   3469  NC3 DPPCX 290     184.600 511.900 152.500  0.00  0.00            
ATOM   3470  PO4 DPPCX 290     183.000 509.300 147.900  0.00  0.00            
ATOM   3471  GL1 DPPCX 290     183.600 511.100 144.100  0.00  0.00            
ATOM   3472  GL2 DPPCX 290     186.800 509.500 144.100  0.00  0.00            
ATOM   3473  C1A DPPCX 290     185.300 511.300 139.800  0.00  0.00            
ATOM   3474  C2A DPPCX 290     185.200 512.400 136.000  0.00  0.00            
ATOM   3475  C3A DPPCX 290     185.100 513.900 131.400  0.00  0.00            
ATOM   3476  C4A DPPCX 290     186.100 518.400 130.100  0.00  0.00            
ATOM   3477  C1B DPPCX 290     190.900 510.900 141.600  0.00  0.00            
ATOM   3478  C2B DPPCX 290     192.100 510.200 137.300  0.00  0.00            
ATOM   3479  C3B DPPCX 290     189.800 511.800 133.800  0.00  0.00            
ATOM   3480  C4B DPPCX 290     189.900 514.400 129.700  0.00  0.00            
ATOM   3481  NC3 DPPCX 291     276.800  41.200  36.100  0.00  0.00            
ATOM   3482  PO4 DPPCX 291     275.700  41.300  41.000  0.00  0.00            
ATOM   3483  GL1 DPPCX 291     274.900  42.400  45.000  0.00  0.00            
ATOM   3484  GL2 DPPCX 291     276.600  45.100  46.500  0.00  0.00            
ATOM   3485  C1A DPPCX 291     275.500  40.700  49.100  0.00  0.00            
ATOM   3486  C2A DPPCX 291     276.100  40.400  52.900  0.00  0.00            
ATOM   3487  C3A DPPCX 291     275.700  39.700  57.000  0.00  0.00            
ATOM   3488  C4A DPPCX 291     274.200  39.600  60.800  0.00  0.00            
ATOM   3489  C1B DPPCX 291     275.700  46.100  49.500  0.00  0.00            
ATOM   3490  C2B DPPCX 291     272.800  44.700  53.300  0.00  0.00            
ATOM   3491  C3B DPPCX 291     273.500  44.800  57.800  0.00  0.00            
ATOM   3492  C4B DPPCX 291     271.000  43.600  61.300  0.00  0.00            
ATOM   3493  NC3 DPPCX 292     379.500 143.600  94.900  0.00  0.00            
ATOM   3494  PO4 DPPCX 292     382.500 145.500  96.800  0.00  0.00            
ATOM   3495  GL1 DPPCX 292     383.400 144.900  91.800  0.00  0.00            
ATOM   3496  GL2 DPPCX 292     383.600 147.400  90.400  0.00  0.00            
ATOM   3497  C1A DPPCX 292     384.100 141.900  88.400  0.00  0.00            
ATOM   3498  C2A DPPCX 292     382.400 140.900  84.000  0.00  0.00            
ATOM   3499  C3A DPPCX 292     382.700 141.200  79.800  0.00  0.00            
ATOM   3500  C4A DPPCX 292     380.200 143.400  76.800  0.00  0.00            
ATOM   3501  C1B DPPCX 292     384.900 147.100  86.400  0.00  0.00            
ATOM   3502  C2B DPPCX 292     386.400 147.700  82.600  0.00  0.00            
ATOM   3503  C3B DPPCX 292     387.900 145.100  81.500  0.00  0.00            
ATOM   3504  C4B DPPCX 292     387.600 143.200  78.300  0.00  0.00            
ATOM   3505  NC3 DPPCX 293     271.700-149.300 -10.900  0.00  0.00            
ATOM   3506  PO4 DPPCX 293     271.700-148.700  -5.900  0.00  0.00            
ATOM   3507  GL1 DPPCX 293     272.200-150.000  -1.500  0.00  0.00            
ATOM   3508  GL2 DPPCX 293     269.400-149.200  -1.300  0.00  0.00            
ATOM   3509  C1A DPPCX 293     273.800-149.100   2.100  0.00  0.00            
ATOM   3510  C2A DPPCX 293     274.600-149.300   6.800  0.00  0.00            
ATOM   3511  C3A DPPCX 293     272.700-148.400  10.600  0.00  0.00            
ATOM   3512  C4A DPPCX 293     273.100-149.100  14.200  0.00  0.00            
ATOM   3513  C1B DPPCX 293     268.200-149.500   3.600  0.00  0.00            
ATOM   3514  C2B DPPCX 293     268.800-149.100   7.200  0.00  0.00            
ATOM   3515  C3B DPPCX 293     268.500-150.500  11.500  0.00  0.00            
ATOM   3516  C4B DPPCX 293     270.900-153.400  16.100  0.00  0.00            
ATOM   3517  NC3 DPPCX 294     266.900 -86.300  59.500  0.00  0.00            
ATOM   3518  PO4 DPPCX 294     266.300 -83.400  56.100  0.00  0.00            
ATOM   3519  GL1 DPPCX 294     266.900 -83.000  51.200  0.00  0.00            
ATOM   3520  GL2 DPPCX 294     267.100 -86.300  48.800  0.00  0.00            
ATOM   3521  C1A DPPCX 294     267.800 -81.700  46.900  0.00  0.00            
ATOM   3522  C2A DPPCX 294     268.700 -79.800  43.000  0.00  0.00            
ATOM   3523  C3A DPPCX 294     269.900 -77.200  38.900  0.00  0.00            
ATOM   3524  C4A DPPCX 294     272.400 -78.400  34.900  0.00  0.00            
ATOM   3525  C1B DPPCX 294     267.800 -86.500  45.400  0.00  0.00            
ATOM   3526  C2B DPPCX 294     268.400 -84.700  41.800  0.00  0.00            
ATOM   3527  C3B DPPCX 294     269.900 -82.500  39.100  0.00  0.00            
ATOM   3528  C4B DPPCX 294     269.100 -83.700  34.600  0.00  0.00            
ATOM   3529  NC3 DPPCX 295     109.200 151.800  66.300  0.00  0.00            
ATOM   3530  PO4 DPPCX 295     109.900 156.200  66.700  0.00  0.00            
ATOM   3531  GL1 DPPCX 295     109.700 155.500  62.500  0.00  0.00            
ATOM   3532  GL2 DPPCX 295     110.800 152.400  60.500  0.00  0.00            
ATOM   3533  C1A DPPCX 295     109.500 156.400  58.100  0.00  0.00            
ATOM   3534  C2A DPPCX 295     109.900 156.200  53.200  0.00  0.00            
ATOM   3535  C3A DPPCX 295     110.600 157.600  48.700  0.00  0.00            
ATOM   3536  C4A DPPCX 295     111.000 160.900  45.800  0.00  0.00            
ATOM   3537  C1B DPPCX 295     109.900 151.500  55.700  0.00  0.00            
ATOM   3538  C2B DPPCX 295     111.900 151.500  51.100  0.00  0.00            
ATOM   3539  C3B DPPCX 295     108.500 150.900  48.400  0.00  0.00            
ATOM   3540  C4B DPPCX 295     107.800 154.300  46.300  0.00  0.00            
ATOM   3541  NC3 DPPCX 296     216.700  -1.700  22.900  0.00  0.00            
ATOM   3542  PO4 DPPCX 296     216.200   0.300  27.200  0.00  0.00            
ATOM   3543  GL1 DPPCX 296     214.600  -1.800  31.200  0.00  0.00            
ATOM   3544  GL2 DPPCX 296     212.900   0.400  32.600  0.00  0.00            
ATOM   3545  C1A DPPCX 296     216.400  -3.900  34.600  0.00  0.00            
ATOM   3546  C2A DPPCX 296     218.000  -6.700  36.800  0.00  0.00            
ATOM   3547  C3A DPPCX 296     216.100 -10.700  37.900  0.00  0.00            
ATOM   3548  C4A DPPCX 296     213.000 -13.700  37.400  0.00  0.00            
ATOM   3549  C1B DPPCX 296     211.100   2.500  36.200  0.00  0.00            
ATOM   3550  C2B DPPCX 296     210.500   1.700  39.800  0.00  0.00            
ATOM   3551  C3B DPPCX 296     211.200  -0.800  43.400  0.00  0.00            
ATOM   3552  C4B DPPCX 296     212.800  -2.000  48.200  0.00  0.00            
ATOM   3553  NC3 DPPCX 297     287.400  41.000  83.200  0.00  0.00            
ATOM   3554  PO4 DPPCX 297     290.600  43.900  82.800  0.00  0.00            
ATOM   3555  GL1 DPPCX 297     294.000  43.600  80.800  0.00  0.00            
ATOM   3556  GL2 DPPCX 297     295.400  47.300  80.700  0.00  0.00            
ATOM   3557  C1A DPPCX 297     294.300  42.400  77.500  0.00  0.00            
ATOM   3558  C2A DPPCX 297     292.200  39.800  74.100  0.00  0.00            
ATOM   3559  C3A DPPCX 297     293.100  36.900  70.900  0.00  0.00            
ATOM   3560  C4A DPPCX 297     295.800  38.800  67.300  0.00  0.00            
ATOM   3561  C1B DPPCX 297     294.900  47.400  77.300  0.00  0.00            
ATOM   3562  C2B DPPCX 297     296.400  45.500  73.700  0.00  0.00            
ATOM   3563  C3B DPPCX 297     293.700  46.000  70.000  0.00  0.00            
ATOM   3564  C4B DPPCX 297     293.000  45.100  65.700  0.00  0.00            
ATOM   3565  NC3 DPPCX 298     565.500 -89.700  72.900  0.00  0.00            
ATOM   3566  PO4 DPPCX 298     567.300 -92.800  72.900  0.00  0.00            
ATOM   3567  GL1 DPPCX 298     567.600 -91.000  69.200  0.00  0.00            
ATOM   3568  GL2 DPPCX 298     564.600 -90.800  68.400  0.00  0.00            
ATOM   3569  C1A DPPCX 298     568.300 -89.000  65.400  0.00  0.00            
ATOM   3570  C2A DPPCX 298     566.500 -86.300  61.400  0.00  0.00            
ATOM   3571  C3A DPPCX 298     563.400 -85.500  57.600  0.00  0.00            
ATOM   3572  C4A DPPCX 298     562.500 -82.000  54.000  0.00  0.00            
ATOM   3573  C1B DPPCX 298     562.100 -92.800  65.500  0.00  0.00            
ATOM   3574  C2B DPPCX 298     558.500 -93.100  62.500  0.00  0.00            
ATOM   3575  C3B DPPCX 298     558.900 -93.600  57.700  0.00  0.00            
ATOM   3576  C4B DPPCX 298     558.400 -93.600  54.200  0.00  0.00            
ATOM   3577  NC3 DPPCX 299     423.500  30.700  48.300  0.00  0.00            
ATOM   3578  PO4 DPPCX 299     425.000  34.000  48.100  0.00  0.00            
ATOM   3579  GL1 DPPCX 299     422.800  35.100  51.600  0.00  0.00            
ATOM   3580  GL2 DPPCX 299     423.100  32.700  54.100  0.00  0.00            
ATOM   3581  C1A DPPCX 299     421.000  38.400  54.300  0.00  0.00            
ATOM   3582  C2A DPPCX 299     418.100  39.900  56.800  0.00  0.00            
ATOM   3583  C3A DPPCX 299     418.300  41.100  60.600  0.00  0.00            
ATOM   3584  C4A DPPCX 299     417.400  40.200  64.100  0.00  0.00            
ATOM   3585  C1B DPPCX 299     424.200  34.100  57.400  0.00  0.00            
ATOM   3586  C2B DPPCX 299     424.900  33.600  62.800  0.00  0.00            
ATOM   3587  C3B DPPCX 299     425.000  31.900  67.700  0.00  0.00            
ATOM   3588  C4B DPPCX 299     427.300  29.100  71.800  0.00  0.00            
ATOM   3589  NC3 DPPCX 300     260.500 338.400 110.700  0.00  0.00            
ATOM   3590  PO4 DPPCX 300     259.400 335.800 108.300  0.00  0.00            
ATOM   3591  GL1 DPPCX 300     261.100 339.200 105.600  0.00  0.00            
ATOM   3592  GL2 DPPCX 300     262.700 337.000 104.300  0.00  0.00            
ATOM   3593  C1A DPPCX 300     264.400 341.500 102.700  0.00  0.00            
ATOM   3594  C2A DPPCX 300     264.600 340.400  98.100  0.00  0.00            
ATOM   3595  C3A DPPCX 300     264.500 338.400  93.500  0.00  0.00            
ATOM   3596  C4A DPPCX 300     265.400 336.500  89.500  0.00  0.00            
ATOM   3597  C1B DPPCX 300     263.300 336.200 100.900  0.00  0.00            
ATOM   3598  C2B DPPCX 300     262.800 335.000  96.500  0.00  0.00            
ATOM   3599  C3B DPPCX 300     265.500 333.200  93.400  0.00  0.00            
ATOM   3600  C4B DPPCX 300     268.200 330.700  90.100  0.00  0.00            
ATOM   3601  NC3 DPPCX 301     107.200 314.600  38.900  0.00  0.00            
ATOM   3602  PO4 DPPCX 301     107.100 310.000  41.200  0.00  0.00            
ATOM   3603  GL1 DPPCX 301     107.900 306.300  43.400  0.00  0.00            
ATOM   3604  GL2 DPPCX 301     110.200 307.100  45.900  0.00  0.00            
ATOM   3605  C1A DPPCX 301     108.200 303.000  45.700  0.00  0.00            
ATOM   3606  C2A DPPCX 301     107.700 299.900  48.800  0.00  0.00            
ATOM   3607  C3A DPPCX 301     107.100 299.100  53.400  0.00  0.00            
ATOM   3608  C4A DPPCX 301     107.100 297.100  57.100  0.00  0.00            
ATOM   3609  C1B DPPCX 301     109.900 307.600  49.500  0.00  0.00            
ATOM   3610  C2B DPPCX 301     107.600 307.000  53.100  0.00  0.00            
ATOM   3611  C3B DPPCX 301     107.500 307.600  57.200  0.00  0.00            
ATOM   3612  C4B DPPCX 301     109.200 310.700  59.600  0.00  0.00            
ATOM   3613  NC3 DPPCX 302     338.500 303.900 117.800  0.00  0.00            
ATOM   3614  PO4 DPPCX 302     336.000 302.200 113.900  0.00  0.00            
ATOM   3615  GL1 DPPCX 302     336.800 304.400 109.800  0.00  0.00            
ATOM   3616  GL2 DPPCX 302     335.600 303.600 107.000  0.00  0.00            
ATOM   3617  C1A DPPCX 302     337.800 308.100 108.400  0.00  0.00            
ATOM   3618  C2A DPPCX 302     338.000 308.700 104.200  0.00  0.00            
ATOM   3619  C3A DPPCX 302     338.700 308.100 100.000  0.00  0.00            
ATOM   3620  C4A DPPCX 302     338.400 306.800  96.200  0.00  0.00            
ATOM   3621  C1B DPPCX 302     338.800 303.700 104.100  0.00  0.00            
ATOM   3622  C2B DPPCX 302     339.700 303.000  99.300  0.00  0.00            
ATOM   3623  C3B DPPCX 302     341.000 302.700  94.800  0.00  0.00            
ATOM   3624  C4B DPPCX 302     339.500 301.800  90.100  0.00  0.00            
ATOM   3625  NC3 DPPCX 303     374.500   5.200  34.900  0.00  0.00            
ATOM   3626  PO4 DPPCX 303     372.900   6.900  38.500  0.00  0.00            
ATOM   3627  GL1 DPPCX 303     374.100   4.400  43.100  0.00  0.00            
ATOM   3628  GL2 DPPCX 303     376.900   1.900  43.500  0.00  0.00            
ATOM   3629  C1A DPPCX 303     373.100   3.500  48.100  0.00  0.00            
ATOM   3630  C2A DPPCX 303     370.900   4.300  52.500  0.00  0.00            
ATOM   3631  C3A DPPCX 303     369.800   5.600  56.500  0.00  0.00            
ATOM   3632  C4A DPPCX 303     367.100   5.000  60.000  0.00  0.00            
ATOM   3633  C1B DPPCX 303     375.500  -0.700  47.100  0.00  0.00            
ATOM   3634  C2B DPPCX 303     374.000  -0.600  50.400  0.00  0.00            
ATOM   3635  C3B DPPCX 303     372.300  -0.800  54.400  0.00  0.00            
ATOM   3636  C4B DPPCX 303     370.400   0.300  56.800  0.00  0.00            
ATOM   3637  NC3 DPPCX 304     385.400 227.200 111.500  0.00  0.00            
ATOM   3638  PO4 DPPCX 304     384.100 228.300 107.100  0.00  0.00            
ATOM   3639  GL1 DPPCX 304     384.000 229.900 103.000  0.00  0.00            
ATOM   3640  GL2 DPPCX 304     384.100 227.200 101.100  0.00  0.00            
ATOM   3641  C1A DPPCX 304     384.200 231.700  98.600  0.00  0.00            
ATOM   3642  C2A DPPCX 304     386.500 235.600  95.900  0.00  0.00            
ATOM   3643  C3A DPPCX 304     387.800 235.300  92.300  0.00  0.00            
ATOM   3644  C4A DPPCX 304     389.300 235.100  88.300  0.00  0.00            
ATOM   3645  C1B DPPCX 304     385.900 226.000  97.000  0.00  0.00            
ATOM   3646  C2B DPPCX 304     387.300 226.800  92.500  0.00  0.00            
ATOM   3647  C3B DPPCX 304     388.000 228.400  87.800  0.00  0.00            
ATOM   3648  C4B DPPCX 304     391.600 230.200  85.600  0.00  0.00            
ATOM   3649  NC3 DPPCX 305     441.800 193.500  70.900  0.00  0.00            
ATOM   3650  PO4 DPPCX 305     440.100 197.000  72.100  0.00  0.00            
ATOM   3651  GL1 DPPCX 305     437.600 194.600  74.800  0.00  0.00            
ATOM   3652  GL2 DPPCX 305     435.500 197.400  76.500  0.00  0.00            
ATOM   3653  C1A DPPCX 305     436.900 193.900  79.600  0.00  0.00            
ATOM   3654  C2A DPPCX 305     433.600 192.800  81.400  0.00  0.00            
ATOM   3655  C3A DPPCX 305     434.400 190.300  84.900  0.00  0.00            
ATOM   3656  C4A DPPCX 305     436.400 186.400  87.500  0.00  0.00            
ATOM   3657  C1B DPPCX 305     434.300 198.500  81.100  0.00  0.00            
ATOM   3658  C2B DPPCX 305     435.200 195.900  84.500  0.00  0.00            
ATOM   3659  C3B DPPCX 305     432.900 194.500  87.700  0.00  0.00            
ATOM   3660  C4B DPPCX 305     432.200 193.400  92.300  0.00  0.00            
ATOM   3661  NC3 DPPCX 306     175.100 435.800 132.400  0.00  0.00            
ATOM   3662  PO4 DPPCX 306     179.400 436.200 130.200  0.00  0.00            
ATOM   3663  GL1 DPPCX 306     181.900 435.300 126.400  0.00  0.00            
ATOM   3664  GL2 DPPCX 306     181.100 431.500 125.000  0.00  0.00            
ATOM   3665  C1A DPPCX 306     181.800 436.200 121.900  0.00  0.00            
ATOM   3666  C2A DPPCX 306     180.300 438.800 117.900  0.00  0.00            
ATOM   3667  C3A DPPCX 306     179.500 440.000 114.500  0.00  0.00            
ATOM   3668  C4A DPPCX 306     177.800 439.200 110.500  0.00  0.00            
ATOM   3669  C1B DPPCX 306     179.800 432.200 120.400  0.00  0.00            
ATOM   3670  C2B DPPCX 306     176.400 434.000 118.300  0.00  0.00            
ATOM   3671  C3B DPPCX 306     173.900 435.400 116.000  0.00  0.00            
ATOM   3672  C4B DPPCX 306     174.000 436.300 112.000  0.00  0.00            
ATOM   3673  NC3 DPPCX 307     149.600 388.300  67.800  0.00  0.00            
ATOM   3674  PO4 DPPCX 307     148.500 390.900  69.200  0.00  0.00            
ATOM   3675  GL1 DPPCX 307     146.800 392.900  73.000  0.00  0.00            
ATOM   3676  GL2 DPPCX 307     143.500 393.500  72.900  0.00  0.00            
ATOM   3677  C1A DPPCX 307     147.700 394.700  77.100  0.00  0.00            
ATOM   3678  C2A DPPCX 307     151.200 393.300  79.600  0.00  0.00            
ATOM   3679  C3A DPPCX 307     152.600 391.000  83.800  0.00  0.00            
ATOM   3680  C4A DPPCX 307     154.800 389.000  86.700  0.00  0.00            
ATOM   3681  C1B DPPCX 307     143.200 392.700  77.900  0.00  0.00            
ATOM   3682  C2B DPPCX 307     142.100 393.100  82.400  0.00  0.00            
ATOM   3683  C3B DPPCX 307     142.900 391.900  86.800  0.00  0.00            
ATOM   3684  C4B DPPCX 307     140.600 391.200  90.100  0.00  0.00            
ATOM   3685  NC3 DPPCX 308     398.400 262.600 111.400  0.00  0.00            
ATOM   3686  PO4 DPPCX 308     394.400 259.600 111.500  0.00  0.00            
ATOM   3687  GL1 DPPCX 308     391.000 260.600 107.200  0.00  0.00            
ATOM   3688  GL2 DPPCX 308     391.500 257.600 107.400  0.00  0.00            
ATOM   3689  C1A DPPCX 308     390.000 259.500 102.600  0.00  0.00            
ATOM   3690  C2A DPPCX 308     387.600 256.300 101.000  0.00  0.00            
ATOM   3691  C3A DPPCX 308     386.000 254.800  97.300  0.00  0.00            
ATOM   3692  C4A DPPCX 308     386.800 257.300  93.800  0.00  0.00            
ATOM   3693  C1B DPPCX 308     395.100 258.900 104.900  0.00  0.00            
ATOM   3694  C2B DPPCX 308     400.300 259.000 105.700  0.00  0.00            
ATOM   3695  C3B DPPCX 308     405.700 262.400 105.800  0.00  0.00            
ATOM   3696  C4B DPPCX 308     408.300 265.000 103.100  0.00  0.00            
ATOM   3697  NC3 DPPCX 309     121.300 331.500  47.200  0.00  0.00            
ATOM   3698  PO4 DPPCX 309     125.400 332.000  46.500  0.00  0.00            
ATOM   3699  GL1 DPPCX 309     126.700 332.700  50.200  0.00  0.00            
ATOM   3700  GL2 DPPCX 309     123.500 330.900  51.500  0.00  0.00            
ATOM   3701  C1A DPPCX 309     128.100 330.700  53.100  0.00  0.00            
ATOM   3702  C2A DPPCX 309     127.800 330.700  57.100  0.00  0.00            
ATOM   3703  C3A DPPCX 309     127.800 328.000  60.300  0.00  0.00            
ATOM   3704  C4A DPPCX 309     129.900 326.500  64.500  0.00  0.00            
ATOM   3705  C1B DPPCX 309     123.600 332.000  55.100  0.00  0.00            
ATOM   3706  C2B DPPCX 309     122.400 329.700  58.600  0.00  0.00            
ATOM   3707  C3B DPPCX 309     122.700 327.200  61.700  0.00  0.00            
ATOM   3708  C4B DPPCX 309     123.500 325.400  65.900  0.00  0.00            
ATOM   3709  NC3 DPPCX 310     520.300 -25.600  85.300  0.00  0.00            
ATOM   3710  PO4 DPPCX 310     521.700 -21.400  84.300  0.00  0.00            
ATOM   3711  GL1 DPPCX 310     520.600 -23.000  80.100  0.00  0.00            
ATOM   3712  GL2 DPPCX 310     518.700 -26.100  80.600  0.00  0.00            
ATOM   3713  C1A DPPCX 310     520.400 -24.300  75.700  0.00  0.00            
ATOM   3714  C2A DPPCX 310     520.600 -24.700  70.500  0.00  0.00            
ATOM   3715  C3A DPPCX 310     521.500 -27.200  66.700  0.00  0.00            
ATOM   3716  C4A DPPCX 310     524.000 -29.900  63.400  0.00  0.00            
ATOM   3717  C1B DPPCX 310     517.100 -28.000  76.500  0.00  0.00            
ATOM   3718  C2B DPPCX 310     518.000 -28.300  72.700  0.00  0.00            
ATOM   3719  C3B DPPCX 310     516.100 -27.400  69.600  0.00  0.00            
ATOM   3720  C4B DPPCX 310     516.300 -27.600  65.300  0.00  0.00            
ATOM   3721  NC3 DPPCX 311     461.100-129.700  65.200  0.00  0.00            
ATOM   3722  PO4 DPPCX 311     465.100-131.300  63.900  0.00  0.00            
ATOM   3723  GL1 DPPCX 311     466.600-130.300  59.200  0.00  0.00            
ATOM   3724  GL2 DPPCX 311     468.900-128.800  59.700  0.00  0.00            
ATOM   3725  C1A DPPCX 311     465.400-128.400  55.700  0.00  0.00            
ATOM   3726  C2A DPPCX 311     467.000-126.800  51.500  0.00  0.00            
ATOM   3727  C3A DPPCX 311     469.600-126.600  48.000  0.00  0.00            
ATOM   3728  C4A DPPCX 311     469.900-122.800  45.300  0.00  0.00            
ATOM   3729  C1B DPPCX 311     469.700-127.200  55.500  0.00  0.00            
ATOM   3730  C2B DPPCX 311     472.500-126.500  52.300  0.00  0.00            
ATOM   3731  C3B DPPCX 311     475.600-125.500  49.300  0.00  0.00            
ATOM   3732  C4B DPPCX 311     477.600-127.200  46.700  0.00  0.00            
ATOM   3733  NC3 DPPCX 312     224.100 423.900  74.700  0.00  0.00            
ATOM   3734  PO4 DPPCX 312     223.500 424.400  79.300  0.00  0.00            
ATOM   3735  GL1 DPPCX 312     223.400 422.600  83.400  0.00  0.00            
ATOM   3736  GL2 DPPCX 312     226.100 420.300  85.100  0.00  0.00            
ATOM   3737  C1A DPPCX 312     221.500 422.300  87.600  0.00  0.00            
ATOM   3738  C2A DPPCX 312     218.400 421.700  90.900  0.00  0.00            
ATOM   3739  C3A DPPCX 312     219.600 421.200  94.600  0.00  0.00            
ATOM   3740  C4A DPPCX 312     221.100 419.500  98.100  0.00  0.00            
ATOM   3741  C1B DPPCX 312     225.400 417.900  89.200  0.00  0.00            
ATOM   3742  C2B DPPCX 312     221.200 417.300  90.800  0.00  0.00            
ATOM   3743  C3B DPPCX 312     218.900 416.300  94.600  0.00  0.00            
ATOM   3744  C4B DPPCX 312     220.900 413.400  96.300  0.00  0.00            
ATOM   3745  NC3 DPPCX 313      94.900 346.300  46.200  0.00  0.00            
ATOM   3746  PO4 DPPCX 313      97.600 344.700  48.000  0.00  0.00            
ATOM   3747  GL1 DPPCX 313      94.600 344.600  51.500  0.00  0.00            
ATOM   3748  GL2 DPPCX 313      93.100 341.700  53.000  0.00  0.00            
ATOM   3749  C1A DPPCX 313      93.100 345.000  56.300  0.00  0.00            
ATOM   3750  C2A DPPCX 313      92.800 344.500  60.500  0.00  0.00            
ATOM   3751  C3A DPPCX 313      92.300 345.300  66.000  0.00  0.00            
ATOM   3752  C4A DPPCX 313      90.300 344.500  69.400  0.00  0.00            
ATOM   3753  C1B DPPCX 313      93.400 340.200  57.000  0.00  0.00            
ATOM   3754  C2B DPPCX 313      93.900 338.600  61.200  0.00  0.00            
ATOM   3755  C3B DPPCX 313      93.000 335.100  63.800  0.00  0.00            
ATOM   3756  C4B DPPCX 313      89.200 333.400  65.900  0.00  0.00            
ATOM   3757  NC3 DPPCX 314     320.600 191.100  46.900  0.00  0.00            
ATOM   3758  PO4 DPPCX 314     317.700 190.000  44.600  0.00  0.00            
ATOM   3759  GL1 DPPCX 314     315.200 190.900  48.400  0.00  0.00            
ATOM   3760  GL2 DPPCX 314     314.100 187.800  48.500  0.00  0.00            
ATOM   3761  C1A DPPCX 314     313.300 192.300  51.400  0.00  0.00            
ATOM   3762  C2A DPPCX 314     313.700 192.000  55.700  0.00  0.00            
ATOM   3763  C3A DPPCX 314     312.600 193.100  59.400  0.00  0.00            
ATOM   3764  C4A DPPCX 314     311.200 192.400  63.400  0.00  0.00            
ATOM   3765  C1B DPPCX 314     311.000 187.900  52.100  0.00  0.00            
ATOM   3766  C2B DPPCX 314     307.800 187.000  55.500  0.00  0.00            
ATOM   3767  C3B DPPCX 314     303.300 185.900  56.400  0.00  0.00            
ATOM   3768  C4B DPPCX 314     298.900 185.900  59.000  0.00  0.00            
ATOM   3769  NC3 DPPCX 315      26.700 434.200 114.900  0.00  0.00            
ATOM   3770  PO4 DPPCX 315      28.800 437.600 113.200  0.00  0.00            
ATOM   3771  GL1 DPPCX 315      30.700 438.100 109.600  0.00  0.00            
ATOM   3772  GL2 DPPCX 315      32.700 434.900 109.500  0.00  0.00            
ATOM   3773  C1A DPPCX 315      31.900 442.500 108.100  0.00  0.00            
ATOM   3774  C2A DPPCX 315      34.800 444.100 104.600  0.00  0.00            
ATOM   3775  C3A DPPCX 315      34.100 447.200 102.300  0.00  0.00            
ATOM   3776  C4A DPPCX 315      34.400 447.900  97.900  0.00  0.00            
ATOM   3777  C1B DPPCX 315      32.500 432.800 106.100  0.00  0.00            
ATOM   3778  C2B DPPCX 315      34.200 433.700 103.600  0.00  0.00            
ATOM   3779  C3B DPPCX 315      34.800 431.300 100.300  0.00  0.00            
ATOM   3780  C4B DPPCX 315      37.400 428.400  99.200  0.00  0.00            
ATOM   3781  NC3 DPPCX 316     268.700 310.500  65.400  0.00  0.00            
ATOM   3782  PO4 DPPCX 316     265.900 307.500  65.900  0.00  0.00            
ATOM   3783  GL1 DPPCX 316     265.500 307.200  70.100  0.00  0.00            
ATOM   3784  GL2 DPPCX 316     268.300 304.600  71.500  0.00  0.00            
ATOM   3785  C1A DPPCX 316     265.100 308.200  74.100  0.00  0.00            
ATOM   3786  C2A DPPCX 316     266.600 308.700  77.000  0.00  0.00            
ATOM   3787  C3A DPPCX 316     265.900 307.900  81.400  0.00  0.00            
ATOM   3788  C4A DPPCX 316     262.200 309.100  84.400  0.00  0.00            
ATOM   3789  C1B DPPCX 316     268.000 300.100  72.600  0.00  0.00            
ATOM   3790  C2B DPPCX 316     269.600 296.200  74.600  0.00  0.00            
ATOM   3791  C3B DPPCX 316     268.500 293.400  77.200  0.00  0.00            
ATOM   3792  C4B DPPCX 316     266.100 291.600  81.000  0.00  0.00            
ATOM   3793  NC3 DPPCX 317     330.700 353.200 125.200  0.00  0.00            
ATOM   3794  PO4 DPPCX 317     332.200 355.200 121.400  0.00  0.00            
ATOM   3795  GL1 DPPCX 317     333.000 354.000 117.300  0.00  0.00            
ATOM   3796  GL2 DPPCX 317     335.700 356.700 116.200  0.00  0.00            
ATOM   3797  C1A DPPCX 317     330.700 352.500 113.300  0.00  0.00            
ATOM   3798  C2A DPPCX 317     326.600 352.300 110.800  0.00  0.00            
ATOM   3799  C3A DPPCX 317     322.600 353.700 108.700  0.00  0.00            
ATOM   3800  C4A DPPCX 317     322.600 352.300 104.600  0.00  0.00            
ATOM   3801  C1B DPPCX 317     334.400 355.600 112.100  0.00  0.00            
ATOM   3802  C2B DPPCX 317     334.700 355.900 108.100  0.00  0.00            
ATOM   3803  C3B DPPCX 317     334.700 355.500 104.900  0.00  0.00            
ATOM   3804  C4B DPPCX 317     333.200 357.700 102.000  0.00  0.00            
ATOM   3805  NC3 DPPCX 318     169.300 281.200  88.800  0.00  0.00            
ATOM   3806  PO4 DPPCX 318     169.600 285.900  87.100  0.00  0.00            
ATOM   3807  GL1 DPPCX 318     169.600 286.200  82.400  0.00  0.00            
ATOM   3808  GL2 DPPCX 318     167.700 283.300  81.900  0.00  0.00            
ATOM   3809  C1A DPPCX 318     171.500 284.500  79.200  0.00  0.00            
ATOM   3810  C2A DPPCX 318     174.500 286.100  76.600  0.00  0.00            
ATOM   3811  C3A DPPCX 318     175.900 287.000  72.700  0.00  0.00            
ATOM   3812  C4A DPPCX 318     179.300 287.700  70.800  0.00  0.00            
ATOM   3813  C1B DPPCX 318     166.900 284.300  77.900  0.00  0.00            
ATOM   3814  C2B DPPCX 318     166.100 288.100  75.100  0.00  0.00            
ATOM   3815  C3B DPPCX 318     167.500 290.100  71.700  0.00  0.00            
ATOM   3816  C4B DPPCX 318     170.600 292.400  68.900  0.00  0.00            
ATOM   3817  NC3 DPPCX 319     383.100-140.000   4.500  0.00  0.00            
ATOM   3818  PO4 DPPCX 319     384.900-136.100   6.500  0.00  0.00            
ATOM   3819  GL1 DPPCX 319     383.200-137.100  10.100  0.00  0.00            
ATOM   3820  GL2 DPPCX 319     380.000-136.300  10.400  0.00  0.00            
ATOM   3821  C1A DPPCX 319     382.800-139.000  13.400  0.00  0.00            
ATOM   3822  C2A DPPCX 319     383.100-141.500  16.400  0.00  0.00            
ATOM   3823  C3A DPPCX 319     383.700-141.700  22.100  0.00  0.00            
ATOM   3824  C4A DPPCX 319     380.800-140.300  25.200  0.00  0.00            
ATOM   3825  C1B DPPCX 319     376.600-137.800  13.900  0.00  0.00            
ATOM   3826  C2B DPPCX 319     376.000-138.500  17.700  0.00  0.00            
ATOM   3827  C3B DPPCX 319     379.000-137.700  20.800  0.00  0.00            
ATOM   3828  C4B DPPCX 319     383.600-136.700  23.000  0.00  0.00            
ATOM   3829  NC3 DPPCX 320     309.700 320.300 115.200  0.00  0.00            
ATOM   3830  PO4 DPPCX 320     309.200 317.900 111.800  0.00  0.00            
ATOM   3831  GL1 DPPCX 320     307.800 317.800 108.100  0.00  0.00            
ATOM   3832  GL2 DPPCX 320     308.900 319.900 106.700  0.00  0.00            
ATOM   3833  C1A DPPCX 320     306.400 317.000 104.000  0.00  0.00            
ATOM   3834  C2A DPPCX 320     308.600 316.400  99.900  0.00  0.00            
ATOM   3835  C3A DPPCX 320     311.100 316.300  96.000  0.00  0.00            
ATOM   3836  C4A DPPCX 320     311.500 317.800  91.300  0.00  0.00            
ATOM   3837  C1B DPPCX 320     310.800 319.900 102.700  0.00  0.00            
ATOM   3838  C2B DPPCX 320     312.400 321.500  98.300  0.00  0.00            
ATOM   3839  C3B DPPCX 320     313.300 323.500  94.600  0.00  0.00            
ATOM   3840  C4B DPPCX 320     318.100 323.700  92.800  0.00  0.00            
ATOM   3841  NC3 DPPCX 321     179.100 440.600 132.700  0.00  0.00            
ATOM   3842  PO4 DPPCX 321     183.700 438.800 133.200  0.00  0.00            
ATOM   3843  GL1 DPPCX 321     183.100 439.400 129.000  0.00  0.00            
ATOM   3844  GL2 DPPCX 321     182.300 442.700 128.800  0.00  0.00            
ATOM   3845  C1A DPPCX 321     184.000 439.800 124.800  0.00  0.00            
ATOM   3846  C2A DPPCX 321     185.900 440.300 120.000  0.00  0.00            
ATOM   3847  C3A DPPCX 321     185.200 440.400 115.500  0.00  0.00            
ATOM   3848  C4A DPPCX 321     182.900 443.700 113.200  0.00  0.00            
ATOM   3849  C1B DPPCX 321     186.000 444.900 126.500  0.00  0.00            
ATOM   3850  C2B DPPCX 321     187.700 447.400 123.700  0.00  0.00            
ATOM   3851  C3B DPPCX 321     187.700 450.800 120.100  0.00  0.00            
ATOM   3852  C4B DPPCX 321     189.600 449.300 116.200  0.00  0.00            
ATOM   3853  NC3 DPPCX 322     298.700 -31.500  79.400  0.00  0.00            
ATOM   3854  PO4 DPPCX 322     299.400 -32.400  74.000  0.00  0.00            
ATOM   3855  GL1 DPPCX 322     299.300 -33.100  69.100  0.00  0.00            
ATOM   3856  GL2 DPPCX 322     300.600 -35.700  68.600  0.00  0.00            
ATOM   3857  C1A DPPCX 322     299.200 -31.000  64.300  0.00  0.00            
ATOM   3858  C2A DPPCX 322     297.400 -27.800  59.800  0.00  0.00            
ATOM   3859  C3A DPPCX 322     297.900 -25.400  55.000  0.00  0.00            
ATOM   3860  C4A DPPCX 322     296.200 -26.900  50.600  0.00  0.00            
ATOM   3861  C1B DPPCX 322     298.800 -36.000  64.900  0.00  0.00            
ATOM   3862  C2B DPPCX 322     294.500 -34.800  62.900  0.00  0.00            
ATOM   3863  C3B DPPCX 322     291.900 -35.600  60.000  0.00  0.00            
ATOM   3864  C4B DPPCX 322     291.300 -38.700  57.100  0.00  0.00            
ATOM   3865  NC3 DPPCX 323     182.500 228.200  82.100  0.00  0.00            
ATOM   3866  PO4 DPPCX 323     186.500 227.400  81.300  0.00  0.00            
ATOM   3867  GL1 DPPCX 323     184.400 230.600  77.600  0.00  0.00            
ATOM   3868  GL2 DPPCX 323     186.800 231.800  75.900  0.00  0.00            
ATOM   3869  C1A DPPCX 323     182.000 233.500  73.900  0.00  0.00            
ATOM   3870  C2A DPPCX 323     183.100 233.800  69.700  0.00  0.00            
ATOM   3871  C3A DPPCX 323     184.400 230.700  67.000  0.00  0.00            
ATOM   3872  C4A DPPCX 323     183.800 226.500  64.100  0.00  0.00            
ATOM   3873  C1B DPPCX 323     188.200 232.600  72.200  0.00  0.00            
ATOM   3874  C2B DPPCX 323     189.600 232.400  68.300  0.00  0.00            
ATOM   3875  C3B DPPCX 323     190.900 233.900  63.600  0.00  0.00            
ATOM   3876  C4B DPPCX 323     188.500 237.200  61.000  0.00  0.00            
ATOM   3877  NC3 DPPCX 324     277.700-144.200  36.100  0.00  0.00            
ATOM   3878  PO4 DPPCX 324     273.700-142.900  35.800  0.00  0.00            
ATOM   3879  GL1 DPPCX 324     272.500-142.000  31.700  0.00  0.00            
ATOM   3880  GL2 DPPCX 324     273.200-138.900  31.200  0.00  0.00            
ATOM   3881  C1A DPPCX 324     272.500-142.600  27.200  0.00  0.00            
ATOM   3882  C2A DPPCX 324     274.000-141.600  22.700  0.00  0.00            
ATOM   3883  C3A DPPCX 324     274.100-140.600  19.100  0.00  0.00            
ATOM   3884  C4A DPPCX 324     275.100-137.600  15.400  0.00  0.00            
ATOM   3885  C1B DPPCX 324     271.000-137.600  27.300  0.00  0.00            
ATOM   3886  C2B DPPCX 324     272.800-136.600  24.100  0.00  0.00            
ATOM   3887  C3B DPPCX 324     276.000-136.700  21.300  0.00  0.00            
ATOM   3888  C4B DPPCX 324     279.300-134.300  21.100  0.00  0.00            
ATOM   3889  NC3 DPPCX 325     207.200 429.000  83.300  0.00  0.00            
ATOM   3890  PO4 DPPCX 325     206.200 432.600  87.200  0.00  0.00            
ATOM   3891  GL1 DPPCX 325     209.500 430.000  88.300  0.00  0.00            
ATOM   3892  GL2 DPPCX 325     212.400 431.700  88.300  0.00  0.00            
ATOM   3893  C1A DPPCX 325     210.200 428.100  91.600  0.00  0.00            
ATOM   3894  C2A DPPCX 325     212.300 425.600  95.600  0.00  0.00            
ATOM   3895  C3A DPPCX 325     213.400 421.900  97.600  0.00  0.00            
ATOM   3896  C4A DPPCX 325     216.700 419.400 100.800  0.00  0.00            
ATOM   3897  C1B DPPCX 325     214.800 428.800  90.100  0.00  0.00            
ATOM   3898  C2B DPPCX 325     213.400 424.600  89.100  0.00  0.00            
ATOM   3899  C3B DPPCX 325     209.900 423.400  88.000  0.00  0.00            
ATOM   3900  C4B DPPCX 325     206.300 423.900  89.000  0.00  0.00            
ATOM   3901  NC3 DPPCX 326      73.000 343.400  43.300  0.00  0.00            
ATOM   3902  PO4 DPPCX 326      68.900 344.700  43.300  0.00  0.00            
ATOM   3903  GL1 DPPCX 326      70.900 343.200  47.700  0.00  0.00            
ATOM   3904  GL2 DPPCX 326      72.700 341.100  48.700  0.00  0.00            
ATOM   3905  C1A DPPCX 326      68.600 340.900  50.900  0.00  0.00            
ATOM   3906  C2A DPPCX 326      71.300 340.900  54.600  0.00  0.00            
ATOM   3907  C3A DPPCX 326      72.000 341.100  58.200  0.00  0.00            
ATOM   3908  C4A DPPCX 326      72.900 340.600  62.000  0.00  0.00            
ATOM   3909  C1B DPPCX 326      76.700 339.500  49.900  0.00  0.00            
ATOM   3910  C2B DPPCX 326      80.200 339.100  54.000  0.00  0.00            
ATOM   3911  C3B DPPCX 326      83.000 339.000  58.000  0.00  0.00            
ATOM   3912  C4B DPPCX 326      84.100 341.500  61.500  0.00  0.00            
ATOM   3913  NC3 DPPCX 327     344.800  71.700  48.400  0.00  0.00            
ATOM   3914  PO4 DPPCX 327     345.600  72.000  53.500  0.00  0.00            
ATOM   3915  GL1 DPPCX 327     346.700  71.700  57.200  0.00  0.00            
ATOM   3916  GL2 DPPCX 327     346.200  68.300  57.100  0.00  0.00            
ATOM   3917  C1A DPPCX 327     345.400  73.700  60.500  0.00  0.00            
ATOM   3918  C2A DPPCX 327     344.200  76.300  65.200  0.00  0.00            
ATOM   3919  C3A DPPCX 327     346.700  76.400  68.400  0.00  0.00            
ATOM   3920  C4A DPPCX 327     346.300  78.600  71.800  0.00  0.00            
ATOM   3921  C1B DPPCX 327     347.100  68.600  62.300  0.00  0.00            
ATOM   3922  C2B DPPCX 327     347.000  71.500  65.500  0.00  0.00            
ATOM   3923  C3B DPPCX 327     345.500  70.900  69.400  0.00  0.00            
ATOM   3924  C4B DPPCX 327     345.700  72.700  73.100  0.00  0.00            
ATOM   3925  NC3 DPPCX 328     140.000 478.300 145.900  0.00  0.00            
ATOM   3926  PO4 DPPCX 328     140.200 481.500 142.300  0.00  0.00            
ATOM   3927  GL1 DPPCX 328     144.100 481.800 140.200  0.00  0.00            
ATOM   3928  GL2 DPPCX 328     145.800 480.900 141.500  0.00  0.00            
ATOM   3929  C1A DPPCX 328     144.800 484.300 135.600  0.00  0.00            
ATOM   3930  C2A DPPCX 328     147.600 485.100 132.900  0.00  0.00            
ATOM   3931  C3A DPPCX 328     150.500 486.200 129.600  0.00  0.00            
ATOM   3932  C4A DPPCX 328     154.800 484.800 129.100  0.00  0.00            
ATOM   3933  C1B DPPCX 328     147.300 480.000 137.400  0.00  0.00            
ATOM   3934  C2B DPPCX 328     150.000 481.500 134.200  0.00  0.00            
ATOM   3935  C3B DPPCX 328     153.100 483.000 133.000  0.00  0.00            
ATOM   3936  C4B DPPCX 328     158.000 484.300 133.000  0.00  0.00            
ATOM   3937  NC3 DPPCX 329     140.300 456.800  86.600  0.00  0.00            
ATOM   3938  PO4 DPPCX 329     143.600 454.500  89.600  0.00  0.00            
ATOM   3939  GL1 DPPCX 329     144.000 452.100  93.000  0.00  0.00            
ATOM   3940  GL2 DPPCX 329     144.200 448.500  92.200  0.00  0.00            
ATOM   3941  C1A DPPCX 329     141.500 450.500  96.000  0.00  0.00            
ATOM   3942  C2A DPPCX 329     141.600 446.300  97.500  0.00  0.00            
ATOM   3943  C3A DPPCX 329     142.600 443.100 101.300  0.00  0.00            
ATOM   3944  C4A DPPCX 329     145.800 441.400 102.600  0.00  0.00            
ATOM   3945  C1B DPPCX 329     143.500 445.100  93.100  0.00  0.00            
ATOM   3946  C2B DPPCX 329     142.200 441.800  93.300  0.00  0.00            
ATOM   3947  C3B DPPCX 329     139.500 440.400  96.800  0.00  0.00            
ATOM   3948  C4B DPPCX 329     137.300 443.200  98.100  0.00  0.00            
ATOM   3949  NC3 DPPCX 330     333.400  49.600  92.800  0.00  0.00            
ATOM   3950  PO4 DPPCX 330     330.300  48.500  91.400  0.00  0.00            
ATOM   3951  GL1 DPPCX 330     331.900  48.900  88.000  0.00  0.00            
ATOM   3952  GL2 DPPCX 330     330.900  46.100  85.600  0.00  0.00            
ATOM   3953  C1A DPPCX 330     335.800  50.300  85.500  0.00  0.00            
ATOM   3954  C2A DPPCX 330     337.600  50.300  82.000  0.00  0.00            
ATOM   3955  C3A DPPCX 330     340.100  49.800  78.800  0.00  0.00            
ATOM   3956  C4A DPPCX 330     341.200  48.200  76.600  0.00  0.00            
ATOM   3957  C1B DPPCX 330     331.400  48.000  82.500  0.00  0.00            
ATOM   3958  C2B DPPCX 330     334.100  48.600  78.500  0.00  0.00            
ATOM   3959  C3B DPPCX 330     336.200  46.300  74.500  0.00  0.00            
ATOM   3960  C4B DPPCX 330     340.200  44.900  72.600  0.00  0.00            
ATOM   3961  NC3 DPPCX 331     285.400  -5.000  76.800  0.00  0.00            
ATOM   3962  PO4 DPPCX 331     286.300  -7.500  73.900  0.00  0.00            
ATOM   3963  GL1 DPPCX 331     289.100  -7.800  70.200  0.00  0.00            
ATOM   3964  GL2 DPPCX 331     291.400  -7.900  72.300  0.00  0.00            
ATOM   3965  C1A DPPCX 331     291.500  -5.600  67.700  0.00  0.00            
ATOM   3966  C2A DPPCX 331     291.400  -2.900  64.700  0.00  0.00            
ATOM   3967  C3A DPPCX 331     289.900  -2.300  61.200  0.00  0.00            
ATOM   3968  C4A DPPCX 331     290.500  -1.900  56.200  0.00  0.00            
ATOM   3969  C1B DPPCX 331     292.900 -10.400  68.700  0.00  0.00            
ATOM   3970  C2B DPPCX 331     296.600  -9.900  65.600  0.00  0.00            
ATOM   3971  C3B DPPCX 331     296.000 -11.100  60.800  0.00  0.00            
ATOM   3972  C4B DPPCX 331     296.600 -13.900  56.100  0.00  0.00            
ATOM   3973  NC3 DPPCX 332      49.000 280.100  32.900  0.00  0.00            
ATOM   3974  PO4 DPPCX 332      53.100 279.700  33.300  0.00  0.00            
ATOM   3975  GL1 DPPCX 332      56.400 280.900  36.400  0.00  0.00            
ATOM   3976  GL2 DPPCX 332      55.100 278.900  38.900  0.00  0.00            
ATOM   3977  C1A DPPCX 332      57.200 283.100  40.300  0.00  0.00            
ATOM   3978  C2A DPPCX 332      56.000 284.800  44.600  0.00  0.00            
ATOM   3979  C3A DPPCX 332      55.500 285.800  48.400  0.00  0.00            
ATOM   3980  C4A DPPCX 332      53.000 285.800  52.100  0.00  0.00            
ATOM   3981  C1B DPPCX 332      56.200 279.000  43.300  0.00  0.00            
ATOM   3982  C2B DPPCX 332      58.700 281.000  46.000  0.00  0.00            
ATOM   3983  C3B DPPCX 332      59.500 282.000  49.600  0.00  0.00            
ATOM   3984  C4B DPPCX 332      60.200 279.700  53.800  0.00  0.00            
ATOM   3985  NC3 DPPCX 333     277.200 337.600  65.400  0.00  0.00            
ATOM   3986  PO4 DPPCX 333     274.800 340.900  65.100  0.00  0.00            
ATOM   3987  GL1 DPPCX 333     274.800 338.700  69.900  0.00  0.00            
ATOM   3988  GL2 DPPCX 333     272.100 340.600  71.600  0.00  0.00            
ATOM   3989  C1A DPPCX 333     276.400 335.400  73.500  0.00  0.00            
ATOM   3990  C2A DPPCX 333     278.500 336.500  78.000  0.00  0.00            
ATOM   3991  C3A DPPCX 333     276.900 335.800  81.500  0.00  0.00            
ATOM   3992  C4A DPPCX 333     275.300 332.200  84.100  0.00  0.00            
ATOM   3993  C1B DPPCX 333     271.000 337.000  72.600  0.00  0.00            
ATOM   3994  C2B DPPCX 333     269.700 333.600  73.600  0.00  0.00            
ATOM   3995  C3B DPPCX 333     267.800 333.100  77.800  0.00  0.00            
ATOM   3996  C4B DPPCX 333     268.800 332.900  83.000  0.00  0.00            
ATOM   3997  NC3 DPPCX 334     274.300 287.700  57.800  0.00  0.00            
ATOM   3998  PO4 DPPCX 334     275.500 284.400  61.700  0.00  0.00            
ATOM   3999  GL1 DPPCX 334     273.600 285.800  66.200  0.00  0.00            
ATOM   4000  GL2 DPPCX 334     270.700 287.500  66.000  0.00  0.00            
ATOM   4001  C1A DPPCX 334     273.800 286.600  71.100  0.00  0.00            
ATOM   4002  C2A DPPCX 334     277.200 284.300  72.300  0.00  0.00            
ATOM   4003  C3A DPPCX 334     276.900 281.600  77.000  0.00  0.00            
ATOM   4004  C4A DPPCX 334     277.800 277.100  78.600  0.00  0.00            
ATOM   4005  C1B DPPCX 334     269.300 286.000  70.300  0.00  0.00            
ATOM   4006  C2B DPPCX 334     269.600 284.900  73.800  0.00  0.00            
ATOM   4007  C3B DPPCX 334     273.000 284.800  76.000  0.00  0.00            
ATOM   4008  C4B DPPCX 334     274.600 285.200  80.100  0.00  0.00            
ATOM   4009  NC3 DPPCX 335     383.400  -0.100  40.300  0.00  0.00            
ATOM   4010  PO4 DPPCX 335     381.600   2.000  43.000  0.00  0.00            
ATOM   4011  GL1 DPPCX 335     384.600   3.500  46.700  0.00  0.00            
ATOM   4012  GL2 DPPCX 335     386.300   2.000  48.400  0.00  0.00            
ATOM   4013  C1A DPPCX 335     383.100   5.900  50.500  0.00  0.00            
ATOM   4014  C2A DPPCX 335     383.100   5.800  53.700  0.00  0.00            
ATOM   4015  C3A DPPCX 335     381.300   5.500  58.100  0.00  0.00            
ATOM   4016  C4A DPPCX 335     379.900   5.700  61.600  0.00  0.00            
ATOM   4017  C1B DPPCX 335     384.800   0.700  51.800  0.00  0.00            
ATOM   4018  C2B DPPCX 335     382.000   0.600  54.500  0.00  0.00            
ATOM   4019  C3B DPPCX 335     380.300   0.900  58.300  0.00  0.00            
ATOM   4020  C4B DPPCX 335     378.800   0.200  62.700  0.00  0.00            
ATOM   4021  NC3 DPPCX 336     235.200 274.100  97.900  0.00  0.00            
ATOM   4022  PO4 DPPCX 336     232.500 277.300 100.500  0.00  0.00            
ATOM   4023  GL1 DPPCX 336     232.600 279.500  96.800  0.00  0.00            
ATOM   4024  GL2 DPPCX 336     234.800 278.500  95.500  0.00  0.00            
ATOM   4025  C1A DPPCX 336     230.300 281.900  92.400  0.00  0.00            
ATOM   4026  C2A DPPCX 336     231.300 282.200  88.500  0.00  0.00            
ATOM   4027  C3A DPPCX 336     231.900 283.400  83.800  0.00  0.00            
ATOM   4028  C4A DPPCX 336     229.900 285.800  80.500  0.00  0.00            
ATOM   4029  C1B DPPCX 336     235.400 279.500  91.600  0.00  0.00            
ATOM   4030  C2B DPPCX 336     235.900 279.800  86.800  0.00  0.00            
ATOM   4031  C3B DPPCX 336     234.900 279.500  82.800  0.00  0.00            
ATOM   4032  C4B DPPCX 336     231.900 281.300  79.200  0.00  0.00            
ATOM   4033  NC3 DPPCX 337     262.300-105.300  43.700  0.00  0.00            
ATOM   4034  PO4 DPPCX 337     258.200-107.000  43.800  0.00  0.00            
ATOM   4035  GL1 DPPCX 337     258.400-107.400  40.400  0.00  0.00            
ATOM   4036  GL2 DPPCX 337     261.600-109.500  39.300  0.00  0.00            
ATOM   4037  C1A DPPCX 337     257.100-107.200  35.800  0.00  0.00            
ATOM   4038  C2A DPPCX 337     256.200-105.500  32.200  0.00  0.00            
ATOM   4039  C3A DPPCX 337     256.100-103.100  29.300  0.00  0.00            
ATOM   4040  C4A DPPCX 337     254.800-102.000  25.800  0.00  0.00            
ATOM   4041  C1B DPPCX 337     263.200-105.800  37.200  0.00  0.00            
ATOM   4042  C2B DPPCX 337     265.100-102.500  33.700  0.00  0.00            
ATOM   4043  C3B DPPCX 337     266.700-101.400  31.200  0.00  0.00            
ATOM   4044  C4B DPPCX 337     268.600 -99.600  27.100  0.00  0.00            
ATOM   4045  NC3 DPPCX 338     235.400 295.500  58.300  0.00  0.00            
ATOM   4046  PO4 DPPCX 338     232.400 298.500  59.900  0.00  0.00            
ATOM   4047  GL1 DPPCX 338     228.200 298.500  61.200  0.00  0.00            
ATOM   4048  GL2 DPPCX 338     225.700 300.000  62.100  0.00  0.00            
ATOM   4049  C1A DPPCX 338     227.900 296.400  65.300  0.00  0.00            
ATOM   4050  C2A DPPCX 338     227.700 295.100  68.900  0.00  0.00            
ATOM   4051  C3A DPPCX 338     229.300 293.800  72.800  0.00  0.00            
ATOM   4052  C4A DPPCX 338     228.300 295.300  77.400  0.00  0.00            
ATOM   4053  C1B DPPCX 338     224.200 300.300  66.700  0.00  0.00            
ATOM   4054  C2B DPPCX 338     221.800 299.500  70.800  0.00  0.00            
ATOM   4055  C3B DPPCX 338     218.800 300.500  72.500  0.00  0.00            
ATOM   4056  C4B DPPCX 338     218.100 301.800  76.500  0.00  0.00            
ATOM   4057  NC3 DPPCX 339     378.700 -71.800  76.100  0.00  0.00            
ATOM   4058  PO4 DPPCX 339     379.300 -76.300  75.900  0.00  0.00            
ATOM   4059  GL1 DPPCX 339     381.900 -75.100  71.300  0.00  0.00            
ATOM   4060  GL2 DPPCX 339     381.500 -78.500  68.900  0.00  0.00            
ATOM   4061  C1A DPPCX 339     383.700 -72.400  66.400  0.00  0.00            
ATOM   4062  C2A DPPCX 339     383.900 -69.800  62.900  0.00  0.00            
ATOM   4063  C3A DPPCX 339     383.800 -68.400  59.000  0.00  0.00            
ATOM   4064  C4A DPPCX 339     385.300 -67.800  54.900  0.00  0.00            
ATOM   4065  C1B DPPCX 339     384.200 -77.600  65.600  0.00  0.00            
ATOM   4066  C2B DPPCX 339     385.100 -76.900  61.400  0.00  0.00            
ATOM   4067  C3B DPPCX 339     386.400 -77.700  57.200  0.00  0.00            
ATOM   4068  C4B DPPCX 339     385.500 -80.200  52.900  0.00  0.00            
ATOM   4069  NC3 DPPCX 340     455.100-140.900  59.000  0.00  0.00            
ATOM   4070  PO4 DPPCX 340     454.800-143.500  56.800  0.00  0.00            
ATOM   4071  GL1 DPPCX 340     453.900-143.900  51.500  0.00  0.00            
ATOM   4072  GL2 DPPCX 340     450.900-142.300  50.700  0.00  0.00            
ATOM   4073  C1A DPPCX 340     455.000-140.800  48.200  0.00  0.00            
ATOM   4074  C2A DPPCX 340     454.800-140.400  44.100  0.00  0.00            
ATOM   4075  C3A DPPCX 340     455.200-140.900  40.000  0.00  0.00            
ATOM   4076  C4A DPPCX 340     456.700-144.800  37.400  0.00  0.00            
ATOM   4077  C1B DPPCX 340     449.800-139.100  48.100  0.00  0.00            
ATOM   4078  C2B DPPCX 340     449.900-137.300  44.800  0.00  0.00            
ATOM   4079  C3B DPPCX 340     452.800-136.300  41.600  0.00  0.00            
ATOM   4080  C4B DPPCX 340     453.400-131.200  39.600  0.00  0.00            
ATOM   4081  NC3 DPPCX 341     147.500 375.600 113.100  0.00  0.00            
ATOM   4082  PO4 DPPCX 341     147.800 375.600 108.600  0.00  0.00            
ATOM   4083  GL1 DPPCX 341     149.700 376.200 104.000  0.00  0.00            
ATOM   4084  GL2 DPPCX 341     147.200 376.000 100.800  0.00  0.00            
ATOM   4085  C1A DPPCX 341     152.400 377.600 100.900  0.00  0.00            
ATOM   4086  C2A DPPCX 341     151.700 377.500  97.600  0.00  0.00            
ATOM   4087  C3A DPPCX 341     153.000 378.500  93.000  0.00  0.00            
ATOM   4088  C4A DPPCX 341     154.900 381.400  90.100  0.00  0.00            
ATOM   4089  C1B DPPCX 341     145.700 378.600  97.400  0.00  0.00            
ATOM   4090  C2B DPPCX 341     144.200 380.500  93.300  0.00  0.00            
ATOM   4091  C3B DPPCX 341     145.700 383.800  91.100  0.00  0.00            
ATOM   4092  C4B DPPCX 341     145.200 387.300  88.900  0.00  0.00            
ATOM   4093  NC3 DPPCX 342     334.800 111.300  91.100  0.00  0.00            
ATOM   4094  PO4 DPPCX 342     335.200 109.200  86.800  0.00  0.00            
ATOM   4095  GL1 DPPCX 342     336.100 109.700  82.500  0.00  0.00            
ATOM   4096  GL2 DPPCX 342     337.400 111.900  81.800  0.00  0.00            
ATOM   4097  C1A DPPCX 342     336.300 108.800  78.100  0.00  0.00            
ATOM   4098  C2A DPPCX 342     336.100 110.200  74.400  0.00  0.00            
ATOM   4099  C3A DPPCX 342     335.200 112.800  71.700  0.00  0.00            
ATOM   4100  C4A DPPCX 342     334.600 114.800  67.000  0.00  0.00            
ATOM   4101  C1B DPPCX 342     337.500 114.700  78.500  0.00  0.00            
ATOM   4102  C2B DPPCX 342     336.900 115.400  75.500  0.00  0.00            
ATOM   4103  C3B DPPCX 342     338.700 117.200  72.300  0.00  0.00            
ATOM   4104  C4B DPPCX 342     341.200 115.200  68.600  0.00  0.00            
ATOM   4105  NC3 DPPCX 343     142.200 173.600  72.300  0.00  0.00            
ATOM   4106  PO4 DPPCX 343     142.800 173.000  67.800  0.00  0.00            
ATOM   4107  GL1 DPPCX 343     142.100 173.300  62.900  0.00  0.00            
ATOM   4108  GL2 DPPCX 343     139.000 175.300  62.000  0.00  0.00            
ATOM   4109  C1A DPPCX 343     142.800 176.200  59.300  0.00  0.00            
ATOM   4110  C2A DPPCX 343     146.100 177.300  56.300  0.00  0.00            
ATOM   4111  C3A DPPCX 343     148.400 175.500  52.000  0.00  0.00            
ATOM   4112  C4A DPPCX 343     148.100 174.400  48.000  0.00  0.00            
ATOM   4113  C1B DPPCX 343     137.000 175.900  57.900  0.00  0.00            
ATOM   4114  C2B DPPCX 343     137.100 176.900  53.300  0.00  0.00            
ATOM   4115  C3B DPPCX 343     137.000 181.000  51.900  0.00  0.00            
ATOM   4116  C4B DPPCX 343     136.300 182.000  47.000  0.00  0.00            
ATOM   4117  NC3 DPPCX 344      37.600 354.800  46.800  0.00  0.00            
ATOM   4118  PO4 DPPCX 344      37.200 359.800  47.100  0.00  0.00            
ATOM   4119  GL1 DPPCX 344      37.800 361.300  51.200  0.00  0.00            
ATOM   4120  GL2 DPPCX 344      40.100 361.400  53.600  0.00  0.00            
ATOM   4121  C1A DPPCX 344      36.400 358.200  53.900  0.00  0.00            
ATOM   4122  C2A DPPCX 344      36.500 357.500  58.200  0.00  0.00            
ATOM   4123  C3A DPPCX 344      37.400 356.600  61.100  0.00  0.00            
ATOM   4124  C4A DPPCX 344      39.600 357.400  65.000  0.00  0.00            
ATOM   4125  C1B DPPCX 344      40.000 361.300  57.200  0.00  0.00            
ATOM   4126  C2B DPPCX 344      39.800 361.800  61.800  0.00  0.00            
ATOM   4127  C3B DPPCX 344      38.800 362.700  66.200  0.00  0.00            
ATOM   4128  C4B DPPCX 344      37.700 365.200  69.500  0.00  0.00            
ATOM   4129  NC3 DPPCX 345     477.000  34.700  48.100  0.00  0.00            
ATOM   4130  PO4 DPPCX 345     476.700  35.800  52.900  0.00  0.00            
ATOM   4131  GL1 DPPCX 345     479.600  34.100  56.300  0.00  0.00            
ATOM   4132  GL2 DPPCX 345     481.900  31.500  56.300  0.00  0.00            
ATOM   4133  C1A DPPCX 345     477.600  31.200  59.100  0.00  0.00            
ATOM   4134  C2A DPPCX 345     475.300  29.600  62.000  0.00  0.00            
ATOM   4135  C3A DPPCX 345     472.400  25.300  61.500  0.00  0.00            
ATOM   4136  C4A DPPCX 345     471.100  22.600  58.600  0.00  0.00            
ATOM   4137  C1B DPPCX 345     482.900  33.700  60.000  0.00  0.00            
ATOM   4138  C2B DPPCX 345     481.100  33.700  64.000  0.00  0.00            
ATOM   4139  C3B DPPCX 345     478.300  31.600  66.800  0.00  0.00            
ATOM   4140  C4B DPPCX 345     475.400  29.200  70.100  0.00  0.00            
ATOM   4141  NC3 DPPCX 346     239.800 531.900 108.800  0.00  0.00            
ATOM   4142  PO4 DPPCX 346     242.200 531.300 112.400  0.00  0.00            
ATOM   4143  GL1 DPPCX 346     243.400 531.400 116.300  0.00  0.00            
ATOM   4144  GL2 DPPCX 346     242.200 528.200 116.300  0.00  0.00            
ATOM   4145  C1A DPPCX 346     247.800 532.100 118.900  0.00  0.00            
ATOM   4146  C2A DPPCX 346     248.200 533.200 122.800  0.00  0.00            
ATOM   4147  C3A DPPCX 346     248.600 536.600 125.100  0.00  0.00            
ATOM   4148  C4A DPPCX 346     247.300 535.800 130.000  0.00  0.00            
ATOM   4149  C1B DPPCX 346     242.100 526.900 120.500  0.00  0.00            
ATOM   4150  C2B DPPCX 346     242.600 525.800 125.700  0.00  0.00            
ATOM   4151  C3B DPPCX 346     238.900 527.100 128.400  0.00  0.00            
ATOM   4152  C4B DPPCX 346     235.400 527.700 127.000  0.00  0.00            
ATOM   4153  NC3 DPPCX 347     317.500 389.900 127.700  0.00  0.00            
ATOM   4154  PO4 DPPCX 347     318.100 388.900 122.400  0.00  0.00            
ATOM   4155  GL1 DPPCX 347     319.200 390.500 118.800  0.00  0.00            
ATOM   4156  GL2 DPPCX 347     317.300 394.100 118.100  0.00  0.00            
ATOM   4157  C1A DPPCX 347     321.000 387.900 114.900  0.00  0.00            
ATOM   4158  C2A DPPCX 347     320.700 386.100 110.300  0.00  0.00            
ATOM   4159  C3A DPPCX 347     321.500 385.700 106.500  0.00  0.00            
ATOM   4160  C4A DPPCX 347     319.700 385.700 102.300  0.00  0.00            
ATOM   4161  C1B DPPCX 347     316.100 394.700 114.100  0.00  0.00            
ATOM   4162  C2B DPPCX 347     313.100 391.700 111.700  0.00  0.00            
ATOM   4163  C3B DPPCX 347     312.400 390.500 107.300  0.00  0.00            
ATOM   4164  C4B DPPCX 347     311.200 386.600 104.900  0.00  0.00            
ATOM   4165  NC3 DPPCX 348     305.400 306.900 108.900  0.00  0.00            
ATOM   4166  PO4 DPPCX 348     309.100 305.700 108.400  0.00  0.00            
ATOM   4167  GL1 DPPCX 348     307.800 305.400 104.100  0.00  0.00            
ATOM   4168  GL2 DPPCX 348     306.800 309.100 104.300  0.00  0.00            
ATOM   4169  C1A DPPCX 348     308.300 304.500  99.700  0.00  0.00            
ATOM   4170  C2A DPPCX 348     307.800 304.000  94.300  0.00  0.00            
ATOM   4171  C3A DPPCX 348     307.500 306.900  90.500  0.00  0.00            
ATOM   4172  C4A DPPCX 348     310.700 309.000  86.700  0.00  0.00            
ATOM   4173  C1B DPPCX 348     305.100 312.500 101.200  0.00  0.00            
ATOM   4174  C2B DPPCX 348     305.600 313.800  97.000  0.00  0.00            
ATOM   4175  C3B DPPCX 348     304.200 312.000  92.400  0.00  0.00            
ATOM   4176  C4B DPPCX 348     300.700 311.900  90.000  0.00  0.00            
ATOM   4177  NC3 DPPCX 349     284.900 368.700  75.700  0.00  0.00            
ATOM   4178  PO4 DPPCX 349     282.000 372.000  76.300  0.00  0.00            
ATOM   4179  GL1 DPPCX 349     280.700 371.100  79.600  0.00  0.00            
ATOM   4180  GL2 DPPCX 349     279.200 368.300  78.700  0.00  0.00            
ATOM   4181  C1A DPPCX 349     282.500 370.700  84.300  0.00  0.00            
ATOM   4182  C2A DPPCX 349     283.800 371.300  87.600  0.00  0.00            
ATOM   4183  C3A DPPCX 349     285.500 369.200  91.300  0.00  0.00            
ATOM   4184  C4A DPPCX 349     284.300 368.100  94.800  0.00  0.00            
ATOM   4185  C1B DPPCX 349     277.400 368.500  83.000  0.00  0.00            
ATOM   4186  C2B DPPCX 349     277.300 368.000  87.700  0.00  0.00            
ATOM   4187  C3B DPPCX 349     279.500 370.300  90.900  0.00  0.00            
ATOM   4188  C4B DPPCX 349     282.700 374.600  92.500  0.00  0.00            
ATOM   4189  NC3 DPPCX 350     430.300 205.300  68.100  0.00  0.00            
ATOM   4190  PO4 DPPCX 350     427.500 201.000  68.900  0.00  0.00            
ATOM   4191  GL1 DPPCX 350     426.700 204.300  72.300  0.00  0.00            
ATOM   4192  GL2 DPPCX 350     423.600 204.600  72.100  0.00  0.00            
ATOM   4193  C1A DPPCX 350     425.100 206.600  76.400  0.00  0.00            
ATOM   4194  C2A DPPCX 350     424.600 209.900  79.200  0.00  0.00            
ATOM   4195  C3A DPPCX 350     427.000 213.200  80.900  0.00  0.00            
ATOM   4196  C4A DPPCX 350     429.100 214.400  85.100  0.00  0.00            
ATOM   4197  C1B DPPCX 350     421.800 202.800  75.400  0.00  0.00            
ATOM   4198  C2B DPPCX 350     421.000 202.900  79.600  0.00  0.00            
ATOM   4199  C3B DPPCX 350     419.900 201.200  84.800  0.00  0.00            
ATOM   4200  C4B DPPCX 350     418.000 197.400  87.800  0.00  0.00            
ATOM   4201  NC3 DPPCX 351     171.700 320.600  96.200  0.00  0.00            
ATOM   4202  PO4 DPPCX 351     175.100 322.100  96.600  0.00  0.00            
ATOM   4203  GL1 DPPCX 351     175.700 322.600  92.600  0.00  0.00            
ATOM   4204  GL2 DPPCX 351     179.400 322.100  92.600  0.00  0.00            
ATOM   4205  C1A DPPCX 351     174.800 320.900  88.600  0.00  0.00            
ATOM   4206  C2A DPPCX 351     173.300 320.900  84.700  0.00  0.00            
ATOM   4207  C3A DPPCX 351     174.800 322.400  80.400  0.00  0.00            
ATOM   4208  C4A DPPCX 351     177.500 322.400  77.500  0.00  0.00            
ATOM   4209  C1B DPPCX 351     180.000 320.600  88.200  0.00  0.00            
ATOM   4210  C2B DPPCX 351     177.600 323.800  86.000  0.00  0.00            
ATOM   4211  C3B DPPCX 351     175.500 326.800  82.800  0.00  0.00            
ATOM   4212  C4B DPPCX 351     177.200 330.200  79.800  0.00  0.00            
ATOM   4213  NC3 DPPCX 352     513.300-109.600  26.300  0.00  0.00            
ATOM   4214  PO4 DPPCX 352     517.100-108.400  29.100  0.00  0.00            
ATOM   4215  GL1 DPPCX 352     515.900-106.700  33.700  0.00  0.00            
ATOM   4216  GL2 DPPCX 352     513.000-104.900  33.800  0.00  0.00            
ATOM   4217  C1A DPPCX 352     517.300-107.100  36.800  0.00  0.00            
ATOM   4218  C2A DPPCX 352     515.900-107.500  41.400  0.00  0.00            
ATOM   4219  C3A DPPCX 352     517.800-109.900  45.100  0.00  0.00            
ATOM   4220  C4A DPPCX 352     520.900-110.200  47.400  0.00  0.00            
ATOM   4221  C1B DPPCX 352     513.100-103.900  37.700  0.00  0.00            
ATOM   4222  C2B DPPCX 352     512.100-104.800  42.500  0.00  0.00            
ATOM   4223  C3B DPPCX 352     510.700-104.800  46.600  0.00  0.00            
ATOM   4224  C4B DPPCX 352     510.900-108.000  50.000  0.00  0.00            
ATOM   4225  NC3 DPPCX 353      78.200 248.500  27.100  0.00  0.00            
ATOM   4226  PO4 DPPCX 353      76.100 252.800  29.800  0.00  0.00            
ATOM   4227  GL1 DPPCX 353      77.300 252.400  34.500  0.00  0.00            
ATOM   4228  GL2 DPPCX 353      79.600 253.100  35.500  0.00  0.00            
ATOM   4229  C1A DPPCX 353      77.500 248.200  36.800  0.00  0.00            
ATOM   4230  C2A DPPCX 353      79.700 245.300  38.600  0.00  0.00            
ATOM   4231  C3A DPPCX 353      84.300 245.400  41.900  0.00  0.00            
ATOM   4232  C4A DPPCX 353      86.000 243.700  45.300  0.00  0.00            
ATOM   4233  C1B DPPCX 353      82.600 250.500  38.600  0.00  0.00            
ATOM   4234  C2B DPPCX 353      83.000 250.000  43.000  0.00  0.00            
ATOM   4235  C3B DPPCX 353      83.900 248.100  46.100  0.00  0.00            
ATOM   4236  C4B DPPCX 353      83.900 248.100  51.000  0.00  0.00            
ATOM   4237  NC3 DPPCX 354     112.100 394.900  62.200  0.00  0.00            
ATOM   4238  PO4 DPPCX 354     108.300 396.700  64.300  0.00  0.00            
ATOM   4239  GL1 DPPCX 354     110.300 395.600  67.900  0.00  0.00            
ATOM   4240  GL2 DPPCX 354     111.100 398.000  69.400  0.00  0.00            
ATOM   4241  C1A DPPCX 354     110.900 394.100  72.200  0.00  0.00            
ATOM   4242  C2A DPPCX 354     111.800 392.200  76.000  0.00  0.00            
ATOM   4243  C3A DPPCX 354     111.200 390.700  79.900  0.00  0.00            
ATOM   4244  C4A DPPCX 354     107.700 391.400  82.300  0.00  0.00            
ATOM   4245  C1B DPPCX 354     107.200 397.500  72.400  0.00  0.00            
ATOM   4246  C2B DPPCX 354     107.900 395.400  76.800  0.00  0.00            
ATOM   4247  C3B DPPCX 354     110.400 395.800  81.100  0.00  0.00            
ATOM   4248  C4B DPPCX 354     114.200 395.700  83.200  0.00  0.00            
ATOM   4249  NC3 DPPCX 355     523.900 -56.000  38.500  0.00  0.00            
ATOM   4250  PO4 DPPCX 355     521.000 -52.300  37.500  0.00  0.00            
ATOM   4251  GL1 DPPCX 355     520.100 -53.100  42.000  0.00  0.00            
ATOM   4252  GL2 DPPCX 355     522.100 -54.400  42.600  0.00  0.00            
ATOM   4253  C1A DPPCX 355     517.500 -51.800  45.700  0.00  0.00            
ATOM   4254  C2A DPPCX 355     515.500 -49.800  48.600  0.00  0.00            
ATOM   4255  C3A DPPCX 355     516.700 -46.100  50.900  0.00  0.00            
ATOM   4256  C4A DPPCX 355     516.300 -44.600  54.400  0.00  0.00            
ATOM   4257  C1B DPPCX 355     522.500 -54.000  46.200  0.00  0.00            
ATOM   4258  C2B DPPCX 355     521.700 -52.300  48.500  0.00  0.00            
ATOM   4259  C3B DPPCX 355     519.200 -51.400  51.400  0.00  0.00            
ATOM   4260  C4B DPPCX 355     520.500 -50.200  56.400  0.00  0.00            
ATOM   4261  NC3 DPPCX 356     229.500 305.800  64.600  0.00  0.00            
ATOM   4262  PO4 DPPCX 356     227.500 310.100  63.000  0.00  0.00            
ATOM   4263  GL1 DPPCX 356     225.400 308.800  66.500  0.00  0.00            
ATOM   4264  GL2 DPPCX 356     224.300 305.500  65.200  0.00  0.00            
ATOM   4265  C1A DPPCX 356     223.100 310.200  70.000  0.00  0.00            
ATOM   4266  C2A DPPCX 356     223.200 308.800  73.800  0.00  0.00            
ATOM   4267  C3A DPPCX 356     222.000 307.700  77.700  0.00  0.00            
ATOM   4268  C4A DPPCX 356     220.400 309.500  79.000  0.00  0.00            
ATOM   4269  C1B DPPCX 356     221.100 304.400  67.600  0.00  0.00            
ATOM   4270  C2B DPPCX 356     219.800 306.000  70.400  0.00  0.00            
ATOM   4271  C3B DPPCX 356     218.400 309.200  72.200  0.00  0.00            
ATOM   4272  C4B DPPCX 356     216.200 311.300  76.300  0.00  0.00            
ATOM   4273  NC3 DPPCX 357     558.700 -42.900  40.500  0.00  0.00            
ATOM   4274  PO4 DPPCX 357     557.400 -48.000  40.700  0.00  0.00            
ATOM   4275  GL1 DPPCX 357     558.300 -49.900  44.400  0.00  0.00            
ATOM   4276  GL2 DPPCX 357     555.200 -50.700  46.300  0.00  0.00            
ATOM   4277  C1A DPPCX 357     558.300 -47.600  48.600  0.00  0.00            
ATOM   4278  C2A DPPCX 357     557.900 -48.700  52.700  0.00  0.00            
ATOM   4279  C3A DPPCX 357     557.200 -46.800  56.900  0.00  0.00            
ATOM   4280  C4A DPPCX 357     554.800 -44.500  58.000  0.00  0.00            
ATOM   4281  C1B DPPCX 357     556.100 -53.400  50.200  0.00  0.00            
ATOM   4282  C2B DPPCX 357     555.600 -55.800  52.700  0.00  0.00            
ATOM   4283  C3B DPPCX 357     557.800 -56.400  55.700  0.00  0.00            
ATOM   4284  C4B DPPCX 357     561.200 -55.900  58.800  0.00  0.00            
ATOM   4285  NC3 DPPCX 358     362.600 289.400 117.200  0.00  0.00            
ATOM   4286  PO4 DPPCX 358     364.200 289.000 113.100  0.00  0.00            
ATOM   4287  GL1 DPPCX 358     363.800 289.500 109.000  0.00  0.00            
ATOM   4288  GL2 DPPCX 358     360.800 289.400 108.800  0.00  0.00            
ATOM   4289  C1A DPPCX 358     365.400 288.000 106.100  0.00  0.00            
ATOM   4290  C2A DPPCX 358     368.300 289.300 102.200  0.00  0.00            
ATOM   4291  C3A DPPCX 358     370.900 288.800  98.300  0.00  0.00            
ATOM   4292  C4A DPPCX 358     370.700 287.100  94.300  0.00  0.00            
ATOM   4293  C1B DPPCX 358     361.600 292.000 104.400  0.00  0.00            
ATOM   4294  C2B DPPCX 358     361.100 295.200 100.800  0.00  0.00            
ATOM   4295  C3B DPPCX 358     360.600 297.600  96.500  0.00  0.00            
ATOM   4296  C4B DPPCX 358     359.800 298.100  91.700  0.00  0.00            
ATOM   4297  NC3 DPPCX 359     400.100  56.200  89.400  0.00  0.00            
ATOM   4298  PO4 DPPCX 359     396.200  56.200  89.300  0.00  0.00            
ATOM   4299  GL1 DPPCX 359     398.700  59.900  86.400  0.00  0.00            
ATOM   4300  GL2 DPPCX 359     401.600  58.900  85.000  0.00  0.00            
ATOM   4301  C1A DPPCX 359     398.500  63.000  82.900  0.00  0.00            
ATOM   4302  C2A DPPCX 359     396.500  66.300  80.000  0.00  0.00            
ATOM   4303  C3A DPPCX 359     396.000  64.300  76.000  0.00  0.00            
ATOM   4304  C4A DPPCX 359     399.900  62.000  72.100  0.00  0.00            
ATOM   4305  C1B DPPCX 359     402.400  59.800  80.600  0.00  0.00            
ATOM   4306  C2B DPPCX 359     403.700  62.100  76.700  0.00  0.00            
ATOM   4307  C3B DPPCX 359     405.900  63.000  72.100  0.00  0.00            
ATOM   4308  C4B DPPCX 359     403.900  61.900  68.700  0.00  0.00            
ATOM   4309  NC3 DPPCX 360     451.500 -99.800  66.900  0.00  0.00            
ATOM   4310  PO4 DPPCX 360     449.800-103.700  64.700  0.00  0.00            
ATOM   4311  GL1 DPPCX 360     452.900-101.800  62.300  0.00  0.00            
ATOM   4312  GL2 DPPCX 360     455.300-100.100  62.100  0.00  0.00            
ATOM   4313  C1A DPPCX 360     456.100-104.300  59.300  0.00  0.00            
ATOM   4314  C2A DPPCX 360     456.400-104.300  55.400  0.00  0.00            
ATOM   4315  C3A DPPCX 360     457.300-105.200  50.700  0.00  0.00            
ATOM   4316  C4A DPPCX 360     461.200-105.500  48.500  0.00  0.00            
ATOM   4317  C1B DPPCX 360     455.600 -99.300  58.000  0.00  0.00            
ATOM   4318  C2B DPPCX 360     456.000 -99.600  53.200  0.00  0.00            
ATOM   4319  C3B DPPCX 360     457.900 -99.700  49.100  0.00  0.00            
ATOM   4320  C4B DPPCX 360     460.500 -96.900  45.900  0.00  0.00            
ATOM   4321  NC3 DPPCX 361     264.300  24.600  36.900  0.00  0.00            
ATOM   4322  PO4 DPPCX 361     266.700  26.600  40.600  0.00  0.00            
ATOM   4323  GL1 DPPCX 361     263.200  23.900  41.400  0.00  0.00            
ATOM   4324  GL2 DPPCX 361     264.200  20.900  43.900  0.00  0.00            
ATOM   4325  C1A DPPCX 361     259.300  22.000  43.700  0.00  0.00            
ATOM   4326  C2A DPPCX 361     256.600  21.100  46.300  0.00  0.00            
ATOM   4327  C3A DPPCX 361     257.200  19.400  50.400  0.00  0.00            
ATOM   4328  C4A DPPCX 361     258.000  18.600  54.700  0.00  0.00            
ATOM   4329  C1B DPPCX 361     262.200  19.700  48.400  0.00  0.00            
ATOM   4330  C2B DPPCX 361     264.200  16.900  51.900  0.00  0.00            
ATOM   4331  C3B DPPCX 361     266.600  14.300  54.100  0.00  0.00            
ATOM   4332  C4B DPPCX 361     269.700  11.100  53.800  0.00  0.00            
ATOM   4333  NC3 DPPCX 362     212.400  70.500  76.600  0.00  0.00            
ATOM   4334  PO4 DPPCX 362     209.400  67.500  74.600  0.00  0.00            
ATOM   4335  GL1 DPPCX 362     208.500  71.800  71.100  0.00  0.00            
ATOM   4336  GL2 DPPCX 362     205.000  72.500  69.400  0.00  0.00            
ATOM   4337  C1A DPPCX 362     211.400  74.000  68.500  0.00  0.00            
ATOM   4338  C2A DPPCX 362     211.700  74.700  64.600  0.00  0.00            
ATOM   4339  C3A DPPCX 362     214.600  76.300  61.600  0.00  0.00            
ATOM   4340  C4A DPPCX 362     216.700  77.700  57.700  0.00  0.00            
ATOM   4341  C1B DPPCX 362     203.000  72.200  64.800  0.00  0.00            
ATOM   4342  C2B DPPCX 362     202.400  71.000  61.000  0.00  0.00            
ATOM   4343  C3B DPPCX 362     202.900  70.600  55.900  0.00  0.00            
ATOM   4344  C4B DPPCX 362     199.300  71.100  52.200  0.00  0.00            
ATOM   4345  NC3 DPPCX 363     408.400-123.600  55.400  0.00  0.00            
ATOM   4346  PO4 DPPCX 363     406.200-127.600  54.700  0.00  0.00            
ATOM   4347  GL1 DPPCX 363     408.500-128.300  51.400  0.00  0.00            
ATOM   4348  GL2 DPPCX 363     408.100-124.500  50.500  0.00  0.00            
ATOM   4349  C1A DPPCX 363     407.800-128.700  46.800  0.00  0.00            
ATOM   4350  C2A DPPCX 363     404.500-127.800  43.500  0.00  0.00            
ATOM   4351  C3A DPPCX 363     401.600-125.800  40.600  0.00  0.00            
ATOM   4352  C4A DPPCX 363     400.800-122.300  37.000  0.00  0.00            
ATOM   4353  C1B DPPCX 363     409.600-121.600  47.800  0.00  0.00            
ATOM   4354  C2B DPPCX 363     412.800-119.600  46.000  0.00  0.00            
ATOM   4355  C3B DPPCX 363     414.300-116.900  41.500  0.00  0.00            
ATOM   4356  C4B DPPCX 363     417.400-117.800  39.300  0.00  0.00            
ATOM   4357  NC3 DPPCX 364     298.400 351.200 113.400  0.00  0.00            
ATOM   4358  PO4 DPPCX 364     293.700 351.700 115.100  0.00  0.00            
ATOM   4359  GL1 DPPCX 364     294.200 353.000 110.300  0.00  0.00            
ATOM   4360  GL2 DPPCX 364     296.700 355.100 110.200  0.00  0.00            
ATOM   4361  C1A DPPCX 364     296.000 353.100 106.100  0.00  0.00            
ATOM   4362  C2A DPPCX 364     298.300 352.400 102.700  0.00  0.00            
ATOM   4363  C3A DPPCX 364     298.700 349.600  99.400  0.00  0.00            
ATOM   4364  C4A DPPCX 364     302.300 350.500  96.400  0.00  0.00            
ATOM   4365  C1B DPPCX 364     299.100 356.800 106.600  0.00  0.00            
ATOM   4366  C2B DPPCX 364     302.300 359.400 103.500  0.00  0.00            
ATOM   4367  C3B DPPCX 364     303.000 363.400 101.500  0.00  0.00            
ATOM   4368  C4B DPPCX 364     305.100 366.800 100.200  0.00  0.00            
ATOM   4369  NC3 DPPCX 365     223.700 538.500 114.000  0.00  0.00            
ATOM   4370  PO4 DPPCX 365     222.400 533.900 114.900  0.00  0.00            
ATOM   4371  GL1 DPPCX 365     223.400 532.400 119.000  0.00  0.00            
ATOM   4372  GL2 DPPCX 365     224.000 529.300 117.200  0.00  0.00            
ATOM   4373  C1A DPPCX 365     224.600 531.600 123.200  0.00  0.00            
ATOM   4374  C2A DPPCX 365     228.000 531.800 126.500  0.00  0.00            
ATOM   4375  C3A DPPCX 365     231.400 529.500 128.300  0.00  0.00            
ATOM   4376  C4A DPPCX 365     235.800 530.000 131.400  0.00  0.00            
ATOM   4377  C1B DPPCX 365     222.000 528.000 120.500  0.00  0.00            
ATOM   4378  C2B DPPCX 365     221.000 528.500 124.700  0.00  0.00            
ATOM   4379  C3B DPPCX 365     223.300 529.300 129.400  0.00  0.00            
ATOM   4380  C4B DPPCX 365     227.000 532.300 131.300  0.00  0.00            
ATOM   4381  NC3 DPPCX 366     180.500 118.100  25.700  0.00  0.00            
ATOM   4382  PO4 DPPCX 366     180.400 120.700  27.600  0.00  0.00            
ATOM   4383  GL1 DPPCX 366     179.900 117.700  30.800  0.00  0.00            
ATOM   4384  GL2 DPPCX 366     179.200 119.800  32.400  0.00  0.00            
ATOM   4385  C1A DPPCX 366     177.600 114.700  32.400  0.00  0.00            
ATOM   4386  C2A DPPCX 366     178.200 111.800  35.800  0.00  0.00            
ATOM   4387  C3A DPPCX 366     175.400 110.300  39.300  0.00  0.00            
ATOM   4388  C4A DPPCX 366     172.800 110.100  43.000  0.00  0.00            
ATOM   4389  C1B DPPCX 366     182.100 119.600  35.500  0.00  0.00            
ATOM   4390  C2B DPPCX 366     182.100 118.100  39.900  0.00  0.00            
ATOM   4391  C3B DPPCX 366     179.400 120.100  43.000  0.00  0.00            
ATOM   4392  C4B DPPCX 366     176.300 122.900  44.100  0.00  0.00            
ATOM   4393  NC3 DPPCX 367     180.000 303.100  47.100  0.00  0.00            
ATOM   4394  PO4 DPPCX 367     176.000 301.400  48.100  0.00  0.00            
ATOM   4395  GL1 DPPCX 367     177.800 301.300  52.400  0.00  0.00            
ATOM   4396  GL2 DPPCX 367     179.100 299.500  53.200  0.00  0.00            
ATOM   4397  C1A DPPCX 367     180.400 302.400  56.400  0.00  0.00            
ATOM   4398  C2A DPPCX 367     180.800 302.300  60.100  0.00  0.00            
ATOM   4399  C3A DPPCX 367     180.600 301.100  64.200  0.00  0.00            
ATOM   4400  C4A DPPCX 367     179.100 299.800  69.000  0.00  0.00            
ATOM   4401  C1B DPPCX 367     180.600 296.900  57.000  0.00  0.00            
ATOM   4402  C2B DPPCX 367     182.000 295.400  60.800  0.00  0.00            
ATOM   4403  C3B DPPCX 367     182.300 292.900  65.500  0.00  0.00            
ATOM   4404  C4B DPPCX 367     178.300 290.200  66.200  0.00  0.00            
ATOM   4405  NC3 DPPCX 368     340.400  59.500  45.400  0.00  0.00            
ATOM   4406  PO4 DPPCX 368     342.200  58.100  48.600  0.00  0.00            
ATOM   4407  GL1 DPPCX 368     340.600  57.900  52.800  0.00  0.00            
ATOM   4408  GL2 DPPCX 368     341.600  60.300  55.200  0.00  0.00            
ATOM   4409  C1A DPPCX 368     339.900  56.200  56.800  0.00  0.00            
ATOM   4410  C2A DPPCX 368     339.000  56.300  61.200  0.00  0.00            
ATOM   4411  C3A DPPCX 368     337.200  54.500  64.100  0.00  0.00            
ATOM   4412  C4A DPPCX 368     336.200  51.200  65.500  0.00  0.00            
ATOM   4413  C1B DPPCX 368     339.800  60.500  58.700  0.00  0.00            
ATOM   4414  C2B DPPCX 368     339.100  60.400  63.500  0.00  0.00            
ATOM   4415  C3B DPPCX 368     338.900  58.600  67.800  0.00  0.00            
ATOM   4416  C4B DPPCX 368     341.000  56.100  70.700  0.00  0.00            
ATOM   4417  NC3 DPPCX 369     459.500  22.200  40.000  0.00  0.00            
ATOM   4418  PO4 DPPCX 369     459.300  21.700  44.000  0.00  0.00            
ATOM   4419  GL1 DPPCX 369     458.600  20.200  48.800  0.00  0.00            
ATOM   4420  GL2 DPPCX 369     455.400  20.500  51.100  0.00  0.00            
ATOM   4421  C1A DPPCX 369     459.100  16.400  52.000  0.00  0.00            
ATOM   4422  C2A DPPCX 369     458.600  14.000  55.300  0.00  0.00            
ATOM   4423  C3A DPPCX 369     461.600  13.000  59.600  0.00  0.00            
ATOM   4424  C4A DPPCX 369     461.500   9.900  61.900  0.00  0.00            
ATOM   4425  C1B DPPCX 369     454.700  21.400  55.100  0.00  0.00            
ATOM   4426  C2B DPPCX 369     456.800  22.200  57.900  0.00  0.00            
ATOM   4427  C3B DPPCX 369     456.600  26.200  60.300  0.00  0.00            
ATOM   4428  C4B DPPCX 369     452.100  25.300  63.200  0.00  0.00            
ATOM   4429  NC3 DPPCX 370     369.000 -70.100  28.600  0.00  0.00            
ATOM   4430  PO4 DPPCX 370     366.200 -68.200  31.600  0.00  0.00            
ATOM   4431  GL1 DPPCX 370     366.700 -71.600  34.100  0.00  0.00            
ATOM   4432  GL2 DPPCX 370     365.500 -74.400  34.300  0.00  0.00            
ATOM   4433  C1A DPPCX 370     367.200 -71.000  38.600  0.00  0.00            
ATOM   4434  C2A DPPCX 370     369.500 -69.900  42.500  0.00  0.00            
ATOM   4435  C3A DPPCX 370     371.200 -69.500  46.400  0.00  0.00            
ATOM   4436  C4A DPPCX 370     372.500 -67.600  50.800  0.00  0.00            
ATOM   4437  C1B DPPCX 370     366.700 -75.900  38.900  0.00  0.00            
ATOM   4438  C2B DPPCX 370     366.200 -73.800  43.200  0.00  0.00            
ATOM   4439  C3B DPPCX 370     366.300 -71.100  46.800  0.00  0.00            
ATOM   4440  C4B DPPCX 370     362.900 -67.900  49.300  0.00  0.00            
ATOM   4441  NC3 DPPCX 371     220.800 401.300 121.900  0.00  0.00            
ATOM   4442  PO4 DPPCX 371     223.000 401.500 119.900  0.00  0.00            
ATOM   4443  GL1 DPPCX 371     225.900 402.900 115.600  0.00  0.00            
ATOM   4444  GL2 DPPCX 371     228.300 401.500 113.200  0.00  0.00            
ATOM   4445  C1A DPPCX 371     225.900 405.900 111.400  0.00  0.00            
ATOM   4446  C2A DPPCX 371     227.400 407.700 109.000  0.00  0.00            
ATOM   4447  C3A DPPCX 371     226.500 409.300 106.200  0.00  0.00            
ATOM   4448  C4A DPPCX 371     224.400 409.700 102.400  0.00  0.00            
ATOM   4449  C1B DPPCX 371     225.100 400.500 110.300  0.00  0.00            
ATOM   4450  C2B DPPCX 371     223.800 403.500 107.100  0.00  0.00            
ATOM   4451  C3B DPPCX 371     223.300 405.400 104.700  0.00  0.00            
ATOM   4452  C4B DPPCX 371     221.000 405.800 101.500  0.00  0.00            
ATOM   4453  NC3 DPPCX 372     197.500 -30.100  62.100  0.00  0.00            
ATOM   4454  PO4 DPPCX 372     199.200 -27.400  61.000  0.00  0.00            
ATOM   4455  GL1 DPPCX 372     198.300 -24.200  57.300  0.00  0.00            
ATOM   4456  GL2 DPPCX 372     197.700 -20.200  58.800  0.00  0.00            
ATOM   4457  C1A DPPCX 372     199.100 -21.300  53.600  0.00  0.00            
ATOM   4458  C2A DPPCX 372     197.600 -18.100  50.400  0.00  0.00            
ATOM   4459  C3A DPPCX 372     194.400 -17.900  46.900  0.00  0.00            
ATOM   4460  C4A DPPCX 372     191.000 -19.500  44.300  0.00  0.00            
ATOM   4461  C1B DPPCX 372     201.600 -19.400  57.700  0.00  0.00            
ATOM   4462  C2B DPPCX 372     202.400 -17.900  54.100  0.00  0.00            
ATOM   4463  C3B DPPCX 372     202.900 -16.500  50.100  0.00  0.00            
ATOM   4464  C4B DPPCX 372     201.200 -17.400  46.100  0.00  0.00            
ATOM   4465  NC3 DPPCX 373     162.700 200.800  28.300  0.00  0.00            
ATOM   4466  PO4 DPPCX 373     159.100 198.600  30.500  0.00  0.00            
ATOM   4467  GL1 DPPCX 373     158.200 195.300  33.400  0.00  0.00            
ATOM   4468  GL2 DPPCX 373     158.400 191.700  33.400  0.00  0.00            
ATOM   4469  C1A DPPCX 373     157.700 194.600  37.800  0.00  0.00            
ATOM   4470  C2A DPPCX 373     160.100 192.700  41.200  0.00  0.00            
ATOM   4471  C3A DPPCX 373     161.400 189.200  42.300  0.00  0.00            
ATOM   4472  C4A DPPCX 373     165.200 189.000  45.300  0.00  0.00            
ATOM   4473  C1B DPPCX 373     156.600 189.300  36.000  0.00  0.00            
ATOM   4474  C2B DPPCX 373     155.800 189.200  40.300  0.00  0.00            
ATOM   4475  C3B DPPCX 373     157.100 190.200  44.700  0.00  0.00            
ATOM   4476  C4B DPPCX 373     159.700 191.800  47.500  0.00  0.00            
ATOM   4477  NC3 DPPCX 374     448.400 142.000  71.000  0.00  0.00            
ATOM   4478  PO4 DPPCX 374     448.400 146.300  72.500  0.00  0.00            
ATOM   4479  GL1 DPPCX 374     449.300 144.100  75.300  0.00  0.00            
ATOM   4480  GL2 DPPCX 374     452.000 142.500  75.700  0.00  0.00            
ATOM   4481  C1A DPPCX 374     447.700 144.300  78.900  0.00  0.00            
ATOM   4482  C2A DPPCX 374     444.600 142.400  81.800  0.00  0.00            
ATOM   4483  C3A DPPCX 374     441.600 141.500  85.900  0.00  0.00            
ATOM   4484  C4A DPPCX 374     440.100 142.500  90.600  0.00  0.00            
ATOM   4485  C1B DPPCX 374     453.100 142.400  79.700  0.00  0.00            
ATOM   4486  C2B DPPCX 374     453.600 138.300  82.500  0.00  0.00            
ATOM   4487  C3B DPPCX 374     454.100 134.600  85.900  0.00  0.00            
ATOM   4488  C4B DPPCX 374     454.900 133.500  90.400  0.00  0.00            
ATOM   4489  NC3 DPPCX 375     216.900  52.800  70.900  0.00  0.00            
ATOM   4490  PO4 DPPCX 375     219.000  56.500  73.100  0.00  0.00            
ATOM   4491  GL1 DPPCX 375     220.900  56.700  68.900  0.00  0.00            
ATOM   4492  GL2 DPPCX 375     221.800  53.600  68.600  0.00  0.00            
ATOM   4493  C1A DPPCX 375     221.600  58.300  64.900  0.00  0.00            
ATOM   4494  C2A DPPCX 375     219.200  58.100  61.300  0.00  0.00            
ATOM   4495  C3A DPPCX 375     215.500  57.700  60.600  0.00  0.00            
ATOM   4496  C4A DPPCX 375     211.200  57.600  59.600  0.00  0.00            
ATOM   4497  C1B DPPCX 375     223.400  51.200  65.400  0.00  0.00            
ATOM   4498  C2B DPPCX 375     223.700  50.700  60.900  0.00  0.00            
ATOM   4499  C3B DPPCX 375     222.700  51.800  57.300  0.00  0.00            
ATOM   4500  C4B DPPCX 375     222.700  51.800  53.300  0.00  0.00            
ATOM   4501  NC3 DPPCX 376     258.700 -40.400  70.200  0.00  0.00            
ATOM   4502  PO4 DPPCX 376     261.500 -40.000  67.400  0.00  0.00            
ATOM   4503  GL1 DPPCX 376     261.400 -36.400  64.000  0.00  0.00            
ATOM   4504  GL2 DPPCX 376     262.100 -35.400  60.800  0.00  0.00            
ATOM   4505  C1A DPPCX 376     257.600 -33.800  61.800  0.00  0.00            
ATOM   4506  C2A DPPCX 376     258.900 -31.700  58.500  0.00  0.00            
ATOM   4507  C3A DPPCX 376     261.400 -29.100  56.100  0.00  0.00            
ATOM   4508  C4A DPPCX 376     264.800 -29.900  53.600  0.00  0.00            
ATOM   4509  C1B DPPCX 376     259.500 -37.300  58.100  0.00  0.00            
ATOM   4510  C2B DPPCX 376     260.100 -38.300  54.400  0.00  0.00            
ATOM   4511  C3B DPPCX 376     260.600 -40.500  50.000  0.00  0.00            
ATOM   4512  C4B DPPCX 376     263.000 -42.900  47.300  0.00  0.00            
ATOM   4513  NC3 DPPCX 377     539.400 -62.000  83.900  0.00  0.00            
ATOM   4514  PO4 DPPCX 377     536.800 -58.500  85.200  0.00  0.00            
ATOM   4515  GL1 DPPCX 377     536.800 -58.500  80.600  0.00  0.00            
ATOM   4516  GL2 DPPCX 377     538.600 -61.400  77.900  0.00  0.00            
ATOM   4517  C1A DPPCX 377     533.800 -60.900  76.800  0.00  0.00            
ATOM   4518  C2A DPPCX 377     529.900 -59.400  73.700  0.00  0.00            
ATOM   4519  C3A DPPCX 377     529.400 -58.400  69.800  0.00  0.00            
ATOM   4520  C4A DPPCX 377     529.600 -61.800  66.900  0.00  0.00            
ATOM   4521  C1B DPPCX 377     539.100 -61.600  72.700  0.00  0.00            
ATOM   4522  C2B DPPCX 377     537.900 -58.500  68.800  0.00  0.00            
ATOM   4523  C3B DPPCX 377     537.300 -58.600  63.500  0.00  0.00            
ATOM   4524  C4B DPPCX 377     539.600 -60.200  61.400  0.00  0.00            
ATOM   4525  NC3 DPPCX 378     320.700-159.300  -3.000  0.00  0.00            
ATOM   4526  PO4 DPPCX 378     316.500-160.900  -4.700  0.00  0.00            
ATOM   4527  GL1 DPPCX 378     317.400-161.200   0.200  0.00  0.00            
ATOM   4528  GL2 DPPCX 378     320.800-160.300   1.700  0.00  0.00            
ATOM   4529  C1A DPPCX 378     315.800-160.600   5.000  0.00  0.00            
ATOM   4530  C2A DPPCX 378     313.300-159.600   7.600  0.00  0.00            
ATOM   4531  C3A DPPCX 378     309.800-157.900  10.900  0.00  0.00            
ATOM   4532  C4A DPPCX 378     311.100-155.200  14.500  0.00  0.00            
ATOM   4533  C1B DPPCX 378     320.600-160.400   6.300  0.00  0.00            
ATOM   4534  C2B DPPCX 378     318.400-162.400  10.300  0.00  0.00            
ATOM   4535  C3B DPPCX 378     315.200-163.500  11.100  0.00  0.00            
ATOM   4536  C4B DPPCX 378     312.600-163.900  15.200  0.00  0.00            
ATOM   4537  NC3 DPPCX 379     325.800-128.000   6.100  0.00  0.00            
ATOM   4538  PO4 DPPCX 379     328.500-130.300   9.200  0.00  0.00            
ATOM   4539  GL1 DPPCX 379     330.000-132.100  12.400  0.00  0.00            
ATOM   4540  GL2 DPPCX 379     329.600-135.400  13.100  0.00  0.00            
ATOM   4541  C1A DPPCX 379     331.200-130.900  16.100  0.00  0.00            
ATOM   4542  C2A DPPCX 379     331.000-130.500  20.000  0.00  0.00            
ATOM   4543  C3A DPPCX 379     331.200-131.400  25.100  0.00  0.00            
ATOM   4544  C4A DPPCX 379     331.500-127.500  27.400  0.00  0.00            
ATOM   4545  C1B DPPCX 379     329.200-135.000  18.000  0.00  0.00            
ATOM   4546  C2B DPPCX 379     328.500-135.100  23.200  0.00  0.00            
ATOM   4547  C3B DPPCX 379     324.900-135.100  25.000  0.00  0.00            
ATOM   4548  C4B DPPCX 379     323.600-137.500  27.600  0.00  0.00            
ATOM   4549  NC3 DPPCX 380     122.500 309.800  87.800  0.00  0.00            
ATOM   4550  PO4 DPPCX 380     126.100 307.400  86.000  0.00  0.00            
ATOM   4551  GL1 DPPCX 380     126.000 308.700  82.000  0.00  0.00            
ATOM   4552  GL2 DPPCX 380     123.500 311.300  83.200  0.00  0.00            
ATOM   4553  C1A DPPCX 380     127.300 309.700  77.900  0.00  0.00            
ATOM   4554  C2A DPPCX 380     127.300 312.900  75.200  0.00  0.00            
ATOM   4555  C3A DPPCX 380     127.400 313.900  70.900  0.00  0.00            
ATOM   4556  C4A DPPCX 380     127.200 312.300  66.800  0.00  0.00            
ATOM   4557  C1B DPPCX 380     123.400 312.900  78.500  0.00  0.00            
ATOM   4558  C2B DPPCX 380     120.900 312.400  73.900  0.00  0.00            
ATOM   4559  C3B DPPCX 380     119.600 309.700  71.100  0.00  0.00            
ATOM   4560  C4B DPPCX 380     120.300 310.100  65.300  0.00  0.00            
ATOM   4561  NC3 DPPCX 381     138.200 383.100  54.900  0.00  0.00            
ATOM   4562  PO4 DPPCX 381     136.700 380.300  59.700  0.00  0.00            
ATOM   4563  GL1 DPPCX 381     136.000 378.000  64.300  0.00  0.00            
ATOM   4564  GL2 DPPCX 381     137.200 375.600  67.400  0.00  0.00            
ATOM   4565  C1A DPPCX 381     132.700 377.500  67.300  0.00  0.00            
ATOM   4566  C2A DPPCX 381     132.300 376.500  71.800  0.00  0.00            
ATOM   4567  C3A DPPCX 381     132.700 376.000  75.900  0.00  0.00            
ATOM   4568  C4A DPPCX 381     132.800 375.900  80.600  0.00  0.00            
ATOM   4569  C1B DPPCX 381     140.200 372.000  68.900  0.00  0.00            
ATOM   4570  C2B DPPCX 381     143.500 370.400  72.000  0.00  0.00            
ATOM   4571  C3B DPPCX 381     146.000 369.200  75.700  0.00  0.00            
ATOM   4572  C4B DPPCX 381     150.000 369.300  76.700  0.00  0.00            
ATOM   4573  NC3 DPPCX 382     291.000  89.300  85.000  0.00  0.00            
ATOM   4574  PO4 DPPCX 382     293.300  85.400  82.900  0.00  0.00            
ATOM   4575  GL1 DPPCX 382     291.400  87.700  78.800  0.00  0.00            
ATOM   4576  GL2 DPPCX 382     288.400  86.600  79.300  0.00  0.00            
ATOM   4577  C1A DPPCX 382     289.800  89.800  75.700  0.00  0.00            
ATOM   4578  C2A DPPCX 382     287.600  94.100  76.100  0.00  0.00            
ATOM   4579  C3A DPPCX 382     284.300  98.400  76.300  0.00  0.00            
ATOM   4580  C4A DPPCX 382     281.900 101.000  77.200  0.00  0.00            
ATOM   4581  C1B DPPCX 382     287.100  85.500  74.100  0.00  0.00            
ATOM   4582  C2B DPPCX 382     286.400  86.600  70.000  0.00  0.00            
ATOM   4583  C3B DPPCX 382     288.300  88.200  67.300  0.00  0.00            
ATOM   4584  C4B DPPCX 382     288.600  93.500  65.600  0.00  0.00            
ATOM   4585  NC3 DPPCX 383     339.900 254.600 105.500  0.00  0.00            
ATOM   4586  PO4 DPPCX 383     344.300 252.300 104.900  0.00  0.00            
ATOM   4587  GL1 DPPCX 383     345.800 255.100 101.600  0.00  0.00            
ATOM   4588  GL2 DPPCX 383     348.600 254.200 100.800  0.00  0.00            
ATOM   4589  C1A DPPCX 383     344.500 256.800  97.400  0.00  0.00            
ATOM   4590  C2A DPPCX 383     344.000 259.800  93.900  0.00  0.00            
ATOM   4591  C3A DPPCX 383     343.000 262.600  89.800  0.00  0.00            
ATOM   4592  C4A DPPCX 383     338.300 263.100  89.900  0.00  0.00            
ATOM   4593  C1B DPPCX 383     350.600 250.600  98.300  0.00  0.00            
ATOM   4594  C2B DPPCX 383     351.900 249.100  95.400  0.00  0.00            
ATOM   4595  C3B DPPCX 383     350.800 247.600  90.500  0.00  0.00            
ATOM   4596  C4B DPPCX 383     350.400 248.900  86.300  0.00  0.00            
ATOM   4597  NC3 DPPCX 384     158.200  76.400  26.200  0.00  0.00            
ATOM   4598  PO4 DPPCX 384     153.900  74.000  24.800  0.00  0.00            
ATOM   4599  GL1 DPPCX 384     153.500  73.600  28.300  0.00  0.00            
ATOM   4600  GL2 DPPCX 384     156.900  72.900  29.400  0.00  0.00            
ATOM   4601  C1A DPPCX 384     150.700  74.800  31.000  0.00  0.00            
ATOM   4602  C2A DPPCX 384     149.900  77.500  34.400  0.00  0.00            
ATOM   4603  C3A DPPCX 384     148.600  80.600  38.400  0.00  0.00            
ATOM   4604  C4A DPPCX 384     145.700  81.400  40.800  0.00  0.00            
ATOM   4605  C1B DPPCX 384     158.500  72.000  33.300  0.00  0.00            
ATOM   4606  C2B DPPCX 384     159.500  71.100  36.300  0.00  0.00            
ATOM   4607  C3B DPPCX 384     160.100  70.900  40.400  0.00  0.00            
ATOM   4608  C4B DPPCX 384     162.300  69.200  43.900  0.00  0.00            
ATOM   4609  NC3 DPPCX 385     233.000  89.600  82.000  0.00  0.00            
ATOM   4610  PO4 DPPCX 385     234.300  91.400  78.300  0.00  0.00            
ATOM   4611  GL1 DPPCX 385     235.500  91.600  73.600  0.00  0.00            
ATOM   4612  GL2 DPPCX 385     235.100  94.700  73.000  0.00  0.00            
ATOM   4613  C1A DPPCX 385     236.600  91.000  69.300  0.00  0.00            
ATOM   4614  C2A DPPCX 385     234.000  90.400  65.900  0.00  0.00            
ATOM   4615  C3A DPPCX 385     235.600  88.300  62.200  0.00  0.00            
ATOM   4616  C4A DPPCX 385     238.800  87.800  59.900  0.00  0.00            
ATOM   4617  C1B DPPCX 385     233.100  94.400  68.600  0.00  0.00            
ATOM   4618  C2B DPPCX 385     229.900  94.200  65.900  0.00  0.00            
ATOM   4619  C3B DPPCX 385     230.800  96.500  62.200  0.00  0.00            
ATOM   4620  C4B DPPCX 385     228.400  95.500  58.200  0.00  0.00            
ATOM   4621  NC3 DPPCX 386     312.300 130.100  83.800  0.00  0.00            
ATOM   4622  PO4 DPPCX 386     306.700 128.800  83.100  0.00  0.00            
ATOM   4623  GL1 DPPCX 386     310.100 129.300  79.500  0.00  0.00            
ATOM   4624  GL2 DPPCX 386     312.700 131.700  78.400  0.00  0.00            
ATOM   4625  C1A DPPCX 386     311.100 127.900  75.200  0.00  0.00            
ATOM   4626  C2A DPPCX 386     310.600 126.600  71.400  0.00  0.00            
ATOM   4627  C3A DPPCX 386     309.500 127.600  67.600  0.00  0.00            
ATOM   4628  C4A DPPCX 386     310.600 129.900  63.700  0.00  0.00            
ATOM   4629  C1B DPPCX 386     314.700 136.200  77.300  0.00  0.00            
ATOM   4630  C2B DPPCX 386     315.100 139.700  75.000  0.00  0.00            
ATOM   4631  C3B DPPCX 386     315.600 140.100  69.900  0.00  0.00            
ATOM   4632  C4B DPPCX 386     316.600 139.600  66.200  0.00  0.00            
ATOM   4633  NC3 DPPCX 387     316.900-126.100   6.700  0.00  0.00            
ATOM   4634  PO4 DPPCX 387     321.200-126.800   6.800  0.00  0.00            
ATOM   4635  GL1 DPPCX 387     319.900-127.400  10.600  0.00  0.00            
ATOM   4636  GL2 DPPCX 387     317.800-124.700  11.400  0.00  0.00            
ATOM   4637  C1A DPPCX 387     319.600-128.800  14.700  0.00  0.00            
ATOM   4638  C2A DPPCX 387     319.000-129.300  18.900  0.00  0.00            
ATOM   4639  C3A DPPCX 387     316.600-130.100  22.800  0.00  0.00            
ATOM   4640  C4A DPPCX 387     315.000-132.000  26.400  0.00  0.00            
ATOM   4641  C1B DPPCX 387     316.400-124.900  15.300  0.00  0.00            
ATOM   4642  C2B DPPCX 387     318.200-124.200  19.200  0.00  0.00            
ATOM   4643  C3B DPPCX 387     316.900-124.700  24.700  0.00  0.00            
ATOM   4644  C4B DPPCX 387     317.300-125.400  28.800  0.00  0.00            
ATOM   4645  NC3 DPPCX 388     288.300-188.900  31.200  0.00  0.00            
ATOM   4646  PO4 DPPCX 388     285.100-191.900  31.000  0.00  0.00            
ATOM   4647  GL1 DPPCX 388     284.400-189.300  27.000  0.00  0.00            
ATOM   4648  GL2 DPPCX 388     285.900-187.300  26.800  0.00  0.00            
ATOM   4649  C1A DPPCX 388     283.800-190.100  23.200  0.00  0.00            
ATOM   4650  C2A DPPCX 388     282.900-188.400  18.500  0.00  0.00            
ATOM   4651  C3A DPPCX 388     285.700-187.600  15.000  0.00  0.00            
ATOM   4652  C4A DPPCX 388     285.600-186.300   9.300  0.00  0.00            
ATOM   4653  C1B DPPCX 388     287.900-187.700  23.000  0.00  0.00            
ATOM   4654  C2B DPPCX 388     288.000-185.600  19.800  0.00  0.00            
ATOM   4655  C3B DPPCX 388     289.600-184.200  15.700  0.00  0.00            
ATOM   4656  C4B DPPCX 388     288.200-182.700  11.700  0.00  0.00            
ATOM   4657  NC3 DPPCX 389     477.800  96.700 109.900  0.00  0.00            
ATOM   4658  PO4 DPPCX 389     475.900  99.500 109.600  0.00  0.00            
ATOM   4659  GL1 DPPCX 389     478.400 100.400 106.200  0.00  0.00            
ATOM   4660  GL2 DPPCX 389     479.100 103.900 107.100  0.00  0.00            
ATOM   4661  C1A DPPCX 389     476.700 101.900 101.900  0.00  0.00            
ATOM   4662  C2A DPPCX 389     474.300 104.100  98.700  0.00  0.00            
ATOM   4663  C3A DPPCX 389     473.500 104.400  93.900  0.00  0.00            
ATOM   4664  C4A DPPCX 389     473.900 106.700  90.500  0.00  0.00            
ATOM   4665  C1B DPPCX 389     478.300 106.600 104.000  0.00  0.00            
ATOM   4666  C2B DPPCX 389     477.100 110.300 103.300  0.00  0.00            
ATOM   4667  C3B DPPCX 389     476.200 109.500  98.800  0.00  0.00            
ATOM   4668  C4B DPPCX 389     476.100 108.200  95.300  0.00  0.00            
ATOM   4669  NC3 DPPCX 390     447.400 127.700 111.500  0.00  0.00            
ATOM   4670  PO4 DPPCX 390     449.100 132.100 112.100  0.00  0.00            
ATOM   4671  GL1 DPPCX 390     449.800 133.000 109.000  0.00  0.00            
ATOM   4672  GL2 DPPCX 390     454.000 134.000 107.800  0.00  0.00            
ATOM   4673  C1A DPPCX 390     449.400 133.400 105.000  0.00  0.00            
ATOM   4674  C2A DPPCX 390     450.600 134.500 101.000  0.00  0.00            
ATOM   4675  C3A DPPCX 390     450.200 136.200  98.200  0.00  0.00            
ATOM   4676  C4A DPPCX 390     453.100 137.500  95.000  0.00  0.00            
ATOM   4677  C1B DPPCX 390     454.700 133.800 103.700  0.00  0.00            
ATOM   4678  C2B DPPCX 390     455.500 136.500  99.800  0.00  0.00            
ATOM   4679  C3B DPPCX 390     455.700 140.700  97.200  0.00  0.00            
ATOM   4680  C4B DPPCX 390     457.500 142.400  94.100  0.00  0.00            
ATOM   4681  NC3 DPPCX 391     363.500 197.300  56.700  0.00  0.00            
ATOM   4682  PO4 DPPCX 391     362.800 193.900  53.800  0.00  0.00            
ATOM   4683  GL1 DPPCX 391     361.600 192.300  57.900  0.00  0.00            
ATOM   4684  GL2 DPPCX 391     362.600 193.400  59.800  0.00  0.00            
ATOM   4685  C1A DPPCX 391     358.900 190.400  62.100  0.00  0.00            
ATOM   4686  C2A DPPCX 391     358.800 188.900  65.700  0.00  0.00            
ATOM   4687  C3A DPPCX 391     362.100 189.400  68.500  0.00  0.00            
ATOM   4688  C4A DPPCX 391     363.100 188.400  72.700  0.00  0.00            
ATOM   4689  C1B DPPCX 391     362.600 194.100  65.000  0.00  0.00            
ATOM   4690  C2B DPPCX 391     361.400 194.700  69.300  0.00  0.00            
ATOM   4691  C3B DPPCX 391     360.200 197.000  71.900  0.00  0.00            
ATOM   4692  C4B DPPCX 391     359.800 199.200  75.800  0.00  0.00            
ATOM   4693  NC3 DPPCX 392     464.400 -49.300  31.500  0.00  0.00            
ATOM   4694  PO4 DPPCX 392     463.900 -52.900  33.800  0.00  0.00            
ATOM   4695  GL1 DPPCX 392     461.800 -52.300  37.700  0.00  0.00            
ATOM   4696  GL2 DPPCX 392     460.400 -55.800  37.300  0.00  0.00            
ATOM   4697  C1A DPPCX 392     462.000 -49.500  41.400  0.00  0.00            
ATOM   4698  C2A DPPCX 392     460.400 -49.000  45.900  0.00  0.00            
ATOM   4699  C3A DPPCX 392     461.900 -50.600  49.500  0.00  0.00            
ATOM   4700  C4A DPPCX 392     464.700 -53.500  52.700  0.00  0.00            
ATOM   4701  C1B DPPCX 392     459.200 -54.500  41.900  0.00  0.00            
ATOM   4702  C2B DPPCX 392     458.400 -54.200  45.900  0.00  0.00            
ATOM   4703  C3B DPPCX 392     458.100 -53.900  50.200  0.00  0.00            
ATOM   4704  C4B DPPCX 392     458.700 -55.000  54.400  0.00  0.00            
ATOM   4705  NC3 DPPCX 393     199.100  98.000  70.200  0.00  0.00            
ATOM   4706  PO4 DPPCX 393     202.500  96.900  70.100  0.00  0.00            
ATOM   4707  GL1 DPPCX 393     205.500  95.600  67.200  0.00  0.00            
ATOM   4708  GL2 DPPCX 393     208.100  95.000  68.400  0.00  0.00            
ATOM   4709  C1A DPPCX 393     204.500  94.600  62.300  0.00  0.00            
ATOM   4710  C2A DPPCX 393     203.100  94.200  58.100  0.00  0.00            
ATOM   4711  C3A DPPCX 393     203.400  90.400  55.900  0.00  0.00            
ATOM   4712  C4A DPPCX 393     206.700  89.400  53.400  0.00  0.00            
ATOM   4713  C1B DPPCX 393     210.900  95.500  64.300  0.00  0.00            
ATOM   4714  C2B DPPCX 393     211.700  95.400  59.900  0.00  0.00            
ATOM   4715  C3B DPPCX 393     211.900  94.300  55.200  0.00  0.00            
ATOM   4716  C4B DPPCX 393     210.300  94.200  51.000  0.00  0.00            
ATOM   4717  NC3 DPPCX 394     332.000 364.500  74.900  0.00  0.00            
ATOM   4718  PO4 DPPCX 394     335.200 362.600  78.700  0.00  0.00            
ATOM   4719  GL1 DPPCX 394     334.200 362.800  82.600  0.00  0.00            
ATOM   4720  GL2 DPPCX 394     335.600 365.200  84.600  0.00  0.00            
ATOM   4721  C1A DPPCX 394     330.500 364.700  85.000  0.00  0.00            
ATOM   4722  C2A DPPCX 394     330.400 367.300  88.800  0.00  0.00            
ATOM   4723  C3A DPPCX 394     326.200 365.500  90.100  0.00  0.00            
ATOM   4724  C4A DPPCX 394     321.500 364.200  89.600  0.00  0.00            
ATOM   4725  C1B DPPCX 394     335.100 367.200  88.500  0.00  0.00            
ATOM   4726  C2B DPPCX 394     333.800 367.200  93.000  0.00  0.00            
ATOM   4727  C3B DPPCX 394     331.100 368.800  96.400  0.00  0.00            
ATOM   4728  C4B DPPCX 394     328.600 366.100  98.300  0.00  0.00            
ATOM   4729  NC3 DPPCX 395     189.100 291.800  93.100  0.00  0.00            
ATOM   4730  PO4 DPPCX 395     191.300 288.200  90.300  0.00  0.00            
ATOM   4731  GL1 DPPCX 395     194.700 290.500  87.400  0.00  0.00            
ATOM   4732  GL2 DPPCX 395     191.400 291.000  83.100  0.00  0.00            
ATOM   4733  C1A DPPCX 395     195.700 292.200  83.800  0.00  0.00            
ATOM   4734  C2A DPPCX 395     197.000 293.100  80.000  0.00  0.00            
ATOM   4735  C3A DPPCX 395     201.300 293.000  78.000  0.00  0.00            
ATOM   4736  C4A DPPCX 395     203.300 296.700  75.100  0.00  0.00            
ATOM   4737  C1B DPPCX 395     192.700 290.900  78.900  0.00  0.00            
ATOM   4738  C2B DPPCX 395     192.300 292.400  74.700  0.00  0.00            
ATOM   4739  C3B DPPCX 395     191.700 298.000  72.700  0.00  0.00            
ATOM   4740  C4B DPPCX 395     188.200 297.600  69.900  0.00  0.00            
ATOM   4741  NC3 DPPCX 396     409.300 119.200  98.900  0.00  0.00            
ATOM   4742  PO4 DPPCX 396     409.200 114.700  98.600  0.00  0.00            
ATOM   4743  GL1 DPPCX 396     409.500 116.200  93.900  0.00  0.00            
ATOM   4744  GL2 DPPCX 396     406.100 115.600  92.600  0.00  0.00            
ATOM   4745  C1A DPPCX 396     411.200 115.800  89.700  0.00  0.00            
ATOM   4746  C2A DPPCX 396     409.300 115.300  84.900  0.00  0.00            
ATOM   4747  C3A DPPCX 396     410.000 113.200  81.100  0.00  0.00            
ATOM   4748  C4A DPPCX 396     408.200 111.600  78.700  0.00  0.00            
ATOM   4749  C1B DPPCX 396     406.300 116.900  88.700  0.00  0.00            
ATOM   4750  C2B DPPCX 396     407.100 120.600  86.200  0.00  0.00            
ATOM   4751  C3B DPPCX 396     408.200 119.500  81.800  0.00  0.00            
ATOM   4752  C4B DPPCX 396     410.100 119.800  78.300  0.00  0.00            
ATOM   4753  NC3 DPPCX 397     188.800 138.800  71.500  0.00  0.00            
ATOM   4754  PO4 DPPCX 397     190.200 135.500  69.700  0.00  0.00            
ATOM   4755  GL1 DPPCX 397     189.400 134.300  65.800  0.00  0.00            
ATOM   4756  GL2 DPPCX 397     188.100 131.600  65.300  0.00  0.00            
ATOM   4757  C1A DPPCX 397     191.400 134.700  62.100  0.00  0.00            
ATOM   4758  C2A DPPCX 397     193.300 135.000  58.800  0.00  0.00            
ATOM   4759  C3A DPPCX 397     194.600 135.600  54.500  0.00  0.00            
ATOM   4760  C4A DPPCX 397     197.500 134.000  51.500  0.00  0.00            
ATOM   4761  C1B DPPCX 397     187.600 129.100  61.600  0.00  0.00            
ATOM   4762  C2B DPPCX 397     189.100 131.200  57.800  0.00  0.00            
ATOM   4763  C3B DPPCX 397     192.800 131.000  55.800  0.00  0.00            
ATOM   4764  C4B DPPCX 397     195.900 129.400  52.700  0.00  0.00            
ATOM   4765  NC3 DPPCX 398     351.200-191.300  36.800  0.00  0.00            
ATOM   4766  PO4 DPPCX 398     352.200-194.900  33.500  0.00  0.00            
ATOM   4767  GL1 DPPCX 398     352.900-193.200  29.300  0.00  0.00            
ATOM   4768  GL2 DPPCX 398     350.000-193.500  27.300  0.00  0.00            
ATOM   4769  C1A DPPCX 398     354.200-190.200  25.500  0.00  0.00            
ATOM   4770  C2A DPPCX 398     358.400-189.700  22.100  0.00  0.00            
ATOM   4771  C3A DPPCX 398     359.000-189.200  17.900  0.00  0.00            
ATOM   4772  C4A DPPCX 398     360.000-189.400  13.500  0.00  0.00            
ATOM   4773  C1B DPPCX 398     351.400-193.400  23.200  0.00  0.00            
ATOM   4774  C2B DPPCX 398     354.100-191.200  20.400  0.00  0.00            
ATOM   4775  C3B DPPCX 398     353.400-189.700  16.500  0.00  0.00            
ATOM   4776  C4B DPPCX 398     354.700-187.600  12.700  0.00  0.00            
ATOM   4777  NC3 DPPCX 399     250.100-111.700  -2.600  0.00  0.00            
ATOM   4778  PO4 DPPCX 399     252.600-108.400   0.800  0.00  0.00            
ATOM   4779  GL1 DPPCX 399     251.600-109.000   5.600  0.00  0.00            
ATOM   4780  GL2 DPPCX 399     249.300-106.700   7.000  0.00  0.00            
ATOM   4781  C1A DPPCX 399     252.300-109.500  10.200  0.00  0.00            
ATOM   4782  C2A DPPCX 399     254.500-108.000  14.600  0.00  0.00            
ATOM   4783  C3A DPPCX 399     251.800-110.300  17.800  0.00  0.00            
ATOM   4784  C4A DPPCX 399     252.600-113.800  21.200  0.00  0.00            
ATOM   4785  C1B DPPCX 399     248.100-107.800  11.100  0.00  0.00            
ATOM   4786  C2B DPPCX 399     247.800-108.500  14.200  0.00  0.00            
ATOM   4787  C3B DPPCX 399     246.200-108.800  18.800  0.00  0.00            
ATOM   4788  C4B DPPCX 399     244.400-108.400  21.700  0.00  0.00            
ATOM   4789  NC3 DPPCX 400     140.000 293.000  89.400  0.00  0.00            
ATOM   4790  PO4 DPPCX 400     138.700 289.900  85.200  0.00  0.00            
ATOM   4791  GL1 DPPCX 400     139.000 293.500  81.800  0.00  0.00            
ATOM   4792  GL2 DPPCX 400     141.500 293.600  78.900  0.00  0.00            
ATOM   4793  C1A DPPCX 400     137.100 295.000  78.300  0.00  0.00            
ATOM   4794  C2A DPPCX 400     137.800 295.400  74.000  0.00  0.00            
ATOM   4795  C3A DPPCX 400     138.300 297.900  71.100  0.00  0.00            
ATOM   4796  C4A DPPCX 400     137.300 297.300  67.700  0.00  0.00            
ATOM   4797  C1B DPPCX 400     143.000 293.500  74.800  0.00  0.00            
ATOM   4798  C2B DPPCX 400     146.000 291.600  71.700  0.00  0.00            
ATOM   4799  C3B DPPCX 400     147.800 294.200  69.800  0.00  0.00            
ATOM   4800  C4B DPPCX 400     151.600 295.000  66.800  0.00  0.00            
ATOM   4801  NC3 DPPCX 401     310.000 200.000  86.800  0.00  0.00            
ATOM   4802  PO4 DPPCX 401     312.300 203.400  87.400  0.00  0.00            
ATOM   4803  GL1 DPPCX 401     311.200 206.800  85.300  0.00  0.00            
ATOM   4804  GL2 DPPCX 401     314.800 207.500  83.800  0.00  0.00            
ATOM   4805  C1A DPPCX 401     310.800 209.800  81.700  0.00  0.00            
ATOM   4806  C2A DPPCX 401     312.400 210.600  78.900  0.00  0.00            
ATOM   4807  C3A DPPCX 401     311.800 208.500  75.700  0.00  0.00            
ATOM   4808  C4A DPPCX 401     310.900 208.700  71.500  0.00  0.00            
ATOM   4809  C1B DPPCX 401     315.300 206.600  80.400  0.00  0.00            
ATOM   4810  C2B DPPCX 401     316.100 206.400  75.900  0.00  0.00            
ATOM   4811  C3B DPPCX 401     316.400 207.900  72.800  0.00  0.00            
ATOM   4812  C4B DPPCX 401     319.500 208.500  69.100  0.00  0.00            
ATOM   4813  NC3 DPPCX 402     241.000 522.100 110.800  0.00  0.00            
ATOM   4814  PO4 DPPCX 402     245.200 520.600 111.300  0.00  0.00            
ATOM   4815  GL1 DPPCX 402     244.500 518.900 114.700  0.00  0.00            
ATOM   4816  GL2 DPPCX 402     246.900 516.500 113.600  0.00  0.00            
ATOM   4817  C1A DPPCX 402     244.600 517.400 118.600  0.00  0.00            
ATOM   4818  C2A DPPCX 402     244.300 519.400 122.000  0.00  0.00            
ATOM   4819  C3A DPPCX 402     245.300 521.700 125.900  0.00  0.00            
ATOM   4820  C4A DPPCX 402     247.400 524.700 128.800  0.00  0.00            
ATOM   4821  C1B DPPCX 402     248.000 513.700 118.200  0.00  0.00            
ATOM   4822  C2B DPPCX 402     250.400 511.700 120.300  0.00  0.00            
ATOM   4823  C3B DPPCX 402     254.200 511.600 121.500  0.00  0.00            
ATOM   4824  C4B DPPCX 402     255.500 508.400 125.200  0.00  0.00            
ATOM   4825  NC3 DPPCX 403     324.700 124.200  84.400  0.00  0.00            
ATOM   4826  PO4 DPPCX 403     321.400 126.600  86.100  0.00  0.00            
ATOM   4827  GL1 DPPCX 403     320.300 125.700  82.900  0.00  0.00            
ATOM   4828  GL2 DPPCX 403     322.100 125.500  80.600  0.00  0.00            
ATOM   4829  C1A DPPCX 403     317.800 128.300  78.700  0.00  0.00            
ATOM   4830  C2A DPPCX 403     315.800 127.300  74.000  0.00  0.00            
ATOM   4831  C3A DPPCX 403     316.100 125.100  70.400  0.00  0.00            
ATOM   4832  C4A DPPCX 403     314.100 126.200  66.100  0.00  0.00            
ATOM   4833  C1B DPPCX 403     323.900 126.700  76.800  0.00  0.00            
ATOM   4834  C2B DPPCX 403     321.400 126.500  72.600  0.00  0.00            
ATOM   4835  C3B DPPCX 403     320.600 126.600  68.000  0.00  0.00            
ATOM   4836  C4B DPPCX 403     320.600 124.900  64.000  0.00  0.00            
ATOM   4837  NC3 DPPCX 404     429.900-100.300  26.500  0.00  0.00            
ATOM   4838  PO4 DPPCX 404     426.800 -98.100  23.300  0.00  0.00            
ATOM   4839  GL1 DPPCX 404     425.600 -98.200  28.000  0.00  0.00            
ATOM   4840  GL2 DPPCX 404     426.500-100.700  30.500  0.00  0.00            
ATOM   4841  C1A DPPCX 404     423.800 -96.300  30.000  0.00  0.00            
ATOM   4842  C2A DPPCX 404     422.800 -96.200  34.600  0.00  0.00            
ATOM   4843  C3A DPPCX 404     423.100 -98.500  37.700  0.00  0.00            
ATOM   4844  C4A DPPCX 404     424.700 -98.800  41.300  0.00  0.00            
ATOM   4845  C1B DPPCX 404     431.200-101.000  33.100  0.00  0.00            
ATOM   4846  C2B DPPCX 404     432.400-104.600  36.000  0.00  0.00            
ATOM   4847  C3B DPPCX 404     435.900-105.900  37.400  0.00  0.00            
ATOM   4848  C4B DPPCX 404     439.800-105.900  39.300  0.00  0.00            
ATOM   4849  NC3 DPPCX 405     121.600 266.200  34.500  0.00  0.00            
ATOM   4850  PO4 DPPCX 405     123.300 263.700  38.400  0.00  0.00            
ATOM   4851  GL1 DPPCX 405     122.300 259.600  40.400  0.00  0.00            
ATOM   4852  GL2 DPPCX 405     118.600 260.200  41.200  0.00  0.00            
ATOM   4853  C1A DPPCX 405     122.600 260.800  45.000  0.00  0.00            
ATOM   4854  C2A DPPCX 405     121.800 261.300  50.200  0.00  0.00            
ATOM   4855  C3A DPPCX 405     119.400 260.300  53.500  0.00  0.00            
ATOM   4856  C4A DPPCX 405     116.400 261.500  57.600  0.00  0.00            
ATOM   4857  C1B DPPCX 405     118.200 259.300  46.800  0.00  0.00            
ATOM   4858  C2B DPPCX 405     118.700 257.000  49.900  0.00  0.00            
ATOM   4859  C3B DPPCX 405     117.400 256.200  54.100  0.00  0.00            
ATOM   4860  C4B DPPCX 405     117.600 256.600  58.000  0.00  0.00            
ATOM   4861  NC3 DPPCX 406     263.100  37.600  39.200  0.00  0.00            
ATOM   4862  PO4 DPPCX 406     260.200  38.000  36.700  0.00  0.00            
ATOM   4863  GL1 DPPCX 406     259.100  35.800  41.400  0.00  0.00            
ATOM   4864  GL2 DPPCX 406     255.200  35.600  41.100  0.00  0.00            
ATOM   4865  C1A DPPCX 406     259.600  36.500  45.500  0.00  0.00            
ATOM   4866  C2A DPPCX 406     260.200  35.600  49.400  0.00  0.00            
ATOM   4867  C3A DPPCX 406     259.900  34.100  54.200  0.00  0.00            
ATOM   4868  C4A DPPCX 406     259.200  35.900  57.900  0.00  0.00            
ATOM   4869  C1B DPPCX 406     252.600  36.200  44.600  0.00  0.00            
ATOM   4870  C2B DPPCX 406     248.700  37.100  46.100  0.00  0.00            
ATOM   4871  C3B DPPCX 406     245.800  39.000  49.300  0.00  0.00            
ATOM   4872  C4B DPPCX 406     245.400  38.700  53.700  0.00  0.00            
ATOM   4873  NC3 DPPCX 407     330.300 230.800  54.800  0.00  0.00            
ATOM   4874  PO4 DPPCX 407     327.700 234.300  55.000  0.00  0.00            
ATOM   4875  GL1 DPPCX 407     325.000 233.000  58.400  0.00  0.00            
ATOM   4876  GL2 DPPCX 407     324.200 235.400  61.400  0.00  0.00            
ATOM   4877  C1A DPPCX 407     323.600 230.200  61.800  0.00  0.00            
ATOM   4878  C2A DPPCX 407     323.100 229.100  65.200  0.00  0.00            
ATOM   4879  C3A DPPCX 407     322.500 231.000  69.600  0.00  0.00            
ATOM   4880  C4A DPPCX 407     323.500 230.600  73.200  0.00  0.00            
ATOM   4881  C1B DPPCX 407     326.800 233.200  63.800  0.00  0.00            
ATOM   4882  C2B DPPCX 407     327.200 230.900  67.600  0.00  0.00            
ATOM   4883  C3B DPPCX 407     328.300 230.400  72.100  0.00  0.00            
ATOM   4884  C4B DPPCX 407     329.200 229.000  76.400  0.00  0.00            
ATOM   4885  NC3 DPPCX 408     335.800-144.900   3.900  0.00  0.00            
ATOM   4886  PO4 DPPCX 408     339.300-147.700   5.300  0.00  0.00            
ATOM   4887  GL1 DPPCX 408     338.800-150.500   8.500  0.00  0.00            
ATOM   4888  GL2 DPPCX 408     335.600-152.700   8.200  0.00  0.00            
ATOM   4889  C1A DPPCX 408     338.800-153.900  12.000  0.00  0.00            
ATOM   4890  C2A DPPCX 408     339.500-154.100  15.400  0.00  0.00            
ATOM   4891  C3A DPPCX 408     339.500-153.200  20.200  0.00  0.00            
ATOM   4892  C4A DPPCX 408     338.300-152.800  24.200  0.00  0.00            
ATOM   4893  C1B DPPCX 408     334.600-156.100   9.600  0.00  0.00            
ATOM   4894  C2B DPPCX 408     332.400-158.500  12.300  0.00  0.00            
ATOM   4895  C3B DPPCX 408     333.300-160.600  16.400  0.00  0.00            
ATOM   4896  C4B DPPCX 408     334.400-161.600  20.400  0.00  0.00            
ATOM   4897  NC3 DPPCX 409     498.200-127.400  67.800  0.00  0.00            
ATOM   4898  PO4 DPPCX 409     492.500-126.700  66.200  0.00  0.00            
ATOM   4899  GL1 DPPCX 409     492.000-123.500  62.100  0.00  0.00            
ATOM   4900  GL2 DPPCX 409     494.600-120.300  61.300  0.00  0.00            
ATOM   4901  C1A DPPCX 409     493.000-124.600  57.200  0.00  0.00            
ATOM   4902  C2A DPPCX 409     493.900-127.300  54.000  0.00  0.00            
ATOM   4903  C3A DPPCX 409     497.500-131.000  52.700  0.00  0.00            
ATOM   4904  C4A DPPCX 409     498.800-134.100  48.900  0.00  0.00            
ATOM   4905  C1B DPPCX 409     493.100-119.500  57.000  0.00  0.00            
ATOM   4906  C2B DPPCX 409     492.900-121.500  52.700  0.00  0.00            
ATOM   4907  C3B DPPCX 409     494.600-124.600  50.300  0.00  0.00            
ATOM   4908  C4B DPPCX 409     495.100-128.400  48.700  0.00  0.00            
ATOM   4909  NC3 DPPCX 410     380.900 302.600  73.500  0.00  0.00            
ATOM   4910  PO4 DPPCX 410     375.900 302.700  73.400  0.00  0.00            
ATOM   4911  GL1 DPPCX 410     377.000 302.600  77.600  0.00  0.00            
ATOM   4912  GL2 DPPCX 410     372.700 301.800  78.100  0.00  0.00            
ATOM   4913  C1A DPPCX 410     376.000 300.900  81.300  0.00  0.00            
ATOM   4914  C2A DPPCX 410     375.300 299.300  85.500  0.00  0.00            
ATOM   4915  C3A DPPCX 410     377.600 297.000  88.300  0.00  0.00            
ATOM   4916  C4A DPPCX 410     377.400 294.000  92.600  0.00  0.00            
ATOM   4917  C1B DPPCX 410     371.600 301.600  83.000  0.00  0.00            
ATOM   4918  C2B DPPCX 410     371.400 304.200  86.000  0.00  0.00            
ATOM   4919  C3B DPPCX 410     372.000 305.100  90.600  0.00  0.00            
ATOM   4920  C4B DPPCX 410     371.800 309.700  93.300  0.00  0.00            
ATOM   4921  NC3 DPPCX 411     393.100 156.400  96.700  0.00  0.00            
ATOM   4922  PO4 DPPCX 411     395.100 160.200  97.800  0.00  0.00            
ATOM   4923  GL1 DPPCX 411     396.400 159.700  93.800  0.00  0.00            
ATOM   4924  GL2 DPPCX 411     395.600 156.400  91.900  0.00  0.00            
ATOM   4925  C1A DPPCX 411     396.500 161.700  89.600  0.00  0.00            
ATOM   4926  C2A DPPCX 411     397.300 161.300  85.300  0.00  0.00            
ATOM   4927  C3A DPPCX 411     399.300 161.100  82.300  0.00  0.00            
ATOM   4928  C4A DPPCX 411     400.000 162.700  78.900  0.00  0.00            
ATOM   4929  C1B DPPCX 411     395.000 157.300  87.300  0.00  0.00            
ATOM   4930  C2B DPPCX 411     395.100 157.400  83.100  0.00  0.00            
ATOM   4931  C3B DPPCX 411     392.800 156.600  80.100  0.00  0.00            
ATOM   4932  C4B DPPCX 411     393.500 158.100  75.500  0.00  0.00            
ATOM   4933  NC3 DPPCX 412     438.100-113.300  17.800  0.00  0.00            
ATOM   4934  PO4 DPPCX 412     441.400-116.900  18.300  0.00  0.00            
ATOM   4935  GL1 DPPCX 412     443.900-118.800  21.300  0.00  0.00            
ATOM   4936  GL2 DPPCX 412     447.900-119.800  20.900  0.00  0.00            
ATOM   4937  C1A DPPCX 412     445.200-120.300  25.100  0.00  0.00            
ATOM   4938  C2A DPPCX 412     443.000-123.700  27.900  0.00  0.00            
ATOM   4939  C3A DPPCX 412     444.900-126.400  30.700  0.00  0.00            
ATOM   4940  C4A DPPCX 412     445.900-126.000  35.400  0.00  0.00            
ATOM   4941  C1B DPPCX 412     449.900-120.500  25.000  0.00  0.00            
ATOM   4942  C2B DPPCX 412     453.700-119.800  27.300  0.00  0.00            
ATOM   4943  C3B DPPCX 412     455.800-120.900  31.000  0.00  0.00            
ATOM   4944  C4B DPPCX 412     457.500-118.200  33.500  0.00  0.00            
ATOM   4945  NC3 DPPCX 413     180.200 271.500  38.600  0.00  0.00            
ATOM   4946  PO4 DPPCX 413     181.700 271.100  42.800  0.00  0.00            
ATOM   4947  GL1 DPPCX 413     183.000 271.400  47.000  0.00  0.00            
ATOM   4948  GL2 DPPCX 413     179.200 271.300  48.800  0.00  0.00            
ATOM   4949  C1A DPPCX 413     182.900 267.900  51.100  0.00  0.00            
ATOM   4950  C2A DPPCX 413     182.800 268.500  54.800  0.00  0.00            
ATOM   4951  C3A DPPCX 413     184.300 270.500  57.700  0.00  0.00            
ATOM   4952  C4A DPPCX 413     184.300 272.500  61.700  0.00  0.00            
ATOM   4953  C1B DPPCX 413     177.400 269.200  53.100  0.00  0.00            
ATOM   4954  C2B DPPCX 413     178.500 268.200  58.900  0.00  0.00            
ATOM   4955  C3B DPPCX 413     177.800 265.700  63.000  0.00  0.00            
ATOM   4956  C4B DPPCX 413     180.300 262.700  64.600  0.00  0.00            
ATOM   4957  NC3 DPPCX 414     165.800 232.600  84.100  0.00  0.00            
ATOM   4958  PO4 DPPCX 414     162.200 233.900  80.200  0.00  0.00            
ATOM   4959  GL1 DPPCX 414     161.700 233.500  75.300  0.00  0.00            
ATOM   4960  GL2 DPPCX 414     160.300 231.100  73.700  0.00  0.00            
ATOM   4961  C1A DPPCX 414     163.100 236.500  71.600  0.00  0.00            
ATOM   4962  C2A DPPCX 414     167.200 237.100  70.000  0.00  0.00            
ATOM   4963  C3A DPPCX 414     168.800 237.400  66.000  0.00  0.00            
ATOM   4964  C4A DPPCX 414     168.500 238.100  61.700  0.00  0.00            
ATOM   4965  C1B DPPCX 414     158.900 233.500  70.800  0.00  0.00            
ATOM   4966  C2B DPPCX 414     159.000 238.300  68.600  0.00  0.00            
ATOM   4967  C3B DPPCX 414     160.600 239.900  64.300  0.00  0.00            
ATOM   4968  C4B DPPCX 414     159.700 243.300  62.300  0.00  0.00            
ATOM   4969  NC3 DPPCX 415     202.100 500.600 154.500  0.00  0.00            
ATOM   4970  PO4 DPPCX 415     203.800 501.800 151.000  0.00  0.00            
ATOM   4971  GL1 DPPCX 415     205.400 503.100 147.600  0.00  0.00            
ATOM   4972  GL2 DPPCX 415     204.500 506.300 145.900  0.00  0.00            
ATOM   4973  C1A DPPCX 415     208.900 504.500 145.000  0.00  0.00            
ATOM   4974  C2A DPPCX 415     210.100 505.800 141.800  0.00  0.00            
ATOM   4975  C3A DPPCX 415     212.900 506.200 138.900  0.00  0.00            
ATOM   4976  C4A DPPCX 415     216.400 507.900 139.200  0.00  0.00            
ATOM   4977  C1B DPPCX 415     205.200 505.100 142.100  0.00  0.00            
ATOM   4978  C2B DPPCX 415     206.900 506.700 137.600  0.00  0.00            
ATOM   4979  C3B DPPCX 415     205.500 508.700 133.300  0.00  0.00            
ATOM   4980  C4B DPPCX 415     203.600 510.400 129.300  0.00  0.00            
ATOM   4981  NC3 DPPCX 416     315.200-169.800  -9.700  0.00  0.00            
ATOM   4982  PO4 DPPCX 416     312.700-170.000  -5.500  0.00  0.00            
ATOM   4983  GL1 DPPCX 416     312.500-172.900  -2.000  0.00  0.00            
ATOM   4984  GL2 DPPCX 416     309.000-171.400  -2.300  0.00  0.00            
ATOM   4985  C1A DPPCX 416     313.300-173.600   1.600  0.00  0.00            
ATOM   4986  C2A DPPCX 416     311.800-176.600   3.500  0.00  0.00            
ATOM   4987  C3A DPPCX 416     310.500-179.700   6.700  0.00  0.00            
ATOM   4988  C4A DPPCX 416     311.600-181.900  10.500  0.00  0.00            
ATOM   4989  C1B DPPCX 416     309.000-171.600   2.500  0.00  0.00            
ATOM   4990  C2B DPPCX 416     310.200-173.200   6.900  0.00  0.00            
ATOM   4991  C3B DPPCX 416     309.400-175.500   9.900  0.00  0.00            
ATOM   4992  C4B DPPCX 416     309.900-177.400  13.900  0.00  0.00            
ATOM   4993  NC3 DPPCX 417     338.200 -87.600  16.900  0.00  0.00            
ATOM   4994  PO4 DPPCX 417     334.700 -89.500  19.900  0.00  0.00            
ATOM   4995  GL1 DPPCX 417     331.700 -90.800  22.900  0.00  0.00            
ATOM   4996  GL2 DPPCX 417     334.100 -92.700  24.300  0.00  0.00            
ATOM   4997  C1A DPPCX 417     331.600 -89.400  27.000  0.00  0.00            
ATOM   4998  C2A DPPCX 417     330.700 -90.100  31.100  0.00  0.00            
ATOM   4999  C3A DPPCX 417     331.700 -88.600  33.900  0.00  0.00            
ATOM   5000  C4A DPPCX 417     336.300 -88.600  34.600  0.00  0.00            
ATOM   5001  C1B DPPCX 417     338.200 -92.500  26.300  0.00  0.00            
ATOM   5002  C2B DPPCX 417     340.400 -89.900  29.600  0.00  0.00            
ATOM   5003  C3B DPPCX 417     342.400 -91.000  33.900  0.00  0.00            
ATOM   5004  C4B DPPCX 417     342.100 -94.100  38.200  0.00  0.00            
ATOM   5005  NC3 DPPCX 418     134.500 246.500  31.200  0.00  0.00            
ATOM   5006  PO4 DPPCX 418     136.300 248.900  35.100  0.00  0.00            
ATOM   5007  GL1 DPPCX 418     136.000 249.100  39.400  0.00  0.00            
ATOM   5008  GL2 DPPCX 418     138.300 251.600  39.300  0.00  0.00            
ATOM   5009  C1A DPPCX 418     133.300 246.600  41.700  0.00  0.00            
ATOM   5010  C2A DPPCX 418     130.400 245.400  45.000  0.00  0.00            
ATOM   5011  C3A DPPCX 418     132.000 243.800  49.700  0.00  0.00            
ATOM   5012  C4A DPPCX 418     133.800 241.900  53.000  0.00  0.00            
ATOM   5013  C1B DPPCX 418     134.200 252.600  42.400  0.00  0.00            
ATOM   5014  C2B DPPCX 418     129.600 252.000  42.900  0.00  0.00            
ATOM   5015  C3B DPPCX 418     128.200 252.200  46.400  0.00  0.00            
ATOM   5016  C4B DPPCX 418     126.800 252.700  50.400  0.00  0.00            
ATOM   5017  NC3 DPPCX 419     267.300 138.900  79.900  0.00  0.00            
ATOM   5018  PO4 DPPCX 419     270.700 137.500  79.700  0.00  0.00            
ATOM   5019  GL1 DPPCX 419     271.800 136.700  75.500  0.00  0.00            
ATOM   5020  GL2 DPPCX 419     274.700 134.900  74.500  0.00  0.00            
ATOM   5021  C1A DPPCX 419     268.600 137.700  72.000  0.00  0.00            
ATOM   5022  C2A DPPCX 419     269.700 136.600  67.200  0.00  0.00            
ATOM   5023  C3A DPPCX 419     267.500 137.500  62.500  0.00  0.00            
ATOM   5024  C4A DPPCX 419     265.800 134.900  60.100  0.00  0.00            
ATOM   5025  C1B DPPCX 419     271.900 132.200  72.400  0.00  0.00            
ATOM   5026  C2B DPPCX 419     273.000 130.300  68.000  0.00  0.00            
ATOM   5027  C3B DPPCX 419     272.300 128.400  63.500  0.00  0.00            
ATOM   5028  C4B DPPCX 419     271.000 127.000  59.000  0.00  0.00            
ATOM   5029  NC3 DPPCX 420     152.000 443.700  83.600  0.00  0.00            
ATOM   5030  PO4 DPPCX 420     149.500 446.000  85.900  0.00  0.00            
ATOM   5031  GL1 DPPCX 420     147.400 444.100  89.100  0.00  0.00            
ATOM   5032  GL2 DPPCX 420     148.800 446.800  91.700  0.00  0.00            
ATOM   5033  C1A DPPCX 420     145.900 440.900  90.500  0.00  0.00            
ATOM   5034  C2A DPPCX 420     147.900 438.000  93.600  0.00  0.00            
ATOM   5035  C3A DPPCX 420     146.300 435.600  98.300  0.00  0.00            
ATOM   5036  C4A DPPCX 420     148.000 433.200 100.000  0.00  0.00            
ATOM   5037  C1B DPPCX 420     146.400 447.900  96.400  0.00  0.00            
ATOM   5038  C2B DPPCX 420     146.300 446.200 100.000  0.00  0.00            
ATOM   5039  C3B DPPCX 420     149.900 446.500 103.100  0.00  0.00            
ATOM   5040  C4B DPPCX 420     151.000 442.600 104.500  0.00  0.00            
ATOM   5041  NC3 DPPCX 421     474.400  73.600 100.800  0.00  0.00            
ATOM   5042  PO4 DPPCX 421     476.300  71.400  97.200  0.00  0.00            
ATOM   5043  GL1 DPPCX 421     477.800  75.000  96.100  0.00  0.00            
ATOM   5044  GL2 DPPCX 421     481.700  76.900  97.300  0.00  0.00            
ATOM   5045  C1A DPPCX 421     478.900  76.500  92.100  0.00  0.00            
ATOM   5046  C2A DPPCX 421     478.800  79.600  89.000  0.00  0.00            
ATOM   5047  C3A DPPCX 421     479.300  82.900  86.400  0.00  0.00            
ATOM   5048  C4A DPPCX 421     480.800  85.200  83.800  0.00  0.00            
ATOM   5049  C1B DPPCX 421     483.700  79.600  94.300  0.00  0.00            
ATOM   5050  C2B DPPCX 421     483.100  82.800  90.900  0.00  0.00            
ATOM   5051  C3B DPPCX 421     484.800  84.800  87.300  0.00  0.00            
ATOM   5052  C4B DPPCX 421     485.800  87.500  84.500  0.00  0.00            
ATOM   5053  NC3 DPPCX 422     130.800 467.500  82.600  0.00  0.00            
ATOM   5054  PO4 DPPCX 422     128.000 465.600  85.000  0.00  0.00            
ATOM   5055  GL1 DPPCX 422     127.500 465.700  90.300  0.00  0.00            
ATOM   5056  GL2 DPPCX 422     125.600 463.200  92.000  0.00  0.00            
ATOM   5057  C1A DPPCX 422     128.500 465.400  95.000  0.00  0.00            
ATOM   5058  C2A DPPCX 422     127.200 463.800  98.700  0.00  0.00            
ATOM   5059  C3A DPPCX 422     125.200 459.600 100.000  0.00  0.00            
ATOM   5060  C4A DPPCX 422     123.600 456.100 100.500  0.00  0.00            
ATOM   5061  C1B DPPCX 422     128.400 460.700  95.400  0.00  0.00            
ATOM   5062  C2B DPPCX 422     127.100 456.600  96.400  0.00  0.00
[truncated: 20,234,749 more chars]
