# Supplementary material for: Membrane Partitioning of Anionic, Ligand-Coated Nanoparticles Is Accompanied by Ligand Snorkeling, Local Disordering, and Cholesterol Depletion
Source: PLoS Comput Biol. 2014 Dec 4;10(12):e1003917. doi: 10.1371/journal.pcbi.1003917 (PMC4256007; doi:10.1371/journal.pcbi.1003917)
Supplement: Dataset S1 — The data used to generate Figures 2, 3, 4, 5, and 6. (ZIP) [file pcbi.1003917.s002.zip › DATA/Figure2/last_frame_20%.pdb]

CRYST1  424.407  460.301  174.677  90.00  90.00  90.00 P 1           1
ATOM      1  P5  NANOX   1     191.600 272.100  97.700  0.00  0.00            
ATOM      2  P5  NANOX   1     193.700 270.100  97.800  0.00  0.00            
ATOM      3  P5  NANOX   1     196.300 268.500  97.400  0.00  0.00            
ATOM      4  P5  NANOX   1     198.400 266.500  96.600  0.00  0.00            
ATOM      5  P5  NANOX   1     200.600 264.900  95.000  0.00  0.00            
ATOM      6  P5  NANOX   1     202.000 263.400  93.100  0.00  0.00            
ATOM      7  P5  NANOX   1     203.300 262.100  90.700  0.00  0.00            
ATOM      8  P5  NANOX   1     204.300 261.400  88.300  0.00  0.00            
ATOM      9  P5  NANOX   1     204.900 260.400  85.100  0.00  0.00            
ATOM     10  P5  NANOX   1     204.900 260.300  82.100  0.00  0.00            
ATOM     11  P5  NANOX   1     204.400 260.300  78.900  0.00  0.00            
ATOM     12  P5  NANOX   1     203.500 261.000  76.100  0.00  0.00            
ATOM     13  P5  NANOX   1     201.800 261.900  73.700  0.00  0.00            
ATOM     14  P5  NANOX   1     200.200 263.100  71.600  0.00  0.00            
ATOM     15  P5  NANOX   1     198.000 264.500  70.000  0.00  0.00            
ATOM     16  P5  NANOX   1     195.700 266.100  68.800  0.00  0.00            
ATOM     17  P5  NANOX   1     193.300 268.000  68.200  0.00  0.00            
ATOM     18  P5  NANOX   1     191.000 269.900  68.200  0.00  0.00            
ATOM     19  P5  NANOX   1     188.800 271.800  68.800  0.00  0.00            
ATOM     20  P5  NANOX   1     186.600 273.500  70.000  0.00  0.00            
ATOM     21  P5  NANOX   1     184.700 275.100  71.800  0.00  0.00            
ATOM     22  P5  NANOX   1     183.000 276.800  74.100  0.00  0.00            
ATOM     23  P5  NANOX   1     182.000 277.800  76.700  0.00  0.00            
ATOM     24  P5  NANOX   1     181.300 278.400  79.600  0.00  0.00            
ATOM     25  P5  NANOX   1     181.400 278.600  82.500  0.00  0.00            
ATOM     26  P5  NANOX   1     181.600 278.600  85.400  0.00  0.00            
ATOM     27  P5  NANOX   1     182.400 278.300  88.500  0.00  0.00            
ATOM     28  P5  NANOX   1     183.400 277.900  91.200  0.00  0.00            
ATOM     29  P5  NANOX   1     185.200 276.700  93.500  0.00  0.00            
ATOM     30  P5  NANOX   1     187.000 275.400  95.400  0.00  0.00            
ATOM     31  P5  NANOX   1     189.200 273.700  96.900  0.00  0.00            
ATOM     32  P5  NANOX   1     189.300 269.300  97.700  0.00  0.00            
ATOM     33  P5  NANOX   1     191.800 267.400  97.100  0.00  0.00            
ATOM     34  P5  NANOX   1     194.200 265.600  97.700  0.00  0.00            
ATOM     35  P5  NANOX   1     196.500 263.900  96.500  0.00  0.00            
ATOM     36  P5  NANOX   1     198.200 262.300  94.500  0.00  0.00            
ATOM     37  P5  NANOX   1     200.200 260.500  93.000  0.00  0.00            
ATOM     38  P5  NANOX   1     201.700 259.100  90.600  0.00  0.00            
ATOM     39  P5  NANOX   1     202.000 258.900  87.500  0.00  0.00            
ATOM     40  P5  NANOX   1     202.700 258.100  84.500  0.00  0.00            
ATOM     41  P5  NANOX   1     202.700 257.700  81.400  0.00  0.00            
ATOM     42  P5  NANOX   1     201.600 258.100  78.500  0.00  0.00            
ATOM     43  P5  NANOX   1     200.600 258.800  75.600  0.00  0.00            
ATOM     44  P5  NANOX   1     198.700 260.100  73.500  0.00  0.00            
ATOM     45  P5  NANOX   1     197.100 260.800  70.700  0.00  0.00            
ATOM     46  P5  NANOX   1     194.800 262.800  69.900  0.00  0.00            
ATOM     47  P5  NANOX   1     192.300 264.500  68.600  0.00  0.00            
ATOM     48  P5  NANOX   1     190.100 266.700  69.300  0.00  0.00            
ATOM     49  P5  NANOX   1     187.600 268.300  68.900  0.00  0.00            
ATOM     50  P5  NANOX   1     185.400 270.100  69.800  0.00  0.00            
ATOM     51  P5  NANOX   1     183.300 271.800  71.600  0.00  0.00            
ATOM     52  P5  NANOX   1     182.100 273.200  74.100  0.00  0.00            
ATOM     53  P5  NANOX   1     181.000 274.500  76.300  0.00  0.00            
ATOM     54  P5  NANOX   1     180.100 275.400  79.300  0.00  0.00            
ATOM     55  P5  NANOX   1     179.000 276.100  82.000  0.00  0.00            
ATOM     56  P5  NANOX   1     179.200 276.200  85.400  0.00  0.00            
ATOM     57  P5  NANOX   1     180.000 275.800  88.200  0.00  0.00            
ATOM     58  P5  NANOX   1     181.600 274.900  91.000  0.00  0.00            
ATOM     59  P5  NANOX   1     183.300 273.900  93.100  0.00  0.00            
ATOM     60  P5  NANOX   1     184.800 272.700  95.500  0.00  0.00            
ATOM     61  P5  NANOX   1     187.300 271.000  96.200  0.00  0.00            
ATOM     62  P5  NANOX   1     193.500 274.600  97.000  0.00  0.00            
ATOM     63  P5  NANOX   1     196.100 272.900  97.700  0.00  0.00            
ATOM     64  P5  NANOX   1     198.500 270.800  96.700  0.00  0.00            
ATOM     65  P5  NANOX   1     200.300 269.000  95.400  0.00  0.00            
ATOM     66  P5  NANOX   1     202.600 267.300  94.400  0.00  0.00            
ATOM     67  P5  NANOX   1     204.600 265.700  92.500  0.00  0.00            
ATOM     68  P5  NANOX   1     205.600 264.500  89.900  0.00  0.00            
ATOM     69  P5  NANOX   1     206.300 263.900  87.100  0.00  0.00            
ATOM     70  P5  NANOX   1     206.100 263.500  84.000  0.00  0.00            
ATOM     71  P5  NANOX   1     206.000 263.400  81.200  0.00  0.00            
ATOM     72  P5  NANOX   1     205.500 263.600  78.300  0.00  0.00            
ATOM     73  P5  NANOX   1     204.800 264.300  75.200  0.00  0.00            
ATOM     74  P5  NANOX   1     203.400 265.000  72.600  0.00  0.00            
ATOM     75  P5  NANOX   1     200.900 266.600  71.100  0.00  0.00            
ATOM     76  P5  NANOX   1     199.000 268.000  69.000  0.00  0.00            
ATOM     77  P5  NANOX   1     196.500 269.600  68.500  0.00  0.00            
ATOM     78  P5  NANOX   1     194.100 271.600  68.000  0.00  0.00            
ATOM     79  P5  NANOX   1     191.800 273.400  68.800  0.00  0.00            
ATOM     80  P5  NANOX   1     189.500 275.200  69.900  0.00  0.00            
ATOM     81  P5  NANOX   1     187.400 277.200  71.100  0.00  0.00            
ATOM     82  P5  NANOX   1     186.100 278.400  73.400  0.00  0.00            
ATOM     83  P5  NANOX   1     184.900 279.600  76.100  0.00  0.00            
ATOM     84  P5  NANOX   1     183.700 280.900  78.500  0.00  0.00            
ATOM     85  P5  NANOX   1     183.700 281.000  81.700  0.00  0.00            
ATOM     86  P5  NANOX   1     184.000 280.900  84.700  0.00  0.00            
ATOM     87  P5  NANOX   1     184.500 281.100  87.700  0.00  0.00            
ATOM     88  P5  NANOX   1     185.700 280.300  90.500  0.00  0.00            
ATOM     89  P5  NANOX   1     187.200 279.700  93.100  0.00  0.00            
ATOM     90  P5  NANOX   1     189.200 277.500  94.200  0.00  0.00            
ATOM     91  P5  NANOX   1     191.200 276.500  96.400  0.00  0.00            
ATOM     92  P5  NANOX   1     187.500 266.600  96.500  0.00  0.00            
ATOM     93  P5  NANOX   1     189.800 264.800  97.300  0.00  0.00            
ATOM     94  P5  NANOX   1     192.200 262.900  96.600  0.00  0.00            
ATOM     95  P5  NANOX   1     194.400 261.300  95.400  0.00  0.00            
ATOM     96  P5  NANOX   1     196.300 259.900  93.500  0.00  0.00            
ATOM     97  P5  NANOX   1     197.800 258.200  91.500  0.00  0.00            
ATOM     98  P5  NANOX   1     198.800 257.700  88.700  0.00  0.00            
ATOM     99  P5  NANOX   1     199.500 256.800  86.000  0.00  0.00            
ATOM    100  P5  NANOX   1     199.700 256.200  83.100  0.00  0.00            
ATOM    101  P5  NANOX   1     199.200 256.700  80.100  0.00  0.00            
ATOM    102  P5  NANOX   1     198.100 256.800  77.200  0.00  0.00            
ATOM    103  P5  NANOX   1     196.700 257.500  74.500  0.00  0.00            
ATOM    104  P5  NANOX   1     194.900 259.000  72.500  0.00  0.00            
ATOM    105  P5  NANOX   1     192.800 260.700  71.300  0.00  0.00            
ATOM    106  P5  NANOX   1     190.400 262.400  70.500  0.00  0.00            
ATOM    107  P5  NANOX   1     187.900 264.100  69.700  0.00  0.00            
ATOM    108  P5  NANOX   1     185.500 265.800  70.200  0.00  0.00            
ATOM    109  P5  NANOX   1     183.900 267.800  71.900  0.00  0.00            
ATOM    110  P5  NANOX   1     181.600 269.200  73.100  0.00  0.00            
ATOM    111  P5  NANOX   1     180.300 270.800  75.500  0.00  0.00            
ATOM    112  P5  NANOX   1     179.200 271.900  78.100  0.00  0.00            
ATOM    113  P5  NANOX   1     178.200 272.700  81.100  0.00  0.00            
ATOM    114  P5  NANOX   1     178.500 273.000  84.100  0.00  0.00            
ATOM    115  P5  NANOX   1     179.100 272.500  86.900  0.00  0.00            
ATOM    116  P5  NANOX   1     180.500 271.900  89.400  0.00  0.00            
ATOM    117  P5  NANOX   1     181.900 271.000  92.000  0.00  0.00            
ATOM    118  P5  NANOX   1     183.100 269.900  94.600  0.00  0.00            
ATOM    119  P5  NANOX   1     185.300 268.500  95.800  0.00  0.00            
ATOM    120  P5  NANOX   1     195.700 277.100  96.200  0.00  0.00            
ATOM    121  P5  NANOX   1     197.900 274.800  95.800  0.00  0.00            
ATOM    122  P5  NANOX   1     200.400 273.100  95.500  0.00  0.00            
ATOM    123  P5  NANOX   1     202.800 271.400  94.700  0.00  0.00            
ATOM    124  P5  NANOX   1     204.400 269.800  92.600  0.00  0.00            
ATOM    125  P5  NANOX   1     205.900 268.400  90.500  0.00  0.00            
ATOM    126  P5  NANOX   1     207.100 267.300  88.000  0.00  0.00            
ATOM    127  P5  NANOX   1     207.500 266.800  85.300  0.00  0.00            
ATOM    128  P5  NANOX   1     207.700 266.400  82.300  0.00  0.00            
ATOM    129  P5  NANOX   1     207.100 266.600  79.100  0.00  0.00            
ATOM    130  P5  NANOX   1     206.800 267.000  75.900  0.00  0.00            
ATOM    131  P5  NANOX   1     205.200 267.800  73.500  0.00  0.00            
ATOM    132  P5  NANOX   1     202.700 269.200  72.100  0.00  0.00            
ATOM    133  P5  NANOX   1     200.800 270.800  70.400  0.00  0.00            
ATOM    134  P5  NANOX   1     198.600 272.500  69.400  0.00  0.00            
ATOM    135  P5  NANOX   1     196.000 274.000  69.500  0.00  0.00            
ATOM    136  P5  NANOX   1     193.800 276.000  69.500  0.00  0.00            
ATOM    137  P5  NANOX   1     191.600 277.800  70.700  0.00  0.00            
ATOM    138  P5  NANOX   1     189.600 279.800  72.100  0.00  0.00            
ATOM    139  P5  NANOX   1     188.000 281.100  74.500  0.00  0.00            
ATOM    140  P5  NANOX   1     186.800 282.400  77.000  0.00  0.00            
ATOM    141  P5  NANOX   1     186.500 282.800  79.900  0.00  0.00            
ATOM    142  P5  NANOX   1     186.400 283.000  83.100  0.00  0.00            
ATOM    143  P5  NANOX   1     186.900 283.100  86.200  0.00  0.00            
ATOM    144  P5  NANOX   1     187.900 282.400  89.000  0.00  0.00            
ATOM    145  P5  NANOX   1     189.500 281.300  91.300  0.00  0.00            
ATOM    146  P5  NANOX   1     191.300 280.100  93.400  0.00  0.00            
ATOM    147  P5  NANOX   1     193.200 278.700  95.100  0.00  0.00            
ATOM    148  P5  NANOX   1     186.000 264.100  95.300  0.00  0.00            
ATOM    149  P5  NANOX   1     188.500 262.300  95.200  0.00  0.00            
ATOM    150  P5  NANOX   1     190.800 260.400  94.800  0.00  0.00            
ATOM    151  P5  NANOX   1     192.800 258.600  93.700  0.00  0.00            
ATOM    152  P5  NANOX   1     194.600 257.000  91.500  0.00  0.00            
ATOM    153  P5  NANOX   1     195.900 255.800  88.900  0.00  0.00            
ATOM    154  P5  NANOX   1     196.500 255.400  85.900  0.00  0.00            
ATOM    155  P5  NANOX   1     196.500 254.700  82.900  0.00  0.00            
ATOM    156  P5  NANOX   1     195.900 255.000  79.900  0.00  0.00            
ATOM    157  P5  NANOX   1     194.700 255.600  77.000  0.00  0.00            
ATOM    158  P5  NANOX   1     192.900 256.900  74.700  0.00  0.00            
ATOM    159  P5  NANOX   1     190.800 258.300  72.600  0.00  0.00            
ATOM    160  P5  NANOX   1     188.600 260.700  72.200  0.00  0.00            
ATOM    161  P5  NANOX   1     186.000 262.200  71.800  0.00  0.00            
ATOM    162  P5  NANOX   1     183.900 264.000  72.700  0.00  0.00            
ATOM    163  P5  NANOX   1     182.000 265.700  74.100  0.00  0.00            
ATOM    164  P5  NANOX   1     180.200 267.400  76.100  0.00  0.00            
ATOM    165  P5  NANOX   1     178.900 268.700  78.800  0.00  0.00            
ATOM    166  P5  NANOX   1     178.400 269.300  81.600  0.00  0.00            
ATOM    167  P5  NANOX   1     178.000 269.500  84.600  0.00  0.00            
ATOM    168  P5  NANOX   1     178.700 269.300  87.600  0.00  0.00            
ATOM    169  P5  NANOX   1     180.300 268.500  90.300  0.00  0.00            
ATOM    170  P5  NANOX   1     181.500 267.300  92.900  0.00  0.00            
ATOM    171  P5  NANOX   1     184.000 266.000  93.900  0.00  0.00            
ATOM    172  P5  NANOX   1     197.500 278.900  94.000  0.00  0.00            
ATOM    173  P5  NANOX   1     199.800 277.000  93.800  0.00  0.00            
ATOM    174  P5  NANOX   1     202.400 275.000  93.500  0.00  0.00            
ATOM    175  P5  NANOX   1     204.700 273.400  92.300  0.00  0.00            
ATOM    176  P5  NANOX   1     206.200 271.800  90.100  0.00  0.00            
ATOM    177  P5  NANOX   1     207.700 270.900  87.600  0.00  0.00            
ATOM    178  P5  NANOX   1     208.300 269.900  84.600  0.00  0.00            
ATOM    179  P5  NANOX   1     207.700 269.700  81.500  0.00  0.00            
ATOM    180  P5  NANOX   1     207.100 269.900  78.600  0.00  0.00            
ATOM    181  P5  NANOX   1     206.400 270.600  75.600  0.00  0.00            
ATOM    182  P5  NANOX   1     204.300 271.500  73.800  0.00  0.00            
ATOM    183  P5  NANOX   1     202.800 273.300  71.700  0.00  0.00            
ATOM    184  P5  NANOX   1     200.100 274.900  71.000  0.00  0.00            
ATOM    185  P5  NANOX   1     197.700 276.800  70.500  0.00  0.00            
ATOM    186  P5  NANOX   1     195.200 278.500  71.400  0.00  0.00            
ATOM    187  P5  NANOX   1     192.900 280.300  72.900  0.00  0.00            
ATOM    188  P5  NANOX   1     191.400 281.800  74.800  0.00  0.00            
ATOM    189  P5  NANOX   1     190.200 282.700  77.500  0.00  0.00            
ATOM    190  P5  NANOX   1     189.500 284.100  80.200  0.00  0.00            
ATOM    191  P5  NANOX   1     189.700 283.800  83.400  0.00  0.00            
ATOM    192  P5  NANOX   1     190.300 283.800  86.100  0.00  0.00            
ATOM    193  P5  NANOX   1     191.700 282.900  88.700  0.00  0.00            
ATOM    194  P5  NANOX   1     193.100 282.200  91.200  0.00  0.00            
ATOM    195  P5  NANOX   1     195.300 280.100  92.500  0.00  0.00            
ATOM    196  P5  NANOX   1     184.900 261.800  93.000  0.00  0.00            
ATOM    197  P5  NANOX   1     187.200 260.000  93.100  0.00  0.00            
ATOM    198  P5  NANOX   1     189.500 258.200  91.900  0.00  0.00            
ATOM    199  P5  NANOX   1     191.300 256.500  90.400  0.00  0.00            
ATOM    200  P5  NANOX   1     192.600 255.300  88.000  0.00  0.00            
ATOM    201  P5  NANOX   1     193.400 255.100  84.900  0.00  0.00            
ATOM    202  P5  NANOX   1     192.900 254.700  81.700  0.00  0.00            
ATOM    203  P5  NANOX   1     192.000 255.200  78.900  0.00  0.00            
ATOM    204  P5  NANOX   1     190.200 256.300  76.500  0.00  0.00            
ATOM    205  P5  NANOX   1     188.200 258.000  75.000  0.00  0.00            
ATOM    206  P5  NANOX   1     185.600 259.700  74.400  0.00  0.00            
ATOM    207  P5  NANOX   1     183.200 261.500  74.800  0.00  0.00            
ATOM    208  P5  NANOX   1     181.100 263.300  76.400  0.00  0.00            
ATOM    209  P5  NANOX   1     179.400 264.900  78.600  0.00  0.00            
ATOM    210  P5  NANOX   1     178.500 265.900  81.400  0.00  0.00            
ATOM    211  P5  NANOX   1     178.400 266.100  84.400  0.00  0.00            
ATOM    212  P5  NANOX   1     179.400 265.900  87.400  0.00  0.00            
ATOM    213  P5  NANOX   1     180.400 264.900  90.000  0.00  0.00            
ATOM    214  P5  NANOX   1     182.500 263.500  92.100  0.00  0.00            
ATOM    215  P5  NANOX   1     199.400 280.300  91.300  0.00  0.00            
ATOM    216  P5  NANOX   1     201.600 278.300  91.400  0.00  0.00            
ATOM    217  P5  NANOX   1     203.900 276.500  90.400  0.00  0.00            
ATOM    218  P5  NANOX   1     205.800 275.000  88.700  0.00  0.00            
ATOM    219  P5  NANOX   1     207.000 273.800  86.200  0.00  0.00            
ATOM    220  P5  NANOX   1     207.300 273.100  83.200  0.00  0.00            
ATOM    221  P5  NANOX   1     207.200 273.100  80.100  0.00  0.00            
ATOM    222  P5  NANOX   1     206.300 273.600  77.300  0.00  0.00            
ATOM    223  P5  NANOX   1     204.500 274.800  75.200  0.00  0.00            
ATOM    224  P5  NANOX   1     202.500 276.100  73.500  0.00  0.00            
ATOM    225  P5  NANOX   1     200.000 278.200  72.800  0.00  0.00            
ATOM    226  P5  NANOX   1     197.500 280.200  73.100  0.00  0.00            
ATOM    227  P5  NANOX   1     195.300 281.700  74.700  0.00  0.00            
ATOM    228  P5  NANOX   1     193.700 283.300  77.100  0.00  0.00            
ATOM    229  P5  NANOX   1     192.900 284.300  79.800  0.00  0.00            
ATOM    230  P5  NANOX   1     192.900 284.700  82.900  0.00  0.00            
ATOM    231  P5  NANOX   1     193.700 284.500  85.800  0.00  0.00            
ATOM    232  P5  NANOX   1     195.100 283.500  88.300  0.00  0.00            
ATOM    233  P5  NANOX   1     197.000 282.100  90.100  0.00  0.00            
ATOM    234  P5  NANOX   1     183.900 259.800  90.300  0.00  0.00            
ATOM    235  P5  NANOX   1     186.200 257.800  90.200  0.00  0.00            
ATOM    236  P5  NANOX   1     188.500 256.400  88.600  0.00  0.00            
ATOM    237  P5  NANOX   1     189.900 255.200  86.000  0.00  0.00            
ATOM    238  P5  NANOX   1     189.900 255.100  82.900  0.00  0.00            
ATOM    239  P5  NANOX   1     188.900 255.700  79.900  0.00  0.00            
ATOM    240  P5  NANOX   1     186.600 257.000  77.800  0.00  0.00            
ATOM    241  P5  NANOX   1     184.200 258.600  77.400  0.00  0.00            
ATOM    242  P5  NANOX   1     181.700 260.500  78.300  0.00  0.00            
ATOM    243  P5  NANOX   1     179.800 262.100  80.600  0.00  0.00            
ATOM    244  P5  NANOX   1     179.300 262.900  83.600  0.00  0.00            
ATOM    245  P5  NANOX   1     180.000 262.500  86.700  0.00  0.00            
ATOM    246  P5  NANOX   1     181.600 261.500  89.000  0.00  0.00            
ATOM    247  P5  NANOX   1     200.800 281.300  88.400  0.00  0.00            
ATOM    248  P5  NANOX   1     203.100 279.300  88.100  0.00  0.00            
ATOM    249  P5  NANOX   1     204.900 277.800  86.800  0.00  0.00            
ATOM    250  P5  NANOX   1     206.000 276.400  84.000  0.00  0.00            
ATOM    251  P5  NANOX   1     205.800 276.200  81.000  0.00  0.00            
ATOM    252  P5  NANOX   1     205.000 276.800  78.200  0.00  0.00            
ATOM    253  P5  NANOX   1     203.000 278.000  76.300  0.00  0.00            
ATOM    254  P5  NANOX   1     200.500 279.900  75.600  0.00  0.00            
ATOM    255  P5  NANOX   1     198.100 281.900  76.500  0.00  0.00            
ATOM    256  P5  NANOX   1     196.600 283.500  78.700  0.00  0.00            
ATOM    257  P5  NANOX   1     196.100 284.400  81.600  0.00  0.00            
ATOM    258  P5  NANOX   1     196.700 284.400  84.700  0.00  0.00            
ATOM    259  P5  NANOX   1     198.300 282.900  87.100  0.00  0.00            
ATOM    260  P5  NANOX   1     184.000 259.100  87.200  0.00  0.00            
ATOM    261  P5  NANOX   1     186.300 256.600  86.000  0.00  0.00            
ATOM    262  P5  NANOX   1     186.700 256.400  82.700  0.00  0.00            
ATOM    263  P5  NANOX   1     184.500 257.700  80.500  0.00  0.00            
ATOM    264  P5  NANOX   1     182.300 259.700  81.800  0.00  0.00            
ATOM    265  P5  NANOX   1     181.900 260.300  84.900  0.00  0.00            
ATOM    266  P5  NANOX   1     201.500 281.900  85.300  0.00  0.00            
ATOM    267  P5  NANOX   1     204.200 280.100  84.100  0.00  0.00            
ATOM    268  P5  NANOX   1     204.700 279.500  80.700  0.00  0.00            
ATOM    269  P5  NANOX   1     202.600 281.000  78.300  0.00  0.00            
ATOM    270  P5  NANOX   1     199.900 282.900  79.600  0.00  0.00            
ATOM    271  P5  NANOX   1     199.700 283.400  82.900  0.00  0.00            
ATOM    272  C1  NANOX   1     191.700 267.100 101.800  0.00  0.00            
ATOM    273  C1  NANOX   1     192.500 271.400 104.500  0.00  0.00            
ATOM    274  C1  NANOX   1     202.200 266.200  99.500  0.00  0.00            
ATOM    275  C1  NANOX   1     196.400 268.700 102.400  0.00  0.00            
ATOM    276  C1  NANOX   1     206.200 261.300  94.500  0.00  0.00            
ATOM    277  C1  NANOX   1     205.400 262.600  99.100  0.00  0.00            
ATOM    278  C1  NANOX   1     206.300 256.700  93.000  0.00  0.00            
ATOM    279  C1  NANOX   1     206.900 256.100  84.800  0.00  0.00            
ATOM    280  C1  NANOX   1     209.300 260.800  79.800  0.00  0.00            
ATOM    281  C1  NANOX   1     210.100 256.500  81.100  0.00  0.00            
ATOM    282  C1  NANOX   1     209.900 258.200  75.600  0.00  0.00            
ATOM    283  C1  NANOX   1     206.400 255.600  72.800  0.00  0.00            
ATOM    284  C1  NANOX   1     201.800 255.300  73.500  0.00  0.00            
ATOM    285  C1  NANOX   1     201.400 260.200  65.700  0.00  0.00            
ATOM    286  C1  NANOX   1     198.600 267.400  64.500  0.00  0.00            
ATOM    287  C1  NANOX   1     194.300 269.600  63.500  0.00  0.00            
ATOM    288  C1  NANOX   1     197.000 263.000  65.600  0.00  0.00            
ATOM    289  C1  NANOX   1     189.700 269.000  61.700  0.00  0.00            
ATOM    290  C1  NANOX   1     187.900 277.800  66.200  0.00  0.00            
ATOM    291  C1  NANOX   1     184.900 275.400  63.600  0.00  0.00            
ATOM    292  C1  NANOX   1     179.200 278.300  69.300  0.00  0.00            
ATOM    293  C1  NANOX   1     181.900 274.600  67.800  0.00  0.00            
ATOM    294  C1  NANOX   1     178.500 281.800  72.700  0.00  0.00            
ATOM    295  C1  NANOX   1     175.200 275.600  77.800  0.00  0.00            
ATOM    296  C1  NANOX   1     177.400 280.000  87.400  0.00  0.00            
ATOM    297  C1  NANOX   1     179.900 283.700  81.600  0.00  0.00            
ATOM    298  C1  NANOX   1     178.400 282.800  91.200  0.00  0.00            
ATOM    299  C1  NANOX   1     179.100 280.500  95.400  0.00  0.00            
ATOM    300  C1  NANOX   1     182.900 280.000  99.000  0.00  0.00            
ATOM    301  C1  NANOX   1     189.200 273.200 101.600  0.00  0.00            
ATOM    302  C1  NANOX   1     193.900 275.500 101.600  0.00  0.00            
ATOM    303  C1  NANOX   1     187.500 269.200 104.300  0.00  0.00            
ATOM    304  C1  NANOX   1     191.500 262.100 101.300  0.00  0.00            
ATOM    305  C1  NANOX   1     194.400 264.400 104.400  0.00  0.00            
ATOM    306  C1  NANOX   1     199.100 264.600 102.700  0.00  0.00            
ATOM    307  C1  NANOX   1     196.300 261.200 100.900  0.00  0.00            
ATOM    308  C1  NANOX   1     204.100 258.000  98.100  0.00  0.00            
ATOM    309  C1  NANOX   1     203.200 252.900  93.300  0.00  0.00            
ATOM    310  C1  NANOX   1     206.100 253.800  89.600  0.00  0.00            
ATOM    311  C1  NANOX   1     204.700 251.300  85.200  0.00  0.00            
ATOM    312  C1  NANOX   1     207.100 252.500  81.300  0.00  0.00            
ATOM    313  C1  NANOX   1     204.400 252.100  76.900  0.00  0.00            
ATOM    314  C1  NANOX   1     203.500 258.400  70.100  0.00  0.00            
ATOM    315  C1  NANOX   1     199.900 255.900  67.900  0.00  0.00            
ATOM    316  C1  NANOX   1     196.800 258.000  64.700  0.00  0.00            
ATOM    317  C1  NANOX   1     192.800 261.100  63.700  0.00  0.00            
ATOM    318  C1  NANOX   1     194.300 265.100  61.900  0.00  0.00            
ATOM    319  C1  NANOX   1     188.600 260.600  66.200  0.00  0.00            
ATOM    320  C1  NANOX   1     185.400 267.400  62.800  0.00  0.00            
ATOM    321  C1  NANOX   1     181.800 271.600  64.200  0.00  0.00            
ATOM    322  C1  NANOX   1     186.500 271.400  65.100  0.00  0.00            
ATOM    323  C1  NANOX   1     176.400 273.700  69.700  0.00  0.00            
ATOM    324  C1  NANOX   1     177.200 280.000  77.400  0.00  0.00            
ATOM    325  C1  NANOX   1     176.900 280.400  82.300  0.00  0.00            
ATOM    326  C1  NANOX   1     173.000 278.900  80.200  0.00  0.00            
ATOM    327  C1  NANOX   1     176.000 272.800  90.400  0.00  0.00            
ATOM    328  C1  NANOX   1     173.600 277.100  90.100  0.00  0.00            
ATOM    329  C1  NANOX   1     176.000 274.100  95.100  0.00  0.00            
ATOM    330  C1  NANOX   1     178.100 278.000  91.900  0.00  0.00            
ATOM    331  C1  NANOX   1     181.600 275.000 101.100  0.00  0.00            
ATOM    332  C1  NANOX   1     185.200 266.700 100.800  0.00  0.00            
ATOM    333  C1  NANOX   1     194.700 280.100 100.800  0.00  0.00            
ATOM    334  C1  NANOX   1     197.500 273.400 104.400  0.00  0.00            
ATOM    335  C1  NANOX   1     200.900 269.300 103.000  0.00  0.00            
ATOM    336  C1  NANOX   1     206.500 267.400  97.000  0.00  0.00            
ATOM    337  C1  NANOX   1     204.600 269.700 100.200  0.00  0.00            
ATOM    338  C1  NANOX   1     210.000 264.000  96.600  0.00  0.00            
ATOM    339  C1  NANOX   1     210.600 260.500  92.600  0.00  0.00            
ATOM    340  C1  NANOX   1     208.500 258.100  89.100  0.00  0.00            
ATOM    341  C1  NANOX   1     211.100 263.800  88.300  0.00  0.00            
ATOM    342  C1  NANOX   1     210.300 259.800  84.900  0.00  0.00            
ATOM    343  C1  NANOX   1     206.800 260.700  72.700  0.00  0.00            
ATOM    344  C1  NANOX   1     208.900 264.400  70.200  0.00  0.00            
ATOM    345  C1  NANOX   1     206.000 262.100  66.900  0.00  0.00            
ATOM    346  C1  NANOX   1     202.600 264.600  64.500  0.00  0.00            
ATOM    347  C1  NANOX   1     205.400 267.100  67.300  0.00  0.00            
ATOM    348  C1  NANOX   1     199.100 271.600  62.300  0.00  0.00            
ATOM    349  C1  NANOX   1     194.300 273.800  61.500  0.00  0.00            
ATOM    350  C1  NANOX   1     197.300 275.000  65.400  0.00  0.00            
ATOM    351  C1  NANOX   1     192.600 277.300  64.000  0.00  0.00            
ATOM    352  C1  NANOX   1     183.100 279.300  65.900  0.00  0.00            
ATOM    353  C1  NANOX   1     187.200 282.600  67.900  0.00  0.00            
ATOM    354  C1  NANOX   1     183.100 285.700  78.500  0.00  0.00            
ATOM    355  C1  NANOX   1     178.700 284.800  76.600  0.00  0.00            
ATOM    356  C1  NANOX   1     182.800 285.700  86.000  0.00  0.00            
ATOM    357  C1  NANOX   1     178.600 284.400  86.200  0.00  0.00            
ATOM    358  C1  NANOX   1     181.600 286.300  91.200  0.00  0.00            
ATOM    359  C1  NANOX   1     182.300 283.700  95.200  0.00  0.00            
ATOM    360  C1  NANOX   1     186.400 284.600  98.000  0.00  0.00            
ATOM    361  C1  NANOX   1     186.000 276.400 100.300  0.00  0.00            
ATOM    362  C1  NANOX   1     190.000 278.800 102.700  0.00  0.00            
ATOM    363  C1  NANOX   1     180.800 266.100  97.200  0.00  0.00            
ATOM    364  C1  NANOX   1     188.400 264.300 103.900  0.00  0.00            
ATOM    365  C1  NANOX   1     186.800 261.700 100.400  0.00  0.00            
ATOM    366  C1  NANOX   1     198.200 257.300  99.500  0.00  0.00            
ATOM    367  C1  NANOX   1     200.600 261.400  98.300  0.00  0.00            
ATOM    368  C1  NANOX   1     201.600 253.600  88.200  0.00  0.00            
ATOM    369  C1  NANOX   1     200.100 256.400  95.200  0.00  0.00            
ATOM    370  C1  NANOX   1     202.000 252.700  81.300  0.00  0.00            
ATOM    371  C1  NANOX   1     197.300 250.300  81.000  0.00  0.00            
ATOM    372  C1  NANOX   1     205.700 256.200  78.200  0.00  0.00            
ATOM    373  C1  NANOX   1     194.200 251.200  77.500  0.00  0.00            
ATOM    374  C1  NANOX   1     199.200 251.700  77.000  0.00  0.00            
ATOM    375  C1  NANOX   1     195.600 254.000  68.000  0.00  0.00            
ATOM    376  C1  NANOX   1     187.200 257.000  69.800  0.00  0.00            
ATOM    377  C1  NANOX   1     189.300 265.500  64.700  0.00  0.00            
ATOM    378  C1  NANOX   1     185.000 262.700  64.000  0.00  0.00            
ATOM    379  C1  NANOX   1     180.200 270.000  68.500  0.00  0.00            
ATOM    380  C1  NANOX   1     182.600 262.300  68.200  0.00  0.00            
ATOM    381  C1  NANOX   1     175.400 271.900  74.300  0.00  0.00            
ATOM    382  C1  NANOX   1     177.300 276.600  73.300  0.00  0.00            
ATOM    383  C1  NANOX   1     175.000 267.400  75.600  0.00  0.00            
ATOM    384  C1  NANOX   1     171.800 273.700  82.200  0.00  0.00            
ATOM    385  C1  NANOX   1     174.300 271.300  79.000  0.00  0.00            
ATOM    386  C1  NANOX   1     174.500 277.000  84.900  0.00  0.00            
ATOM    387  C1  NANOX   1     176.000 267.200  91.000  0.00  0.00            
ATOM    388  C1  NANOX   1     181.100 276.300  96.000  0.00  0.00            
ATOM    389  C1  NANOX   1     185.100 271.400 100.600  0.00  0.00            
ATOM    390  C1  NANOX   1     180.900 268.900 101.100  0.00  0.00            
ATOM    391  C1  NANOX   1     195.000 283.400  97.100  0.00  0.00            
ATOM    392  C1  NANOX   1     198.500 277.800 102.000  0.00  0.00            
ATOM    393  C1  NANOX   1     205.000 274.500 100.300  0.00  0.00            
ATOM    394  C1  NANOX   1     200.300 273.500 100.500  0.00  0.00            
ATOM    395  C1  NANOX   1     209.500 265.700  92.400  0.00  0.00            
ATOM    396  C1  NANOX   1     211.100 269.400  95.000  0.00  0.00            
ATOM    397  C1  NANOX   1     213.200 268.100  90.500  0.00  0.00            
ATOM    398  C1  NANOX   1     213.600 263.900  84.100  0.00  0.00            
ATOM    399  C1  NANOX   1     211.100 268.300  76.800  0.00  0.00            
ATOM    400  C1  NANOX   1     213.500 264.500  77.900  0.00  0.00            
ATOM    401  C1  NANOX   1     212.600 266.200  72.600  0.00  0.00            
ATOM    402  C1  NANOX   1     209.600 263.000  75.600  0.00  0.00            
ATOM    403  C1  NANOX   1     208.100 273.400  71.700  0.00  0.00            
ATOM    404  C1  NANOX   1     203.000 269.800  64.200  0.00  0.00            
ATOM    405  C1  NANOX   1     205.000 271.600  68.100  0.00  0.00            
ATOM    406  C1  NANOX   1     201.700 274.000  65.800  0.00  0.00            
ATOM    407  C1  NANOX   1     190.900 273.000  64.300  0.00  0.00            
ATOM    408  C1  NANOX   1     191.000 284.600  71.000  0.00  0.00            
ATOM    409  C1  NANOX   1     183.200 281.000  70.400  0.00  0.00            
ATOM    410  C1  NANOX   1     185.900 286.300  70.700  0.00  0.00            
ATOM    411  C1  NANOX   1     184.600 288.400  74.700  0.00  0.00            
ATOM    412  C1  NANOX   1     182.900 284.000  73.800  0.00  0.00            
ATOM    413  C1  NANOX   1     183.400 288.900  81.900  0.00  0.00            
ATOM    414  C1  NANOX   1     185.900 288.600  90.000  0.00  0.00            
ATOM    415  C1  NANOX   1     187.300 287.700  84.700  0.00  0.00            
ATOM    416  C1  NANOX   1     187.800 280.300  98.000  0.00  0.00            
ATOM    417  C1  NANOX   1     186.200 284.800  93.000  0.00  0.00            
ATOM    418  C1  NANOX   1     191.200 282.800 100.100  0.00  0.00            
ATOM    419  C1  NANOX   1     182.000 263.200 100.800  0.00  0.00            
ATOM    420  C1  NANOX   1     184.100 258.200  98.800  0.00  0.00            
ATOM    421  C1  NANOX   1     189.400 257.500 100.800  0.00  0.00            
ATOM    422  C1  NANOX   1     191.600 253.100  97.500  0.00  0.00            
ATOM    423  C1  NANOX   1     196.800 253.000  96.500  0.00  0.00            
ATOM    424  C1  NANOX   1     197.600 249.100  89.400  0.00  0.00            
ATOM    425  C1  NANOX   1     198.600 253.200  91.800  0.00  0.00            
ATOM    426  C1  NANOX   1     200.400 249.100  84.800  0.00  0.00            
ATOM    427  C1  NANOX   1     195.100 250.600  85.200  0.00  0.00            
ATOM    428  C1  NANOX   1     192.400 252.600  71.700  0.00  0.00            
ATOM    429  C1  NANOX   1     197.700 252.900  72.300  0.00  0.00            
ATOM    430  C1  NANOX   1     189.900 253.900  67.800  0.00  0.00            
ATOM    431  C1  NANOX   1     192.600 257.700  67.500  0.00  0.00            
ATOM    432  C1  NANOX   1     184.000 258.000  66.500  0.00  0.00            
ATOM    433  C1  NANOX   1     182.300 266.500  66.600  0.00  0.00            
ATOM    434  C1  NANOX   1     178.200 265.000  68.500  0.00  0.00            
ATOM    435  C1  NANOX   1     175.700 268.400  71.200  0.00  0.00            
ATOM    436  C1  NANOX   1     173.800 268.500  83.200  0.00  0.00            
ATOM    437  C1  NANOX   1     174.100 272.500  86.000  0.00  0.00            
ATOM    438  C1  NANOX   1     174.100 265.100  87.500  0.00  0.00            
ATOM    439  C1  NANOX   1     172.300 269.700  89.400  0.00  0.00            
ATOM    440  C1  NANOX   1     177.200 268.800  96.000  0.00  0.00            
ATOM    441  C1  NANOX   1     180.400 272.100  97.500  0.00  0.00            
ATOM    442  C1  NANOX   1     177.500 263.900  94.300  0.00  0.00            
ATOM    443  C1  NANOX   1     199.300 282.100  99.400  0.00  0.00            
ATOM    444  C1  NANOX   1     205.800 278.200  96.800  0.00  0.00            
ATOM    445  C1  NANOX   1     207.900 278.900  92.200  0.00  0.00            
ATOM    446  C1  NANOX   1     210.100 276.500  96.000  0.00  0.00            
ATOM    447  C1  NANOX   1     207.500 272.100  96.800  0.00  0.00            
ATOM    448  C1  NANOX   1     214.000 272.900  89.300  0.00  0.00            
ATOM    449  C1  NANOX   1     215.200 271.700  85.200  0.00  0.00            
ATOM    450  C1  NANOX   1     212.600 268.000  86.000  0.00  0.00            
ATOM    451  C1  NANOX   1     213.300 267.800  81.000  0.00  0.00            
ATOM    452  C1  NANOX   1     212.600 271.000  72.900  0.00  0.00            
ATOM    453  C1  NANOX   1     209.400 269.000  69.900  0.00  0.00            
ATOM    454  C1  NANOX   1     206.300 276.600  67.000  0.00  0.00            
ATOM    455  C1  NANOX   1     198.900 281.200  69.000  0.00  0.00            
ATOM    456  C1  NANOX   1     201.200 279.100  64.900  0.00  0.00            
ATOM    457  C1  NANOX   1     196.200 280.300  65.000  0.00  0.00            
ATOM    458  C1  NANOX   1     195.700 284.600  68.500  0.00  0.00            
ATOM    459  C1  NANOX   1     192.000 281.300  68.000  0.00  0.00            
ATOM    460  C1  NANOX   1     187.300 288.500  79.500  0.00  0.00            
ATOM    461  C1  NANOX   1     191.000 291.100  80.300  0.00  0.00            
ATOM    462  C1  NANOX   1     193.000 289.700  84.400  0.00  0.00            
ATOM    463  C1  NANOX   1     190.100 290.300  88.200  0.00  0.00            
ATOM    464  C1  NANOX   1     190.500 284.200  95.200  0.00  0.00            
ATOM    465  C1  NANOX   1     194.200 288.400  94.200  0.00  0.00            
ATOM    466  C1  NANOX   1     198.100 285.500  94.500  0.00  0.00            
ATOM    467  C1  NANOX   1     187.600 256.500  96.200  0.00  0.00            
ATOM    468  C1  NANOX   1     181.400 261.000  95.700  0.00  0.00            
ATOM    469  C1  NANOX   1     193.500 257.400  97.800  0.00  0.00            
ATOM    470  C1  NANOX   1     194.000 250.900  92.600  0.00  0.00            
ATOM    471  C1  NANOX   1     192.600 248.700  88.600  0.00  0.00            
ATOM    472  C1  NANOX   1     190.300 251.000  80.600  0.00  0.00            
ATOM    473  C1  NANOX   1     193.500 247.900  81.600  0.00  0.00            
ATOM    474  C1  NANOX   1     186.400 252.500  76.800  0.00  0.00            
ATOM    475  C1  NANOX   1     190.200 249.600  75.100  0.00  0.00            
ATOM    476  C1  NANOX   1     187.400 252.300  71.800  0.00  0.00            
ATOM    477  C1  NANOX   1     179.500 260.500  71.400  0.00  0.00            
ATOM    478  C1  NANOX   1     177.000 260.200  75.800  0.00  0.00            
ATOM    479  C1  NANOX   1     175.300 262.600  79.600  0.00  0.00            
ATOM    480  C1  NANOX   1     176.100 264.100  72.700  0.00  0.00            
ATOM    481  C1  NANOX   1     171.700 266.700  79.500  0.00  0.00            
ATOM    482  C1  NANOX   1     172.200 263.600  83.300  0.00  0.00            
ATOM    483  C1  NANOX   1     175.500 260.800  85.800  0.00  0.00            
ATOM    484  C1  NANOX   1     174.300 262.200  91.500  0.00  0.00            
ATOM    485  C1  NANOX   1     183.100 257.000  94.000  0.00  0.00            
ATOM    486  C1  NANOX   1     202.700 286.000  92.200  0.00  0.00            
ATOM    487  C1  NANOX   1     201.400 278.000  98.100  0.00  0.00            
ATOM    488  C1  NANOX   1     209.900 273.700  92.100  0.00  0.00            
ATOM    489  C1  NANOX   1     212.200 277.300  89.700  0.00  0.00            
ATOM    490  C1  NANOX   1     212.200 272.400  82.000  0.00  0.00            
ATOM    491  C1  NANOX   1     211.500 276.900  80.200  0.00  0.00            
ATOM    492  C1  NANOX   1     213.300 272.600  77.400  0.00  0.00            
ATOM    493  C1  NANOX   1     211.800 276.700  74.700  0.00  0.00            
ATOM    494  C1  NANOX   1     208.900 279.400  77.200  0.00  0.00            
ATOM    495  C1  NANOX   1     206.000 281.800  74.100  0.00  0.00            
ATOM    496  C1  NANOX   1     203.000 284.000  70.400  0.00  0.00            
ATOM    497  C1  NANOX   1     202.000 284.800  74.900  0.00  0.00            
ATOM    498  C1  NANOX   1     194.500 287.800  71.900  0.00  0.00            
ATOM    499  C1  NANOX   1     198.500 287.900  77.000  0.00  0.00            
ATOM    500  C1  NANOX   1     188.700 286.300  75.100  0.00  0.00            
ATOM    501  C1  NANOX   1     193.300 288.100  76.900  0.00  0.00            
ATOM    502  C1  NANOX   1     190.400 286.800  91.200  0.00  0.00            
ATOM    503  C1  NANOX   1     200.600 286.800  86.500  0.00  0.00            
ATOM    504  C1  NANOX   1     194.400 288.000  89.000  0.00  0.00            
ATOM    505  C1  NANOX   1     179.300 254.800  91.900  0.00  0.00            
ATOM    506  C1  NANOX   1     189.400 252.600  92.800  0.00  0.00            
ATOM    507  C1  NANOX   1     184.700 252.200  92.000  0.00  0.00            
ATOM    508  C1  NANOX   1     187.300 249.900  89.200  0.00  0.00            
ATOM    509  C1  NANOX   1     189.700 248.700  84.900  0.00  0.00            
ATOM    510  C1  NANOX   1     186.100 252.100  84.600  0.00  0.00            
ATOM    511  C1  NANOX   1     182.600 252.900  73.900  0.00  0.00            
ATOM    512  C1  NANOX   1     182.700 256.900  71.100  0.00  0.00            
ATOM    513  C1  NANOX   1     178.700 255.500  74.900  0.00  0.00            
ATOM    514  C1  NANOX   1     174.200 258.300  80.900  0.00  0.00            
ATOM    515  C1  NANOX   1     176.700 256.800  84.300  0.00  0.00            
ATOM    516  C1  NANOX   1     175.500 257.800  89.300  0.00  0.00            
ATOM    517  C1  NANOX   1     177.700 258.800  93.500  0.00  0.00            
ATOM    518  C1  NANOX   1     201.900 282.100  95.100  0.00  0.00            
ATOM    519  C1  NANOX   1     207.000 283.400  91.600  0.00  0.00            
ATOM    520  C1  NANOX   1     205.000 284.500  87.000  0.00  0.00            
ATOM    521  C1  NANOX   1     209.300 281.500  87.500  0.00  0.00            
ATOM    522  C1  NANOX   1     210.900 276.800  85.100  0.00  0.00            
ATOM    523  C1  NANOX   1     208.900 280.500  82.500  0.00  0.00            
ATOM    524  C1  NANOX   1     207.900 278.200  71.900  0.00  0.00            
ATOM    525  C1  NANOX   1     203.500 279.500  70.000  0.00  0.00            
ATOM    526  C1  NANOX   1     198.900 286.300  71.400  0.00  0.00            
ATOM    527  C1  NANOX   1     199.200 288.500  82.500  0.00  0.00            
ATOM    528  C1  NANOX   1     196.000 291.000  79.700  0.00  0.00            
ATOM    529  C1  NANOX   1     197.500 290.800  86.200  0.00  0.00            
ATOM    530  C1  NANOX   1     198.700 288.600  90.400  0.00  0.00            
ATOM    531  C1  NANOX   1     182.000 254.000  83.000  0.00  0.00            
ATOM    532  C1  NANOX   1     182.200 251.900  87.800  0.00  0.00            
ATOM    533  C1  NANOX   1     184.600 250.000  80.900  0.00  0.00            
ATOM    534  C1  NANOX   1     181.200 252.400  78.500  0.00  0.00            
ATOM    535  C1  NANOX   1     180.300 256.400  87.500  0.00  0.00            
ATOM    536  C1  NANOX   1     179.200 256.900  79.700  0.00  0.00            
ATOM    537  C1  NANOX   1     204.700 284.300  80.400  0.00  0.00            
ATOM    538  C1  NANOX   1     209.000 285.100  84.700  0.00  0.00            
ATOM    539  C1  NANOX   1     209.300 284.400  79.900  0.00  0.00            
ATOM    540  C1  NANOX   1     206.300 286.200  76.200  0.00  0.00            
ATOM    541  C1  NANOX   1     202.900 288.900  79.000  0.00  0.00            
ATOM    542  C1  NANOX   1     203.900 288.300  83.300  0.00  0.00            
ATOM    543  C1  NANOX   1     191.300 267.200 107.200  0.00  0.00            
ATOM    544  C1  NANOX   1     192.900 272.600 108.300  0.00  0.00            
ATOM    545  C1  NANOX   1     204.200 264.800 103.500  0.00  0.00            
ATOM    546  C1  NANOX   1     196.400 267.900 107.700  0.00  0.00            
ATOM    547  C1  NANOX   1     208.700 259.200  97.100  0.00  0.00            
ATOM    548  C1  NANOX   1     207.200 260.000 102.300  0.00  0.00            
ATOM    549  C1  NANOX   1     207.800 254.400  96.100  0.00  0.00            
ATOM    550  C1  NANOX   1     209.800 254.100  85.300  0.00  0.00            
ATOM    551  C1  NANOX   1     213.400 259.800  80.200  0.00  0.00            
ATOM    552  C1  NANOX   1     212.400 253.800  80.600  0.00  0.00            
ATOM    553  C1  NANOX   1     213.500 256.600  76.400  0.00  0.00            
ATOM    554  C1  NANOX   1     211.000 254.800  72.300  0.00  0.00            
ATOM    555  C1  NANOX   1     203.200 251.800  71.000  0.00  0.00            
ATOM    556  C1  NANOX   1     202.700 258.700  61.700  0.00  0.00            
ATOM    557  C1  NANOX   1     199.500 266.800  60.400  0.00  0.00            
ATOM    558  C1  NANOX   1     195.000 269.800  58.500  0.00  0.00            
ATOM    559  C1  NANOX   1     198.600 261.900  61.800  0.00  0.00            
ATOM    560  C1  NANOX   1     189.600 271.400  57.900  0.00  0.00            
ATOM    561  C1  NANOX   1     187.500 280.100  63.400  0.00  0.00            
ATOM    562  C1  NANOX   1     181.100 275.300  60.800  0.00  0.00            
ATOM    563  C1  NANOX   1     174.900 277.700  68.600  0.00  0.00            
ATOM    564  C1  NANOX   1     178.700 275.900  65.000  0.00  0.00            
ATOM    565  C1  NANOX   1     174.800 283.800  72.200  0.00  0.00            
ATOM    566  C1  NANOX   1     171.800 275.900  76.300  0.00  0.00            
ATOM    567  C1  NANOX   1     173.700 282.000  88.800  0.00  0.00            
ATOM    568  C1  NANOX   1     175.300 284.600  80.000  0.00  0.00            
ATOM    569  C1  NANOX   1     175.900 286.200  91.400  0.00  0.00            
ATOM    570  C1  NANOX   1     176.400 281.800  98.600  0.00  0.00            
ATOM    571  C1  NANOX   1     179.900 280.900 102.600  0.00  0.00            
ATOM    572  C1  NANOX   1     188.900 275.000 105.700  0.00  0.00            
ATOM    573  C1  NANOX   1     194.100 276.800 105.700  0.00  0.00            
ATOM    574  C1  NANOX   1     187.700 271.200 108.400  0.00  0.00            
ATOM    575  C1  NANOX   1     192.600 259.300 105.600  0.00  0.00            
ATOM    576  C1  NANOX   1     194.600 262.900 108.400  0.00  0.00            
ATOM    577  C1  NANOX   1     200.000 264.900 106.800  0.00  0.00            
ATOM    578  C1  NANOX   1     198.100 260.200 105.100  0.00  0.00            
ATOM    579  C1  NANOX   1     205.100 255.100 100.600  0.00  0.00            
ATOM    580  C1  NANOX   1     205.600 250.000  93.100  0.00  0.00            
ATOM    581  C1  NANOX   1     208.100 249.700  88.500  0.00  0.00            
ATOM    582  C1  NANOX   1     205.100 247.700  85.300  0.00  0.00            
ATOM    583  C1  NANOX   1     209.300 249.000  83.600  0.00  0.00            
ATOM    584  C1  NANOX   1     207.800 250.500  72.700  0.00  0.00            
ATOM    585  C1  NANOX   1     206.100 256.800  64.900  0.00  0.00            
ATOM    586  C1  NANOX   1     201.200 254.600  64.000  0.00  0.00            
ATOM    587  C1  NANOX   1     198.100 256.700  60.200  0.00  0.00            
ATOM    588  C1  NANOX   1     194.700 260.700  59.500  0.00  0.00            
ATOM    589  C1  NANOX   1     191.900 266.100  58.400  0.00  0.00            
ATOM    590  C1  NANOX   1     187.000 257.700  62.900  0.00  0.00            
ATOM    591  C1  NANOX   1     184.200 264.800  58.700  0.00  0.00            
ATOM    592  C1  NANOX   1     178.600 270.800  61.100  0.00  0.00            
ATOM    593  C1  NANOX   1     184.800 271.200  60.200  0.00  0.00            
ATOM    594  C1  NANOX   1     173.200 273.700  66.600  0.00  0.00            
ATOM    595  C1  NANOX   1     172.700 282.000  76.500  0.00  0.00            
ATOM    596  C1  NANOX   1     173.300 282.500  84.100  0.00  0.00            
ATOM    597  C1  NANOX   1     168.400 278.300  80.800  0.00  0.00            
ATOM    598  C1  NANOX   1     171.600 273.300  92.900  0.00  0.00            
ATOM    599  C1  NANOX   1     169.700 277.600  91.200  0.00  0.00            
ATOM    600  C1  NANOX   1     173.800 277.100  96.900  0.00  0.00            
ATOM    601  C1  NANOX   1     174.500 280.400  93.800  0.00  0.00            
ATOM    602  C1  NANOX   1     180.100 276.200 105.100  0.00  0.00            
ATOM    603  C1  NANOX   1     182.900 265.700 105.500  0.00  0.00            
ATOM    604  C1  NANOX   1     195.800 281.300 104.800  0.00  0.00            
ATOM    605  C1  NANOX   1     197.700 272.900 108.900  0.00  0.00            
ATOM    606  C1  NANOX   1     202.500 270.100 107.300  0.00  0.00            
ATOM    607  C1  NANOX   1     208.100 266.700 101.100  0.00  0.00            
ATOM    608  C1  NANOX   1     206.800 271.600 104.200  0.00  0.00            
ATOM    609  C1  NANOX   1     211.800 262.300  99.400  0.00  0.00            
ATOM    610  C1  NANOX   1     213.600 260.300  95.400  0.00  0.00            
ATOM    611  C1  NANOX   1     210.600 254.800  91.600  0.00  0.00            
ATOM    612  C1  NANOX   1     213.800 259.800  88.800  0.00  0.00            
ATOM    613  C1  NANOX   1     214.000 256.600  83.800  0.00  0.00            
ATOM    614  C1  NANOX   1     209.900 259.500  68.400  0.00  0.00            
ATOM    615  C1  NANOX   1     211.800 263.700  66.500  0.00  0.00            
ATOM    616  C1  NANOX   1     208.400 261.100  64.000  0.00  0.00            
ATOM    617  C1  NANOX   1     204.100 263.600  60.800  0.00  0.00            
ATOM    618  C1  NANOX   1     207.600 266.200  64.200  0.00  0.00            
ATOM    619  C1  NANOX   1     199.700 271.800  58.300  0.00  0.00            
ATOM    620  C1  NANOX   1     193.500 274.600  57.100  0.00  0.00            
ATOM    621  C1  NANOX   1     198.400 276.200  60.700  0.00  0.00            
ATOM    622  C1  NANOX   1     192.100 279.300  60.900  0.00  0.00            
ATOM    623  C1  NANOX   1     183.500 279.600  60.900  0.00  0.00            
ATOM    624  C1  NANOX   1     185.800 286.000  65.100  0.00  0.00            
ATOM    625  C1  NANOX   1     180.200 289.500  77.600  0.00  0.00            
ATOM    626  C1  NANOX   1     176.000 287.100  76.100  0.00  0.00            
ATOM    627  C1  NANOX   1     179.400 289.600  88.800  0.00  0.00            
ATOM    628  C1  NANOX   1     174.900 287.000  86.500  0.00  0.00            
ATOM    629  C1  NANOX   1     180.200 288.000  93.900  0.00  0.00            
ATOM    630  C1  NANOX   1     181.400 285.000  99.100  0.00  0.00            
ATOM    631  C1  NANOX   1     185.600 287.100 100.600  0.00  0.00            
ATOM    632  C1  NANOX   1     184.900 277.900 104.100  0.00  0.00            
ATOM    633  C1  NANOX   1     190.400 279.700 107.900  0.00  0.00            
ATOM    634  C1  NANOX   1     176.900 264.700  99.000  0.00  0.00            
ATOM    635  C1  NANOX   1     188.700 262.700 108.000  0.00  0.00            
ATOM    636  C1  NANOX   1     184.200 260.200 104.500  0.00  0.00            
ATOM    637  C1  NANOX   1     200.100 256.400 103.400  0.00  0.00            
ATOM    638  C1  NANOX   1     202.200 260.400 102.400  0.00  0.00            
ATOM    639  C1  NANOX   1     202.400 249.400  89.300  0.00  0.00            
ATOM    640  C1  NANOX   1     201.200 253.200  98.500  0.00  0.00            
ATOM    641  C1  NANOX   1     203.300 248.700  80.700  0.00  0.00            
ATOM    642  C1  NANOX   1     198.300 246.600  77.500  0.00  0.00            
ATOM    643  C1  NANOX   1     209.200 253.200  76.900  0.00  0.00            
ATOM    644  C1  NANOX   1     196.200 248.800  73.200  0.00  0.00            
ATOM    645  C1  NANOX   1     201.500 248.000  73.600  0.00  0.00            
ATOM    646  C1  NANOX   1     196.600 253.200  64.300  0.00  0.00            
ATOM    647  C1  NANOX   1     184.800 253.400  67.800  0.00  0.00            
ATOM    648  C1  NANOX   1     188.900 262.500  60.600  0.00  0.00            
ATOM    649  C1  NANOX   1     182.500 260.500  60.600  0.00  0.00            
ATOM    650  C1  NANOX   1     177.300 270.700  66.000  0.00  0.00            
ATOM    651  C1  NANOX   1     179.500 261.300  65.100  0.00  0.00            
ATOM    652  C1  NANOX   1     171.700 270.700  72.300  0.00  0.00            
ATOM    653  C1  NANOX   1     174.200 279.200  72.900  0.00  0.00            
ATOM    654  C1  NANOX   1     170.600 266.100  74.600  0.00  0.00            
ATOM    655  C1  NANOX   1     167.400 272.300  80.700  0.00  0.00            
ATOM    656  C1  NANOX   1     170.200 270.800  76.700  0.00  0.00            
ATOM    657  C1  NANOX   1     171.000 278.700  85.900  0.00  0.00            
ATOM    658  C1  NANOX   1     172.700 267.100  93.800  0.00  0.00            
ATOM    659  C1  NANOX   1     177.800 277.300  98.900  0.00  0.00            
ATOM    660  C1  NANOX   1     183.900 272.500 104.400  0.00  0.00            
ATOM    661  C1  NANOX   1     178.400 266.100 103.500  0.00  0.00            
ATOM    662  C1  NANOX   1     197.200 286.300  99.400  0.00  0.00            
ATOM    663  C1  NANOX   1     200.100 278.800 105.800  0.00  0.00            
ATOM    664  C1  NANOX   1     208.800 277.200 100.800  0.00  0.00            
ATOM    665  C1  NANOX   1     202.700 274.900 104.700  0.00  0.00            
ATOM    666  C1  NANOX   1     214.100 264.500  93.000  0.00  0.00            
ATOM    667  C1  NANOX   1     212.800 267.600  98.000  0.00  0.00            
ATOM    668  C1  NANOX   1     216.200 269.200  94.200  0.00  0.00            
ATOM    669  C1  NANOX   1     217.200 260.800  84.600  0.00  0.00            
ATOM    670  C1  NANOX   1     215.800 268.800  76.000  0.00  0.00            
ATOM    671  C1  NANOX   1     217.300 263.600  79.800  0.00  0.00            
ATOM    672  C1  NANOX   1     214.500 267.200  69.200  0.00  0.00            
ATOM    673  C1  NANOX   1     212.000 260.900  72.300  0.00  0.00            
ATOM    674  C1  NANOX   1     210.800 275.300  69.100  0.00  0.00            
ATOM    675  C1  NANOX   1     204.200 268.700  60.900  0.00  0.00            
ATOM    676  C1  NANOX   1     207.100 272.500  64.600  0.00  0.00            
ATOM    677  C1  NANOX   1     203.400 274.300  61.200  0.00  0.00            
ATOM    678  C1  NANOX   1     189.200 275.300  60.400  0.00  0.00            
ATOM    679  C1  NANOX   1     190.300 287.400  67.200  0.00  0.00            
ATOM    680  C1  NANOX   1     181.700 284.200  68.500  0.00  0.00            
ATOM    681  C1  NANOX   1     185.900 290.600  69.800  0.00  0.00            
ATOM    682  C1  NANOX   1     182.000 291.900  72.800  0.00  0.00            
ATOM    683  C1  NANOX   1     180.000 287.300  72.900  0.00  0.00            
ATOM    684  C1  NANOX   1     179.500 288.500  83.800  0.00  0.00            
ATOM    685  C1  NANOX   1     183.800 290.900  87.100  0.00  0.00            
ATOM    686  C1  NANOX   1     188.000 292.100  84.100  0.00  0.00            
ATOM    687  C1  NANOX   1     186.500 282.200 102.400  0.00  0.00            
ATOM    688  C1  NANOX   1     185.100 288.000  94.900  0.00  0.00            
ATOM    689  C1  NANOX   1     190.700 284.300 104.500  0.00  0.00            
ATOM    690  C1  NANOX   1     178.900 261.000 104.100  0.00  0.00            
ATOM    691  C1  NANOX   1     182.300 256.400 101.700  0.00  0.00            
ATOM    692  C1  NANOX   1     187.300 256.400 104.700  0.00  0.00            
ATOM    693  C1  NANOX   1     189.000 252.600 101.000  0.00  0.00            
ATOM    694  C1  NANOX   1     195.900 249.800 100.400  0.00  0.00            
ATOM    695  C1  NANOX   1     195.800 246.500  91.800  0.00  0.00            
ATOM    696  C1  NANOX   1     200.400 249.000  94.200  0.00  0.00            
ATOM    697  C1  NANOX   1     200.400 244.800  83.500  0.00  0.00            
ATOM    698  C1  NANOX   1     196.100 245.500  86.300  0.00  0.00            
ATOM    699  C1  NANOX   1     193.300 248.700  68.300  0.00  0.00            
ATOM    700  C1  NANOX   1     198.700 249.800  68.600  0.00  0.00            
ATOM    701  C1  NANOX   1     188.400 250.000  66.700  0.00  0.00            
ATOM    702  C1  NANOX   1     191.800 256.200  63.900  0.00  0.00            
ATOM    703  C1  NANOX   1     182.400 255.200  64.000  0.00  0.00            
ATOM    704  C1  NANOX   1     180.300 266.500  62.800  0.00  0.00            
ATOM    705  C1  NANOX   1     175.900 265.500  66.600  0.00  0.00            
ATOM    706  C1  NANOX   1     171.800 268.300  67.300  0.00  0.00            
ATOM    707  C1  NANOX   1     169.000 268.500  84.300  0.00  0.00            
ATOM    708  C1  NANOX   1     169.900 274.000  87.800  0.00  0.00            
ATOM    709  C1  NANOX   1     170.300 264.800  89.900  0.00  0.00            
ATOM    710  C1  NANOX   1     168.700 269.000  90.200  0.00  0.00            
ATOM    711  C1  NANOX   1     173.300 268.200  98.300  0.00  0.00            
ATOM    712  C1  NANOX   1     176.400 272.100 100.100  0.00  0.00            
ATOM    713  C1  NANOX   1     173.300 263.100  96.700  0.00  0.00            
ATOM    714  C1  NANOX   1     200.900 283.300 102.900  0.00  0.00            
ATOM    715  C1  NANOX   1     208.100 281.700  97.700  0.00  0.00            
ATOM    716  C1  NANOX   1     211.500 282.900  93.700  0.00  0.00            
ATOM    717  C1  NANOX   1     213.000 278.800  98.700  0.00  0.00            
ATOM    718  C1  NANOX   1     209.900 272.700 100.500  0.00  0.00            
ATOM    719  C1  NANOX   1     216.900 273.500  91.900  0.00  0.00            
ATOM    720  C1  NANOX   1     218.200 269.400  89.800  0.00  0.00            
ATOM    721  C1  NANOX   1     215.900 264.500  88.200  0.00  0.00            
ATOM    722  C1  NANOX   1     217.700 267.200  84.200  0.00  0.00            
ATOM    723  C1  NANOX   1     215.900 272.900  69.500  0.00  0.00            
ATOM    724  C1  NANOX   1     211.200 270.300  66.800  0.00  0.00            
ATOM    725  C1  NANOX   1     207.500 276.700  62.500  0.00  0.00            
ATOM    726  C1  NANOX   1     200.100 283.800  65.500  0.00  0.00            
ATOM    727  C1  NANOX   1     202.700 280.300  60.700  0.00  0.00            
ATOM    728  C1  NANOX   1     196.800 281.200  60.900  0.00  0.00            
ATOM    729  C1  NANOX   1     196.600 287.100  65.900  0.00  0.00            
ATOM    730  C1  NANOX   1     191.900 283.100  63.900  0.00  0.00            
ATOM    731  C1  NANOX   1     184.900 292.000  78.100  0.00  0.00            
ATOM    732  C1  NANOX   1     190.300 295.000  79.600  0.00  0.00            
ATOM    733  C1  NANOX   1     193.200 294.100  86.900  0.00  0.00            
ATOM    734  C1  NANOX   1     188.100 293.400  89.500  0.00  0.00            
ATOM    735  C1  NANOX   1     190.300 288.000  99.200  0.00  0.00            
ATOM    736  C1  NANOX   1     193.600 291.100  96.600  0.00  0.00            
ATOM    737  C1  NANOX   1     198.000 290.200  96.000  0.00  0.00            
ATOM    738  C1  NANOX   1     185.400 253.500  98.000  0.00  0.00            
ATOM    739  C1  NANOX   1     179.100 259.300  99.700  0.00  0.00            
ATOM    740  C1  NANOX   1     194.700 255.200 102.000  0.00  0.00            
ATOM    741  C1  NANOX   1     193.700 247.500  96.300  0.00  0.00            
ATOM    742  C1  NANOX   1     190.600 247.100  91.800  0.00  0.00            
ATOM    743  C1  NANOX   1     188.800 247.400  79.600  0.00  0.00            
ATOM    744  C1  NANOX   1     195.500 243.200  82.000  0.00  0.00            
ATOM    745  C1  NANOX   1     184.600 248.600  75.800  0.00  0.00            
ATOM    746  C1  NANOX   1     189.300 247.500  71.600  0.00  0.00            
ATOM    747  C1  NANOX   1     184.800 248.900  70.100  0.00  0.00            
ATOM    748  C1  NANOX   1     176.300 260.500  68.600  0.00  0.00            
ATOM    749  C1  NANOX   1     172.700 258.900  76.100  0.00  0.00            
ATOM    750  C1  NANOX   1     170.700 262.300  78.900  0.00  0.00            
ATOM    751  C1  NANOX   1     172.200 264.100  70.100  0.00  0.00            
ATOM    752  C1  NANOX   1     167.000 267.100  78.400  0.00  0.00            
ATOM    753  C1  NANOX   1     168.100 263.600  85.500  0.00  0.00            
ATOM    754  C1  NANOX   1     171.800 260.300  87.400  0.00  0.00            
ATOM    755  C1  NANOX   1     171.700 259.600  93.500  0.00  0.00            
ATOM    756  C1  NANOX   1     180.700 254.600  96.800  0.00  0.00            
ATOM    757  C1  NANOX   1     202.900 290.100  94.100  0.00  0.00            
ATOM    758  C1  NANOX   1     203.700 279.100 102.100  0.00  0.00            
ATOM    759  C1  NANOX   1     213.600 273.200  95.700  0.00  0.00            
ATOM    760  C1  NANOX   1     214.500 278.000  92.900  0.00  0.00            
ATOM    761  C1  NANOX   1     216.300 275.700  80.600  0.00  0.00            
ATOM    762  C1  NANOX   1     214.200 280.500  77.900  0.00  0.00            
ATOM    763  C1  NANOX   1     216.100 274.300  74.900  0.00  0.00            
ATOM    764  C1  NANOX   1     214.600 278.100  71.700  0.00  0.00            
ATOM    765  C1  NANOX   1     210.700 281.500  73.400  0.00  0.00            
ATOM    766  C1  NANOX   1     207.900 284.300  71.200  0.00  0.00            
ATOM    767  C1  NANOX   1     205.100 287.000  68.600  0.00  0.00            
ATOM    768  C1  NANOX   1     203.300 289.200  72.700  0.00  0.00            
ATOM    769  C1  NANOX   1     194.100 291.400  69.800  0.00  0.00            
ATOM    770  C1  NANOX   1     198.200 290.700  72.900  0.00  0.00            
ATOM    771  C1  NANOX   1     190.000 290.200  73.300  0.00  0.00            
ATOM    772  C1  NANOX   1     193.400 292.400  75.800  0.00  0.00            
ATOM    773  C1  NANOX   1     189.300 290.000  93.500  0.00  0.00            
ATOM    774  C1  NANOX   1     202.600 291.000  87.400  0.00  0.00            
ATOM    775  C1  NANOX   1     194.800 291.900  91.000  0.00  0.00            
ATOM    776  C1  NANOX   1     177.700 250.900  94.200  0.00  0.00            
ATOM    777  C1  NANOX   1     188.700 249.500  95.600  0.00  0.00            
ATOM    778  C1  NANOX   1     182.800 249.300  95.800  0.00  0.00            
ATOM    779  C1  NANOX   1     185.500 246.200  92.200  0.00  0.00            
ATOM    780  C1  NANOX   1     190.500 244.200  86.400  0.00  0.00            
ATOM    781  C1  NANOX   1     184.900 247.400  84.900  0.00  0.00            
ATOM    782  C1  NANOX   1     180.700 251.400  69.700  0.00  0.00            
ATOM    783  C1  NANOX   1     179.600 255.800  68.400  0.00  0.00            
ATOM    784  C1  NANOX   1     175.700 255.100  72.000  0.00  0.00            
ATOM    785  C1  NANOX   1     170.700 258.900  82.600  0.00  0.00            
ATOM    786  C1  NANOX   1     173.100 254.800  86.000  0.00  0.00            
ATOM    787  C1  NANOX   1     174.300 254.300  92.600  0.00  0.00            
ATOM    788  C1  NANOX   1     174.900 258.100  96.800  0.00  0.00            
ATOM    789  C1  NANOX   1     202.200 286.000  97.400  0.00  0.00            
ATOM    790  C1  NANOX   1     207.600 286.800  94.400  0.00  0.00            
ATOM    791  C1  NANOX   1     206.300 288.300  89.500  0.00  0.00            
ATOM    792  C1  NANOX   1     211.000 285.100  89.200  0.00  0.00            
ATOM    793  C1  NANOX   1     215.900 276.800  85.300  0.00  0.00            
ATOM    794  C1  NANOX   1     213.200 281.300  83.300  0.00  0.00            
ATOM    795  C1  NANOX   1     210.000 279.900  68.400  0.00  0.00            
ATOM    796  C1  NANOX   1     205.500 281.700  66.000  0.00  0.00            
ATOM    797  C1  NANOX   1     200.400 289.400  68.000  0.00  0.00            
ATOM    798  C1  NANOX   1     201.500 292.300  82.400  0.00  0.00            
ATOM    799  C1  NANOX   1     194.800 294.700  81.800  0.00  0.00            
ATOM    800  C1  NANOX   1     197.700 295.200  87.700  0.00  0.00            
ATOM    801  C1  NANOX   1     199.500 293.500  91.700  0.00  0.00            
ATOM    802  C1  NANOX   1     180.400 249.600  83.200  0.00  0.00            
ATOM    803  C1  NANOX   1     181.200 248.600  91.100  0.00  0.00            
ATOM    804  C1  NANOX   1     184.600 245.200  80.500  0.00  0.00            
ATOM    805  C1  NANOX   1     179.200 249.700  75.600  0.00  0.00            
ATOM    806  C1  NANOX   1     177.300 252.300  88.700  0.00  0.00            
ATOM    807  C1  NANOX   1     177.100 253.100  81.300  0.00  0.00            
ATOM    808  C1  NANOX   1     200.200 278.500  81.800  0.00  0.00            
ATOM    809  C1  NANOX   1     208.800 289.000  84.900  0.00  0.00            
ATOM    810  C1  NANOX   1     214.400 284.800  79.800  0.00  0.00            
ATOM    811  C1  NANOX   1     208.000 289.100  78.800  0.00  0.00            
ATOM    812  C1  NANOX   1     203.400 291.900  77.600  0.00  0.00            
ATOM    813  C1  NANOX   1     206.200 292.000  82.100  0.00  0.00            
ATOM    814  Qa  NANOX   1     187.700 272.900 112.400  0.00  0.00            
ATOM    815  Qa  NANOX   1     192.700 256.500 108.900  0.00  0.00            
ATOM    816  Qa  NANOX   1     194.300 264.200 112.900  0.00  0.00            
ATOM    817  Qa  NANOX   1     200.900 264.600 111.700  0.00  0.00            
ATOM    818  Qa  NANOX   1     199.100 258.600 109.900  0.00  0.00            
ATOM    819  Qa  NANOX   1     205.100 251.500 103.300  0.00  0.00            
ATOM    820  Qa  NANOX   1     209.100 247.600  96.000  0.00  0.00            
ATOM    821  Qa  NANOX   1     211.600 246.700  90.500  0.00  0.00            
ATOM    822  Qa  NANOX   1     205.700 242.900  86.900  0.00  0.00            
ATOM    823  Qa  NANOX   1     211.400 245.900  84.400  0.00  0.00            
ATOM    824  Qa  NANOX   1     211.300 249.000  69.200  0.00  0.00            
ATOM    825  Qa  NANOX   1     208.000 253.800  63.900  0.00  0.00            
ATOM    826  Qa  NANOX   1     202.900 251.600  60.200  0.00  0.00            
ATOM    827  Qa  NANOX   1     197.400 254.700  56.400  0.00  0.00            
ATOM    828  Qa  NANOX   1     194.600 260.800  55.000  0.00  0.00            
ATOM    829  Qa  NANOX   1     191.400 264.700  53.600  0.00  0.00            
ATOM    830  Qa  NANOX   1     187.400 255.700  58.500  0.00  0.00            
ATOM    831  Qa  NANOX   1     186.200 263.900  54.800  0.00  0.00            
ATOM    832  Qa  NANOX   1     176.300 273.200  57.500  0.00  0.00            
ATOM    833  Qa  NANOX   1     183.100 270.000  55.800  0.00  0.00            
ATOM    834  Qa  NANOX   1     172.800 274.200  61.900  0.00  0.00            
ATOM    835  Qa  NANOX   1     169.000 285.200  77.900  0.00  0.00            
ATOM    836  Qa  NANOX   1     169.000 284.800  82.700  0.00  0.00            
ATOM    837  Qa  NANOX   1     165.000 278.100  82.400  0.00  0.00            
ATOM    838  Qa  NANOX   1     168.200 272.600  96.200  0.00  0.00            
ATOM    839  Qa  NANOX   1     166.900 280.400  92.800  0.00  0.00            
ATOM    840  Qa  NANOX   1     168.800 278.200  98.600  0.00  0.00            
ATOM    841  Qa  NANOX   1     171.500 283.300  95.100  0.00  0.00            
ATOM    842  Qa  NANOX   1     175.700 277.900 106.100  0.00  0.00            
ATOM    843  Qa  NANOX   1     180.900 268.200 108.300  0.00  0.00            
ATOM    844  Qa  NANOX   1     196.200 281.000 110.100  0.00  0.00            
ATOM    845  Qa  NANOX   1     199.600 273.800 113.000  0.00  0.00            
ATOM    846  Qa  NANOX   1     203.000 269.700 112.500  0.00  0.00            
ATOM    847  Qa  NANOX   1     210.000 266.300 105.500  0.00  0.00            
ATOM    848  Qa  NANOX   1     208.400 275.400 106.400  0.00  0.00            
ATOM    849  Qa  NANOX   1     215.300 260.300 101.700  0.00  0.00            
ATOM    850  Qa  NANOX   1     217.700 260.000  96.800  0.00  0.00            
ATOM    851  Qa  NANOX   1     214.100 251.600  91.400  0.00  0.00            
ATOM    852  Qa  NANOX   1     216.600 257.500  90.400  0.00  0.00            
ATOM    853  Qa  NANOX   1     217.100 253.300  85.000  0.00  0.00            
ATOM    854  Qa  NANOX   1     212.600 256.800  66.000  0.00  0.00            
ATOM    855  Qa  NANOX   1     213.900 263.600  62.700  0.00  0.00            
ATOM    856  Qa  NANOX   1     210.400 261.600  60.000  0.00  0.00            
ATOM    857  Qa  NANOX   1     203.000 262.400  56.000  0.00  0.00            
ATOM    858  Qa  NANOX   1     210.500 267.000  60.700  0.00  0.00            
ATOM    859  Qa  NANOX   1     202.300 272.300  55.200  0.00  0.00            
ATOM    860  Qa  NANOX   1     191.400 277.300  54.300  0.00  0.00            
ATOM    861  Qa  NANOX   1     199.400 277.500  56.200  0.00  0.00            
ATOM    862  Qa  NANOX   1     189.500 282.200  58.100  0.00  0.00            
ATOM    863  Qa  NANOX   1     180.500 280.700  58.100  0.00  0.00            
ATOM    864  Qa  NANOX   1     186.300 286.600  61.200  0.00  0.00            
ATOM    865  Qa  NANOX   1     178.200 293.100  78.800  0.00  0.00            
ATOM    866  Qa  NANOX   1     172.300 289.600  76.900  0.00  0.00            
ATOM    867  Qa  NANOX   1     176.700 292.600  87.700  0.00  0.00            
ATOM    868  Qa  NANOX   1     171.800 289.200  86.000  0.00  0.00            
ATOM    869  Qa  NANOX   1     178.800 290.600  96.900  0.00  0.00            
ATOM    870  Qa  NANOX   1     177.600 287.100 100.800  0.00  0.00            
ATOM    871  Qa  NANOX   1     183.500 290.900 103.600  0.00  0.00            
ATOM    872  Qa  NANOX   1     184.200 281.500 107.500  0.00  0.00            
ATOM    873  Qa  NANOX   1     191.000 280.500 112.900  0.00  0.00            
ATOM    874  Qa  NANOX   1     178.500 260.800 109.500  0.00  0.00            
ATOM    875  Qa  NANOX   1     180.900 252.900 103.600  0.00  0.00            
ATOM    876  Qa  NANOX   1     185.600 252.300 106.900  0.00  0.00            
ATOM    877  Qa  NANOX   1     187.600 249.500 103.800  0.00  0.00            
ATOM    878  Qa  NANOX   1     196.900 245.400 102.600  0.00  0.00            
ATOM    879  Qa  NANOX   1     194.800 241.900  92.600  0.00  0.00            
ATOM    880  Qa  NANOX   1     201.600 244.400  94.400  0.00  0.00            
ATOM    881  Qa  NANOX   1     201.400 241.000  85.000  0.00  0.00            
ATOM    882  Qa  NANOX   1     197.000 240.400  87.400  0.00  0.00            
ATOM    883  Qa  NANOX   1     194.100 246.400  64.600  0.00  0.00            
ATOM    884  Qa  NANOX   1     199.700 246.900  65.000  0.00  0.00            
ATOM    885  Qa  NANOX   1     186.700 247.200  63.400  0.00  0.00            
ATOM    886  Qa  NANOX   1     192.100 253.800  59.700  0.00  0.00            
ATOM    887  Qa  NANOX   1     181.600 253.500  60.200  0.00  0.00            
ATOM    888  Qa  NANOX   1     176.800 263.600  60.200  0.00  0.00            
ATOM    889  Qa  NANOX   1     173.200 263.100  63.400  0.00  0.00            
ATOM    890  Qa  NANOX   1     169.700 269.800  63.300  0.00  0.00            
ATOM    891  Qa  NANOX   1     164.800 269.300  85.700  0.00  0.00            
ATOM    892  Qa  NANOX   1     165.100 275.000  87.500  0.00  0.00            
ATOM    893  Qa  NANOX   1     166.000 263.400  92.600  0.00  0.00            
ATOM    894  Qa  NANOX   1     164.200 269.800  93.000  0.00  0.00            
ATOM    895  Qa  NANOX   1     169.400 268.200 100.900  0.00  0.00            
ATOM    896  Qa  NANOX   1     173.900 272.100 104.200  0.00  0.00            
ATOM    897  Qa  NANOX   1     170.600 262.700  99.000  0.00  0.00            
ATOM    898  Qa  NANOX   1     204.400 284.400 105.300  0.00  0.00            
ATOM    899  Qa  NANOX   1     207.800 284.900 101.400  0.00  0.00            
ATOM    900  Qa  NANOX   1     215.800 285.000  94.400  0.00  0.00            
ATOM    901  Qa  NANOX   1     217.300 278.400 101.100  0.00  0.00            
ATOM    902  Qa  NANOX   1     212.900 270.900 102.900  0.00  0.00            
ATOM    903  Qa  NANOX   1     220.700 275.000  92.500  0.00  0.00            
ATOM    904  Qa  NANOX   1     223.000 268.200  89.900  0.00  0.00            
ATOM    905  Qa  NANOX   1     219.400 261.600  91.000  0.00  0.00            
ATOM    906  Qa  NANOX   1     222.300 266.800  85.200  0.00  0.00            
ATOM    907  Qa  NANOX   1     216.500 274.600  66.400  0.00  0.00            
ATOM    908  Qa  NANOX   1     214.400 270.800  63.800  0.00  0.00            
ATOM    909  Qa  NANOX   1     210.300 276.300  58.300  0.00  0.00            
ATOM    910  Qa  NANOX   1     201.100 286.100  61.700  0.00  0.00            
ATOM    911  Qa  NANOX   1     202.500 282.600  56.500  0.00  0.00            
ATOM    912  Qa  NANOX   1     197.900 284.700  58.100  0.00  0.00            
ATOM    913  Qa  NANOX   1     195.100 290.000  63.200  0.00  0.00            
ATOM    914  Qa  NANOX   1     191.900 286.100  60.700  0.00  0.00            
ATOM    915  Qa  NANOX   1     183.000 294.900  81.600  0.00  0.00            
ATOM    916  Qa  NANOX   1     187.800 298.200  81.000  0.00  0.00            
ATOM    917  Qa  NANOX   1     191.800 298.600  89.300  0.00  0.00            
ATOM    918  Qa  NANOX   1     186.700 296.500  92.600  0.00  0.00            
ATOM    919  Qa  NANOX   1     193.200 289.800 103.500  0.00  0.00            
ATOM    920  Qa  NANOX   1     192.900 294.800  99.200  0.00  0.00            
ATOM    921  Qa  NANOX   1     198.300 293.900 100.100  0.00  0.00            
ATOM    922  Qa  NANOX   1     175.900 247.200  95.200  0.00  0.00            
ATOM    923  Qa  NANOX   1     187.200 247.100  99.300  0.00  0.00            
ATOM    924  Qa  NANOX   1     181.100 245.600  97.800  0.00  0.00            
ATOM    925  Qa  NANOX   1     184.400 242.600  94.300  0.00  0.00            
ATOM    926  Qa  NANOX   1     190.900 240.800  89.500  0.00  0.00            
ATOM    927  Qa  NANOX   1     183.600 243.900  86.800  0.00  0.00            
ATOM    928  Qa  NANOX   1     178.700 250.100  65.800  0.00  0.00            
ATOM    929  Qa  NANOX   1     176.200 254.200  65.300  0.00  0.00            
ATOM    930  Qa  NANOX   1     172.800 254.800  68.800  0.00  0.00            
ATOM    931  Qa  NANOX   1     166.300 257.400  84.100  0.00  0.00            
ATOM    932  Qa  NANOX   1     169.100 255.500  88.700  0.00  0.00            
ATOM    933  Qa  NANOX   1     170.500 251.400  92.900  0.00  0.00            
ATOM    934  Qa  NANOX   1     172.400 256.200  99.100  0.00  0.00            
ATOM    935  Qa  NANOX   1     204.100 288.000 100.400  0.00  0.00            
ATOM    936  Qa  NANOX   1     210.400 288.100  97.600  0.00  0.00            
ATOM    937  Qa  NANOX   1     208.100 293.100  90.300  0.00  0.00            
ATOM    938  Qa  NANOX   1     213.400 289.200  91.100  0.00  0.00            
ATOM    939  Qa  NANOX   1     219.100 278.700  88.700  0.00  0.00            
ATOM    940  Qa  NANOX   1     216.900 283.600  85.200  0.00  0.00            
ATOM    941  Qa  NANOX   1     212.700 281.700  66.000  0.00  0.00            
ATOM    942  Qa  NANOX   1     208.000 283.200  62.100  0.00  0.00            
ATOM    943  Qa  NANOX   1     202.500 290.000  63.500  0.00  0.00            
ATOM    944  Qa  NANOX   1     201.900 296.200  83.200  0.00  0.00            
ATOM    945  Qa  NANOX   1     196.200 299.000  83.000  0.00  0.00            
ATOM    946  Qa  NANOX   1     197.200 300.100  90.200  0.00  0.00            
ATOM    947  Qa  NANOX   1     200.700 297.600  93.500  0.00  0.00            
ATOM    948  NC3 DPPCX   2     393.900 197.500  92.600  0.00  0.00            
ATOM    949  PO4 DPPCX   2     398.500 195.400  92.300  0.00  0.00            
ATOM    950  GL1 DPPCX   2     399.200 192.600  88.300  0.00  0.00            
ATOM    951  GL2 DPPCX   2     399.900 194.000  84.700  0.00  0.00            
ATOM    952  C1A DPPCX   2     399.400 188.000  87.400  0.00  0.00            
ATOM    953  C2A DPPCX   2     400.400 185.100  84.800  0.00  0.00            
ATOM    954  C3A DPPCX   2     399.800 184.000  81.200  0.00  0.00            
ATOM    955  C4A DPPCX   2     399.800 186.000  77.600  0.00  0.00            
ATOM    956  C1B DPPCX   2     396.800 196.500  82.100  0.00  0.00            
ATOM    957  C2B DPPCX   2     398.100 198.100  79.200  0.00  0.00            
ATOM    958  C3B DPPCX   2     399.200 198.900  75.300  0.00  0.00            
ATOM    959  C4B DPPCX   2     401.100 197.800  71.600  0.00  0.00            
ATOM    960  NC3 DPPCX   3     318.800 237.700  81.700  0.00  0.00            
ATOM    961  PO4 DPPCX   3     315.100 237.500  83.500  0.00  0.00            
ATOM    962  GL1 DPPCX   3     314.700 236.000  79.700  0.00  0.00            
ATOM    963  GL2 DPPCX   3     313.900 238.800  78.700  0.00  0.00            
ATOM    964  C1A DPPCX   3     317.700 237.000  75.300  0.00  0.00            
ATOM    965  C2A DPPCX   3     318.000 237.100  71.500  0.00  0.00            
ATOM    966  C3A DPPCX   3     319.100 235.900  68.500  0.00  0.00            
ATOM    967  C4A DPPCX   3     320.600 234.900  63.800  0.00  0.00            
ATOM    968  C1B DPPCX   3     313.200 240.000  75.000  0.00  0.00            
ATOM    969  C2B DPPCX   3     313.900 240.300  71.100  0.00  0.00            
ATOM    970  C3B DPPCX   3     314.200 239.100  67.200  0.00  0.00            
ATOM    971  C4B DPPCX   3     314.300 237.600  62.000  0.00  0.00            
ATOM    972  NC3 DPPCX   4     149.600 184.900  42.200  0.00  0.00            
ATOM    973  PO4 DPPCX   4     145.700 183.000  43.300  0.00  0.00            
ATOM    974  GL1 DPPCX   4     146.200 184.000  47.600  0.00  0.00            
ATOM    975  GL2 DPPCX   4     143.200 186.500  47.400  0.00  0.00            
ATOM    976  C1A DPPCX   4     147.500 183.100  51.800  0.00  0.00            
ATOM    977  C2A DPPCX   4     145.200 183.800  55.900  0.00  0.00            
ATOM    978  C3A DPPCX   4     145.200 182.700  61.000  0.00  0.00            
ATOM    979  C4A DPPCX   4     142.700 182.500  64.100  0.00  0.00            
ATOM    980  C1B DPPCX   4     143.100 188.300  51.400  0.00  0.00            
ATOM    981  C2B DPPCX   4     142.400 189.100  55.500  0.00  0.00            
ATOM    982  C3B DPPCX   4     143.400 187.100  59.300  0.00  0.00            
ATOM    983  C4B DPPCX   4     145.200 187.900  63.100  0.00  0.00            
ATOM    984  NC3 DPPCX   5     132.000 363.900  24.200  0.00  0.00            
ATOM    985  PO4 DPPCX   5     129.700 359.600  23.200  0.00  0.00            
ATOM    986  GL1 DPPCX   5     129.100 361.500  27.500  0.00  0.00            
ATOM    987  GL2 DPPCX   5     131.200 362.500  29.100  0.00  0.00            
ATOM    988  C1A DPPCX   5     126.700 360.900  31.500  0.00  0.00            
ATOM    989  C2A DPPCX   5     126.300 359.600  35.700  0.00  0.00            
ATOM    990  C3A DPPCX   5     125.200 359.800  40.900  0.00  0.00            
ATOM    991  C4A DPPCX   5     128.400 362.100  43.300  0.00  0.00            
ATOM    992  C1B DPPCX   5     131.300 360.400  32.900  0.00  0.00            
ATOM    993  C2B DPPCX   5     131.900 359.800  37.200  0.00  0.00            
ATOM    994  C3B DPPCX   5     133.000 361.200  40.900  0.00  0.00            
ATOM    995  C4B DPPCX   5     133.600 359.500  45.600  0.00  0.00            
ATOM    996  NC3 DPPCX   6     377.000  54.700  75.400  0.00  0.00            
ATOM    997  PO4 DPPCX   6     373.300  56.800  74.300  0.00  0.00            
ATOM    998  GL1 DPPCX   6     370.900  58.000  77.000  0.00  0.00            
ATOM    999  GL2 DPPCX   6     370.100  61.700  77.900  0.00  0.00            
ATOM   1000  C1A DPPCX   6     372.000  59.600  82.100  0.00  0.00            
ATOM   1001  C2A DPPCX   6     370.600  60.000  86.700  0.00  0.00            
ATOM   1002  C3A DPPCX   6     370.100  58.500  90.200  0.00  0.00            
ATOM   1003  C4A DPPCX   6     365.900  58.000  92.200  0.00  0.00            
ATOM   1004  C1B DPPCX   6     367.400  61.100  80.500  0.00  0.00            
ATOM   1005  C2B DPPCX   6     364.100  64.000  82.300  0.00  0.00            
ATOM   1006  C3B DPPCX   6     365.700  67.200  84.500  0.00  0.00            
ATOM   1007  C4B DPPCX   6     366.300  70.200  88.100  0.00  0.00            
ATOM   1008  NC3 DPPCX   7      46.000 344.500  58.700  0.00  0.00            
ATOM   1009  PO4 DPPCX   7      45.500 343.100  54.700  0.00  0.00            
ATOM   1010  GL1 DPPCX   7      45.300 341.500  50.400  0.00  0.00            
ATOM   1011  GL2 DPPCX   7      46.600 343.400  47.900  0.00  0.00            
ATOM   1012  C1A DPPCX   7      46.000 338.400  47.000  0.00  0.00            
ATOM   1013  C2A DPPCX   7      49.100 335.100  46.000  0.00  0.00            
ATOM   1014  C3A DPPCX   7      52.900 333.700  47.100  0.00  0.00            
ATOM   1015  C4A DPPCX   7      54.800 331.600  43.400  0.00  0.00            
ATOM   1016  C1B DPPCX   7      44.600 342.900  45.000  0.00  0.00            
ATOM   1017  C2B DPPCX   7      46.500 340.300  42.400  0.00  0.00            
ATOM   1018  C3B DPPCX   7      46.200 339.900  39.100  0.00  0.00            
ATOM   1019  C4B DPPCX   7      47.500 341.500  35.200  0.00  0.00            
ATOM   1020  NC3 DPPCX   8      83.400 198.700  83.300  0.00  0.00            
ATOM   1021  PO4 DPPCX   8      84.300 198.400  78.700  0.00  0.00            
ATOM   1022  GL1 DPPCX   8      87.500 196.400  76.600  0.00  0.00            
ATOM   1023  GL2 DPPCX   8      86.000 197.700  74.100  0.00  0.00            
ATOM   1024  C1A DPPCX   8      91.500 195.400  74.000  0.00  0.00            
ATOM   1025  C2A DPPCX   8      91.000 193.600  70.700  0.00  0.00            
ATOM   1026  C3A DPPCX   8      91.100 192.800  66.600  0.00  0.00            
ATOM   1027  C4A DPPCX   8      90.900 191.300  62.500  0.00  0.00            
ATOM   1028  C1B DPPCX   8      87.600 197.100  70.900  0.00  0.00            
ATOM   1029  C2B DPPCX   8      87.900 196.300  66.300  0.00  0.00            
ATOM   1030  C3B DPPCX   8      87.400 195.500  62.400  0.00  0.00            
ATOM   1031  C4B DPPCX   8      87.400 192.300  59.600  0.00  0.00            
ATOM   1032  NC3 DPPCX   9     -57.600 155.000  35.300  0.00  0.00            
ATOM   1033  PO4 DPPCX   9     -61.500 158.000  34.600  0.00  0.00            
ATOM   1034  GL1 DPPCX   9     -62.200 157.100  39.500  0.00  0.00            
ATOM   1035  GL2 DPPCX   9     -58.900 157.200  40.000  0.00  0.00            
ATOM   1036  C1A DPPCX   9     -60.500 158.200  44.200  0.00  0.00            
ATOM   1037  C2A DPPCX   9     -59.900 158.700  48.600  0.00  0.00            
ATOM   1038  C3A DPPCX   9     -57.300 161.600  52.100  0.00  0.00            
ATOM   1039  C4A DPPCX   9     -55.100 162.500  55.700  0.00  0.00            
ATOM   1040  C1B DPPCX   9     -56.500 160.300  41.800  0.00  0.00            
ATOM   1041  C2B DPPCX   9     -55.500 159.500  46.100  0.00  0.00            
ATOM   1042  C3B DPPCX   9     -54.100 158.400  50.500  0.00  0.00            
ATOM   1043  C4B DPPCX   9     -54.600 157.400  54.300  0.00  0.00            
ATOM   1044  NC3 DPPCX  10     286.800  90.000  62.100  0.00  0.00            
ATOM   1045  PO4 DPPCX  10     284.500  90.600  65.200  0.00  0.00            
ATOM   1046  GL1 DPPCX  10     282.600  88.700  69.500  0.00  0.00            
ATOM   1047  GL2 DPPCX  10     278.900  88.000  70.200  0.00  0.00            
ATOM   1048  C1A DPPCX  10     283.000  90.700  72.900  0.00  0.00            
ATOM   1049  C2A DPPCX  10     280.800  94.800  73.100  0.00  0.00            
ATOM   1050  C3A DPPCX  10     281.000  99.600  72.500  0.00  0.00            
ATOM   1051  C4A DPPCX  10     280.100 103.700  71.400  0.00  0.00            
ATOM   1052  C1B DPPCX  10     277.900  90.500  73.700  0.00  0.00            
ATOM   1053  C2B DPPCX  10     276.100  92.800  77.500  0.00  0.00            
ATOM   1054  C3B DPPCX  10     274.200  95.900  79.500  0.00  0.00            
ATOM   1055  C4B DPPCX  10     274.500  98.500  83.100  0.00  0.00            
ATOM   1056  NC3 DPPCX  11      43.600 158.900  79.000  0.00  0.00            
ATOM   1057  PO4 DPPCX  11      45.600 154.800  79.400  0.00  0.00            
ATOM   1058  GL1 DPPCX  11      46.700 153.400  75.700  0.00  0.00            
ATOM   1059  GL2 DPPCX  11      46.100 156.400  74.400  0.00  0.00            
ATOM   1060  C1A DPPCX  11      47.100 152.900  70.400  0.00  0.00            
ATOM   1061  C2A DPPCX  11      47.300 151.900  66.600  0.00  0.00            
ATOM   1062  C3A DPPCX  11      46.600 150.200  61.800  0.00  0.00            
ATOM   1063  C4A DPPCX  11      44.100 151.800  57.600  0.00  0.00            
ATOM   1064  C1B DPPCX  11      44.600 157.900  71.700  0.00  0.00            
ATOM   1065  C2B DPPCX  11      46.300 158.000  66.400  0.00  0.00            
ATOM   1066  C3B DPPCX  11      50.300 156.400  63.300  0.00  0.00            
ATOM   1067  C4B DPPCX  11      50.300 156.900  58.800  0.00  0.00            
ATOM   1068  NC3 DPPCX  12     285.500 252.800  85.300  0.00  0.00            
ATOM   1069  PO4 DPPCX  12     290.200 253.400  83.500  0.00  0.00            
ATOM   1070  GL1 DPPCX  12     287.000 253.300  80.800  0.00  0.00            
ATOM   1071  GL2 DPPCX  12     283.400 254.200  80.900  0.00  0.00            
ATOM   1072  C1A DPPCX  12     286.500 250.500  76.500  0.00  0.00            
ATOM   1073  C2A DPPCX  12     284.100 250.100  72.800  0.00  0.00            
ATOM   1074  C3A DPPCX  12     282.800 251.700  68.300  0.00  0.00            
ATOM   1075  C4A DPPCX  12     280.900 253.400  66.700  0.00  0.00            
ATOM   1076  C1B DPPCX  12     284.200 255.700  75.800  0.00  0.00            
ATOM   1077  C2B DPPCX  12     283.000 256.500  71.800  0.00  0.00            
ATOM   1078  C3B DPPCX  12     283.800 257.200  67.800  0.00  0.00            
ATOM   1079  C4B DPPCX  12     282.200 259.000  63.900  0.00  0.00            
ATOM   1080  NC3 DPPCX  13     218.500 206.400  51.800  0.00  0.00            
ATOM   1081  PO4 DPPCX  13     221.800 207.100  51.600  0.00  0.00            
ATOM   1082  GL1 DPPCX  13     224.500 204.500  55.100  0.00  0.00            
ATOM   1083  GL2 DPPCX  13     221.700 202.700  58.200  0.00  0.00            
ATOM   1084  C1A DPPCX  13     226.300 204.900  59.500  0.00  0.00            
ATOM   1085  C2A DPPCX  13     228.600 205.100  63.500  0.00  0.00            
ATOM   1086  C3A DPPCX  13     229.800 201.800  66.600  0.00  0.00            
ATOM   1087  C4A DPPCX  13     231.600 199.600  69.500  0.00  0.00            
ATOM   1088  C1B DPPCX  13     219.400 202.800  60.900  0.00  0.00            
ATOM   1089  C2B DPPCX  13     220.500 201.700  65.200  0.00  0.00            
ATOM   1090  C3B DPPCX  13     220.600 201.000  69.800  0.00  0.00            
ATOM   1091  C4B DPPCX  13     219.100 202.800  73.300  0.00  0.00            
ATOM   1092  NC3 DPPCX  14      77.700 443.200  48.900  0.00  0.00            
ATOM   1093  PO4 DPPCX  14      79.400 439.800  47.200  0.00  0.00            
ATOM   1094  GL1 DPPCX  14      78.200 439.700  43.300  0.00  0.00            
ATOM   1095  GL2 DPPCX  14      76.000 441.400  41.500  0.00  0.00            
ATOM   1096  C1A DPPCX  14      79.500 438.100  38.800  0.00  0.00            
ATOM   1097  C2A DPPCX  14      77.600 438.300  35.000  0.00  0.00            
ATOM   1098  C3A DPPCX  14      77.500 439.400  31.000  0.00  0.00            
ATOM   1099  C4A DPPCX  14      80.400 437.200  28.500  0.00  0.00            
ATOM   1100  C1B DPPCX  14      71.700 441.900  40.800  0.00  0.00            
ATOM   1101  C2B DPPCX  14      69.100 442.200  37.900  0.00  0.00            
ATOM   1102  C3B DPPCX  14      68.100 442.500  33.700  0.00  0.00            
ATOM   1103  C4B DPPCX  14      68.200 439.800  31.500  0.00  0.00            
ATOM   1104  NC3 DPPCX  15       6.600 241.900  22.700  0.00  0.00            
ATOM   1105  PO4 DPPCX  15       4.700 238.700  23.100  0.00  0.00            
ATOM   1106  GL1 DPPCX  15       5.900 236.900  27.800  0.00  0.00            
ATOM   1107  GL2 DPPCX  15       6.800 234.500  29.700  0.00  0.00            
ATOM   1108  C1A DPPCX  15       4.900 238.000  32.500  0.00  0.00            
ATOM   1109  C2A DPPCX  15       3.900 236.900  36.900  0.00  0.00            
ATOM   1110  C3A DPPCX  15       3.900 236.500  41.700  0.00  0.00            
ATOM   1111  C4A DPPCX  15       4.500 236.400  46.000  0.00  0.00            
ATOM   1112  C1B DPPCX  15       3.900 233.600  33.200  0.00  0.00            
ATOM   1113  C2B DPPCX  15       5.000 231.200  36.200  0.00  0.00            
ATOM   1114  C3B DPPCX  15       5.900 231.400  40.900  0.00  0.00            
ATOM   1115  C4B DPPCX  15       7.400 230.200  45.200  0.00  0.00            
ATOM   1116  NC3 DPPCX  16     325.200 282.100  84.900  0.00  0.00            
ATOM   1117  PO4 DPPCX  16     321.400 281.700  82.100  0.00  0.00            
ATOM   1118  GL1 DPPCX  16     321.200 282.100  77.300  0.00  0.00            
ATOM   1119  GL2 DPPCX  16     321.300 278.500  77.800  0.00  0.00            
ATOM   1120  C1A DPPCX  16     320.400 283.700  73.500  0.00  0.00            
ATOM   1121  C2A DPPCX  16     320.500 285.400  70.100  0.00  0.00            
ATOM   1122  C3A DPPCX  16     323.800 288.300  67.700  0.00  0.00            
ATOM   1123  C4A DPPCX  16     326.600 291.400  67.800  0.00  0.00            
ATOM   1124  C1B DPPCX  16     323.700 277.700  74.700  0.00  0.00            
ATOM   1125  C2B DPPCX  16     323.700 277.600  71.300  0.00  0.00            
ATOM   1126  C3B DPPCX  16     322.400 274.800  70.000  0.00  0.00            
ATOM   1127  C4B DPPCX  16     323.800 272.100  66.800  0.00  0.00            
ATOM   1128  NC3 DPPCX  17     336.700 241.300  84.400  0.00  0.00            
ATOM   1129  PO4 DPPCX  17     332.600 239.700  83.900  0.00  0.00            
ATOM   1130  GL1 DPPCX  17     332.300 239.500  79.600  0.00  0.00            
ATOM   1131  GL2 DPPCX  17     330.800 236.900  79.700  0.00  0.00            
ATOM   1132  C1A DPPCX  17     332.800 240.400  75.900  0.00  0.00            
ATOM   1133  C2A DPPCX  17     333.900 239.000  72.900  0.00  0.00            
ATOM   1134  C3A DPPCX  17     334.800 238.100  68.300  0.00  0.00            
ATOM   1135  C4A DPPCX  17     333.400 238.800  64.300  0.00  0.00            
ATOM   1136  C1B DPPCX  17     330.600 235.600  75.700  0.00  0.00            
ATOM   1137  C2B DPPCX  17     331.800 234.900  71.500  0.00  0.00            
ATOM   1138  C3B DPPCX  17     330.900 234.700  67.400  0.00  0.00            
ATOM   1139  C4B DPPCX  17     331.400 234.100  62.500  0.00  0.00            
ATOM   1140  NC3 DPPCX  18     347.900 117.000  52.200  0.00  0.00            
ATOM   1141  PO4 DPPCX  18     344.100 119.400  53.700  0.00  0.00            
ATOM   1142  GL1 DPPCX  18     344.200 122.700  57.200  0.00  0.00            
ATOM   1143  GL2 DPPCX  18     342.000 124.000  56.400  0.00  0.00            
ATOM   1144  C1A DPPCX  18     342.800 124.200  62.100  0.00  0.00            
ATOM   1145  C2A DPPCX  18     344.900 123.700  66.700  0.00  0.00            
ATOM   1146  C3A DPPCX  18     346.100 123.000  70.100  0.00  0.00            
ATOM   1147  C4A DPPCX  18     345.900 123.000  74.200  0.00  0.00            
ATOM   1148  C1B DPPCX  18     338.800 126.300  60.000  0.00  0.00            
ATOM   1149  C2B DPPCX  18     335.300 126.300  63.100  0.00  0.00            
ATOM   1150  C3B DPPCX  18     335.400 126.800  68.500  0.00  0.00            
ATOM   1151  C4B DPPCX  18     335.700 127.200  73.000  0.00  0.00            
ATOM   1152  NC3 DPPCX  19     255.100 219.800  41.800  0.00  0.00            
ATOM   1153  PO4 DPPCX  19     254.300 221.000  46.300  0.00  0.00            
ATOM   1154  GL1 DPPCX  19     256.100 220.800  50.500  0.00  0.00            
ATOM   1155  GL2 DPPCX  19     253.900 222.400  52.000  0.00  0.00            
ATOM   1156  C1A DPPCX  19     259.100 221.200  53.700  0.00  0.00            
ATOM   1157  C2A DPPCX  19     261.400 219.100  57.200  0.00  0.00            
ATOM   1158  C3A DPPCX  19     261.200 218.300  61.900  0.00  0.00            
ATOM   1159  C4A DPPCX  19     259.900 215.400  65.600  0.00  0.00            
ATOM   1160  C1B DPPCX  19     254.900 221.500  56.700  0.00  0.00            
ATOM   1161  C2B DPPCX  19     257.900 221.500  59.700  0.00  0.00            
ATOM   1162  C3B DPPCX  19     262.200 222.900  62.700  0.00  0.00            
ATOM   1163  C4B DPPCX  19     265.100 223.100  65.700  0.00  0.00            
ATOM   1164  NC3 DPPCX  20     256.000 411.400  69.300  0.00  0.00            
ATOM   1165  PO4 DPPCX  20     253.900 412.600  65.700  0.00  0.00            
ATOM   1166  GL1 DPPCX  20     255.800 411.800  61.600  0.00  0.00            
ATOM   1167  GL2 DPPCX  20     253.900 412.800  59.300  0.00  0.00            
ATOM   1168  C1A DPPCX  20     259.200 413.100  58.700  0.00  0.00            
ATOM   1169  C2A DPPCX  20     261.400 411.800  55.400  0.00  0.00            
ATOM   1170  C3A DPPCX  20     262.900 407.500  52.900  0.00  0.00            
ATOM   1171  C4A DPPCX  20     264.900 406.900  49.000  0.00  0.00            
ATOM   1172  C1B DPPCX  20     250.800 412.600  56.500  0.00  0.00            
ATOM   1173  C2B DPPCX  20     250.000 414.800  52.500  0.00  0.00            
ATOM   1174  C3B DPPCX  20     251.300 415.300  47.800  0.00  0.00            
ATOM   1175  C4B DPPCX  20     251.000 416.500  43.200  0.00  0.00            
ATOM   1176  NC3 DPPCX  21      58.700 364.400  57.100  0.00  0.00            
ATOM   1177  PO4 DPPCX  21      58.500 365.900  52.600  0.00  0.00            
ATOM   1178  GL1 DPPCX  21      61.100 367.500  50.200  0.00  0.00            
ATOM   1179  GL2 DPPCX  21      61.500 371.000  49.400  0.00  0.00            
ATOM   1180  C1A DPPCX  21      62.800 367.500  45.700  0.00  0.00            
ATOM   1181  C2A DPPCX  21      62.900 367.500  40.700  0.00  0.00            
ATOM   1182  C3A DPPCX  21      63.700 364.800  37.500  0.00  0.00            
ATOM   1183  C4A DPPCX  21      61.100 361.800  34.900  0.00  0.00            
ATOM   1184  C1B DPPCX  21      60.900 371.700  44.700  0.00  0.00            
ATOM   1185  C2B DPPCX  21      60.400 373.100  40.600  0.00  0.00            
ATOM   1186  C3B DPPCX  21      60.900 375.000  35.900  0.00  0.00            
ATOM   1187  C4B DPPCX  21      59.100 377.000  32.100  0.00  0.00            
ATOM   1188  NC3 DPPCX  22     212.500 458.000  11.600  0.00  0.00            
ATOM   1189  PO4 DPPCX  22     217.100 456.400  12.300  0.00  0.00            
ATOM   1190  GL1 DPPCX  22     217.400 458.200  16.200  0.00  0.00            
ATOM   1191  GL2 DPPCX  22     214.800 460.000  16.800  0.00  0.00            
ATOM   1192  C1A DPPCX  22     218.000 459.200  20.000  0.00  0.00            
ATOM   1193  C2A DPPCX  22     218.700 461.400  23.400  0.00  0.00            
ATOM   1194  C3A DPPCX  22     217.200 462.700  27.000  0.00  0.00            
ATOM   1195  C4A DPPCX  22     214.900 465.600  29.700  0.00  0.00            
ATOM   1196  C1B DPPCX  22     211.800 457.800  18.200  0.00  0.00            
ATOM   1197  C2B DPPCX  22     210.300 456.700  22.000  0.00  0.00            
ATOM   1198  C3B DPPCX  22     209.900 455.700  27.200  0.00  0.00            
ATOM   1199  C4B DPPCX  22     208.900 456.400  31.100  0.00  0.00            
ATOM   1200  NC3 DPPCX  23     161.100 412.100  20.600  0.00  0.00            
ATOM   1201  PO4 DPPCX  23     161.100 416.600  19.100  0.00  0.00            
ATOM   1202  GL1 DPPCX  23     162.500 418.700  23.500  0.00  0.00            
ATOM   1203  GL2 DPPCX  23     165.600 420.500  22.700  0.00  0.00            
ATOM   1204  C1A DPPCX  23     162.200 418.300  27.200  0.00  0.00            
ATOM   1205  C2A DPPCX  23     163.100 421.300  29.600  0.00  0.00            
ATOM   1206  C3A DPPCX  23     165.100 424.100  32.400  0.00  0.00            
ATOM   1207  C4A DPPCX  23     168.800 426.900  34.500  0.00  0.00            
ATOM   1208  C1B DPPCX  23     166.400 423.100  26.500  0.00  0.00            
ATOM   1209  C2B DPPCX  23     168.700 425.100  29.200  0.00  0.00            
ATOM   1210  C3B DPPCX  23     172.100 429.000  28.000  0.00  0.00            
ATOM   1211  C4B DPPCX  23     175.200 430.700  26.000  0.00  0.00            
ATOM   1212  NC3 DPPCX  24     255.000 170.900  92.300  0.00  0.00            
ATOM   1213  PO4 DPPCX  24     253.000 169.000  89.300  0.00  0.00            
ATOM   1214  GL1 DPPCX  24     250.300 168.700  85.500  0.00  0.00            
ATOM   1215  GL2 DPPCX  24     248.800 165.700  86.300  0.00  0.00            
ATOM   1216  C1A DPPCX  24     250.900 167.800  81.100  0.00  0.00            
ATOM   1217  C2A DPPCX  24     253.600 165.100  77.600  0.00  0.00            
ATOM   1218  C3A DPPCX  24     252.000 165.600  73.600  0.00  0.00            
ATOM   1219  C4A DPPCX  24     252.500 164.800  68.600  0.00  0.00            
ATOM   1220  C1B DPPCX  24     245.800 167.700  83.700  0.00  0.00            
ATOM   1221  C2B DPPCX  24     246.000 169.000  78.800  0.00  0.00            
ATOM   1222  C3B DPPCX  24     247.200 170.500  74.800  0.00  0.00            
ATOM   1223  C4B DPPCX  24     248.100 167.400  71.800  0.00  0.00            
ATOM   1224  NC3 DPPCX  25      90.600 153.900  36.800  0.00  0.00            
ATOM   1225  PO4 DPPCX  25      87.400 151.300  38.800  0.00  0.00            
ATOM   1226  GL1 DPPCX  25      84.200 150.600  41.500  0.00  0.00            
ATOM   1227  GL2 DPPCX  25      83.600 147.500  42.000  0.00  0.00            
ATOM   1228  C1A DPPCX  25      85.400 150.200  45.500  0.00  0.00            
ATOM   1229  C2A DPPCX  25      87.600 150.500  49.300  0.00  0.00            
ATOM   1230  C3A DPPCX  25      90.700 151.300  52.200  0.00  0.00            
ATOM   1231  C4A DPPCX  25      90.100 150.900  56.900  0.00  0.00            
ATOM   1232  C1B DPPCX  25      79.800 149.600  45.100  0.00  0.00            
ATOM   1233  C2B DPPCX  25      77.100 151.000  47.900  0.00  0.00            
ATOM   1234  C3B DPPCX  25      76.400 151.700  51.300  0.00  0.00            
ATOM   1235  C4B DPPCX  25      73.300 152.100  54.800  0.00  0.00            
ATOM   1236  NC3 DPPCX  26      -4.900 214.200  23.800  0.00  0.00            
ATOM   1237  PO4 DPPCX  26      -3.200 216.800  25.200  0.00  0.00            
ATOM   1238  GL1 DPPCX  26      -4.700 217.700  29.800  0.00  0.00            
ATOM   1239  GL2 DPPCX  26      -6.900 217.800  30.200  0.00  0.00            
ATOM   1240  C1A DPPCX  26      -6.200 220.400  33.900  0.00  0.00            
ATOM   1241  C2A DPPCX  26      -6.000 221.500  38.500  0.00  0.00            
ATOM   1242  C3A DPPCX  26      -3.200 221.700  41.000  0.00  0.00            
ATOM   1243  C4A DPPCX  26      -2.700 224.600  44.700  0.00  0.00            
ATOM   1244  C1B DPPCX  26     -10.100 216.000  33.100  0.00  0.00            
ATOM   1245  C2B DPPCX  26      -9.900 217.600  37.200  0.00  0.00            
ATOM   1246  C3B DPPCX  26      -9.500 218.400  42.000  0.00  0.00            
ATOM   1247  C4B DPPCX  26      -7.400 222.000  43.300  0.00  0.00            
ATOM   1248  NC3 DPPCX  27      12.800 468.700  50.700  0.00  0.00            
ATOM   1249  PO4 DPPCX  27      12.900 467.900  46.200  0.00  0.00            
ATOM   1250  GL1 DPPCX  27      11.100 469.400  41.600  0.00  0.00            
ATOM   1251  GL2 DPPCX  27       8.800 472.100  41.900  0.00  0.00            
ATOM   1252  C1A DPPCX  27      14.800 469.700  37.700  0.00  0.00            
ATOM   1253  C2A DPPCX  27      17.200 467.000  34.900  0.00  0.00            
ATOM   1254  C3A DPPCX  27      19.300 464.700  30.500  0.00  0.00            
ATOM   1255  C4A DPPCX  27      20.300 460.400  29.300  0.00  0.00            
ATOM   1256  C1B DPPCX  27       8.100 471.700  37.300  0.00  0.00            
ATOM   1257  C2B DPPCX  27       7.500 471.500  32.100  0.00  0.00            
ATOM   1258  C3B DPPCX  27       6.800 471.500  27.900  0.00  0.00            
ATOM   1259  C4B DPPCX  27       5.900 470.700  24.500  0.00  0.00            
ATOM   1260  NC3 DPPCX  28      17.700 193.800  26.800  0.00  0.00            
ATOM   1261  PO4 DPPCX  28      18.300 198.800  27.400  0.00  0.00            
ATOM   1262  GL1 DPPCX  28      19.100 196.600  30.700  0.00  0.00            
ATOM   1263  GL2 DPPCX  28      20.000 194.000  32.200  0.00  0.00            
ATOM   1264  C1A DPPCX  28      18.900 198.300  35.100  0.00  0.00            
ATOM   1265  C2A DPPCX  28      22.000 198.200  38.600  0.00  0.00            
ATOM   1266  C3A DPPCX  28      22.800 200.900  42.300  0.00  0.00            
ATOM   1267  C4A DPPCX  28      23.500 202.800  46.300  0.00  0.00            
ATOM   1268  C1B DPPCX  28      21.800 193.900  36.200  0.00  0.00            
ATOM   1269  C2B DPPCX  28      23.100 193.900  40.000  0.00  0.00            
ATOM   1270  C3B DPPCX  28      23.700 196.300  43.800  0.00  0.00            
ATOM   1271  C4B DPPCX  28      24.700 197.800  48.200  0.00  0.00            
ATOM   1272  NC3 DPPCX  29      56.400  77.000  58.200  0.00  0.00            
ATOM   1273  PO4 DPPCX  29      61.200  75.600  57.100  0.00  0.00            
ATOM   1274  GL1 DPPCX  29      62.800  76.900  61.400  0.00  0.00            
ATOM   1275  GL2 DPPCX  29      64.700  80.900  61.800  0.00  0.00            
ATOM   1276  C1A DPPCX  29      65.200  76.600  65.000  0.00  0.00            
ATOM   1277  C2A DPPCX  29      64.800  79.100  68.300  0.00  0.00            
ATOM   1278  C3A DPPCX  29      63.700  79.600  73.100  0.00  0.00            
ATOM   1279  C4A DPPCX  29      62.900  81.500  76.400  0.00  0.00            
ATOM   1280  C1B DPPCX  29      61.600  80.600  65.200  0.00  0.00            
ATOM   1281  C2B DPPCX  29      60.200  81.200  69.300  0.00  0.00            
ATOM   1282  C3B DPPCX  29      58.800  81.600  73.100  0.00  0.00            
ATOM   1283  C4B DPPCX  29      56.300  84.000  75.600  0.00  0.00            
ATOM   1284  NC3 DPPCX  30      90.700 494.000  -8.900  0.00  0.00            
ATOM   1285  PO4 DPPCX  30      90.200 498.100  -6.200  0.00  0.00            
ATOM   1286  GL1 DPPCX  30      88.100 493.900  -4.900  0.00  0.00            
ATOM   1287  GL2 DPPCX  30      90.000 492.400  -2.900  0.00  0.00            
ATOM   1288  C1A DPPCX  30      84.700 493.100  -1.800  0.00  0.00            
ATOM   1289  C2A DPPCX  30      83.400 492.900   2.400  0.00  0.00            
ATOM   1290  C3A DPPCX  30      84.400 495.400   5.900  0.00  0.00            
ATOM   1291  C4A DPPCX  30      83.500 498.000  10.100  0.00  0.00            
ATOM   1292  C1B DPPCX  30      92.800 493.700   0.900  0.00  0.00            
ATOM   1293  C2B DPPCX  30      94.000 494.400   4.600  0.00  0.00            
ATOM   1294  C3B DPPCX  30      95.300 494.500   8.400  0.00  0.00            
ATOM   1295  C4B DPPCX  30      98.500 494.100  11.500  0.00  0.00            
ATOM   1296  NC3 DPPCX  31     399.700 260.600  85.100  0.00  0.00            
ATOM   1297  PO4 DPPCX  31     397.700 261.300  81.200  0.00  0.00            
ATOM   1298  GL1 DPPCX  31     395.100 260.400  78.400  0.00  0.00            
ATOM   1299  GL2 DPPCX  31     394.300 256.900  78.300  0.00  0.00            
ATOM   1300  C1A DPPCX  31     395.700 259.300  73.900  0.00  0.00            
ATOM   1301  C2A DPPCX  31     394.100 258.400  70.300  0.00  0.00            
ATOM   1302  C3A DPPCX  31     393.000 259.000  66.500  0.00  0.00            
ATOM   1303  C4A DPPCX  31     394.200 261.600  63.700  0.00  0.00            
ATOM   1304  C1B DPPCX  31     396.500 254.400  74.300  0.00  0.00            
ATOM   1305  C2B DPPCX  31     394.700 250.300  71.700  0.00  0.00            
ATOM   1306  C3B DPPCX  31     394.700 250.600  66.700  0.00  0.00            
ATOM   1307  C4B DPPCX  31     391.600 251.100  63.700  0.00  0.00            
ATOM   1308  NC3 DPPCX  32     103.500 242.400  73.200  0.00  0.00            
ATOM   1309  PO4 DPPCX  32     101.200 238.800  73.300  0.00  0.00            
ATOM   1310  GL1 DPPCX  32     103.200 238.000  69.800  0.00  0.00            
ATOM   1311  GL2 DPPCX  32     105.800 238.000  69.300  0.00  0.00            
ATOM   1312  C1A DPPCX  32     101.900 239.800  65.000  0.00  0.00            
ATOM   1313  C2A DPPCX  32     102.100 241.500  60.900  0.00  0.00            
ATOM   1314  C3A DPPCX  32     103.100 239.100  57.800  0.00  0.00            
ATOM   1315  C4A DPPCX  32     100.600 235.400  55.900  0.00  0.00            
ATOM   1316  C1B DPPCX  32     104.600 235.600  66.000  0.00  0.00            
ATOM   1317  C2B DPPCX  32     107.100 238.300  62.300  0.00  0.00            
ATOM   1318  C3B DPPCX  32     109.300 239.200  58.500  0.00  0.00            
ATOM   1319  C4B DPPCX  32     108.100 238.900  54.400  0.00  0.00            
ATOM   1320  NC3 DPPCX  33      49.000  94.500  99.600  0.00  0.00            
ATOM   1321  PO4 DPPCX  33      44.800  96.000  99.600  0.00  0.00            
ATOM   1322  GL1 DPPCX  33      44.700  94.800  95.600  0.00  0.00            
ATOM   1323  GL2 DPPCX  33      46.900  93.400  94.500  0.00  0.00            
ATOM   1324  C1A DPPCX  33      44.700  97.400  91.800  0.00  0.00            
ATOM   1325  C2A DPPCX  33      44.800  96.100  87.800  0.00  0.00            
ATOM   1326  C3A DPPCX  33      45.600  93.200  84.900  0.00  0.00            
ATOM   1327  C4A DPPCX  33      46.500  90.500  81.700  0.00  0.00            
ATOM   1328  C1B DPPCX  33      49.500  94.500  90.500  0.00  0.00            
ATOM   1329  C2B DPPCX  33      51.400  93.600  86.500  0.00  0.00            
ATOM   1330  C3B DPPCX  33      51.700  92.400  82.600  0.00  0.00            
ATOM   1331  C4B DPPCX  33      51.600  89.800  79.700  0.00  0.00            
ATOM   1332  NC3 DPPCX  34     259.400  66.300  69.000  0.00  0.00            
ATOM   1333  PO4 DPPCX  34     262.900  64.700  71.000  0.00  0.00            
ATOM   1334  GL1 DPPCX  34     260.600  66.000  74.400  0.00  0.00            
ATOM   1335  GL2 DPPCX  34     258.700  67.500  74.200  0.00  0.00            
ATOM   1336  C1A DPPCX  34     257.300  64.400  77.300  0.00  0.00            
ATOM   1337  C2A DPPCX  34     257.300  62.000  81.300  0.00  0.00            
ATOM   1338  C3A DPPCX  34     257.300  61.900  85.000  0.00  0.00            
ATOM   1339  C4A DPPCX  34     255.100  60.200  87.500  0.00  0.00            
ATOM   1340  C1B DPPCX  34     259.500  68.300  78.400  0.00  0.00            
ATOM   1341  C2B DPPCX  34     257.900  68.800  82.300  0.00  0.00            
ATOM   1342  C3B DPPCX  34     255.000  67.500  85.100  0.00  0.00            
ATOM   1343  C4B DPPCX  34     252.500  65.700  87.400  0.00  0.00            
ATOM   1344  NC3 DPPCX  35     315.700 149.700  95.700  0.00  0.00            
ATOM   1345  PO4 DPPCX  35     316.300 151.300  91.600  0.00  0.00            
ATOM   1346  GL1 DPPCX  35     316.000 153.700  88.200  0.00  0.00            
ATOM   1347  GL2 DPPCX  35     314.900 157.200  88.400  0.00  0.00            
ATOM   1348  C1A DPPCX  35     316.500 151.500  84.400  0.00  0.00            
ATOM   1349  C2A DPPCX  35     316.800 148.800  81.300  0.00  0.00            
ATOM   1350  C3A DPPCX  35     319.500 147.600  79.200  0.00  0.00            
ATOM   1351  C4A DPPCX  35     319.200 143.700  76.600  0.00  0.00            
ATOM   1352  C1B DPPCX  35     313.600 159.100  84.400  0.00  0.00            
ATOM   1353  C2B DPPCX  35     313.300 158.400  79.600  0.00  0.00            
ATOM   1354  C3B DPPCX  35     311.900 161.000  76.700  0.00  0.00            
ATOM   1355  C4B DPPCX  35     313.400 165.300  75.700  0.00  0.00            
ATOM   1356  NC3 DPPCX  36     134.400 378.200  24.900  0.00  0.00            
ATOM   1357  PO4 DPPCX  36     134.600 374.400  25.500  0.00  0.00            
ATOM   1358  GL1 DPPCX  36     132.800 371.500  27.100  0.00  0.00            
ATOM   1359  GL2 DPPCX  36     132.000 368.400  26.800  0.00  0.00            
ATOM   1360  C1A DPPCX  36     133.600 371.500  31.800  0.00  0.00            
ATOM   1361  C2A DPPCX  36     135.200 374.000  34.300  0.00  0.00            
ATOM   1362  C3A DPPCX  36     137.800 377.400  32.700  0.00  0.00            
ATOM   1363  C4A DPPCX  36     138.400 380.600  35.600  0.00  0.00            
ATOM   1364  C1B DPPCX  36     130.200 367.000  31.000  0.00  0.00            
ATOM   1365  C2B DPPCX  36     128.500 364.300  34.200  0.00  0.00            
ATOM   1366  C3B DPPCX  36     128.000 363.700  37.900  0.00  0.00            
ATOM   1367  C4B DPPCX  36     126.200 366.000  41.200  0.00  0.00            
ATOM   1368  NC3 DPPCX  37      -5.500 414.100  51.100  0.00  0.00            
ATOM   1369  PO4 DPPCX  37      -4.100 416.000  47.100  0.00  0.00            
ATOM   1370  GL1 DPPCX  37      -4.900 413.100  43.900  0.00  0.00            
ATOM   1371  GL2 DPPCX  37      -3.000 411.000  42.900  0.00  0.00            
ATOM   1372  C1A DPPCX  37      -6.800 412.800  40.400  0.00  0.00            
ATOM   1373  C2A DPPCX  37     -10.100 413.600  36.900  0.00  0.00            
ATOM   1374  C3A DPPCX  37     -11.600 417.600  35.300  0.00  0.00            
ATOM   1375  C4A DPPCX  37     -14.500 419.500  32.600  0.00  0.00            
ATOM   1376  C1B DPPCX  37      -1.600 411.900  38.800  0.00  0.00            
ATOM   1377  C2B DPPCX  37      -2.400 411.300  34.500  0.00  0.00            
ATOM   1378  C3B DPPCX  37      -0.800 414.000  31.200  0.00  0.00            
ATOM   1379  C4B DPPCX  37       1.700 413.100  27.700  0.00  0.00            
ATOM   1380  NC3 DPPCX  38     249.200 354.000  32.500  0.00  0.00            
ATOM   1381  PO4 DPPCX  38     252.900 351.800  35.200  0.00  0.00            
ATOM   1382  GL1 DPPCX  38     255.800 354.500  38.200  0.00  0.00            
ATOM   1383  GL2 DPPCX  38     254.000 355.300  39.300  0.00  0.00            
ATOM   1384  C1A DPPCX  38     258.000 356.300  43.200  0.00  0.00            
ATOM   1385  C2A DPPCX  38     258.200 356.700  48.100  0.00  0.00            
ATOM   1386  C3A DPPCX  38     258.100 356.800  52.000  0.00  0.00            
ATOM   1387  C4A DPPCX  38     260.500 357.900  55.400  0.00  0.00            
ATOM   1388  C1B DPPCX  38     251.900 357.000  43.000  0.00  0.00            
ATOM   1389  C2B DPPCX  38     247.800 357.700  44.800  0.00  0.00            
ATOM   1390  C3B DPPCX  38     244.300 356.600  47.100  0.00  0.00            
ATOM   1391  C4B DPPCX  38     239.800 356.600  47.400  0.00  0.00            
ATOM   1392  NC3 DPPCX  39     391.300 373.300  34.700  0.00  0.00            
ATOM   1393  PO4 DPPCX  39     395.000 372.800  34.700  0.00  0.00            
ATOM   1394  GL1 DPPCX  39     394.300 370.100  38.000  0.00  0.00            
ATOM   1395  GL2 DPPCX  39     390.800 369.100  38.500  0.00  0.00            
ATOM   1396  C1A DPPCX  39     392.600 372.000  42.000  0.00  0.00            
ATOM   1397  C2A DPPCX  39     392.500 371.100  46.000  0.00  0.00            
ATOM   1398  C3A DPPCX  39     394.200 371.900  49.300  0.00  0.00            
ATOM   1399  C4A DPPCX  39     392.700 371.200  53.300  0.00  0.00            
ATOM   1400  C1B DPPCX  39     391.000 367.100  42.100  0.00  0.00            
ATOM   1401  C2B DPPCX  39     389.900 366.800  47.300  0.00  0.00            
ATOM   1402  C3B DPPCX  39     388.900 367.200  52.100  0.00  0.00            
ATOM   1403  C4B DPPCX  39     388.100 367.900  56.900  0.00  0.00            
ATOM   1404  NC3 DPPCX  40      75.900 296.700  18.300  0.00  0.00            
ATOM   1405  PO4 DPPCX  40      77.900 301.700  17.400  0.00  0.00            
ATOM   1406  GL1 DPPCX  40      78.400 301.300  21.400  0.00  0.00            
ATOM   1407  GL2 DPPCX  40      76.600 299.100  22.400  0.00  0.00            
ATOM   1408  C1A DPPCX  40      80.600 300.200  25.300  0.00  0.00            
ATOM   1409  C2A DPPCX  40      80.200 300.600  30.300  0.00  0.00            
ATOM   1410  C3A DPPCX  40      78.900 299.100  34.900  0.00  0.00            
ATOM   1411  C4A DPPCX  40      79.500 300.400  38.700  0.00  0.00            
ATOM   1412  C1B DPPCX  40      76.300 299.700  26.600  0.00  0.00            
ATOM   1413  C2B DPPCX  40      74.800 299.800  31.200  0.00  0.00            
ATOM   1414  C3B DPPCX  40      72.400 297.500  34.900  0.00  0.00            
ATOM   1415  C4B DPPCX  40      70.400 295.600  38.600  0.00  0.00            
ATOM   1416  NC3 DPPCX  41      69.900 386.800  56.500  0.00  0.00            
ATOM   1417  PO4 DPPCX  41      74.500 389.100  56.100  0.00  0.00            
ATOM   1418  GL1 DPPCX  41      73.500 386.000  53.200  0.00  0.00            
ATOM   1419  GL2 DPPCX  41      75.200 383.200  51.900  0.00  0.00            
ATOM   1420  C1A DPPCX  41      72.200 385.300  48.200  0.00  0.00            
ATOM   1421  C2A DPPCX  41      72.200 381.500  45.300  0.00  0.00            
ATOM   1422  C3A DPPCX  41      71.400 379.000  41.700  0.00  0.00            
ATOM   1423  C4A DPPCX  41      68.600 380.700  39.100  0.00  0.00            
ATOM   1424  C1B DPPCX  41      76.200 381.600  47.800  0.00  0.00            
ATOM   1425  C2B DPPCX  41      77.600 381.700  44.000  0.00  0.00            
ATOM   1426  C3B DPPCX  41      78.600 382.900  39.800  0.00  0.00            
ATOM   1427  C4B DPPCX  41      81.500 385.200  36.000  0.00  0.00            
ATOM   1428  NC3 DPPCX  42      90.600 380.200  17.300  0.00  0.00            
ATOM   1429  PO4 DPPCX  42      92.200 383.400  16.800  0.00  0.00            
ATOM   1430  GL1 DPPCX  42      90.900 385.400  20.500  0.00  0.00            
ATOM   1431  GL2 DPPCX  42      87.700 385.900  20.900  0.00  0.00            
ATOM   1432  C1A DPPCX  42      89.500 385.700  25.400  0.00  0.00            
ATOM   1433  C2A DPPCX  42      87.500 388.900  28.500  0.00  0.00            
ATOM   1434  C3A DPPCX  42      87.200 390.700  32.200  0.00  0.00            
ATOM   1435  C4A DPPCX  42      91.000 391.000  35.400  0.00  0.00            
ATOM   1436  C1B DPPCX  42      85.000 388.900  23.900  0.00  0.00            
ATOM   1437  C2B DPPCX  42      83.000 388.000  26.200  0.00  0.00            
ATOM   1438  C3B DPPCX  42      82.900 390.100  30.100  0.00  0.00            
ATOM   1439  C4B DPPCX  42      82.600 389.400  34.500  0.00  0.00            
ATOM   1440  NC3 DPPCX  43      95.300 327.700  17.400  0.00  0.00            
ATOM   1441  PO4 DPPCX  43      93.800 331.700  19.500  0.00  0.00            
ATOM   1442  GL1 DPPCX  43      91.300 332.400  22.100  0.00  0.00            
ATOM   1443  GL2 DPPCX  43      91.700 330.800  25.100  0.00  0.00            
ATOM   1444  C1A DPPCX  43      88.100 334.200  23.800  0.00  0.00            
ATOM   1445  C2A DPPCX  43      84.100 333.500  26.900  0.00  0.00            
ATOM   1446  C3A DPPCX  43      85.600 336.500  30.300  0.00  0.00            
ATOM   1447  C4A DPPCX  43      85.000 338.200  34.300  0.00  0.00            
ATOM   1448  C1B DPPCX  43      89.300 330.900  28.600  0.00  0.00            
ATOM   1449  C2B DPPCX  43      88.800 331.400  33.100  0.00  0.00            
ATOM   1450  C3B DPPCX  43      88.400 328.100  37.100  0.00  0.00            
ATOM   1451  C4B DPPCX  43      85.600 326.900  40.200  0.00  0.00            
ATOM   1452  NC3 DPPCX  44     187.300 436.900  59.700  0.00  0.00            
ATOM   1453  PO4 DPPCX  44     184.800 434.400  56.800  0.00  0.00            
ATOM   1454  GL1 DPPCX  44     181.500 432.900  54.800  0.00  0.00            
ATOM   1455  GL2 DPPCX  44     180.000 429.700  55.300  0.00  0.00            
ATOM   1456  C1A DPPCX  44     179.100 433.500  51.700  0.00  0.00            
ATOM   1457  C2A DPPCX  44     177.000 435.300  48.900  0.00  0.00            
ATOM   1458  C3A DPPCX  44     171.200 434.400  46.700  0.00  0.00            
ATOM   1459  C4A DPPCX  44     167.600 433.700  48.800  0.00  0.00            
ATOM   1460  C1B DPPCX  44     182.800 430.400  51.300  0.00  0.00            
ATOM   1461  C2B DPPCX  44     184.700 430.500  47.200  0.00  0.00            
ATOM   1462  C3B DPPCX  44     185.700 430.100  42.800  0.00  0.00            
ATOM   1463  C4B DPPCX  44     188.300 428.400  39.600  0.00  0.00            
ATOM   1464  NC3 DPPCX  45     292.300 385.900  36.700  0.00  0.00            
ATOM   1465  PO4 DPPCX  45     291.400 389.200  37.500  0.00  0.00            
ATOM   1466  GL1 DPPCX  45     292.200 390.800  41.900  0.00  0.00            
ATOM   1467  GL2 DPPCX  45     294.900 390.000  42.500  0.00  0.00            
ATOM   1468  C1A DPPCX  45     291.900 393.300  45.700  0.00  0.00            
ATOM   1469  C2A DPPCX  45     294.400 394.400  47.900  0.00  0.00            
ATOM   1470  C3A DPPCX  45     296.700 395.700  51.200  0.00  0.00            
ATOM   1471  C4A DPPCX  45     295.500 398.300  54.300  0.00  0.00            
ATOM   1472  C1B DPPCX  45     296.000 389.400  47.400  0.00  0.00            
ATOM   1473  C2B DPPCX  45     297.300 386.800  50.000  0.00  0.00            
ATOM   1474  C3B DPPCX  45     298.500 384.700  53.400  0.00  0.00            
ATOM   1475  C4B DPPCX  45     299.600 380.700  54.600  0.00  0.00            
ATOM   1476  NC3 DPPCX  46     132.800 108.100  56.200  0.00  0.00            
ATOM   1477  PO4 DPPCX  46     133.600 104.300  59.000  0.00  0.00            
ATOM   1478  GL1 DPPCX  46     133.900 104.800  62.800  0.00  0.00            
ATOM   1479  GL2 DPPCX  46     135.500 107.100  63.500  0.00  0.00            
ATOM   1480  C1A DPPCX  46     133.100 104.000  67.300  0.00  0.00            
ATOM   1481  C2A DPPCX  46     132.600 105.300  71.400  0.00  0.00            
ATOM   1482  C3A DPPCX  46     133.000 104.800  76.600  0.00  0.00            
ATOM   1483  C4A DPPCX  46     130.900 107.000  79.800  0.00  0.00            
ATOM   1484  C1B DPPCX  46     135.000 109.900  67.300  0.00  0.00            
ATOM   1485  C2B DPPCX  46     136.200 110.800  70.900  0.00  0.00            
ATOM   1486  C3B DPPCX  46     136.400 112.700  75.400  0.00  0.00            
ATOM   1487  C4B DPPCX  46     136.300 115.700  78.800  0.00  0.00            
ATOM   1488  NC3 DPPCX  47     317.400  59.100 119.200  0.00  0.00            
ATOM   1489  PO4 DPPCX  47     316.000  60.700 115.200  0.00  0.00            
ATOM   1490  GL1 DPPCX  47     313.200  58.000 111.200  0.00  0.00            
ATOM   1491  GL2 DPPCX  47     311.400  55.600 111.800  0.00  0.00            
ATOM   1492  C1A DPPCX  47     312.300  58.400 106.800  0.00  0.00            
ATOM   1493  C2A DPPCX  47     313.200  55.800 102.900  0.00  0.00            
ATOM   1494  C3A DPPCX  47     312.800  53.800  98.500  0.00  0.00            
ATOM   1495  C4A DPPCX  47     315.600  51.900  95.300  0.00  0.00            
ATOM   1496  C1B DPPCX  47     310.400  53.300 109.000  0.00  0.00            
ATOM   1497  C2B DPPCX  47     311.900  51.900 105.900  0.00  0.00            
ATOM   1498  C3B DPPCX  47     313.000  50.200 101.900  0.00  0.00            
ATOM   1499  C4B DPPCX  47     312.600  48.500  97.600  0.00  0.00            
ATOM   1500  NC3 DPPCX  48     101.300 162.800  39.100  0.00  0.00            
ATOM   1501  PO4 DPPCX  48     100.500 163.200  42.700  0.00  0.00            
ATOM   1502  GL1 DPPCX  48     102.200 164.600  47.700  0.00  0.00            
ATOM   1503  GL2 DPPCX  48     103.400 168.100  47.100  0.00  0.00            
ATOM   1504  C1A DPPCX  48     103.300 163.900  51.700  0.00  0.00            
ATOM   1505  C2A DPPCX  48     101.500 162.500  55.000  0.00  0.00            
ATOM   1506  C3A DPPCX  48     101.000 163.800  58.900  0.00  0.00            
ATOM   1507  C4A DPPCX  48     100.200 166.100  62.800  0.00  0.00            
ATOM   1508  C1B DPPCX  48     103.300 169.600  50.700  0.00  0.00            
ATOM   1509  C2B DPPCX  48     100.600 167.800  53.800  0.00  0.00            
ATOM   1510  C3B DPPCX  48     100.500 169.300  59.000  0.00  0.00            
ATOM   1511  C4B DPPCX  48     100.100 171.500  62.900  0.00  0.00            
ATOM   1512  NC3 DPPCX  49     321.100 121.300  98.600  0.00  0.00            
ATOM   1513  PO4 DPPCX  49     324.300 124.300  98.900  0.00  0.00            
ATOM   1514  GL1 DPPCX  49     325.500 121.500  95.500  0.00  0.00            
ATOM   1515  GL2 DPPCX  49     327.100 124.300  94.100  0.00  0.00            
ATOM   1516  C1A DPPCX  49     324.300 121.200  90.500  0.00  0.00            
ATOM   1517  C2A DPPCX  49     323.200 120.000  87.400  0.00  0.00            
ATOM   1518  C3A DPPCX  49     323.300 117.300  84.900  0.00  0.00            
ATOM   1519  C4A DPPCX  49     322.300 114.700  81.500  0.00  0.00            
ATOM   1520  C1B DPPCX  49     328.900 124.300  89.900  0.00  0.00            
ATOM   1521  C2B DPPCX  49     331.200 123.100  85.100  0.00  0.00            
ATOM   1522  C3B DPPCX  49     330.900 121.500  81.100  0.00  0.00            
ATOM   1523  C4B DPPCX  49     333.600 120.400  77.900  0.00  0.00            
ATOM   1524  NC3 DPPCX  50      76.100 470.600  43.600  0.00  0.00            
ATOM   1525  PO4 DPPCX  50      76.700 467.000  43.700  0.00  0.00            
ATOM   1526  GL1 DPPCX  50      75.900 464.500  40.800  0.00  0.00            
ATOM   1527  GL2 DPPCX  50      74.200 461.600  40.300  0.00  0.00            
ATOM   1528  C1A DPPCX  50      77.500 464.500  36.900  0.00  0.00            
ATOM   1529  C2A DPPCX  50      81.600 464.800  33.900  0.00  0.00            
ATOM   1530  C3A DPPCX  50      83.700 465.200  31.300  0.00  0.00            
ATOM   1531  C4A DPPCX  50      86.700 463.100  31.800  0.00  0.00            
ATOM   1532  C1B DPPCX  50      72.900 460.400  36.000  0.00  0.00            
ATOM   1533  C2B DPPCX  50      72.500 460.900  31.700  0.00  0.00            
ATOM   1534  C3B DPPCX  50      70.700 459.200  28.200  0.00  0.00            
ATOM   1535  C4B DPPCX  50      70.500 457.500  24.000  0.00  0.00            
ATOM   1536  NC3 DPPCX  51     393.700 167.200  92.400  0.00  0.00            
ATOM   1537  PO4 DPPCX  51     394.400 163.000  92.100  0.00  0.00            
ATOM   1538  GL1 DPPCX  51     396.700 161.200  88.200  0.00  0.00            
ATOM   1539  GL2 DPPCX  51     396.300 158.800  88.200  0.00  0.00            
ATOM   1540  C1A DPPCX  51     397.000 163.500  84.900  0.00  0.00            
ATOM   1541  C2A DPPCX  51     397.200 164.700  80.600  0.00  0.00            
ATOM   1542  C3A DPPCX  51     396.000 165.600  77.400  0.00  0.00            
ATOM   1543  C4A DPPCX  51     396.100 168.200  74.900  0.00  0.00            
ATOM   1544  C1B DPPCX  51     393.700 158.300  84.400  0.00  0.00            
ATOM   1545  C2B DPPCX  51     392.200 159.500  79.800  0.00  0.00            
ATOM   1546  C3B DPPCX  51     389.900 159.000  76.300  0.00  0.00            
ATOM   1547  C4B DPPCX  51     390.900 156.100  73.000  0.00  0.00            
ATOM   1548  NC3 DPPCX  52     364.000 111.500 101.400  0.00  0.00            
ATOM   1549  PO4 DPPCX  52     364.800 107.200 102.800  0.00  0.00            
ATOM   1550  GL1 DPPCX  52     364.500 107.200  98.700  0.00  0.00            
ATOM   1551  GL2 DPPCX  52     362.600 105.200  97.000  0.00  0.00            
ATOM   1552  C1A DPPCX  52     363.400 109.500  94.500  0.00  0.00            
ATOM   1553  C2A DPPCX  52     362.700 111.300  90.300  0.00  0.00            
ATOM   1554  C3A DPPCX  52     361.800 111.500  85.600  0.00  0.00            
ATOM   1555  C4A DPPCX  52     362.500 111.200  82.500  0.00  0.00            
ATOM   1556  C1B DPPCX  52     366.000 104.300  95.400  0.00  0.00            
ATOM   1557  C2B DPPCX  52     368.100 103.300  92.300  0.00  0.00            
ATOM   1558  C3B DPPCX  52     371.300 103.900  89.000  0.00  0.00            
ATOM   1559  C4B DPPCX  52     373.600 101.700  87.300  0.00  0.00            
ATOM   1560  NC3 DPPCX  53       0.800 447.200  44.700  0.00  0.00            
ATOM   1561  PO4 DPPCX  53       0.900 450.100  47.800  0.00  0.00            
ATOM   1562  GL1 DPPCX  53       1.500 451.600  43.100  0.00  0.00            
ATOM   1563  GL2 DPPCX  53       2.200 450.100  41.100  0.00  0.00            
ATOM   1564  C1A DPPCX  53      -1.400 452.600  39.200  0.00  0.00            
ATOM   1565  C2A DPPCX  53      -1.200 451.900  34.800  0.00  0.00            
ATOM   1566  C3A DPPCX  53      -0.200 449.300  32.500  0.00  0.00            
ATOM   1567  C4A DPPCX  53       0.900 448.500  29.200  0.00  0.00            
ATOM   1568  C1B DPPCX  53       2.600 448.900  36.900  0.00  0.00            
ATOM   1569  C2B DPPCX  53       6.500 446.600  34.000  0.00  0.00            
ATOM   1570  C3B DPPCX  53       9.000 445.100  32.400  0.00  0.00            
ATOM   1571  C4B DPPCX  53      12.400 444.900  30.600  0.00  0.00            
ATOM   1572  NC3 DPPCX  54     292.300 281.700  88.000  0.00  0.00            
ATOM   1573  PO4 DPPCX  54     290.800 283.400  84.200  0.00  0.00            
ATOM   1574  GL1 DPPCX  54     287.900 285.000  80.900  0.00  0.00            
ATOM   1575  GL2 DPPCX  54     284.200 285.400  81.100  0.00  0.00            
ATOM   1576  C1A DPPCX  54     286.700 284.300  76.500  0.00  0.00            
ATOM   1577  C2A DPPCX  54     282.800 284.900  73.100  0.00  0.00            
ATOM   1578  C3A DPPCX  54     280.700 283.600  70.100  0.00  0.00            
ATOM   1579  C4A DPPCX  54     277.900 283.600  67.200  0.00  0.00            
ATOM   1580  C1B DPPCX  54     280.800 285.300  77.400  0.00  0.00            
ATOM   1581  C2B DPPCX  54     276.800 285.400  74.000  0.00  0.00            
ATOM   1582  C3B DPPCX  54     274.600 285.000  70.600  0.00  0.00            
ATOM   1583  C4B DPPCX  54     272.000 286.400  67.100  0.00  0.00            
ATOM   1584  NC3 DPPCX  55     -29.800 312.400  56.700  0.00  0.00            
ATOM   1585  PO4 DPPCX  55     -31.500 308.600  55.400  0.00  0.00            
ATOM   1586  GL1 DPPCX  55     -29.300 306.200  53.700  0.00  0.00            
ATOM   1587  GL2 DPPCX  55     -26.000 304.900  54.800  0.00  0.00            
ATOM   1588  C1A DPPCX  55     -27.200 305.700  48.900  0.00  0.00            
ATOM   1589  C2A DPPCX  55     -25.300 307.400  44.600  0.00  0.00            
ATOM   1590  C3A DPPCX  55     -26.900 308.400  40.800  0.00  0.00            
ATOM   1591  C4A DPPCX  55     -27.400 310.100  35.900  0.00  0.00            
ATOM   1592  C1B DPPCX  55     -22.400 303.700  52.900  0.00  0.00            
ATOM   1593  C2B DPPCX  55     -22.800 303.100  47.900  0.00  0.00            
ATOM   1594  C3B DPPCX  55     -23.900 302.900  43.600  0.00  0.00            
ATOM   1595  C4B DPPCX  55     -25.600 303.400  38.800  0.00  0.00            
ATOM   1596  NC3 DPPCX  56      16.400 467.600   4.700  0.00  0.00            
ATOM   1597  PO4 DPPCX  56      14.300 471.200   2.500  0.00  0.00            
ATOM   1598  GL1 DPPCX  56      15.600 471.900   6.400  0.00  0.00            
ATOM   1599  GL2 DPPCX  56      16.000 468.500   9.900  0.00  0.00            
ATOM   1600  C1A DPPCX  56      15.500 473.300  10.800  0.00  0.00            
ATOM   1601  C2A DPPCX  56      15.800 474.400  15.700  0.00  0.00            
ATOM   1602  C3A DPPCX  56      16.000 475.000  19.600  0.00  0.00            
ATOM   1603  C4A DPPCX  56      15.000 473.100  24.300  0.00  0.00            
ATOM   1604  C1B DPPCX  56      16.200 469.700  14.400  0.00  0.00            
ATOM   1605  C2B DPPCX  56      15.700 469.900  18.600  0.00  0.00            
ATOM   1606  C3B DPPCX  56      13.900 468.700  22.300  0.00  0.00            
ATOM   1607  C4B DPPCX  56      11.300 467.500  25.900  0.00  0.00            
ATOM   1608  NC3 DPPCX  57     414.100 190.200  45.600  0.00  0.00            
ATOM   1609  PO4 DPPCX  57     411.100 194.900  45.700  0.00  0.00            
ATOM   1610  GL1 DPPCX  57     411.700 194.300  50.100  0.00  0.00            
ATOM   1611  GL2 DPPCX  57     411.600 190.900  51.100  0.00  0.00            
ATOM   1612  C1A DPPCX  57     414.100 194.200  53.200  0.00  0.00            
ATOM   1613  C2A DPPCX  57     415.000 193.100  57.500  0.00  0.00            
ATOM   1614  C3A DPPCX  57     415.800 194.800  61.400  0.00  0.00            
ATOM   1615  C4A DPPCX  57     418.100 193.100  64.900  0.00  0.00            
ATOM   1616  C1B DPPCX  57     409.100 192.500  54.100  0.00  0.00            
ATOM   1617  C2B DPPCX  57     410.600 193.800  58.400  0.00  0.00            
ATOM   1618  C3B DPPCX  57     410.300 194.100  62.400  0.00  0.00            
ATOM   1619  C4B DPPCX  57     408.300 193.100  66.000  0.00  0.00            
ATOM   1620  NC3 DPPCX  58     380.300 187.100  46.400  0.00  0.00            
ATOM   1621  PO4 DPPCX  58     384.300 184.900  45.600  0.00  0.00            
ATOM   1622  GL1 DPPCX  58     385.300 182.800  50.600  0.00  0.00            
ATOM   1623  GL2 DPPCX  58     383.200 182.800  52.500  0.00  0.00            
ATOM   1624  C1A DPPCX  58     386.700 181.200  55.200  0.00  0.00            
ATOM   1625  C2A DPPCX  58     388.500 182.100  59.000  0.00  0.00            
ATOM   1626  C3A DPPCX  58     390.100 183.000  62.800  0.00  0.00            
ATOM   1627  C4A DPPCX  58     391.200 180.900  67.100  0.00  0.00            
ATOM   1628  C1B DPPCX  58     382.900 184.000  57.700  0.00  0.00            
ATOM   1629  C2B DPPCX  58     381.500 185.200  62.000  0.00  0.00            
ATOM   1630  C3B DPPCX  58     384.000 183.700  65.100  0.00  0.00            
ATOM   1631  C4B DPPCX  58     387.500 184.900  67.200  0.00  0.00            
ATOM   1632  NC3 DPPCX  59     316.400 338.000  82.700  0.00  0.00            
ATOM   1633  PO4 DPPCX  59     318.000 336.500  79.800  0.00  0.00            
ATOM   1634  GL1 DPPCX  59     319.500 336.900  75.000  0.00  0.00            
ATOM   1635  GL2 DPPCX  59     316.500 337.400  73.200  0.00  0.00            
ATOM   1636  C1A DPPCX  59     321.100 338.400  71.100  0.00  0.00            
ATOM   1637  C2A DPPCX  59     320.900 339.500  67.800  0.00  0.00            
ATOM   1638  C3A DPPCX  59     318.600 339.600  63.900  0.00  0.00            
ATOM   1639  C4A DPPCX  59     318.500 340.100  59.400  0.00  0.00            
ATOM   1640  C1B DPPCX  59     316.100 337.700  69.000  0.00  0.00            
ATOM   1641  C2B DPPCX  59     316.600 335.600  65.900  0.00  0.00            
ATOM   1642  C3B DPPCX  59     316.600 335.200  61.000  0.00  0.00            
ATOM   1643  C4B DPPCX  59     314.200 334.000  58.500  0.00  0.00            
ATOM   1644  NC3 DPPCX  60     189.700 140.800  93.100  0.00  0.00            
ATOM   1645  PO4 DPPCX  60     188.300 144.700  94.200  0.00  0.00            
ATOM   1646  GL1 DPPCX  60     186.900 145.200  91.200  0.00  0.00            
ATOM   1647  GL2 DPPCX  60     189.000 143.400  88.500  0.00  0.00            
ATOM   1648  C1A DPPCX  60     183.100 146.300  88.900  0.00  0.00            
ATOM   1649  C2A DPPCX  60     179.300 149.400  89.100  0.00  0.00            
ATOM   1650  C3A DPPCX  60     176.600 153.500  87.500  0.00  0.00            
ATOM   1651  C4A DPPCX  60     176.600 157.800  88.500  0.00  0.00            
ATOM   1652  C1B DPPCX  60     187.300 143.600  85.300  0.00  0.00            
ATOM   1653  C2B DPPCX  60     185.600 142.900  81.000  0.00  0.00            
ATOM   1654  C3B DPPCX  60     184.200 143.000  76.500  0.00  0.00            
ATOM   1655  C4B DPPCX  60     184.100 143.200  72.200  0.00  0.00            
ATOM   1656  NC3 DPPCX  61     189.200 366.400  77.800  0.00  0.00            
ATOM   1657  PO4 DPPCX  61     192.300 363.700  79.600  0.00  0.00            
ATOM   1658  GL1 DPPCX  61     194.600 363.000  76.000  0.00  0.00            
ATOM   1659  GL2 DPPCX  61     197.000 365.700  75.000  0.00  0.00            
ATOM   1660  C1A DPPCX  61     196.400 361.500  72.300  0.00  0.00            
ATOM   1661  C2A DPPCX  61     195.800 360.800  67.200  0.00  0.00            
ATOM   1662  C3A DPPCX  61     198.400 360.400  64.000  0.00  0.00            
ATOM   1663  C4A DPPCX  61     199.500 358.100  60.500  0.00  0.00            
ATOM   1664  C1B DPPCX  61     197.600 365.900  69.800  0.00  0.00            
ATOM   1665  C2B DPPCX  61     198.900 365.200  66.300  0.00  0.00            
ATOM   1666  C3B DPPCX  61     199.900 365.200  61.900  0.00  0.00            
ATOM   1667  C4B DPPCX  61     202.500 362.500  58.900  0.00  0.00            
ATOM   1668  NC3 DPPCX  62     175.500 245.400  53.600  0.00  0.00            
ATOM   1669  PO4 DPPCX  62     173.300 247.200  49.900  0.00  0.00            
ATOM   1670  GL1 DPPCX  62     170.400 247.400  53.800  0.00  0.00            
ATOM   1671  GL2 DPPCX  62     169.200 245.100  54.600  0.00  0.00            
ATOM   1672  C1A DPPCX  62     167.500 247.300  58.300  0.00  0.00            
ATOM   1673  C2A DPPCX  62     165.500 248.800  62.700  0.00  0.00            
ATOM   1674  C3A DPPCX  62     165.400 252.500  65.900  0.00  0.00            
ATOM   1675  C4A DPPCX  62     163.100 254.800  68.800  0.00  0.00            
ATOM   1676  C1B DPPCX  62     170.000 241.600  57.200  0.00  0.00            
ATOM   1677  C2B DPPCX  62     170.400 239.500  60.200  0.00  0.00            
ATOM   1678  C3B DPPCX  62     169.100 236.600  62.500  0.00  0.00            
ATOM   1679  C4B DPPCX  62     166.400 234.600  66.000  0.00  0.00            
ATOM   1680  NC3 DPPCX  63      64.200 456.700  -0.800  0.00  0.00            
ATOM   1681  PO4 DPPCX  63      62.300 455.400   3.100  0.00  0.00            
ATOM   1682  GL1 DPPCX  63      64.700 456.200   5.800  0.00  0.00            
ATOM   1683  GL2 DPPCX  63      67.300 458.400   5.400  0.00  0.00            
ATOM   1684  C1A DPPCX  63      63.600 454.300  10.500  0.00  0.00            
ATOM   1685  C2A DPPCX  63      63.000 454.100  14.000  0.00  0.00            
ATOM   1686  C3A DPPCX  63      63.700 452.600  18.100  0.00  0.00            
ATOM   1687  C4A DPPCX  63      63.400 453.000  22.500  0.00  0.00            
ATOM   1688  C1B DPPCX  63      66.600 458.900   9.500  0.00  0.00            
ATOM   1689  C2B DPPCX  63      61.800 459.200  11.000  0.00  0.00            
ATOM   1690  C3B DPPCX  63      61.700 459.300  15.100  0.00  0.00            
ATOM   1691  C4B DPPCX  63      59.500 461.600  18.300  0.00  0.00            
ATOM   1692  NC3 DPPCX  64     332.900 249.800  83.700  0.00  0.00            
ATOM   1693  PO4 DPPCX  64     335.700 246.400  82.300  0.00  0.00            
ATOM   1694  GL1 DPPCX  64     333.700 247.300  78.600  0.00  0.00            
ATOM   1695  GL2 DPPCX  64     330.800 247.400  78.500  0.00  0.00            
ATOM   1696  C1A DPPCX  64     333.600 248.400  73.800  0.00  0.00            
ATOM   1697  C2A DPPCX  64     331.900 247.900  69.600  0.00  0.00            
ATOM   1698  C3A DPPCX  64     332.900 247.400  65.500  0.00  0.00            
ATOM   1699  C4A DPPCX  64     334.500 247.200  60.900  0.00  0.00            
ATOM   1700  C1B DPPCX  64     329.100 245.200  74.900  0.00  0.00            
ATOM   1701  C2B DPPCX  64     327.700 244.500  70.600  0.00  0.00            
ATOM   1702  C3B DPPCX  64     325.900 245.300  66.200  0.00  0.00            
ATOM   1703  C4B DPPCX  64     325.100 245.600  62.400  0.00  0.00            
ATOM   1704  NC3 DPPCX  65     158.700 459.500   6.800  0.00  0.00            
ATOM   1705  PO4 DPPCX  65     154.400 457.700   6.800  0.00  0.00            
ATOM   1706  GL1 DPPCX  65     151.500 456.900  10.200  0.00  0.00            
ATOM   1707  GL2 DPPCX  65     150.000 459.900  10.200  0.00  0.00            
ATOM   1708  C1A DPPCX  65     152.600 457.800  14.600  0.00  0.00            
ATOM   1709  C2A DPPCX  65     150.800 458.400  18.800  0.00  0.00            
ATOM   1710  C3A DPPCX  65     151.700 458.800  22.400  0.00  0.00            
ATOM   1711  C4A DPPCX  65     151.000 458.000  26.200  0.00  0.00            
ATOM   1712  C1B DPPCX  65     148.300 460.200  14.500  0.00  0.00            
ATOM   1713  C2B DPPCX  65     146.800 462.500  18.100  0.00  0.00            
ATOM   1714  C3B DPPCX  65     147.700 464.700  22.700  0.00  0.00            
ATOM   1715  C4B DPPCX  65     144.600 467.900  24.700  0.00  0.00            
ATOM   1716  NC3 DPPCX  66     326.800 129.600 102.500  0.00  0.00            
ATOM   1717  PO4 DPPCX  66     330.900 131.000 100.100  0.00  0.00            
ATOM   1718  GL1 DPPCX  66     332.400 130.100  94.900  0.00  0.00            
ATOM   1719  GL2 DPPCX  66     330.800 132.600  91.500  0.00  0.00            
ATOM   1720  C1A DPPCX  66     333.800 127.400  91.100  0.00  0.00            
ATOM   1721  C2A DPPCX  66     334.600 126.200  87.100  0.00  0.00            
ATOM   1722  C3A DPPCX  66     334.200 126.100  82.000  0.00  0.00            
ATOM   1723  C4A DPPCX  66     336.100 126.700  78.000  0.00  0.00            
ATOM   1724  C1B DPPCX  66     330.800 133.400  86.900  0.00  0.00            
ATOM   1725  C2B DPPCX  66     332.200 133.000  81.600  0.00  0.00            
ATOM   1726  C3B DPPCX  66     330.200 133.700  77.800  0.00  0.00            
ATOM   1727  C4B DPPCX  66     329.800 135.000  73.900  0.00  0.00            
ATOM   1728  NC3 DPPCX  67     140.600 297.500  77.900  0.00  0.00            
ATOM   1729  PO4 DPPCX  67     137.100 298.800  77.200  0.00  0.00            
ATOM   1730  GL1 DPPCX  67     135.500 297.900  72.600  0.00  0.00            
ATOM   1731  GL2 DPPCX  67     136.300 301.000  72.000  0.00  0.00            
ATOM   1732  C1A DPPCX  67     132.100 300.900  69.600  0.00  0.00            
ATOM   1733  C2A DPPCX  67     131.900 304.000  65.900  0.00  0.00            
ATOM   1734  C3A DPPCX  67     132.300 305.600  61.800  0.00  0.00            
ATOM   1735  C4A DPPCX  67     131.200 307.800  58.600  0.00  0.00            
ATOM   1736  C1B DPPCX  67     136.700 302.100  67.200  0.00  0.00            
ATOM   1737  C2B DPPCX  67     135.800 300.200  64.200  0.00  0.00            
ATOM   1738  C3B DPPCX  67     132.500 300.700  60.900  0.00  0.00            
ATOM   1739  C4B DPPCX  67     130.300 297.400  58.200  0.00  0.00            
ATOM   1740  NC3 DPPCX  68     239.500 138.900  53.200  0.00  0.00            
ATOM   1741  PO4 DPPCX  68     242.000 136.100  54.400  0.00  0.00            
ATOM   1742  GL1 DPPCX  68     243.500 134.300  57.300  0.00  0.00            
ATOM   1743  GL2 DPPCX  68     246.100 132.300  56.800  0.00  0.00            
ATOM   1744  C1A DPPCX  68     242.000 133.300  61.000  0.00  0.00            
ATOM   1745  C2A DPPCX  68     240.700 133.300  66.100  0.00  0.00            
ATOM   1746  C3A DPPCX  68     238.600 134.200  68.900  0.00  0.00            
ATOM   1747  C4A DPPCX  68     237.400 132.600  74.100  0.00  0.00            
ATOM   1748  C1B DPPCX  68     248.600 133.900  60.600  0.00  0.00            
ATOM   1749  C2B DPPCX  68     249.600 135.100  63.400  0.00  0.00            
ATOM   1750  C3B DPPCX  68     250.200 137.400  67.600  0.00  0.00            
ATOM   1751  C4B DPPCX  68     252.600 139.600  69.900  0.00  0.00            
ATOM   1752  NC3 DPPCX  69     382.600 215.800  87.200  0.00  0.00            
ATOM   1753  PO4 DPPCX  69     382.900 219.700  85.900  0.00  0.00            
ATOM   1754  GL1 DPPCX  69     383.900 220.300  81.900  0.00  0.00            
ATOM   1755  GL2 DPPCX  69     386.700 223.000  80.700  0.00  0.00            
ATOM   1756  C1A DPPCX  69     383.800 220.400  77.400  0.00  0.00            
ATOM   1757  C2A DPPCX  69     381.400 219.700  74.400  0.00  0.00            
ATOM   1758  C3A DPPCX  69     381.200 221.900  71.200  0.00  0.00            
ATOM   1759  C4A DPPCX  69     381.000 222.100  67.900  0.00  0.00            
ATOM   1760  C1B DPPCX  69     381.800 224.800  79.600  0.00  0.00            
ATOM   1761  C2B DPPCX  69     380.800 225.400  75.200  0.00  0.00            
ATOM   1762  C3B DPPCX  69     378.800 226.700  70.300  0.00  0.00            
ATOM   1763  C4B DPPCX  69     375.700 228.300  67.100  0.00  0.00            
ATOM   1764  NC3 DPPCX  70      64.500 350.600  14.700  0.00  0.00            
ATOM   1765  PO4 DPPCX  70      60.200 350.500  16.000  0.00  0.00            
ATOM   1766  GL1 DPPCX  70      61.900 350.300  20.700  0.00  0.00            
ATOM   1767  GL2 DPPCX  70      62.400 347.700  21.800  0.00  0.00            
ATOM   1768  C1A DPPCX  70      63.700 353.400  24.300  0.00  0.00            
ATOM   1769  C2A DPPCX  70      65.900 353.100  28.000  0.00  0.00            
ATOM   1770  C3A DPPCX  70      65.000 355.200  32.000  0.00  0.00            
ATOM   1771  C4A DPPCX  70      63.600 357.800  36.000  0.00  0.00            
ATOM   1772  C1B DPPCX  70      62.600 347.000  25.900  0.00  0.00            
ATOM   1773  C2B DPPCX  70      58.800 345.500  27.500  0.00  0.00            
ATOM   1774  C3B DPPCX  70      58.100 344.200  31.400  0.00  0.00            
ATOM   1775  C4B DPPCX  70      59.500 343.100  36.100  0.00  0.00            
ATOM   1776  NC3 DPPCX  71     -31.500 245.100  64.700  0.00  0.00            
ATOM   1777  PO4 DPPCX  71     -34.900 242.200  63.900  0.00  0.00            
ATOM   1778  GL1 DPPCX  71     -37.500 239.600  59.100  0.00  0.00            
ATOM   1779  GL2 DPPCX  71     -41.800 239.200  59.700  0.00  0.00            
ATOM   1780  C1A DPPCX  71     -36.700 238.200  54.900  0.00  0.00            
ATOM   1781  C2A DPPCX  71     -38.100 236.200  50.700  0.00  0.00            
ATOM   1782  C3A DPPCX  71     -37.600 234.400  46.900  0.00  0.00            
ATOM   1783  C4A DPPCX  71     -33.700 232.900  43.600  0.00  0.00            
ATOM   1784  C1B DPPCX  71     -41.100 241.200  54.800  0.00  0.00            
ATOM   1785  C2B DPPCX  71     -41.400 240.100  50.500  0.00  0.00            
ATOM   1786  C3B DPPCX  71     -42.000 237.100  46.200  0.00  0.00            
ATOM   1787  C4B DPPCX  71     -43.800 237.100  41.100  0.00  0.00            
ATOM   1788  NC3 DPPCX  72     135.300 497.900  41.100  0.00  0.00            
ATOM   1789  PO4 DPPCX  72     135.200 493.900  40.300  0.00  0.00            
ATOM   1790  GL1 DPPCX  72     134.600 491.400  37.300  0.00  0.00            
ATOM   1791  GL2 DPPCX  72     134.100 488.600  36.500  0.00  0.00            
ATOM   1792  C1A DPPCX  72     136.400 489.900  31.900  0.00  0.00            
ATOM   1793  C2A DPPCX  72     135.800 489.400  28.200  0.00  0.00            
ATOM   1794  C3A DPPCX  72     136.700 491.700  24.300  0.00  0.00            
ATOM   1795  C4A DPPCX  72     136.100 491.900  20.400  0.00  0.00            
ATOM   1796  C1B DPPCX  72     131.300 486.700  33.000  0.00  0.00            
ATOM   1797  C2B DPPCX  72     131.500 485.300  27.700  0.00  0.00            
ATOM   1798  C3B DPPCX  72     129.200 485.100  24.200  0.00  0.00            
ATOM   1799  C4B DPPCX  72     126.400 481.800  22.300  0.00  0.00            
ATOM   1800  NC3 DPPCX  73     281.200 313.400  36.900  0.00  0.00            
ATOM   1801  PO4 DPPCX  73     279.700 316.800  39.400  0.00  0.00            
ATOM   1802  GL1 DPPCX  73     282.600 316.100  42.700  0.00  0.00            
ATOM   1803  GL2 DPPCX  73     284.500 318.300  41.800  0.00  0.00            
ATOM   1804  C1A DPPCX  73     282.400 316.000  47.000  0.00  0.00            
ATOM   1805  C2A DPPCX  73     279.500 317.100  49.100  0.00  0.00            
ATOM   1806  C3A DPPCX  73     277.800 316.900  53.900  0.00  0.00            
ATOM   1807  C4A DPPCX  73     278.600 317.200  58.000  0.00  0.00            
ATOM   1808  C1B DPPCX  73     286.400 323.200  43.300  0.00  0.00            
ATOM   1809  C2B DPPCX  73     286.800 325.100  46.100  0.00  0.00            
ATOM   1810  C3B DPPCX  73     286.400 326.700  50.100  0.00  0.00            
ATOM   1811  C4B DPPCX  73     284.100 324.100  53.800  0.00  0.00            
ATOM   1812  NC3 DPPCX  74     162.600 376.000  26.200  0.00  0.00            
ATOM   1813  PO4 DPPCX  74     164.500 380.300  26.300  0.00  0.00            
ATOM   1814  GL1 DPPCX  74     168.100 381.800  28.400  0.00  0.00            
ATOM   1815  GL2 DPPCX  74     166.500 381.000  32.000  0.00  0.00            
ATOM   1816  C1A DPPCX  74     171.000 381.300  33.000  0.00  0.00            
ATOM   1817  C2A DPPCX  74     168.900 381.700  36.400  0.00  0.00            
ATOM   1818  C3A DPPCX  74     166.600 383.100  38.700  0.00  0.00            
ATOM   1819  C4A DPPCX  74     164.900 385.300  41.100  0.00  0.00            
ATOM   1820  C1B DPPCX  74     164.900 378.900  35.300  0.00  0.00            
ATOM   1821  C2B DPPCX  74     163.200 379.700  39.600  0.00  0.00            
ATOM   1822  C3B DPPCX  74     161.900 379.900  44.300  0.00  0.00            
ATOM   1823  C4B DPPCX  74     159.000 378.500  47.500  0.00  0.00            
ATOM   1824  NC3 DPPCX  75     229.100  91.500 109.200  0.00  0.00            
ATOM   1825  PO4 DPPCX  75     227.400  92.500 105.800  0.00  0.00            
ATOM   1826  GL1 DPPCX  75     229.000  92.900 102.500  0.00  0.00            
ATOM   1827  GL2 DPPCX  75     226.500  95.200 101.700  0.00  0.00            
ATOM   1828  C1A DPPCX  75     230.200  91.300  97.900  0.00  0.00            
ATOM   1829  C2A DPPCX  75     230.700  90.600  93.400  0.00  0.00            
ATOM   1830  C3A DPPCX  75     232.400  90.300  88.500  0.00  0.00            
ATOM   1831  C4A DPPCX  75     233.000  92.100  83.600  0.00  0.00            
ATOM   1832  C1B DPPCX  75     226.500  94.900  98.200  0.00  0.00            
ATOM   1833  C2B DPPCX  75     226.400  93.300  93.800  0.00  0.00            
ATOM   1834  C3B DPPCX  75     226.500  92.100  89.500  0.00  0.00            
ATOM   1835  C4B DPPCX  75     227.800  90.000  85.900  0.00  0.00            
ATOM   1836  NC3 DPPCX  76     373.300 143.100  54.700  0.00  0.00            
ATOM   1837  PO4 DPPCX  76     370.300 139.700  54.900  0.00  0.00            
ATOM   1838  GL1 DPPCX  76     366.500 139.400  58.000  0.00  0.00            
ATOM   1839  GL2 DPPCX  76     363.800 137.100  57.300  0.00  0.00            
ATOM   1840  C1A DPPCX  76     365.300 136.400  62.100  0.00  0.00            
ATOM   1841  C2A DPPCX  76     364.600 135.900  66.300  0.00  0.00            
ATOM   1842  C3A DPPCX  76     361.600 134.300  69.600  0.00  0.00            
ATOM   1843  C4A DPPCX  76     361.400 132.500  74.200  0.00  0.00            
ATOM   1844  C1B DPPCX  76     361.700 134.300  59.900  0.00  0.00            
ATOM   1845  C2B DPPCX  76     359.900 134.300  64.900  0.00  0.00            
ATOM   1846  C3B DPPCX  76     357.600 137.400  68.200  0.00  0.00            
ATOM   1847  C4B DPPCX  76     358.900 137.100  72.900  0.00  0.00            
ATOM   1848  NC3 DPPCX  77     -52.100 131.900  91.300  0.00  0.00            
ATOM   1849  PO4 DPPCX  77     -48.900 134.300  87.800  0.00  0.00            
ATOM   1850  GL1 DPPCX  77     -50.300 132.700  84.400  0.00  0.00            
ATOM   1851  GL2 DPPCX  77     -50.500 135.000  81.500  0.00  0.00            
ATOM   1852  C1A DPPCX  77     -49.000 129.600  80.900  0.00  0.00            
ATOM   1853  C2A DPPCX  77     -48.800 129.100  77.000  0.00  0.00            
ATOM   1854  C3A DPPCX  77     -48.700 127.600  72.700  0.00  0.00            
ATOM   1855  C4A DPPCX  77     -47.000 127.300  67.500  0.00  0.00            
ATOM   1856  C1B DPPCX  77     -47.900 133.700  77.700  0.00  0.00            
ATOM   1857  C2B DPPCX  77     -48.600 132.600  73.400  0.00  0.00            
ATOM   1858  C3B DPPCX  77     -48.600 135.400  69.900  0.00  0.00            
ATOM   1859  C4B DPPCX  77     -49.900 139.800  69.500  0.00  0.00            
ATOM   1860  NC3 DPPCX  78     316.100 401.100  22.800  0.00  0.00            
ATOM   1861  PO4 DPPCX  78     316.900 404.900  26.900  0.00  0.00            
ATOM   1862  GL1 DPPCX  78     315.400 402.800  30.500  0.00  0.00            
ATOM   1863  GL2 DPPCX  78     315.300 400.200  31.900  0.00  0.00            
ATOM   1864  C1A DPPCX  78     312.300 403.400  33.900  0.00  0.00            
ATOM   1865  C2A DPPCX  78     308.300 403.500  36.600  0.00  0.00            
ATOM   1866  C3A DPPCX  78     306.000 404.800  40.600  0.00  0.00            
ATOM   1867  C4A DPPCX  78     306.900 406.200  43.800  0.00  0.00            
ATOM   1868  C1B DPPCX  78     314.900 399.700  35.600  0.00  0.00            
ATOM   1869  C2B DPPCX  78     316.400 398.900  39.900  0.00  0.00            
ATOM   1870  C3B DPPCX  78     317.700 398.600  44.000  0.00  0.00            
ATOM   1871  C4B DPPCX  78     318.000 398.700  47.700  0.00  0.00            
ATOM   1872  NC3 DPPCX  79     183.200 372.000  72.700  0.00  0.00            
ATOM   1873  PO4 DPPCX  79     180.100 373.100  72.000  0.00  0.00            
ATOM   1874  GL1 DPPCX  79     179.900 369.500  69.100  0.00  0.00            
ATOM   1875  GL2 DPPCX  79     180.100 371.600  66.900  0.00  0.00            
ATOM   1876  C1A DPPCX  79     178.400 366.300  66.700  0.00  0.00            
ATOM   1877  C2A DPPCX  79     178.100 363.700  63.200  0.00  0.00            
ATOM   1878  C3A DPPCX  79     177.400 363.600  58.900  0.00  0.00            
ATOM   1879  C4A DPPCX  79     177.300 363.000  53.600  0.00  0.00            
ATOM   1880  C1B DPPCX  79     181.500 372.700  62.800  0.00  0.00            
ATOM   1881  C2B DPPCX  79     182.400 371.000  59.400  0.00  0.00            
ATOM   1882  C3B DPPCX  79     179.800 368.600  55.600  0.00  0.00            
ATOM   1883  C4B DPPCX  79     178.400 368.300  51.600  0.00  0.00            
ATOM   1884  NC3 DPPCX  80     336.800  49.800 121.800  0.00  0.00            
ATOM   1885  PO4 DPPCX  80     340.900  50.000 120.900  0.00  0.00            
ATOM   1886  GL1 DPPCX  80     340.300  51.100 116.500  0.00  0.00            
ATOM   1887  GL2 DPPCX  80     337.400  53.600 117.500  0.00  0.00            
ATOM   1888  C1A DPPCX  80     339.700  52.800 112.700  0.00  0.00            
ATOM   1889  C2A DPPCX  80     340.500  54.400 109.300  0.00  0.00            
ATOM   1890  C3A DPPCX  80     342.500  54.600 104.600  0.00  0.00            
ATOM   1891  C4A DPPCX  80     344.800  53.700 101.700  0.00  0.00            
ATOM   1892  C1B DPPCX  80     334.900  52.800 113.100  0.00  0.00            
ATOM   1893  C2B DPPCX  80     331.900  53.000 110.600  0.00  0.00            
ATOM   1894  C3B DPPCX  80     332.100  51.600 107.100  0.00  0.00            
ATOM   1895  C4B DPPCX  80     330.100  48.900 104.800  0.00  0.00            
ATOM   1896  NC3 DPPCX  81     271.100  52.500  69.300  0.00  0.00            
ATOM   1897  PO4 DPPCX  81     273.400  55.500  73.500  0.00  0.00            
ATOM   1898  GL1 DPPCX  81     272.700  56.300  78.800  0.00  0.00            
ATOM   1899  GL2 DPPCX  81     269.800  56.100  78.900  0.00  0.00            
ATOM   1900  C1A DPPCX  81     272.900  56.200  82.400  0.00  0.00            
ATOM   1901  C2A DPPCX  81     272.600  54.800  87.200  0.00  0.00            
ATOM   1902  C3A DPPCX  81     270.900  57.000  90.000  0.00  0.00            
ATOM   1903  C4A DPPCX  81     269.300  59.700  94.100  0.00  0.00            
ATOM   1904  C1B DPPCX  81     267.800  56.600  82.200  0.00  0.00            
ATOM   1905  C2B DPPCX  81     268.000  58.300  85.500  0.00  0.00            
ATOM   1906  C3B DPPCX  81     267.000  61.300  88.300  0.00  0.00            
ATOM   1907  C4B DPPCX  81     267.800  64.600  91.000  0.00  0.00            
ATOM   1908  NC3 DPPCX  82     350.000  91.000 111.100  0.00  0.00            
ATOM   1909  PO4 DPPCX  82     346.300  91.900 107.900  0.00  0.00            
ATOM   1910  GL1 DPPCX  82     347.800  93.300 103.400  0.00  0.00            
ATOM   1911  GL2 DPPCX  82     349.500  94.700 100.400  0.00  0.00            
ATOM   1912  C1A DPPCX  82     346.100  90.500  99.400  0.00  0.00            
ATOM   1913  C2A DPPCX  82     345.500  90.000  94.700  0.00  0.00            
ATOM   1914  C3A DPPCX  82     346.100  89.900  89.800  0.00  0.00            
ATOM   1915  C4A DPPCX  82     347.500  89.000  86.600  0.00  0.00            
ATOM   1916  C1B DPPCX  82     349.300  93.500  95.900  0.00  0.00            
ATOM   1917  C2B DPPCX  82     349.900  92.300  91.900  0.00  0.00            
ATOM   1918  C3B DPPCX  82     351.700  91.900  88.200  0.00  0.00            
ATOM   1919  C4B DPPCX  82     350.800  90.900  83.300  0.00  0.00            
ATOM   1920  NC3 DPPCX  83     331.100 362.100  30.400  0.00  0.00            
ATOM   1921  PO4 DPPCX  83     326.300 361.200  32.000  0.00  0.00            
ATOM   1922  GL1 DPPCX  83     327.500 361.700  36.900  0.00  0.00            
ATOM   1923  GL2 DPPCX  83     325.500 363.500  39.000  0.00  0.00            
ATOM   1924  C1A DPPCX  83     329.500 359.300  41.100  0.00  0.00            
ATOM   1925  C2A DPPCX  83     328.100 360.700  44.300  0.00  0.00            
ATOM   1926  C3A DPPCX  83     329.300 360.900  47.400  0.00  0.00            
ATOM   1927  C4A DPPCX  83     328.900 361.600  51.400  0.00  0.00            
ATOM   1928  C1B DPPCX  83     324.400 363.400  43.100  0.00  0.00            
ATOM   1929  C2B DPPCX  83     322.800 366.300  44.800  0.00  0.00            
ATOM   1930  C3B DPPCX  83     322.300 369.400  47.300  0.00  0.00            
ATOM   1931  C4B DPPCX  83     324.900 371.000  49.100  0.00  0.00            
ATOM   1932  NC3 DPPCX  84     340.700 131.600  48.100  0.00  0.00            
ATOM   1933  PO4 DPPCX  84     340.900 136.600  48.300  0.00  0.00            
ATOM   1934  GL1 DPPCX  84     341.800 138.700  53.400  0.00  0.00            
ATOM   1935  GL2 DPPCX  84     344.600 138.900  55.500  0.00  0.00            
ATOM   1936  C1A DPPCX  84     338.800 138.800  57.200  0.00  0.00            
ATOM   1937  C2A DPPCX  84     338.800 139.500  62.200  0.00  0.00            
ATOM   1938  C3A DPPCX  84     336.800 140.700  66.900  0.00  0.00            
ATOM   1939  C4A DPPCX  84     338.900 144.600  68.700  0.00  0.00            
ATOM   1940  C1B DPPCX  84     342.600 135.500  57.700  0.00  0.00            
ATOM   1941  C2B DPPCX  84     339.500 133.300  60.000  0.00  0.00            
ATOM   1942  C3B DPPCX  84     336.100 130.600  59.000  0.00  0.00            
ATOM   1943  C4B DPPCX  84     332.800 127.200  58.700  0.00  0.00            
ATOM   1944  NC3 DPPCX  85     397.700 244.100  40.400  0.00  0.00            
ATOM   1945  PO4 DPPCX  85     397.300 248.400  42.500  0.00  0.00            
ATOM   1946  GL1 DPPCX  85     396.300 247.600  46.600  0.00  0.00            
ATOM   1947  GL2 DPPCX  85     396.400 244.400  45.600  0.00  0.00            
ATOM   1948  C1A DPPCX  85     396.000 245.000  51.000  0.00  0.00            
ATOM   1949  C2A DPPCX  85     395.700 246.800  53.900  0.00  0.00            
ATOM   1950  C3A DPPCX  85     395.300 248.300  57.300  0.00  0.00            
ATOM   1951  C4A DPPCX  85     395.300 248.900  61.600  0.00  0.00            
ATOM   1952  C1B DPPCX  85     392.300 243.300  48.300  0.00  0.00            
ATOM   1953  C2B DPPCX  85     390.600 244.600  52.200  0.00  0.00            
ATOM   1954  C3B DPPCX  85     390.600 246.100  56.300  0.00  0.00            
ATOM   1955  C4B DPPCX  85     391.800 245.500  60.000  0.00  0.00            
ATOM   1956  NC3 DPPCX  86     113.200 261.100  77.100  0.00  0.00            
ATOM   1957  PO4 DPPCX  86     115.500 257.300  75.200  0.00  0.00            
ATOM   1958  GL1 DPPCX  86     118.900 258.000  71.400  0.00  0.00            
ATOM   1959  GL2 DPPCX  86     121.000 256.000  72.300  0.00  0.00            
ATOM   1960  C1A DPPCX  86     118.600 258.600  67.200  0.00  0.00            
ATOM   1961  C2A DPPCX  86     117.900 258.100  63.100  0.00  0.00            
ATOM   1962  C3A DPPCX  86     120.400 257.100  60.700  0.00  0.00            
ATOM   1963  C4A DPPCX  86     121.800 256.100  57.100  0.00  0.00            
ATOM   1964  C1B DPPCX  86     122.500 254.900  68.900  0.00  0.00            
ATOM   1965  C2B DPPCX  86     123.700 255.400  64.400  0.00  0.00            
ATOM   1966  C3B DPPCX  86     125.200 254.400  60.700  0.00  0.00            
ATOM   1967  C4B DPPCX  86     127.200 252.300  56.600  0.00  0.00            
ATOM   1968  NC3 DPPCX  87     311.100 235.000  86.000  0.00  0.00            
ATOM   1969  PO4 DPPCX  87     309.800 237.000  82.600  0.00  0.00            
ATOM   1970  GL1 DPPCX  87     309.800 236.000  78.600  0.00  0.00            
ATOM   1971  GL2 DPPCX  87     306.200 235.200  78.900  0.00  0.00            
ATOM   1972  C1A DPPCX  87     312.500 235.300  74.500  0.00  0.00            
ATOM   1973  C2A DPPCX  87     313.700 234.400  70.600  0.00  0.00            
ATOM   1974  C3A DPPCX  87     315.100 233.600  66.400  0.00  0.00            
ATOM   1975  C4A DPPCX  87     312.100 232.900  63.000  0.00  0.00            
ATOM   1976  C1B DPPCX  87     305.400 233.300  74.400  0.00  0.00            
ATOM   1977  C2B DPPCX  87     308.400 233.000  71.200  0.00  0.00            
ATOM   1978  C3B DPPCX  87     310.300 230.100  68.000  0.00  0.00            
ATOM   1979  C4B DPPCX  87     312.800 227.900  64.600  0.00  0.00            
ATOM   1980  NC3 DPPCX  88     203.300 357.500  40.400  0.00  0.00            
ATOM   1981  PO4 DPPCX  88     208.400 355.500  41.000  0.00  0.00            
ATOM   1982  GL1 DPPCX  88     210.800 355.500  44.000  0.00  0.00            
ATOM   1983  GL2 DPPCX  88     211.000 359.200  45.100  0.00  0.00            
ATOM   1984  C1A DPPCX  88     210.700 355.600  48.400  0.00  0.00            
ATOM   1985  C2A DPPCX  88     212.000 357.700  52.000  0.00  0.00            
ATOM   1986  C3A DPPCX  88     214.800 359.700  55.200  0.00  0.00            
ATOM   1987  C4A DPPCX  88     212.800 362.200  59.100  0.00  0.00            
ATOM   1988  C1B DPPCX  88     209.700 361.100  49.000  0.00  0.00            
ATOM   1989  C2B DPPCX  88     209.100 363.400  52.400  0.00  0.00            
ATOM   1990  C3B DPPCX  88     207.200 362.700  57.100  0.00  0.00            
ATOM   1991  C4B DPPCX  88     208.600 360.500  61.000  0.00  0.00            
ATOM   1992  NC3 DPPCX  89     258.100 326.800  40.000  0.00  0.00            
ATOM   1993  PO4 DPPCX  89     253.800 325.400  39.600  0.00  0.00            
ATOM   1994  GL1 DPPCX  89     253.600 327.400  43.700  0.00  0.00            
ATOM   1995  GL2 DPPCX  89     251.600 330.000  44.300  0.00  0.00            
ATOM   1996  C1A DPPCX  89     255.300 329.200  47.600  0.00  0.00            
ATOM   1997  C2A DPPCX  89     258.700 329.400  51.700  0.00  0.00            
ATOM   1998  C3A DPPCX  89     262.300 328.500  54.200  0.00  0.00            
ATOM   1999  C4A DPPCX  89     265.000 330.400  58.000  0.00  0.00            
ATOM   2000  C1B DPPCX  89     250.400 331.000  48.200  0.00  0.00            
ATOM   2001  C2B DPPCX  89     251.800 332.500  53.000  0.00  0.00            
ATOM   2002  C3B DPPCX  89     252.200 334.500  56.300  0.00  0.00            
ATOM   2003  C4B DPPCX  89     253.200 336.600  60.100  0.00  0.00            
ATOM   2004  NC3 DPPCX  90      78.900 416.400   7.500  0.00  0.00            
ATOM   2005  PO4 DPPCX  90      76.800 419.900   8.000  0.00  0.00            
ATOM   2006  GL1 DPPCX  90      78.300 421.000  11.000  0.00  0.00            
ATOM   2007  GL2 DPPCX  90      75.200 424.300  10.800  0.00  0.00            
ATOM   2008  C1A DPPCX  90      78.800 420.700  14.800  0.00  0.00            
ATOM   2009  C2A DPPCX  90      78.100 421.000  19.300  0.00  0.00            
ATOM   2010  C3A DPPCX  90      78.100 421.600  24.500  0.00  0.00            
ATOM   2011  C4A DPPCX  90      78.000 420.800  29.100  0.00  0.00            
ATOM   2012  C1B DPPCX  90      74.500 428.300  12.700  0.00  0.00            
ATOM   2013  C2B DPPCX  90      74.000 430.400  17.300  0.00  0.00            
ATOM   2014  C3B DPPCX  90      74.500 430.600  21.500  0.00  0.00            
ATOM   2015  C4B DPPCX  90      73.500 428.400  24.700  0.00  0.00            
ATOM   2016  NC3 DPPCX  91      66.100 320.100  59.800  0.00  0.00            
ATOM   2017  PO4 DPPCX  91      64.600 314.900  58.400  0.00  0.00            
ATOM   2018  GL1 DPPCX  91      64.400 317.400  54.600  0.00  0.00            
ATOM   2019  GL2 DPPCX  91      66.800 319.500  55.100  0.00  0.00            
ATOM   2020  C1A DPPCX  91      63.600 318.500  50.800  0.00  0.00            
ATOM   2021  C2A DPPCX  91      64.900 319.100  46.800  0.00  0.00            
ATOM   2022  C3A DPPCX  91      65.200 319.800  42.800  0.00  0.00            
ATOM   2023  C4A DPPCX  91      61.500 322.400  39.800  0.00  0.00            
ATOM   2024  C1B DPPCX  91      68.700 317.800  51.400  0.00  0.00            
ATOM   2025  C2B DPPCX  91      69.800 317.500  46.500  0.00  0.00            
ATOM   2026  C3B DPPCX  91      70.700 317.300  42.500  0.00  0.00            
ATOM   2027  C4B DPPCX  91      73.400 318.000  39.900  0.00  0.00            
ATOM   2028  NC3 DPPCX  92     350.300 256.700  82.900  0.00  0.00            
ATOM   2029  PO4 DPPCX  92     352.500 260.000  82.200  0.00  0.00            
ATOM   2030  GL1 DPPCX  92     352.200 258.500  78.600  0.00  0.00            
ATOM   2031  GL2 DPPCX  92     355.700 258.100  77.100  0.00  0.00            
ATOM   2032  C1A DPPCX  92     350.100 257.400  75.400  0.00  0.00            
ATOM   2033  C2A DPPCX  92     349.500 256.800  70.700  0.00  0.00            
ATOM   2034  C3A DPPCX  92     350.300 255.700  66.800  0.00  0.00            
ATOM   2035  C4A DPPCX  92     350.500 256.600  62.600  0.00  0.00            
ATOM   2036  C1B DPPCX  92     353.900 257.900  72.700  0.00  0.00            
ATOM   2037  C2B DPPCX  92     354.400 257.800  68.700  0.00  0.00            
ATOM   2038  C3B DPPCX  92     355.300 258.200  63.800  0.00  0.00            
ATOM   2039  C4B DPPCX  92     354.200 259.100  60.500  0.00  0.00            
ATOM   2040  NC3 DPPCX  93      69.100 284.300  15.200  0.00  0.00            
ATOM   2041  PO4 DPPCX  93      71.500 287.500  16.000  0.00  0.00            
ATOM   2042  GL1 DPPCX  93      69.700 291.000  19.900  0.00  0.00            
ATOM   2043  GL2 DPPCX  93      66.400 290.400  20.400  0.00  0.00            
ATOM   2044  C1A DPPCX  93      71.300 290.600  23.900  0.00  0.00            
ATOM   2045  C2A DPPCX  93      70.700 289.800  27.600  0.00  0.00            
ATOM   2046  C3A DPPCX  93      68.400 289.300  31.100  0.00  0.00            
ATOM   2047  C4A DPPCX  93      66.600 289.000  35.100  0.00  0.00            
ATOM   2048  C1B DPPCX  93      66.900 293.100  23.500  0.00  0.00            
ATOM   2049  C2B DPPCX  93      66.400 292.800  27.000  0.00  0.00            
ATOM   2050  C3B DPPCX  93      63.900 292.600  30.100  0.00  0.00            
ATOM   2051  C4B DPPCX  93      62.900 292.400  34.700  0.00  0.00            
ATOM   2052  NC3 DPPCX  94     185.100 120.200  56.800  0.00  0.00            
ATOM   2053  PO4 DPPCX  94     187.800 124.300  55.700  0.00  0.00            
ATOM   2054  GL1 DPPCX  94     188.700 124.200  60.200  0.00  0.00            
ATOM   2055  GL2 DPPCX  94     191.900 125.700  60.000  0.00  0.00            
ATOM   2056  C1A DPPCX  94     190.500 120.500  62.300  0.00  0.00            
ATOM   2057  C2A DPPCX  94     190.100 117.900  66.500  0.00  0.00            
ATOM   2058  C3A DPPCX  94     188.800 116.000  70.200  0.00  0.00            
ATOM   2059  C4A DPPCX  94     186.400 114.000  73.500  0.00  0.00            
ATOM   2060  C1B DPPCX  94     192.900 125.000  64.200  0.00  0.00            
ATOM   2061  C2B DPPCX  94     191.400 122.900  67.600  0.00  0.00            
ATOM   2062  C3B DPPCX  94     191.300 120.900  71.800  0.00  0.00            
ATOM   2063  C4B DPPCX  94     188.000 119.400  75.200  0.00  0.00            
ATOM   2064  NC3 DPPCX  95       9.300 157.600  74.100  0.00  0.00            
ATOM   2065  PO4 DPPCX  95      12.000 161.100  74.100  0.00  0.00            
ATOM   2066  GL1 DPPCX  95      12.000 160.300  70.700  0.00  0.00            
ATOM   2067  GL2 DPPCX  95      15.400 160.200  69.200  0.00  0.00            
ATOM   2068  C1A DPPCX  95      11.000 158.400  67.400  0.00  0.00            
ATOM   2069  C2A DPPCX  95      10.100 157.100  63.900  0.00  0.00            
ATOM   2070  C3A DPPCX  95       8.300 159.000  61.100  0.00  0.00            
ATOM   2071  C4A DPPCX  95       7.800 159.200  56.300  0.00  0.00            
ATOM   2072  C1B DPPCX  95      15.600 159.800  65.200  0.00  0.00            
ATOM   2073  C2B DPPCX  95      13.700 159.900  60.800  0.00  0.00            
ATOM   2074  C3B DPPCX  95      12.500 158.500  56.700  0.00  0.00            
ATOM   2075  C4B DPPCX  95      10.900 154.700  54.600  0.00  0.00            
ATOM   2076  NC3 DPPCX  96       7.600 470.900  47.000  0.00  0.00            
ATOM   2077  PO4 DPPCX  96       8.200 475.600  45.300  0.00  0.00            
ATOM   2078  GL1 DPPCX  96      10.300 476.600  40.200  0.00  0.00            
ATOM   2079  GL2 DPPCX  96      10.100 480.000  38.200  0.00  0.00            
ATOM   2080  C1A DPPCX  96      11.300 475.300  36.200  0.00  0.00            
ATOM   2081  C2A DPPCX  96      11.500 475.800  31.600  0.00  0.00            
ATOM   2082  C3A DPPCX  96      10.500 477.000  26.400  0.00  0.00            
ATOM   2083  C4A DPPCX  96      10.100 478.400  22.000  0.00  0.00            
ATOM   2084  C1B DPPCX  96      11.200 480.100  34.000  0.00  0.00            
ATOM   2085  C2B DPPCX  96      10.700 480.100  30.500  0.00  0.00            
ATOM   2086  C3B DPPCX  96      14.500 479.300  28.500  0.00  0.00            
ATOM   2087  C4B DPPCX  96      14.900 479.100  23.500  0.00  0.00            
ATOM   2088  NC3 DPPCX  97     285.000  70.600  65.400  0.00  0.00            
ATOM   2089  PO4 DPPCX  97     286.100  72.800  69.300  0.00  0.00            
ATOM   2090  GL1 DPPCX  97     285.700  76.000  72.500  0.00  0.00            
ATOM   2091  GL2 DPPCX  97     284.100  74.200  74.600  0.00  0.00            
ATOM   2092  C1A DPPCX  97     285.300  79.200  74.500  0.00  0.00            
ATOM   2093  C2A DPPCX  97     284.700  81.700  78.300  0.00  0.00            
ATOM   2094  C3A DPPCX  97     285.600  84.600  82.200  0.00  0.00            
ATOM   2095  C4A DPPCX  97     283.300  83.400  85.600  0.00  0.00            
ATOM   2096  C1B DPPCX  97     282.100  71.900  76.400  0.00  0.00            
ATOM   2097  C2B DPPCX  97     280.800  71.000  80.000  0.00  0.00            
ATOM   2098  C3B DPPCX  97     279.900  69.000  83.500  0.00  0.00            
ATOM   2099  C4B DPPCX  97     280.400  68.500  86.600  0.00  0.00            
ATOM   2100  NC3 DPPCX  98     234.500  79.600 107.600  0.00  0.00            
ATOM   2101  PO4 DPPCX  98     232.300  84.200 107.100  0.00  0.00            
ATOM   2102  GL1 DPPCX  98     233.500  82.600 103.100  0.00  0.00            
ATOM   2103  GL2 DPPCX  98     231.300  81.600 100.300  0.00  0.00            
ATOM   2104  C1A DPPCX  98     236.300  81.800  99.500  0.00  0.00            
ATOM   2105  C2A DPPCX  98     236.500  80.500  95.900  0.00  0.00            
ATOM   2106  C3A DPPCX  98     234.800  80.200  93.500  0.00  0.00            
ATOM   2107  C4A DPPCX  98     232.300  80.800  90.700  0.00  0.00            
ATOM   2108  C1B DPPCX  98     231.200  80.500  96.900  0.00  0.00            
ATOM   2109  C2B DPPCX  98     228.000  79.300  93.000  0.00  0.00            
ATOM   2110  C3B DPPCX  98     228.200  79.800  88.400  0.00  0.00            
ATOM   2111  C4B DPPCX  98     228.600  80.600  84.500  0.00  0.00            
ATOM   2112  NC3 DPPCX  99     123.900 423.400   1.700  0.00  0.00            
ATOM   2113  PO4 DPPCX  99     124.400 426.900   4.600  0.00  0.00            
ATOM   2114  GL1 DPPCX  99     124.500 430.400   7.100  0.00  0.00            
ATOM   2115  GL2 DPPCX  99     121.900 432.000   9.200  0.00  0.00            
ATOM   2116  C1A DPPCX  99     126.600 432.500  10.700  0.00  0.00            
ATOM   2117  C2A DPPCX  99     125.800 435.200  14.800  0.00  0.00            
ATOM   2118  C3A DPPCX  99     125.500 435.600  18.800  0.00  0.00            
ATOM   2119  C4A DPPCX  99     128.600 438.100  21.100  0.00  0.00            
ATOM   2120  C1B DPPCX  99     118.500 431.800  12.100  0.00  0.00            
ATOM   2121  C2B DPPCX  99     117.200 433.600  16.400  0.00  0.00            
ATOM   2122  C3B DPPCX  99     116.800 434.900  19.200  0.00  0.00            
ATOM   2123  C4B DPPCX  99     118.600 435.300  23.300  0.00  0.00            
ATOM   2124  NC3 DPPCX 100     109.000 494.700  45.600  0.00  0.00            
ATOM   2125  PO4 DPPCX 100     108.200 494.600  40.600  0.00  0.00            
ATOM   2126  GL1 DPPCX 100     110.900 494.400  36.800  0.00  0.00            
ATOM   2127  GL2 DPPCX 100     108.800 493.500  33.600  0.00  0.00            
ATOM   2128  C1A DPPCX 100     111.100 497.600  33.500  0.00  0.00            
ATOM   2129  C2A DPPCX 100     113.100 500.100  30.000  0.00  0.00            
ATOM   2130  C3A DPPCX 100     114.100 500.000  26.000  0.00  0.00            
ATOM   2131  C4A DPPCX 100     118.100 501.300  23.700  0.00  0.00            
ATOM   2132  C1B DPPCX 100     107.700 494.300  29.500  0.00  0.00            
ATOM   2133  C2B DPPCX 100     104.800 496.500  27.800  0.00  0.00            
ATOM   2134  C3B DPPCX 100     101.300 496.300  25.400  0.00  0.00            
ATOM   2135  C4B DPPCX 100      99.300 492.300  22.500  0.00  0.00            
ATOM   2136  NC3 DPPCX 101     210.200 170.400  92.100  0.00  0.00            
ATOM   2137  PO4 DPPCX 101     210.000 168.600  89.000  0.00  0.00            
ATOM   2138  GL1 DPPCX 101     208.800 169.300  85.300  0.00  0.00            
ATOM   2139  GL2 DPPCX 101     209.300 166.000  83.300  0.00  0.00            
ATOM   2140  C1A DPPCX 101     206.100 170.000  83.300  0.00  0.00            
ATOM   2141  C2A DPPCX 101     205.900 169.800  78.700  0.00  0.00            
ATOM   2142  C3A DPPCX 101     207.100 169.000  74.600  0.00  0.00            
ATOM   2143  C4A DPPCX 101     207.400 165.700  71.100  0.00  0.00            
ATOM   2144  C1B DPPCX 101     210.000 166.900  79.900  0.00  0.00            
ATOM   2145  C2B DPPCX 101     209.800 164.900  75.900  0.00  0.00            
ATOM   2146  C3B DPPCX 101     208.700 160.600  72.600  0.00  0.00            
ATOM   2147  C4B DPPCX 101     204.700 160.500  70.500  0.00  0.00            
ATOM   2148  NC3 DPPCX 102      74.100 470.500  -3.600  0.00  0.00            
ATOM   2149  PO4 DPPCX 102      77.100 470.400  -2.200  0.00  0.00            
ATOM   2150  GL1 DPPCX 102      75.700 473.000   0.900  0.00  0.00            
ATOM   2151  GL2 DPPCX 102      72.200 472.200   1.200  0.00  0.00            
ATOM   2152  C1A DPPCX 102      75.200 472.500   6.900  0.00  0.00            
ATOM   2153  C2A DPPCX 102      75.000 471.300  11.700  0.00  0.00            
ATOM   2154  C3A DPPCX 102      74.700 470.200  15.900  0.00  0.00            
ATOM   2155  C4A DPPCX 102      78.900 471.600  17.500  0.00  0.00            
ATOM   2156  C1B DPPCX 102      71.200 470.100   4.500  0.00  0.00            
ATOM   2157  C2B DPPCX 102      71.300 468.700   9.000  0.00  0.00            
ATOM   2158  C3B DPPCX 102      69.800 467.400  13.500  0.00  0.00            
ATOM   2159  C4B DPPCX 102      68.900 467.400  18.700  0.00  0.00            
ATOM   2160  NC3 DPPCX 103     390.100 218.800  44.800  0.00  0.00            
ATOM   2161  PO4 DPPCX 103     393.900 220.500  45.200  0.00  0.00            
ATOM   2162  GL1 DPPCX 103     391.100 222.300  49.000  0.00  0.00            
ATOM   2163  GL2 DPPCX 103     388.600 223.100  47.300  0.00  0.00            
ATOM   2164  C1A DPPCX 103     388.800 226.200  51.900  0.00  0.00            
ATOM   2165  C2A DPPCX 103     389.700 226.900  56.200  0.00  0.00            
ATOM   2166  C3A DPPCX 103     390.900 228.600  60.800  0.00  0.00            
ATOM   2167  C4A DPPCX 103     392.200 227.500  65.300  0.00  0.00            
ATOM   2168  C1B DPPCX 103     385.600 222.300  50.400  0.00  0.00            
ATOM   2169  C2B DPPCX 103     382.900 223.900  53.700  0.00  0.00            
ATOM   2170  C3B DPPCX 103     381.000 223.600  56.700  0.00  0.00            
ATOM   2171  C4B DPPCX 103     382.000 222.800  61.400  0.00  0.00            
ATOM   2172  NC3 DPPCX 104     136.400 458.200  49.400  0.00  0.00            
ATOM   2173  PO4 DPPCX 104     134.600 454.000  50.700  0.00  0.00            
ATOM   2174  GL1 DPPCX 104     135.400 452.100  46.500  0.00  0.00            
ATOM   2175  GL2 DPPCX 104     133.800 453.200  45.300  0.00  0.00            
ATOM   2176  C1A DPPCX 104     138.600 449.700  43.300  0.00  0.00            
ATOM   2177  C2A DPPCX 104     139.500 448.700  40.100  0.00  0.00            
ATOM   2178  C3A DPPCX 104     140.000 447.500  37.200  0.00  0.00            
ATOM   2179  C4A DPPCX 104     140.300 446.900  33.100  0.00  0.00            
ATOM   2180  C1B DPPCX 104     133.700 452.900  40.600  0.00  0.00            
ATOM   2181  C2B DPPCX 104     134.400 451.100  36.900  0.00  0.00            
ATOM   2182  C3B DPPCX 104     135.200 449.000  33.900  0.00  0.00            
ATOM   2183  C4B DPPCX 104     137.000 447.100  29.500  0.00  0.00            
ATOM   2184  NC3 DPPCX 105     288.800 349.000  88.300  0.00  0.00            
ATOM   2185  PO4 DPPCX 105     289.300 349.900  83.400  0.00  0.00            
ATOM   2186  GL1 DPPCX 105     289.000 349.800  78.100  0.00  0.00            
ATOM   2187  GL2 DPPCX 105     286.700 347.800  76.700  0.00  0.00            
ATOM   2188  C1A DPPCX 105     291.400 349.800  75.400  0.00  0.00            
ATOM   2189  C2A DPPCX 105     294.600 351.000  71.800  0.00  0.00            
ATOM   2190  C3A DPPCX 105     296.400 349.000  68.200  0.00  0.00            
ATOM   2191  C4A DPPCX 105     296.600 350.200  64.800  0.00  0.00            
ATOM   2192  C1B DPPCX 105     284.000 347.500  73.800  0.00  0.00            
ATOM   2193  C2B DPPCX 105     283.100 346.700  69.200  0.00  0.00            
ATOM   2194  C3B DPPCX 105     284.900 344.000  65.300  0.00  0.00            
ATOM   2195  C4B DPPCX 105     287.900 345.300  67.200  0.00  0.00            
ATOM   2196  NC3 DPPCX 106     152.500 306.000  39.700  0.00  0.00            
ATOM   2197  PO4 DPPCX 106     152.200 310.400  40.400  0.00  0.00            
ATOM   2198  GL1 DPPCX 106     155.600 309.100  42.400  0.00  0.00            
ATOM   2199  GL2 DPPCX 106     156.400 311.800  44.900  0.00  0.00            
ATOM   2200  C1A DPPCX 106     157.000 306.000  45.300  0.00  0.00            
ATOM   2201  C2A DPPCX 106     158.100 303.700  47.600  0.00  0.00            
ATOM   2202  C3A DPPCX 106     159.900 300.000  49.800  0.00  0.00            
ATOM   2203  C4A DPPCX 106     160.100 295.400  46.800  0.00  0.00            
ATOM   2204  C1B DPPCX 106     155.100 312.600  49.000  0.00  0.00            
ATOM   2205  C2B DPPCX 106     156.100 311.800  53.100  0.00  0.00            
ATOM   2206  C3B DPPCX 106     154.000 307.900  55.000  0.00  0.00            
ATOM   2207  C4B DPPCX 106     155.600 303.500  56.800  0.00  0.00            
ATOM   2208  NC3 DPPCX 107     276.000 339.300  37.300  0.00  0.00            
ATOM   2209  PO4 DPPCX 107     280.400 340.000  37.400  0.00  0.00            
ATOM   2210  GL1 DPPCX 107     279.000 341.200  41.400  0.00  0.00            
ATOM   2211  GL2 DPPCX 107     278.300 344.200  42.100  0.00  0.00            
ATOM   2212  C1A DPPCX 107     277.500 338.900  44.600  0.00  0.00            
ATOM   2213  C2A DPPCX 107     277.000 339.500  49.200  0.00  0.00            
ATOM   2214  C3A DPPCX 107     275.300 340.500  53.000  0.00  0.00            
ATOM   2215  C4A DPPCX 107     276.100 339.500  58.400  0.00  0.00            
ATOM   2216  C1B DPPCX 107     278.700 343.200  46.500  0.00  0.00            
ATOM   2217  C2B DPPCX 107     279.900 343.400  50.200  0.00  0.00            
ATOM   2218  C3B DPPCX 107     279.800 342.500  55.100  0.00  0.00            
ATOM   2219  C4B DPPCX 107     281.600 340.100  57.700  0.00  0.00            
ATOM   2220  NC3 DPPCX 108      71.100 438.100  49.900  0.00  0.00            
ATOM   2221  PO4 DPPCX 108      67.400 435.700  51.400  0.00  0.00            
ATOM   2222  GL1 DPPCX 108      68.500 435.300  47.000  0.00  0.00            
ATOM   2223  GL2 DPPCX 108      71.500 436.100  45.500  0.00  0.00            
ATOM   2224  C1A DPPCX 108      66.700 434.100  44.600  0.00  0.00            
ATOM   2225  C2A DPPCX 108      63.700 433.900  42.100  0.00  0.00            
ATOM   2226  C3A DPPCX 108      62.400 433.800  38.900  0.00  0.00            
ATOM   2227  C4A DPPCX 108      61.800 433.100  34.600  0.00  0.00            
ATOM   2228  C1B DPPCX 108      70.500 437.100  41.700  0.00  0.00            
ATOM   2229  C2B DPPCX 108      72.900 438.300  38.300  0.00  0.00            
ATOM   2230  C3B DPPCX 108      72.800 436.800  33.600  0.00  0.00            
ATOM   2231  C4B DPPCX 108      71.400 437.100  29.400  0.00  0.00            
ATOM   2232  NC3 DPPCX 109      97.400 393.800  12.900  0.00  0.00            
ATOM   2233  PO4 DPPCX 109      92.700 392.000  12.900  0.00  0.00            
ATOM   2234  GL1 DPPCX 109      89.700 394.100  16.700  0.00  0.00            
ATOM   2235  GL2 DPPCX 109      90.800 391.500  19.100  0.00  0.00            
ATOM   2236  C1A DPPCX 109      87.800 396.800  20.200  0.00  0.00            
ATOM   2237  C2A DPPCX 109      88.300 397.600  24.000  0.00  0.00            
ATOM   2238  C3A DPPCX 109      86.900 398.700  27.500  0.00  0.00            
ATOM   2239  C4A DPPCX 109      85.500 399.400  31.500  0.00  0.00            
ATOM   2240  C1B DPPCX 109      89.900 391.100  23.400  0.00  0.00            
ATOM   2241  C2B DPPCX 109      89.400 393.500  26.900  0.00  0.00            
ATOM   2242  C3B DPPCX 109      89.400 395.100  30.600  0.00  0.00            
ATOM   2243  C4B DPPCX 109      88.900 395.800  33.600  0.00  0.00            
ATOM   2244  NC3 DPPCX 110     207.900  58.200  69.700  0.00  0.00            
ATOM   2245  PO4 DPPCX 110     208.100  52.700  71.200  0.00  0.00            
ATOM   2246  GL1 DPPCX 110     209.300  55.800  74.100  0.00  0.00            
ATOM   2247  GL2 DPPCX 110     211.900  54.900  76.800  0.00  0.00            
ATOM   2248  C1A DPPCX 110     207.000  58.900  76.200  0.00  0.00            
ATOM   2249  C2A DPPCX 110     207.800  59.800  79.800  0.00  0.00            
ATOM   2250  C3A DPPCX 110     208.700  61.700  83.200  0.00  0.00            
ATOM   2251  C4A DPPCX 110     209.600  62.700  87.400  0.00  0.00            
ATOM   2252  C1B DPPCX 110     212.500  56.300  80.800  0.00  0.00            
ATOM   2253  C2B DPPCX 110     211.100  57.700  84.200  0.00  0.00            
ATOM   2254  C3B DPPCX 110     210.700  57.200  88.200  0.00  0.00            
ATOM   2255  C4B DPPCX 110     212.600  57.200  92.200  0.00  0.00            
ATOM   2256  NC3 DPPCX 111     358.200 216.400  83.800  0.00  0.00            
ATOM   2257  PO4 DPPCX 111     360.400 219.800  84.200  0.00  0.00            
ATOM   2258  GL1 DPPCX 111     358.000 220.300  80.000  0.00  0.00            
ATOM   2259  GL2 DPPCX 111     354.800 218.100  79.400  0.00  0.00            
ATOM   2260  C1A DPPCX 111     355.700 222.200  76.100  0.00  0.00            
ATOM   2261  C2A DPPCX 111     355.200 220.800  71.900  0.00  0.00            
ATOM   2262  C3A DPPCX 111     356.800 216.900  70.700  0.00  0.00            
ATOM   2263  C4A DPPCX 111     358.900 213.200  68.100  0.00  0.00            
ATOM   2264  C1B DPPCX 111     352.100 217.000  75.500  0.00  0.00            
ATOM   2265  C2B DPPCX 111     352.100 217.100  71.500  0.00  0.00            
ATOM   2266  C3B DPPCX 111     353.000 218.600  67.500  0.00  0.00            
ATOM   2267  C4B DPPCX 111     356.800 221.900  67.100  0.00  0.00            
ATOM   2268  NC3 DPPCX 112     436.700 342.700  40.900  0.00  0.00            
ATOM   2269  PO4 DPPCX 112     435.700 338.500  40.800  0.00  0.00            
ATOM   2270  GL1 DPPCX 112     434.900 340.100  44.800  0.00  0.00            
ATOM   2271  GL2 DPPCX 112     436.200 343.300  45.400  0.00  0.00            
ATOM   2272  C1A DPPCX 112     430.800 341.800  45.400  0.00  0.00            
ATOM   2273  C2A DPPCX 112     429.200 339.900  49.000  0.00  0.00            
ATOM   2274  C3A DPPCX 112     430.300 339.800  53.900  0.00  0.00            
ATOM   2275  C4A DPPCX 112     428.300 339.400  58.600  0.00  0.00            
ATOM   2276  C1B DPPCX 112     434.500 340.700  49.700  0.00  0.00            
ATOM   2277  C2B DPPCX 112     435.900 338.400  53.200  0.00  0.00            
ATOM   2278  C3B DPPCX 112     437.800 337.300  57.500  0.00  0.00            
ATOM   2279  C4B DPPCX 112     436.100 336.300  62.000  0.00  0.00            
ATOM   2280  NC3 DPPCX 113      33.500 346.900   9.700  0.00  0.00            
ATOM   2281  PO4 DPPCX 113      29.300 347.000   8.200  0.00  0.00            
ATOM   2282  GL1 DPPCX 113      28.800 347.100  12.100  0.00  0.00            
ATOM   2283  GL2 DPPCX 113      29.900 350.200  13.400  0.00  0.00            
ATOM   2284  C1A DPPCX 113      29.300 345.900  16.900  0.00  0.00            
ATOM   2285  C2A DPPCX 113      32.100 343.400  18.900  0.00  0.00            
ATOM   2286  C3A DPPCX 113      35.100 343.300  23.300  0.00  0.00            
ATOM   2287  C4A DPPCX 113      38.300 342.000  26.400  0.00  0.00            
ATOM   2288  C1B DPPCX 113      29.600 351.100  17.400  0.00  0.00            
ATOM   2289  C2B DPPCX 113      29.000 351.800  22.700  0.00  0.00            
ATOM   2290  C3B DPPCX 113      26.000 351.800  25.500  0.00  0.00            
ATOM   2291  C4B DPPCX 113      21.400 351.800  25.100  0.00  0.00            
ATOM   2292  NC3 DPPCX 114      43.900 364.300  10.000  0.00  0.00            
ATOM   2293  PO4 DPPCX 114      40.500 364.600  13.500  0.00  0.00            
ATOM   2294  GL1 DPPCX 114      42.000 363.800  17.700  0.00  0.00            
ATOM   2295  GL2 DPPCX 114      45.300 364.000  15.400  0.00  0.00            
ATOM   2296  C1A DPPCX 114      41.200 364.700  21.700  0.00  0.00            
ATOM   2297  C2A DPPCX 114      40.900 365.100  26.300  0.00  0.00            
ATOM   2298  C3A DPPCX 114      42.700 367.000  30.700  0.00  0.00            
ATOM   2299  C4A DPPCX 114      45.700 370.200  32.200  0.00  0.00            
ATOM   2300  C1B DPPCX 114      47.400 364.500  19.200  0.00  0.00            
ATOM   2301  C2B DPPCX 114      45.900 366.600  22.700  0.00  0.00            
ATOM   2302  C3B DPPCX 114      47.600 368.700  25.900  0.00  0.00            
ATOM   2303  C4B DPPCX 114      48.700 365.800  29.600  0.00  0.00            
ATOM   2304  NC3 DPPCX 115     -38.300 193.000  70.200  0.00  0.00            
ATOM   2305  PO4 DPPCX 115     -42.100 194.600  70.100  0.00  0.00            
ATOM   2306  GL1 DPPCX 115     -39.900 193.100  65.200  0.00  0.00            
ATOM   2307  GL2 DPPCX 115     -36.300 193.700  65.500  0.00  0.00            
ATOM   2308  C1A DPPCX 115     -37.100 192.300  61.100  0.00  0.00            
ATOM   2309  C2A DPPCX 115     -35.900 191.300  57.500  0.00  0.00            
ATOM   2310  C3A DPPCX 115     -33.100 190.000  54.500  0.00  0.00            
ATOM   2311  C4A DPPCX 115     -31.700 190.700  51.400  0.00  0.00            
ATOM   2312  C1B DPPCX 115     -35.000 189.300  64.700  0.00  0.00            
ATOM   2313  C2B DPPCX 115     -35.900 187.300  60.900  0.00  0.00            
ATOM   2314  C3B DPPCX 115     -35.200 184.700  57.500  0.00  0.00            
ATOM   2315  C4B DPPCX 115     -37.600 185.700  53.400  0.00  0.00            
ATOM   2316  NC3 DPPCX 116     422.200 432.300  66.800  0.00  0.00            
ATOM   2317  PO4 DPPCX 116     426.300 430.700  65.800  0.00  0.00            
ATOM   2318  GL1 DPPCX 116     423.500 430.300  62.600  0.00  0.00            
ATOM   2319  GL2 DPPCX 116     420.100 428.600  63.400  0.00  0.00            
ATOM   2320  C1A DPPCX 116     423.700 431.000  58.800  0.00  0.00            
ATOM   2321  C2A DPPCX 116     422.700 429.000  55.600  0.00  0.00            
ATOM   2322  C3A DPPCX 116     420.500 428.400  51.500  0.00  0.00            
ATOM   2323  C4A DPPCX 116     416.200 428.300  50.100  0.00  0.00            
ATOM   2324  C1B DPPCX 116     420.600 426.000  59.400  0.00  0.00            
ATOM   2325  C2B DPPCX 116     419.700 424.500  56.100  0.00  0.00            
ATOM   2326  C3B DPPCX 116     416.800 424.000  52.400  0.00  0.00            
ATOM   2327  C4B DPPCX 116     413.200 424.500  49.400  0.00  0.00            
ATOM   2328  NC3 DPPCX 117     126.300 132.700  96.700  0.00  0.00            
ATOM   2329  PO4 DPPCX 117     128.800 132.500  94.200  0.00  0.00            
ATOM   2330  GL1 DPPCX 117     132.300 129.700  91.500  0.00  0.00            
ATOM   2331  GL2 DPPCX 117     135.900 131.000  92.200  0.00  0.00            
ATOM   2332  C1A DPPCX 117     133.300 132.400  87.400  0.00  0.00            
ATOM   2333  C2A DPPCX 117     135.300 131.800  83.400  0.00  0.00            
ATOM   2334  C3A DPPCX 117     135.200 131.800  78.700  0.00  0.00            
ATOM   2335  C4A DPPCX 117     134.700 131.800  73.700  0.00  0.00            
ATOM   2336  C1B DPPCX 117     136.300 128.700  88.100  0.00  0.00            
ATOM   2337  C2B DPPCX 117     137.400 125.300  85.300  0.00  0.00            
ATOM   2338  C3B DPPCX 117     138.200 125.100  81.400  0.00  0.00            
ATOM   2339  C4B DPPCX 117     138.200 124.700  77.600  0.00  0.00            
ATOM   2340  NC3 DPPCX 118     240.000 148.400  51.800  0.00  0.00            
ATOM   2341  PO4 DPPCX 118     240.400 143.200  51.500  0.00  0.00            
ATOM   2342  GL1 DPPCX 118     240.900 143.300  55.400  0.00  0.00            
ATOM   2343  GL2 DPPCX 118     238.900 145.400  56.000  0.00  0.00            
ATOM   2344  C1A DPPCX 118     242.100 142.500  59.600  0.00  0.00            
ATOM   2345  C2A DPPCX 118     241.300 144.000  63.500  0.00  0.00            
ATOM   2346  C3A DPPCX 118     242.600 143.300  67.200  0.00  0.00            
ATOM   2347  C4A DPPCX 118     242.800 144.300  71.200  0.00  0.00            
ATOM   2348  C1B DPPCX 118     237.400 146.500  60.000  0.00  0.00            
ATOM   2349  C2B DPPCX 118     234.700 147.200  63.300  0.00  0.00            
ATOM   2350  C3B DPPCX 118     233.200 148.300  66.900  0.00  0.00            
ATOM   2351  C4B DPPCX 118     233.200 150.400  70.200  0.00  0.00            
ATOM   2352  NC3 DPPCX 119     324.900 233.000  90.600  0.00  0.00            
ATOM   2353  PO4 DPPCX 119     328.700 233.100  88.900  0.00  0.00            
ATOM   2354  GL1 DPPCX 119     330.800 230.900  85.100  0.00  0.00            
ATOM   2355  GL2 DPPCX 119     332.600 228.600  83.700  0.00  0.00            
ATOM   2356  C1A DPPCX 119     331.600 232.000  80.600  0.00  0.00            
ATOM   2357  C2A DPPCX 119     332.800 231.200  76.300  0.00  0.00            
ATOM   2358  C3A DPPCX 119     334.500 230.300  72.600  0.00  0.00            
ATOM   2359  C4A DPPCX 119     332.500 230.200  68.500  0.00  0.00            
ATOM   2360  C1B DPPCX 119     333.100 227.200  79.200  0.00  0.00            
ATOM   2361  C2B DPPCX 119     331.600 226.600  75.200  0.00  0.00            
ATOM   2362  C3B DPPCX 119     330.400 226.300  70.200  0.00  0.00            
ATOM   2363  C4B DPPCX 119     330.900 226.800  65.000  0.00  0.00            
ATOM   2364  NC3 DPPCX 120     249.700  34.900  80.100  0.00  0.00            
ATOM   2365  PO4 DPPCX 120     249.700  37.300  77.500  0.00  0.00            
ATOM   2366  GL1 DPPCX 120     248.200  40.000  80.800  0.00  0.00            
ATOM   2367  GL2 DPPCX 120     249.300  43.800  81.300  0.00  0.00            
ATOM   2368  C1A DPPCX 120     245.500  41.200  84.400  0.00  0.00            
ATOM   2369  C2A DPPCX 120     245.200  44.600  86.800  0.00  0.00            
ATOM   2370  C3A DPPCX 120     244.800  48.100  90.100  0.00  0.00            
ATOM   2371  C4A DPPCX 120     243.900  50.900  93.300  0.00  0.00            
ATOM   2372  C1B DPPCX 120     249.700  46.000  84.400  0.00  0.00            
ATOM   2373  C2B DPPCX 120     249.800  47.100  88.300  0.00  0.00            
ATOM   2374  C3B DPPCX 120     248.100  45.800  92.900  0.00  0.00            
ATOM   2375  C4B DPPCX 120     248.300  43.400  96.800  0.00  0.00            
ATOM   2376  NC3 DPPCX 121     333.800 377.500  77.000  0.00  0.00            
ATOM   2377  PO4 DPPCX 121     332.700 377.600  71.900  0.00  0.00            
ATOM   2378  GL1 DPPCX 121     331.900 377.400  67.700  0.00  0.00            
ATOM   2379  GL2 DPPCX 121     335.300 377.800  66.900  0.00  0.00            
ATOM   2380  C1A DPPCX 121     330.900 380.400  64.300  0.00  0.00            
ATOM   2381  C2A DPPCX 121     329.400 382.200  60.300  0.00  0.00            
ATOM   2382  C3A DPPCX 121     332.800 384.000  57.800  0.00  0.00            
ATOM   2383  C4A DPPCX 121     335.200 380.800  55.500  0.00  0.00            
ATOM   2384  C1B DPPCX 121     335.700 377.600  62.200  0.00  0.00            
ATOM   2385  C2B DPPCX 121     332.700 378.200  59.800  0.00  0.00            
ATOM   2386  C3B DPPCX 121     330.400 380.100  56.400  0.00  0.00            
ATOM   2387  C4B DPPCX 121     329.100 378.200  53.300  0.00  0.00            
ATOM   2388  NC3 DPPCX 122     153.500 446.500   5.600  0.00  0.00            
ATOM   2389  PO4 DPPCX 122     152.200 441.600   7.900  0.00  0.00            
ATOM   2390  GL1 DPPCX 122     149.300 442.800  12.000  0.00  0.00            
ATOM   2391  GL2 DPPCX 122     147.700 441.700  12.500  0.00  0.00            
ATOM   2392  C1A DPPCX 122     148.400 445.000  16.000  0.00  0.00            
ATOM   2393  C2A DPPCX 122     145.800 446.300  19.400  0.00  0.00            
ATOM   2394  C3A DPPCX 122     145.900 444.600  22.500  0.00  0.00            
ATOM   2395  C4A DPPCX 122     144.800 444.400  26.100  0.00  0.00            
ATOM   2396  C1B DPPCX 122     145.200 441.000  16.700  0.00  0.00            
ATOM   2397  C2B DPPCX 122     141.800 443.900  18.300  0.00  0.00            
ATOM   2398  C3B DPPCX 122     140.700 444.800  22.200  0.00  0.00            
ATOM   2399  C4B DPPCX 122     138.400 447.900  24.100  0.00  0.00            
ATOM   2400  NC3 DPPCX 123      19.800 436.100   3.100  0.00  0.00            
ATOM   2401  PO4 DPPCX 123      17.500 436.500   6.900  0.00  0.00            
ATOM   2402  GL1 DPPCX 123      14.300 438.300   9.300  0.00  0.00            
ATOM   2403  GL2 DPPCX 123      16.200 440.700   9.800  0.00  0.00            
ATOM   2404  C1A DPPCX 123      14.400 438.500  13.700  0.00  0.00            
ATOM   2405  C2A DPPCX 123      14.300 439.900  17.900  0.00  0.00            
ATOM   2406  C3A DPPCX 123      12.000 441.100  22.300  0.00  0.00            
ATOM   2407  C4A DPPCX 123      13.600 443.100  25.800  0.00  0.00            
ATOM   2408  C1B DPPCX 123      17.100 443.100  15.000  0.00  0.00            
ATOM   2409  C2B DPPCX 123      17.800 443.500  19.300  0.00  0.00            
ATOM   2410  C3B DPPCX 123      15.700 445.400  22.500  0.00  0.00            
ATOM   2411  C4B DPPCX 123      15.400 448.500  25.600  0.00  0.00            
ATOM   2412  NC3 DPPCX 124     -44.000 160.200  32.900  0.00  0.00            
ATOM   2413  PO4 DPPCX 124     -44.200 155.900  31.300  0.00  0.00            
ATOM   2414  GL1 DPPCX 124     -43.100 155.200  35.500  0.00  0.00            
ATOM   2415  GL2 DPPCX 124     -45.700 155.000  36.800  0.00  0.00            
ATOM   2416  C1A DPPCX 124     -40.100 154.800  39.700  0.00  0.00            
ATOM   2417  C2A DPPCX 124     -38.700 155.200  44.000  0.00  0.00            
ATOM   2418  C3A DPPCX 124     -38.700 156.200  48.700  0.00  0.00            
ATOM   2419  C4A DPPCX 124     -36.800 156.200  52.500  0.00  0.00            
ATOM   2420  C1B DPPCX 124     -48.000 155.000  40.500  0.00  0.00            
ATOM   2421  C2B DPPCX 124     -47.700 154.900  45.300  0.00  0.00            
ATOM   2422  C3B DPPCX 124     -47.700 153.500  49.400  0.00  0.00            
ATOM   2423  C4B DPPCX 124     -45.600 152.300  53.100  0.00  0.00            
ATOM   2424  NC3 DPPCX 125     369.200 209.900  84.000  0.00  0.00            
ATOM   2425  PO4 DPPCX 125     364.500 210.600  82.700  0.00  0.00            
ATOM   2426  GL1 DPPCX 125     365.600 213.000  79.600  0.00  0.00            
ATOM   2427  GL2 DPPCX 125     369.000 211.200  78.400  0.00  0.00            
ATOM   2428  C1A DPPCX 125     364.600 214.500  75.300  0.00  0.00            
ATOM   2429  C2A DPPCX 125     362.600 216.000  71.400  0.00  0.00            
ATOM   2430  C3A DPPCX 125     363.200 218.500  68.100  0.00  0.00            
ATOM   2431  C4A DPPCX 125     363.900 219.300  63.500  0.00  0.00            
ATOM   2432  C1B DPPCX 125     365.300 209.200  76.300  0.00  0.00            
ATOM   2433  C2B DPPCX 125     364.600 210.400  71.700  0.00  0.00            
ATOM   2434  C3B DPPCX 125     363.700 212.000  68.700  0.00  0.00            
ATOM   2435  C4B DPPCX 125     362.600 212.400  64.300  0.00  0.00            
ATOM   2436  NC3 DPPCX 126     223.900 258.500  54.800  0.00  0.00            
ATOM   2437  PO4 DPPCX 126     226.000 255.700  54.000  0.00  0.00            
ATOM   2438  GL1 DPPCX 126     228.800 256.500  57.100  0.00  0.00            
ATOM   2439  GL2 DPPCX 126     226.300 254.200  59.500  0.00  0.00            
ATOM   2440  C1A DPPCX 126     229.000 259.100  61.300  0.00  0.00            
ATOM   2441  C2A DPPCX 126     231.100 260.500  65.600  0.00  0.00            
ATOM   2442  C3A DPPCX 126     233.800 263.400  68.100  0.00  0.00            
ATOM   2443  C4A DPPCX 126     233.800 263.900  72.300  0.00  0.00            
ATOM   2444  C1B DPPCX 126     224.500 250.800  62.300  0.00  0.00            
ATOM   2445  C2B DPPCX 126     221.100 249.600  64.200  0.00  0.00            
ATOM   2446  C3B DPPCX 126     221.600 250.700  68.800  0.00  0.00            
ATOM   2447  C4B DPPCX 126     219.000 252.400  73.700  0.00  0.00            
ATOM   2448  NC3 DPPCX 127     193.100 185.000  52.200  0.00  0.00            
ATOM   2449  PO4 DPPCX 127     193.100 189.000  50.800  0.00  0.00            
ATOM   2450  GL1 DPPCX 127     196.500 188.500  54.300  0.00  0.00            
ATOM   2451  GL2 DPPCX 127     199.500 186.100  54.500  0.00  0.00            
ATOM   2452  C1A DPPCX 127     194.700 187.500  58.200  0.00  0.00            
ATOM   2453  C2A DPPCX 127     193.400 186.300  62.400  0.00  0.00            
ATOM   2454  C3A DPPCX 127     191.100 186.300  66.500  0.00  0.00            
ATOM   2455  C4A DPPCX 127     188.900 185.400  70.400  0.00  0.00            
ATOM   2456  C1B DPPCX 127     199.900 187.700  58.700  0.00  0.00            
ATOM   2457  C2B DPPCX 127     198.300 190.600  61.200  0.00  0.00            
ATOM   2458  C3B DPPCX 127     194.700 193.100  62.800  0.00  0.00            
ATOM   2459  C4B DPPCX 127     192.000 192.200  65.700  0.00  0.00            
ATOM   2460  NC3 DPPCX 128     252.900  99.600 108.200  0.00  0.00            
ATOM   2461  PO4 DPPCX 128     250.000 103.500 107.800  0.00  0.00            
ATOM   2462  GL1 DPPCX 128     249.900 102.600 103.800  0.00  0.00            
ATOM   2463  GL2 DPPCX 128     253.000 100.400 102.400  0.00  0.00            
ATOM   2464  C1A DPPCX 128     249.400 102.400  98.500  0.00  0.00            
ATOM   2465  C2A DPPCX 128     251.900 102.500  94.800  0.00  0.00            
ATOM   2466  C3A DPPCX 128     252.700  99.900  91.900  0.00  0.00            
ATOM   2467  C4A DPPCX 128     252.600  98.300  88.900  0.00  0.00            
ATOM   2468  C1B DPPCX 128     252.300  98.600  97.900  0.00  0.00            
ATOM   2469  C2B DPPCX 128     248.900  98.100  94.500  0.00  0.00            
ATOM   2470  C3B DPPCX 128     246.300  96.100  92.400  0.00  0.00            
ATOM   2471  C4B DPPCX 128     244.700  94.100  88.600  0.00  0.00            
ATOM   2472  NC3 DPPCX 129     285.900 451.400  18.800  0.00  0.00            
ATOM   2473  PO4 DPPCX 129     281.600 452.600  19.700  0.00  0.00            
ATOM   2474  GL1 DPPCX 129     283.100 452.000  23.800  0.00  0.00            
ATOM   2475  GL2 DPPCX 129     286.100 451.800  24.000  0.00  0.00            
ATOM   2476  C1A DPPCX 129     282.100 453.900  27.600  0.00  0.00            
ATOM   2477  C2A DPPCX 129     281.000 455.600  31.400  0.00  0.00            
ATOM   2478  C3A DPPCX 129     278.700 457.600  35.800  0.00  0.00            
ATOM   2479  C4A DPPCX 129     278.700 459.200  39.400  0.00  0.00            
ATOM   2480  C1B DPPCX 129     287.000 451.900  28.300  0.00  0.00            
ATOM   2481  C2B DPPCX 129     285.700 451.700  32.600  0.00  0.00            
ATOM   2482  C3B DPPCX 129     282.800 451.500  33.500  0.00  0.00            
ATOM   2483  C4B DPPCX 129     279.700 450.800  30.900  0.00  0.00            
ATOM   2484  NC3 DPPCX 130     217.200 451.700  11.600  0.00  0.00            
ATOM   2485  PO4 DPPCX 130     221.600 452.800  12.800  0.00  0.00            
ATOM   2486  GL1 DPPCX 130     222.400 452.900  16.300  0.00  0.00            
ATOM   2487  GL2 DPPCX 130     222.200 456.800  16.000  0.00  0.00            
ATOM   2488  C1A DPPCX 130     221.000 454.900  20.600  0.00  0.00            
ATOM   2489  C2A DPPCX 130     220.200 456.500  24.900  0.00  0.00            
ATOM   2490  C3A DPPCX 130     218.100 457.600  27.900  0.00  0.00            
ATOM   2491  C4A DPPCX 130     219.600 458.800  32.200  0.00  0.00            
ATOM   2492  C1B DPPCX 130     225.500 456.700  19.300  0.00  0.00            
ATOM   2493  C2B DPPCX 130     225.100 456.200  24.400  0.00  0.00            
ATOM   2494  C3B DPPCX 130     224.100 454.300  28.400  0.00  0.00            
ATOM   2495  C4B DPPCX 130     223.600 453.900  32.900  0.00  0.00            
ATOM   2496  NC3 DPPCX 131     312.600 104.100 103.000  0.00  0.00            
ATOM   2497  PO4 DPPCX 131     314.600 108.400 103.100  0.00  0.00            
ATOM   2498  GL1 DPPCX 131     315.700 106.800  98.800  0.00  0.00            
ATOM   2499  GL2 DPPCX 131     312.900 106.200  98.400  0.00  0.00            
ATOM   2500  C1A DPPCX 131     316.500 103.300  96.600  0.00  0.00            
ATOM   2501  C2A DPPCX 131     316.500 102.600  92.100  0.00  0.00            
ATOM   2502  C3A DPPCX 131     317.500 103.800  88.400  0.00  0.00            
ATOM   2503  C4A DPPCX 131     315.100 103.600  85.100  0.00  0.00            
ATOM   2504  C1B DPPCX 131     311.300 105.800  93.900  0.00  0.00            
ATOM   2505  C2B DPPCX 131     313.000 106.500  89.300  0.00  0.00            
ATOM   2506  C3B DPPCX 131     311.800 107.800  85.500  0.00  0.00            
ATOM   2507  C4B DPPCX 131     310.000 109.300  82.200  0.00  0.00            
ATOM   2508  NC3 DPPCX 132     110.200  87.900  54.300  0.00  0.00            
ATOM   2509  PO4 DPPCX 132     105.800  90.500  54.800  0.00  0.00            
ATOM   2510  GL1 DPPCX 132     104.500  91.100  59.000  0.00  0.00            
ATOM   2511  GL2 DPPCX 132     101.800  90.400  61.500  0.00  0.00            
ATOM   2512  C1A DPPCX 132     106.200  89.300  63.700  0.00  0.00            
ATOM   2513  C2A DPPCX 132     108.100  90.200  67.400  0.00  0.00            
ATOM   2514  C3A DPPCX 132     107.600  89.500  71.900  0.00  0.00            
ATOM   2515  C4A DPPCX 132     107.000  91.100  74.900  0.00  0.00            
ATOM   2516  C1B DPPCX 132      99.300  91.700  64.700  0.00  0.00            
ATOM   2517  C2B DPPCX 132      97.700  93.200  68.100  0.00  0.00            
ATOM   2518  C3B DPPCX 132      95.200  95.200  71.400  0.00  0.00            
ATOM   2519  C4B DPPCX 132      94.600  97.200  75.300  0.00  0.00            
ATOM   2520  NC3 DPPCX 133     110.100 318.300  72.000  0.00  0.00            
ATOM   2521  PO4 DPPCX 133     111.800 314.900  69.400  0.00  0.00            
ATOM   2522  GL1 DPPCX 133     108.800 313.300  66.100  0.00  0.00            
ATOM   2523  GL2 DPPCX 133     109.600 315.100  64.000  0.00  0.00            
ATOM   2524  C1A DPPCX 133     111.300 310.300  62.800  0.00  0.00            
ATOM   2525  C2A DPPCX 133     110.300 309.200  58.900  0.00  0.00            
ATOM   2526  C3A DPPCX 133     112.200 309.500  56.300  0.00  0.00            
ATOM   2527  C4A DPPCX 133     111.300 310.200  51.600  0.00  0.00            
ATOM   2528  C1B DPPCX 133     112.200 315.100  59.600  0.00  0.00            
ATOM   2529  C2B DPPCX 133     112.900 314.000  55.300  0.00  0.00            
ATOM   2530  C3B DPPCX 133     113.500 315.700  51.700  0.00  0.00            
ATOM   2531  C4B DPPCX 133     114.600 316.800  47.200  0.00  0.00            
ATOM   2532  NC3 DPPCX 134      40.300 330.700  54.900  0.00  0.00            
ATOM   2533  PO4 DPPCX 134      36.400 330.300  55.100  0.00  0.00            
ATOM   2534  GL1 DPPCX 134      34.500 331.800  51.200  0.00  0.00            
ATOM   2535  GL2 DPPCX 134      31.400 328.300  50.300  0.00  0.00            
ATOM   2536  C1A DPPCX 134      34.500 331.900  46.500  0.00  0.00            
ATOM   2537  C2A DPPCX 134      35.600 331.000  42.900  0.00  0.00            
ATOM   2538  C3A DPPCX 134      35.400 331.500  38.600  0.00  0.00            
ATOM   2539  C4A DPPCX 134      34.700 330.600  35.100  0.00  0.00            
ATOM   2540  C1B DPPCX 134      33.800 326.600  46.700  0.00  0.00            
ATOM   2541  C2B DPPCX 134      37.800 325.800  44.000  0.00  0.00            
ATOM   2542  C3B DPPCX 134      38.700 326.500  40.300  0.00  0.00            
ATOM   2543  C4B DPPCX 134      38.400 325.100  35.700  0.00  0.00            
ATOM   2544  NC3 DPPCX 135     227.900 131.800 100.000  0.00  0.00            
ATOM   2545  PO4 DPPCX 135     226.100 128.500  97.600  0.00  0.00            
ATOM   2546  GL1 DPPCX 135     228.900 126.800  95.100  0.00  0.00            
ATOM   2547  GL2 DPPCX 135     231.400 124.900  96.200  0.00  0.00            
ATOM   2548  C1A DPPCX 135     232.200 126.800  91.700  0.00  0.00            
ATOM   2549  C2A DPPCX 135     233.600 125.300  87.800  0.00  0.00            
ATOM   2550  C3A DPPCX 135     233.400 123.700  83.500  0.00  0.00            
ATOM   2551  C4A DPPCX 135     233.000 123.200  78.600  0.00  0.00            
ATOM   2552  C1B DPPCX 135     232.800 121.300  94.000  0.00  0.00            
ATOM   2553  C2B DPPCX 135     232.900 120.800  89.700  0.00  0.00            
ATOM   2554  C3B DPPCX 135     233.200 119.500  86.100  0.00  0.00            
ATOM   2555  C4B DPPCX 135     233.000 119.000  81.600  0.00  0.00            
ATOM   2556  NC3 DPPCX 136      72.700 393.100  54.600  0.00  0.00            
ATOM   2557  PO4 DPPCX 136      69.300 390.900  53.300  0.00  0.00            
ATOM   2558  GL1 DPPCX 136      69.100 391.000  49.300  0.00  0.00            
ATOM   2559  GL2 DPPCX 136      70.500 394.300  47.500  0.00  0.00            
ATOM   2560  C1A DPPCX 136      69.600 388.200  45.700  0.00  0.00            
ATOM   2561  C2A DPPCX 136      69.200 389.100  41.400  0.00  0.00            
ATOM   2562  C3A DPPCX 136      67.200 389.700  37.500  0.00  0.00            
ATOM   2563  C4A DPPCX 136      67.500 388.000  33.700  0.00  0.00            
ATOM   2564  C1B DPPCX 136      68.100 393.500  44.000  0.00  0.00            
ATOM   2565  C2B DPPCX 136      68.100 394.800  39.600  0.00  0.00            
ATOM   2566  C3B DPPCX 136      66.900 393.700  35.600  0.00  0.00            
ATOM   2567  C4B DPPCX 136      62.800 393.400  32.700  0.00  0.00            
ATOM   2568  NC3 DPPCX 137      44.600 436.700  49.100  0.00  0.00            
ATOM   2569  PO4 DPPCX 137      40.300 436.800  50.700  0.00  0.00            
ATOM   2570  GL1 DPPCX 137      40.200 435.400  46.400  0.00  0.00            
ATOM   2571  GL2 DPPCX 137      40.800 439.100  45.000  0.00  0.00            
ATOM   2572  C1A DPPCX 137      41.700 435.600  41.800  0.00  0.00            
ATOM   2573  C2A DPPCX 137      40.700 434.900  37.800  0.00  0.00            
ATOM   2574  C3A DPPCX 137      39.200 434.700  34.200  0.00  0.00            
ATOM   2575  C4A DPPCX 137      35.400 436.300  31.700  0.00  0.00            
ATOM   2576  C1B DPPCX 137      40.700 441.100  41.100  0.00  0.00            
ATOM   2577  C2B DPPCX 137      43.100 441.900  37.700  0.00  0.00            
ATOM   2578  C3B DPPCX 137      43.800 441.400  33.700  0.00  0.00            
ATOM   2579  C4B DPPCX 137      44.400 440.600  29.100  0.00  0.00            
ATOM   2580  NC3 DPPCX 138     141.200 149.800  89.900  0.00  0.00            
ATOM   2581  PO4 DPPCX 138     138.800 152.300  88.300  0.00  0.00            
ATOM   2582  GL1 DPPCX 138     137.600 151.000  82.600  0.00  0.00            
ATOM   2583  GL2 DPPCX 138     134.400 150.200  83.600  0.00  0.00            
ATOM   2584  C1A DPPCX 138     139.400 149.700  79.100  0.00  0.00            
ATOM   2585  C2A DPPCX 138     141.500 148.000  75.900  0.00  0.00            
ATOM   2586  C3A DPPCX 138     144.300 147.000  72.100  0.00  0.00            
ATOM   2587  C4A DPPCX 138     146.500 148.800  68.800  0.00  0.00            
ATOM   2588  C1B DPPCX 138     134.500 147.500  80.000  0.00  0.00            
ATOM   2589  C2B DPPCX 138     132.300 144.600  76.900  0.00  0.00            
ATOM   2590  C3B DPPCX 138     132.400 145.000  73.300  0.00  0.00            
ATOM   2591  C4B DPPCX 138     129.400 142.000  71.200  0.00  0.00            
ATOM   2592  NC3 DPPCX 139     396.600 345.600  82.200  0.00  0.00            
ATOM   2593  PO4 DPPCX 139     397.400 342.100  78.800  0.00  0.00            
ATOM   2594  GL1 DPPCX 139     395.900 342.800  75.600  0.00  0.00            
ATOM   2595  GL2 DPPCX 139     392.900 343.400  74.700  0.00  0.00            
ATOM   2596  C1A DPPCX 139     398.400 344.200  72.300  0.00  0.00            
ATOM   2597  C2A DPPCX 139     399.100 343.800  67.100  0.00  0.00            
ATOM   2598  C3A DPPCX 139     397.700 341.700  63.000  0.00  0.00            
ATOM   2599  C4A DPPCX 139     398.000 338.300  60.500  0.00  0.00            
ATOM   2600  C1B DPPCX 139     391.400 344.900  71.800  0.00  0.00            
ATOM   2601  C2B DPPCX 139     389.500 345.200  67.700  0.00  0.00            
ATOM   2602  C3B DPPCX 139     388.300 343.100  63.300  0.00  0.00            
ATOM   2603  C4B DPPCX 139     386.600 344.200  59.400  0.00  0.00            
ATOM   2604  NC3 DPPCX 140     387.300 326.500  33.100  0.00  0.00            
ATOM   2605  PO4 DPPCX 140     384.900 323.800  35.200  0.00  0.00            
ATOM   2606  GL1 DPPCX 140     386.500 321.000  38.700  0.00  0.00            
ATOM   2607  GL2 DPPCX 140     389.400 320.400  39.300  0.00  0.00            
ATOM   2608  C1A DPPCX 140     386.500 321.500  43.200  0.00  0.00            
ATOM   2609  C2A DPPCX 140     387.700 321.400  47.300  0.00  0.00            
ATOM   2610  C3A DPPCX 140     387.100 321.500  51.900  0.00  0.00            
ATOM   2611  C4A DPPCX 140     387.300 322.700  56.200  0.00  0.00            
ATOM   2612  C1B DPPCX 140     391.900 321.400  41.800  0.00  0.00            
ATOM   2613  C2B DPPCX 140     392.600 320.200  45.800  0.00  0.00            
ATOM   2614  C3B DPPCX 140     391.800 321.200  50.100  0.00  0.00            
ATOM   2615  C4B DPPCX 140     392.000 324.100  54.000  0.00  0.00            
ATOM   2616  NC3 DPPCX 141     253.400 225.900  46.300  0.00  0.00            
ATOM   2617  PO4 DPPCX 141     251.100 227.800  49.500  0.00  0.00            
ATOM   2618  GL1 DPPCX 141     252.000 227.800  53.900  0.00  0.00            
ATOM   2619  GL2 DPPCX 141     251.600 225.300  55.800  0.00  0.00            
ATOM   2620  C1A DPPCX 141     253.900 229.800  57.100  0.00  0.00            
ATOM   2621  C2A DPPCX 141     254.500 232.100  60.500  0.00  0.00            
ATOM   2622  C3A DPPCX 141     252.600 232.200  64.300  0.00  0.00            
ATOM   2623  C4A DPPCX 141     252.700 230.500  68.700  0.00  0.00            
ATOM   2624  C1B DPPCX 141     253.300 225.000  60.900  0.00  0.00            
ATOM   2625  C2B DPPCX 141     256.100 224.500  63.800  0.00  0.00            
ATOM   2626  C3B DPPCX 141     259.400 225.100  66.300  0.00  0.00            
ATOM   2627  C4B DPPCX 141     263.000 228.400  66.700  0.00  0.00            
ATOM   2628  NC3 DPPCX 142     167.700  66.700  60.200  0.00  0.00            
ATOM   2629  PO4 DPPCX 142     167.500  65.000  65.000  0.00  0.00            
ATOM   2630  GL1 DPPCX 142     167.500  67.500  68.300  0.00  0.00            
ATOM   2631  GL2 DPPCX 142     170.200  67.700  70.000  0.00  0.00            
ATOM   2632  C1A DPPCX 142     166.000  69.700  73.200  0.00  0.00            
ATOM   2633  C2A DPPCX 142     165.000  71.500  75.800  0.00  0.00            
ATOM   2634  C3A DPPCX 142     164.200  72.900  80.300  0.00  0.00            
ATOM   2635  C4A DPPCX 142     162.900  75.600  83.600  0.00  0.00            
ATOM   2636  C1B DPPCX 142     168.900  65.800  74.800  0.00  0.00            
ATOM   2637  C2B DPPCX 142     166.300  62.600  77.700  0.00  0.00            
ATOM   2638  C3B DPPCX 142     166.000  62.300  82.000  0.00  0.00            
ATOM   2639  C4B DPPCX 142     166.100  60.300  85.900  0.00  0.00            
ATOM   2640  NC3 DPPCX 143     212.600 423.500  60.800  0.00  0.00            
ATOM   2641  PO4 DPPCX 143     215.900 423.000  59.500  0.00  0.00            
ATOM   2642  GL1 DPPCX 143     215.800 425.600  55.800  0.00  0.00            
ATOM   2643  GL2 DPPCX 143     215.300 426.000  52.200  0.00  0.00            
ATOM   2644  C1A DPPCX 143     218.900 428.900  53.100  0.00  0.00            
ATOM   2645  C2A DPPCX 143     220.500 429.500  49.200  0.00  0.00            
ATOM   2646  C3A DPPCX 143     222.300 428.800  45.300  0.00  0.00            
ATOM   2647  C4A DPPCX 143     223.900 427.900  41.600  0.00  0.00            
ATOM   2648  C1B DPPCX 143     215.600 429.100  49.000  0.00  0.00            
ATOM   2649  C2B DPPCX 143     215.200 427.300  44.600  0.00  0.00            
ATOM   2650  C3B DPPCX 143     213.800 429.400  41.100  0.00  0.00            
ATOM   2651  C4B DPPCX 143     209.400 429.200  37.600  0.00  0.00            
ATOM   2652  NC3 DPPCX 144     329.600 437.700  68.400  0.00  0.00            
ATOM   2653  PO4 DPPCX 144     331.100 433.900  69.900  0.00  0.00            
ATOM   2654  GL1 DPPCX 144     330.600 433.600  66.100  0.00  0.00            
ATOM   2655  GL2 DPPCX 144     331.600 430.600  63.700  0.00  0.00            
ATOM   2656  C1A DPPCX 144     325.700 433.800  63.800  0.00  0.00            
ATOM   2657  C2A DPPCX 144     321.500 432.200  62.500  0.00  0.00            
ATOM   2658  C3A DPPCX 144     317.300 431.800  62.300  0.00  0.00            
ATOM   2659  C4A DPPCX 144     315.000 427.000  63.400  0.00  0.00            
ATOM   2660  C1B DPPCX 144     328.700 431.100  61.000  0.00  0.00            
ATOM   2661  C2B DPPCX 144     328.200 430.200  57.100  0.00  0.00            
ATOM   2662  C3B DPPCX 144     328.800 430.700  52.200  0.00  0.00            
ATOM   2663  C4B DPPCX 144     326.500 429.300  47.800  0.00  0.00            
ATOM   2664  NC3 DPPCX 145     311.300  83.900 107.900  0.00  0.00            
ATOM   2665  PO4 DPPCX 145     310.800  80.200 109.300  0.00  0.00            
ATOM   2666  GL1 DPPCX 145     310.900  77.400 105.400  0.00  0.00            
ATOM   2667  GL2 DPPCX 145     314.000  75.100 106.500  0.00  0.00            
ATOM   2668  C1A DPPCX 145     311.700  74.500 102.300  0.00  0.00            
ATOM   2669  C2A DPPCX 145     311.000  75.500  97.100  0.00  0.00            
ATOM   2670  C3A DPPCX 145     311.500  72.600  93.900  0.00  0.00            
ATOM   2671  C4A DPPCX 145     309.300  69.200  92.200  0.00  0.00            
ATOM   2672  C1B DPPCX 145     316.400  75.200 102.800  0.00  0.00            
ATOM   2673  C2B DPPCX 145     318.200  73.900  99.300  0.00  0.00            
ATOM   2674  C3B DPPCX 145     317.300  72.000  95.400  0.00  0.00            
ATOM   2675  C4B DPPCX 145     315.800  70.500  91.100  0.00  0.00            
ATOM   2676  NC3 DPPCX 146     197.000  95.300  58.100  0.00  0.00            
ATOM   2677  PO4 DPPCX 146     196.000 100.200  58.200  0.00  0.00            
ATOM   2678  GL1 DPPCX 146     195.100  99.000  61.500  0.00  0.00            
ATOM   2679  GL2 DPPCX 146     192.000  97.200  62.000  0.00  0.00            
ATOM   2680  C1A DPPCX 146     194.500 100.200  66.300  0.00  0.00            
ATOM   2681  C2A DPPCX 146     193.400  99.800  70.000  0.00  0.00            
ATOM   2682  C3A DPPCX 146     192.500 102.200  73.800  0.00  0.00            
ATOM   2683  C4A DPPCX 146     192.900 100.000  78.000  0.00  0.00            
ATOM   2684  C1B DPPCX 146     189.600  98.100  66.200  0.00  0.00            
ATOM   2685  C2B DPPCX 146     187.400  95.800  69.400  0.00  0.00            
ATOM   2686  C3B DPPCX 146     189.800  94.100  72.300  0.00  0.00            
ATOM   2687  C4B DPPCX 146     191.300  90.800  75.600  0.00  0.00            
ATOM   2688  NC3 DPPCX 147     111.200 496.700  -3.300  0.00  0.00            
ATOM   2689  PO4 DPPCX 147     109.900 499.600  -5.300  0.00  0.00            
ATOM   2690  GL1 DPPCX 147     108.500 498.900  -0.300  0.00  0.00            
ATOM   2691  GL2 DPPCX 147     111.200 497.200   1.400  0.00  0.00            
ATOM   2692  C1A DPPCX 147     106.300 496.000   1.800  0.00  0.00            
ATOM   2693  C2A DPPCX 147     104.400 495.100   5.600  0.00  0.00            
ATOM   2694  C3A DPPCX 147     103.200 494.100   9.500  0.00  0.00            
ATOM   2695  C4A DPPCX 147     103.100 493.000  13.500  0.00  0.00            
ATOM   2696  C1B DPPCX 147     109.600 497.300   4.800  0.00  0.00            
ATOM   2697  C2B DPPCX 147     108.600 494.000   8.600  0.00  0.00            
ATOM   2698  C3B DPPCX 147     107.100 491.500  11.600  0.00  0.00            
ATOM   2699  C4B DPPCX 147     106.400 488.600  15.000  0.00  0.00            
ATOM   2700  NC3 DPPCX 148      88.100 422.300  53.100  0.00  0.00            
ATOM   2701  PO4 DPPCX 148      92.900 422.100  52.700  0.00  0.00            
ATOM   2702  GL1 DPPCX 148      91.400 422.800  48.400  0.00  0.00            
ATOM   2703  GL2 DPPCX 148      89.400 425.100  48.800  0.00  0.00            
ATOM   2704  C1A DPPCX 148      92.000 420.100  44.100  0.00  0.00            
ATOM   2705  C2A DPPCX 148      92.900 418.400  39.700  0.00  0.00            
ATOM   2706  C3A DPPCX 148      93.700 418.000  36.100  0.00  0.00            
ATOM   2707  C4A DPPCX 148      93.500 416.100  31.700  0.00  0.00            
ATOM   2708  C1B DPPCX 148      88.000 422.900  43.600  0.00  0.00            
ATOM   2709  C2B DPPCX 148      85.800 423.600  38.900  0.00  0.00            
ATOM   2710  C3B DPPCX 148      86.400 423.000  34.100  0.00  0.00            
ATOM   2711  C4B DPPCX 148      86.600 421.300  30.900  0.00  0.00            
ATOM   2712  NC3 DPPCX 149      -5.400 190.900  27.000  0.00  0.00            
ATOM   2713  PO4 DPPCX 149      -7.400 195.300  30.200  0.00  0.00            
ATOM   2714  GL1 DPPCX 149      -8.800 199.100  32.900  0.00  0.00            
ATOM   2715  GL2 DPPCX 149      -7.300 201.800  32.200  0.00  0.00            
ATOM   2716  C1A DPPCX 149     -12.200 197.400  37.200  0.00  0.00            
ATOM   2717  C2A DPPCX 149     -13.800 199.300  41.000  0.00  0.00            
ATOM   2718  C3A DPPCX 149     -14.100 197.900  44.900  0.00  0.00            
ATOM   2719  C4A DPPCX 149     -17.200 198.600  47.600  0.00  0.00            
ATOM   2720  C1B DPPCX 149      -8.300 203.000  36.400  0.00  0.00            
ATOM   2721  C2B DPPCX 149     -10.500 202.900  40.500  0.00  0.00            
ATOM   2722  C3B DPPCX 149     -12.700 202.900  45.100  0.00  0.00            
ATOM   2723  C4B DPPCX 149     -17.300 203.500  47.300  0.00  0.00            
ATOM   2724  NC3 DPPCX 150     316.600 258.300  81.700  0.00  0.00            
ATOM   2725  PO4 DPPCX 150     316.300 262.200  79.000  0.00  0.00            
ATOM   2726  GL1 DPPCX 150     316.200 263.600  75.000  0.00  0.00            
ATOM   2727  GL2 DPPCX 150     315.100 266.500  75.300  0.00  0.00            
ATOM   2728  C1A DPPCX 150     316.300 263.000  70.700  0.00  0.00            
ATOM   2729  C2A DPPCX 150     317.900 262.700  66.700  0.00  0.00            
ATOM   2730  C3A DPPCX 150     318.500 262.700  63.200  0.00  0.00            
ATOM   2731  C4A DPPCX 150     318.500 265.100  58.900  0.00  0.00            
ATOM   2732  C1B DPPCX 150     317.900 267.800  72.800  0.00  0.00            
ATOM   2733  C2B DPPCX 150     317.900 267.400  67.900  0.00  0.00            
ATOM   2734  C3B DPPCX 150     320.200 267.900  64.500  0.00  0.00            
ATOM   2735  C4B DPPCX 150     323.000 267.300  60.600  0.00  0.00            
ATOM   2736  NC3 DPPCX 151      34.300 113.200  91.200  0.00  0.00            
ATOM   2737  PO4 DPPCX 151      38.400 115.100  91.400  0.00  0.00            
ATOM   2738  GL1 DPPCX 151      39.500 116.700  87.600  0.00  0.00            
ATOM   2739  GL2 DPPCX 151      43.300 117.800  87.900  0.00  0.00            
ATOM   2740  C1A DPPCX 151      38.900 114.200  83.300  0.00  0.00            
ATOM   2741  C2A DPPCX 151      38.300 112.400  79.300  0.00  0.00            
ATOM   2742  C3A DPPCX 151      37.700 110.800  75.000  0.00  0.00            
ATOM   2743  C4A DPPCX 151      34.800 109.200  71.800  0.00  0.00            
ATOM   2744  C1B DPPCX 151      43.200 116.800  83.600  0.00  0.00            
ATOM   2745  C2B DPPCX 151      43.900 113.000  80.700  0.00  0.00            
ATOM   2746  C3B DPPCX 151      43.100 110.900  76.400  0.00  0.00            
ATOM   2747  C4B DPPCX 151      46.000 107.800  73.900  0.00  0.00            
ATOM   2748  NC3 DPPCX 152     172.400  73.600  65.700  0.00  0.00            
ATOM   2749  PO4 DPPCX 152     168.300  72.200  65.300  0.00  0.00            
ATOM   2750  GL1 DPPCX 152     166.800  73.300  69.200  0.00  0.00            
ATOM   2751  GL2 DPPCX 152     165.700  76.300  69.300  0.00  0.00            
ATOM   2752  C1A DPPCX 152     162.500  73.700  71.500  0.00  0.00            
ATOM   2753  C2A DPPCX 152     161.300  76.400  74.900  0.00  0.00            
ATOM   2754  C3A DPPCX 152     161.500  77.800  78.900  0.00  0.00            
ATOM   2755  C4A DPPCX 152     160.900  81.500  82.200  0.00  0.00            
ATOM   2756  C1B DPPCX 152     166.700  76.600  73.100  0.00  0.00            
ATOM   2757  C2B DPPCX 152     168.600  74.700  76.600  0.00  0.00            
ATOM   2758  C3B DPPCX 152     169.000  73.500  81.100  0.00  0.00            
ATOM   2759  C4B DPPCX 152     167.700  75.500  85.000  0.00  0.00            
ATOM   2760  NC3 DPPCX 153     352.000 440.800  62.800  0.00  0.00            
ATOM   2761  PO4 DPPCX 153     354.300 437.500  62.800  0.00  0.00            
ATOM   2762  GL1 DPPCX 153     352.300 438.300  58.400  0.00  0.00            
ATOM   2763  GL2 DPPCX 153     354.600 440.300  57.500  0.00  0.00            
ATOM   2764  C1A DPPCX 153     350.200 435.400  55.700  0.00  0.00            
ATOM   2765  C2A DPPCX 153     346.900 434.100  52.400  0.00  0.00            
ATOM   2766  C3A DPPCX 153     346.700 430.500  49.200  0.00  0.00            
ATOM   2767  C4A DPPCX 153     350.500 426.900  50.700  0.00  0.00            
ATOM   2768  C1B DPPCX 153     354.200 437.800  52.900  0.00  0.00            
ATOM   2769  C2B DPPCX 153     351.900 434.200  51.200  0.00  0.00            
ATOM   2770  C3B DPPCX 153     352.300 432.200  47.400  0.00  0.00            
ATOM   2771  C4B DPPCX 153     350.500 429.400  45.900  0.00  0.00            
ATOM   2772  NC3 DPPCX 154     105.600 459.800  -1.400  0.00  0.00            
ATOM   2773  PO4 DPPCX 154     103.500 462.400  -4.100  0.00  0.00            
ATOM   2774  GL1 DPPCX 154     103.400 464.300  -0.200  0.00  0.00            
ATOM   2775  GL2 DPPCX 154     104.000 467.100   0.900  0.00  0.00            
ATOM   2776  C1A DPPCX 154     101.500 463.000   3.100  0.00  0.00            
ATOM   2777  C2A DPPCX 154      99.000 460.400   4.800  0.00  0.00            
ATOM   2778  C3A DPPCX 154      96.900 459.600   8.200  0.00  0.00            
ATOM   2779  C4A DPPCX 154      95.700 461.600  12.800  0.00  0.00            
ATOM   2780  C1B DPPCX 154     104.600 466.800   4.900  0.00  0.00            
ATOM   2781  C2B DPPCX 154     103.100 470.400   7.800  0.00  0.00            
ATOM   2782  C3B DPPCX 154     104.100 471.000  12.100  0.00  0.00            
ATOM   2783  C4B DPPCX 154     104.700 468.600  15.500  0.00  0.00            
ATOM   2784  NC3 DPPCX 155     304.100  49.500 121.100  0.00  0.00            
ATOM   2785  PO4 DPPCX 155     302.600  45.700 118.200  0.00  0.00            
ATOM   2786  GL1 DPPCX 155     304.600  47.700 114.600  0.00  0.00            
ATOM   2787  GL2 DPPCX 155     303.200  48.500 111.500  0.00  0.00            
ATOM   2788  C1A DPPCX 155     307.700  49.200 110.900  0.00  0.00            
ATOM   2789  C2A DPPCX 155     311.600  48.000 108.900  0.00  0.00            
ATOM   2790  C3A DPPCX 155     309.800  46.900 105.100  0.00  0.00            
ATOM   2791  C4A DPPCX 155     309.800  44.900 101.200  0.00  0.00            
ATOM   2792  C1B DPPCX 155     300.700  48.100 107.500  0.00  0.00            
ATOM   2793  C2B DPPCX 155     299.600  49.100 103.000  0.00  0.00            
ATOM   2794  C3B DPPCX 155     298.500  50.100  98.800  0.00  0.00            
ATOM   2795  C4B DPPCX 155     297.700  48.100  95.200  0.00  0.00            
ATOM   2796  NC3 DPPCX 156     235.400 457.500  53.600  0.00  0.00            
ATOM   2797  PO4 DPPCX 156     231.900 459.900  51.900  0.00  0.00            
ATOM   2798  GL1 DPPCX 156     230.400 460.600  48.800  0.00  0.00            
ATOM   2799  GL2 DPPCX 156     228.100 462.600  50.100  0.00  0.00            
ATOM   2800  C1A DPPCX 156     230.500 459.200  44.400  0.00  0.00            
ATOM   2801  C2A DPPCX 156     231.600 459.400  40.600  0.00  0.00            
ATOM   2802  C3A DPPCX 156     233.200 456.900  37.500  0.00  0.00            
ATOM   2803  C4A DPPCX 156     233.200 457.700  32.900  0.00  0.00            
ATOM   2804  C1B DPPCX 156     227.400 463.000  45.000  0.00  0.00            
ATOM   2805  C2B DPPCX 156     227.300 462.300  40.900  0.00  0.00            
ATOM   2806  C3B DPPCX 156     225.600 464.000  37.400  0.00  0.00            
ATOM   2807  C4B DPPCX 156     222.100 462.500  34.800  0.00  0.00            
ATOM   2808  NC3 DPPCX 157     420.500 366.900  33.900  0.00  0.00            
ATOM   2809  PO4 DPPCX 157     417.400 369.900  33.300  0.00  0.00            
ATOM   2810  GL1 DPPCX 157     418.200 369.900  37.400  0.00  0.00            
ATOM   2811  GL2 DPPCX 157     421.500 369.300  38.300  0.00  0.00            
ATOM   2812  C1A DPPCX 157     416.100 371.600  41.000  0.00  0.00            
ATOM   2813  C2A DPPCX 157     415.700 370.500  44.600  0.00  0.00            
ATOM   2814  C3A DPPCX 157     416.000 371.100  48.100  0.00  0.00            
ATOM   2815  C4A DPPCX 157     415.000 373.400  52.100  0.00  0.00            
ATOM   2816  C1B DPPCX 157     420.300 369.700  43.000  0.00  0.00            
ATOM   2817  C2B DPPCX 157     420.000 367.900  47.000  0.00  0.00            
ATOM   2818  C3B DPPCX 157     419.600 366.700  51.200  0.00  0.00            
ATOM   2819  C4B DPPCX 157     421.000 367.700  55.300  0.00  0.00            
ATOM   2820  NC3 DPPCX 158     442.800 336.800  36.100  0.00  0.00            
ATOM   2821  PO4 DPPCX 158     438.800 335.700  37.600  0.00  0.00            
ATOM   2822  GL1 DPPCX 158     436.500 333.100  41.400  0.00  0.00            
ATOM   2823  GL2 DPPCX 158     434.200 334.100  42.700  0.00  0.00            
ATOM   2824  C1A DPPCX 158     437.500 330.000  44.200  0.00  0.00            
ATOM   2825  C2A DPPCX 158     439.800 330.100  47.700  0.00  0.00            
ATOM   2826  C3A DPPCX 158     442.100 330.900  51.200  0.00  0.00            
ATOM   2827  C4A DPPCX 158     445.000 332.200  51.300  0.00  0.00            
ATOM   2828  C1B DPPCX 158     432.900 331.500  45.600  0.00  0.00            
ATOM   2829  C2B DPPCX 158     432.800 330.100  49.700  0.00  0.00            
ATOM   2830  C3B DPPCX 158     431.500 326.700  51.800  0.00  0.00            
ATOM   2831  C4B DPPCX 158     429.300 323.400  51.600  0.00  0.00            
ATOM   2832  NC3 DPPCX 159     214.200 207.400  96.600  0.00  0.00            
ATOM   2833  PO4 DPPCX 159     213.300 203.800  93.600  0.00  0.00            
ATOM   2834  GL1 DPPCX 159     210.900 203.800  89.600  0.00  0.00            
ATOM   2835  GL2 DPPCX 159     210.000 200.900  88.700  0.00  0.00            
ATOM   2836  C1A DPPCX 159     210.000 205.300  85.800  0.00  0.00            
ATOM   2837  C2A DPPCX 159     209.700 208.400  81.700  0.00  0.00            
ATOM   2838  C3A DPPCX 159     207.100 212.400  81.000  0.00  0.00            
ATOM   2839  C4A DPPCX 159     207.300 216.600  79.400  0.00  0.00            
ATOM   2840  C1B DPPCX 159     212.300 200.600  85.500  0.00  0.00            
ATOM   2841  C2B DPPCX 159     214.100 201.900  82.200  0.00  0.00            
ATOM   2842  C3B DPPCX 159     212.400 202.300  77.800  0.00  0.00            
ATOM   2843  C4B DPPCX 159     213.300 203.000  72.800  0.00  0.00            
ATOM   2844  NC3 DPPCX 160     306.600 220.800  43.700  0.00  0.00            
ATOM   2845  PO4 DPPCX 160     308.900 217.400  44.800  0.00  0.00            
ATOM   2846  GL1 DPPCX 160     311.400 217.500  49.000  0.00  0.00            
ATOM   2847  GL2 DPPCX 160     309.700 216.200  50.200  0.00  0.00            
ATOM   2848  C1A DPPCX 160     314.400 220.000  51.700  0.00  0.00            
ATOM   2849  C2A DPPCX 160     315.100 221.700  55.200  0.00  0.00            
ATOM   2850  C3A DPPCX 160     313.800 222.800  58.800  0.00  0.00            
ATOM   2851  C4A DPPCX 160     316.300 223.700  63.200  0.00  0.00            
ATOM   2852  C1B DPPCX 160     310.800 216.900  54.600  0.00  0.00            
ATOM   2853  C2B DPPCX 160     311.400 218.200  58.900  0.00  0.00            
ATOM   2854  C3B DPPCX 160     307.900 218.200  63.300  0.00  0.00            
ATOM   2855  C4B DPPCX 160     304.700 217.400  65.500  0.00  0.00            
ATOM   2856  NC3 DPPCX 161      16.700 306.400  57.600  0.00  0.00            
ATOM   2857  PO4 DPPCX 161      15.000 303.200  55.200  0.00  0.00            
ATOM   2858  GL1 DPPCX 161      16.700 303.900  51.600  0.00  0.00            
ATOM   2859  GL2 DPPCX 161      20.200 305.700  53.100  0.00  0.00            
ATOM   2860  C1A DPPCX 161      18.000 303.700  48.400  0.00  0.00            
ATOM   2861  C2A DPPCX 161      18.600 306.800  44.600  0.00  0.00            
ATOM   2862  C3A DPPCX 161      21.400 306.800  39.400  0.00  0.00            
ATOM   2863  C4A DPPCX 161      23.600 305.200  35.200  0.00  0.00            
ATOM   2864  C1B DPPCX 161      17.400 308.400  50.300  0.00  0.00            
ATOM   2865  C2B DPPCX 161      13.800 306.500  47.900  0.00  0.00            
ATOM   2866  C3B DPPCX 161      14.000 306.700  42.400  0.00  0.00            
ATOM   2867  C4B DPPCX 161      11.800 304.600  38.200  0.00  0.00            
ATOM   2868  NC3 DPPCX 162     218.300 366.700  28.900  0.00  0.00            
ATOM   2869  PO4 DPPCX 162     222.600 366.400  30.600  0.00  0.00            
ATOM   2870  GL1 DPPCX 162     223.700 368.300  34.700  0.00  0.00            
ATOM   2871  GL2 DPPCX 162     222.100 370.000  36.500  0.00  0.00            
ATOM   2872  C1A DPPCX 162     225.000 368.800  40.000  0.00  0.00            
ATOM   2873  C2A DPPCX 162     226.800 368.600  43.800  0.00  0.00            
ATOM   2874  C3A DPPCX 162     231.300 366.900  44.500  0.00  0.00            
ATOM   2875  C4A DPPCX 162     235.900 366.400  44.700  0.00  0.00            
ATOM   2876  C1B DPPCX 162     220.500 370.500  41.200  0.00  0.00            
ATOM   2877  C2B DPPCX 162     220.700 371.900  44.400  0.00  0.00            
ATOM   2878  C3B DPPCX 162     220.700 372.500  48.900  0.00  0.00            
ATOM   2879  C4B DPPCX 162     221.900 371.000  52.200  0.00  0.00            
ATOM   2880  NC3 DPPCX 163     288.000 165.300  93.600  0.00  0.00            
ATOM   2881  PO4 DPPCX 163     284.700 166.000  91.400  0.00  0.00            
ATOM   2882  GL1 DPPCX 163     283.000 166.000  87.200  0.00  0.00            
ATOM   2883  GL2 DPPCX 163     280.300 163.100  87.600  0.00  0.00            
ATOM   2884  C1A DPPCX 163     281.600 166.400  83.600  0.00  0.00            
ATOM   2885  C2A DPPCX 163     279.900 168.400  79.700  0.00  0.00            
ATOM   2886  C3A DPPCX 163     278.400 172.100  78.900  0.00  0.00            
ATOM   2887  C4A DPPCX 163     274.400 173.500  79.500  0.00  0.00            
ATOM   2888  C1B DPPCX 163     282.300 161.000  83.300  0.00  0.00            
ATOM   2889  C2B DPPCX 163     284.800 159.300  80.200  0.00  0.00            
ATOM   2890  C3B DPPCX 163     283.900 158.100  75.900  0.00  0.00            
ATOM   2891  C4B DPPCX 163     284.300 156.900  71.500  0.00  0.00            
ATOM   2892  NC3 DPPCX 164     263.900 416.700  74.200  0.00  0.00            
ATOM   2893  PO4 DPPCX 164     263.400 418.400  70.500  0.00  0.00            
ATOM   2894  GL1 DPPCX 164     263.400 418.900  65.600  0.00  0.00            
ATOM   2895  GL2 DPPCX 164     261.100 419.600  63.900  0.00  0.00            
ATOM   2896  C1A DPPCX 164     266.400 420.400  61.900  0.00  0.00            
ATOM   2897  C2A DPPCX 164     266.600 418.700  57.200  0.00  0.00            
ATOM   2898  C3A DPPCX 164     267.300 417.600  53.000  0.00  0.00            
ATOM   2899  C4A DPPCX 164     269.500 418.700  49.300  0.00  0.00            
ATOM   2900  C1B DPPCX 164     263.600 416.400  61.300  0.00  0.00            
ATOM   2901  C2B DPPCX 164     264.600 414.300  58.000  0.00  0.00            
ATOM   2902  C3B DPPCX 164     265.600 411.400  53.500  0.00  0.00            
ATOM   2903  C4B DPPCX 164     267.500 411.200  49.800  0.00  0.00            
ATOM   2904  NC3 DPPCX 165     335.000 223.000  40.300  0.00  0.00            
ATOM   2905  PO4 DPPCX 165     336.400 219.900  42.500  0.00  0.00            
ATOM   2906  GL1 DPPCX 165     334.000 222.900  45.500  0.00  0.00            
ATOM   2907  GL2 DPPCX 165     329.600 222.200  47.200  0.00  0.00            
ATOM   2908  C1A DPPCX 165     332.000 226.700  47.100  0.00  0.00            
ATOM   2909  C2A DPPCX 165     328.100 226.900  47.800  0.00  0.00            
ATOM   2910  C3A DPPCX 165     323.800 227.300  47.100  0.00  0.00            
ATOM   2911  C4A DPPCX 165     320.400 230.200  48.200  0.00  0.00            
ATOM   2912  C1B DPPCX 165     332.000 222.700  50.600  0.00  0.00            
ATOM   2913  C2B DPPCX 165     331.100 222.800  54.800  0.00  0.00            
ATOM   2914  C3B DPPCX 165     330.200 223.900  58.200  0.00  0.00            
ATOM   2915  C4B DPPCX 165     327.800 227.000  60.200  0.00  0.00            
ATOM   2916  NC3 DPPCX 166     235.500 126.000  99.100  0.00  0.00            
ATOM   2917  PO4 DPPCX 166     234.500 130.400  96.900  0.00  0.00            
ATOM   2918  GL1 DPPCX 166     235.400 130.800  92.900  0.00  0.00            
ATOM   2919  GL2 DPPCX 166     238.400 128.900  91.300  0.00  0.00            
ATOM   2920  C1A DPPCX 166     234.300 130.900  89.000  0.00  0.00            
ATOM   2921  C2A DPPCX 166     233.000 129.400  84.400  0.00  0.00            
ATOM   2922  C3A DPPCX 166     231.900 132.800  81.500  0.00  0.00            
ATOM   2923  C4A DPPCX 166     228.200 132.300  77.900  0.00  0.00            
ATOM   2924  C1B DPPCX 166     237.900 128.700  86.900  0.00  0.00            
ATOM   2925  C2B DPPCX 166     237.500 127.000  83.600  0.00  0.00            
ATOM   2926  C3B DPPCX 166     235.300 128.000  80.300  0.00  0.00            
ATOM   2927  C4B DPPCX 166     233.600 129.900  76.300  0.00  0.00            
ATOM   2928  NC3 DPPCX 167      60.300 151.500  31.300  0.00  0.00            
ATOM   2929  PO4 DPPCX 167      61.600 152.000  35.100  0.00  0.00            
ATOM   2930  GL1 DPPCX 167      61.900 151.500  40.300  0.00  0.00            
ATOM   2931  GL2 DPPCX 167      63.900 153.400  42.000  0.00  0.00            
ATOM   2932  C1A DPPCX 167      56.800 151.100  43.500  0.00  0.00            
ATOM   2933  C2A DPPCX 167      56.600 151.900  48.400  0.00  0.00            
ATOM   2934  C3A DPPCX 167      55.100 151.200  53.200  0.00  0.00            
ATOM   2935  C4A DPPCX 167      54.700 154.600  57.000  0.00  0.00            
ATOM   2936  C1B DPPCX 167      67.300 153.900  44.800  0.00  0.00            
ATOM   2937  C2B DPPCX 167      66.500 155.300  48.700  0.00  0.00            
ATOM   2938  C3B DPPCX 167      65.500 156.800  51.900  0.00  0.00            
ATOM   2939  C4B DPPCX 167      67.700 160.500  54.200  0.00  0.00            
ATOM   2940  NC3 DPPCX 168      46.800 125.500  43.300  0.00  0.00            
ATOM   2941  PO4 DPPCX 168      50.200 127.500  44.300  0.00  0.00            
ATOM   2942  GL1 DPPCX 168      50.900 129.300  48.100  0.00  0.00            
ATOM   2943  GL2 DPPCX 168      49.900 128.800  51.800  0.00  0.00            
ATOM   2944  C1A DPPCX 168      54.000 131.200  51.000  0.00  0.00            
ATOM   2945  C2A DPPCX 168      54.700 131.800  55.900  0.00  0.00            
ATOM   2946  C3A DPPCX 168      56.300 130.400  60.200  0.00  0.00            
ATOM   2947  C4A DPPCX 168      55.900 132.200  63.900  0.00  0.00            
ATOM   2948  C1B DPPCX 168      49.400 129.800  55.900  0.00  0.00            
ATOM   2949  C2B DPPCX 168      50.900 130.000  60.900  0.00  0.00            
ATOM   2950  C3B DPPCX 168      52.300 129.400  65.800  0.00  0.00            
ATOM   2951  C4B DPPCX 168      49.900 129.400  70.400  0.00  0.00            
ATOM   2952  NC3 DPPCX 169      12.300 320.800   8.500  0.00  0.00            
ATOM   2953  PO4 DPPCX 169      13.600 322.600  12.400  0.00  0.00            
ATOM   2954  GL1 DPPCX 169      14.000 322.300  17.000  0.00  0.00            
ATOM   2955  GL2 DPPCX 169      16.900 323.200  17.700  0.00  0.00            
ATOM   2956  C1A DPPCX 169      13.300 325.700  20.000  0.00  0.00            
ATOM   2957  C2A DPPCX 169      10.400 326.500  23.100  0.00  0.00            
ATOM   2958  C3A DPPCX 169      10.500 327.300  28.000  0.00  0.00            
ATOM   2959  C4A DPPCX 169       8.300 328.700  31.500  0.00  0.00            
ATOM   2960  C1B DPPCX 169      17.300 323.000  22.000  0.00  0.00            
ATOM   2961  C2B DPPCX 169      18.900 325.800  25.900  0.00  0.00            
ATOM   2962  C3B DPPCX 169      19.900 328.000  29.300  0.00  0.00            
ATOM   2963  C4B DPPCX 169      19.800 331.600  31.000  0.00  0.00            
ATOM   2964  NC3 DPPCX 170     443.100 396.500  75.300  0.00  0.00            
ATOM   2965  PO4 DPPCX 170     441.200 392.300  73.800  0.00  0.00            
ATOM   2966  GL1 DPPCX 170     441.900 395.400  70.700  0.00  0.00            
ATOM   2967  GL2 DPPCX 170     444.700 393.900  70.200  0.00  0.00            
ATOM   2968  C1A DPPCX 170     439.200 395.700  67.600  0.00  0.00            
ATOM   2969  C2A DPPCX 170     437.900 395.500  63.600  0.00  0.00            
ATOM   2970  C3A DPPCX 170     437.100 393.500  59.600  0.00  0.00            
ATOM   2971  C4A DPPCX 170     437.700 393.000  55.700  0.00  0.00            
ATOM   2972  C1B DPPCX 170     444.200 394.500  65.800  0.00  0.00            
ATOM   2973  C2B DPPCX 170     442.900 393.900  61.000  0.00  0.00            
ATOM   2974  C3B DPPCX 170     442.600 394.700  57.100  0.00  0.00            
ATOM   2975  C4B DPPCX 170     443.200 392.100  53.700  0.00  0.00            
ATOM   2976  NC3 DPPCX 171     381.800  93.000 107.900  0.00  0.00            
ATOM   2977  PO4 DPPCX 171     382.200  97.600 106.100  0.00  0.00            
ATOM   2978  GL1 DPPCX 171     380.600  97.000 101.200  0.00  0.00            
ATOM   2979  GL2 DPPCX 171     380.400 100.300  99.700  0.00  0.00            
ATOM   2980  C1A DPPCX 171     379.500  96.100  96.900  0.00  0.00            
ATOM   2981  C2A DPPCX 171     376.900  95.300  93.600  0.00  0.00            
ATOM   2982  C3A DPPCX 171     373.800  92.200  95.400  0.00  0.00            
ATOM   2983  C4A DPPCX 171     372.600  90.000  99.200  0.00  0.00            
ATOM   2984  C1B DPPCX 171     382.900 102.200  97.300  0.00  0.00            
ATOM   2985  C2B DPPCX 171     385.100 101.400  93.000  0.00  0.00            
ATOM   2986  C3B DPPCX 171     384.100  99.500  89.400  0.00  0.00            
ATOM   2987  C4B DPPCX 171     382.700  98.300  85.700  0.00  0.00            
ATOM   2988  NC3 DPPCX 172     297.600 193.000  45.800  0.00  0.00            
ATOM   2989  PO4 DPPCX 172     295.900 189.100  45.900  0.00  0.00            
ATOM   2990  GL1 DPPCX 172     293.000 188.700  49.300  0.00  0.00            
ATOM   2991  GL2 DPPCX 172     294.500 190.700  51.900  0.00  0.00            
ATOM   2992  C1A DPPCX 172     289.000 187.800  52.100  0.00  0.00            
ATOM   2993  C2A DPPCX 172     288.300 185.800  55.100  0.00  0.00            
ATOM   2994  C3A DPPCX 172     288.900 184.100  59.400  0.00  0.00            
ATOM   2995  C4A DPPCX 172     288.300 183.400  64.000  0.00  0.00            
ATOM   2996  C1B DPPCX 172     292.400 188.900  55.800  0.00  0.00            
ATOM   2997  C2B DPPCX 172     288.500 189.100  59.600  0.00  0.00            
ATOM   2998  C3B DPPCX 172     284.700 190.500  62.200  0.00  0.00            
ATOM   2999  C4B DPPCX 172     282.700 189.100  65.300  0.00  0.00            
ATOM   3000  NC3 DPPCX 173     229.300  85.200  60.700  0.00  0.00            
ATOM   3001  PO4 DPPCX 173     226.300  88.700  61.400  0.00  0.00            
ATOM   3002  GL1 DPPCX 173     225.800  88.700  65.700  0.00  0.00            
ATOM   3003  GL2 DPPCX 173     224.900  85.600  65.800  0.00  0.00            
ATOM   3004  C1A DPPCX 173     228.800  87.200  68.100  0.00  0.00            
ATOM   3005  C2A DPPCX 173     229.800  86.300  71.900  0.00  0.00            
ATOM   3006  C3A DPPCX 173     229.400  89.000  75.600  0.00  0.00            
ATOM   3007  C4A DPPCX 173     230.700  92.400  77.100  0.00  0.00            
ATOM   3008  C1B DPPCX 173     224.900  86.000  70.200  0.00  0.00            
ATOM   3009  C2B DPPCX 173     225.000  86.300  75.600  0.00  0.00            
ATOM   3010  C3B DPPCX 173     225.900  87.200  79.100  0.00  0.00            
ATOM   3011  C4B DPPCX 173     229.500  88.900  81.200  0.00  0.00            
ATOM   3012  NC3 DPPCX 174     -28.300 219.300  22.600  0.00  0.00            
ATOM   3013  PO4 DPPCX 174     -23.600 220.100  24.800  0.00  0.00            
ATOM   3014  GL1 DPPCX 174     -26.900 219.700  28.500  0.00  0.00            
ATOM   3015  GL2 DPPCX 174     -28.300 222.100  27.300  0.00  0.00            
ATOM   3016  C1A DPPCX 174     -29.500 220.100  32.100  0.00  0.00            
ATOM   3017  C2A DPPCX 174     -31.000 221.200  37.100  0.00  0.00            
ATOM   3018  C3A DPPCX 174     -32.100 220.100  41.100  0.00  0.00            
ATOM   3019  C4A DPPCX 174     -33.500 220.300  45.700  0.00  0.00            
ATOM   3020  C1B DPPCX 174     -28.300 224.900  30.100  0.00  0.00            
ATOM   3021  C2B DPPCX 174     -28.400 224.000  34.500  0.00  0.00            
ATOM   3022  C3B DPPCX 174     -27.100 223.500  39.800  0.00  0.00            
ATOM   3023  C4B DPPCX 174     -29.600 224.600  42.200  0.00  0.00            
ATOM   3024  NC3 DPPCX 175     -53.200 154.600  81.600  0.00  0.00            
ATOM   3025  PO4 DPPCX 175     -55.800 157.700  83.200  0.00  0.00            
ATOM   3026  GL1 DPPCX 175     -57.300 157.000  78.300  0.00  0.00            
ATOM   3027  GL2 DPPCX 175     -59.400 157.300  76.900  0.00  0.00            
ATOM   3028  C1A DPPCX 175     -54.800 156.000  74.800  0.00  0.00            
ATOM   3029  C2A DPPCX 175     -55.100 154.200  70.100  0.00  0.00            
ATOM   3030  C3A DPPCX 175     -55.800 152.800  66.400  0.00  0.00            
ATOM   3031  C4A DPPCX 175     -54.200 149.700  62.500  0.00  0.00            
ATOM   3032  C1B DPPCX 175     -59.900 153.900  73.100  0.00  0.00            
ATOM   3033  C2B DPPCX 175     -60.400 152.600  69.000  0.00  0.00            
ATOM   3034  C3B DPPCX 175     -62.400 153.500  64.600  0.00  0.00            
ATOM   3035  C4B DPPCX 175     -64.000 151.500  60.900  0.00  0.00            
ATOM   3036  NC3 DPPCX 176     423.400 292.000  80.700  0.00  0.00            
ATOM   3037  PO4 DPPCX 176     420.600 294.400  78.900  0.00  0.00            
ATOM   3038  GL1 DPPCX 176     421.800 291.100  75.900  0.00  0.00            
ATOM   3039  GL2 DPPCX 176     418.100 290.600  76.200  0.00  0.00            
ATOM   3040  C1A DPPCX 176     421.700 292.100  70.400  0.00  0.00            
ATOM   3041  C2A DPPCX 176     421.500 294.300  67.300  0.00  0.00            
ATOM   3042  C3A DPPCX 176     419.700 297.300  65.000  0.00  0.00            
ATOM   3043  C4A DPPCX 176     419.500 295.500  61.500  0.00  0.00            
ATOM   3044  C1B DPPCX 176     416.700 291.600  71.800  0.00  0.00            
ATOM   3045  C2B DPPCX 176     416.200 294.000  68.600  0.00  0.00            
ATOM   3046  C3B DPPCX 176     415.900 292.500  64.600  0.00  0.00            
ATOM   3047  C4B DPPCX 176     416.400 292.000  60.900  0.00  0.00            
ATOM   3048  NC3 DPPCX 177     167.200 476.800   0.900  0.00  0.00            
ATOM   3049  PO4 DPPCX 177     170.100 478.400   2.600  0.00  0.00            
ATOM   3050  GL1 DPPCX 177     168.100 477.400   7.000  0.00  0.00            
ATOM   3051  GL2 DPPCX 177     168.100 473.700   6.400  0.00  0.00            
ATOM   3052  C1A DPPCX 177     168.100 476.200  11.200  0.00  0.00            
ATOM   3053  C2A DPPCX 177     166.600 477.300  14.800  0.00  0.00            
ATOM   3054  C3A DPPCX 177     168.400 478.200  18.800  0.00  0.00            
ATOM   3055  C4A DPPCX 177     168.000 481.600  22.100  0.00  0.00            
ATOM   3056  C1B DPPCX 177     172.000 473.600  10.200  0.00  0.00            
ATOM   3057  C2B DPPCX 177     172.500 472.400  13.600  0.00  0.00            
ATOM   3058  C3B DPPCX 177     170.400 474.100  17.500  0.00  0.00            
ATOM   3059  C4B DPPCX 177     169.600 472.700  21.400  0.00  0.00            
ATOM   3060  NC3 DPPCX 178     362.600 131.400  48.800  0.00  0.00            
ATOM   3061  PO4 DPPCX 178     359.600 129.800  52.400  0.00  0.00            
ATOM   3062  GL1 DPPCX 178     359.900 128.100  56.700  0.00  0.00            
ATOM   3063  GL2 DPPCX 178     359.600 124.600  57.200  0.00  0.00            
ATOM   3064  C1A DPPCX 178     361.100 128.700  61.900  0.00  0.00            
ATOM   3065  C2A DPPCX 178     360.900 128.600  65.500  0.00  0.00            
ATOM   3066  C3A DPPCX 178     359.800 129.400  70.200  0.00  0.00            
ATOM   3067  C4A DPPCX 178     359.100 127.800  74.300  0.00  0.00            
ATOM   3068  C1B DPPCX 178     360.600 123.200  61.400  0.00  0.00            
ATOM   3069  C2B DPPCX 178     360.900 122.400  64.600  0.00  0.00            
ATOM   3070  C3B DPPCX 178     363.600 121.200  66.300  0.00  0.00            
ATOM   3071  C4B DPPCX 178     364.100 120.300  70.000  0.00  0.00            
ATOM   3072  NC3 DPPCX 179     262.700 114.400  98.800  0.00  0.00            
ATOM   3073  PO4 DPPCX 179     264.800 117.400  98.800  0.00  0.00            
ATOM   3074  GL1 DPPCX 179     264.900 115.400  94.400  0.00  0.00            
ATOM   3075  GL2 DPPCX 179     266.500 112.300  95.400  0.00  0.00            
ATOM   3076  C1A DPPCX 179     266.200 112.700  89.600  0.00  0.00            
ATOM   3077  C2A DPPCX 179     265.400 113.300  84.900  0.00  0.00            
ATOM   3078  C3A DPPCX 179     265.100 113.400  80.000  0.00  0.00            
ATOM   3079  C4A DPPCX 179     263.900 114.100  75.100  0.00  0.00            
ATOM   3080  C1B DPPCX 179     267.100 108.800  93.100  0.00  0.00            
ATOM   3081  C2B DPPCX 179     268.200 107.400  88.800  0.00  0.00            
ATOM   3082  C3B DPPCX 179     268.000 109.300  85.100  0.00  0.00            
ATOM   3083  C4B DPPCX 179     269.600 110.300  81.400  0.00  0.00            
ATOM   3084  NC3 DPPCX 180     151.700 291.800  82.600  0.00  0.00            
ATOM   3085  PO4 DPPCX 180     148.200 290.400  83.300  0.00  0.00            
ATOM   3086  GL1 DPPCX 180     149.400 288.200  79.100  0.00  0.00            
ATOM   3087  GL2 DPPCX 180     149.300 284.700  79.600  0.00  0.00            
ATOM   3088  C1A DPPCX 180     151.700 287.600  75.700  0.00  0.00            
ATOM   3089  C2A DPPCX 180     151.800 289.200  71.600  0.00  0.00            
ATOM   3090  C3A DPPCX 180     152.000 289.700  68.000  0.00  0.00            
ATOM   3091  C4A DPPCX 180     153.900 291.700  64.400  0.00  0.00            
ATOM   3092  C1B DPPCX 180     151.900 282.200  76.800  0.00  0.00            
ATOM   3093  C2B DPPCX 180     150.800 280.700  72.700  0.00  0.00            
ATOM   3094  C3B DPPCX 180     149.500 278.200  70.100  0.00  0.00            
ATOM   3095  C4B DPPCX 180     147.300 274.600  71.700  0.00  0.00            
ATOM   3096  NC3 DPPCX 181      27.100 143.700  31.600  0.00  0.00            
ATOM   3097  PO4 DPPCX 181      26.000 142.700  35.200  0.00  0.00            
ATOM   3098  GL1 DPPCX 181      25.000 143.300  39.400  0.00  0.00            
ATOM   3099  GL2 DPPCX 181      22.800 146.000  38.600  0.00  0.00            
ATOM   3100  C1A DPPCX 181      23.100 142.800  43.400  0.00  0.00            
ATOM   3101  C2A DPPCX 181      22.400 143.800  48.300  0.00  0.00            
ATOM   3102  C3A DPPCX 181      18.500 144.500  49.700  0.00  0.00            
ATOM   3103  C4A DPPCX 181      14.000 145.300  51.300  0.00  0.00            
ATOM   3104  C1B DPPCX 181      23.100 148.000  43.200  0.00  0.00            
ATOM   3105  C2B DPPCX 181      22.300 149.400  46.800  0.00  0.00            
ATOM   3106  C3B DPPCX 181      18.800 149.500  50.700  0.00  0.00            
ATOM   3107  C4B DPPCX 181      17.400 148.000  54.900  0.00  0.00            
ATOM   3108  NC3 DPPCX 182     110.500 162.600  87.400  0.00  0.00            
ATOM   3109  PO4 DPPCX 182     106.800 160.300  88.800  0.00  0.00            
ATOM   3110  GL1 DPPCX 182     106.800 159.600  84.600  0.00  0.00            
ATOM   3111  GL2 DPPCX 182     103.600 159.200  83.300  0.00  0.00            
ATOM   3112  C1A DPPCX 182     107.700 160.300  80.300  0.00  0.00            
ATOM   3113  C2A DPPCX 182     108.100 160.500  75.900  0.00  0.00            
ATOM   3114  C3A DPPCX 182     108.900 160.800  71.000  0.00  0.00            
ATOM   3115  C4A DPPCX 182     107.500 161.500  67.100  0.00  0.00            
ATOM   3116  C1B DPPCX 182     103.200 160.000  78.500  0.00  0.00            
ATOM   3117  C2B DPPCX 182     103.400 160.200  75.400  0.00  0.00            
ATOM   3118  C3B DPPCX 182     104.200 160.500  71.600  0.00  0.00            
ATOM   3119  C4B DPPCX 182     103.000 162.300  68.200  0.00  0.00            
ATOM   3120  NC3 DPPCX 183     292.700 411.500  26.100  0.00  0.00            
ATOM   3121  PO4 DPPCX 183     288.900 409.300  26.900  0.00  0.00            
ATOM   3122  GL1 DPPCX 183     287.000 411.500  29.300  0.00  0.00            
ATOM   3123  GL2 DPPCX 183     283.700 412.700  30.200  0.00  0.00            
ATOM   3124  C1A DPPCX 183     287.500 411.600  34.700  0.00  0.00            
ATOM   3125  C2A DPPCX 183     287.900 413.400  38.300  0.00  0.00            
ATOM   3126  C3A DPPCX 183     288.500 412.500  43.300  0.00  0.00            
ATOM   3127  C4A DPPCX 183     290.200 413.600  47.200  0.00  0.00            
ATOM   3128  C1B DPPCX 183     281.400 412.300  33.300  0.00  0.00            
ATOM   3129  C2B DPPCX 183     282.900 414.000  37.500  0.00  0.00            
ATOM   3130  C3B DPPCX 183     284.100 415.200  42.100  0.00  0.00            
ATOM   3131  C4B DPPCX 183     287.500 418.500  42.900  0.00  0.00            
ATOM   3132  NC3 DPPCX 184      -2.100 319.100  59.500  0.00  0.00            
ATOM   3133  PO4 DPPCX 184      -2.600 318.700  55.200  0.00  0.00            
ATOM   3134  GL1 DPPCX 184      -0.800 320.300  52.000  0.00  0.00            
ATOM   3135  GL2 DPPCX 184      -2.300 322.200  50.500  0.00  0.00            
ATOM   3136  C1A DPPCX 184       2.600 321.100  49.000  0.00  0.00            
ATOM   3137  C2A DPPCX 184       2.200 321.700  44.800  0.00  0.00            
ATOM   3138  C3A DPPCX 184       1.600 324.100  41.600  0.00  0.00            
ATOM   3139  C4A DPPCX 184       3.600 323.600  37.700  0.00  0.00            
ATOM   3140  C1B DPPCX 184      -2.800 320.800  45.300  0.00  0.00            
ATOM   3141  C2B DPPCX 184      -2.800 321.600  42.200  0.00  0.00            
ATOM   3142  C3B DPPCX 184       0.500 319.400  39.600  0.00  0.00            
ATOM   3143  C4B DPPCX 184       4.500 318.500  38.400  0.00  0.00            
ATOM   3144  NC3 DPPCX 185     285.800 293.200  85.900  0.00  0.00            
ATOM   3145  PO4 DPPCX 185     287.100 296.300  85.800  0.00  0.00            
ATOM   3146  GL1 DPPCX 185     285.900 297.200  81.700  0.00  0.00            
ATOM   3147  GL2 DPPCX 185     286.600 294.500  80.500  0.00  0.00            
ATOM   3148  C1A DPPCX 185     284.700 299.100  78.500  0.00  0.00            
ATOM   3149  C2A DPPCX 185     283.100 299.100  74.700  0.00  0.00            
ATOM   3150  C3A DPPCX 185     281.300 299.500  70.500  0.00  0.00            
ATOM   3151  C4A DPPCX 185     280.600 298.700  66.600  0.00  0.00            
ATOM   3152  C1B DPPCX 185     286.900 295.100  75.500  0.00  0.00            
ATOM   3153  C2B DPPCX 185     285.300 295.900  71.400  0.00  0.00            
ATOM   3154  C3B DPPCX 185     284.700 296.500  68.000  0.00  0.00            
ATOM   3155  C4B DPPCX 185     286.500 296.800  64.300  0.00  0.00            
ATOM   3156  NC3 DPPCX 186     238.800 128.000  54.200  0.00  0.00            
ATOM   3157  PO4 DPPCX 186     238.000 132.500  53.800  0.00  0.00            
ATOM   3158  GL1 DPPCX 186     238.700 136.000  57.700  0.00  0.00            
ATOM   3159  GL2 DPPCX 186     238.000 140.000  57.900  0.00  0.00            
ATOM   3160  C1A DPPCX 186     240.700 137.800  61.600  0.00  0.00            
ATOM   3161  C2A DPPCX 186     239.700 139.000  65.700  0.00  0.00            
ATOM   3162  C3A DPPCX 186     241.500 139.400  70.300  0.00  0.00            
ATOM   3163  C4A DPPCX 186     242.000 140.200  74.500  0.00  0.00            
ATOM   3164  C1B DPPCX 186     236.200 141.400  62.300  0.00  0.00            
ATOM   3165  C2B DPPCX 186     237.000 143.600  65.400  0.00  0.00            
ATOM   3166  C3B DPPCX 186     238.800 147.300  67.700  0.00  0.00            
ATOM   3167  C4B DPPCX 186     237.900 152.100  70.700  0.00  0.00            
ATOM   3168  NC3 DPPCX 187     110.900 316.100  20.400  0.00  0.00            
ATOM   3169  PO4 DPPCX 187     114.900 315.900  22.300  0.00  0.00            
ATOM   3170  GL1 DPPCX 187     113.600 316.000  27.700  0.00  0.00            
ATOM   3171  GL2 DPPCX 187     113.200 313.100  29.100  0.00  0.00            
ATOM   3172  C1A DPPCX 187     109.300 316.800  29.300  0.00  0.00            
ATOM   3173  C2A DPPCX 187     105.500 315.200  31.100  0.00  0.00            
ATOM   3174  C3A DPPCX 187     105.900 311.400  32.800  0.00  0.00            
ATOM   3175  C4A DPPCX 187     108.100 308.900  31.500  0.00  0.00            
ATOM   3176  C1B DPPCX 187     113.900 314.100  33.700  0.00  0.00            
ATOM   3177  C2B DPPCX 187     112.500 315.400  38.800  0.00  0.00            
ATOM   3178  C3B DPPCX 187     110.600 315.800  43.800  0.00  0.00            
ATOM   3179  C4B DPPCX 187     107.400 313.200  45.500  0.00  0.00            
ATOM   3180  NC3 DPPCX 188      23.000 109.800  88.000  0.00  0.00            
ATOM   3181  PO4 DPPCX 188      22.200 106.800  91.000  0.00  0.00            
ATOM   3182  GL1 DPPCX 188      20.300 105.600  86.800  0.00  0.00            
ATOM   3183  GL2 DPPCX 188      22.300 106.100  84.200  0.00  0.00            
ATOM   3184  C1A DPPCX 188      16.500 102.300  83.900  0.00  0.00            
ATOM   3185  C2A DPPCX 188      14.200  98.900  82.600  0.00  0.00            
ATOM   3186  C3A DPPCX 188      13.700  96.700  79.200  0.00  0.00            
ATOM   3187  C4A DPPCX 188      17.100  95.300  75.700  0.00  0.00            
ATOM   3188  C1B DPPCX 188      24.900 107.200  80.900  0.00  0.00            
ATOM   3189  C2B DPPCX 188      25.100 106.100  76.100  0.00  0.00            
ATOM   3190  C3B DPPCX 188      24.400 104.000  72.100  0.00  0.00            
ATOM   3191  C4B DPPCX 188      20.700 103.100  69.200  0.00  0.00            
ATOM   3192  NC3 DPPCX 189     102.800 417.900  53.300  0.00  0.00            
ATOM   3193  PO4 DPPCX 189     103.800 412.500  55.000  0.00  0.00            
ATOM   3194  GL1 DPPCX 189     103.200 412.400  51.300  0.00  0.00            
ATOM   3195  GL2 DPPCX 189      99.900 411.800  51.300  0.00  0.00            
ATOM   3196  C1A DPPCX 189     101.800 413.700  47.000  0.00  0.00            
ATOM   3197  C2A DPPCX 189      99.800 412.200  43.700  0.00  0.00            
ATOM   3198  C3A DPPCX 189     100.300 412.400  38.400  0.00  0.00            
ATOM   3199  C4A DPPCX 189     100.600 411.100  35.000  0.00  0.00            
ATOM   3200  C1B DPPCX 189     100.400 408.700  47.800  0.00  0.00            
ATOM   3201  C2B DPPCX 189      99.500 407.600  42.900  0.00  0.00            
ATOM   3202  C3B DPPCX 189      97.100 409.000  39.200  0.00  0.00            
ATOM   3203  C4B DPPCX 189      97.200 407.200  34.300  0.00  0.00            
ATOM   3204  NC3 DPPCX 190     340.200 287.100  37.900  0.00  0.00            
ATOM   3205  PO4 DPPCX 190     339.200 282.200  39.100  0.00  0.00            
ATOM   3206  GL1 DPPCX 190     339.800 281.000  43.000  0.00  0.00            
ATOM   3207  GL2 DPPCX 190     337.700 279.700  43.600  0.00  0.00            
ATOM   3208  C1A DPPCX 190     341.200 279.100  47.300  0.00  0.00            
ATOM   3209  C2A DPPCX 190     343.600 278.200  50.100  0.00  0.00            
ATOM   3210  C3A DPPCX 190     345.200 277.800  54.200  0.00  0.00            
ATOM   3211  C4A DPPCX 190     344.600 277.900  57.600  0.00  0.00            
ATOM   3212  C1B DPPCX 190     336.700 278.900  48.900  0.00  0.00            
ATOM   3213  C2B DPPCX 190     335.100 276.800  52.000  0.00  0.00            
ATOM   3214  C3B DPPCX 190     334.500 278.300  56.500  0.00  0.00            
ATOM   3215  C4B DPPCX 190     331.500 277.600  61.000  0.00  0.00            
ATOM   3216  NC3 DPPCX 191     119.800 343.300  23.200  0.00  0.00            
ATOM   3217  PO4 DPPCX 191     117.800 348.000  23.200  0.00  0.00            
ATOM   3218  GL1 DPPCX 191     117.300 346.200  28.000  0.00  0.00            
ATOM   3219  GL2 DPPCX 191     117.100 343.200  27.700  0.00  0.00            
ATOM   3220  C1A DPPCX 191     117.900 347.700  30.900  0.00  0.00            
ATOM   3221  C2A DPPCX 191     118.000 347.700  34.700  0.00  0.00            
ATOM   3222  C3A DPPCX 191     117.700 347.500  39.500  0.00  0.00            
ATOM   3223  C4A DPPCX 191     114.600 349.600  41.700  0.00  0.00            
ATOM   3224  C1B DPPCX 191     117.600 342.800  32.300  0.00  0.00            
ATOM   3225  C2B DPPCX 191     117.200 342.200  36.100  0.00  0.00            
ATOM   3226  C3B DPPCX 191     115.900 342.700  40.300  0.00  0.00            
ATOM   3227  C4B DPPCX 191     115.900 344.500  44.200  0.00  0.00            
ATOM   3228  NC3 DPPCX 192     141.400 418.800  66.800  0.00  0.00            
ATOM   3229  PO4 DPPCX 192     144.700 418.500  62.800  0.00  0.00            
ATOM   3230  GL1 DPPCX 192     147.300 418.700  59.000  0.00  0.00            
ATOM   3231  GL2 DPPCX 192     151.100 419.700  58.400  0.00  0.00            
ATOM   3232  C1A DPPCX 192     147.200 416.200  55.200  0.00  0.00            
ATOM   3233  C2A DPPCX 192     148.800 416.000  51.600  0.00  0.00            
ATOM   3234  C3A DPPCX 192     148.800 414.900  48.100  0.00  0.00            
ATOM   3235  C4A DPPCX 192     150.700 414.100  44.700  0.00  0.00            
ATOM   3236  C1B DPPCX 192     148.700 420.800  54.100  0.00  0.00            
ATOM   3237  C2B DPPCX 192     145.500 419.600  50.600  0.00  0.00            
ATOM   3238  C3B DPPCX 192     144.100 417.900  47.100  0.00  0.00            
ATOM   3239  C4B DPPCX 192     146.400 416.000  43.600  0.00  0.00            
ATOM   3240  NC3 DPPCX 193     332.200  61.900  71.400  0.00  0.00            
ATOM   3241  PO4 DPPCX 193     329.800  65.800  69.800  0.00  0.00            
ATOM   3242  GL1 DPPCX 193     329.800  65.500  74.000  0.00  0.00            
ATOM   3243  GL2 DPPCX 193     331.100  67.800  74.700  0.00  0.00            
ATOM   3244  C1A DPPCX 193     328.900  62.000  77.200  0.00  0.00            
ATOM   3245  C2A DPPCX 193     327.100  62.600  82.100  0.00  0.00            
ATOM   3246  C3A DPPCX 193     325.100  64.800  86.100  0.00  0.00            
ATOM   3247  C4A DPPCX 193     322.500  63.600  90.000  0.00  0.00            
ATOM   3248  C1B DPPCX 193     328.500  67.200  78.600  0.00  0.00            
ATOM   3249  C2B DPPCX 193     327.400  69.100  82.500  0.00  0.00            
ATOM   3250  C3B DPPCX 193     328.200  69.400  86.900  0.00  0.00            
ATOM   3251  C4B DPPCX 193     330.900  68.800  89.900  0.00  0.00            
ATOM   3252  NC3 DPPCX 194     -24.300 284.800  15.800  0.00  0.00            
ATOM   3253  PO4 DPPCX 194     -20.900 286.800  15.900  0.00  0.00            
ATOM   3254  GL1 DPPCX 194     -24.000 285.700  20.300  0.00  0.00            
ATOM   3255  GL2 DPPCX 194     -22.400 282.200  19.300  0.00  0.00            
ATOM   3256  C1A DPPCX 194     -23.900 285.300  25.300  0.00  0.00            
ATOM   3257  C2A DPPCX 194     -23.400 283.400  28.100  0.00  0.00            
ATOM   3258  C3A DPPCX 194     -21.900 282.300  31.900  0.00  0.00            
ATOM   3259  C4A DPPCX 194     -19.300 280.300  34.900  0.00  0.00            
ATOM   3260  C1B DPPCX 194     -27.000 281.500  22.200  0.00  0.00            
ATOM   3261  C2B DPPCX 194     -28.000 281.500  26.800  0.00  0.00            
ATOM   3262  C3B DPPCX 194     -27.100 281.700  31.200  0.00  0.00            
ATOM   3263  C4B DPPCX 194     -27.900 280.700  35.900  0.00  0.00            
ATOM   3264  NC3 DPPCX 195     275.900 225.400  92.800  0.00  0.00            
ATOM   3265  PO4 DPPCX 195     272.600 224.000  90.500  0.00  0.00            
ATOM   3266  GL1 DPPCX 195     272.000 221.100  86.700  0.00  0.00            
ATOM   3267  GL2 DPPCX 195     268.600 221.400  86.200  0.00  0.00            
ATOM   3268  C1A DPPCX 195     271.000 217.100  85.000  0.00  0.00            
ATOM   3269  C2A DPPCX 195     268.800 214.600  82.800  0.00  0.00            
ATOM   3270  C3A DPPCX 195     271.200 213.800  79.000  0.00  0.00            
ATOM   3271  C4A DPPCX 195     272.600 215.900  75.400  0.00  0.00            
ATOM   3272  C1B DPPCX 195     269.100 223.400  82.500  0.00  0.00            
ATOM   3273  C2B DPPCX 195     267.400 224.200  78.600  0.00  0.00            
ATOM   3274  C3B DPPCX 195     267.200 222.700  75.200  0.00  0.00            
ATOM   3275  C4B DPPCX 195     268.100 220.000  72.600  0.00  0.00            
ATOM   3276  NC3 DPPCX 196     250.300 333.800  41.000  0.00  0.00            
ATOM   3277  PO4 DPPCX 196     247.300 336.000  42.400  0.00  0.00            
ATOM   3278  GL1 DPPCX 196     247.300 337.500  46.400  0.00  0.00            
ATOM   3279  GL2 DPPCX 196     249.200 335.400  48.700  0.00  0.00            
ATOM   3280  C1A DPPCX 196     246.900 340.100  49.100  0.00  0.00            
ATOM   3281  C2A DPPCX 196     243.700 342.900  50.800  0.00  0.00            
ATOM   3282  C3A DPPCX 196     240.500 343.900  49.800  0.00  0.00            
ATOM   3283  C4A DPPCX 196     236.000 345.300  51.200  0.00  0.00            
ATOM   3284  C1B DPPCX 196     249.900 336.800  52.500  0.00  0.00            
ATOM   3285  C2B DPPCX 196     250.800 339.400  55.300  0.00  0.00            
ATOM   3286  C3B DPPCX 196     251.800 342.400  58.500  0.00  0.00            
ATOM   3287  C4B DPPCX 196     254.300 347.000  60.600  0.00  0.00            
ATOM   3288  NC3 DPPCX 197     280.900 141.400  48.600  0.00  0.00            
ATOM   3289  PO4 DPPCX 197     281.700 136.600  50.600  0.00  0.00            
ATOM   3290  GL1 DPPCX 197     280.000 135.500  55.500  0.00  0.00            
ATOM   3291  GL2 DPPCX 197     280.800 133.100  57.300  0.00  0.00            
ATOM   3292  C1A DPPCX 197     278.600 137.800  59.000  0.00  0.00            
ATOM   3293  C2A DPPCX 197     278.200 137.500  64.000  0.00  0.00            
ATOM   3294  C3A DPPCX 197     279.100 137.700  68.700  0.00  0.00            
ATOM   3295  C4A DPPCX 197     277.300 138.500  73.200  0.00  0.00            
ATOM   3296  C1B DPPCX 197     282.300 134.500  60.800  0.00  0.00            
ATOM   3297  C2B DPPCX 197     282.900 136.600  64.300  0.00  0.00            
ATOM   3298  C3B DPPCX 197     284.100 137.000  69.100  0.00  0.00            
ATOM   3299  C4B DPPCX 197     282.800 135.500  72.500  0.00  0.00            
ATOM   3300  NC3 DPPCX 198     343.900 246.500  36.900  0.00  0.00            
ATOM   3301  PO4 DPPCX 198     346.700 244.500  40.000  0.00  0.00            
ATOM   3302  GL1 DPPCX 198     343.300 243.900  42.500  0.00  0.00            
ATOM   3303  GL2 DPPCX 198     345.700 241.900  44.700  0.00  0.00            
ATOM   3304  C1A DPPCX 198     339.800 243.100  45.800  0.00  0.00            
ATOM   3305  C2A DPPCX 198     338.600 242.200  50.500  0.00  0.00            
ATOM   3306  C3A DPPCX 198     339.500 240.800  53.900  0.00  0.00            
ATOM   3307  C4A DPPCX 198     338.000 239.000  58.500  0.00  0.00            
ATOM   3308  C1B DPPCX 198     344.100 241.700  48.800  0.00  0.00            
ATOM   3309  C2B DPPCX 198     343.900 241.500  53.900  0.00  0.00            
ATOM   3310  C3B DPPCX 198     342.300 242.200  58.500  0.00  0.00            
ATOM   3311  C4B DPPCX 198     339.400 242.900  62.000  0.00  0.00            
ATOM   3312  NC3 DPPCX 199     -20.500 291.900  59.000  0.00  0.00            
ATOM   3313  PO4 DPPCX 199     -20.300 295.100  57.300  0.00  0.00            
ATOM   3314  GL1 DPPCX 199     -17.100 293.300  55.400  0.00  0.00            
ATOM   3315  GL2 DPPCX 199     -16.100 289.100  54.700  0.00  0.00            
ATOM   3316  C1A DPPCX 199     -13.700 295.700  52.600  0.00  0.00            
ATOM   3317  C2A DPPCX 199     -13.200 297.200  48.800  0.00  0.00            
ATOM   3318  C3A DPPCX 199     -12.200 298.000  44.500  0.00  0.00            
ATOM   3319  C4A DPPCX 199     -13.600 297.100  40.300  0.00  0.00            
ATOM   3320  C1B DPPCX 199     -17.700 290.900  51.300  0.00  0.00            
ATOM   3321  C2B DPPCX 199     -19.700 293.100  48.400  0.00  0.00            
ATOM   3322  C3B DPPCX 199     -20.000 292.300  44.200  0.00  0.00            
ATOM   3323  C4B DPPCX 199     -20.000 290.700  40.400  0.00  0.00            
ATOM   3324  NC3 DPPCX 200     125.500 183.200  86.100  0.00  0.00            
ATOM   3325  PO4 DPPCX 200     122.800 180.000  84.100  0.00  0.00            
ATOM   3326  GL1 DPPCX 200     126.100 179.200  80.600  0.00  0.00            
ATOM   3327  GL2 DPPCX 200     126.300 175.900  81.400  0.00  0.00            
ATOM   3328  C1A DPPCX 200     130.000 179.900  78.300  0.00  0.00            
ATOM   3329  C2A DPPCX 200     131.100 180.800  73.500  0.00  0.00            
ATOM   3330  C3A DPPCX 200     129.400 177.000  71.700  0.00  0.00            
ATOM   3331  C4A DPPCX 200     128.100 176.200  67.400  0.00  0.00            
ATOM   3332  C1B DPPCX 200     127.600 174.300  77.300  0.00  0.00            
ATOM   3333  C2B DPPCX 200     128.100 172.600  74.100  0.00  0.00            
ATOM   3334  C3B DPPCX 200     126.100 171.400  70.900  0.00  0.00            
ATOM   3335  C4B DPPCX 200     122.300 172.800  68.500  0.00  0.00            
ATOM   3336  NC3 DPPCX 201     265.600 256.800  87.500  0.00  0.00            
ATOM   3337  PO4 DPPCX 201     267.500 261.600  86.900  0.00  0.00            
ATOM   3338  GL1 DPPCX 201     263.700 262.700  84.600  0.00  0.00            
ATOM   3339  GL2 DPPCX 201     261.600 260.000  85.700  0.00  0.00            
ATOM   3340  C1A DPPCX 201     261.200 264.300  82.000  0.00  0.00            
ATOM   3341  C2A DPPCX 201     258.200 262.300  78.600  0.00  0.00            
ATOM   3342  C3A DPPCX 201     257.100 263.100  74.500  0.00  0.00            
ATOM   3343  C4A DPPCX 201     257.500 264.600  70.700  0.00  0.00            
ATOM   3344  C1B DPPCX 201     261.400 259.100  81.300  0.00  0.00            
ATOM   3345  C2B DPPCX 201     260.300 256.200  77.300  0.00  0.00            
ATOM   3346  C3B DPPCX 201     260.000 253.800  73.600  0.00  0.00            
ATOM   3347  C4B DPPCX 201     257.900 255.100  69.900  0.00  0.00            
ATOM   3348  NC3 DPPCX 202      87.300 360.100  17.900  0.00  0.00            
ATOM   3349  PO4 DPPCX 202      84.400 357.300  18.100  0.00  0.00            
ATOM   3350  GL1 DPPCX 202      81.500 356.300  21.900  0.00  0.00            
ATOM   3351  GL2 DPPCX 202      81.400 353.300  21.100  0.00  0.00            
ATOM   3352  C1A DPPCX 202      80.900 357.400  25.600  0.00  0.00            
ATOM   3353  C2A DPPCX 202      80.100 356.500  29.400  0.00  0.00            
ATOM   3354  C3A DPPCX 202      79.600 354.800  34.400  0.00  0.00            
ATOM   3355  C4A DPPCX 202      81.900 352.300  36.200  0.00  0.00            
ATOM   3356  C1B DPPCX 202      81.400 352.500  25.000  0.00  0.00            
ATOM   3357  C2B DPPCX 202      80.400 351.600  29.100  0.00  0.00            
ATOM   3358  C3B DPPCX 202      78.200 350.300  32.900  0.00  0.00            
ATOM   3359  C4B DPPCX 202      74.300 351.400  35.600  0.00  0.00            
ATOM   3360  NC3 DPPCX 203     114.600  78.900 109.600  0.00  0.00            
ATOM   3361  PO4 DPPCX 203     110.500  80.400 107.700  0.00  0.00            
ATOM   3362  GL1 DPPCX 203     110.000  81.300 103.600  0.00  0.00            
ATOM   3363  GL2 DPPCX 203     107.200  80.500 102.400  0.00  0.00            
ATOM   3364  C1A DPPCX 203     112.700  80.900  99.700  0.00  0.00            
ATOM   3365  C2A DPPCX 203     113.000  83.500  96.200  0.00  0.00            
ATOM   3366  C3A DPPCX 203     113.400  82.900  91.500  0.00  0.00            
ATOM   3367  C4A DPPCX 203     113.900  81.500  87.200  0.00  0.00            
ATOM   3368  C1B DPPCX 203     108.700  77.300  99.200  0.00  0.00            
ATOM   3369  C2B DPPCX 203     107.600  77.200  95.300  0.00  0.00            
ATOM   3370  C3B DPPCX 203     107.300  75.700  90.600  0.00  0.00            
ATOM   3371  C4B DPPCX 203     109.300  76.500  86.100  0.00  0.00            
ATOM   3372  NC3 DPPCX 204     219.300 168.200  45.300  0.00  0.00            
ATOM   3373  PO4 DPPCX 204     215.400 168.800  49.500  0.00  0.00            
ATOM   3374  GL1 DPPCX 204     214.800 167.200  52.600  0.00  0.00            
ATOM   3375  GL2 DPPCX 204     213.000 164.000  52.700  0.00  0.00            
ATOM   3376  C1A DPPCX 204     213.000 167.200  56.100  0.00  0.00            
ATOM   3377  C2A DPPCX 204     209.000 166.100  58.000  0.00  0.00            
ATOM   3378  C3A DPPCX 204     207.100 164.800  62.400  0.00  0.00            
ATOM   3379  C4A DPPCX 204     204.600 164.500  66.100  0.00  0.00            
ATOM   3380  C1B DPPCX 204     213.800 160.000  52.700  0.00  0.00            
ATOM   3381  C2B DPPCX 204     213.600 156.700  57.000  0.00  0.00            
ATOM   3382  C3B DPPCX 204     211.700 156.500  60.700  0.00  0.00            
ATOM   3383  C4B DPPCX 204     211.200 157.900  65.300  0.00  0.00            
ATOM   3384  NC3 DPPCX 205     -28.500 125.600  90.200  0.00  0.00            
ATOM   3385  PO4 DPPCX 205     -24.900 127.500  87.300  0.00  0.00            
ATOM   3386  GL1 DPPCX 205     -24.500 125.100  83.500  0.00  0.00            
ATOM   3387  GL2 DPPCX 205     -23.500 121.800  82.400  0.00  0.00            
ATOM   3388  C1A DPPCX 205     -26.600 124.400  79.300  0.00  0.00            
ATOM   3389  C2A DPPCX 205     -26.900 122.100  77.100  0.00  0.00            
ATOM   3390  C3A DPPCX 205     -27.600 121.700  72.800  0.00  0.00            
ATOM   3391  C4A DPPCX 205     -27.400 121.200  69.000  0.00  0.00            
ATOM   3392  C1B DPPCX 205     -21.900 120.700  78.700  0.00  0.00            
ATOM   3393  C2B DPPCX 205     -22.600 119.600  74.600  0.00  0.00            
ATOM   3394  C3B DPPCX 205     -23.700 119.000  71.400  0.00  0.00            
ATOM   3395  C4B DPPCX 205     -22.000 118.800  67.800  0.00  0.00            
ATOM   3396  NC3 DPPCX 206     362.700 340.600  35.200  0.00  0.00            
ATOM   3397  PO4 DPPCX 206     366.100 342.100  35.900  0.00  0.00            
ATOM   3398  GL1 DPPCX 206     366.800 339.500  39.200  0.00  0.00            
ATOM   3399  GL2 DPPCX 206     363.900 340.600  40.200  0.00  0.00            
ATOM   3400  C1A DPPCX 206     367.200 338.700  43.200  0.00  0.00            
ATOM   3401  C2A DPPCX 206     366.600 337.900  46.900  0.00  0.00            
ATOM   3402  C3A DPPCX 206     366.900 337.700  51.200  0.00  0.00            
ATOM   3403  C4A DPPCX 206     366.400 336.300  55.900  0.00  0.00            
ATOM   3404  C1B DPPCX 206     361.500 339.200  42.700  0.00  0.00            
ATOM   3405  C2B DPPCX 206     359.400 337.300  46.500  0.00  0.00            
ATOM   3406  C3B DPPCX 206     361.800 337.200  50.300  0.00  0.00            
ATOM   3407  C4B DPPCX 206     363.700 333.800  52.500  0.00  0.00            
ATOM   3408  NC3 DPPCX 207      37.200 281.500  12.300  0.00  0.00            
ATOM   3409  PO4 DPPCX 207      37.900 287.000  12.200  0.00  0.00            
ATOM   3410  GL1 DPPCX 207      41.600 285.500  14.300  0.00  0.00            
ATOM   3411  GL2 DPPCX 207      41.500 283.700  15.400  0.00  0.00            
ATOM   3412  C1A DPPCX 207      45.300 286.000  18.300  0.00  0.00            
ATOM   3413  C2A DPPCX 207      46.700 289.200  21.100  0.00  0.00            
ATOM   3414  C3A DPPCX 207      45.100 290.100  25.500  0.00  0.00            
ATOM   3415  C4A DPPCX 207      44.000 288.800  28.900  0.00  0.00            
ATOM   3416  C1B DPPCX 207      41.200 283.200  19.200  0.00  0.00            
ATOM   3417  C2B DPPCX 207      38.300 284.300  22.200  0.00  0.00            
ATOM   3418  C3B DPPCX 207      35.300 285.300  24.100  0.00  0.00            
ATOM   3419  C4B DPPCX 207      33.900 288.000  20.700  0.00  0.00            
ATOM   3420  NC3 DPPCX 208      63.500 297.700  13.800  0.00  0.00            
ATOM   3421  PO4 DPPCX 208      61.600 301.800  13.600  0.00  0.00            
ATOM   3422  GL1 DPPCX 208      59.100 301.300  17.100  0.00  0.00            
ATOM   3423  GL2 DPPCX 208      60.200 303.000  20.000  0.00  0.00            
ATOM   3424  C1A DPPCX 208      55.500 301.300  19.800  0.00  0.00            
ATOM   3425  C2A DPPCX 208      54.500 302.800  23.600  0.00  0.00            
ATOM   3426  C3A DPPCX 208      58.100 303.200  26.600  0.00  0.00            
ATOM   3427  C4A DPPCX 208      61.600 300.800  25.500  0.00  0.00            
ATOM   3428  C1B DPPCX 208      58.800 305.000  22.500  0.00  0.00            
ATOM   3429  C2B DPPCX 208      59.200 309.100  23.900  0.00  0.00            
ATOM   3430  C3B DPPCX 208      56.100 312.200  25.300  0.00  0.00            
ATOM   3431  C4B DPPCX 208      56.000 315.200  28.500  0.00  0.00            
ATOM   3432  NC3 DPPCX 209     237.300 161.500  90.200  0.00  0.00            
ATOM   3433  PO4 DPPCX 209     240.700 164.600  91.600  0.00  0.00            
ATOM   3434  GL1 DPPCX 209     241.600 166.300  87.100  0.00  0.00            
ATOM   3435  GL2 DPPCX 209     239.700 164.000  86.500  0.00  0.00            
ATOM   3436  C1A DPPCX 209     241.500 168.000  82.700  0.00  0.00            
ATOM   3437  C2A DPPCX 209     240.800 169.000  78.200  0.00  0.00            
ATOM   3438  C3A DPPCX 209     242.600 168.700  73.600  0.00  0.00            
ATOM   3439  C4A DPPCX 209     244.200 171.700  70.100  0.00  0.00            
ATOM   3440  C1B DPPCX 209     237.900 164.300  82.100  0.00  0.00            
ATOM   3441  C2B DPPCX 209     235.800 167.500  79.000  0.00  0.00            
ATOM   3442  C3B DPPCX 209     234.700 168.100  74.400  0.00  0.00            
ATOM   3443  C4B DPPCX 209     233.200 165.400  71.000  0.00  0.00            
ATOM   3444  NC3 DPPCX 210     210.700 319.800  39.000  0.00  0.00            
ATOM   3445  PO4 DPPCX 210     211.300 322.300  42.100  0.00  0.00            
ATOM   3446  GL1 DPPCX 210     211.300 320.500  46.000  0.00  0.00            
ATOM   3447  GL2 DPPCX 210     211.800 323.400  48.000  0.00  0.00            
ATOM   3448  C1A DPPCX 210     209.500 318.400  49.700  0.00  0.00            
ATOM   3449  C2A DPPCX 210     209.400 319.100  54.000  0.00  0.00            
ATOM   3450  C3A DPPCX 210     207.400 319.000  57.500  0.00  0.00            
ATOM   3451  C4A DPPCX 210     206.100 317.000  60.400  0.00  0.00            
ATOM   3452  C1B DPPCX 210     210.200 325.600  51.000  0.00  0.00            
ATOM   3453  C2B DPPCX 210     210.000 325.700  55.500  0.00  0.00            
ATOM   3454  C3B DPPCX 210     208.400 325.000  59.600  0.00  0.00            
ATOM   3455  C4B DPPCX 210     205.700 322.100  62.000  0.00  0.00            
ATOM   3456  NC3 DPPCX 211      55.800 103.000  47.700  0.00  0.00            
ATOM   3457  PO4 DPPCX 211      60.300 103.900  49.500  0.00  0.00            
ATOM   3458  GL1 DPPCX 211      61.000 104.600  53.700  0.00  0.00            
ATOM   3459  GL2 DPPCX 211      60.300 102.700  55.900  0.00  0.00            
ATOM   3460  C1A DPPCX 211      64.700 108.000  56.600  0.00  0.00            
ATOM   3461  C2A DPPCX 211      66.600 109.000  60.900  0.00  0.00            
ATOM   3462  C3A DPPCX 211      67.000 109.600  65.300  0.00  0.00            
ATOM   3463  C4A DPPCX 211      69.500 109.300  69.100  0.00  0.00            
ATOM   3464  C1B DPPCX 211      59.300 104.700  58.700  0.00  0.00            
ATOM   3465  C2B DPPCX 211      59.800 105.200  62.400  0.00  0.00            
ATOM   3466  C3B DPPCX 211      59.700 107.300  65.800  0.00  0.00            
ATOM   3467  C4B DPPCX 211      58.500 108.400  69.400  0.00  0.00            
ATOM   3468  NC3 DPPCX 212     256.800 253.300  88.400  0.00  0.00            
ATOM   3469  PO4 DPPCX 212     260.100 252.500  87.000  0.00  0.00            
ATOM   3470  GL1 DPPCX 212     257.100 251.100  83.500  0.00  0.00            
ATOM   3471  GL2 DPPCX 212     258.600 253.100  82.100  0.00  0.00            
ATOM   3472  C1A DPPCX 212     253.600 248.700  81.400  0.00  0.00            
ATOM   3473  C2A DPPCX 212     253.400 247.100  77.200  0.00  0.00            
ATOM   3474  C3A DPPCX 212     256.300 244.800  74.400  0.00  0.00            
ATOM   3475  C4A DPPCX 212     258.200 240.900  71.300  0.00  0.00            
ATOM   3476  C1B DPPCX 212     256.100 252.800  78.400  0.00  0.00            
ATOM   3477  C2B DPPCX 212     254.500 253.500  74.100  0.00  0.00            
ATOM   3478  C3B DPPCX 212     251.600 252.900  72.200  0.00  0.00            
ATOM   3479  C4B DPPCX 212     251.800 248.600  71.600  0.00  0.00            
ATOM   3480  NC3 DPPCX 213     390.900 386.200  31.900  0.00  0.00            
ATOM   3481  PO4 DPPCX 213     386.500 384.500  31.800  0.00  0.00            
ATOM   3482  GL1 DPPCX 213     386.000 383.200  35.300  0.00  0.00            
ATOM   3483  GL2 DPPCX 213     389.000 385.500  37.800  0.00  0.00            
ATOM   3484  C1A DPPCX 213     384.500 383.600  39.600  0.00  0.00            
ATOM   3485  C2A DPPCX 213     384.400 385.000  42.700  0.00  0.00            
ATOM   3486  C3A DPPCX 213     384.700 385.500  47.700  0.00  0.00            
ATOM   3487  C4A DPPCX 213     383.200 386.500  51.500  0.00  0.00            
ATOM   3488  C1B DPPCX 213     387.100 388.500  40.700  0.00  0.00            
ATOM   3489  C2B DPPCX 213     384.400 390.000  44.700  0.00  0.00            
ATOM   3490  C3B DPPCX 213     383.000 390.900  48.600  0.00  0.00            
ATOM   3491  C4B DPPCX 213     378.600 389.700  51.000  0.00  0.00            
ATOM   3492  NC3 DPPCX 214     386.700 355.900  34.200  0.00  0.00            
ATOM   3493  PO4 DPPCX 214     388.900 359.700  36.600  0.00  0.00            
ATOM   3494  GL1 DPPCX 214     387.700 361.800  39.600  0.00  0.00            
ATOM   3495  GL2 DPPCX 214     387.900 364.500  39.500  0.00  0.00            
ATOM   3496  C1A DPPCX 214     389.000 362.200  44.000  0.00  0.00            
ATOM   3497  C2A DPPCX 214     387.000 363.000  46.700  0.00  0.00            
ATOM   3498  C3A DPPCX 214     386.600 362.800  50.800  0.00  0.00            
ATOM   3499  C4A DPPCX 214     384.700 363.400  54.700  0.00  0.00            
ATOM   3500  C1B DPPCX 214     385.300 365.700  43.100  0.00  0.00            
ATOM   3501  C2B DPPCX 214     385.000 367.700  48.500  0.00  0.00            
ATOM   3502  C3B DPPCX 214     382.700 368.100  52.600  0.00  0.00            
ATOM   3503  C4B DPPCX 214     379.800 369.900  55.800  0.00  0.00            
ATOM   3504  NC3 DPPCX 215     168.700 485.700  48.200  0.00  0.00            
ATOM   3505  PO4 DPPCX 215     165.400 485.000  43.800  0.00  0.00            
ATOM   3506  GL1 DPPCX 215     167.400 485.600  40.100  0.00  0.00            
ATOM   3507  GL2 DPPCX 215     169.900 486.400  38.900  0.00  0.00            
ATOM   3508  C1A DPPCX 215     165.900 487.400  36.300  0.00  0.00            
ATOM   3509  C2A DPPCX 215     167.200 486.100  31.500  0.00  0.00            
ATOM   3510  C3A DPPCX 215     169.000 485.200  27.700  0.00  0.00            
ATOM   3511  C4A DPPCX 215     172.200 485.000  24.400  0.00  0.00            
ATOM   3512  C1B DPPCX 215     172.300 487.300  36.200  0.00  0.00            
ATOM   3513  C2B DPPCX 215     172.400 486.800  32.900  0.00  0.00            
ATOM   3514  C3B DPPCX 215     174.000 486.500  30.100  0.00  0.00            
ATOM   3515  C4B DPPCX 215     173.900 488.800  27.100  0.00  0.00            
ATOM   3516  NC3 DPPCX 216     407.800 422.700  29.400  0.00  0.00            
ATOM   3517  PO4 DPPCX 216     407.700 426.900  26.600  0.00  0.00            
ATOM   3518  GL1 DPPCX 216     408.300 427.000  31.600  0.00  0.00            
ATOM   3519  GL2 DPPCX 216     406.200 427.700  32.600  0.00  0.00            
ATOM   3520  C1A DPPCX 216     409.300 426.300  36.000  0.00  0.00            
ATOM   3521  C2A DPPCX 216     409.200 425.400  39.800  0.00  0.00            
ATOM   3522  C3A DPPCX 216     410.200 424.400  44.600  0.00  0.00            
ATOM   3523  C4A DPPCX 216     410.400 421.100  47.500  0.00  0.00            
ATOM   3524  C1B DPPCX 216     402.100 427.300  35.300  0.00  0.00            
ATOM   3525  C2B DPPCX 216     399.300 425.900  38.100  0.00  0.00            
ATOM   3526  C3B DPPCX 216     400.400 425.600  41.400  0.00  0.00            
ATOM   3527  C4B DPPCX 216     401.000 426.200  46.100  0.00  0.00            
ATOM   3528  NC3 DPPCX 217     358.600 435.500  66.100  0.00  0.00            
ATOM   3529  PO4 DPPCX 217     363.200 436.100  66.300  0.00  0.00            
ATOM   3530  GL1 DPPCX 217     364.500 436.300  61.500  0.00  0.00            
ATOM   3531  GL2 DPPCX 217     363.500 438.000  58.300  0.00  0.00            
ATOM   3532  C1A DPPCX 217     364.500 432.900  58.800  0.00  0.00            
ATOM   3533  C2A DPPCX 217     363.800 432.100  53.600  0.00  0.00            
ATOM   3534  C3A DPPCX 217     365.900 430.600  50.700  0.00  0.00            
ATOM   3535  C4A DPPCX 217     368.700 429.500  46.900  0.00  0.00            
ATOM   3536  C1B DPPCX 217     364.100 437.100  53.000  0.00  0.00            
ATOM   3537  C2B DPPCX 217     362.600 435.200  49.100  0.00  0.00            
ATOM   3538  C3B DPPCX 217     361.900 430.900  47.100  0.00  0.00            
ATOM   3539  C4B DPPCX 217     363.100 426.700  47.900  0.00  0.00            
ATOM   3540  NC3 DPPCX 218      66.400 421.200  50.000  0.00  0.00            
ATOM   3541  PO4 DPPCX 218      62.100 421.900  47.900  0.00  0.00            
ATOM   3542  GL1 DPPCX 218      62.900 421.100  43.700  0.00  0.00            
ATOM   3543  GL2 DPPCX 218      63.000 418.300  44.700  0.00  0.00            
ATOM   3544  C1A DPPCX 218      62.300 419.400  39.600  0.00  0.00            
ATOM   3545  C2A DPPCX 218      62.500 419.000  35.300  0.00  0.00            
ATOM   3546  C3A DPPCX 218      63.900 417.700  30.300  0.00  0.00            
ATOM   3547  C4A DPPCX 218      61.700 418.200  26.600  0.00  0.00            
ATOM   3548  C1B DPPCX 218      67.200 419.100  42.400  0.00  0.00            
ATOM   3549  C2B DPPCX 218      67.400 419.500  38.200  0.00  0.00            
ATOM   3550  C3B DPPCX 218      67.500 421.000  34.200  0.00  0.00            
ATOM   3551  C4B DPPCX 218      68.000 422.400  30.000  0.00  0.00            
ATOM   3552  NC3 DPPCX 219     372.500 168.400  96.600  0.00  0.00            
ATOM   3553  PO4 DPPCX 219     370.200 165.300  94.300  0.00  0.00            
ATOM   3554  GL1 DPPCX 219     371.000 165.500  90.100  0.00  0.00            
ATOM   3555  GL2 DPPCX 219     371.200 168.900  90.800  0.00  0.00            
ATOM   3556  C1A DPPCX 219     373.700 165.600  85.900  0.00  0.00            
ATOM   3557  C2A DPPCX 219     376.800 165.900  82.500  0.00  0.00            
ATOM   3558  C3A DPPCX 219     376.100 163.800  78.300  0.00  0.00            
ATOM   3559  C4A DPPCX 219     373.100 164.600  75.300  0.00  0.00            
ATOM   3560  C1B DPPCX 219     369.500 168.600  87.000  0.00  0.00            
ATOM   3561  C2B DPPCX 219     369.000 166.700  82.500  0.00  0.00            
ATOM   3562  C3B DPPCX 219     367.300 164.600  79.400  0.00  0.00            
ATOM   3563  C4B DPPCX 219     366.700 165.700  74.500  0.00  0.00            
ATOM   3564  NC3 DPPCX 220     429.100 311.700  83.300  0.00  0.00            
ATOM   3565  PO4 DPPCX 220     427.000 309.200  81.100  0.00  0.00            
ATOM   3566  GL1 DPPCX 220     427.500 308.700  76.700  0.00  0.00            
ATOM   3567  GL2 DPPCX 220     424.200 309.400  75.500  0.00  0.00            
ATOM   3568  C1A DPPCX 220     427.800 307.700  72.200  0.00  0.00            
ATOM   3569  C2A DPPCX 220     429.000 308.300  67.800  0.00  0.00            
ATOM   3570  C3A DPPCX 220     432.000 308.500  64.000  0.00  0.00            
ATOM   3571  C4A DPPCX 220     434.900 310.200  60.600  0.00  0.00            
ATOM   3572  C1B DPPCX 220     423.500 309.500  71.100  0.00  0.00            
ATOM   3573  C2B DPPCX 220     424.600 311.200  67.200  0.00  0.00            
ATOM   3574  C3B DPPCX 220     426.500 309.400  63.800  0.00  0.00            
ATOM   3575  C4B DPPCX 220     429.700 309.800  60.100  0.00  0.00            
ATOM   3576  NC3 DPPCX 221     235.300 101.900 109.700  0.00  0.00            
ATOM   3577  PO4 DPPCX 221     233.500 104.200 105.800  0.00  0.00            
ATOM   3578  GL1 DPPCX 221     235.300 103.100 101.700  0.00  0.00            
ATOM   3579  GL2 DPPCX 221     237.900 105.700  99.900  0.00  0.00            
ATOM   3580  C1A DPPCX 221     236.700 100.800  98.600  0.00  0.00            
ATOM   3581  C2A DPPCX 221     235.100  98.400  95.300  0.00  0.00            
ATOM   3582  C3A DPPCX 221     235.200  97.200  91.800  0.00  0.00            
ATOM   3583  C4A DPPCX 221     236.500  96.300  87.700  0.00  0.00            
ATOM   3584  C1B DPPCX 221     236.100 105.000  96.400  0.00  0.00            
ATOM   3585  C2B DPPCX 221     234.400 105.400  91.600  0.00  0.00            
ATOM   3586  C3B DPPCX 221     231.200 106.700  89.800  0.00  0.00            
ATOM   3587  C4B DPPCX 221     228.200 109.300  92.300  0.00  0.00            
ATOM   3588  NC3 DPPCX 222     111.300 211.900  81.400  0.00  0.00            
ATOM   3589  PO4 DPPCX 222     113.700 207.900  80.700  0.00  0.00            
ATOM   3590  GL1 DPPCX 222     113.000 206.600  76.900  0.00  0.00            
ATOM   3591  GL2 DPPCX 222     113.800 203.500  77.800  0.00  0.00            
ATOM   3592  C1A DPPCX 222     110.100 205.400  73.100  0.00  0.00            
ATOM   3593  C2A DPPCX 222     110.200 205.100  70.100  0.00  0.00            
ATOM   3594  C3A DPPCX 222     111.100 203.700  65.900  0.00  0.00            
ATOM   3595  C4A DPPCX 222     111.200 202.500  61.900  0.00  0.00            
ATOM   3596  C1B DPPCX 222     114.700 203.700  72.500  0.00  0.00            
ATOM   3597  C2B DPPCX 222     115.400 202.600  68.200  0.00  0.00            
ATOM   3598  C3B DPPCX 222     116.700 202.700  64.700  0.00  0.00            
ATOM   3599  C4B DPPCX 222     115.600 203.800  59.400  0.00  0.00            
ATOM   3600  NC3 DPPCX 223      88.200 479.500  37.100  0.00  0.00            
ATOM   3601  PO4 DPPCX 223      93.100 480.000  37.400  0.00  0.00            
ATOM   3602  GL1 DPPCX 223      91.600 480.800  33.100  0.00  0.00            
ATOM   3603  GL2 DPPCX 223      88.600 480.700  32.000  0.00  0.00            
ATOM   3604  C1A DPPCX 223      92.700 481.200  28.900  0.00  0.00            
ATOM   3605  C2A DPPCX 223      92.300 480.900  24.200  0.00  0.00            
ATOM   3606  C3A DPPCX 223      94.200 481.800  20.900  0.00  0.00            
ATOM   3607  C4A DPPCX 223      96.400 480.700  17.400  0.00  0.00            
ATOM   3608  C1B DPPCX 223      86.400 478.400  29.800  0.00  0.00            
ATOM   3609  C2B DPPCX 223      86.600 477.200  26.100  0.00  0.00            
ATOM   3610  C3B DPPCX 223      88.400 475.700  22.300  0.00  0.00            
ATOM   3611  C4B DPPCX 223      88.100 476.200  18.200  0.00  0.00            
ATOM   3612  NC3 DPPCX 224      52.900 254.400  20.100  0.00  0.00            
ATOM   3613  PO4 DPPCX 224      53.300 249.800  20.200  0.00  0.00            
ATOM   3614  GL1 DPPCX 224      52.200 247.800  24.100  0.00  0.00            
ATOM   3615  GL2 DPPCX 224      51.700 244.700  24.100  0.00  0.00            
ATOM   3616  C1A DPPCX 224      54.000 249.800  28.400  0.00  0.00            
ATOM   3617  C2A DPPCX 224      55.300 252.600  32.400  0.00  0.00            
ATOM   3618  C3A DPPCX 224      55.900 252.800  37.700  0.00  0.00            
ATOM   3619  C4A DPPCX 224      57.100 249.700  40.700  0.00  0.00            
ATOM   3620  C1B DPPCX 224      50.100 245.600  29.700  0.00  0.00            
ATOM   3621  C2B DPPCX 224      49.800 245.500  34.200  0.00  0.00            
ATOM   3622  C3B DPPCX 224      48.200 247.000  38.600  0.00  0.00            
ATOM   3623  C4B DPPCX 224      47.800 245.600  42.700  0.00  0.00            
ATOM   3624  NC3 DPPCX 225     291.300 277.100  41.600  0.00  0.00            
ATOM   3625  PO4 DPPCX 225     290.700 281.400  42.500  0.00  0.00            
ATOM   3626  GL1 DPPCX 225     288.900 279.400  46.000  0.00  0.00            
ATOM   3627  GL2 DPPCX 225     287.800 275.800  44.600  0.00  0.00            
ATOM   3628  C1A DPPCX 225     287.200 277.000  50.000  0.00  0.00            
ATOM   3629  C2A DPPCX 225     286.400 275.800  54.000  0.00  0.00            
ATOM   3630  C3A DPPCX 225     286.900 275.500  58.400  0.00  0.00            
ATOM   3631  C4A DPPCX 225     288.800 274.200  63.600  0.00  0.00            
ATOM   3632  C1B DPPCX 225     287.100 272.400  47.800  0.00  0.00            
ATOM   3633  C2B DPPCX 225     288.300 269.900  50.800  0.00  0.00            
ATOM   3634  C3B DPPCX 225     290.600 270.200  54.900  0.00  0.00            
ATOM   3635  C4B DPPCX 225     290.700 271.400  58.600  0.00  0.00            
ATOM   3636  NC3 DPPCX 226     290.000 128.100  49.800  0.00  0.00            
ATOM   3637  PO4 DPPCX 226     289.200 126.500  54.600  0.00  0.00            
ATOM   3638  GL1 DPPCX 226     290.100 126.600  59.600  0.00  0.00            
ATOM   3639  GL2 DPPCX 226     288.300 124.900  61.600  0.00  0.00            
ATOM   3640  C1A DPPCX 226     290.700 128.400  63.600  0.00  0.00            
ATOM   3641  C2A DPPCX 226     289.200 129.000  68.800  0.00  0.00            
ATOM   3642  C3A DPPCX 226     290.000 129.000  73.200  0.00  0.00            
ATOM   3643  C4A DPPCX 226     287.000 131.300  76.300  0.00  0.00            
ATOM   3644  C1B DPPCX 226     286.300 125.200  65.600  0.00  0.00            
ATOM   3645  C2B DPPCX 226     285.000 127.000  69.600  0.00  0.00            
ATOM   3646  C3B DPPCX 226     282.700 129.900  70.900  0.00  0.00            
ATOM   3647  C4B DPPCX 226     279.900 130.800  74.200  0.00  0.00            
ATOM   3648  NC3 DPPCX 227     229.600 199.500  90.000  0.00  0.00            
ATOM   3649  PO4 DPPCX 227     234.400 200.100  90.500  0.00  0.00            
ATOM   3650  GL1 DPPCX 227     238.300 198.500  88.100  0.00  0.00            
ATOM   3651  GL2 DPPCX 227     237.500 198.500  84.400  0.00  0.00            
ATOM   3652  C1A DPPCX 227     241.200 201.000  86.400  0.00  0.00            
ATOM   3653  C2A DPPCX 227     241.300 202.100  81.800  0.00  0.00            
ATOM   3654  C3A DPPCX 227     242.300 204.000  77.900  0.00  0.00            
ATOM   3655  C4A DPPCX 227     245.700 205.600  76.000  0.00  0.00            
ATOM   3656  C1B DPPCX 227     235.200 196.400  81.400  0.00  0.00            
ATOM   3657  C2B DPPCX 227     237.200 195.000  77.600  0.00  0.00            
ATOM   3658  C3B DPPCX 227     237.200 193.100  74.200  0.00  0.00            
ATOM   3659  C4B DPPCX 227     236.000 192.000  70.800  0.00  0.00            
ATOM   3660  NC3 DPPCX 228     387.400 381.200  74.600  0.00  0.00            
ATOM   3661  PO4 DPPCX 228     385.000 379.200  77.200  0.00  0.00            
ATOM   3662  GL1 DPPCX 228     385.100 376.100  73.800  0.00  0.00            
ATOM   3663  GL2 DPPCX 228     387.600 374.400  73.200  0.00  0.00            
ATOM   3664  C1A DPPCX 228     384.900 376.800  68.800  0.00  0.00            
ATOM   3665  C2A DPPCX 228     384.400 377.200  64.800  0.00  0.00            
ATOM   3666  C3A DPPCX 228     382.900 375.100  61.200  0.00  0.00            
ATOM   3667  C4A DPPCX 228     380.900 371.000  60.200  0.00  0.00            
ATOM   3668  C1B DPPCX 228     388.500 373.100  68.100  0.00  0.00            
ATOM   3669  C2B DPPCX 228     390.000 376.200  66.000  0.00  0.00            
ATOM   3670  C3B DPPCX 228     388.700 374.800  61.600  0.00  0.00            
ATOM   3671  C4B DPPCX 228     390.400 372.100  58.100  0.00  0.00            
ATOM   3672  NC3 DPPCX 229     184.900 129.000  95.000  0.00  0.00            
ATOM   3673  PO4 DPPCX 229     181.300 130.400  95.500  0.00  0.00            
ATOM   3674  GL1 DPPCX 229     180.700 127.700  91.200  0.00  0.00            
ATOM   3675  GL2 DPPCX 229     182.100 125.200  92.000  0.00  0.00            
ATOM   3676  C1A DPPCX 229     182.100 129.800  87.300  0.00  0.00            
ATOM   3677  C2A DPPCX 229     182.300 131.000  83.600  0.00  0.00            
ATOM   3678  C3A DPPCX 229     182.300 130.500  78.900  0.00  0.00            
ATOM   3679  C4A DPPCX 229     179.800 126.800  76.300  0.00  0.00            
ATOM   3680  C1B DPPCX 229     181.600 124.500  87.500  0.00  0.00            
ATOM   3681  C2B DPPCX 229     180.500 126.200  82.600  0.00  0.00            
ATOM   3682  C3B DPPCX 229     177.100 128.400  80.900  0.00  0.00            
ATOM   3683  C4B DPPCX 229     173.600 131.200  83.400  0.00  0.00            
ATOM   3684  NC3 DPPCX 230     143.800 258.400  39.500  0.00  0.00            
ATOM   3685  PO4 DPPCX 230     141.500 262.000  39.800  0.00  0.00            
ATOM   3686  GL1 DPPCX 230     141.100 260.000  43.500  0.00  0.00            
ATOM   3687  GL2 DPPCX 230     142.600 256.700  44.100  0.00  0.00            
ATOM   3688  C1A DPPCX 230     138.500 261.100  46.800  0.00  0.00            
ATOM   3689  C2A DPPCX 230     138.700 261.800  51.000  0.00  0.00            
ATOM   3690  C3A DPPCX 230     136.100 263.000  53.700  0.00  0.00            
ATOM   3691  C4A DPPCX 230     135.300 262.100  58.100  0.00  0.00            
ATOM   3692  C1B DPPCX 230     143.200 259.300  48.000  0.00  0.00            
ATOM   3693  C2B DPPCX 230     144.000 260.500  52.500  0.00  0.00            
ATOM   3694  C3B DPPCX 230     141.200 260.500  55.900  0.00  0.00            
ATOM   3695  C4B DPPCX 230     140.400 261.600  61.000  0.00  0.00            
ATOM   3696  NC3 DPPCX 231     110.900 385.800  19.400  0.00  0.00            
ATOM   3697  PO4 DPPCX 231     111.500 389.400  17.400  0.00  0.00            
ATOM   3698  GL1 DPPCX 231     109.000 390.900  21.400  0.00  0.00            
ATOM   3699  GL2 DPPCX 231     105.800 392.800  20.000  0.00  0.00            
ATOM   3700  C1A DPPCX 231     105.900 390.400  25.100  0.00  0.00            
ATOM   3701  C2A DPPCX 231     107.400 392.400  29.100  0.00  0.00            
ATOM   3702  C3A DPPCX 231     107.600 393.000  33.300  0.00  0.00            
ATOM   3703  C4A DPPCX 231     108.800 389.000  36.500  0.00  0.00            
ATOM   3704  C1B DPPCX 231     104.400 394.900  24.200  0.00  0.00            
ATOM   3705  C2B DPPCX 231     103.600 395.800  28.000  0.00  0.00            
ATOM   3706  C3B DPPCX 231     103.600 396.100  31.600  0.00  0.00            
ATOM   3707  C4B DPPCX 231     102.300 398.300  35.600  0.00  0.00            
ATOM   3708  NC3 DPPCX 232      84.600 344.200  66.700  0.00  0.00            
ATOM   3709  PO4 DPPCX 232      84.000 347.000  61.700  0.00  0.00            
ATOM   3710  GL1 DPPCX 232      85.700 345.300  58.800  0.00  0.00            
ATOM   3711  GL2 DPPCX 232      84.400 345.700  56.400  0.00  0.00            
ATOM   3712  C1A DPPCX 232      89.000 343.500  56.100  0.00  0.00            
ATOM   3713  C2A DPPCX 232      89.300 341.400  52.900  0.00  0.00            
ATOM   3714  C3A DPPCX 232      89.700 340.200  48.900  0.00  0.00            
ATOM   3715  C4A DPPCX 232      92.400 342.000  46.000  0.00  0.00            
ATOM   3716  C1B DPPCX 232      86.100 344.900  52.400  0.00  0.00            
ATOM   3717  C2B DPPCX 232      85.000 343.000  48.800  0.00  0.00            
ATOM   3718  C3B DPPCX 232      85.900 342.800  44.200  0.00  0.00            
ATOM   3719  C4B DPPCX 232      89.100 340.400  42.200  0.00  0.00            
ATOM   3720  NC3 DPPCX 233      72.700 376.800  15.700  0.00  0.00            
ATOM   3721  PO4 DPPCX 233      70.500 378.800  12.700  0.00  0.00            
ATOM   3722  GL1 DPPCX 233      71.300 381.400  16.700  0.00  0.00            
ATOM   3723  GL2 DPPCX 233      74.200 381.400  17.800  0.00  0.00            
ATOM   3724  C1A DPPCX 233      68.000 381.500  21.300  0.00  0.00            
ATOM   3725  C2A DPPCX 233      67.700 381.600  25.400  0.00  0.00            
ATOM   3726  C3A DPPCX 233      67.400 379.800  30.400  0.00  0.00            
ATOM   3727  C4A DPPCX 233      69.000 381.600  33.700  0.00  0.00            
ATOM   3728  C1B DPPCX 233      72.900 381.800  21.800  0.00  0.00            
ATOM   3729  C2B DPPCX 233      71.200 385.100  24.700  0.00  0.00            
ATOM   3730  C3B DPPCX 233      70.900 389.100  25.200  0.00  0.00            
ATOM   3731  C4B DPPCX 233      69.700 392.900  22.500  0.00  0.00            
ATOM   3732  NC3 DPPCX 234     146.700 436.700  60.500  0.00  0.00            
ATOM   3733  PO4 DPPCX 234     149.200 435.700  57.100  0.00  0.00            
ATOM   3734  GL1 DPPCX 234     148.400 434.100  53.100  0.00  0.00            
ATOM   3735  GL2 DPPCX 234     145.800 435.200  51.000  0.00  0.00            
ATOM   3736  C1A DPPCX 234     150.300 434.600  48.800  0.00  0.00            
ATOM   3737  C2A DPPCX 234     153.700 433.600  46.600  0.00  0.00            
ATOM   3738  C3A DPPCX 234     153.500 432.900  42.600  0.00  0.00            
ATOM   3739  C4A DPPCX 234     155.500 431.800  38.300  0.00  0.00            
ATOM   3740  C1B DPPCX 234     146.100 436.300  47.000  0.00  0.00            
ATOM   3741  C2B DPPCX 234     149.000 436.900  42.500  0.00  0.00            
ATOM   3742  C3B DPPCX 234     152.700 439.500  41.600  0.00  0.00            
ATOM   3743  C4B DPPCX 234     153.700 437.100  38.400  0.00  0.00            
ATOM   3744  NC3 DPPCX 235      -9.200 331.400  53.600  0.00  0.00            
ATOM   3745  PO4 DPPCX 235      -4.800 330.600  52.700  0.00  0.00            
ATOM   3746  GL1 DPPCX 235      -3.300 328.000  50.500  0.00  0.00            
ATOM   3747  GL2 DPPCX 235      -0.400 329.300  49.600  0.00  0.00            
ATOM   3748  C1A DPPCX 235      -5.300 325.000  47.600  0.00  0.00            
ATOM   3749  C2A DPPCX 235      -5.800 325.200  43.000  0.00  0.00            
ATOM   3750  C3A DPPCX 235      -4.800 324.900  39.000  0.00  0.00            
ATOM   3751  C4A DPPCX 235      -1.900 323.600  38.100  0.00  0.00            
ATOM   3752  C1B DPPCX 235      -2.600 329.300  46.200  0.00  0.00            
ATOM   3753  C2B DPPCX 235      -1.500 328.500  40.900  0.00  0.00            
ATOM   3754  C3B DPPCX 235      -3.500 329.100  36.800  0.00  0.00            
ATOM   3755  C4B DPPCX 235      -6.400 331.900  34.900  0.00  0.00            
ATOM   3756  NC3 DPPCX 236     -27.400 305.000  13.000  0.00  0.00            
ATOM   3757  PO4 DPPCX 236     -27.600 300.700  12.700  0.00  0.00            
ATOM   3758  GL1 DPPCX 236     -25.300 300.900  16.800  0.00  0.00            
ATOM   3759  GL2 DPPCX 236     -22.800 298.300  18.200  0.00  0.00            
ATOM   3760  C1A DPPCX 236     -23.400 302.800  20.300  0.00  0.00            
ATOM   3761  C2A DPPCX 236     -22.600 304.100  23.500  0.00  0.00            
ATOM   3762  C3A DPPCX 236     -24.200 305.500  26.200  0.00  0.00            
ATOM   3763  C4A DPPCX 236     -25.300 306.800  29.600  0.00  0.00            
ATOM   3764  C1B DPPCX 236     -21.700 298.000  22.100  0.00  0.00            
ATOM   3765  C2B DPPCX 236     -21.200 299.900  26.700  0.00  0.00            
ATOM   3766  C3B DPPCX 236     -23.600 302.000  30.400  0.00  0.00            
ATOM   3767  C4B DPPCX 236     -23.800 305.000  33.900  0.00  0.00            
ATOM   3768  NC3 DPPCX 237     383.600 210.700  87.600  0.00  0.00            
ATOM   3769  PO4 DPPCX 237     380.400 208.000  87.200  0.00  0.00            
ATOM   3770  GL1 DPPCX 237     382.400 209.100  82.900  0.00  0.00            
ATOM   3771  GL2 DPPCX 237     379.200 210.100  80.800  0.00  0.00            
ATOM   3772  C1A DPPCX 237     383.100 209.800  78.000  0.00  0.00            
ATOM   3773  C2A DPPCX 237     382.600 209.700  74.100  0.00  0.00            
ATOM   3774  C3A DPPCX 237     379.200 207.500  73.400  0.00  0.00            
ATOM   3775  C4A DPPCX 237     376.600 204.300  72.700  0.00  0.00            
ATOM   3776  C1B DPPCX 237     378.100 211.400  76.000  0.00  0.00            
ATOM   3777  C2B DPPCX 237     375.800 211.500  72.400  0.00  0.00            
ATOM   3778  C3B DPPCX 237     373.600 208.900  69.500  0.00  0.00            
ATOM   3779  C4B DPPCX 237     370.600 207.900  66.700  0.00  0.00            
ATOM   3780  NC3 DPPCX 238     121.600 178.600  39.600  0.00  0.00            
ATOM   3781  PO4 DPPCX 238     119.300 174.800  41.600  0.00  0.00            
ATOM   3782  GL1 DPPCX 238     118.100 174.500  46.500  0.00  0.00            
ATOM   3783  GL2 DPPCX 238     121.000 175.000  48.300  0.00  0.00            
ATOM   3784  C1A DPPCX 238     117.800 173.800  52.300  0.00  0.00            
ATOM   3785  C2A DPPCX 238     115.500 174.300  56.700  0.00  0.00            
ATOM   3786  C3A DPPCX 238     112.800 175.000  60.800  0.00  0.00            
ATOM   3787  C4A DPPCX 238     111.400 177.200  63.500  0.00  0.00            
ATOM   3788  C1B DPPCX 238     123.100 172.700  51.900  0.00  0.00            
ATOM   3789  C2B DPPCX 238     121.500 173.500  56.100  0.00  0.00            
ATOM   3790  C3B DPPCX 238     119.400 173.700  60.100  0.00  0.00            
ATOM   3791  C4B DPPCX 238     117.700 175.600  64.300  0.00  0.00            
ATOM   3792  NC3 DPPCX 239     182.800 225.500  90.900  0.00  0.00            
ATOM   3793  PO4 DPPCX 239     181.800 221.000  91.600  0.00  0.00            
ATOM   3794  GL1 DPPCX 239     184.500 221.800  87.200  0.00  0.00            
ATOM   3795  GL2 DPPCX 239     187.300 219.500  87.200  0.00  0.00            
ATOM   3796  C1A DPPCX 239     185.200 223.200  83.200  0.00  0.00            
ATOM   3797  C2A DPPCX 239     186.600 221.900  79.700  0.00  0.00            
ATOM   3798  C3A DPPCX 239     188.700 220.400  76.400  0.00  0.00            
ATOM   3799  C4A DPPCX 239     188.900 218.600  72.000  0.00  0.00            
ATOM   3800  C1B DPPCX 239     187.600 218.200  82.800  0.00  0.00            
ATOM   3801  C2B DPPCX 239     187.800 216.300  80.100  0.00  0.00            
ATOM   3802  C3B DPPCX 239     187.200 214.700  75.900  0.00  0.00            
ATOM   3803  C4B DPPCX 239     187.900 212.700  72.100  0.00  0.00            
ATOM   3804  NC3 DPPCX 240     217.100 105.400 105.400  0.00  0.00            
ATOM   3805  PO4 DPPCX 240     221.600 106.000 105.400  0.00  0.00            
ATOM   3806  GL1 DPPCX 240     220.500 105.700 101.500  0.00  0.00            
ATOM   3807  GL2 DPPCX 240     221.100 108.500 100.100  0.00  0.00            
ATOM   3808  C1A DPPCX 240     222.900 104.900  97.100  0.00  0.00            
ATOM   3809  C2A DPPCX 240     222.700 102.500  92.800  0.00  0.00            
ATOM   3810  C3A DPPCX 240     222.800 100.900  88.300  0.00  0.00            
ATOM   3811  C4A DPPCX 240     222.400 101.400  83.200  0.00  0.00            
ATOM   3812  C1B DPPCX 240     219.200 111.400  95.700  0.00  0.00            
ATOM   3813  C2B DPPCX 240     218.400 110.100  91.700  0.00  0.00            
ATOM   3814  C3B DPPCX 240     218.800 109.400  86.700  0.00  0.00            
ATOM   3815  C4B DPPCX 240     216.000 109.300  83.400  0.00  0.00            
ATOM   3816  NC3 DPPCX 241      51.800 117.200  48.900  0.00  0.00            
ATOM   3817  PO4 DPPCX 241      55.100 120.100  48.300  0.00  0.00            
ATOM   3818  GL1 DPPCX 241      54.200 120.500  52.200  0.00  0.00            
ATOM   3819  GL2 DPPCX 241      52.700 123.100  52.400  0.00  0.00            
ATOM   3820  C1A DPPCX 241      55.100 117.300  54.600  0.00  0.00            
ATOM   3821  C2A DPPCX 241      54.900 118.100  59.400  0.00  0.00            
ATOM   3822  C3A DPPCX 241      54.700 121.700  63.500  0.00  0.00            
ATOM   3823  C4A DPPCX 241      53.400 122.600  66.800  0.00  0.00            
ATOM   3824  C1B DPPCX 241      53.300 121.800  56.600  0.00  0.00            
ATOM   3825  C2B DPPCX 241      50.100 119.000  59.000  0.00  0.00            
ATOM   3826  C3B DPPCX 241      47.200 117.600  62.200  0.00  0.00            
ATOM   3827  C4B DPPCX 241      44.300 120.100  65.300  0.00  0.00            
ATOM   3828  NC3 DPPCX 242     210.300 310.900  38.200  0.00  0.00            
ATOM   3829  PO4 DPPCX 242     209.900 314.900  40.700  0.00  0.00            
ATOM   3830  GL1 DPPCX 242     210.500 314.600  45.600  0.00  0.00            
ATOM   3831  GL2 DPPCX 242     213.600 315.500  47.200  0.00  0.00            
ATOM   3832  C1A DPPCX 242     209.300 313.500  49.700  0.00  0.00            
ATOM   3833  C2A DPPCX 242     212.800 315.100  53.500  0.00  0.00            
ATOM   3834  C3A DPPCX 242     214.100 315.800  58.600  0.00  0.00            
ATOM   3835  C4A DPPCX 242     214.900 317.500  62.200  0.00  0.00            
ATOM   3836  C1B DPPCX 242     214.900 318.200  50.100  0.00  0.00            
ATOM   3837  C2B DPPCX 242     214.100 320.600  53.800  0.00  0.00            
ATOM   3838  C3B DPPCX 242     212.100 320.900  59.100  0.00  0.00            
ATOM   3839  C4B DPPCX 242     210.000 319.000  62.900  0.00  0.00            
ATOM   3840  NC3 DPPCX 243     280.700 109.500  97.500  0.00  0.00            
ATOM   3841  PO4 DPPCX 243     283.800 110.100 100.100  0.00  0.00            
ATOM   3842  GL1 DPPCX 243     285.700 110.100  95.900  0.00  0.00            
ATOM   3843  GL2 DPPCX 243     284.500 113.500  94.500  0.00  0.00            
ATOM   3844  C1A DPPCX 243     285.200 105.400  91.500  0.00  0.00            
ATOM   3845  C2A DPPCX 243     283.200 103.300  88.400  0.00  0.00            
ATOM   3846  C3A DPPCX 243     281.000 101.300  83.900  0.00  0.00            
ATOM   3847  C4A DPPCX 243     279.500  98.000  82.300  0.00  0.00            
ATOM   3848  C1B DPPCX 243     280.900 113.700  92.100  0.00  0.00            
ATOM   3849  C2B DPPCX 243     276.800 115.300  93.300  0.00  0.00            
ATOM   3850  C3B DPPCX 243     272.800 116.500  92.400  0.00  0.00            
ATOM   3851  C4B DPPCX 243     269.000 116.400  89.700  0.00  0.00            
ATOM   3852  NC3 DPPCX 244       2.400  99.800  46.000  0.00  0.00            
ATOM   3853  PO4 DPPCX 244       1.300 104.100  44.300  0.00  0.00            
ATOM   3854  GL1 DPPCX 244       1.000 105.500  49.000  0.00  0.00            
ATOM   3855  GL2 DPPCX 244       0.600 109.100  46.800  0.00  0.00            
ATOM   3856  C1A DPPCX 244      -0.700 105.400  53.100  0.00  0.00            
ATOM   3857  C2A DPPCX 244      -0.500 107.200  57.700  0.00  0.00            
ATOM   3858  C3A DPPCX 244      -0.400 107.900  61.600  0.00  0.00            
ATOM   3859  C4A DPPCX 244       1.600 109.900  64.600  0.00  0.00            
ATOM   3860  C1B DPPCX 244       2.600 109.700  51.200  0.00  0.00            
ATOM   3861  C2B DPPCX 244       3.300 109.900  55.600  0.00  0.00            
ATOM   3862  C3B DPPCX 244       3.700 112.000  59.200  0.00  0.00            
ATOM   3863  C4B DPPCX 244       4.900 113.500  62.400  0.00  0.00            
ATOM   3864  NC3 DPPCX 245     210.600 359.600  84.500  0.00  0.00            
ATOM   3865  PO4 DPPCX 245     212.000 355.400  82.800  0.00  0.00            
ATOM   3866  GL1 DPPCX 245     211.200 354.600  78.100  0.00  0.00            
ATOM   3867  GL2 DPPCX 245     208.700 352.800  76.700  0.00  0.00            
ATOM   3868  C1A DPPCX 245     210.300 355.400  73.600  0.00  0.00            
ATOM   3869  C2A DPPCX 245     209.400 354.900  68.700  0.00  0.00            
ATOM   3870  C3A DPPCX 245     211.200 352.800  64.500  0.00  0.00            
ATOM   3871  C4A DPPCX 245     214.000 351.200  60.700  0.00  0.00            
ATOM   3872  C1B DPPCX 245     209.200 348.600  75.700  0.00  0.00            
ATOM   3873  C2B DPPCX 245     210.700 345.500  71.200  0.00  0.00            
ATOM   3874  C3B DPPCX 245     211.500 343.300  67.500  0.00  0.00            
ATOM   3875  C4B DPPCX 245     214.900 340.700  67.200  0.00  0.00            
ATOM   3876  NC3 DPPCX 246     383.400 217.000  45.500  0.00  0.00            
ATOM   3877  PO4 DPPCX 246     387.700 214.400  46.100  0.00  0.00            
ATOM   3878  GL1 DPPCX 246     389.700 216.300  49.600  0.00  0.00            
ATOM   3879  GL2 DPPCX 246     391.200 214.300  50.300  0.00  0.00            
ATOM   3880  C1A DPPCX 246     389.700 219.200  52.900  0.00  0.00            
ATOM   3881  C2A DPPCX 246     389.600 222.200  56.400  0.00  0.00            
ATOM   3882  C3A DPPCX 246     386.900 224.700  60.000  0.00  0.00            
ATOM   3883  C4A DPPCX 246     386.800 227.000  63.000  0.00  0.00            
ATOM   3884  C1B DPPCX 246     389.400 213.800  53.800  0.00  0.00            
ATOM   3885  C2B DPPCX 246     389.900 213.800  57.800  0.00  0.00            
ATOM   3886  C3B DPPCX 246     390.600 215.500  62.300  0.00  0.00            
ATOM   3887  C4B DPPCX 246     391.300 216.100  67.300  0.00  0.00            
ATOM   3888  NC3 DPPCX 247     118.100 239.800  78.300  0.00  0.00            
ATOM   3889  PO4 DPPCX 247     117.200 237.500  75.100  0.00  0.00            
ATOM   3890  GL1 DPPCX 247     118.900 236.200  70.800  0.00  0.00            
ATOM   3891  GL2 DPPCX 247     118.500 240.000  68.800  0.00  0.00            
ATOM   3892  C1A DPPCX 247     119.200 235.800  66.900  0.00  0.00            
ATOM   3893  C2A DPPCX 247     118.800 235.800  62.500  0.00  0.00            
ATOM   3894  C3A DPPCX 247     118.900 238.700  58.700  0.00  0.00            
ATOM   3895  C4A DPPCX 247     121.200 241.900  56.600  0.00  0.00            
ATOM   3896  C1B DPPCX 247     117.900 240.300  65.200  0.00  0.00            
ATOM   3897  C2B DPPCX 247     121.200 241.300  62.600  0.00  0.00            
ATOM   3898  C3B DPPCX 247     125.300 243.400  61.900  0.00  0.00            
ATOM   3899  C4B DPPCX 247     129.700 242.900  59.800  0.00  0.00            
ATOM   3900  NC3 DPPCX 248     341.600 379.000  76.200  0.00  0.00            
ATOM   3901  PO4 DPPCX 248     346.000 377.100  73.900  0.00  0.00            
ATOM   3902  GL1 DPPCX 248     342.800 375.900  72.400  0.00  0.00            
ATOM   3903  GL2 DPPCX 248     343.100 372.900  71.300  0.00  0.00            
ATOM   3904  C1A DPPCX 248     340.100 375.100  68.900  0.00  0.00            
ATOM   3905  C2A DPPCX 248     339.100 373.400  64.800  0.00  0.00            
ATOM   3906  C3A DPPCX 248     338.200 373.600  61.500  0.00  0.00            
ATOM   3907  C4A DPPCX 248     337.300 376.600  57.500  0.00  0.00            
ATOM   3908  C1B DPPCX 248     345.300 374.800  67.700  0.00  0.00            
ATOM   3909  C2B DPPCX 248     344.100 375.300  62.800  0.00  0.00            
ATOM   3910  C3B DPPCX 248     341.900 374.500  58.600  0.00  0.00            
ATOM   3911  C4B DPPCX 248     342.100 371.100  55.600  0.00  0.00            
ATOM   3912  NC3 DPPCX 249     -37.400 260.400  16.900  0.00  0.00            
ATOM   3913  PO4 DPPCX 249     -41.300 259.900  16.800  0.00  0.00            
ATOM   3914  GL1 DPPCX 249     -39.900 260.100  21.400  0.00  0.00            
ATOM   3915  GL2 DPPCX 249     -38.800 263.600  21.200  0.00  0.00            
ATOM   3916  C1A DPPCX 249     -39.100 260.500  26.200  0.00  0.00            
ATOM   3917  C2A DPPCX 249     -39.400 260.400  31.000  0.00  0.00            
ATOM   3918  C3A DPPCX 249     -38.900 262.600  34.900  0.00  0.00            
ATOM   3919  C4A DPPCX 249     -35.600 265.700  34.600  0.00  0.00            
ATOM   3920  C1B DPPCX 249     -38.300 266.000  25.400  0.00  0.00            
ATOM   3921  C2B DPPCX 249     -39.500 265.800  29.400  0.00  0.00            
ATOM   3922  C3B DPPCX 249     -40.800 266.700  33.300  0.00  0.00            
ATOM   3923  C4B DPPCX 249     -39.800 267.300  37.500  0.00  0.00            
ATOM   3924  NC3 DPPCX 250     373.800 350.700  80.600  0.00  0.00            
ATOM   3925  PO4 DPPCX 250     375.600 347.400  79.600  0.00  0.00            
ATOM   3926  GL1 DPPCX 250     377.300 344.200  76.300  0.00  0.00            
ATOM   3927  GL2 DPPCX 250     377.200 342.200  73.900  0.00  0.00            
ATOM   3928  C1A DPPCX 250     380.500 345.500  71.900  0.00  0.00            
ATOM   3929  C2A DPPCX 250     381.300 344.900  68.000  0.00  0.00            
ATOM   3930  C3A DPPCX 250     380.800 346.600  64.400  0.00  0.00            
ATOM   3931  C4A DPPCX 250     381.400 346.500  60.700  0.00  0.00            
ATOM   3932  C1B DPPCX 250     375.900 341.400  69.700  0.00  0.00            
ATOM   3933  C2B DPPCX 250     378.000 341.500  66.300  0.00  0.00            
ATOM   3934  C3B DPPCX 250     376.400 344.300  62.100  0.00  0.00            
ATOM   3935  C4B DPPCX 250     374.700 347.400  60.000  0.00  0.00            
ATOM   3936  NC3 DPPCX 251     239.000 431.800  13.600  0.00  0.00            
ATOM   3937  PO4 DPPCX 251     235.500 428.700  15.400  0.00  0.00            
ATOM   3938  GL1 DPPCX 251     237.300 430.200  19.200  0.00  0.00            
ATOM   3939  GL2 DPPCX 251     234.800 432.400  20.600  0.00  0.00            
ATOM   3940  C1A DPPCX 251     239.800 431.100  23.500  0.00  0.00            
ATOM   3941  C2A DPPCX 251     239.200 432.000  28.400  0.00  0.00            
ATOM   3942  C3A DPPCX 251     237.300 432.700  32.300  0.00  0.00            
ATOM   3943  C4A DPPCX 251     239.300 432.900  36.500  0.00  0.00            
ATOM   3944  C1B DPPCX 251     234.400 432.200  24.700  0.00  0.00            
ATOM   3945  C2B DPPCX 251     233.800 432.300  29.400  0.00  0.00            
ATOM   3946  C3B DPPCX 251     232.600 432.100  33.800  0.00  0.00            
ATOM   3947  C4B DPPCX 251     234.700 429.800  36.700  0.00  0.00            
ATOM   3948  NC3 DPPCX 252     375.200 348.600  37.000  0.00  0.00            
ATOM   3949  PO4 DPPCX 252     376.100 350.700  32.900  0.00  0.00            
ATOM   3950  GL1 DPPCX 252     378.400 352.300  36.900  0.00  0.00            
ATOM   3951  GL2 DPPCX 252     377.600 354.700  38.700  0.00  0.00            
ATOM   3952  C1A DPPCX 252     379.800 352.100  42.300  0.00  0.00            
ATOM   3953  C2A DPPCX 252     381.300 350.000  45.800  0.00  0.00            
ATOM   3954  C3A DPPCX 252     382.600 350.700  49.800  0.00  0.00            
ATOM   3955  C4A DPPCX 252     382.600 350.700  53.900  0.00  0.00            
ATOM   3956  C1B DPPCX 252     376.200 355.600  43.200  0.00  0.00            
ATOM   3957  C2B DPPCX 252     375.900 356.200  47.900  0.00  0.00            
ATOM   3958  C3B DPPCX 252     375.200 356.400  52.300  0.00  0.00            
ATOM   3959  C4B DPPCX 252     373.000 358.200  56.200  0.00  0.00            
ATOM   3960  NC3 DPPCX 253     326.800 260.600  39.000  0.00  0.00            
ATOM   3961  PO4 DPPCX 253     328.400 256.200  39.500  0.00  0.00            
ATOM   3962  GL1 DPPCX 253     326.700 257.400  43.400  0.00  0.00            
ATOM   3963  GL2 DPPCX 253     324.600 260.700  44.400  0.00  0.00            
ATOM   3964  C1A DPPCX 253     327.600 259.000  48.500  0.00  0.00            
ATOM   3965  C2A DPPCX 253     327.400 256.300  52.100  0.00  0.00            
ATOM   3966  C3A DPPCX 253     325.600 255.900  57.700  0.00  0.00            
ATOM   3967  C4A DPPCX 253     323.900 255.200  61.800  0.00  0.00            
ATOM   3968  C1B DPPCX 253     322.400 259.500  47.300  0.00  0.00            
ATOM   3969  C2B DPPCX 253     323.600 259.800  51.300  0.00  0.00            
ATOM   3970  C3B DPPCX 253     323.500 259.600  55.100  0.00  0.00            
ATOM   3971  C4B DPPCX 253     322.800 260.100  59.400  0.00  0.00            
ATOM   3972  NC3 DPPCX 254     427.300 272.700  81.100  0.00  0.00            
ATOM   3973  PO4 DPPCX 254     423.100 274.500  80.300  0.00  0.00            
ATOM   3974  GL1 DPPCX 254     424.200 276.200  75.600  0.00  0.00            
ATOM   3975  GL2 DPPCX 254     425.900 273.800  76.100  0.00  0.00            
ATOM   3976  C1A DPPCX 254     422.400 276.600  71.600  0.00  0.00            
ATOM   3977  C2A DPPCX 254     420.400 278.400  68.100  0.00  0.00            
ATOM   3978  C3A DPPCX 254     418.000 277.100  64.100  0.00  0.00            
ATOM   3979  C4A DPPCX 254     415.200 273.600  62.000  0.00  0.00            
ATOM   3980  C1B DPPCX 254     425.500 272.000  71.700  0.00  0.00            
ATOM   3981  C2B DPPCX 254     423.100 273.400  67.500  0.00  0.00            
ATOM   3982  C3B DPPCX 254     422.700 275.800  63.900  0.00  0.00            
ATOM   3983  C4B DPPCX 254     421.600 278.500  59.800  0.00  0.00            
ATOM   3984  NC3 DPPCX 255     290.800 159.900  90.000  0.00  0.00            
ATOM   3985  PO4 DPPCX 255     292.600 164.300  91.600  0.00  0.00            
ATOM   3986  GL1 DPPCX 255     294.500 163.100  87.700  0.00  0.00            
ATOM   3987  GL2 DPPCX 255     293.800 165.700  86.500  0.00  0.00            
ATOM   3988  C1A DPPCX 255     297.900 162.300  84.400  0.00  0.00            
ATOM   3989  C2A DPPCX 255     294.800 161.100  80.500  0.00  0.00            
ATOM   3990  C3A DPPCX 255     294.200 159.600  76.300  0.00  0.00            
ATOM   3991  C4A DPPCX 255     296.500 159.900  72.200  0.00  0.00            
ATOM   3992  C1B DPPCX 255     290.700 167.200  83.300  0.00  0.00            
ATOM   3993  C2B DPPCX 255     289.200 168.100  78.800  0.00  0.00            
ATOM   3994  C3B DPPCX 255     287.600 166.500  75.200  0.00  0.00            
ATOM   3995  C4B DPPCX 255     288.200 167.000  70.800  0.00  0.00            
ATOM   3996  NC3 DPPCX 256     345.900 272.500  37.500  0.00  0.00            
ATOM   3997  PO4 DPPCX 256     346.400 268.600  38.900  0.00  0.00            
ATOM   3998  GL1 DPPCX 256     347.700 268.100  42.500  0.00  0.00            
ATOM   3999  GL2 DPPCX 256     351.100 267.800  43.400  0.00  0.00            
ATOM   4000  C1A DPPCX 256     346.600 265.600  46.200  0.00  0.00            
ATOM   4001  C2A DPPCX 256     346.800 262.900  49.100  0.00  0.00            
ATOM   4002  C3A DPPCX 256     345.400 259.500  49.500  0.00  0.00            
ATOM   4003  C4A DPPCX 256     345.800 255.000  51.100  0.00  0.00            
ATOM   4004  C1B DPPCX 256     351.000 264.000  45.500  0.00  0.00            
ATOM   4005  C2B DPPCX 256     350.300 259.500  46.900  0.00  0.00            
ATOM   4006  C3B DPPCX 256     348.600 255.900  47.000  0.00  0.00            
ATOM   4007  C4B DPPCX 256     346.200 252.000  46.900  0.00  0.00            
ATOM   4008  NC3 DPPCX 257     216.800 174.100  44.000  0.00  0.00            
ATOM   4009  PO4 DPPCX 257     217.600 173.500  48.000  0.00  0.00            
ATOM   4010  GL1 DPPCX 257     219.700 173.100  51.800  0.00  0.00            
ATOM   4011  GL2 DPPCX 257     223.500 171.200  50.600  0.00  0.00            
ATOM   4012  C1A DPPCX 257     222.900 175.800  53.200  0.00  0.00            
ATOM   4013  C2A DPPCX 257     223.200 176.900  57.300  0.00  0.00            
ATOM   4014  C3A DPPCX 257     223.800 178.200  61.800  0.00  0.00            
ATOM   4015  C4A DPPCX 257     225.500 179.200  65.600  0.00  0.00            
ATOM   4016  C1B DPPCX 257     223.000 170.000  54.500  0.00  0.00            
ATOM   4017  C2B DPPCX 257     221.600 172.200  57.600  0.00  0.00            
ATOM   4018  C3B DPPCX 257     221.600 173.100  62.000  0.00  0.00            
ATOM   4019  C4B DPPCX 257     221.500 175.800  66.000  0.00  0.00            
ATOM   4020  NC3 DPPCX 258      27.000 320.000   9.900  0.00  0.00            
ATOM   4021  PO4 DPPCX 258      24.900 315.800  12.900  0.00  0.00            
ATOM   4022  GL1 DPPCX 258      26.800 316.000  17.200  0.00  0.00            
ATOM   4023  GL2 DPPCX 258      23.100 317.500  19.000  0.00  0.00            
ATOM   4024  C1A DPPCX 258      27.600 315.800  21.500  0.00  0.00            
ATOM   4025  C2A DPPCX 258      28.400 316.400  26.000  0.00  0.00            
ATOM   4026  C3A DPPCX 258      28.600 315.500  30.500  0.00  0.00            
ATOM   4027  C4A DPPCX 258      27.700 314.500  35.200  0.00  0.00            
ATOM   4028  C1B DPPCX 258      20.000 319.000  21.500  0.00  0.00            
ATOM   4029  C2B DPPCX 258      19.000 319.600  25.600  0.00  0.00            
ATOM   4030  C3B DPPCX 258      18.000 319.100  28.600  0.00  0.00            
ATOM   4031  C4B DPPCX 258      17.700 316.000  31.700  0.00  0.00            
ATOM   4032  NC3 DPPCX 259      68.400 208.300  74.600  0.00  0.00            
ATOM   4033  PO4 DPPCX 259      70.600 208.600  71.500  0.00  0.00            
ATOM   4034  GL1 DPPCX 259      71.500 210.200  68.400  0.00  0.00            
ATOM   4035  GL2 DPPCX 259      69.800 212.900  66.800  0.00  0.00            
ATOM   4036  C1A DPPCX 259      74.100 207.900  66.300  0.00  0.00            
ATOM   4037  C2A DPPCX 259      75.900 206.700  62.300  0.00  0.00            
ATOM   4038  C3A DPPCX 259      76.000 205.700  57.500  0.00  0.00            
ATOM   4039  C4A DPPCX 259      77.900 206.400  53.400  0.00  0.00            
ATOM   4040  C1B DPPCX 259      71.100 210.200  62.700  0.00  0.00            
ATOM   4041  C2B DPPCX 259      71.500 209.000  58.700  0.00  0.00            
ATOM   4042  C3B DPPCX 259      72.100 207.400  54.500  0.00  0.00            
ATOM   4043  C4B DPPCX 259      71.900 204.700  50.500  0.00  0.00            
ATOM   4044  NC3 DPPCX 260     193.700 412.200  62.000  0.00  0.00            
ATOM   4045  PO4 DPPCX 260     197.200 415.200  60.700  0.00  0.00            
ATOM   4046  GL1 DPPCX 260     192.900 415.700  57.500  0.00  0.00            
ATOM   4047  GL2 DPPCX 260     193.000 418.000  54.900  0.00  0.00            
ATOM   4048  C1A DPPCX 260     190.100 414.200  53.500  0.00  0.00            
ATOM   4049  C2A DPPCX 260     189.300 413.600  49.100  0.00  0.00            
ATOM   4050  C3A DPPCX 260     188.200 411.800  44.600  0.00  0.00            
ATOM   4051  C4A DPPCX 260     185.900 412.300  40.400  0.00  0.00            
ATOM   4052  C1B DPPCX 260     195.000 415.200  52.700  0.00  0.00            
ATOM   4053  C2B DPPCX 260     195.800 413.900  49.500  0.00  0.00            
ATOM   4054  C3B DPPCX 260     197.300 413.000  45.300  0.00  0.00            
ATOM   4055  C4B DPPCX 260     197.600 414.500  41.300  0.00  0.00            
ATOM   4056  NC3 DPPCX 261      38.300 326.800  13.200  0.00  0.00            
ATOM   4057  PO4 DPPCX 261      37.200 322.600  14.600  0.00  0.00            
ATOM   4058  GL1 DPPCX 261      34.600 319.500  18.900  0.00  0.00            
ATOM   4059  GL2 DPPCX 261      31.900 318.100  17.700  0.00  0.00            
ATOM   4060  C1A DPPCX 261      37.300 318.600  22.300  0.00  0.00            
ATOM   4061  C2A DPPCX 261      38.300 319.800  26.300  0.00  0.00            
ATOM   4062  C3A DPPCX 261      38.600 318.100  29.800  0.00  0.00            
ATOM   4063  C4A DPPCX 261      38.800 317.400  33.100  0.00  0.00            
ATOM   4064  C1B DPPCX 261      31.900 318.600  22.500  0.00  0.00            
ATOM   4065  C2B DPPCX 261      32.600 318.800  27.200  0.00  0.00            
ATOM   4066  C3B DPPCX 261      32.000 320.700  31.200  0.00  0.00            
ATOM   4067  C4B DPPCX 261      32.100 324.000  32.400  0.00  0.00            
ATOM   4068  NC3 DPPCX 262     319.100 432.900  20.800  0.00  0.00            
ATOM   4069  PO4 DPPCX 262     318.500 432.800  26.000  0.00  0.00            
ATOM   4070  GL1 DPPCX 262     320.200 432.500  30.700  0.00  0.00            
ATOM   4071  GL2 DPPCX 262     321.600 430.300  32.300  0.00  0.00            
ATOM   4072  C1A DPPCX 262     324.100 435.600  31.300  0.00  0.00            
ATOM   4073  C2A DPPCX 262     328.300 434.900  34.100  0.00  0.00            
ATOM   4074  C3A DPPCX 262     330.400 433.500  36.900  0.00  0.00            
ATOM   4075  C4A DPPCX 262     331.000 432.200  40.600  0.00  0.00            
ATOM   4076  C1B DPPCX 262     322.600 433.000  35.300  0.00  0.00            
ATOM   4077  C2B DPPCX 262     324.900 435.000  37.500  0.00  0.00            
ATOM   4078  C3B DPPCX 262     327.700 436.200  41.700  0.00  0.00            
ATOM   4079  C4B DPPCX 262     329.700 436.800  43.900  0.00  0.00            
ATOM   4080  NC3 DPPCX 263     346.900 359.100  76.500  0.00  0.00            
ATOM   4081  PO4 DPPCX 263     343.400 360.300  72.900  0.00  0.00            
ATOM   4082  GL1 DPPCX 263     345.300 360.800  69.200  0.00  0.00            
ATOM   4083  GL2 DPPCX 263     344.300 358.500  67.700  0.00  0.00            
ATOM   4084  C1A DPPCX 263     347.800 361.100  64.600  0.00  0.00            
ATOM   4085  C2A DPPCX 263     349.700 362.900  61.000  0.00  0.00            
ATOM   4086  C3A DPPCX 263     349.800 366.600  58.500  0.00  0.00            
ATOM   4087  C4A DPPCX 263     354.400 368.100  57.100  0.00  0.00            
ATOM   4088  C1B DPPCX 263     343.900 359.000  62.800  0.00  0.00            
ATOM   4089  C2B DPPCX 263     346.900 358.700  59.300  0.00  0.00            
ATOM   4090  C3B DPPCX 263     350.600 358.200  57.700  0.00  0.00            
ATOM   4091  C4B DPPCX 263     353.000 355.300  59.200  0.00  0.00            
ATOM   4092  NC3 DPPCX 264     219.100 202.500  93.200  0.00  0.00            
ATOM   4093  PO4 DPPCX 264     218.600 197.400  93.500  0.00  0.00            
ATOM   4094  GL1 DPPCX 264     218.600 198.300  89.600  0.00  0.00            
ATOM   4095  GL2 DPPCX 264     215.100 199.700  89.800  0.00  0.00            
ATOM   4096  C1A DPPCX 264     221.200 199.100  85.500  0.00  0.00            
ATOM   4097  C2A DPPCX 264     222.900 200.700  81.500  0.00  0.00            
ATOM   4098  C3A DPPCX 264     224.600 204.600  78.400  0.00  0.00            
ATOM   4099  C4A DPPCX 264     228.400 204.900  77.400  0.00  0.00            
ATOM   4100  C1B DPPCX 264     216.600 201.900  86.300  0.00  0.00            
ATOM   4101  C2B DPPCX 264     219.200 203.900  83.500  0.00  0.00            
ATOM   4102  C3B DPPCX 264     223.700 205.400  83.300  0.00  0.00            
ATOM   4103  C4B DPPCX 264     227.800 205.200  82.700  0.00  0.00            
ATOM   4104  NC3 DPPCX 265     180.700  73.700  64.500  0.00  0.00            
ATOM   4105  PO4 DPPCX 265     182.500  69.600  64.200  0.00  0.00            
ATOM   4106  GL1 DPPCX 265     182.100  68.700  68.100  0.00  0.00            
ATOM   4107  GL2 DPPCX 265     180.100  70.600  68.300  0.00  0.00            
ATOM   4108  C1A DPPCX 265     179.600  68.100  72.900  0.00  0.00            
ATOM   4109  C2A DPPCX 265     179.000  68.800  77.100  0.00  0.00            
ATOM   4110  C3A DPPCX 265     177.500  69.900  81.400  0.00  0.00            
ATOM   4111  C4A DPPCX 265     179.800  68.000  85.000  0.00  0.00            
ATOM   4112  C1B DPPCX 265     182.800  72.600  72.100  0.00  0.00            
ATOM   4113  C2B DPPCX 265     184.000  74.400  75.400  0.00  0.00            
ATOM   4114  C3B DPPCX 265     187.300  73.200  78.200  0.00  0.00            
ATOM   4115  C4B DPPCX 265     191.100  73.000  78.900  0.00  0.00            
ATOM   4116  NC3 DPPCX 266     361.200 122.500  99.200  0.00  0.00            
ATOM   4117  PO4 DPPCX 266     357.100 120.100  97.100  0.00  0.00            
ATOM   4118  GL1 DPPCX 266     358.100 121.200  93.600  0.00  0.00            
ATOM   4119  GL2 DPPCX 266     359.300 124.200  93.900  0.00  0.00            
ATOM   4120  C1A DPPCX 266     358.700 120.600  90.600  0.00  0.00            
ATOM   4121  C2A DPPCX 266     359.500 118.900  86.600  0.00  0.00            
ATOM   4122  C3A DPPCX 266     360.000 116.600  83.600  0.00  0.00            
ATOM   4123  C4A DPPCX 266     361.500 116.000  80.100  0.00  0.00            
ATOM   4124  C1B DPPCX 266     361.800 124.200  90.300  0.00  0.00            
ATOM   4125  C2B DPPCX 266     362.000 125.600  85.900  0.00  0.00            
ATOM   4126  C3B DPPCX 266     362.500 124.800  81.200  0.00  0.00            
ATOM   4127  C4B DPPCX 266     363.600 127.600  78.000  0.00  0.00            
ATOM   4128  NC3 DPPCX 267     282.800  98.000  59.600  0.00  0.00            
ATOM   4129  PO4 DPPCX 267     280.900 102.400  60.300  0.00  0.00            
ATOM   4130  GL1 DPPCX 267     280.800 102.600  65.400  0.00  0.00            
ATOM   4131  GL2 DPPCX 267     281.400 105.900  64.300  0.00  0.00            
ATOM   4132  C1A DPPCX 267     284.700 102.500  68.800  0.00  0.00            
ATOM   4133  C2A DPPCX 267     287.600 105.300  71.000  0.00  0.00            
ATOM   4134  C3A DPPCX 267     289.100 106.800  75.200  0.00  0.00            
ATOM   4135  C4A DPPCX 267     288.700 106.800  79.800  0.00  0.00            
ATOM   4136  C1B DPPCX 267     278.500 106.300  67.000  0.00  0.00            
ATOM   4137  C2B DPPCX 267     275.400 106.700  69.900  0.00  0.00            
ATOM   4138  C3B DPPCX 267     272.000 106.900  72.600  0.00  0.00            
ATOM   4139  C4B DPPCX 267     271.700 104.000  76.600  0.00  0.00            
ATOM   4140  NC3 DPPCX 268     214.100 113.900 103.400  0.00  0.00            
ATOM   4141  PO4 DPPCX 268     209.900 109.900 102.700  0.00  0.00            
ATOM   4142  GL1 DPPCX 268     209.600 108.600  98.400  0.00  0.00            
ATOM   4143  GL2 DPPCX 268     212.100 106.500  97.100  0.00  0.00            
ATOM   4144  C1A DPPCX 268     208.300 108.000  94.500  0.00  0.00            
ATOM   4145  C2A DPPCX 268     209.400 105.800  90.400  0.00  0.00            
ATOM   4146  C3A DPPCX 268     208.900 103.800  87.000  0.00  0.00            
ATOM   4147  C4A DPPCX 268     208.400 100.500  84.700  0.00  0.00            
ATOM   4148  C1B DPPCX 268     214.000 104.600  93.400  0.00  0.00            
ATOM   4149  C2B DPPCX 268     213.500 102.700  89.200  0.00  0.00            
ATOM   4150  C3B DPPCX 268     213.700 102.300  84.800  0.00  0.00            
ATOM   4151  C4B DPPCX 268     210.000 104.600  81.800  0.00  0.00            
ATOM   4152  NC3 DPPCX 269     224.400 315.100  86.700  0.00  0.00            
ATOM   4153  PO4 DPPCX 269     225.400 318.700  88.000  0.00  0.00            
ATOM   4154  GL1 DPPCX 269     224.900 318.700  83.200  0.00  0.00            
ATOM   4155  GL2 DPPCX 269     227.500 316.700  81.700  0.00  0.00            
ATOM   4156  C1A DPPCX 269     223.900 319.500  79.000  0.00  0.00            
ATOM   4157  C2A DPPCX 269     226.300 318.800  74.900  0.00  0.00            
ATOM   4158  C3A DPPCX 269     227.800 320.300  72.700  0.00  0.00            
ATOM   4159  C4A DPPCX 269     227.500 323.500  71.100  0.00  0.00            
ATOM   4160  C1B DPPCX 269     229.700 314.600  78.100  0.00  0.00            
ATOM   4161  C2B DPPCX 269     232.600 313.600  74.800  0.00  0.00            
ATOM   4162  C3B DPPCX 269     233.300 310.800  72.200  0.00  0.00            
ATOM   4163  C4B DPPCX 269     234.700 308.500  69.000  0.00  0.00            
ATOM   4164  NC3 DPPCX 270     151.100 427.300  12.400  0.00  0.00            
ATOM   4165  PO4 DPPCX 270     153.000 425.400  14.500  0.00  0.00            
ATOM   4166  GL1 DPPCX 270     151.500 423.700  18.300  0.00  0.00            
ATOM   4167  GL2 DPPCX 270     152.900 421.400  20.800  0.00  0.00            
ATOM   4168  C1A DPPCX 270     150.400 425.400  22.700  0.00  0.00            
ATOM   4169  C2A DPPCX 270     151.500 425.300  26.400  0.00  0.00            
ATOM   4170  C3A DPPCX 270     149.200 424.200  29.900  0.00  0.00            
ATOM   4171  C4A DPPCX 270     147.500 423.800  33.100  0.00  0.00            
ATOM   4172  C1B DPPCX 270     152.900 419.600  24.900  0.00  0.00            
ATOM   4173  C2B DPPCX 270     151.600 419.300  29.100  0.00  0.00            
ATOM   4174  C3B DPPCX 270     149.900 419.500  32.600  0.00  0.00            
ATOM   4175  C4B DPPCX 270     148.100 418.600  36.100  0.00  0.00            
ATOM   4176  NC3 DPPCX 271     327.100 196.200  48.600  0.00  0.00            
ATOM   4177  PO4 DPPCX 271     324.100 200.100  48.300  0.00  0.00            
ATOM   4178  GL1 DPPCX 271     323.700 199.700  52.600  0.00  0.00            
ATOM   4179  GL2 DPPCX 271     320.400 201.200  53.400  0.00  0.00            
ATOM   4180  C1A DPPCX 271     324.200 198.900  57.700  0.00  0.00            
ATOM   4181  C2A DPPCX 271     323.900 200.200  62.300  0.00  0.00            
ATOM   4182  C3A DPPCX 271     326.500 199.200  66.700  0.00  0.00            
ATOM   4183  C4A DPPCX 271     329.800 197.800  69.900  0.00  0.00            
ATOM   4184  C1B DPPCX 271     320.600 202.400  57.000  0.00  0.00            
ATOM   4185  C2B DPPCX 271     319.400 202.700  61.200  0.00  0.00            
ATOM   4186  C3B DPPCX 271     318.900 201.000  64.900  0.00  0.00            
ATOM   4187  C4B DPPCX 271     320.500 198.100  66.900  0.00  0.00            
ATOM   4188  NC3 DPPCX 272     137.300 413.100  61.900  0.00  0.00            
ATOM   4189  PO4 DPPCX 272     141.100 413.200  61.300  0.00  0.00            
ATOM   4190  GL1 DPPCX 272     144.000 414.400  59.100  0.00  0.00            
ATOM   4191  GL2 DPPCX 272     142.300 415.100  55.500  0.00  0.00            
ATOM   4192  C1A DPPCX 272     145.500 411.600  56.400  0.00  0.00            
ATOM   4193  C2A DPPCX 272     146.400 411.200  52.400  0.00  0.00            
ATOM   4194  C3A DPPCX 272     146.200 407.900  49.800  0.00  0.00            
ATOM   4195  C4A DPPCX 272     148.100 407.200  46.200  0.00  0.00            
ATOM   4196  C1B DPPCX 272     142.700 414.700  50.700  0.00  0.00            
ATOM   4197  C2B DPPCX 272     144.400 411.800  47.900  0.00  0.00            
ATOM   4198  C3B DPPCX 272     145.900 410.900  44.400  0.00  0.00            
ATOM   4199  C4B DPPCX 272     144.500 409.000  40.700  0.00  0.00            
ATOM   4200  NC3 DPPCX 273     237.700 394.700  72.800  0.00  0.00            
ATOM   4201  PO4 DPPCX 273     241.700 393.500  71.800  0.00  0.00            
ATOM   4202  GL1 DPPCX 273     242.600 392.400  67.600  0.00  0.00            
ATOM   4203  GL2 DPPCX 273     241.200 395.600  66.100  0.00  0.00            
ATOM   4204  C1A DPPCX 273     243.900 391.200  64.600  0.00  0.00            
ATOM   4205  C2A DPPCX 273     243.100 389.000  60.100  0.00  0.00            
ATOM   4206  C3A DPPCX 273     244.500 388.600  56.300  0.00  0.00            
ATOM   4207  C4A DPPCX 273     245.400 386.800  53.100  0.00  0.00            
ATOM   4208  C1B DPPCX 273     239.900 393.100  62.500  0.00  0.00            
ATOM   4209  C2B DPPCX 273     238.800 391.400  57.900  0.00  0.00            
ATOM   4210  C3B DPPCX 273     238.000 389.000  54.800  0.00  0.00            
ATOM   4211  C4B DPPCX 273     238.000 387.600  50.200  0.00  0.00            
ATOM   4212  NC3 DPPCX 274     237.000 287.600  48.200  0.00  0.00            
ATOM   4213  PO4 DPPCX 274     238.600 291.300  48.200  0.00  0.00            
ATOM   4214  GL1 DPPCX 274     238.500 290.900  52.600  0.00  0.00            
ATOM   4215  GL2 DPPCX 274     235.700 290.700  52.900  0.00  0.00            
ATOM   4216  C1A DPPCX 274     238.900 289.400  57.200  0.00  0.00            
ATOM   4217  C2A DPPCX 274     239.500 288.900  61.800  0.00  0.00            
ATOM   4218  C3A DPPCX 274     242.900 288.000  63.000  0.00  0.00            
ATOM   4219  C4A DPPCX 274     244.000 286.300  66.200  0.00  0.00            
ATOM   4220  C1B DPPCX 274     233.900 290.400  56.600  0.00  0.00            
ATOM   4221  C2B DPPCX 274     236.100 292.100  59.800  0.00  0.00            
ATOM   4222  C3B DPPCX 274     236.000 292.500  63.200  0.00  0.00            
ATOM   4223  C4B DPPCX 274     237.500 289.000  66.500  0.00  0.00            
ATOM   4224  NC3 DPPCX 275     362.300 403.300  25.800  0.00  0.00            
ATOM   4225  PO4 DPPCX 275     360.200 400.800  29.600  0.00  0.00            
ATOM   4226  GL1 DPPCX 275     362.500 398.300  33.000  0.00  0.00            
ATOM   4227  GL2 DPPCX 275     365.100 399.800  33.900  0.00  0.00            
ATOM   4228  C1A DPPCX 275     360.600 397.300  36.300  0.00  0.00            
ATOM   4229  C2A DPPCX 275     359.400 398.500  39.000  0.00  0.00            
ATOM   4230  C3A DPPCX 275     356.400 399.500  41.800  0.00  0.00            
ATOM   4231  C4A DPPCX 275     355.900 399.300  46.200  0.00  0.00            
ATOM   4232  C1B DPPCX 275     367.600 401.300  37.000  0.00  0.00            
ATOM   4233  C2B DPPCX 275     370.400 403.400  40.300  0.00  0.00            
ATOM   4234  C3B DPPCX 275     372.400 400.300  43.600  0.00  0.00            
ATOM   4235  C4B DPPCX 275     369.600 397.800  47.200  0.00  0.00            
ATOM   4236  NC3 DPPCX 276     285.000 386.200  77.400  0.00  0.00            
ATOM   4237  PO4 DPPCX 276     284.600 382.300  76.800  0.00  0.00            
ATOM   4238  GL1 DPPCX 276     283.200 382.400  72.100  0.00  0.00            
ATOM   4239  GL2 DPPCX 276     284.800 384.300  72.200  0.00  0.00            
ATOM   4240  C1A DPPCX 276     283.300 381.700  67.900  0.00  0.00            
ATOM   4241  C2A DPPCX 276     284.100 379.700  64.300  0.00  0.00            
ATOM   4242  C3A DPPCX 276     287.700 377.900  62.900  0.00  0.00            
ATOM   4243  C4A DPPCX 276     291.200 377.700  60.100  0.00  0.00            
ATOM   4244  C1B DPPCX 276     285.400 387.200  68.300  0.00  0.00            
ATOM   4245  C2B DPPCX 276     284.000 385.400  63.900  0.00  0.00            
ATOM   4246  C3B DPPCX 276     282.200 382.700  60.600  0.00  0.00            
ATOM   4247  C4B DPPCX 276     279.300 381.700  57.600  0.00  0.00            
ATOM   4248  NC3 DPPCX 277     174.900 430.500  17.600  0.00  0.00            
ATOM   4249  PO4 DPPCX 277     176.300 434.300  14.900  0.00  0.00            
ATOM   4250  GL1 DPPCX 277     175.100 435.300  19.000  0.00  0.00            
ATOM   4251  GL2 DPPCX 277     173.600 438.600  19.400  0.00  0.00            
ATOM   4252  C1A DPPCX 277     175.500 435.900  23.400  0.00  0.00            
ATOM   4253  C2A DPPCX 277     177.000 437.300  27.300  0.00  0.00            
ATOM   4254  C3A DPPCX 277     176.500 437.300  32.200  0.00  0.00            
ATOM   4255  C4A DPPCX 277     178.100 440.200  35.400  0.00  0.00            
ATOM   4256  C1B DPPCX 277     171.800 439.300  24.200  0.00  0.00            
ATOM   4257  C2B DPPCX 277     171.700 439.000  27.400  0.00  0.00            
ATOM   4258  C3B DPPCX 277     168.900 438.200  30.300  0.00  0.00            
ATOM   4259  C4B DPPCX 277     167.700 437.900  34.800  0.00  0.00            
ATOM   4260  NC3 DPPCX 278      28.100 283.400   8.900  0.00  0.00            
ATOM   4261  PO4 DPPCX 278      24.200 282.400  11.400  0.00  0.00            
ATOM   4262  GL1 DPPCX 278      24.600 281.200  15.900  0.00  0.00            
ATOM   4263  GL2 DPPCX 278      23.600 277.500  14.600  0.00  0.00            
ATOM   4264  C1A DPPCX 278      25.600 285.600  17.900  0.00  0.00            
ATOM   4265  C2A DPPCX 278      24.100 285.100  22.400  0.00  0.00            
ATOM   4266  C3A DPPCX 278      23.200 285.500  25.900  0.00  0.00            
ATOM   4267  C4A DPPCX 278      23.000 286.000  30.000  0.00  0.00            
ATOM   4268  C1B DPPCX 278      22.600 278.100  19.100  0.00  0.00            
ATOM   4269  C2B DPPCX 278      21.800 280.200  22.700  0.00  0.00            
ATOM   4270  C3B DPPCX 278      21.300 280.200  26.900  0.00  0.00            
ATOM   4271  C4B DPPCX 278      22.600 281.700  32.200  0.00  0.00            
ATOM   4272  NC3 DPPCX 279     367.900 153.400  99.600  0.00  0.00            
ATOM   4273  PO4 DPPCX 279     363.400 153.400  98.800  0.00  0.00            
ATOM   4274  GL1 DPPCX 279     364.700 152.500  95.500  0.00  0.00            
ATOM   4275  GL2 DPPCX 279     362.100 154.500  93.800  0.00  0.00            
ATOM   4276  C1A DPPCX 279     365.700 151.200  91.500  0.00  0.00            
ATOM   4277  C2A DPPCX 279     366.500 150.300  87.200  0.00  0.00            
ATOM   4278  C3A DPPCX 279     366.900 149.000  83.400  0.00  0.00            
ATOM   4279  C4A DPPCX 279     365.400 147.500  79.600  0.00  0.00            
ATOM   4280  C1B DPPCX 279     364.200 156.700  90.200  0.00  0.00            
ATOM   4281  C2B DPPCX 279     364.800 155.100  86.300  0.00  0.00            
ATOM   4282  C3B DPPCX 279     365.700 154.800  82.000  0.00  0.00            
ATOM   4283  C4B DPPCX 279     366.500 156.000  77.400  0.00  0.00            
ATOM   4284  NC3 DPPCX 280     423.100 261.900  39.400  0.00  0.00            
ATOM   4285  PO4 DPPCX 280     425.700 265.500  38.100  0.00  0.00            
ATOM   4286  GL1 DPPCX 280     427.000 264.900  43.000  0.00  0.00            
ATOM   4287  GL2 DPPCX 280     428.600 261.400  45.400  0.00  0.00            
ATOM   4288  C1A DPPCX 280     427.800 266.700  47.100  0.00  0.00            
ATOM   4289  C2A DPPCX 280     428.700 267.400  50.900  0.00  0.00            
ATOM   4290  C3A DPPCX 280     428.300 267.600  55.500  0.00  0.00            
ATOM   4291  C4A DPPCX 280     427.900 271.100  57.900  0.00  0.00            
ATOM   4292  C1B DPPCX 280     425.500 260.200  46.800  0.00  0.00            
ATOM   4293  C2B DPPCX 280     422.000 257.200  47.800  0.00  0.00            
ATOM   4294  C3B DPPCX 280     423.700 255.600  52.200  0.00  0.00            
ATOM   4295  C4B DPPCX 280     423.800 258.200  55.700  0.00  0.00            
ATOM   4296  NC3 DPPCX 281     407.700 396.500  31.000  0.00  0.00            
ATOM   4297  PO4 DPPCX 281     404.200 398.800  30.400  0.00  0.00            
ATOM   4298  GL1 DPPCX 281     407.000 400.500  33.900  0.00  0.00            
ATOM   4299  GL2 DPPCX 281     403.900 400.500  36.200  0.00  0.00            
ATOM   4300  C1A DPPCX 281     408.100 401.800  38.500  0.00  0.00            
ATOM   4301  C2A DPPCX 281     409.700 402.700  42.700  0.00  0.00            
ATOM   4302  C3A DPPCX 281     411.100 403.400  47.000  0.00  0.00            
ATOM   4303  C4A DPPCX 281     410.100 400.900  51.300  0.00  0.00            
ATOM   4304  C1B DPPCX 281     403.200 401.200  40.400  0.00  0.00            
ATOM   4305  C2B DPPCX 281     404.900 403.200  43.600  0.00  0.00            
ATOM   4306  C3B DPPCX 281     406.300 405.500  46.700  0.00  0.00            
ATOM   4307  C4B DPPCX 281     403.800 408.700  48.700  0.00  0.00            
ATOM   4308  NC3 DPPCX 282      36.400 121.600  40.100  0.00  0.00            
ATOM   4309  PO4 DPPCX 282      39.200 125.600  41.500  0.00  0.00            
ATOM   4310  GL1 DPPCX 282      41.000 126.000  46.000  0.00  0.00            
ATOM   4311  GL2 DPPCX 282      42.500 123.200  47.400  0.00  0.00            
ATOM   4312  C1A DPPCX 282      40.200 127.000  50.500  0.00  0.00            
ATOM   4313  C2A DPPCX 282      39.300 127.000  54.300  0.00  0.00            
ATOM   4314  C3A DPPCX 282      39.200 129.900  57.400  0.00  0.00            
ATOM   4315  C4A DPPCX 282      39.000 133.100  61.000  0.00  0.00            
ATOM   4316  C1B DPPCX 282      43.400 123.800  52.100  0.00  0.00            
ATOM   4317  C2B DPPCX 282      42.800 124.800  56.800  0.00  0.00            
ATOM   4318  C3B DPPCX 282      40.200 126.100  60.200  0.00  0.00            
ATOM   4319  C4B DPPCX 282      39.100 126.400  64.300  0.00  0.00            
ATOM   4320  NC3 DPPCX 283     350.600 392.100  74.500  0.00  0.00            
ATOM   4321  PO4 DPPCX 283     352.600 388.500  72.400  0.00  0.00            
ATOM   4322  GL1 DPPCX 283     349.200 387.500  68.700  0.00  0.00            
ATOM   4323  GL2 DPPCX 283     349.200 384.700  67.900  0.00  0.00            
ATOM   4324  C1A DPPCX 283     349.500 390.000  65.000  0.00  0.00            
ATOM   4325  C2A DPPCX 283     348.200 392.900  62.300  0.00  0.00            
ATOM   4326  C3A DPPCX 283     350.600 395.400  59.500  0.00  0.00            
ATOM   4327  C4A DPPCX 283     350.600 396.800  56.000  0.00  0.00            
ATOM   4328  C1B DPPCX 283     348.500 384.100  63.400  0.00  0.00            
ATOM   4329  C2B DPPCX 283     347.600 383.600  58.800  0.00  0.00            
ATOM   4330  C3B DPPCX 283     349.100 381.900  54.400  0.00  0.00            
ATOM   4331  C4B DPPCX 283     348.100 378.900  51.700  0.00  0.00            
ATOM   4332  NC3 DPPCX 284     -17.700 326.800  63.300  0.00  0.00            
ATOM   4333  PO4 DPPCX 284     -17.100 325.700  58.800  0.00  0.00            
ATOM   4334  GL1 DPPCX 284     -17.500 326.200  53.700  0.00  0.00            
ATOM   4335  GL2 DPPCX 284     -15.500 326.500  51.300  0.00  0.00            
ATOM   4336  C1A DPPCX 284     -18.800 322.100  50.000  0.00  0.00            
ATOM   4337  C2A DPPCX 284     -19.300 318.200  48.200  0.00  0.00            
ATOM   4338  C3A DPPCX 284     -19.200 317.500  43.900  0.00  0.00            
ATOM   4339  C4A DPPCX 284     -19.800 314.800  39.600  0.00  0.00            
ATOM   4340  C1B DPPCX 284     -15.000 325.900  47.200  0.00  0.00            
ATOM   4341  C2B DPPCX 284     -16.300 327.600  43.300  0.00  0.00            
ATOM   4342  C3B DPPCX 284     -16.900 326.400  39.200  0.00  0.00            
ATOM   4343  C4B DPPCX 284     -18.400 328.700  35.400  0.00  0.00            
ATOM   4344  NC3 DPPCX 285     103.100 251.800  77.900  0.00  0.00            
ATOM   4345  PO4 DPPCX 285     106.400 252.400  74.200  0.00  0.00            
ATOM   4346  GL1 DPPCX 285     107.000 251.400  68.900  0.00  0.00            
ATOM   4347  GL2 DPPCX 285     109.500 251.000  70.500  0.00  0.00            
ATOM   4348  C1A DPPCX 285     109.100 251.300  64.600  0.00  0.00            
ATOM   4349  C2A DPPCX 285     111.900 250.100  59.500  0.00  0.00            
ATOM   4350  C3A DPPCX 285     113.500 250.000  55.400  0.00  0.00            
ATOM   4351  C4A DPPCX 285     114.400 252.600  52.200  0.00  0.00            
ATOM   4352  C1B DPPCX 285     108.800 247.500  67.200  0.00  0.00            
ATOM   4353  C2B DPPCX 285     110.700 245.600  63.300  0.00  0.00            
ATOM   4354  C3B DPPCX 285     112.100 244.400  59.700  0.00  0.00            
ATOM   4355  C4B DPPCX 285     110.600 243.500  54.600  0.00  0.00            
ATOM   4356  NC3 DPPCX 286     165.600 488.300   0.700  0.00  0.00            
ATOM   4357  PO4 DPPCX 286     162.400 484.900   2.200  0.00  0.00            
ATOM   4358  GL1 DPPCX 286     160.400 483.500   5.800  0.00  0.00            
ATOM   4359  GL2 DPPCX 286     159.800 479.600   5.700  0.00  0.00            
ATOM   4360  C1A DPPCX 286     157.000 485.200   7.800  0.00  0.00            
ATOM   4361  C2A DPPCX 286     157.500 485.600  12.700  0.00  0.00            
ATOM   4362  C3A DPPCX 286     159.700 484.200  17.600  0.00  0.00            
ATOM   4363  C4A DPPCX 286     159.900 483.000  21.500  0.00  0.00            
ATOM   4364  C1B DPPCX 286     159.500 479.400   9.800  0.00  0.00            
ATOM   4365  C2B DPPCX 286     159.400 479.800  14.400  0.00  0.00            
ATOM   4366  C3B DPPCX 286     162.600 479.900  16.600  0.00  0.00            
ATOM   4367  C4B DPPCX 286     163.400 478.900  20.400  0.00  0.00            
ATOM   4368  NC3 DPPCX 287     159.900 153.800  97.700  0.00  0.00            
ATOM   4369  PO4 DPPCX 287     161.700 153.900  93.200  0.00  0.00            
ATOM   4370  GL1 DPPCX 287     163.400 154.200  88.500  0.00  0.00            
ATOM   4371  GL2 DPPCX 287     166.700 152.900  87.700  0.00  0.00            
ATOM   4372  C1A DPPCX 287     163.500 155.200  83.900  0.00  0.00            
ATOM   4373  C2A DPPCX 287     163.600 154.300  80.000  0.00  0.00            
ATOM   4374  C3A DPPCX 287     162.300 152.100  75.500  0.00  0.00            
ATOM   4375  C4A DPPCX 287     159.900 150.200  72.400  0.00  0.00            
ATOM   4376  C1B DPPCX 287     166.800 151.500  82.900  0.00  0.00            
ATOM   4377  C2B DPPCX 287     166.500 149.400  78.500  0.00  0.00            
ATOM   4378  C3B DPPCX 287     167.400 146.700  75.200  0.00  0.00            
ATOM   4379  C4B DPPCX 287     168.200 146.000  71.000  0.00  0.00            
ATOM   4380  NC3 DPPCX 288      62.500 241.000  21.100  0.00  0.00            
ATOM   4381  PO4 DPPCX 288      65.900 239.600  23.500  0.00  0.00            
ATOM   4382  GL1 DPPCX 288      67.700 237.900  27.200  0.00  0.00            
ATOM   4383  GL2 DPPCX 288      67.000 235.000  26.800  0.00  0.00            
ATOM   4384  C1A DPPCX 288      66.700 237.500  31.500  0.00  0.00            
ATOM   4385  C2A DPPCX 288      65.600 236.500  35.500  0.00  0.00            
ATOM   4386  C3A DPPCX 288      65.700 238.100  40.000  0.00  0.00            
ATOM   4387  C4A DPPCX 288      66.900 237.800  45.000  0.00  0.00            
ATOM   4388  C1B DPPCX 288      70.700 235.000  29.800  0.00  0.00            
ATOM   4389  C2B DPPCX 288      70.700 236.900  34.700  0.00  0.00            
ATOM   4390  C3B DPPCX 288      70.000 236.200  39.000  0.00  0.00            
ATOM   4391  C4B DPPCX 288      72.200 237.600  42.800  0.00  0.00            
ATOM   4392  NC3 DPPCX 289     -28.800 302.300  57.700  0.00  0.00            
ATOM   4393  PO4 DPPCX 289     -29.200 297.400  55.900  0.00  0.00            
ATOM   4394  GL1 DPPCX 289     -28.900 301.100  53.100  0.00  0.00            
ATOM   4395  GL2 DPPCX 289     -25.900 300.300  51.800  0.00  0.00            
ATOM   4396  C1A DPPCX 289     -31.700 302.600  49.400  0.00  0.00            
ATOM   4397  C2A DPPCX 289     -35.400 302.100  48.000  0.00  0.00            
ATOM   4398  C3A DPPCX 289     -36.000 305.200  46.300  0.00  0.00            
ATOM   4399  C4A DPPCX 289     -35.900 305.900  41.500  0.00  0.00            
ATOM   4400  C1B DPPCX 289     -27.400 300.600  47.600  0.00  0.00            
ATOM   4401  C2B DPPCX 289     -29.300 303.700  45.000  0.00  0.00            
ATOM   4402  C3B DPPCX 289     -30.900 305.500  41.000  0.00  0.00            
ATOM   4403  C4B DPPCX 289     -29.300 305.300  36.000  0.00  0.00            
ATOM   4404  NC3 DPPCX 290     272.400 293.900  41.900  0.00  0.00            
ATOM   4405  PO4 DPPCX 290     274.400 291.600  44.900  0.00  0.00            
ATOM   4406  GL1 DPPCX 290     277.000 291.000  48.000  0.00  0.00            
ATOM   4407  GL2 DPPCX 290     279.600 289.000  46.900  0.00  0.00            
ATOM   4408  C1A DPPCX 290     275.300 291.700  51.700  0.00  0.00            
ATOM   4409  C2A DPPCX 290     276.500 290.600  55.500  0.00  0.00            
ATOM   4410  C3A DPPCX 290     277.700 291.600  59.700  0.00  0.00            
ATOM   4411  C4A DPPCX 290     281.000 290.800  63.400  0.00  0.00            
ATOM   4412  C1B DPPCX 290     280.400 290.800  51.600  0.00  0.00            
ATOM   4413  C2B DPPCX 290     281.100 292.300  54.800  0.00  0.00            
ATOM   4414  C3B DPPCX 290     283.700 290.800  58.600  0.00  0.00            
ATOM   4415  C4B DPPCX 290     287.300 292.300  60.500  0.00  0.00            
ATOM   4416  NC3 DPPCX 291     333.500  52.800  74.900  0.00  0.00            
ATOM   4417  PO4 DPPCX 291     333.700  49.600  77.700  0.00  0.00            
ATOM   4418  GL1 DPPCX 291     334.800  49.200  80.900  0.00  0.00            
ATOM   4419  GL2 DPPCX 291     332.300  47.200  82.300  0.00  0.00            
ATOM   4420  C1A DPPCX 291     334.600  51.000  84.800  0.00  0.00            
ATOM   4421  C2A DPPCX 291     333.100  52.500  88.800  0.00  0.00            
ATOM   4422  C3A DPPCX 291     330.700  54.900  92.600  0.00  0.00            
ATOM   4423  C4A DPPCX 291     331.100  56.700  96.000  0.00  0.00            
ATOM   4424  C1B DPPCX 291     330.500  48.900  86.100  0.00  0.00            
ATOM   4425  C2B DPPCX 291     327.600  51.400  88.400  0.00  0.00            
ATOM   4426  C3B DPPCX 291     326.700  56.300  88.100  0.00  0.00            
ATOM   4427  C4B DPPCX 291     324.400  59.200  88.300  0.00  0.00            
ATOM   4428  NC3 DPPCX 292     246.800 280.300  43.400  0.00  0.00            
ATOM   4429  PO4 DPPCX 292     249.600 281.000  47.700  0.00  0.00            
ATOM   4430  GL1 DPPCX 292     250.300 283.600  51.000  0.00  0.00            
ATOM   4431  GL2 DPPCX 292     251.400 287.200  49.900  0.00  0.00            
ATOM   4432  C1A DPPCX 292     250.500 281.900  55.200  0.00  0.00            
ATOM   4433  C2A DPPCX 292     247.600 282.200  59.600  0.00  0.00            
ATOM   4434  C3A DPPCX 292     243.600 282.800  61.900  0.00  0.00            
ATOM   4435  C4A DPPCX 292     241.800 281.600  65.800  0.00  0.00            
ATOM   4436  C1B DPPCX 292     252.300 286.500  55.000  0.00  0.00            
ATOM   4437  C2B DPPCX 292     252.200 284.600  59.700  0.00  0.00            
ATOM   4438  C3B DPPCX 292     250.100 284.700  63.200  0.00  0.00            
ATOM   4439  C4B DPPCX 292     247.500 282.100  66.600  0.00  0.00            
ATOM   4440  NC3 DPPCX 293     365.600 416.200  69.000  0.00  0.00            
ATOM   4441  PO4 DPPCX 293     362.200 415.400  66.100  0.00  0.00            
ATOM   4442  GL1 DPPCX 293     361.200 417.300  63.100  0.00  0.00            
ATOM   4443  GL2 DPPCX 293     358.000 417.100  63.100  0.00  0.00            
ATOM   4444  C1A DPPCX 293     359.600 418.100  58.500  0.00  0.00            
ATOM   4445  C2A DPPCX 293     357.700 414.800  56.400  0.00  0.00            
ATOM   4446  C3A DPPCX 293     354.700 412.700  54.400  0.00  0.00            
ATOM   4447  C4A DPPCX 293     353.300 409.700  51.800  0.00  0.00            
ATOM   4448  C1B DPPCX 293     356.800 421.600  61.000  0.00  0.00            
ATOM   4449  C2B DPPCX 293     352.400 422.700  58.700  0.00  0.00            
ATOM   4450  C3B DPPCX 293     351.500 422.500  54.700  0.00  0.00            
ATOM   4451  C4B DPPCX 293     348.600 422.300  52.500  0.00  0.00            
ATOM   4452  NC3 DPPCX 294     -31.500 165.500  34.600  0.00  0.00            
ATOM   4453  PO4 DPPCX 294     -34.000 167.400  33.800  0.00  0.00            
ATOM   4454  GL1 DPPCX 294     -32.300 170.600  37.100  0.00  0.00            
ATOM   4455  GL2 DPPCX 294     -29.700 173.300  36.600  0.00  0.00            
ATOM   4456  C1A DPPCX 294     -30.300 171.100  41.000  0.00  0.00            
ATOM   4457  C2A DPPCX 294     -28.700 168.100  44.800  0.00  0.00            
ATOM   4458  C3A DPPCX 294     -25.500 168.900  47.500  0.00  0.00            
ATOM   4459  C4A DPPCX 294     -26.400 171.100  51.200  0.00  0.00            
ATOM   4460  C1B DPPCX 294     -29.800 175.600  40.400  0.00  0.00            
ATOM   4461  C2B DPPCX 294     -28.100 178.100  44.200  0.00  0.00            
ATOM   4462  C3B DPPCX 294     -30.400 179.200  48.000  0.00  0.00            
ATOM   4463  C4B DPPCX 294     -33.000 182.500  50.900  0.00  0.00            
ATOM   4464  NC3 DPPCX 295     411.700 425.500  24.300  0.00  0.00            
ATOM   4465  PO4 DPPCX 295     416.600 424.600  22.300  0.00  0.00            
ATOM   4466  GL1 DPPCX 295     415.700 424.200  27.200  0.00  0.00            
ATOM   4467  GL2 DPPCX 295     412.400 425.800  28.800  0.00  0.00            
ATOM   4468  C1A DPPCX 295     416.400 428.200  31.000  0.00  0.00            
ATOM   4469  C2A DPPCX 295     416.600 430.600  34.100  0.00  0.00            
ATOM   4470  C3A DPPCX 295     416.800 432.100  37.900  0.00  0.00            
ATOM   4471  C4A DPPCX 295     416.900 432.400  41.800  0.00  0.00            
ATOM   4472  C1B DPPCX 295     413.700 426.300  34.400  0.00  0.00            
ATOM   4473  C2B DPPCX 295     414.300 427.800  38.400  0.00  0.00            
ATOM   4474  C3B DPPCX 295     413.000 428.200  41.900  0.00  0.00            
ATOM   4475  C4B DPPCX 295     411.400 429.000  46.300  0.00  0.00            
ATOM   4476  NC3 DPPCX 296     197.000 153.600  93.600  0.00  0.00            
ATOM   4477  PO4 DPPCX 296     201.300 151.700  90.500  0.00  0.00            
ATOM   4478  GL1 DPPCX 296     200.700 149.900  86.900  0.00  0.00            
ATOM   4479  GL2 DPPCX 296     204.000 151.400  84.400  0.00  0.00            
ATOM   4480  C1A DPPCX 296     201.600 147.100  83.500  0.00  0.00            
ATOM   4481  C2A DPPCX 296     202.800 146.800  80.200  0.00  0.00            
ATOM   4482  C3A DPPCX 296     201.700 146.000  76.300  0.00  0.00            
ATOM   4483  C4A DPPCX 296     205.200 143.700  74.900  0.00  0.00            
ATOM   4484  C1B DPPCX 296     207.400 151.700  81.000  0.00  0.00            
ATOM   4485  C2B DPPCX 296     208.100 151.100  76.200  0.00  0.00            
ATOM   4486  C3B DPPCX 296     207.200 148.200  72.700  0.00  0.00            
ATOM   4487  C4B DPPCX 296     207.000 148.500  68.100  0.00  0.00            
ATOM   4488  NC3 DPPCX 297      64.400 304.400  17.700  0.00  0.00            
ATOM   4489  PO4 DPPCX 297      68.600 303.300  19.000  0.00  0.00            
ATOM   4490  GL1 DPPCX 297      67.800 303.300  22.500  0.00  0.00            
ATOM   4491  GL2 DPPCX 297      65.000 306.100  22.500  0.00  0.00            
ATOM   4492  C1A DPPCX 297      66.700 302.100  25.500  0.00  0.00            
ATOM   4493  C2A DPPCX 297      65.600 303.100  29.000  0.00  0.00            
ATOM   4494  C3A DPPCX 297      63.400 302.800  32.800  0.00  0.00            
ATOM   4495  C4A DPPCX 297      62.300 301.200  36.700  0.00  0.00            
ATOM   4496  C1B DPPCX 297      61.800 306.000  27.200  0.00  0.00            
ATOM   4497  C2B DPPCX 297      59.300 305.600  31.000  0.00  0.00            
ATOM   4498  C3B DPPCX 297      56.700 302.800  33.600  0.00  0.00            
ATOM   4499  C4B DPPCX 297      57.100 300.600  37.000  0.00  0.00            
ATOM   4500  NC3 DPPCX 298     330.100 160.200  47.000  0.00  0.00            
ATOM   4501  PO4 DPPCX 298     333.300 158.900  49.000  0.00  0.00            
ATOM   4502  GL1 DPPCX 298     333.000 159.700  53.800  0.00  0.00            
ATOM   4503  GL2 DPPCX 298     335.000 160.600  54.800  0.00  0.00            
ATOM   4504  C1A DPPCX 298     329.700 160.000  57.100  0.00  0.00            
ATOM   4505  C2A DPPCX 298     329.300 159.900  62.200  0.00  0.00            
ATOM   4506  C3A DPPCX 298     329.300 159.800  66.200  0.00  0.00            
ATOM   4507  C4A DPPCX 298     330.600 163.500  69.900  0.00  0.00            
ATOM   4508  C1B DPPCX 298     334.400 160.000  59.000  0.00  0.00            
ATOM   4509  C2B DPPCX 298     334.200 160.000  63.300  0.00  0.00            
ATOM   4510  C3B DPPCX 298     334.000 158.600  67.800  0.00  0.00            
ATOM   4511  C4B DPPCX 298     334.200 158.100  71.900  0.00  0.00            
ATOM   4512  NC3 DPPCX 299     186.500 144.500  98.900  0.00  0.00            
ATOM   4513  PO4 DPPCX 299     185.200 140.800  95.400  0.00  0.00            
ATOM   4514  GL1 DPPCX 299     184.700 140.900  90.600  0.00  0.00            
ATOM   4515  GL2 DPPCX 299     183.200 138.100  90.200  0.00  0.00            
ATOM   4516  C1A DPPCX 299     182.500 141.000  86.300  0.00  0.00            
ATOM   4517  C2A DPPCX 299     182.200 144.500  84.200  0.00  0.00            
ATOM   4518  C3A DPPCX 299     181.600 149.800  84.200  0.00  0.00            
ATOM   4519  C4A DPPCX 299     182.200 152.200  86.800  0.00  0.00            
ATOM   4520  C1B DPPCX 299     182.500 135.000  86.300  0.00  0.00            
ATOM   4521  C2B DPPCX 299     183.800 135.200  81.200  0.00  0.00            
ATOM   4522  C3B DPPCX 299     184.200 138.200  77.900  0.00  0.00            
ATOM   4523  C4B DPPCX 299     186.800 139.600  74.200  0.00  0.00            
ATOM   4524  NC3 DPPCX 300      97.500 371.800  17.600  0.00  0.00            
ATOM   4525  PO4 DPPCX 300      96.600 376.100  16.900  0.00  0.00            
ATOM   4526  GL1 DPPCX 300      94.400 377.900  20.000  0.00  0.00            
ATOM   4527  GL2 DPPCX 300      95.300 381.800  20.200  0.00  0.00            
ATOM   4528  C1A DPPCX 300      93.100 376.800  23.800  0.00  0.00            
ATOM   4529  C2A DPPCX 300      94.100 378.200  28.000  0.00  0.00            
ATOM   4530  C3A DPPCX 300      94.100 378.900  31.900  0.00  0.00            
ATOM   4531  C4A DPPCX 300      91.500 380.700  35.100  0.00  0.00            
ATOM   4532  C1B DPPCX 300      93.800 383.400  24.500  0.00  0.00            
ATOM   4533  C2B DPPCX 300      93.800 382.900  29.300  0.00  0.00            
ATOM   4534  C3B DPPCX 300      95.300 384.500  33.600  0.00  0.00            
ATOM   4535  C4B DPPCX 300      96.900 386.800  38.400  0.00  0.00            
ATOM   4536  NC3 DPPCX 301     201.500 319.600  88.100  0.00  0.00            
ATOM   4537  PO4 DPPCX 301     204.600 316.900  90.500  0.00  0.00            
ATOM   4538  GL1 DPPCX 301     204.900 315.200  86.400  0.00  0.00            
ATOM   4539  GL2 DPPCX 301     202.900 316.700  83.900  0.00  0.00            
ATOM   4540  C1A DPPCX 301     206.500 312.100  83.100  0.00  0.00            
ATOM   4541  C2A DPPCX 301     208.600 310.500  79.700  0.00  0.00            
ATOM   4542  C3A DPPCX 301     209.000 308.700  75.100  0.00  0.00            
ATOM   4543  C4A DPPCX 301     209.800 308.200  69.800  0.00  0.00            
ATOM   4544  C1B DPPCX 301     201.000 317.100  79.200  0.00  0.00            
ATOM   4545  C2B DPPCX 301     201.500 315.200  75.200  0.00  0.00            
ATOM   4546  C3B DPPCX 301     202.500 314.100  71.900  0.00  0.00            
ATOM   4547  C4B DPPCX 301     204.400 310.500  69.500  0.00  0.00            
ATOM   4548  NC3 DPPCX 302     409.600 263.600  77.800  0.00  0.00            
ATOM   4549  PO4 DPPCX 302     406.100 262.400  80.400  0.00  0.00            
ATOM   4550  GL1 DPPCX 302     404.000 261.000  77.200  0.00  0.00            
ATOM   4551  GL2 DPPCX 302     406.500 259.600  75.400  0.00  0.00            
ATOM   4552  C1A DPPCX 302     402.100 262.900  73.200  0.00  0.00            
ATOM   4553  C2A DPPCX 302     401.900 262.600  68.400  0.00  0.00            
ATOM   4554  C3A DPPCX 302     403.700 263.400  64.300  0.00  0.00            
ATOM   4555  C4A DPPCX 302     402.400 264.000  60.500  0.00  0.00            
ATOM   4556  C1B DPPCX 302     406.300 257.200  73.200  0.00  0.00            
ATOM   4557  C2B DPPCX 302     405.000 252.700  71.800  0.00  0.00            
ATOM   4558  C3B DPPCX 302     404.300 250.400  68.400  0.00  0.00            
ATOM   4559  C4B DPPCX 302     402.200 245.800  67.400  0.00  0.00            
ATOM   4560  NC3 DPPCX 303     345.500  71.900 113.500  0.00  0.00            
ATOM   4561  PO4 DPPCX 303     348.400  74.700 112.900  0.00  0.00            
ATOM   4562  GL1 DPPCX 303     348.500  73.100 109.400  0.00  0.00            
ATOM   4563  GL2 DPPCX 303     347.800  70.200 108.900  0.00  0.00            
ATOM   4564  C1A DPPCX 303     349.200  73.500 105.100  0.00  0.00            
ATOM   4565  C2A DPPCX 303     348.400  73.500 101.100  0.00  0.00            
ATOM   4566  C3A DPPCX 303     347.400  72.300  96.500  0.00  0.00            
ATOM   4567  C4A DPPCX 303     345.600  71.000  92.200  0.00  0.00            
ATOM   4568  C1B DPPCX 303     345.000  68.400 105.700  0.00  0.00            
ATOM   4569  C2B DPPCX 303     344.200  66.200 102.400  0.00  0.00            
ATOM   4570  C3B DPPCX 303     345.000  63.400  98.200  0.00  0.00            
ATOM   4571  C4B DPPCX 303     347.500  61.000  94.400  0.00  0.00            
ATOM   4572  NC3 DPPCX 304     209.200  92.000 104.400  0.00  0.00            
ATOM   4573  PO4 DPPCX 304     210.500  88.700 106.100  0.00  0.00            
ATOM   4574  GL1 DPPCX 304     213.400  88.100 102.400  0.00  0.00            
ATOM   4575  GL2 DPPCX 304     214.000  84.900 102.100  0.00  0.00            
ATOM   4576  C1A DPPCX 304     214.700  90.200  99.700  0.00  0.00            
ATOM   4577  C2A DPPCX 304     213.300  92.200  96.000  0.00  0.00            
ATOM   4578  C3A DPPCX 304     213.500  91.600  91.400  0.00  0.00            
ATOM   4579  C4A DPPCX 304     214.400  93.600  87.600  0.00  0.00            
ATOM   4580  C1B DPPCX 304     212.200  86.900  97.400  0.00  0.00            
ATOM   4581  C2B DPPCX 304     212.100  87.100  93.300  0.00  0.00            
ATOM   4582  C3B DPPCX 304     211.100  84.000  90.300  0.00  0.00            
ATOM   4583  C4B DPPCX 304     212.100  80.000  88.900  0.00  0.00            
ATOM   4584  NC3 DPPCX 305     383.800 161.500  96.000  0.00  0.00            
ATOM   4585  PO4 DPPCX 305     383.100 156.900  97.000  0.00  0.00            
ATOM   4586  GL1 DPPCX 305     380.500 157.200  92.600  0.00  0.00            
ATOM   4587  GL2 DPPCX 305     377.500 156.400  92.800  0.00  0.00            
ATOM   4588  C1A DPPCX 305     383.100 158.200  87.700  0.00  0.00            
ATOM   4589  C2A DPPCX 305     384.900 155.800  83.900  0.00  0.00            
ATOM   4590  C3A DPPCX 305     386.100 151.400  82.400  0.00  0.00            
ATOM   4591  C4A DPPCX 305     388.700 149.000  79.000  0.00  0.00            
ATOM   4592  C1B DPPCX 305     378.300 157.200  87.800  0.00  0.00            
ATOM   4593  C2B DPPCX 305     379.000 156.100  83.900  0.00  0.00            
ATOM   4594  C3B DPPCX 305     379.600 153.800  80.500  0.00  0.00            
ATOM   4595  C4B DPPCX 305     383.200 151.600  78.400  0.00  0.00            
ATOM   4596  NC3 DPPCX 306     -21.900 324.400  56.300  0.00  0.00            
ATOM   4597  PO4 DPPCX 306     -22.100 320.100  55.400  0.00  0.00            
ATOM   4598  GL1 DPPCX 306     -22.700 317.700  52.100  0.00  0.00            
ATOM   4599  GL2 DPPCX 306     -25.100 316.600  55.000  0.00  0.00            
ATOM   4600  C1A DPPCX 306     -23.800 314.200  49.100  0.00  0.00            
ATOM   4601  C2A DPPCX 306     -22.300 313.900  45.300  0.00  0.00            
ATOM   4602  C3A DPPCX 306     -22.500 310.700  42.300  0.00  0.00            
ATOM   4603  C4A DPPCX 306     -23.100 308.900  37.400  0.00  0.00            
ATOM   4604  C1B DPPCX 306     -27.700 318.800  52.100  0.00  0.00            
ATOM   4605  C2B DPPCX 306     -28.400 317.700  48.300  0.00  0.00            
ATOM   4606  C3B DPPCX 306     -30.000 319.000  45.100  0.00  0.00            
ATOM   4607  C4B DPPCX 306     -31.800 323.000  44.600  0.00  0.00            
ATOM   4608  NC3 DPPCX 307     369.500 183.000  94.700  0.00  0.00            
ATOM   4609  PO4 DPPCX 307     371.900 182.300  90.800  0.00  0.00            
ATOM   4610  GL1 DPPCX 307     371.300 181.900  86.600  0.00  0.00            
ATOM   4611  GL2 DPPCX 307     368.100 182.700  87.000  0.00  0.00            
ATOM   4612  C1A DPPCX 307     372.700 179.200  83.200  0.00  0.00            
ATOM   4613  C2A DPPCX 307     373.400 177.600  79.700  0.00  0.00            
ATOM   4614  C3A DPPCX 307     374.500 174.600  75.600  0.00  0.00            
ATOM   4615  C4A DPPCX 307     375.300 172.500  71.900  0.00  0.00            
ATOM   4616  C1B DPPCX 307     367.800 178.200  85.400  0.00  0.00            
ATOM   4617  C2B DPPCX 307     371.000 174.700  83.100  0.00  0.00            
ATOM   4618  C3B DPPCX 307     371.100 170.600  79.400  0.00  0.00            
ATOM   4619  C4B DPPCX 307     371.100 169.600  75.200  0.00  0.00            
ATOM   4620  NC3 DPPCX 308       3.300 271.000  11.900  0.00  0.00            
ATOM   4621  PO4 DPPCX 308       2.400 269.500  15.400  0.00  0.00            
ATOM   4622  GL1 DPPCX 308       3.400 271.600  19.900  0.00  0.00            
ATOM   4623  GL2 DPPCX 308       1.200 269.400  20.500  0.00  0.00            
ATOM   4624  C1A DPPCX 308       1.600 274.600  22.300  0.00  0.00            
ATOM   4625  C2A DPPCX 308      -0.300 278.400  23.200  0.00  0.00            
ATOM   4626  C3A DPPCX 308      -3.200 278.800  27.000  0.00  0.00            
ATOM   4627  C4A DPPCX 308      -2.000 278.600  31.400  0.00  0.00            
ATOM   4628  C1B DPPCX 308       0.200 269.200  24.600  0.00  0.00            
ATOM   4629  C2B DPPCX 308      -2.800 269.100  27.900  0.00  0.00            
ATOM   4630  C3B DPPCX 308      -3.300 268.500  31.900  0.00  0.00            
ATOM   4631  C4B DPPCX 308      -5.500 269.300  35.800  0.00  0.00            
ATOM   4632  NC3 DPPCX 309     333.200  15.700  80.400  0.00  0.00            
ATOM   4633  PO4 DPPCX 309     335.700  19.500  81.400  0.00  0.00            
ATOM   4634  GL1 DPPCX 309     334.500  21.700  84.500  0.00  0.00            
ATOM   4635  GL2 DPPCX 309     331.500  22.200  84.100  0.00  0.00            
ATOM   4636  C1A DPPCX 309     334.400  22.900  89.000  0.00  0.00            
ATOM   4637  C2A DPPCX 309     333.400  23.100  93.500  0.00  0.00            
ATOM   4638  C3A DPPCX 309     332.500  25.300  97.800  0.00  0.00            
ATOM   4639  C4A DPPCX 309     335.000  27.600 100.800  0.00  0.00            
ATOM   4640  C1B DPPCX 309     329.900  23.300  88.100  0.00  0.00            
ATOM   4641  C2B DPPCX 309     328.700  25.000  92.300  0.00  0.00            
ATOM   4642  C3B DPPCX 309     327.600  25.600  95.900  0.00  0.00            
ATOM   4643  C4B DPPCX 309     328.200  25.600 100.300  0.00  0.00            
ATOM   4644  NC3 DPPCX 310     350.500 403.500  24.900  0.00  0.00            
ATOM   4645  PO4 DPPCX 310     352.500 400.100  26.800  0.00  0.00            
ATOM   4646  GL1 DPPCX 310     353.400 403.000  30.500  0.00  0.00            
ATOM   4647  GL2 DPPCX 310     356.000 405.700  30.700  0.00  0.00            
ATOM   4648  C1A DPPCX 310     350.800 403.000  35.000  0.00  0.00            
ATOM   4649  C2A DPPCX 310     347.300 402.300  38.900  0.00  0.00            
ATOM   4650  C3A DPPCX 310     346.500 398.700  40.700  0.00  0.00            
ATOM   4651  C4A DPPCX 310     345.400 395.400  44.000  0.00  0.00            
ATOM   4652  C1B DPPCX 310     356.400 406.100  34.900  0.00  0.00            
ATOM   4653  C2B DPPCX 310     353.600 405.700  38.400  0.00  0.00            
ATOM   4654  C3B DPPCX 310     352.900 406.900  42.000  0.00  0.00            
ATOM   4655  C4B DPPCX 310     351.300 407.700  46.800  0.00  0.00            
ATOM   4656  NC3 DPPCX 311     410.700 281.200  79.100  0.00  0.00            
ATOM   4657  PO4 DPPCX 311     415.500 282.400  76.500  0.00  0.00            
ATOM   4658  GL1 DPPCX 311     417.500 280.300  73.100  0.00  0.00            
ATOM   4659  GL2 DPPCX 311     419.800 282.100  72.100  0.00  0.00            
ATOM   4660  C1A DPPCX 311     415.200 279.300  69.200  0.00  0.00            
ATOM   4661  C2A DPPCX 311     413.000 277.200  65.600  0.00  0.00            
ATOM   4662  C3A DPPCX 311     410.300 276.400  62.200  0.00  0.00            
ATOM   4663  C4A DPPCX 311     410.500 275.400  57.900  0.00  0.00            
ATOM   4664  C1B DPPCX 311     420.400 284.000  67.800  0.00  0.00            
ATOM   4665  C2B DPPCX 311     418.500 288.600  66.400  0.00  0.00            
ATOM   4666  C3B DPPCX 311     420.900 290.800  63.400  0.00  0.00            
ATOM   4667  C4B DPPCX 311     424.700 292.000  63.700  0.00  0.00            
ATOM   4668  NC3 DPPCX 312     386.000  81.300 108.100  0.00  0.00            
ATOM   4669  PO4 DPPCX 312     384.300  77.400 110.800  0.00  0.00            
ATOM   4670  GL1 DPPCX 312     382.300  77.900 107.500  0.00  0.00            
ATOM   4671  GL2 DPPCX 312     384.900  76.900 105.000  0.00  0.00            
ATOM   4672  C1A DPPCX 312     379.700  79.100 102.700  0.00  0.00            
ATOM   4673  C2A DPPCX 312     379.400  77.200  99.300  0.00  0.00            
ATOM   4674  C3A DPPCX 312     379.400  74.200  96.100  0.00  0.00            
ATOM   4675  C4A DPPCX 312     381.300  72.700  91.900  0.00  0.00            
ATOM   4676  C1B DPPCX 312     385.800  76.000 101.200  0.00  0.00            
ATOM   4677  C2B DPPCX 312     384.200  76.900  96.400  0.00  0.00            
ATOM   4678  C3B DPPCX 312     385.400  75.400  92.800  0.00  0.00            
ATOM   4679  C4B DPPCX 312     386.100  71.500  90.700  0.00  0.00            
ATOM   4680  NC3 DPPCX 313     355.800 342.400  80.500  0.00  0.00            
ATOM   4681  PO4 DPPCX 313     358.500 340.300  77.100  0.00  0.00            
ATOM   4682  GL1 DPPCX 313     357.500 340.000  73.000  0.00  0.00            
ATOM   4683  GL2 DPPCX 313     359.800 337.500  71.100  0.00  0.00            
ATOM   4684  C1A DPPCX 313     354.700 341.500  70.400  0.00  0.00            
ATOM   4685  C2A DPPCX 313     354.700 341.700  66.400  0.00  0.00            
ATOM   4686  C3A DPPCX 313     353.100 341.000  62.100  0.00  0.00            
ATOM   4687  C4A DPPCX 313     351.900 342.300  58.100  0.00  0.00            
ATOM   4688  C1B DPPCX 313     361.100 340.400  67.600  0.00  0.00            
ATOM   4689  C2B DPPCX 313     362.700 342.900  63.200  0.00  0.00            
ATOM   4690  C3B DPPCX 313     362.100 341.700  59.300  0.00  0.00            
ATOM   4691  C4B DPPCX 313     361.400 338.500  55.500  0.00  0.00            
ATOM   4692  NC3 DPPCX 314      20.400 318.000  13.800  0.00  0.00            
ATOM   4693  PO4 DPPCX 314      17.200 318.900  15.000  0.00  0.00            
ATOM   4694  GL1 DPPCX 314      16.200 317.400  18.800  0.00  0.00            
ATOM   4695  GL2 DPPCX 314      12.400 317.800  18.500  0.00  0.00            
ATOM   4696  C1A DPPCX 314      16.800 316.000  23.100  0.00  0.00            
ATOM   4697  C2A DPPCX 314      18.900 314.500  26.300  0.00  0.00            
ATOM   4698  C3A DPPCX 314      19.200 311.300  29.400  0.00  0.00            
ATOM   4699  C4A DPPCX 314      20.200 308.600  33.800  0.00  0.00            
ATOM   4700  C1B DPPCX 314      12.500 321.000  22.100  0.00  0.00            
ATOM   4701  C2B DPPCX 314      13.800 323.900  25.900  0.00  0.00            
ATOM   4702  C3B DPPCX 314      16.000 323.100  29.000  0.00  0.00            
ATOM   4703  C4B DPPCX 314      17.400 321.000  33.200  0.00  0.00            
ATOM   4704  NC3 DPPCX 315     205.500 458.000   9.000  0.00  0.00            
ATOM   4705  PO4 DPPCX 315     205.000 454.800  12.000  0.00  0.00            
ATOM   4706  GL1 DPPCX 315     202.700 455.400  15.600  0.00  0.00            
ATOM   4707  GL2 DPPCX 315     201.000 452.800  15.400  0.00  0.00            
ATOM   4708  C1A DPPCX 315     201.300 456.300  20.000  0.00  0.00            
ATOM   4709  C2A DPPCX 315     202.600 458.500  23.300  0.00  0.00            
ATOM   4710  C3A DPPCX 315     200.200 459.900  26.300  0.00  0.00            
ATOM   4711  C4A DPPCX 315     198.500 459.900  30.400  0.00  0.00            
ATOM   4712  C1B DPPCX 315     197.400 452.500  17.100  0.00  0.00            
ATOM   4713  C2B DPPCX 315     195.000 452.400  21.600  0.00  0.00            
ATOM   4714  C3B DPPCX 315     193.600 453.700  25.100  0.00  0.00            
ATOM   4715  C4B DPPCX 315     192.300 454.400  29.100  0.00  0.00            
ATOM   4716  NC3 DPPCX 316     163.500  97.800 106.700  0.00  0.00            
ATOM   4717  PO4 DPPCX 316     160.600 100.000 102.400  0.00  0.00            
ATOM   4718  GL1 DPPCX 316     158.400 102.500  98.000  0.00  0.00            
ATOM   4719  GL2 DPPCX 316     156.600 100.500  96.900  0.00  0.00            
ATOM   4720  C1A DPPCX 316     159.500 103.800  94.700  0.00  0.00            
ATOM   4721  C2A DPPCX 316     162.800 105.600  91.700  0.00  0.00            
ATOM   4722  C3A DPPCX 316     163.200 109.900  88.400  0.00  0.00            
ATOM   4723  C4A DPPCX 316     160.700 112.400  85.300  0.00  0.00            
ATOM   4724  C1B DPPCX 316     155.500 100.900  93.900  0.00  0.00            
ATOM   4725  C2B DPPCX 316     155.200 102.900  89.300  0.00  0.00            
ATOM   4726  C3B DPPCX 316     155.700 105.300  85.700  0.00  0.00            
ATOM   4727  C4B DPPCX 316     157.200 105.800  82.200  0.00  0.00            
ATOM   4728  NC3 DPPCX 317     300.700 446.200  24.400  0.00  0.00            
ATOM   4729  PO4 DPPCX 317     303.000 449.900  23.200  0.00  0.00            
ATOM   4730  GL1 DPPCX 317     305.200 450.300  26.400  0.00  0.00            
ATOM   4731  GL2 DPPCX 317     303.500 448.000  28.900  0.00  0.00            
ATOM   4732  C1A DPPCX 317     307.700 453.300  28.600  0.00  0.00            
ATOM   4733  C2A DPPCX 317     307.900 457.900  28.700  0.00  0.00            
ATOM   4734  C3A DPPCX 317     310.300 462.600  29.600  0.00  0.00            
ATOM   4735  C4A DPPCX 317     312.900 466.000  30.000  0.00  0.00            
ATOM   4736  C1B DPPCX 317     300.600 447.500  32.300  0.00  0.00            
ATOM   4737  C2B DPPCX 317     300.200 450.400  34.700  0.00  0.00            
ATOM   4738  C3B DPPCX 317     298.600 451.500  38.400  0.00  0.00            
ATOM   4739  C4B DPPCX 317     295.300 450.900  41.800  0.00  0.00            
ATOM   4740  NC3 DPPCX 318     154.400 111.700 104.000  0.00  0.00            
ATOM   4741  PO4 DPPCX 318     156.300 108.800 102.800  0.00  0.00            
ATOM   4742  GL1 DPPCX 318     156.300 106.800  98.800  0.00  0.00            
ATOM   4743  GL2 DPPCX 318     153.300 104.900  98.100  0.00  0.00            
ATOM   4744  C1A DPPCX 318     156.000 107.100  94.600  0.00  0.00            
ATOM   4745  C2A DPPCX 318     158.200 107.300  90.300  0.00  0.00            
ATOM   4746  C3A DPPCX 318     160.300 105.800  87.100  0.00  0.00            
ATOM   4747  C4A DPPCX 318     163.000 102.800  84.800  0.00  0.00            
ATOM   4748  C1B DPPCX 318     151.500 105.100  94.000  0.00  0.00            
ATOM   4749  C2B DPPCX 318     150.200 100.800  90.900  0.00  0.00            
ATOM   4750  C3B DPPCX 318     151.800  98.800  88.200  0.00  0.00            
ATOM   4751  C4B DPPCX 318     150.500  95.600  85.300  0.00  0.00            
ATOM   4752  NC3 DPPCX 319     266.400 341.300  81.500  0.00  0.00            
ATOM   4753  PO4 DPPCX 319     265.600 336.600  82.800  0.00  0.00            
ATOM   4754  GL1 DPPCX 319     265.300 336.100  78.200  0.00  0.00            
ATOM   4755  GL2 DPPCX 319     262.700 332.600  77.800  0.00  0.00            
ATOM   4756  C1A DPPCX 319     263.100 336.700  73.800  0.00  0.00            
ATOM   4757  C2A DPPCX 319     261.100 338.100  69.800  0.00  0.00            
ATOM   4758  C3A DPPCX 319     261.300 336.900  65.800  0.00  0.00            
ATOM   4759  C4A DPPCX 319     260.100 335.500  61.200  0.00  0.00            
ATOM   4760  C1B DPPCX 319     261.200 331.500  75.000  0.00  0.00            
ATOM   4761  C2B DPPCX 319     260.300 333.200  71.600  0.00  0.00            
ATOM   4762  C3B DPPCX 319     256.800 334.400  69.100  0.00  0.00            
ATOM   4763  C4B DPPCX 319     254.100 335.000  66.000  0.00  0.00            
ATOM   4764  NC3 DPPCX 320     171.400 424.500  11.600  0.00  0.00            
ATOM   4765  PO4 DPPCX 320     168.000 424.900  14.500  0.00  0.00            
ATOM   4766  GL1 DPPCX 320     169.200 425.900  18.800  0.00  0.00            
ATOM   4767  GL2 DPPCX 320     168.100 428.700  20.000  0.00  0.00            
ATOM   4768  C1A DPPCX 320     169.700 424.500  23.300  0.00  0.00            
ATOM   4769  C2A DPPCX 320     172.900 423.300  27.100  0.00  0.00            
ATOM   4770  C3A DPPCX 320     173.100 424.100  32.000  0.00  0.00            
ATOM   4771  C4A DPPCX 320     174.700 425.200  36.000  0.00  0.00            
ATOM   4772  C1B DPPCX 320     166.400 428.600  24.100  0.00  0.00            
ATOM   4773  C2B DPPCX 320     166.200 429.500  27.000  0.00  0.00            
ATOM   4774  C3B DPPCX 320     166.100 431.500  31.200  0.00  0.00            
ATOM   4775  C4B DPPCX 320     167.800 432.900  35.400  0.00  0.00            
ATOM   4776  NC3 DPPCX 321     252.500 399.500  70.800  0.00  0.00            
ATOM   4777  PO4 DPPCX 321     252.400 404.100  72.400  0.00  0.00            
ATOM   4778  GL1 DPPCX 321     254.500 402.300  66.900  0.00  0.00            
ATOM   4779  GL2 DPPCX 321     257.800 403.200  65.400  0.00  0.00            
ATOM   4780  C1A DPPCX 321     254.300 401.000  62.600  0.00  0.00            
ATOM   4781  C2A DPPCX 321     253.600 397.800  59.400  0.00  0.00            
ATOM   4782  C3A DPPCX 321     252.500 398.500  55.400  0.00  0.00            
ATOM   4783  C4A DPPCX 321     252.700 397.500  51.400  0.00  0.00            
ATOM   4784  C1B DPPCX 321     256.400 405.800  62.100  0.00  0.00            
ATOM   4785  C2B DPPCX 321     257.800 407.400  58.100  0.00  0.00            
ATOM   4786  C3B DPPCX 321     257.900 407.000  53.600  0.00  0.00            
ATOM   4787  C4B DPPCX 321     255.900 406.600  50.600  0.00  0.00            
ATOM   4788  NC3 DPPCX 322     192.600 222.400  48.600  0.00  0.00            
ATOM   4789  PO4 DPPCX 322     191.200 225.200  51.200  0.00  0.00            
ATOM   4790  GL1 DPPCX 322     192.600 222.000  53.700  0.00  0.00            
ATOM   4791  GL2 DPPCX 322     190.700 218.600  52.600  0.00  0.00            
ATOM   4792  C1A DPPCX 322     194.500 220.500  57.800  0.00  0.00            
ATOM   4793  C2A DPPCX 322     194.400 221.100  61.200  0.00  0.00            
ATOM   4794  C3A DPPCX 322     196.400 221.800  64.800  0.00  0.00            
ATOM   4795  C4A DPPCX 322     200.400 222.200  67.400  0.00  0.00            
ATOM   4796  C1B DPPCX 322     190.100 218.700  57.500  0.00  0.00            
ATOM   4797  C2B DPPCX 322     188.600 219.800  61.900  0.00  0.00            
ATOM   4798  C3B DPPCX 322     184.300 218.900  62.900  0.00  0.00            
ATOM   4799  C4B DPPCX 322     182.200 218.100  67.100  0.00  0.00            
ATOM   4800  NC3 DPPCX 323     202.000 193.800  95.000  0.00  0.00            
ATOM   4801  PO4 DPPCX 323     200.900 195.200  92.100  0.00  0.00            
ATOM   4802  GL1 DPPCX 323     202.000 194.800  87.300  0.00  0.00            
ATOM   4803  GL2 DPPCX 323     201.400 196.800  85.600  0.00  0.00            
ATOM   4804  C1A DPPCX 323     204.800 194.000  83.300  0.00  0.00            
ATOM   4805  C2A DPPCX 323     208.400 194.100  79.200  0.00  0.00            
ATOM   4806  C3A DPPCX 323     209.600 193.100  76.000  0.00  0.00            
ATOM   4807  C4A DPPCX 323     209.200 189.300  73.100  0.00  0.00            
ATOM   4808  C1B DPPCX 323     203.500 198.600  82.100  0.00  0.00            
ATOM   4809  C2B DPPCX 323     202.700 200.700  78.000  0.00  0.00            
ATOM   4810  C3B DPPCX 323     201.800 201.100  73.800  0.00  0.00            
ATOM   4811  C4B DPPCX 323     201.700 202.900  69.800  0.00  0.00            
ATOM   4812  NC3 DPPCX 324     154.900 360.500  72.700  0.00  0.00            
ATOM   4813  PO4 DPPCX 324     151.300 363.300  71.100  0.00  0.00            
ATOM   4814  GL1 DPPCX 324     152.600 362.700  67.000  0.00  0.00            
ATOM   4815  GL2 DPPCX 324     155.600 361.000  67.400  0.00  0.00            
ATOM   4816  C1A DPPCX 324     153.300 362.200  62.800  0.00  0.00            
ATOM   4817  C2A DPPCX 324     155.200 361.400  59.300  0.00  0.00            
ATOM   4818  C3A DPPCX 324     155.100 361.700  56.000  0.00  0.00            
ATOM   4819  C4A DPPCX 324     155.800 362.400  52.100  0.00  0.00            
ATOM   4820  C1B DPPCX 324     158.000 359.300  63.400  0.00  0.00            
ATOM   4821  C2B DPPCX 324     160.600 358.500  60.300  0.00  0.00            
ATOM   4822  C3B DPPCX 324     165.000 359.800  59.600  0.00  0.00            
ATOM   4823  C4B DPPCX 324     168.600 361.400  58.300  0.00  0.00            
ATOM   4824  NC3 DPPCX 325     253.300 199.800  44.200  0.00  0.00            
ATOM   4825  PO4 DPPCX 325     254.900 204.000  45.500  0.00  0.00            
ATOM   4826  GL1 DPPCX 325     257.200 202.100  50.000  0.00  0.00            
ATOM   4827  GL2 DPPCX 325     259.600 199.900  50.000  0.00  0.00            
ATOM   4828  C1A DPPCX 325     258.300 202.100  54.200  0.00  0.00            
ATOM   4829  C2A DPPCX 325     258.000 202.900  59.500  0.00  0.00            
ATOM   4830  C3A DPPCX 325     256.500 203.700  62.900  0.00  0.00            
ATOM   4831  C4A DPPCX 325     253.000 204.500  65.900  0.00  0.00            
ATOM   4832  C1B DPPCX 325     262.000 198.800  53.600  0.00  0.00            
ATOM   4833  C2B DPPCX 325     260.300 198.400  58.400  0.00  0.00            
ATOM   4834  C3B DPPCX 325     260.000 196.000  62.600  0.00  0.00            
ATOM   4835  C4B DPPCX 325     259.800 193.700  66.600  0.00  0.00            
ATOM   4836  NC3 DPPCX 326     278.100 300.100  42.900  0.00  0.00            
ATOM   4837  PO4 DPPCX 326     274.800 298.100  42.900  0.00  0.00            
ATOM   4838  GL1 DPPCX 326     277.300 297.600  46.800  0.00  0.00            
ATOM   4839  GL2 DPPCX 326     275.500 296.100  48.400  0.00  0.00            
ATOM   4840  C1A DPPCX 326     278.800 300.400  50.400  0.00  0.00            
ATOM   4841  C2A DPPCX 326     278.500 301.500  55.000  0.00  0.00            
ATOM   4842  C3A DPPCX 326     281.800 300.600  57.800  0.00  0.00            
ATOM   4843  C4A DPPCX 326     282.600 300.200  62.400  0.00  0.00            
ATOM   4844  C1B DPPCX 326     278.700 295.800  51.400  0.00  0.00            
ATOM   4845  C2B DPPCX 326     279.200 296.700  55.900  0.00  0.00            
ATOM   4846  C3B DPPCX 326     276.800 298.900  59.800  0.00  0.00            
ATOM   4847  C4B DPPCX 326     277.200 300.100  63.400  0.00  0.00            
ATOM   4848  NC3 DPPCX 327      23.000 441.100  49.600  0.00  0.00            
ATOM   4849  PO4 DPPCX 327      21.800 439.200  47.700  0.00  0.00            
ATOM   4850  GL1 DPPCX 327      22.500 437.700  43.100  0.00  0.00            
ATOM   4851  GL2 DPPCX 327      19.800 437.200  41.600  0.00  0.00            
ATOM   4852  C1A DPPCX 327      24.300 436.800  39.100  0.00  0.00            
ATOM   4853  C2A DPPCX 327      27.700 436.100  37.800  0.00  0.00            
ATOM   4854  C3A DPPCX 327      29.400 434.600  33.400  0.00  0.00            
ATOM   4855  C4A DPPCX 327      30.800 430.600  32.000  0.00  0.00            
ATOM   4856  C1B DPPCX 327      19.300 437.100  36.500  0.00  0.00            
ATOM   4857  C2B DPPCX 327      22.900 437.800  33.600  0.00  0.00            
ATOM   4858  C3B DPPCX 327      26.400 437.600  31.100  0.00  0.00            
ATOM   4859  C4B DPPCX 327      27.300 441.700  28.800  0.00  0.00            
ATOM   4860  NC3 DPPCX 328     376.100 130.300  49.400  0.00  0.00            
ATOM   4861  PO4 DPPCX 328     377.100 127.700  53.400  0.00  0.00            
ATOM   4862  GL1 DPPCX 328     375.600 129.000  57.100  0.00  0.00            
ATOM   4863  GL2 DPPCX 328     377.500 131.800  58.800  0.00  0.00            
ATOM   4864  C1A DPPCX 328     374.300 127.100  61.000  0.00  0.00            
ATOM   4865  C2A DPPCX 328     374.000 128.100  65.300  0.00  0.00            
ATOM   4866  C3A DPPCX 328     373.000 131.000  69.000  0.00  0.00            
ATOM   4867  C4A DPPCX 328     369.100 132.300  72.600  0.00  0.00            
ATOM   4868  C1B DPPCX 328     378.100 130.700  62.200  0.00  0.00            
ATOM   4869  C2B DPPCX 328     377.700 132.100  66.700  0.00  0.00            
ATOM   4870  C3B DPPCX 328     377.500 132.700  71.000  0.00  0.00            
ATOM   4871  C4B DPPCX 328     377.200 134.800  75.100  0.00  0.00            
ATOM   4872  NC3 DPPCX 329     136.700 114.600  99.400  0.00  0.00            
ATOM   4873  PO4 DPPCX 329     141.100 117.300  99.200  0.00  0.00            
ATOM   4874  GL1 DPPCX 329     140.300 118.700  94.600  0.00  0.00            
ATOM   4875  GL2 DPPCX 329     140.800 121.300  92.400  0.00  0.00            
ATOM   4876  C1A DPPCX 329     136.900 118.000  91.600  0.00  0.00            
ATOM   4877  C2A DPPCX 329     136.200 114.900  88.100  0.00  0.00            
ATOM   4878  C3A DPPCX 329     135.400 111.800  84.200  0.00  0.00            
ATOM   4879  C4A DPPCX 329     134.300 111.100  80.800  0.00  0.00            
ATOM   4880  C1B DPPCX 329     142.100 122.300  88.200  0.00  0.00            
ATOM   4881  C2B DPPCX 329     141.300 122.300  84.200  0.00  0.00            
ATOM   4882  C3B DPPCX 329     138.700 120.500  80.400  0.00  0.00            
ATOM   4883  C4B DPPCX 329     134.700 120.200  78.300  0.00  0.00            
ATOM   4884  NC3 DPPCX 330     198.100 383.100  24.200  0.00  0.00            
ATOM   4885  PO4 DPPCX 330     198.000 387.500  25.700  0.00  0.00            
ATOM   4886  GL1 DPPCX 330     198.800 387.300  31.300  0.00  0.00            
ATOM   4887  GL2 DPPCX 330     201.300 388.200  32.300  0.00  0.00            
ATOM   4888  C1A DPPCX 330     198.000 387.800  35.600  0.00  0.00            
ATOM   4889  C2A DPPCX 330     197.500 389.400  39.600  0.00  0.00            
ATOM   4890  C3A DPPCX 330     194.200 390.600  43.100  0.00  0.00            
ATOM   4891  C4A DPPCX 330     193.800 391.000  47.300  0.00  0.00            
ATOM   4892  C1B DPPCX 330     201.800 390.700  36.400  0.00  0.00            
ATOM   4893  C2B DPPCX 330     199.500 393.700  38.100  0.00  0.00            
ATOM   4894  C3B DPPCX 330     198.400 394.000  42.700  0.00  0.00            
ATOM   4895  C4B DPPCX 330     201.600 395.200  45.600  0.00  0.00            
ATOM   4896  NC3 DPPCX 331     283.300 457.900  58.100  0.00  0.00            
ATOM   4897  PO4 DPPCX 331     283.000 454.400  60.800  0.00  0.00            
ATOM   4898  GL1 DPPCX 331     284.100 451.900  58.100  0.00  0.00            
ATOM   4899  GL2 DPPCX 331     284.600 449.700  60.000  0.00  0.00            
ATOM   4900  C1A DPPCX 331     285.700 451.000  52.900  0.00  0.00            
ATOM   4901  C2A DPPCX 331     284.800 446.800  50.500  0.00  0.00            
ATOM   4902  C3A DPPCX 331     286.900 443.700  48.200  0.00  0.00            
ATOM   4903  C4A DPPCX 331     290.000 444.100  44.700  0.00  0.00            
ATOM   4904  C1B DPPCX 331     288.800 449.500  57.700  0.00  0.00            
ATOM   4905  C2B DPPCX 331     291.100 450.800  53.700  0.00  0.00            
ATOM   4906  C3B DPPCX 331     290.500 452.700  49.800  0.00  0.00            
ATOM   4907  C4B DPPCX 331     285.900 453.400  48.400  0.00  0.00            
ATOM   4908  NC3 DPPCX 332     283.700 102.200 105.800  0.00  0.00            
ATOM   4909  PO4 DPPCX 332     284.200  98.200 104.900  0.00  0.00            
ATOM   4910  GL1 DPPCX 332     284.800  97.300 100.800  0.00  0.00            
ATOM   4911  GL2 DPPCX 332     284.400  94.200 100.500  0.00  0.00            
ATOM   4912  C1A DPPCX 332     285.100  99.600  96.900  0.00  0.00            
ATOM   4913  C2A DPPCX 332     285.500 100.600  92.500  0.00  0.00            
ATOM   4914  C3A DPPCX 332     287.200 100.000  88.200  0.00  0.00            
ATOM   4915  C4A DPPCX 332     287.500 100.300  83.900  0.00  0.00            
ATOM   4916  C1B DPPCX 332     283.800  93.500  96.400  0.00  0.00            
ATOM   4917  C2B DPPCX 332     285.600  91.400  92.700  0.00  0.00            
ATOM   4918  C3B DPPCX 332     286.300  90.900  88.500  0.00  0.00            
ATOM   4919  C4B DPPCX 332     287.100  90.700  83.900  0.00  0.00            
ATOM   4920  NC3 DPPCX 333      68.200 214.400  25.300  0.00  0.00            
ATOM   4921  PO4 DPPCX 333      67.000 219.100  22.600  0.00  0.00            
ATOM   4922  GL1 DPPCX 333      68.000 219.800  26.400  0.00  0.00            
ATOM   4923  GL2 DPPCX 333      65.200 221.500  29.100  0.00  0.00            
ATOM   4924  C1A DPPCX 333      70.800 221.000  29.300  0.00  0.00            
ATOM   4925  C2A DPPCX 333      73.300 224.300  30.900  0.00  0.00            
ATOM   4926  C3A DPPCX 333      72.300 228.000  33.600  0.00  0.00            
ATOM   4927  C4A DPPCX 333      71.700 231.300  35.900  0.00  0.00            
ATOM   4928  C1B DPPCX 333      61.600 220.300  31.300  0.00  0.00            
ATOM   4929  C2B DPPCX 333      61.700 219.200  35.300  0.00  0.00            
ATOM   4930  C3B DPPCX 333      62.700 219.700  39.000  0.00  0.00            
ATOM   4931  C4B DPPCX 333      64.200 219.000  43.400  0.00  0.00            
ATOM   4932  NC3 DPPCX 334     169.300 175.700  91.300  0.00  0.00            
ATOM   4933  PO4 DPPCX 334     167.700 179.600  90.400  0.00  0.00            
ATOM   4934  GL1 DPPCX 334     168.400 177.900  86.900  0.00  0.00            
ATOM   4935  GL2 DPPCX 334     171.000 177.400  87.200  0.00  0.00            
ATOM   4936  C1A DPPCX 334     167.200 175.000  84.000  0.00  0.00            
ATOM   4937  C2A DPPCX 334     166.400 173.600  80.500  0.00  0.00            
ATOM   4938  C3A DPPCX 334     164.100 174.500  76.600  0.00  0.00            
ATOM   4939  C4A DPPCX 334     163.900 174.800  72.200  0.00  0.00            
ATOM   4940  C1B DPPCX 334     170.700 178.900  82.000  0.00  0.00            
ATOM   4941  C2B DPPCX 334     170.900 179.300  78.100  0.00  0.00            
ATOM   4942  C3B DPPCX 334     172.200 177.400  74.000  0.00  0.00            
ATOM   4943  C4B DPPCX 334     174.400 175.900  70.400  0.00  0.00            
ATOM   4944  NC3 DPPCX 335     404.900 218.100  39.300  0.00  0.00            
ATOM   4945  PO4 DPPCX 335     403.000 217.300  43.600  0.00  0.00            
ATOM   4946  GL1 DPPCX 335     404.600 215.600  47.500  0.00  0.00            
ATOM   4947  GL2 DPPCX 335     406.600 213.500  47.900  0.00  0.00            
ATOM   4948  C1A DPPCX 335     405.000 214.300  52.800  0.00  0.00            
ATOM   4949  C2A DPPCX 335     405.200 213.500  57.200  0.00  0.00            
ATOM   4950  C3A DPPCX 335     405.700 213.800  60.300  0.00  0.00            
ATOM   4951  C4A DPPCX 335     404.900 215.800  64.600  0.00  0.00            
ATOM   4952  C1B DPPCX 335     409.400 216.900  49.700  0.00  0.00            
ATOM   4953  C2B DPPCX 335     408.600 218.400  54.300  0.00  0.00            
ATOM   4954  C3B DPPCX 335     408.300 217.500  58.400  0.00  0.00            
ATOM   4955  C4B DPPCX 335     408.400 218.800  63.200  0.00  0.00            
ATOM   4956  NC3 DPPCX 336      43.400 107.300  50.700  0.00  0.00            
ATOM   4957  PO4 DPPCX 336      47.900 108.000  51.400  0.00  0.00            
ATOM   4958  GL1 DPPCX 336      49.600 108.900  56.600  0.00  0.00            
ATOM   4959  GL2 DPPCX 336      49.600 105.600  56.600  0.00  0.00            
ATOM   4960  C1A DPPCX 336      50.700 109.200  60.700  0.00  0.00            
ATOM   4961  C2A DPPCX 336      50.100 111.000  64.200  0.00  0.00            
ATOM   4962  C3A DPPCX 336      52.900 108.900  67.900  0.00  0.00            
ATOM   4963  C4A DPPCX 336      52.600 106.600  72.600  0.00  0.00            
ATOM   4964  C1B DPPCX 336      50.000 104.500  60.400  0.00  0.00            
ATOM   4965  C2B DPPCX 336      51.500 104.700  64.500  0.00  0.00            
ATOM   4966  C3B DPPCX 336      51.400 102.300  69.700  0.00  0.00            
ATOM   4967  C4B DPPCX 336      51.700  98.300  72.400  0.00  0.00            
ATOM   4968  NC3 DPPCX 337      47.300 204.100  25.500  0.00  0.00            
ATOM   4969  PO4 DPPCX 337      45.100 207.000  27.900  0.00  0.00            
ATOM   4970  GL1 DPPCX 337      46.600 207.900  32.600  0.00  0.00            
ATOM   4971  GL2 DPPCX 337      46.700 205.400  34.900  0.00  0.00            
ATOM   4972  C1A DPPCX 337      49.800 209.500  36.200  0.00  0.00            
ATOM   4973  C2A DPPCX 337      52.100 211.800  39.500  0.00  0.00            
ATOM   4974  C3A DPPCX 337      52.100 212.600  43.500  0.00  0.00            
ATOM   4975  C4A DPPCX 337      51.600 215.500  46.400  0.00  0.00            
ATOM   4976  C1B DPPCX 337      48.000 204.000  38.000  0.00  0.00            
ATOM   4977  C2B DPPCX 337      46.400 201.300  41.100  0.00  0.00            
ATOM   4978  C3B DPPCX 337      43.800 199.300  44.100  0.00  0.00            
ATOM   4979  C4B DPPCX 337      44.000 198.000  48.800  0.00  0.00            
ATOM   4980  NC3 DPPCX 338     114.800 298.700  77.700  0.00  0.00            
ATOM   4981  PO4 DPPCX 338     113.800 297.800  73.400  0.00  0.00            
ATOM   4982  GL1 DPPCX 338     114.000 297.000  68.600  0.00  0.00            
ATOM   4983  GL2 DPPCX 338     117.600 295.200  68.900  0.00  0.00            
ATOM   4984  C1A DPPCX 338     114.200 292.800  66.300  0.00  0.00            
ATOM   4985  C2A DPPCX 338     112.400 290.600  62.300  0.00  0.00            
ATOM   4986  C3A DPPCX 338     110.300 289.200  60.100  0.00  0.00            
ATOM   4987  C4A DPPCX 338     108.500 288.000  55.900  0.00  0.00            
ATOM   4988  C1B DPPCX 338     117.700 296.200  64.400  0.00  0.00            
ATOM   4989  C2B DPPCX 338     116.000 297.200  59.900  0.00  0.00            
ATOM   4990  C3B DPPCX 338     116.400 296.300  55.000  0.00  0.00            
ATOM   4991  C4B DPPCX 338     115.200 298.300  51.500  0.00  0.00            
ATOM   4992  NC3 DPPCX 339     261.200 267.400  91.400  0.00  0.00            
ATOM   4993  PO4 DPPCX 339     260.500 262.800  89.900  0.00  0.00            
ATOM   4994  GL1 DPPCX 339     257.600 263.200  85.900  0.00  0.00            
ATOM   4995  GL2 DPPCX 339     254.200 262.000  87.100  0.00  0.00            
ATOM   4996  C1A DPPCX 339     256.300 266.200  82.100  0.00  0.00            
ATOM   4997  C2A DPPCX 339     254.200 265.400  78.200  0.00  0.00            
ATOM   4998  C3A DPPCX 339     252.100 267.300  74.000  0.00  0.00            
ATOM   4999  C4A DPPCX 339     252.800 265.600  69.700  0.00  0.00            
ATOM   5000  C1B DPPCX 339     251.200 258.900  85.100  0.00  0.00            
ATOM   5001  C2B DPPCX 339     249.000 258.000  82.700  0.00  0.00            
ATOM   5002  C3B DPPCX 339     247.800 259.800  78.700  0.00  0.00            
ATOM   5003  C4B DPPCX 339     247.100 261.700  74.300  0.00  0.00            
ATOM   5004  NC3 DPPCX 340     404.300 138.000  50.700  0.00  0.00            
ATOM   5005  PO4 DPPCX 340     403.900 137.300  53.900  0.00  0.00            
ATOM   5006  GL1 DPPCX 340     403.400 137.700  57.000  0.00  0.00            
ATOM   5007  GL2 DPPCX 340     402.900 135.300  58.800  0.00  0.00            
ATOM   5008  C1A DPPCX 340     404.600 141.800  59.900  0.00  0.00            
ATOM   5009  C2A DPPCX 340     406.500 143.300  64.500  0.00  0.00            
ATOM   5010  C3A DPPCX 340     405.700 141.800  69.600  0.00  0.00            
ATOM   5011  C4A DPPCX 340     402.000 140.400  71.300  0.00  0.00            
ATOM   5012  C1B DPPCX 340     399.000 135.200  61.400  0.00  0.00            
ATOM   5013  C2B DPPCX 340     396.700 138.500  63.700  0.00  0.00            
ATOM   5014  C3B DPPCX 340     396.200 142.600  66.500  0.00  0.00            
ATOM   5015  C4B DPPCX 340     397.000 143.000  70.700  0.00  0.00            
ATOM   5016  NC3 DPPCX 341     339.000 435.000  20.100  0.00  0.00            
ATOM   5017  PO4 DPPCX 341     343.000 436.800  21.500  0.00  0.00            
ATOM   5018  GL1 DPPCX 341     345.200 438.000  25.300  0.00  0.00            
ATOM   5019  GL2 DPPCX 341     342.600 438.900  26.000  0.00  0.00            
ATOM   5020  C1A DPPCX 341     346.400 439.800  29.300  0.00  0.00            
ATOM   5021  C2A DPPCX 341     346.900 441.700  32.300  0.00  0.00            
ATOM   5022  C3A DPPCX 341     346.500 443.500  37.100  0.00  0.00            
ATOM   5023  C4A DPPCX 341     347.800 444.500  41.400  0.00  0.00            
ATOM   5024  C1B DPPCX 341     340.200 440.100  29.800  0.00  0.00            
ATOM   5025  C2B DPPCX 341     337.800 439.700  34.300  0.00  0.00            
ATOM   5026  C3B DPPCX 341     335.100 439.900  38.200  0.00  0.00            
ATOM   5027  C4B DPPCX 341     331.600 437.900  39.500  0.00  0.00            
ATOM   5028  NC3 DPPCX 342     167.200 150.100  46.700  0.00  0.00            
ATOM   5029  PO4 DPPCX 342     165.800 154.700  47.200  0.00  0.00            
ATOM   5030  GL1 DPPCX 342     165.600 156.100  51.700  0.00  0.00            
ATOM   5031  GL2 DPPCX 342     166.200 158.600  53.500  0.00  0.00            
ATOM   5032  C1A DPPCX 342     166.300 154.200  55.800  0.00  0.00            
ATOM   5033  C2A DPPCX 342     166.800 153.200  59.800  0.00  0.00            
ATOM   5034  C3A DPPCX 342     166.300 154.800  65.100  0.00  0.00            
ATOM   5035  C4A DPPCX 342     167.100 155.900  69.600  0.00  0.00            
ATOM   5036  C1B DPPCX 342     168.300 158.400  57.600  0.00  0.00            
ATOM   5037  C2B DPPCX 342     166.800 158.800  62.300  0.00  0.00            
ATOM   5038  C3B DPPCX 342     166.100 159.800  66.600  0.00  0.00            
ATOM   5039  C4B DPPCX 342     163.100 160.600  70.300  0.00  0.00            
ATOM   5040  NC3 DPPCX 343     206.800 430.900  58.100  0.00  0.00            
ATOM   5041  PO4 DPPCX 343     202.700 432.500  56.400  0.00  0.00            
ATOM   5042  GL1 DPPCX 343     202.500 434.500  52.200  0.00  0.00            
ATOM   5043  GL2 DPPCX 343     202.500 431.400  51.300  0.00  0.00            
ATOM   5044  C1A DPPCX 343     199.900 436.500  49.100  0.00  0.00            
ATOM   5045  C2A DPPCX 343     199.100 436.700  45.100  0.00  0.00            
ATOM   5046  C3A DPPCX 343     197.600 437.700  40.900  0.00  0.00            
ATOM   5047  C4A DPPCX 343     196.500 440.700  37.900  0.00  0.00            
ATOM   5048  C1B DPPCX 343     202.000 431.900  46.000  0.00  0.00            
ATOM   5049  C2B DPPCX 343     200.900 432.400  41.600  0.00  0.00            
ATOM   5050  C3B DPPCX 343     198.900 434.300  37.700  0.00  0.00            
ATOM   5051  C4B DPPCX 343     197.600 436.400  34.900  0.00  0.00            
ATOM   5052  NC3 DPPCX 344     120.200  92.200 107.700  0.00  0.00            
ATOM   5053  PO4 DPPCX 344     123.000  93.900 103.600  0.00  0.00            
ATOM   5054  GL1 DPPCX 344     126.000  90.800 102.600  0.00  0.00            
ATOM   5055  GL2 DPPCX 344     125.700  91.000  99.600  0.00  0.00            
ATOM   5056  C1A DPPCX 344     129.500  87.300 101.000  0.00  0.00            
ATOM   5057  C2A DPPCX 344     132.200  86.300  97.500  0.00  0.00            
ATOM   5058  C3A DPPCX 344     132.900  85.000  93.300  0.00  0.00            
ATOM   5059  C4A DPPCX 344     132.600  82.900  90.200  0.00  0.00            
ATOM   5060  C1B DPPCX 344     125.700  91.100  95.500  0.00  0.00            
ATOM   5061  C2B DPPCX 344     126.300  90.300  91.000  0.00  0.00            
ATOM   5062  C3B DPPCX 344     126.000  91.600  87.300  0.00  0.00
[truncated: 20,196,197 more chars]
