# Supplementary material for: Membrane Partitioning of Anionic, Ligand-Coated Nanoparticles Is Accompanied by Ligand Snorkeling, Local Disordering, and Cholesterol Depletion
Source: PLoS Comput Biol. 2014 Dec 4;10(12):e1003917. doi: 10.1371/journal.pcbi.1003917 (PMC4256007; doi:10.1371/journal.pcbi.1003917)
Supplement: Dataset S1 — The data used to generate Figures 2, 3, 4, 5, and 6. (ZIP) [file pcbi.1003917.s002.zip › DATA/Figure2/last_frame_30%.pdb]

CRYST1  679.802  262.128  165.055  90.00  90.00  90.00 P 1           1
ATOM      1  NC3 DPPCX   1     336.800  98.200  41.200  0.00  0.00            
ATOM      2  PO4 DPPCX   1     338.400  98.100  43.800  0.00  0.00            
ATOM      3  GL1 DPPCX   1     335.800 100.500  45.800  0.00  0.00            
ATOM      4  GL2 DPPCX   1     333.300  99.400  44.900  0.00  0.00            
ATOM      5  C1A DPPCX   1     334.000 101.200  50.100  0.00  0.00            
ATOM      6  C2A DPPCX   1     334.000 100.700  53.600  0.00  0.00            
ATOM      7  C3A DPPCX   1     333.400 100.900  57.800  0.00  0.00            
ATOM      8  C4A DPPCX   1     332.500  98.900  61.500  0.00  0.00            
ATOM      9  C1B DPPCX   1     330.200  98.800  48.000  0.00  0.00            
ATOM     10  C2B DPPCX   1     329.000 101.600  51.900  0.00  0.00            
ATOM     11  C3B DPPCX   1     327.300 101.900  56.100  0.00  0.00            
ATOM     12  C4B DPPCX   1     323.500 101.900  58.900  0.00  0.00            
ATOM     13  NC3 DPPCX   2     369.700 136.500  44.100  0.00  0.00            
ATOM     14  PO4 DPPCX   2     370.300 133.500  40.400  0.00  0.00            
ATOM     15  GL1 DPPCX   2     372.400 132.000  45.200  0.00  0.00            
ATOM     16  GL2 DPPCX   2     375.200 134.000  45.900  0.00  0.00            
ATOM     17  C1A DPPCX   2     372.300 130.500  49.100  0.00  0.00            
ATOM     18  C2A DPPCX   2     372.200 129.100  53.800  0.00  0.00            
ATOM     19  C3A DPPCX   2     371.900 130.800  57.000  0.00  0.00            
ATOM     20  C4A DPPCX   2     368.500 130.700  60.900  0.00  0.00            
ATOM     21  C1B DPPCX   2     377.200 131.500  49.100  0.00  0.00            
ATOM     22  C2B DPPCX   2     377.100 131.200  54.200  0.00  0.00            
ATOM     23  C3B DPPCX   2     376.900 130.700  59.200  0.00  0.00            
ATOM     24  C4B DPPCX   2     376.200 128.500  63.600  0.00  0.00            
ATOM     25  NC3 DPPCX   3     559.800 -69.400  91.000  0.00  0.00            
ATOM     26  PO4 DPPCX   3     562.600 -66.100  91.700  0.00  0.00            
ATOM     27  GL1 DPPCX   3     561.800 -66.100  87.400  0.00  0.00            
ATOM     28  GL2 DPPCX   3     564.900 -64.700  85.600  0.00  0.00            
ATOM     29  C1A DPPCX   3     559.700 -67.600  83.200  0.00  0.00            
ATOM     30  C2A DPPCX   3     559.300 -67.000  79.600  0.00  0.00            
ATOM     31  C3A DPPCX   3     558.400 -66.400  75.700  0.00  0.00            
ATOM     32  C4A DPPCX   3     556.700 -64.100  72.100  0.00  0.00            
ATOM     33  C1B DPPCX   3     563.700 -64.500  81.200  0.00  0.00            
ATOM     34  C2B DPPCX   3     563.700 -65.000  77.400  0.00  0.00            
ATOM     35  C3B DPPCX   3     563.200 -63.500  72.800  0.00  0.00            
ATOM     36  C4B DPPCX   3     562.000 -63.300  69.200  0.00  0.00            
ATOM     37  NC3 DPPCX   4     342.200 293.300  87.000  0.00  0.00            
ATOM     38  PO4 DPPCX   4     342.100 289.400  84.400  0.00  0.00            
ATOM     39  GL1 DPPCX   4     342.500 290.400  79.700  0.00  0.00            
ATOM     40  GL2 DPPCX   4     346.200 289.800  79.000  0.00  0.00            
ATOM     41  C1A DPPCX   4     342.800 287.600  75.700  0.00  0.00            
ATOM     42  C2A DPPCX   4     342.200 284.000  72.500  0.00  0.00            
ATOM     43  C3A DPPCX   4     344.100 281.400  70.200  0.00  0.00            
ATOM     44  C4A DPPCX   4     344.100 279.600  66.700  0.00  0.00            
ATOM     45  C1B DPPCX   4     348.700 288.900  75.600  0.00  0.00            
ATOM     46  C2B DPPCX   4     349.200 287.800  70.900  0.00  0.00            
ATOM     47  C3B DPPCX   4     348.900 286.600  66.500  0.00  0.00            
ATOM     48  C4B DPPCX   4     346.300 286.600  62.900  0.00  0.00            
ATOM     49  NC3 DPPCX   5     480.600 136.300  82.800  0.00  0.00            
ATOM     50  PO4 DPPCX   5     485.400 134.200  81.300  0.00  0.00            
ATOM     51  GL1 DPPCX   5     487.600 135.600  78.200  0.00  0.00            
ATOM     52  GL2 DPPCX   5     489.600 133.700  76.100  0.00  0.00            
ATOM     53  C1A DPPCX   5     487.100 138.900  74.400  0.00  0.00            
ATOM     54  C2A DPPCX   5     487.300 140.200  70.400  0.00  0.00            
ATOM     55  C3A DPPCX   5     488.500 140.500  65.500  0.00  0.00            
ATOM     56  C4A DPPCX   5     491.300 139.700  61.800  0.00  0.00            
ATOM     57  C1B DPPCX   5     488.800 134.000  72.400  0.00  0.00            
ATOM     58  C2B DPPCX   5     486.200 135.000  69.700  0.00  0.00            
ATOM     59  C3B DPPCX   5     486.700 135.100  65.200  0.00  0.00            
ATOM     60  C4B DPPCX   5     488.400 134.100  61.300  0.00  0.00            
ATOM     61  NC3 DPPCX   6     473.500 -47.900  52.700  0.00  0.00            
ATOM     62  PO4 DPPCX   6     476.100 -44.600  50.300  0.00  0.00            
ATOM     63  GL1 DPPCX   6     478.300 -44.300  52.900  0.00  0.00            
ATOM     64  GL2 DPPCX   6     477.000 -45.500  56.000  0.00  0.00            
ATOM     65  C1A DPPCX   6     480.500 -41.800  55.900  0.00  0.00            
ATOM     66  C2A DPPCX   6     482.200 -37.800  58.200  0.00  0.00            
ATOM     67  C3A DPPCX   6     484.400 -36.800  62.400  0.00  0.00            
ATOM     68  C4A DPPCX   6     485.300 -37.100  66.800  0.00  0.00            
ATOM     69  C1B DPPCX   6     475.400 -45.100  60.200  0.00  0.00            
ATOM     70  C2B DPPCX   6     473.500 -42.000  63.300  0.00  0.00            
ATOM     71  C3B DPPCX   6     471.800 -39.800  66.800  0.00  0.00            
ATOM     72  C4B DPPCX   6     473.500 -36.600  69.200  0.00  0.00            
ATOM     73  NC3 DPPCX   7     363.600  57.500  40.100  0.00  0.00            
ATOM     74  PO4 DPPCX   7     367.900  56.400  38.300  0.00  0.00            
ATOM     75  GL1 DPPCX   7     369.200  54.900  42.400  0.00  0.00            
ATOM     76  GL2 DPPCX   7     371.700  54.800  44.900  0.00  0.00            
ATOM     77  C1A DPPCX   7     368.000  53.700  47.000  0.00  0.00            
ATOM     78  C2A DPPCX   7     367.900  53.800  51.300  0.00  0.00            
ATOM     79  C3A DPPCX   7     367.400  54.900  55.500  0.00  0.00            
ATOM     80  C4A DPPCX   7     365.400  56.300  59.500  0.00  0.00            
ATOM     81  C1B DPPCX   7     372.600  52.900  48.300  0.00  0.00            
ATOM     82  C2B DPPCX   7     372.800  52.800  53.300  0.00  0.00            
ATOM     83  C3B DPPCX   7     372.500  54.100  57.300  0.00  0.00            
ATOM     84  C4B DPPCX   7     370.100  57.000  60.100  0.00  0.00            
ATOM     85  NC3 DPPCX   8     517.200  -7.500  45.900  0.00  0.00            
ATOM     86  PO4 DPPCX   8     520.700  -9.000  44.700  0.00  0.00            
ATOM     87  GL1 DPPCX   8     521.700  -6.300  48.500  0.00  0.00            
ATOM     88  GL2 DPPCX   8     524.900  -5.800  48.700  0.00  0.00            
ATOM     89  C1A DPPCX   8     521.500  -2.500  50.900  0.00  0.00            
ATOM     90  C2A DPPCX   8     519.900  -1.100  54.300  0.00  0.00            
ATOM     91  C3A DPPCX   8     519.400  -0.300  57.500  0.00  0.00            
ATOM     92  C4A DPPCX   8     520.600   0.100  62.100  0.00  0.00            
ATOM     93  C1B DPPCX   8     524.200  -9.300  52.000  0.00  0.00            
ATOM     94  C2B DPPCX   8     524.200  -8.500  56.300  0.00  0.00            
ATOM     95  C3B DPPCX   8     524.600  -8.900  60.300  0.00  0.00            
ATOM     96  C4B DPPCX   8     527.000  -8.900  64.200  0.00  0.00            
ATOM     97  NC3 DPPCX   9     645.200  44.100  92.500  0.00  0.00            
ATOM     98  PO4 DPPCX   9     647.500  44.200  89.500  0.00  0.00            
ATOM     99  GL1 DPPCX   9     645.300  44.000  86.200  0.00  0.00            
ATOM    100  GL2 DPPCX   9     642.100  44.300  85.600  0.00  0.00            
ATOM    101  C1A DPPCX   9     644.100  44.300  81.100  0.00  0.00            
ATOM    102  C2A DPPCX   9     642.500  43.100  77.200  0.00  0.00            
ATOM    103  C3A DPPCX   9     640.000  43.100  73.600  0.00  0.00            
ATOM    104  C4A DPPCX   9     639.900  45.200  70.100  0.00  0.00            
ATOM    105  C1B DPPCX   9     639.700  45.400  82.800  0.00  0.00            
ATOM    106  C2B DPPCX   9     638.200  44.500  79.100  0.00  0.00            
ATOM    107  C3B DPPCX   9     635.700  45.700  75.400  0.00  0.00            
ATOM    108  C4B DPPCX   9     634.100  45.700  71.000  0.00  0.00            
ATOM    109  NC3 DPPCX  10     294.900 170.400  38.000  0.00  0.00            
ATOM    110  PO4 DPPCX  10     290.400 170.000  39.600  0.00  0.00            
ATOM    111  GL1 DPPCX  10     289.300 170.400  43.600  0.00  0.00            
ATOM    112  GL2 DPPCX  10     289.900 173.100  46.200  0.00  0.00            
ATOM    113  C1A DPPCX  10     288.400 168.300  47.100  0.00  0.00            
ATOM    114  C2A DPPCX  10     289.500 168.700  50.000  0.00  0.00            
ATOM    115  C3A DPPCX  10     289.200 170.900  53.500  0.00  0.00            
ATOM    116  C4A DPPCX  10     289.600 173.300  58.000  0.00  0.00            
ATOM    117  C1B DPPCX  10     290.400 175.400  50.600  0.00  0.00            
ATOM    118  C2B DPPCX  10     293.500 175.400  54.300  0.00  0.00            
ATOM    119  C3B DPPCX  10     292.500 177.100  58.400  0.00  0.00            
ATOM    120  C4B DPPCX  10     293.600 176.000  61.500  0.00  0.00            
ATOM    121  NC3 DPPCX  11     586.100-185.500  86.100  0.00  0.00            
ATOM    122  PO4 DPPCX  11     584.600-181.100  84.900  0.00  0.00            
ATOM    123  GL1 DPPCX  11     583.600-184.200  82.000  0.00  0.00            
ATOM    124  GL2 DPPCX  11     586.500-186.700  81.100  0.00  0.00            
ATOM    125  C1A DPPCX  11     582.400-185.900  78.500  0.00  0.00            
ATOM    126  C2A DPPCX  11     581.400-186.200  73.700  0.00  0.00            
ATOM    127  C3A DPPCX  11     581.400-185.700  69.800  0.00  0.00            
ATOM    128  C4A DPPCX  11     581.200-183.400  66.400  0.00  0.00            
ATOM    129  C1B DPPCX  11     586.100-188.900  78.100  0.00  0.00            
ATOM    130  C2B DPPCX  11     586.100-188.900  73.700  0.00  0.00            
ATOM    131  C3B DPPCX  11     586.900-189.800  70.000  0.00  0.00            
ATOM    132  C4B DPPCX  11     585.500-187.800  65.400  0.00  0.00            
ATOM    133  NC3 DPPCX  12     510.300  48.300  42.500  0.00  0.00            
ATOM    134  PO4 DPPCX  12     507.200  52.200  43.000  0.00  0.00            
ATOM    135  GL1 DPPCX  12     503.800  53.000  47.300  0.00  0.00            
ATOM    136  GL2 DPPCX  12     501.500  51.500  46.800  0.00  0.00            
ATOM    137  C1A DPPCX  12     504.400  52.200  52.300  0.00  0.00            
ATOM    138  C2A DPPCX  12     507.100  49.600  54.800  0.00  0.00            
ATOM    139  C3A DPPCX  12     508.100  50.300  60.100  0.00  0.00            
ATOM    140  C4A DPPCX  12     511.800  50.400  63.200  0.00  0.00            
ATOM    141  C1B DPPCX  12     500.200  51.100  50.900  0.00  0.00            
ATOM    142  C2B DPPCX  12     497.700  52.300  53.600  0.00  0.00            
ATOM    143  C3B DPPCX  12     497.600  53.000  58.200  0.00  0.00            
ATOM    144  C4B DPPCX  12     499.900  54.100  61.600  0.00  0.00            
ATOM    145  NC3 DPPCX  13     605.100  60.400  44.500  0.00  0.00            
ATOM    146  PO4 DPPCX  13     610.100  60.400  44.800  0.00  0.00            
ATOM    147  GL1 DPPCX  13     610.700  59.400  48.700  0.00  0.00            
ATOM    148  GL2 DPPCX  13     607.200  59.200  49.700  0.00  0.00            
ATOM    149  C1A DPPCX  13     613.400  61.200  52.200  0.00  0.00            
ATOM    150  C2A DPPCX  13     614.300  60.200  56.500  0.00  0.00            
ATOM    151  C3A DPPCX  13     615.600  59.700  62.000  0.00  0.00            
ATOM    152  C4A DPPCX  13     617.900  60.200  65.200  0.00  0.00            
ATOM    153  C1B DPPCX  13     609.000  60.200  53.900  0.00  0.00            
ATOM    154  C2B DPPCX  13     609.300  61.000  58.100  0.00  0.00            
ATOM    155  C3B DPPCX  13     609.800  60.500  62.200  0.00  0.00            
ATOM    156  C4B DPPCX  13     607.900  61.700  66.400  0.00  0.00            
ATOM    157  NC3 DPPCX  14     302.200 160.100  87.100  0.00  0.00            
ATOM    158  PO4 DPPCX  14     305.400 160.000  85.400  0.00  0.00            
ATOM    159  GL1 DPPCX  14     307.500 159.100  81.500  0.00  0.00            
ATOM    160  GL2 DPPCX  14     308.500 155.900  80.900  0.00  0.00            
ATOM    161  C1A DPPCX  14     308.700 160.700  77.100  0.00  0.00            
ATOM    162  C2A DPPCX  14     309.600 160.400  72.100  0.00  0.00            
ATOM    163  C3A DPPCX  14     311.000 157.300  68.500  0.00  0.00            
ATOM    164  C4A DPPCX  14     310.200 153.700  66.600  0.00  0.00            
ATOM    165  C1B DPPCX  14     310.800 156.300  77.100  0.00  0.00            
ATOM    166  C2B DPPCX  14     311.200 155.400  73.000  0.00  0.00            
ATOM    167  C3B DPPCX  14     311.600 152.100  72.600  0.00  0.00            
ATOM    168  C4B DPPCX  14     312.400 150.200  69.300  0.00  0.00            
ATOM    169  NC3 DPPCX  15     281.000 212.800  33.000  0.00  0.00            
ATOM    170  PO4 DPPCX  15     278.000 216.700  34.100  0.00  0.00            
ATOM    171  GL1 DPPCX  15     280.300 216.700  38.000  0.00  0.00            
ATOM    172  GL2 DPPCX  15     280.100 213.600  40.700  0.00  0.00            
ATOM    173  C1A DPPCX  15     278.700 217.900  42.200  0.00  0.00            
ATOM    174  C2A DPPCX  15     276.800 215.900  45.500  0.00  0.00            
ATOM    175  C3A DPPCX  15     277.100 213.900  49.700  0.00  0.00            
ATOM    176  C4A DPPCX  15     276.600 211.600  53.800  0.00  0.00            
ATOM    177  C1B DPPCX  15     278.300 210.300  45.100  0.00  0.00            
ATOM    178  C2B DPPCX  15     278.000 208.400  49.100  0.00  0.00            
ATOM    179  C3B DPPCX  15     276.200 204.700  52.200  0.00  0.00            
ATOM    180  C4B DPPCX  15     277.000 204.000  57.400  0.00  0.00            
ATOM    181  NC3 DPPCX  16     410.200 -21.900  95.200  0.00  0.00            
ATOM    182  PO4 DPPCX  16     413.700 -24.900  94.000  0.00  0.00            
ATOM    183  GL1 DPPCX  16     415.000 -27.700  90.200  0.00  0.00            
ATOM    184  GL2 DPPCX  16     418.700 -28.400  90.400  0.00  0.00            
ATOM    185  C1A DPPCX  16     412.900 -29.400  87.400  0.00  0.00            
ATOM    186  C2A DPPCX  16     411.200 -30.000  82.900  0.00  0.00            
ATOM    187  C3A DPPCX  16     412.400 -30.900  80.600  0.00  0.00            
ATOM    188  C4A DPPCX  16     414.700 -34.300  78.300  0.00  0.00            
ATOM    189  C1B DPPCX  16     418.200 -30.600  87.400  0.00  0.00            
ATOM    190  C2B DPPCX  16     416.600 -30.100  83.500  0.00  0.00            
ATOM    191  C3B DPPCX  16     417.200 -30.000  79.200  0.00  0.00            
ATOM    192  C4B DPPCX  16     416.600 -30.500  75.000  0.00  0.00            
ATOM    193  NC3 DPPCX  17     564.200  36.000  40.200  0.00  0.00            
ATOM    194  PO4 DPPCX  17     563.800  35.900  45.100  0.00  0.00            
ATOM    195  GL1 DPPCX  17     562.600  35.500  49.700  0.00  0.00            
ATOM    196  GL2 DPPCX  17     565.300  36.700  52.200  0.00  0.00            
ATOM    197  C1A DPPCX  17     560.600  33.500  53.000  0.00  0.00            
ATOM    198  C2A DPPCX  17     558.300  33.700  57.000  0.00  0.00            
ATOM    199  C3A DPPCX  17     557.200  32.000  60.100  0.00  0.00            
ATOM    200  C4A DPPCX  17     558.300  32.900  65.200  0.00  0.00            
ATOM    201  C1B DPPCX  17     563.700  36.500  56.800  0.00  0.00            
ATOM    202  C2B DPPCX  17     565.500  37.800  60.000  0.00  0.00            
ATOM    203  C3B DPPCX  17     564.200  40.500  64.600  0.00  0.00            
ATOM    204  C4B DPPCX  17     562.000  41.300  68.900  0.00  0.00            
ATOM    205  NC3 DPPCX  18     579.200 150.300  38.400  0.00  0.00            
ATOM    206  PO4 DPPCX  18     582.100 154.400  35.500  0.00  0.00            
ATOM    207  GL1 DPPCX  18     582.300 153.900  39.700  0.00  0.00            
ATOM    208  GL2 DPPCX  18     584.300 151.500  41.300  0.00  0.00            
ATOM    209  C1A DPPCX  18     580.200 153.900  43.600  0.00  0.00            
ATOM    210  C2A DPPCX  18     581.200 154.300  48.000  0.00  0.00            
ATOM    211  C3A DPPCX  18     581.900 154.200  52.600  0.00  0.00            
ATOM    212  C4A DPPCX  18     580.500 154.500  56.300  0.00  0.00            
ATOM    213  C1B DPPCX  18     584.500 151.800  46.000  0.00  0.00            
ATOM    214  C2B DPPCX  18     585.800 151.900  51.200  0.00  0.00            
ATOM    215  C3B DPPCX  18     584.700 151.300  55.500  0.00  0.00            
ATOM    216  C4B DPPCX  18     587.700 150.300  59.100  0.00  0.00            
ATOM    217  NC3 DPPCX  19     521.000 199.100  81.900  0.00  0.00            
ATOM    218  PO4 DPPCX  19     517.500 203.000  79.200  0.00  0.00            
ATOM    219  GL1 DPPCX  19     518.200 204.500  75.700  0.00  0.00            
ATOM    220  GL2 DPPCX  19     515.500 208.000  75.900  0.00  0.00            
ATOM    221  C1A DPPCX  19     518.500 205.500  71.300  0.00  0.00            
ATOM    222  C2A DPPCX  19     516.900 206.700  67.300  0.00  0.00            
ATOM    223  C3A DPPCX  19     518.000 206.500  63.100  0.00  0.00            
ATOM    224  C4A DPPCX  19     519.700 208.600  60.000  0.00  0.00            
ATOM    225  C1B DPPCX  19     514.800 210.400  73.200  0.00  0.00            
ATOM    226  C2B DPPCX  19     513.900 210.400  68.800  0.00  0.00            
ATOM    227  C3B DPPCX  19     513.700 210.900  64.100  0.00  0.00            
ATOM    228  C4B DPPCX  19     514.700 211.200  59.800  0.00  0.00            
ATOM    229  NC3 DPPCX  20     529.600-105.100  47.600  0.00  0.00            
ATOM    230  PO4 DPPCX  20     533.900-103.000  48.200  0.00  0.00            
ATOM    231  GL1 DPPCX  20     534.300 -99.600  51.900  0.00  0.00            
ATOM    232  GL2 DPPCX  20     535.500 -95.900  51.600  0.00  0.00            
ATOM    233  C1A DPPCX  20     534.600-100.500  56.300  0.00  0.00            
ATOM    234  C2A DPPCX  20     534.400-101.400  60.300  0.00  0.00            
ATOM    235  C3A DPPCX  20     536.000-101.500  64.000  0.00  0.00            
ATOM    236  C4A DPPCX  20     533.900-102.600  68.300  0.00  0.00            
ATOM    237  C1B DPPCX  20     537.800 -97.000  55.500  0.00  0.00            
ATOM    238  C2B DPPCX  20     537.700 -97.100  60.800  0.00  0.00            
ATOM    239  C3B DPPCX  20     538.200 -97.300  65.600  0.00  0.00            
ATOM    240  C4B DPPCX  20     537.000 -97.100  70.300  0.00  0.00            
ATOM    241  NC3 DPPCX  21     411.000 285.300  38.200  0.00  0.00            
ATOM    242  PO4 DPPCX  21     407.700 287.500  39.800  0.00  0.00            
ATOM    243  GL1 DPPCX  21     406.900 290.200  42.600  0.00  0.00            
ATOM    244  GL2 DPPCX  21     404.800 292.400  40.800  0.00  0.00            
ATOM    245  C1A DPPCX  21     408.100 291.400  46.000  0.00  0.00            
ATOM    246  C2A DPPCX  21     407.700 289.200  50.200  0.00  0.00            
ATOM    247  C3A DPPCX  21     408.200 289.500  54.900  0.00  0.00            
ATOM    248  C4A DPPCX  21     406.300 290.300  59.200  0.00  0.00            
ATOM    249  C1B DPPCX  21     402.400 292.300  45.100  0.00  0.00            
ATOM    250  C2B DPPCX  21     403.700 292.300  49.300  0.00  0.00            
ATOM    251  C3B DPPCX  21     403.100 291.900  54.200  0.00  0.00            
ATOM    252  C4B DPPCX  21     401.100 293.100  58.800  0.00  0.00            
ATOM    253  NC3 DPPCX  22     543.700 134.400  35.800  0.00  0.00            
ATOM    254  PO4 DPPCX  22     543.500 138.400  37.000  0.00  0.00            
ATOM    255  GL1 DPPCX  22     547.000 137.500  39.900  0.00  0.00            
ATOM    256  GL2 DPPCX  22     546.800 135.300  41.700  0.00  0.00            
ATOM    257  C1A DPPCX  22     551.900 136.200  41.900  0.00  0.00            
ATOM    258  C2A DPPCX  22     554.200 134.000  45.300  0.00  0.00            
ATOM    259  C3A DPPCX  22     553.300 134.800  50.600  0.00  0.00            
ATOM    260  C4A DPPCX  22     552.400 137.000  54.000  0.00  0.00            
ATOM    261  C1B DPPCX  22     548.300 139.600  44.100  0.00  0.00            
ATOM    262  C2B DPPCX  22     548.000 141.800  48.500  0.00  0.00            
ATOM    263  C3B DPPCX  22     549.400 140.400  52.700  0.00  0.00            
ATOM    264  C4B DPPCX  22     549.600 141.100  56.700  0.00  0.00            
ATOM    265  NC3 DPPCX  23     426.600 271.900  82.400  0.00  0.00            
ATOM    266  PO4 DPPCX  23     429.800 268.900  83.600  0.00  0.00            
ATOM    267  GL1 DPPCX  23     430.000 268.300  78.400  0.00  0.00            
ATOM    268  GL2 DPPCX  23     433.400 267.600  78.800  0.00  0.00            
ATOM    269  C1A DPPCX  23     430.200 266.800  74.100  0.00  0.00            
ATOM    270  C2A DPPCX  23     428.900 264.800  70.700  0.00  0.00            
ATOM    271  C3A DPPCX  23     428.600 264.800  67.200  0.00  0.00            
ATOM    272  C4A DPPCX  23     425.700 263.700  63.500  0.00  0.00            
ATOM    273  C1B DPPCX  23     435.300 268.500  74.500  0.00  0.00            
ATOM    274  C2B DPPCX  23     436.800 268.100  70.000  0.00  0.00            
ATOM    275  C3B DPPCX  23     437.500 267.800  65.100  0.00  0.00            
ATOM    276  C4B DPPCX  23     436.400 270.900  61.700  0.00  0.00            
ATOM    277  NC3 DPPCX  24     264.300 233.800  39.300  0.00  0.00            
ATOM    278  PO4 DPPCX  24     268.300 235.600  36.700  0.00  0.00            
ATOM    279  GL1 DPPCX  24     268.900 235.100  40.700  0.00  0.00            
ATOM    280  GL2 DPPCX  24     269.100 231.400  39.800  0.00  0.00            
ATOM    281  C1A DPPCX  24     266.500 237.600  44.100  0.00  0.00            
ATOM    282  C2A DPPCX  24     267.600 240.600  46.900  0.00  0.00            
ATOM    283  C3A DPPCX  24     266.800 240.400  50.800  0.00  0.00            
ATOM    284  C4A DPPCX  24     268.800 240.300  54.500  0.00  0.00            
ATOM    285  C1B DPPCX  24     267.400 230.800  44.200  0.00  0.00            
ATOM    286  C2B DPPCX  24     267.800 229.700  48.900  0.00  0.00            
ATOM    287  C3B DPPCX  24     268.900 227.700  52.100  0.00  0.00            
ATOM    288  C4B DPPCX  24     268.400 226.100  55.900  0.00  0.00            
ATOM    289  NC3 DPPCX  25     522.000 222.100  39.000  0.00  0.00            
ATOM    290  PO4 DPPCX  25     519.400 226.300  39.700  0.00  0.00            
ATOM    291  GL1 DPPCX  25     520.300 229.000  43.500  0.00  0.00            
ATOM    292  GL2 DPPCX  25     516.600 230.600  44.300  0.00  0.00            
ATOM    293  C1A DPPCX  25     518.700 227.400  47.300  0.00  0.00            
ATOM    294  C2A DPPCX  25     520.000 226.300  51.300  0.00  0.00            
ATOM    295  C3A DPPCX  25     521.200 226.700  53.900  0.00  0.00            
ATOM    296  C4A DPPCX  25     523.900 227.700  55.200  0.00  0.00            
ATOM    297  C1B DPPCX  25     515.100 230.500  48.000  0.00  0.00            
ATOM    298  C2B DPPCX  25     514.800 227.500  50.500  0.00  0.00            
ATOM    299  C3B DPPCX  25     515.600 225.800  55.100  0.00  0.00            
ATOM    300  C4B DPPCX  25     517.900 226.100  58.200  0.00  0.00            
ATOM    301  NC3 DPPCX  26     372.700 289.900  37.400  0.00  0.00            
ATOM    302  PO4 DPPCX  26     376.300 292.500  38.100  0.00  0.00            
ATOM    303  GL1 DPPCX  26     373.700 292.400  41.800  0.00  0.00            
ATOM    304  GL2 DPPCX  26     376.000 294.100  44.100  0.00  0.00            
ATOM    305  C1A DPPCX  26     371.300 292.100  45.700  0.00  0.00            
ATOM    306  C2A DPPCX  26     371.300 291.500  51.000  0.00  0.00            
ATOM    307  C3A DPPCX  26     371.300 292.700  55.900  0.00  0.00            
ATOM    308  C4A DPPCX  26     369.700 294.500  59.300  0.00  0.00            
ATOM    309  C1B DPPCX  26     376.200 293.200  48.300  0.00  0.00            
ATOM    310  C2B DPPCX  26     375.600 291.900  53.300  0.00  0.00            
ATOM    311  C3B DPPCX  26     375.600 292.000  58.400  0.00  0.00            
ATOM    312  C4B DPPCX  26     372.600 290.500  61.700  0.00  0.00            
ATOM    313  NC3 DPPCX  27     284.500 309.900  83.600  0.00  0.00            
ATOM    314  PO4 DPPCX  27     280.200 308.300  83.700  0.00  0.00            
ATOM    315  GL1 DPPCX  27     280.900 308.000  79.500  0.00  0.00            
ATOM    316  GL2 DPPCX  27     281.400 311.500  78.100  0.00  0.00            
ATOM    317  C1A DPPCX  27     280.500 306.900  76.000  0.00  0.00            
ATOM    318  C2A DPPCX  27     280.400 307.300  71.100  0.00  0.00            
ATOM    319  C3A DPPCX  27     281.700 307.400  66.400  0.00  0.00            
ATOM    320  C4A DPPCX  27     281.700 306.300  62.200  0.00  0.00            
ATOM    321  C1B DPPCX  27     281.600 311.500  73.400  0.00  0.00            
ATOM    322  C2B DPPCX  27     282.500 312.000  69.200  0.00  0.00            
ATOM    323  C3B DPPCX  27     284.000 312.100  65.500  0.00  0.00            
ATOM    324  C4B DPPCX  27     283.200 316.800  63.900  0.00  0.00            
ATOM    325  NC3 DPPCX  28     717.600 -25.600  84.800  0.00  0.00            
ATOM    326  PO4 DPPCX  28     720.500 -28.100  83.200  0.00  0.00            
ATOM    327  GL1 DPPCX  28     718.900 -27.500  79.900  0.00  0.00            
ATOM    328  GL2 DPPCX  28     720.300 -30.700  78.700  0.00  0.00            
ATOM    329  C1A DPPCX  28     718.200 -27.400  76.000  0.00  0.00            
ATOM    330  C2A DPPCX  28     718.000 -26.400  72.100  0.00  0.00            
ATOM    331  C3A DPPCX  28     718.100 -27.800  67.700  0.00  0.00            
ATOM    332  C4A DPPCX  28     717.200 -29.300  63.200  0.00  0.00            
ATOM    333  C1B DPPCX  28     718.700 -32.400  76.000  0.00  0.00            
ATOM    334  C2B DPPCX  28     719.400 -31.100  71.500  0.00  0.00            
ATOM    335  C3B DPPCX  28     719.800 -33.400  67.700  0.00  0.00            
ATOM    336  C4B DPPCX  28     722.100 -34.100  63.300  0.00  0.00            
ATOM    337  NC3 DPPCX  29     486.100 275.100  37.500  0.00  0.00            
ATOM    338  PO4 DPPCX  29     483.600 278.400  35.200  0.00  0.00            
ATOM    339  GL1 DPPCX  29     482.900 278.900  39.400  0.00  0.00            
ATOM    340  GL2 DPPCX  29     485.000 278.500  41.200  0.00  0.00            
ATOM    341  C1A DPPCX  29     481.400 281.500  42.700  0.00  0.00            
ATOM    342  C2A DPPCX  29     478.000 281.300  45.900  0.00  0.00            
ATOM    343  C3A DPPCX  29     475.800 280.600  49.800  0.00  0.00            
ATOM    344  C4A DPPCX  29     475.200 279.300  53.800  0.00  0.00            
ATOM    345  C1B DPPCX  29     486.500 274.500  43.900  0.00  0.00            
ATOM    346  C2B DPPCX  29     486.400 273.700  48.900  0.00  0.00            
ATOM    347  C3B DPPCX  29     489.500 274.400  52.100  0.00  0.00            
ATOM    348  C4B DPPCX  29     492.500 272.400  54.700  0.00  0.00            
ATOM    349  NC3 DPPCX  30     447.000  22.200  91.200  0.00  0.00            
ATOM    350  PO4 DPPCX  30     448.800  26.300  90.000  0.00  0.00            
ATOM    351  GL1 DPPCX  30     451.400  24.100  86.300  0.00  0.00            
ATOM    352  GL2 DPPCX  30     450.600  26.600  84.100  0.00  0.00            
ATOM    353  C1A DPPCX  30     455.600  24.800  83.800  0.00  0.00            
ATOM    354  C2A DPPCX  30     455.700  23.100  78.800  0.00  0.00            
ATOM    355  C3A DPPCX  30     456.900  21.400  75.100  0.00  0.00            
ATOM    356  C4A DPPCX  30     458.400  20.600  70.000  0.00  0.00            
ATOM    357  C1B DPPCX  30     450.500  23.800  81.500  0.00  0.00            
ATOM    358  C2B DPPCX  30     450.800  23.900  76.800  0.00  0.00            
ATOM    359  C3B DPPCX  30     453.900  26.400  75.000  0.00  0.00            
ATOM    360  C4B DPPCX  30     454.600  25.200  70.700  0.00  0.00            
ATOM    361  NC3 DPPCX  31     660.300 -87.900  91.500  0.00  0.00            
ATOM    362  PO4 DPPCX  31     656.200 -89.800  91.800  0.00  0.00            
ATOM    363  GL1 DPPCX  31     657.100 -89.400  87.200  0.00  0.00            
ATOM    364  GL2 DPPCX  31     658.300 -92.100  85.000  0.00  0.00            
ATOM    365  C1A DPPCX  31     654.200 -89.100  82.600  0.00  0.00            
ATOM    366  C2A DPPCX  31     653.300 -89.600  77.600  0.00  0.00            
ATOM    367  C3A DPPCX  31     655.100 -88.300  72.900  0.00  0.00            
ATOM    368  C4A DPPCX  31     655.300 -87.000  68.300  0.00  0.00            
ATOM    369  C1B DPPCX  31     659.000 -93.900  80.700  0.00  0.00            
ATOM    370  C2B DPPCX  31     658.400 -93.600  76.500  0.00  0.00            
ATOM    371  C3B DPPCX  31     658.000 -93.000  72.000  0.00  0.00            
ATOM    372  C4B DPPCX  31     657.500 -91.100  68.000  0.00  0.00            
ATOM    373  NC3 DPPCX  32     360.400 194.600  45.500  0.00  0.00            
ATOM    374  PO4 DPPCX  32     360.300 198.800  46.200  0.00  0.00            
ATOM    375  GL1 DPPCX  32     358.800 200.900  49.600  0.00  0.00            
ATOM    376  GL2 DPPCX  32     361.300 201.900  51.700  0.00  0.00            
ATOM    377  C1A DPPCX  32     355.900 199.900  52.000  0.00  0.00            
ATOM    378  C2A DPPCX  32     355.100 197.600  55.000  0.00  0.00            
ATOM    379  C3A DPPCX  32     356.600 198.900  59.700  0.00  0.00            
ATOM    380  C4A DPPCX  32     355.000 197.500  63.900  0.00  0.00            
ATOM    381  C1B DPPCX  32     359.200 202.300  54.900  0.00  0.00            
ATOM    382  C2B DPPCX  32     359.300 203.900  59.800  0.00  0.00            
ATOM    383  C3B DPPCX  32     358.500 204.100  63.800  0.00  0.00            
ATOM    384  C4B DPPCX  32     355.100 205.000  65.700  0.00  0.00            
ATOM    385  NC3 DPPCX  33     326.000 281.500  89.500  0.00  0.00            
ATOM    386  PO4 DPPCX  33     321.700 283.800  87.800  0.00  0.00            
ATOM    387  GL1 DPPCX  33     321.300 284.300  83.800  0.00  0.00            
ATOM    388  GL2 DPPCX  33     318.600 282.500  82.200  0.00  0.00            
ATOM    389  C1A DPPCX  33     323.200 282.000  80.400  0.00  0.00            
ATOM    390  C2A DPPCX  33     322.900 280.600  76.100  0.00  0.00            
ATOM    391  C3A DPPCX  33     323.100 281.000  72.300  0.00  0.00            
ATOM    392  C4A DPPCX  33     320.200 279.800  70.100  0.00  0.00            
ATOM    393  C1B DPPCX  33     319.200 285.400  78.800  0.00  0.00            
ATOM    394  C2B DPPCX  33     319.400 284.200  74.200  0.00  0.00            
ATOM    395  C3B DPPCX  33     317.000 284.900  70.200  0.00  0.00            
ATOM    396  C4B DPPCX  33     318.300 288.100  66.400  0.00  0.00            
ATOM    397  NC3 DPPCX  34     623.800  70.000  91.900  0.00  0.00            
ATOM    398  PO4 DPPCX  34     626.100  70.100  87.200  0.00  0.00            
ATOM    399  GL1 DPPCX  34     624.200  71.700  83.600  0.00  0.00            
ATOM    400  GL2 DPPCX  34     621.500  74.300  83.900  0.00  0.00            
ATOM    401  C1A DPPCX  34     623.300  72.900  79.000  0.00  0.00            
ATOM    402  C2A DPPCX  34     623.200  72.500  74.600  0.00  0.00            
ATOM    403  C3A DPPCX  34     624.800  70.700  69.900  0.00  0.00            
ATOM    404  C4A DPPCX  34     622.100  72.900  67.100  0.00  0.00            
ATOM    405  C1B DPPCX  34     619.000  74.800  81.100  0.00  0.00            
ATOM    406  C2B DPPCX  34     618.600  73.900  77.300  0.00  0.00            
ATOM    407  C3B DPPCX  34     618.900  73.500  72.000  0.00  0.00            
ATOM    408  C4B DPPCX  34     618.500  76.100  68.000  0.00  0.00            
ATOM    409  NC3 DPPCX  35     603.800-175.700  84.900  0.00  0.00            
ATOM    410  PO4 DPPCX  35     601.500-171.400  84.800  0.00  0.00            
ATOM    411  GL1 DPPCX  35     602.300-171.000  80.800  0.00  0.00            
ATOM    412  GL2 DPPCX  35     600.800-168.100  81.400  0.00  0.00            
ATOM    413  C1A DPPCX  35     602.900-173.800  77.300  0.00  0.00            
ATOM    414  C2A DPPCX  35     604.000-173.900  73.000  0.00  0.00            
ATOM    415  C3A DPPCX  35     604.900-172.800  68.600  0.00  0.00            
ATOM    416  C4A DPPCX  35     603.800-172.500  64.200  0.00  0.00            
ATOM    417  C1B DPPCX  35     604.600-169.000  76.900  0.00  0.00            
ATOM    418  C2B DPPCX  35     605.700-169.200  72.700  0.00  0.00            
ATOM    419  C3B DPPCX  35     607.700-168.400  68.400  0.00  0.00            
ATOM    420  C4B DPPCX  35     605.900-168.400  64.000  0.00  0.00            
ATOM    421  NC3 DPPCX  36     293.400 209.100  37.500  0.00  0.00            
ATOM    422  PO4 DPPCX  36     290.900 205.800  40.000  0.00  0.00            
ATOM    423  GL1 DPPCX  36     288.200 203.200  41.900  0.00  0.00            
ATOM    424  GL2 DPPCX  36     286.200 203.800  43.000  0.00  0.00            
ATOM    425  C1A DPPCX  36     288.600 200.200  45.700  0.00  0.00            
ATOM    426  C2A DPPCX  36     288.000 200.400  49.400  0.00  0.00            
ATOM    427  C3A DPPCX  36     288.100 200.700  54.100  0.00  0.00            
ATOM    428  C4A DPPCX  36     286.900 202.300  57.800  0.00  0.00            
ATOM    429  C1B DPPCX  36     284.000 202.200  46.900  0.00  0.00            
ATOM    430  C2B DPPCX  36     283.800 199.900  51.600  0.00  0.00            
ATOM    431  C3B DPPCX  36     283.700 197.600  55.400  0.00  0.00            
ATOM    432  C4B DPPCX  36     281.900 194.300  58.900  0.00  0.00            
ATOM    433  NC3 DPPCX  37     523.100  17.600  93.600  0.00  0.00            
ATOM    434  PO4 DPPCX  37     518.400  18.100  92.100  0.00  0.00            
ATOM    435  GL1 DPPCX  37     519.200  17.500  87.800  0.00  0.00            
ATOM    436  GL2 DPPCX  37     522.500  16.300  87.400  0.00  0.00            
ATOM    437  C1A DPPCX  37     517.400  19.000  83.600  0.00  0.00            
ATOM    438  C2A DPPCX  37     516.900  21.200  79.800  0.00  0.00            
ATOM    439  C3A DPPCX  37     516.900  20.900  75.100  0.00  0.00            
ATOM    440  C4A DPPCX  37     519.600  19.500  71.400  0.00  0.00            
ATOM    441  C1B DPPCX  37     521.100  14.600  84.100  0.00  0.00            
ATOM    442  C2B DPPCX  37     523.300  14.200  81.300  0.00  0.00            
ATOM    443  C3B DPPCX  37     523.500  12.900  76.200  0.00  0.00            
ATOM    444  C4B DPPCX  37     526.100  11.100  73.100  0.00  0.00            
ATOM    445  NC3 DPPCX  38     298.000 151.400  43.000  0.00  0.00            
ATOM    446  PO4 DPPCX  38     294.100 150.300  42.500  0.00  0.00            
ATOM    447  GL1 DPPCX  38     292.300 149.400  45.800  0.00  0.00            
ATOM    448  GL2 DPPCX  38     295.000 149.700  48.800  0.00  0.00            
ATOM    449  C1A DPPCX  38     289.700 149.500  49.700  0.00  0.00            
ATOM    450  C2A DPPCX  38     289.400 149.900  53.100  0.00  0.00            
ATOM    451  C3A DPPCX  38     288.000 151.500  56.500  0.00  0.00            
ATOM    452  C4A DPPCX  38     288.200 151.000  60.600  0.00  0.00            
ATOM    453  C1B DPPCX  38     295.100 151.700  52.500  0.00  0.00            
ATOM    454  C2B DPPCX  38     293.900 153.700  55.800  0.00  0.00            
ATOM    455  C3B DPPCX  38     294.800 153.800  61.200  0.00  0.00            
ATOM    456  C4B DPPCX  38     296.600 152.400  65.000  0.00  0.00            
ATOM    457  NC3 DPPCX  39     244.300 368.300  44.400  0.00  0.00            
ATOM    458  PO4 DPPCX  39     240.600 370.900  43.900  0.00  0.00            
ATOM    459  GL1 DPPCX  39     240.700 372.800  48.000  0.00  0.00            
ATOM    460  GL2 DPPCX  39     241.900 375.800  48.400  0.00  0.00            
ATOM    461  C1A DPPCX  39     239.300 370.700  52.000  0.00  0.00            
ATOM    462  C2A DPPCX  39     239.000 372.400  56.000  0.00  0.00            
ATOM    463  C3A DPPCX  39     239.200 371.300  60.300  0.00  0.00            
ATOM    464  C4A DPPCX  39     240.300 371.600  64.800  0.00  0.00            
ATOM    465  C1B DPPCX  39     241.300 376.000  52.000  0.00  0.00            
ATOM    466  C2B DPPCX  39     241.700 377.200  56.200  0.00  0.00            
ATOM    467  C3B DPPCX  39     243.000 379.800  58.700  0.00  0.00            
ATOM    468  C4B DPPCX  39     243.900 382.200  62.600  0.00  0.00            
ATOM    469  NC3 DPPCX  40     470.800 192.300  84.300  0.00  0.00            
ATOM    470  PO4 DPPCX  40     467.300 189.700  84.000  0.00  0.00            
ATOM    471  GL1 DPPCX  40     464.200 189.900  80.400  0.00  0.00            
ATOM    472  GL2 DPPCX  40     466.400 187.900  79.700  0.00  0.00            
ATOM    473  C1A DPPCX  40     461.800 190.600  77.500  0.00  0.00            
ATOM    474  C2A DPPCX  40     461.300 191.000  73.500  0.00  0.00            
ATOM    475  C3A DPPCX  40     460.300 191.900  69.400  0.00  0.00            
ATOM    476  C4A DPPCX  40     458.300 191.000  66.000  0.00  0.00            
ATOM    477  C1B DPPCX  40     466.500 188.300  75.000  0.00  0.00            
ATOM    478  C2B DPPCX  40     465.500 188.600  71.700  0.00  0.00            
ATOM    479  C3B DPPCX  40     465.400 189.000  67.400  0.00  0.00            
ATOM    480  C4B DPPCX  40     467.200 191.300  65.300  0.00  0.00            
ATOM    481  NC3 DPPCX  41     556.200 168.600  37.900  0.00  0.00            
ATOM    482  PO4 DPPCX  41     557.500 165.200  38.700  0.00  0.00            
ATOM    483  GL1 DPPCX  41     554.400 165.000  41.300  0.00  0.00            
ATOM    484  GL2 DPPCX  41     551.300 166.100  41.100  0.00  0.00            
ATOM    485  C1A DPPCX  41     554.900 164.200  45.000  0.00  0.00            
ATOM    486  C2A DPPCX  41     554.000 164.500  49.200  0.00  0.00            
ATOM    487  C3A DPPCX  41     552.900 164.500  53.800  0.00  0.00            
ATOM    488  C4A DPPCX  41     550.000 164.000  57.200  0.00  0.00            
ATOM    489  C1B DPPCX  41     549.700 168.000  45.100  0.00  0.00            
ATOM    490  C2B DPPCX  41     550.100 167.700  49.800  0.00  0.00            
ATOM    491  C3B DPPCX  41     547.100 168.600  54.000  0.00  0.00            
ATOM    492  C4B DPPCX  41     546.600 171.800  57.400  0.00  0.00            
ATOM    493  NC3 DPPCX  42     598.300  92.700  92.700  0.00  0.00            
ATOM    494  PO4 DPPCX  42     602.100  94.600  90.500  0.00  0.00            
ATOM    495  GL1 DPPCX  42     602.600  98.400  86.300  0.00  0.00            
ATOM    496  GL2 DPPCX  42     604.900 100.300  87.000  0.00  0.00            
ATOM    497  C1A DPPCX  42     601.000 100.900  82.100  0.00  0.00            
ATOM    498  C2A DPPCX  42     600.700 100.300  77.600  0.00  0.00            
ATOM    499  C3A DPPCX  42     600.600 100.200  72.800  0.00  0.00            
ATOM    500  C4A DPPCX  42     601.000 100.700  68.500  0.00  0.00            
ATOM    501  C1B DPPCX  42     604.800 103.800  84.600  0.00  0.00            
ATOM    502  C2B DPPCX  42     604.300 105.400  81.300  0.00  0.00            
ATOM    503  C3B DPPCX  42     603.100 104.700  76.800  0.00  0.00            
ATOM    504  C4B DPPCX  42     603.300 104.500  72.300  0.00  0.00            
ATOM    505  NC3 DPPCX  43     250.500 390.700  40.500  0.00  0.00            
ATOM    506  PO4 DPPCX  43     255.700 389.300  39.900  0.00  0.00            
ATOM    507  GL1 DPPCX  43     254.900 390.900  43.700  0.00  0.00            
ATOM    508  GL2 DPPCX  43     257.800 391.700  44.600  0.00  0.00            
ATOM    509  C1A DPPCX  43     254.800 389.800  48.000  0.00  0.00            
ATOM    510  C2A DPPCX  43     256.900 389.900  52.300  0.00  0.00            
ATOM    511  C3A DPPCX  43     257.100 390.200  56.000  0.00  0.00            
ATOM    512  C4A DPPCX  43     254.500 389.300  59.800  0.00  0.00            
ATOM    513  C1B DPPCX  43     259.500 390.500  47.900  0.00  0.00            
ATOM    514  C2B DPPCX  43     262.100 390.400  52.200  0.00  0.00            
ATOM    515  C3B DPPCX  43     263.200 390.100  57.400  0.00  0.00            
ATOM    516  C4B DPPCX  43     259.600 388.900  60.600  0.00  0.00            
ATOM    517  NC3 DPPCX  44     532.600  -1.300  97.400  0.00  0.00            
ATOM    518  PO4 DPPCX  44     533.100  -2.600  92.900  0.00  0.00            
ATOM    519  GL1 DPPCX  44     533.200  -2.900  89.000  0.00  0.00            
ATOM    520  GL2 DPPCX  44     536.000  -1.200  88.000  0.00  0.00            
ATOM    521  C1A DPPCX  44     535.500  -4.400  84.900  0.00  0.00            
ATOM    522  C2A DPPCX  44     536.700  -4.700  81.200  0.00  0.00            
ATOM    523  C3A DPPCX  44     536.200  -6.800  76.900  0.00  0.00            
ATOM    524  C4A DPPCX  44     534.900  -6.900  71.800  0.00  0.00            
ATOM    525  C1B DPPCX  44     539.400  -1.100  84.200  0.00  0.00            
ATOM    526  C2B DPPCX  44     539.900  -0.600  79.400  0.00  0.00            
ATOM    527  C3B DPPCX  44     538.100  -2.500  75.800  0.00  0.00            
ATOM    528  C4B DPPCX  44     536.400  -1.700  71.900  0.00  0.00            
ATOM    529  NC3 DPPCX  45     666.800 -85.000  42.700  0.00  0.00            
ATOM    530  PO4 DPPCX  45     670.100 -88.500  42.100  0.00  0.00            
ATOM    531  GL1 DPPCX  45     669.000 -88.700  45.900  0.00  0.00            
ATOM    532  GL2 DPPCX  45     668.500 -91.300  46.900  0.00  0.00            
ATOM    533  C1A DPPCX  45     671.900 -89.700  49.900  0.00  0.00            
ATOM    534  C2A DPPCX  45     671.800 -91.200  53.100  0.00  0.00            
ATOM    535  C3A DPPCX  45     670.900 -93.200  56.500  0.00  0.00            
ATOM    536  C4A DPPCX  45     672.300 -93.000  60.400  0.00  0.00            
ATOM    537  C1B DPPCX  45     666.700 -88.400  50.700  0.00  0.00            
ATOM    538  C2B DPPCX  45     667.700 -85.300  54.600  0.00  0.00            
ATOM    539  C3B DPPCX  45     667.700 -85.100  58.900  0.00  0.00            
ATOM    540  C4B DPPCX  45     667.900 -84.500  62.700  0.00  0.00            
ATOM    541  NC3 DPPCX  46     399.600  23.500  44.500  0.00  0.00            
ATOM    542  PO4 DPPCX  46     403.900  22.400  44.300  0.00  0.00            
ATOM    543  GL1 DPPCX  46     402.700  21.900  48.300  0.00  0.00            
ATOM    544  GL2 DPPCX  46     404.500  25.000  48.700  0.00  0.00            
ATOM    545  C1A DPPCX  46     402.100  23.200  52.800  0.00  0.00            
ATOM    546  C2A DPPCX  46     400.900  24.300  56.700  0.00  0.00            
ATOM    547  C3A DPPCX  46     401.100  24.300  60.600  0.00  0.00            
ATOM    548  C4A DPPCX  46     402.800  22.000  63.600  0.00  0.00            
ATOM    549  C1B DPPCX  46     404.600  27.000  53.200  0.00  0.00            
ATOM    550  C2B DPPCX  46     407.000  27.000  57.400  0.00  0.00            
ATOM    551  C3B DPPCX  46     409.700  28.500  59.300  0.00  0.00            
ATOM    552  C4B DPPCX  46     410.400  33.500  60.800  0.00  0.00            
ATOM    553  NC3 DPPCX  47     462.600 -28.500  47.600  0.00  0.00            
ATOM    554  PO4 DPPCX  47     461.300 -27.900  51.900  0.00  0.00            
ATOM    555  GL1 DPPCX  47     462.800 -28.400  56.400  0.00  0.00            
ATOM    556  GL2 DPPCX  47     464.500 -24.900  55.500  0.00  0.00            
ATOM    557  C1A DPPCX  47     465.200 -29.000  59.600  0.00  0.00            
ATOM    558  C2A DPPCX  47     465.600 -30.200  63.100  0.00  0.00            
ATOM    559  C3A DPPCX  47     465.600 -31.800  66.200  0.00  0.00            
ATOM    560  C4A DPPCX  47     468.800 -33.600  68.900  0.00  0.00            
ATOM    561  C1B DPPCX  47     462.000 -22.600  58.900  0.00  0.00            
ATOM    562  C2B DPPCX  47     461.300 -21.500  63.100  0.00  0.00            
ATOM    563  C3B DPPCX  47     463.600 -21.600  67.400  0.00  0.00            
ATOM    564  C4B DPPCX  47     462.600 -23.700  70.200  0.00  0.00            
ATOM    565  NC3 DPPCX  48     173.400 334.800  45.000  0.00  0.00            
ATOM    566  PO4 DPPCX  48     175.900 339.100  44.500  0.00  0.00            
ATOM    567  GL1 DPPCX  48     175.700 337.200  48.500  0.00  0.00            
ATOM    568  GL2 DPPCX  48     172.000 337.800  49.400  0.00  0.00            
ATOM    569  C1A DPPCX  48     176.100 338.300  53.100  0.00  0.00            
ATOM    570  C2A DPPCX  48     176.600 338.200  58.000  0.00  0.00            
ATOM    571  C3A DPPCX  48     177.300 336.800  60.700  0.00  0.00            
ATOM    572  C4A DPPCX  48     177.800 339.300  64.600  0.00  0.00            
ATOM    573  C1B DPPCX  48     171.600 339.500  53.800  0.00  0.00            
ATOM    574  C2B DPPCX  48     172.300 339.700  59.000  0.00  0.00            
ATOM    575  C3B DPPCX  48     172.300 337.400  62.300  0.00  0.00            
ATOM    576  C4B DPPCX  48     171.900 335.800  66.400  0.00  0.00            
ATOM    577  NC3 DPPCX  49     518.400 -74.200  91.800  0.00  0.00            
ATOM    578  PO4 DPPCX  49     521.400 -71.900  94.500  0.00  0.00            
ATOM    579  GL1 DPPCX  49     523.900 -71.500  90.600  0.00  0.00            
ATOM    580  GL2 DPPCX  49     525.200 -72.700  87.700  0.00  0.00            
ATOM    581  C1A DPPCX  49     523.600 -67.600  88.300  0.00  0.00            
ATOM    582  C2A DPPCX  49     525.800 -65.700  86.200  0.00  0.00            
ATOM    583  C3A DPPCX  49     527.600 -61.700  84.100  0.00  0.00            
ATOM    584  C4A DPPCX  49     526.300 -57.900  84.800  0.00  0.00            
ATOM    585  C1B DPPCX  49     526.600 -70.600  85.300  0.00  0.00            
ATOM    586  C2B DPPCX  49     524.700 -68.500  81.600  0.00  0.00            
ATOM    587  C3B DPPCX  49     525.300 -64.400  80.600  0.00  0.00            
ATOM    588  C4B DPPCX  49     523.500 -60.800  81.400  0.00  0.00            
ATOM    589  NC3 DPPCX  50     324.400 137.700  88.400  0.00  0.00            
ATOM    590  PO4 DPPCX  50     323.300 133.800  87.800  0.00  0.00            
ATOM    591  GL1 DPPCX  50     322.000 132.000  82.400  0.00  0.00            
ATOM    592  GL2 DPPCX  50     323.600 129.600  80.600  0.00  0.00            
ATOM    593  C1A DPPCX  50     320.100 134.600  79.200  0.00  0.00            
ATOM    594  C2A DPPCX  50     321.900 135.300  74.500  0.00  0.00            
ATOM    595  C3A DPPCX  50     324.300 138.700  71.300  0.00  0.00            
ATOM    596  C4A DPPCX  50     327.000 139.200  69.600  0.00  0.00            
ATOM    597  C1B DPPCX  50     323.500 130.700  76.600  0.00  0.00            
ATOM    598  C2B DPPCX  50     323.800 130.700  73.000  0.00  0.00            
ATOM    599  C3B DPPCX  50     321.700 128.000  69.500  0.00  0.00            
ATOM    600  C4B DPPCX  50     321.000 129.100  65.400  0.00  0.00            
ATOM    601  NC3 DPPCX  51     599.400 102.500  87.800  0.00  0.00            
ATOM    602  PO4 DPPCX  51     597.400 106.900  87.600  0.00  0.00            
ATOM    603  GL1 DPPCX  51     597.900 106.900  83.900  0.00  0.00            
ATOM    604  GL2 DPPCX  51     595.000 108.400  81.800  0.00  0.00            
ATOM    605  C1A DPPCX  51     599.000 105.200  80.600  0.00  0.00            
ATOM    606  C2A DPPCX  51     598.100 104.800  76.300  0.00  0.00            
ATOM    607  C3A DPPCX  51     598.500 105.100  71.800  0.00  0.00            
ATOM    608  C4A DPPCX  51     599.700 106.200  67.000  0.00  0.00            
ATOM    609  C1B DPPCX  51     594.700 108.000  77.300  0.00  0.00            
ATOM    610  C2B DPPCX  51     594.100 107.400  72.700  0.00  0.00            
ATOM    611  C3B DPPCX  51     594.500 105.400  68.900  0.00  0.00            
ATOM    612  C4B DPPCX  51     596.400 102.600  65.600  0.00  0.00            
ATOM    613  NC3 DPPCX  52     549.000  83.600  40.100  0.00  0.00            
ATOM    614  PO4 DPPCX  52     550.900  87.300  40.200  0.00  0.00            
ATOM    615  GL1 DPPCX  52     549.900  88.300  44.500  0.00  0.00            
ATOM    616  GL2 DPPCX  52     547.200  85.800  44.200  0.00  0.00            
ATOM    617  C1A DPPCX  52     547.200  90.800  47.700  0.00  0.00            
ATOM    618  C2A DPPCX  52     545.600  92.100  51.600  0.00  0.00            
ATOM    619  C3A DPPCX  52     544.600  94.200  55.700  0.00  0.00            
ATOM    620  C4A DPPCX  52     544.000  94.800  59.900  0.00  0.00            
ATOM    621  C1B DPPCX  52     545.600  84.800  48.600  0.00  0.00            
ATOM    622  C2B DPPCX  52     544.900  85.800  53.100  0.00  0.00            
ATOM    623  C3B DPPCX  52     545.100  86.600  56.800  0.00  0.00            
ATOM    624  C4B DPPCX  52     546.300  88.100  61.000  0.00  0.00            
ATOM    625  NC3 DPPCX  53     423.400 360.900  73.900  0.00  0.00            
ATOM    626  PO4 DPPCX  53     421.200 364.600  74.400  0.00  0.00            
ATOM    627  GL1 DPPCX  53     421.900 362.800  69.400  0.00  0.00            
ATOM    628  GL2 DPPCX  53     419.500 361.000  69.200  0.00  0.00            
ATOM    629  C1A DPPCX  53     422.200 361.800  64.400  0.00  0.00            
ATOM    630  C2A DPPCX  53     422.000 361.800  59.700  0.00  0.00            
ATOM    631  C3A DPPCX  53     421.700 363.100  54.600  0.00  0.00            
ATOM    632  C4A DPPCX  53     421.100 364.600  50.800  0.00  0.00            
ATOM    633  C1B DPPCX  53     417.500 361.700  66.200  0.00  0.00            
ATOM    634  C2B DPPCX  53     417.400 361.500  61.900  0.00  0.00            
ATOM    635  C3B DPPCX  53     417.200 362.400  58.400  0.00  0.00            
ATOM    636  C4B DPPCX  53     417.000 364.300  54.100  0.00  0.00            
ATOM    637  NC3 DPPCX  54     492.300  -9.500  89.800  0.00  0.00            
ATOM    638  PO4 DPPCX  54     490.900 -12.000  93.200  0.00  0.00            
ATOM    639  GL1 DPPCX  54     491.300 -14.300  89.000  0.00  0.00            
ATOM    640  GL2 DPPCX  54     494.600 -12.100  86.400  0.00  0.00            
ATOM    641  C1A DPPCX  54     491.500 -16.100  84.900  0.00  0.00            
ATOM    642  C2A DPPCX  54     492.000 -17.300  81.200  0.00  0.00            
ATOM    643  C3A DPPCX  54     492.000 -15.500  76.700  0.00  0.00            
ATOM    644  C4A DPPCX  54     489.800 -14.600  73.100  0.00  0.00            
ATOM    645  C1B DPPCX  54     494.800 -13.100  81.700  0.00  0.00            
ATOM    646  C2B DPPCX  54     496.100 -13.400  77.700  0.00  0.00            
ATOM    647  C3B DPPCX  54     495.800 -13.800  73.300  0.00  0.00            
ATOM    648  C4B DPPCX  54     497.800 -13.500  70.300  0.00  0.00            
ATOM    649  NC3 DPPCX  55     358.900 293.200  33.500  0.00  0.00            
ATOM    650  PO4 DPPCX  55     355.600 291.200  36.300  0.00  0.00            
ATOM    651  GL1 DPPCX  55     355.100 289.700  40.200  0.00  0.00            
ATOM    652  GL2 DPPCX  55     351.200 288.700  42.300  0.00  0.00            
ATOM    653  C1A DPPCX  55     354.700 290.400  45.400  0.00  0.00            
ATOM    654  C2A DPPCX  55     355.700 291.000  49.600  0.00  0.00            
ATOM    655  C3A DPPCX  55     355.600 291.700  53.800  0.00  0.00            
ATOM    656  C4A DPPCX  55     355.900 291.600  58.800  0.00  0.00            
ATOM    657  C1B DPPCX  55     350.800 289.700  46.900  0.00  0.00            
ATOM    658  C2B DPPCX  55     351.000 289.500  51.500  0.00  0.00            
ATOM    659  C3B DPPCX  55     351.100 291.100  55.700  0.00  0.00            
ATOM    660  C4B DPPCX  55     351.400 293.700  59.800  0.00  0.00            
ATOM    661  NC3 DPPCX  56     310.400 354.800  37.500  0.00  0.00            
ATOM    662  PO4 DPPCX  56     314.100 351.600  36.600  0.00  0.00            
ATOM    663  GL1 DPPCX  56     314.500 352.400  40.600  0.00  0.00            
ATOM    664  GL2 DPPCX  56     313.300 354.800  42.400  0.00  0.00            
ATOM    665  C1A DPPCX  56     317.300 351.900  44.300  0.00  0.00            
ATOM    666  C2A DPPCX  56     317.000 350.100  47.800  0.00  0.00            
ATOM    667  C3A DPPCX  56     317.700 349.000  52.000  0.00  0.00            
ATOM    668  C4A DPPCX  56     318.800 348.500  56.200  0.00  0.00            
ATOM    669  C1B DPPCX  56     312.900 353.600  46.700  0.00  0.00            
ATOM    670  C2B DPPCX  56     312.700 351.600  51.000  0.00  0.00            
ATOM    671  C3B DPPCX  56     314.400 351.900  54.600  0.00  0.00            
ATOM    672  C4B DPPCX  56     314.800 350.000  59.200  0.00  0.00            
ATOM    673  NC3 DPPCX  57     334.600 384.500  78.700  0.00  0.00            
ATOM    674  PO4 DPPCX  57     332.100 389.300  78.400  0.00  0.00            
ATOM    675  GL1 DPPCX  57     331.700 386.500  74.000  0.00  0.00            
ATOM    676  GL2 DPPCX  57     334.000 384.000  73.200  0.00  0.00            
ATOM    677  C1A DPPCX  57     331.000 387.900  70.300  0.00  0.00            
ATOM    678  C2A DPPCX  57     332.700 390.300  66.300  0.00  0.00            
ATOM    679  C3A DPPCX  57     334.500 390.400  62.700  0.00  0.00            
ATOM    680  C4A DPPCX  57     335.600 391.300  58.800  0.00  0.00            
ATOM    681  C1B DPPCX  57     335.000 380.900  70.400  0.00  0.00            
ATOM    682  C2B DPPCX  57     335.500 378.300  66.200  0.00  0.00            
ATOM    683  C3B DPPCX  57     335.100 377.300  62.200  0.00  0.00            
ATOM    684  C4B DPPCX  57     337.300 376.000  57.600  0.00  0.00            
ATOM    685  NC3 DPPCX  58     325.000 150.600  43.500  0.00  0.00            
ATOM    686  PO4 DPPCX  58     324.000 153.000  46.800  0.00  0.00            
ATOM    687  GL1 DPPCX  58     325.000 151.500  50.600  0.00  0.00            
ATOM    688  GL2 DPPCX  58     327.000 148.500  51.900  0.00  0.00            
ATOM    689  C1A DPPCX  58     324.100 153.400  54.600  0.00  0.00            
ATOM    690  C2A DPPCX  58     323.200 153.600  58.600  0.00  0.00            
ATOM    691  C3A DPPCX  58     322.300 153.200  63.100  0.00  0.00            
ATOM    692  C4A DPPCX  58     323.000 151.800  66.900  0.00  0.00            
ATOM    693  C1B DPPCX  58     324.000 148.500  56.300  0.00  0.00            
ATOM    694  C2B DPPCX  58     322.000 148.400  60.300  0.00  0.00            
ATOM    695  C3B DPPCX  58     321.000 147.900  63.600  0.00  0.00            
ATOM    696  C4B DPPCX  58     320.100 145.600  67.800  0.00  0.00            
ATOM    697  NC3 DPPCX  59     417.600 373.100  73.100  0.00  0.00            
ATOM    698  PO4 DPPCX  59     417.200 376.600  72.100  0.00  0.00            
ATOM    699  GL1 DPPCX  59     418.300 379.900  69.000  0.00  0.00            
ATOM    700  GL2 DPPCX  59     422.400 380.400  70.800  0.00  0.00            
ATOM    701  C1A DPPCX  59     419.200 381.400  64.600  0.00  0.00            
ATOM    702  C2A DPPCX  59     419.600 381.400  60.800  0.00  0.00            
ATOM    703  C3A DPPCX  59     423.000 383.000  58.800  0.00  0.00            
ATOM    704  C4A DPPCX  59     423.600 386.000  55.200  0.00  0.00            
ATOM    705  C1B DPPCX  59     423.200 380.900  67.100  0.00  0.00            
ATOM    706  C2B DPPCX  59     424.300 383.000  63.600  0.00  0.00            
ATOM    707  C3B DPPCX  59     425.300 386.800  60.700  0.00  0.00            
ATOM    708  C4B DPPCX  59     425.500 389.000  58.600  0.00  0.00            
ATOM    709  NC3 DPPCX  60     363.600 271.000  39.200  0.00  0.00            
ATOM    710  PO4 DPPCX  60     364.000 266.300  38.100  0.00  0.00            
ATOM    711  GL1 DPPCX  60     362.800 267.500  42.800  0.00  0.00            
ATOM    712  GL2 DPPCX  60     360.600 269.400  43.000  0.00  0.00            
ATOM    713  C1A DPPCX  60     362.600 265.600  46.500  0.00  0.00            
ATOM    714  C2A DPPCX  60     364.100 266.900  50.600  0.00  0.00            
ATOM    715  C3A DPPCX  60     363.700 268.000  54.800  0.00  0.00            
ATOM    716  C4A DPPCX  60     363.400 270.100  58.200  0.00  0.00            
ATOM    717  C1B DPPCX  60     360.700 270.700  47.400  0.00  0.00            
ATOM    718  C2B DPPCX  60     359.700 272.600  51.500  0.00  0.00            
ATOM    719  C3B DPPCX  60     358.400 271.500  55.300  0.00  0.00            
ATOM    720  C4B DPPCX  60     357.000 273.700  59.000  0.00  0.00            
ATOM    721  NC3 DPPCX  61     400.600  30.500  85.700  0.00  0.00            
ATOM    722  PO4 DPPCX  61     400.600  26.000  85.200  0.00  0.00            
ATOM    723  GL1 DPPCX  61     399.200  25.700  81.200  0.00  0.00            
ATOM    724  GL2 DPPCX  61     397.300  24.300  81.700  0.00  0.00            
ATOM    725  C1A DPPCX  61     398.400  26.600  76.600  0.00  0.00            
ATOM    726  C2A DPPCX  61     395.200  23.800  74.100  0.00  0.00            
ATOM    727  C3A DPPCX  61     395.500  21.100  70.000  0.00  0.00            
ATOM    728  C4A DPPCX  61     398.700  22.400  66.900  0.00  0.00            
ATOM    729  C1B DPPCX  61     395.700  21.700  78.900  0.00  0.00            
ATOM    730  C2B DPPCX  61     396.600  18.500  75.300  0.00  0.00            
ATOM    731  C3B DPPCX  61     399.400  18.300  71.400  0.00  0.00            
ATOM    732  C4B DPPCX  61     400.900  17.900  67.400  0.00  0.00            
ATOM    733  NC3 DPPCX  62     303.800 334.100  83.300  0.00  0.00            
ATOM    734  PO4 DPPCX  62     308.200 335.100  82.900  0.00  0.00            
ATOM    735  GL1 DPPCX  62     307.400 331.200  79.800  0.00  0.00            
ATOM    736  GL2 DPPCX  62     303.300 331.500  78.200  0.00  0.00            
ATOM    737  C1A DPPCX  62     309.300 330.000  76.300  0.00  0.00            
ATOM    738  C2A DPPCX  62     309.400 327.600  72.600  0.00  0.00            
ATOM    739  C3A DPPCX  62     309.300 327.300  68.200  0.00  0.00            
ATOM    740  C4A DPPCX  62     307.300 327.000  64.500  0.00  0.00            
ATOM    741  C1B DPPCX  62     305.100 330.100  73.800  0.00  0.00            
ATOM    742  C2B DPPCX  62     304.000 326.100  71.500  0.00  0.00            
ATOM    743  C3B DPPCX  62     303.800 321.800  69.500  0.00  0.00            
ATOM    744  C4B DPPCX  62     305.500 318.600  68.100  0.00  0.00            
ATOM    745  NC3 DPPCX  63     468.300  37.100  92.900  0.00  0.00            
ATOM    746  PO4 DPPCX  63     465.900  35.000  90.100  0.00  0.00            
ATOM    747  GL1 DPPCX  63     466.100  35.400  86.400  0.00  0.00            
ATOM    748  GL2 DPPCX  63     468.300  34.300  84.700  0.00  0.00            
ATOM    749  C1A DPPCX  63     463.900  35.200  82.100  0.00  0.00            
ATOM    750  C2A DPPCX  63     463.500  35.900  77.700  0.00  0.00            
ATOM    751  C3A DPPCX  63     463.400  35.300  73.000  0.00  0.00            
ATOM    752  C4A DPPCX  63     463.100  38.600  69.900  0.00  0.00            
ATOM    753  C1B DPPCX  63     468.100  33.700  80.100  0.00  0.00            
ATOM    754  C2B DPPCX  63     467.900  34.000  75.700  0.00  0.00            
ATOM    755  C3B DPPCX  63     467.800  33.500  71.500  0.00  0.00            
ATOM    756  C4B DPPCX  63     468.200  33.700  67.300  0.00  0.00            
ATOM    757  NC3 DPPCX  64     386.900 148.100  48.200  0.00  0.00            
ATOM    758  PO4 DPPCX  64     386.700 151.800  46.600  0.00  0.00            
ATOM    759  GL1 DPPCX  64     385.300 151.300  51.300  0.00  0.00            
ATOM    760  GL2 DPPCX  64     381.500 150.000  51.800  0.00  0.00            
ATOM    761  C1A DPPCX  64     384.000 154.200  54.900  0.00  0.00            
ATOM    762  C2A DPPCX  64     383.600 154.200  59.100  0.00  0.00            
ATOM    763  C3A DPPCX  64     383.100 155.300  63.400  0.00  0.00            
ATOM    764  C4A DPPCX  64     384.500 158.200  66.600  0.00  0.00            
ATOM    765  C1B DPPCX  64     380.900 149.900  56.000  0.00  0.00            
ATOM    766  C2B DPPCX  64     379.400 149.700  59.300  0.00  0.00            
ATOM    767  C3B DPPCX  64     377.800 148.100  62.600  0.00  0.00            
ATOM    768  C4B DPPCX  64     377.400 147.100  65.300  0.00  0.00            
ATOM    769  NC3 DPPCX  65     385.500   9.800  89.000  0.00  0.00            
ATOM    770  PO4 DPPCX  65     390.200   7.400  89.900  0.00  0.00            
ATOM    771  GL1 DPPCX  65     390.100   8.500  85.800  0.00  0.00            
ATOM    772  GL2 DPPCX  65     391.200  11.700  83.400  0.00  0.00            
ATOM    773  C1A DPPCX  65     390.100   7.500  81.000  0.00  0.00            
ATOM    774  C2A DPPCX  65     390.500   8.500  76.800  0.00  0.00            
ATOM    775  C3A DPPCX  65     390.700   7.900  72.400  0.00  0.00            
ATOM    776  C4A DPPCX  65     392.900   4.200  69.200  0.00  0.00            
ATOM    777  C1B DPPCX  65     391.000  13.200  79.800  0.00  0.00            
ATOM    778  C2B DPPCX  65     389.600  15.200  75.500  0.00  0.00            
ATOM    779  C3B DPPCX  65     391.500  15.400  71.100  0.00  0.00            
ATOM    780  C4B DPPCX  65     392.500  14.200  67.300  0.00  0.00            
ATOM    781  NC3 DPPCX  66     317.000 105.200  93.400  0.00  0.00            
ATOM    782  PO4 DPPCX  66     317.400 107.700  89.900  0.00  0.00            
ATOM    783  GL1 DPPCX  66     316.000 107.900  86.000  0.00  0.00            
ATOM    784  GL2 DPPCX  66     312.700 107.300  83.900  0.00  0.00            
ATOM    785  C1A DPPCX  66     316.800 110.500  82.000  0.00  0.00            
ATOM    786  C2A DPPCX  66     318.200 112.600  79.300  0.00  0.00            
ATOM    787  C3A DPPCX  66     318.800 113.600  75.000  0.00  0.00            
ATOM    788  C4A DPPCX  66     319.900 115.400  70.400  0.00  0.00            
ATOM    789  C1B DPPCX  66     312.500 110.400  79.400  0.00  0.00            
ATOM    790  C2B DPPCX  66     314.200 111.800  75.100  0.00  0.00            
ATOM    791  C3B DPPCX  66     315.800 111.900  70.600  0.00  0.00            
ATOM    792  C4B DPPCX  66     316.100 112.600  65.800  0.00  0.00            
ATOM    793  NC3 DPPCX  67     426.800 189.900  48.300  0.00  0.00            
ATOM    794  PO4 DPPCX  67     423.800 186.900  46.900  0.00  0.00            
ATOM    795  GL1 DPPCX  67     423.800 186.400  51.200  0.00  0.00            
ATOM    796  GL2 DPPCX  67     424.700 189.800  52.900  0.00  0.00            
ATOM    797  C1A DPPCX  67     421.500 187.000  55.500  0.00  0.00            
ATOM    798  C2A DPPCX  67     423.000 186.900  60.000  0.00  0.00            
ATOM    799  C3A DPPCX  67     423.500 186.200  63.700  0.00  0.00            
ATOM    800  C4A DPPCX  67     422.300 184.800  67.500  0.00  0.00            
ATOM    801  C1B DPPCX  67     426.100 191.100  56.800  0.00  0.00            
ATOM    802  C2B DPPCX  67     426.700 190.900  61.000  0.00  0.00            
ATOM    803  C3B DPPCX  67     426.400 191.000  65.400  0.00  0.00            
ATOM    804  C4B DPPCX  67     426.500 187.700  69.300  0.00  0.00            
ATOM    805  NC3 DPPCX  68     433.000 -22.600  95.700  0.00  0.00            
ATOM    806  PO4 DPPCX  68     433.000 -18.400  93.400  0.00  0.00            
ATOM    807  GL1 DPPCX  68     431.400 -18.000  89.000  0.00  0.00            
ATOM    808  GL2 DPPCX  68     428.400 -18.000  88.900  0.00  0.00            
ATOM    809  C1A DPPCX  68     431.600 -16.900  84.900  0.00  0.00            
ATOM    810  C2A DPPCX  68     431.000 -18.500  80.300  0.00  0.00            
ATOM    811  C3A DPPCX  68     430.600 -19.900  76.000  0.00  0.00            
ATOM    812  C4A DPPCX  68     429.600 -21.500  72.600  0.00  0.00            
ATOM    813  C1B DPPCX  68     428.200 -20.500  84.400  0.00  0.00            
ATOM    814  C2B DPPCX  68     428.900 -23.100  80.300  0.00  0.00            
ATOM    815  C3B DPPCX  68     426.900 -24.300  76.200  0.00  0.00            
ATOM    816  C4B DPPCX  68     423.400 -25.900  73.700  0.00  0.00            
ATOM    817  NC3 DPPCX  69     613.000  23.700  94.000  0.00  0.00            
ATOM    818  PO4 DPPCX  69     617.400  23.000  92.300  0.00  0.00            
ATOM    819  GL1 DPPCX  69     615.900  25.800  89.300  0.00  0.00            
ATOM    820  GL2 DPPCX  69     613.600  25.200  89.200  0.00  0.00            
ATOM    821  C1A DPPCX  69     618.100  25.600  85.800  0.00  0.00            
ATOM    822  C2A DPPCX  69     618.000  26.000  81.300  0.00  0.00            
ATOM    823  C3A DPPCX  69     617.100  25.000  78.100  0.00  0.00            
ATOM    824  C4A DPPCX  69     617.300  24.500  73.600  0.00  0.00            
ATOM    825  C1B DPPCX  69     613.100  25.800  85.000  0.00  0.00            
ATOM    826  C2B DPPCX  69     611.500  25.100  81.200  0.00  0.00            
ATOM    827  C3B DPPCX  69     611.900  24.400  76.600  0.00  0.00            
ATOM    828  C4B DPPCX  69     612.300  24.700  72.300  0.00  0.00            
ATOM    829  NC3 DPPCX  70     443.800 329.400  78.500  0.00  0.00            
ATOM    830  PO4 DPPCX  70     449.000 330.000  78.700  0.00  0.00            
ATOM    831  GL1 DPPCX  70     447.200 331.400  74.500  0.00  0.00            
ATOM    832  GL2 DPPCX  70     444.800 329.400  73.500  0.00  0.00            
ATOM    833  C1A DPPCX  70     446.700 330.900  69.100  0.00  0.00            
ATOM    834  C2A DPPCX  70     445.200 329.800  64.800  0.00  0.00            
ATOM    835  C3A DPPCX  70     446.100 330.700  59.400  0.00  0.00            
ATOM    836  C4A DPPCX  70     446.500 332.800  55.800  0.00  0.00            
ATOM    837  C1B DPPCX  70     444.400 326.500  69.600  0.00  0.00            
ATOM    838  C2B DPPCX  70     443.400 325.300  65.200  0.00  0.00            
ATOM    839  C3B DPPCX  70     443.000 324.900  60.300  0.00  0.00            
ATOM    840  C4B DPPCX  70     444.100 327.100  56.500  0.00  0.00            
ATOM    841  NC3 DPPCX  71     408.000 -28.600  95.900  0.00  0.00            
ATOM    842  PO4 DPPCX  71     408.000 -25.400  92.600  0.00  0.00            
ATOM    843  GL1 DPPCX  71     408.500 -26.600  87.900  0.00  0.00            
ATOM    844  GL2 DPPCX  71     409.800 -24.600  86.000  0.00  0.00            
ATOM    845  C1A DPPCX  71     405.500 -26.100  84.500  0.00  0.00            
ATOM    846  C2A DPPCX  71     404.200 -26.800  80.900  0.00  0.00            
ATOM    847  C3A DPPCX  71     402.600 -26.600  77.000  0.00  0.00            
ATOM    848  C4A DPPCX  71     404.100 -24.200  73.400  0.00  0.00            
ATOM    849  C1B DPPCX  71     409.500 -25.700  81.800  0.00  0.00            
ATOM    850  C2B DPPCX  71     412.500 -25.500  77.900  0.00  0.00            
ATOM    851  C3B DPPCX  71     414.100 -24.800  72.900  0.00  0.00            
ATOM    852  C4B DPPCX  71     413.200 -22.200  69.400  0.00  0.00            
ATOM    853  NC3 DPPCX  72     668.100 -46.000  44.400  0.00  0.00            
ATOM    854  PO4 DPPCX  72     671.700 -43.100  44.500  0.00  0.00            
ATOM    855  GL1 DPPCX  72     670.100 -44.300  48.900  0.00  0.00            
ATOM    856  GL2 DPPCX  72     668.400 -42.000  50.100  0.00  0.00            
ATOM    857  C1A DPPCX  72     670.000 -45.800  53.700  0.00  0.00            
ATOM    858  C2A DPPCX  72     668.600 -46.700  57.500  0.00  0.00            
ATOM    859  C3A DPPCX  72     667.800 -48.000  62.100  0.00  0.00            
ATOM    860  C4A DPPCX  72     667.100 -48.600  66.800  0.00  0.00            
ATOM    861  C1B DPPCX  72     670.800 -40.400  53.500  0.00  0.00            
ATOM    862  C2B DPPCX  72     669.200 -39.400  57.300  0.00  0.00            
ATOM    863  C3B DPPCX  72     669.700 -39.600  61.600  0.00  0.00            
ATOM    864  C4B DPPCX  72     672.600 -40.600  66.000  0.00  0.00            
ATOM    865  NC3 DPPCX  73     394.200  37.700  42.100  0.00  0.00            
ATOM    866  PO4 DPPCX  73     389.800  36.000  41.700  0.00  0.00            
ATOM    867  GL1 DPPCX  73     390.000  35.700  46.900  0.00  0.00            
ATOM    868  GL2 DPPCX  73     390.400  32.700  48.100  0.00  0.00            
ATOM    869  C1A DPPCX  73     391.800  38.200  50.500  0.00  0.00            
ATOM    870  C2A DPPCX  73     393.700  40.700  53.200  0.00  0.00            
ATOM    871  C3A DPPCX  73     394.900  42.200  57.600  0.00  0.00            
ATOM    872  C4A DPPCX  73     395.800  43.000  62.000  0.00  0.00            
ATOM    873  C1B DPPCX  73     389.400  33.800  52.400  0.00  0.00            
ATOM    874  C2B DPPCX  73     391.200  36.400  55.600  0.00  0.00            
ATOM    875  C3B DPPCX  73     392.800  37.400  59.200  0.00  0.00            
ATOM    876  C4B DPPCX  73     395.900  36.500  62.800  0.00  0.00            
ATOM    877  NC3 DPPCX  74     540.300 184.100  31.400  0.00  0.00            
ATOM    878  PO4 DPPCX  74     537.000 187.100  33.300  0.00  0.00            
ATOM    879  GL1 DPPCX  74     535.100 186.900  37.600  0.00  0.00            
ATOM    880  GL2 DPPCX  74     531.600 187.800  38.800  0.00  0.00            
ATOM    881  C1A DPPCX  74     535.100 185.100  41.800  0.00  0.00            
ATOM    882  C2A DPPCX  74     535.900 186.300  46.500  0.00  0.00            
ATOM    883  C3A DPPCX  74     537.800 189.900  48.900  0.00  0.00            
ATOM    884  C4A DPPCX  74     539.700 193.600  51.100  0.00  0.00            
ATOM    885  C1B DPPCX  74     532.200 189.200  44.200  0.00  0.00            
ATOM    886  C2B DPPCX  74     532.800 189.700  48.300  0.00  0.00            
ATOM    887  C3B DPPCX  74     533.800 189.200  52.800  0.00  0.00            
ATOM    888  C4B DPPCX  74     531.700 189.500  57.100  0.00  0.00            
ATOM    889  NC3 DPPCX  75     470.100 -17.500  48.100  0.00  0.00            
ATOM    890  PO4 DPPCX  75     469.100 -22.200  48.800  0.00  0.00            
ATOM    891  GL1 DPPCX  75     469.300 -21.900  52.800  0.00  0.00            
ATOM    892  GL2 DPPCX  75     469.200 -25.000  54.200  0.00  0.00            
ATOM    893  C1A DPPCX  75     466.700 -20.100  55.100  0.00  0.00            
ATOM    894  C2A DPPCX  75     466.500 -19.700  59.400  0.00  0.00            
ATOM    895  C3A DPPCX  75     467.500 -20.700  64.100  0.00  0.00            
ATOM    896  C4A DPPCX  75     467.200 -17.300  66.500  0.00  0.00            
ATOM    897  C1B DPPCX  75     468.200 -24.400  59.300  0.00  0.00            
ATOM    898  C2B DPPCX  75     465.600 -24.900  63.700  0.00  0.00            
ATOM    899  C3B DPPCX  75     466.100 -27.100  66.900  0.00  0.00            
ATOM    900  C4B DPPCX  75     468.400 -28.300  70.800  0.00  0.00            
ATOM    901  NC3 DPPCX  76     328.200 315.900  83.100  0.00  0.00            
ATOM    902  PO4 DPPCX  76     326.300 311.800  79.600  0.00  0.00            
ATOM    903  GL1 DPPCX  76     324.600 315.500  76.900  0.00  0.00            
ATOM    904  GL2 DPPCX  76     324.100 313.700  75.100  0.00  0.00            
ATOM    905  C1A DPPCX  76     326.000 318.700  73.500  0.00  0.00            
ATOM    906  C2A DPPCX  76     327.500 319.100  69.700  0.00  0.00            
ATOM    907  C3A DPPCX  76     329.300 318.900  66.100  0.00  0.00            
ATOM    908  C4A DPPCX  76     327.800 317.400  63.300  0.00  0.00            
ATOM    909  C1B DPPCX  76     324.400 314.400  70.700  0.00  0.00            
ATOM    910  C2B DPPCX  76     324.900 314.000  66.000  0.00  0.00            
ATOM    911  C3B DPPCX  76     324.700 313.000  63.300  0.00  0.00            
ATOM    912  C4B DPPCX  76     322.700 312.000  59.700  0.00  0.00            
ATOM    913  NC3 DPPCX  77     569.300-110.200  42.400  0.00  0.00            
ATOM    914  PO4 DPPCX  77     566.300-111.800  45.500  0.00  0.00            
ATOM    915  GL1 DPPCX  77     567.400-109.200  47.900  0.00  0.00            
ATOM    916  GL2 DPPCX  77     569.800-110.500  49.700  0.00  0.00            
ATOM    917  C1A DPPCX  77     566.400-108.600  52.200  0.00  0.00            
ATOM    918  C2A DPPCX  77     565.700-108.600  56.200  0.00  0.00            
ATOM    919  C3A DPPCX  77     565.000-108.700  60.300  0.00  0.00            
ATOM    920  C4A DPPCX  77     562.000-110.600  63.900  0.00  0.00            
ATOM    921  C1B DPPCX  77     568.000-113.600  51.800  0.00  0.00            
ATOM    922  C2B DPPCX  77     566.500-116.500  55.200  0.00  0.00            
ATOM    923  C3B DPPCX  77     567.800-117.900  59.800  0.00  0.00            
ATOM    924  C4B DPPCX  77     568.500-117.700  63.600  0.00  0.00            
ATOM    925  NC3 DPPCX  78     574.600 -77.400  48.800  0.00  0.00            
ATOM    926  PO4 DPPCX  78     579.600 -77.900  46.300  0.00  0.00            
ATOM    927  GL1 DPPCX  78     580.200 -80.100  50.700  0.00  0.00            
ATOM    928  GL2 DPPCX  78     581.800 -82.700  52.500  0.00  0.00            
ATOM    929  C1A DPPCX  78     579.500 -78.400  54.600  0.00  0.00            
ATOM    930  C2A DPPCX  78     579.800 -77.100  58.700  0.00  0.00            
ATOM    931  C3A DPPCX  78     579.600 -76.200  62.700  0.00  0.00            
ATOM    932  C4A DPPCX  78     577.500 -75.000  66.800  0.00  0.00            
ATOM    933  C1B DPPCX  78     581.800 -82.400  57.100  0.00  0.00            
ATOM    934  C2B DPPCX  78     581.100 -80.700  61.500  0.00  0.00            
ATOM    935  C3B DPPCX  78     582.100 -82.200  66.700  0.00  0.00            
ATOM    936  C4B DPPCX  78     581.800 -83.400  71.100  0.00  0.00            
ATOM    937  NC3 DPPCX  79     434.000 161.300  48.100  0.00  0.00            
ATOM    938  PO4 DPPCX  79     429.400 162.900  48.900  0.00  0.00            
ATOM    939  GL1 DPPCX  79     427.600 163.500  53.600  0.00  0.00            
ATOM    940  GL2 DPPCX  79     424.800 163.300  54.900  0.00  0.00            
ATOM    941  C1A DPPCX  79     428.900 161.800  57.300  0.00  0.00            
ATOM    942  C2A DPPCX  79     429.400 160.300  60.600  0.00  0.00            
ATOM    943  C3A DPPCX  79     430.400 160.100  65.500  0.00  0.00            
ATOM    944  C4A DPPCX  79     434.600 159.900  67.800  0.00  0.00            
ATOM    945  C1B DPPCX  79     425.000 161.900  60.000  0.00  0.00            
ATOM    946  C2B DPPCX  79     425.200 161.500  64.700  0.00  0.00            
ATOM    947  C3B DPPCX  79     426.300 160.600  68.400  0.00  0.00            
ATOM    948  C4B DPPCX  79     430.700 161.200  72.000  0.00  0.00            
ATOM    949  NC3 DPPCX  80     409.700 400.200  74.300  0.00  0.00            
ATOM    950  PO4 DPPCX  80     414.100 400.700  74.800  0.00  0.00            
ATOM    951  GL1 DPPCX  80     415.300 400.100  69.500  0.00  0.00            
ATOM    952  GL2 DPPCX  80     416.100 397.100  69.100  0.00  0.00            
ATOM    953  C1A DPPCX  80     418.300 401.200  65.800  0.00  0.00            
ATOM    954  C2A DPPCX  80     418.500 403.200  61.100  0.00  0.00            
ATOM    955  C3A DPPCX  80     418.800 403.200  56.900  0.00  0.00            
ATOM    956  C4A DPPCX  80     420.400 400.800  52.800  0.00  0.00            
ATOM    957  C1B DPPCX  80     415.000 394.900  65.500  0.00  0.00            
ATOM    958  C2B DPPCX  80     413.800 394.800  61.600  0.00  0.00            
ATOM    959  C3B DPPCX  80     414.300 394.700  57.300  0.00  0.00            
ATOM    960  C4B DPPCX  80     413.500 395.700  52.900  0.00  0.00            
ATOM    961  NC3 DPPCX  81     314.700 279.200  82.400  0.00  0.00            
ATOM    962  PO4 DPPCX  81     313.400 283.000  81.400  0.00  0.00            
ATOM    963  GL1 DPPCX  81     315.000 282.800  77.400  0.00  0.00            
ATOM    964  GL2 DPPCX  81     316.800 279.500  78.000  0.00  0.00            
ATOM    965  C1A DPPCX  81     314.100 283.600  73.400  0.00  0.00            
ATOM    966  C2A DPPCX  81     310.300 281.300  70.300  0.00  0.00            
ATOM    967  C3A DPPCX  81     307.600 283.600  68.400  0.00  0.00            
ATOM    968  C4A DPPCX  81     303.900 285.900  65.800  0.00  0.00            
ATOM    969  C1B DPPCX  81     317.100 279.000  73.900  0.00  0.00            
ATOM    970  C2B DPPCX  81     315.500 279.200  70.800  0.00  0.00            
ATOM    971  C3B DPPCX  81     314.100 279.100  67.400  0.00  0.00            
ATOM    972  C4B DPPCX  81     314.900 283.200  64.400  0.00  0.00            
ATOM    973  NC3 DPPCX  82     604.600  69.200  92.900  0.00  0.00            
ATOM    974  PO4 DPPCX  82     601.300  70.800  89.400  0.00  0.00            
ATOM    975  GL1 DPPCX  82     602.700  71.600  85.500  0.00  0.00            
ATOM    976  GL2 DPPCX  82     605.400  69.400  85.200  0.00  0.00            
ATOM    977  C1A DPPCX  82     604.400  72.900  81.400  0.00  0.00            
ATOM    978  C2A DPPCX  82     604.600  73.300  77.200  0.00  0.00            
ATOM    979  C3A DPPCX  82     605.000  74.100  72.000  0.00  0.00            
ATOM    980  C4A DPPCX  82     603.100  75.300  69.300  0.00  0.00            
ATOM    981  C1B DPPCX  82     604.800  67.500  81.400  0.00  0.00            
ATOM    982  C2B DPPCX  82     605.200  67.500  77.100  0.00  0.00            
ATOM    983  C3B DPPCX  82     605.600  68.100  73.200  0.00  0.00            
ATOM    984  C4B DPPCX  82     608.600  69.400  68.800  0.00  0.00            
ATOM    985  NC3 DPPCX  83     191.600 316.500  88.900  0.00  0.00            
ATOM    986  PO4 DPPCX  83     187.800 317.900  87.800  0.00  0.00            
ATOM    987  GL1 DPPCX  83     188.600 317.100  84.300  0.00  0.00            
ATOM    988  GL2 DPPCX  83     189.600 320.100  82.600  0.00  0.00            
ATOM    989  C1A DPPCX  83     186.500 316.400  79.400  0.00  0.00            
ATOM    990  C2A DPPCX  83     186.100 318.000  75.800  0.00  0.00            
ATOM    991  C3A DPPCX  83     187.500 317.700  72.600  0.00  0.00            
ATOM    992  C4A DPPCX  83     187.500 318.100  68.200  0.00  0.00            
ATOM    993  C1B DPPCX  83     188.100 321.500  78.900  0.00  0.00            
ATOM    994  C2B DPPCX  83     188.700 322.200  74.700  0.00  0.00            
ATOM    995  C3B DPPCX  83     189.700 321.800  69.900  0.00  0.00            
ATOM    996  C4B DPPCX  83     192.200 322.900  66.400  0.00  0.00            
ATOM    997  NC3 DPPCX  84     367.300 162.100  92.500  0.00  0.00            
ATOM    998  PO4 DPPCX  84     363.100 165.100  91.000  0.00  0.00            
ATOM    999  GL1 DPPCX  84     362.800 165.200  86.400  0.00  0.00            
ATOM   1000  GL2 DPPCX  84     360.200 167.000  85.500  0.00  0.00            
ATOM   1001  C1A DPPCX  84     364.600 165.900  82.000  0.00  0.00            
ATOM   1002  C2A DPPCX  84     368.100 166.900  79.500  0.00  0.00            
ATOM   1003  C3A DPPCX  84     368.200 168.300  74.600  0.00  0.00            
ATOM   1004  C4A DPPCX  84     369.900 171.400  71.900  0.00  0.00            
ATOM   1005  C1B DPPCX  84     359.300 167.100  82.300  0.00  0.00            
ATOM   1006  C2B DPPCX  84     358.500 167.300  77.700  0.00  0.00            
ATOM   1007  C3B DPPCX  84     355.500 167.100  72.900  0.00  0.00            
ATOM   1008  C4B DPPCX  84     356.200 171.100  69.900  0.00  0.00            
ATOM   1009  NC3 DPPCX  85     199.000 335.100  40.400  0.00  0.00            
ATOM   1010  PO4 DPPCX  85     196.800 338.000  42.000  0.00  0.00            
ATOM   1011  GL1 DPPCX  85     198.400 334.900  45.500  0.00  0.00            
ATOM   1012  GL2 DPPCX  85     195.200 334.700  46.800  0.00  0.00            
ATOM   1013  C1A DPPCX  85     199.400 337.000  49.800  0.00  0.00            
ATOM   1014  C2A DPPCX  85     200.000 336.300  54.100  0.00  0.00            
ATOM   1015  C3A DPPCX  85     200.700 337.900  57.600  0.00  0.00            
ATOM   1016  C4A DPPCX  85     203.700 338.200  61.100  0.00  0.00            
ATOM   1017  C1B DPPCX  85     197.600 332.600  50.000  0.00  0.00            
ATOM   1018  C2B DPPCX  85     196.700 332.600  54.800  0.00  0.00            
ATOM   1019  C3B DPPCX  85     197.600 332.000  58.800  0.00  0.00            
ATOM   1020  C4B DPPCX  85     197.100 331.200  63.900  0.00  0.00            
ATOM   1021  NC3 DPPCX  86     388.900  50.800  87.600  0.00  0.00            
ATOM   1022  PO4 DPPCX  86     387.800  55.000  85.400  0.00  0.00            
ATOM   1023  GL1 DPPCX  86     389.100  53.800  82.400  0.00  0.00            
ATOM   1024  GL2 DPPCX  86     391.000  56.100  79.900  0.00  0.00            
ATOM   1025  C1A DPPCX  86     390.900  51.400  78.500  0.00  0.00            
ATOM   1026  C2A DPPCX  86     391.700  50.800  74.100  0.00  0.00            
ATOM   1027  C3A DPPCX  86     392.300  49.500  69.900  0.00  0.00            
ATOM   1028  C4A DPPCX  86     390.100  47.800  66.300  0.00  0.00            
ATOM   1029  C1B DPPCX  86     390.400  56.100  75.200  0.00  0.00            
ATOM   1030  C2B DPPCX  86     391.200  55.900  71.300  0.00  0.00            
ATOM   1031  C3B DPPCX  86     390.900  54.600  68.200  0.00  0.00            
ATOM   1032  C4B DPPCX  86     390.700  52.900  65.100  0.00  0.00            
ATOM   1033  NC3 DPPCX  87     342.400 368.700  36.100  0.00  0.00            
ATOM   1034  PO4 DPPCX  87     344.400 372.900  33.800  0.00  0.00            
ATOM   1035  GL1 DPPCX  87     344.600 373.900  38.600  0.00  0.00            
ATOM   1036  GL2 DPPCX  87     343.400 371.400  40.100  0.00  0.00            
ATOM   1037  C1A DPPCX  87     347.800 371.800  41.500  0.00  0.00            
ATOM   1038  C2A DPPCX  87     347.900 372.800  46.300  0.00  0.00            
ATOM   1039  C3A DPPCX  87     347.300 375.500  50.000  0.00  0.00            
ATOM   1040  C4A DPPCX  87     347.100 378.500  52.500  0.00  0.00            
ATOM   1041  C1B DPPCX  87     342.900 372.100  44.000  0.00  0.00            
ATOM   1042  C2B DPPCX  87     342.000 373.900  47.900  0.00  0.00            
ATOM   1043  C3B DPPCX  87     343.300 374.000  52.600  0.00  0.00            
ATOM   1044  C4B DPPCX  87     347.100 372.500  54.900  0.00  0.00            
ATOM   1045  NC3 DPPCX  88     519.600 -27.700  47.200  0.00  0.00            
ATOM   1046  PO4 DPPCX  88     519.400 -23.800  47.700  0.00  0.00            
ATOM   1047  GL1 DPPCX  88     518.200 -22.900  51.700  0.00  0.00            
ATOM   1048  GL2 DPPCX  88     520.300 -22.000  52.700  0.00  0.00            
ATOM   1049  C1A DPPCX  88     516.600 -21.100  56.200  0.00  0.00            
ATOM   1050  C2A DPPCX  88     517.000 -20.900  60.000  0.00  0.00            
ATOM   1051  C3A DPPCX  88     518.000 -22.700  64.600  0.00  0.00            
ATOM   1052  C4A DPPCX  88     518.700 -24.800  68.900  0.00  0.00            
ATOM   1053  C1B DPPCX  88     519.600 -25.100  56.900  0.00  0.00            
ATOM   1054  C2B DPPCX  88     519.700 -25.500  59.800  0.00  0.00            
ATOM   1055  C3B DPPCX  88     519.700 -28.800  63.200  0.00  0.00            
ATOM   1056  C4B DPPCX  88     520.700 -30.100  67.500  0.00  0.00            
ATOM   1057  NC3 DPPCX  89     613.600-148.600  83.800  0.00  0.00            
ATOM   1058  PO4 DPPCX  89     611.800-144.800  86.000  0.00  0.00            
ATOM   1059  GL1 DPPCX  89     611.900-144.500  81.000  0.00  0.00            
ATOM   1060  GL2 DPPCX  89     615.400-145.400  80.700  0.00  0.00            
ATOM   1061  C1A DPPCX  89     609.900-145.500  77.100  0.00  0.00            
ATOM   1062  C2A DPPCX  89     609.400-145.500  72.800  0.00  0.00            
ATOM   1063  C3A DPPCX  89     609.400-145.800  68.100  0.00  0.00            
ATOM   1064  C4A DPPCX  89     607.400-146.300  65.000  0.00  0.00            
ATOM   1065  C1B DPPCX  89     614.600-144.700  76.100  0.00  0.00            
ATOM   1066  C2B DPPCX  89     614.800-144.100  71.200  0.00  0.00            
ATOM   1067  C3B DPPCX  89     614.400-145.600  67.300  0.00  0.00            
ATOM   1068  C4B DPPCX  89     612.700-144.400  63.700  0.00  0.00            
ATOM   1069  NC3 DPPCX  90     388.800  77.200  81.400  0.00  0.00            
ATOM   1070  PO4 DPPCX  90     385.200  78.600  83.700  0.00  0.00            
ATOM   1071  GL1 DPPCX  90     384.600  78.700  79.200  0.00  0.00            
ATOM   1072  GL2 DPPCX  90     387.100  81.000  78.000  0.00  0.00            
ATOM   1073  C1A DPPCX  90     384.700  79.600  73.800  0.00  0.00            
ATOM   1074  C2A DPPCX  90     386.200  78.100  70.500  0.00  0.00            
ATOM   1075  C3A DPPCX  90     385.200  76.700  66.300  0.00  0.00            
ATOM   1076  C4A DPPCX  90     386.000  80.000  63.100  0.00  0.00            
ATOM   1077  C1B DPPCX  90     389.400  83.200  74.700  0.00  0.00            
ATOM   1078  C2B DPPCX  90     388.700  82.000  70.500  0.00  0.00            
ATOM   1079  C3B DPPCX  90     389.500  82.500  66.300  0.00  0.00            
ATOM   1080  C4B DPPCX  90     392.000  83.500  63.400  0.00  0.00            
ATOM   1081  NC3 DPPCX  91     288.300 262.300  83.000  0.00  0.00            
ATOM   1082  PO4 DPPCX  91     291.500 263.200  85.000  0.00  0.00            
ATOM   1083  GL1 DPPCX  91     292.500 262.800  80.900  0.00  0.00            
ATOM   1084  GL2 DPPCX  91     291.100 261.700  78.900  0.00  0.00            
ATOM   1085  C1A DPPCX  91     295.600 264.600  77.700  0.00  0.00            
ATOM   1086  C2A DPPCX  91     293.700 264.600  73.600  0.00  0.00            
ATOM   1087  C3A DPPCX  91     295.000 264.500  69.400  0.00  0.00            
ATOM   1088  C4A DPPCX  91     297.500 261.000  67.800  0.00  0.00            
ATOM   1089  C1B DPPCX  91     291.400 260.900  75.200  0.00  0.00            
ATOM   1090  C2B DPPCX  91     291.100 260.100  70.600  0.00  0.00            
ATOM   1091  C3B DPPCX  91     289.100 263.400  68.000  0.00  0.00            
ATOM   1092  C4B DPPCX  91     287.000 265.400  64.600  0.00  0.00            
ATOM   1093  NC3 DPPCX  92     574.400  85.800  91.700  0.00  0.00            
ATOM   1094  PO4 DPPCX  92     578.500  83.700  90.800  0.00  0.00            
ATOM   1095  GL1 DPPCX  92     580.100  81.400  86.000  0.00  0.00            
ATOM   1096  GL2 DPPCX  92     577.700  80.800  86.000  0.00  0.00            
ATOM   1097  C1A DPPCX  92     581.000  83.300  81.800  0.00  0.00            
ATOM   1098  C2A DPPCX  92     583.100  84.000  77.900  0.00  0.00            
ATOM   1099  C3A DPPCX  92     584.000  83.500  74.600  0.00  0.00            
ATOM   1100  C4A DPPCX  92     586.600  83.900  70.600  0.00  0.00            
ATOM   1101  C1B DPPCX  92     577.100  80.100  81.200  0.00  0.00            
ATOM   1102  C2B DPPCX  92     576.600  81.900  77.700  0.00  0.00            
ATOM   1103  C3B DPPCX  92     578.800  84.800  75.400  0.00  0.00            
ATOM   1104  C4B DPPCX  92     581.400  84.800  70.700  0.00  0.00            
ATOM   1105  NC3 DPPCX  93     503.000 -83.300  93.100  0.00  0.00            
ATOM   1106  PO4 DPPCX  93     502.400 -86.600  95.000  0.00  0.00            
ATOM   1107  GL1 DPPCX  93     500.500 -89.800  92.500  0.00  0.00            
ATOM   1108  GL2 DPPCX  93     503.500 -90.100  90.600  0.00  0.00            
ATOM   1109  C1A DPPCX  93     499.600 -90.300  87.600  0.00  0.00            
ATOM   1110  C2A DPPCX  93     499.700 -89.300  83.400  0.00  0.00            
ATOM   1111  C3A DPPCX  93     501.200 -89.900  79.300  0.00  0.00            
ATOM   1112  C4A DPPCX  93     505.600 -91.600  78.900  0.00  0.00            
ATOM   1113  C1B DPPCX  93     504.700 -91.500  87.000  0.00  0.00            
ATOM   1114  C2B DPPCX  93     508.200 -92.900  84.200  0.00  0.00            
ATOM   1115  C3B DPPCX  93     508.900 -95.900  81.100  0.00  0.00            
ATOM   1116  C4B DPPCX  93     510.300 -95.500  76.600  0.00  0.00            
ATOM   1117  NC3 DPPCX  94     605.600 130.000  43.000  0.00  0.00            
ATOM   1118  PO4 DPPCX  94     602.600 132.500  41.700  0.00  0.00            
ATOM   1119  GL1 DPPCX  94     600.000 135.100  44.400  0.00  0.00            
ATOM   1120  GL2 DPPCX  94     598.100 137.600  42.800  0.00  0.00            
ATOM   1121  C1A DPPCX  94     598.300 136.000  48.500  0.00  0.00            
ATOM   1122  C2A DPPCX  94     597.900 137.200  53.500  0.00  0.00            
ATOM   1123  C3A DPPCX  94     597.400 137.700  57.600  0.00  0.00            
ATOM   1124  C4A DPPCX  94     596.900 137.200  62.000  0.00  0.00            
ATOM   1125  C1B DPPCX  94     599.800 140.600  46.800  0.00  0.00            
ATOM   1126  C2B DPPCX  94     600.000 141.600  50.900  0.00  0.00            
ATOM   1127  C3B DPPCX  94     598.900 142.100  55.700  0.00  0.00            
ATOM   1128  C4B DPPCX  94     597.700 143.200  59.400  0.00  0.00            
ATOM   1129  NC3 DPPCX  95     586.400 -51.900  47.200  0.00  0.00            
ATOM   1130  PO4 DPPCX  95     583.500 -54.200  47.400  0.00  0.00            
ATOM   1131  GL1 DPPCX  95     582.000 -54.700  51.600  0.00  0.00            
ATOM   1132  GL2 DPPCX  95     579.600 -52.900  52.800  0.00  0.00            
ATOM   1133  C1A DPPCX  95     582.700 -52.200  56.700  0.00  0.00            
ATOM   1134  C2A DPPCX  95     582.300 -51.100  60.600  0.00  0.00            
ATOM   1135  C3A DPPCX  95     582.000 -51.200  64.600  0.00  0.00            
ATOM   1136  C4A DPPCX  95     584.200 -51.600  68.500  0.00  0.00            
ATOM   1137  C1B DPPCX  95     578.800 -55.900  56.300  0.00  0.00            
ATOM   1138  C2B DPPCX  95     579.500 -57.500  60.400  0.00  0.00            
ATOM   1139  C3B DPPCX  95     580.400 -56.100  64.300  0.00  0.00            
ATOM   1140  C4B DPPCX  95     581.600 -55.300  67.200  0.00  0.00            
ATOM   1141  NC3 DPPCX  96     539.900 128.200  32.500  0.00  0.00            
ATOM   1142  PO4 DPPCX  96     542.300 129.300  35.500  0.00  0.00            
ATOM   1143  GL1 DPPCX  96     541.200 131.900  39.500  0.00  0.00            
ATOM   1144  GL2 DPPCX  96     543.300 132.000  42.100  0.00  0.00            
ATOM   1145  C1A DPPCX  96     539.700 131.400  44.400  0.00  0.00            
ATOM   1146  C2A DPPCX  96     539.600 130.600  48.300  0.00  0.00            
ATOM   1147  C3A DPPCX  96     541.400 130.600  51.600  0.00  0.00            
ATOM   1148  C4A DPPCX  96     544.100 132.400  55.000  0.00  0.00            
ATOM   1149  C1B DPPCX  96     543.900 129.900  46.000  0.00  0.00            
ATOM   1150  C2B DPPCX  96     546.300 129.900  49.300  0.00  0.00            
ATOM   1151  C3B DPPCX  96     546.200 128.500  52.900  0.00  0.00            
ATOM   1152  C4B DPPCX  96     545.200 128.400  57.700  0.00  0.00            
ATOM   1153  NC3 DPPCX  97     429.300 -33.900  54.500  0.00  0.00            
ATOM   1154  PO4 DPPCX  97     430.100 -30.600  51.600  0.00  0.00            
ATOM   1155  GL1 DPPCX  97     432.500 -28.200  54.100  0.00  0.00            
ATOM   1156  GL2 DPPCX  97     432.100 -30.100  57.200  0.00  0.00            
ATOM   1157  C1A DPPCX  97     434.500 -26.100  58.100  0.00  0.00            
ATOM   1158  C2A DPPCX  97     436.100 -25.500  62.600  0.00  0.00            
ATOM   1159  C3A DPPCX  97     434.900 -25.900  66.300  0.00  0.00            
ATOM   1160  C4A DPPCX  97     432.700 -25.100  70.400  0.00  0.00            
ATOM   1161  C1B DPPCX  97     431.100 -28.900  60.500  0.00  0.00            
ATOM   1162  C2B DPPCX  97     431.400 -28.600  64.500  0.00  0.00            
ATOM   1163  C3B DPPCX  97     430.000 -30.000  68.900  0.00  0.00            
ATOM   1164  C4B DPPCX  97     429.900 -28.500  73.000  0.00  0.00            
ATOM   1165  NC3 DPPCX  98     465.700 -20.600  93.300  0.00  0.00            
ATOM   1166  PO4 DPPCX  98     461.600 -20.300  93.400  0.00  0.00            
ATOM   1167  GL1 DPPCX  98     461.600 -19.200  90.100  0.00  0.00            
ATOM   1168  GL2 DPPCX  98     458.900 -21.200  89.100  0.00  0.00            
ATOM   1169  C1A DPPCX  98     464.400 -17.500  85.800  0.00  0.00            
ATOM   1170  C2A DPPCX  98     464.100 -18.000  82.100  0.00  0.00            
ATOM   1171  C3A DPPCX  98     460.600 -18.100  77.500  0.00  0.00            
ATOM   1172  C4A DPPCX  98     462.800 -20.200  74.000  0.00  0.00            
ATOM   1173  C1B DPPCX  98     461.100 -20.700  85.200  0.00  0.00            
ATOM   1174  C2B DPPCX  98     458.800 -21.100  81.300  0.00  0.00            
ATOM   1175  C3B DPPCX  98     458.300 -23.300  77.200  0.00  0.00            
ATOM   1176  C4B DPPCX  98     458.100 -24.900  72.500  0.00  0.00            
ATOM   1177  NC3 DPPCX  99     480.600 143.900  86.600  0.00  0.00            
ATOM   1178  PO4 DPPCX  99     482.500 143.200  83.100  0.00  0.00            
ATOM   1179  GL1 DPPCX  99     485.300 146.100  78.900  0.00  0.00            
ATOM   1180  GL2 DPPCX  99     487.400 144.200  77.200  0.00  0.00            
ATOM   1181  C1A DPPCX  99     483.600 148.700  76.200  0.00  0.00            
ATOM   1182  C2A DPPCX  99     482.300 147.800  72.200  0.00  0.00            
ATOM   1183  C3A DPPCX  99     481.200 145.000  69.600  0.00  0.00            
ATOM   1184  C4A DPPCX  99     482.900 143.800  65.400  0.00  0.00            
ATOM   1185  C1B DPPCX  99     486.800 145.100  72.700  0.00  0.00            
ATOM   1186  C2B DPPCX  99     486.100 146.000  69.300  0.00  0.00            
ATOM   1187  C3B DPPCX  99     488.300 145.700  66.000  0.00  0.00            
ATOM   1188  C4B DPPCX  99     487.000 144.400  62.100  0.00  0.00            
ATOM   1189  NC3 DPPCX 100     654.800  27.800  47.100  0.00  0.00            
ATOM   1190  PO4 DPPCX 100     656.300  31.900  48.500  0.00  0.00            
ATOM   1191  GL1 DPPCX 100     659.300  32.800  52.600  0.00  0.00            
ATOM   1192  GL2 DPPCX 100     663.100  31.500  51.500  0.00  0.00            
ATOM   1193  C1A DPPCX 100     658.700  32.900  57.500  0.00  0.00            
ATOM   1194  C2A DPPCX 100     659.200  33.200  61.500  0.00  0.00            
ATOM   1195  C3A DPPCX 100     659.600  34.200  65.400  0.00  0.00            
ATOM   1196  C4A DPPCX 100     661.500  37.100  69.000  0.00  0.00            
ATOM   1197  C1B DPPCX 100     664.300  34.000  54.900  0.00  0.00            
ATOM   1198  C2B DPPCX 100     664.300  34.300  58.900  0.00  0.00            
ATOM   1199  C3B DPPCX 100     665.200  33.800  62.200  0.00  0.00            
ATOM   1200  C4B DPPCX 100     664.200  33.800  66.100  0.00  0.00            
ATOM   1201  NC3 DPPCX 101     479.600 311.500  27.800  0.00  0.00            
ATOM   1202  PO4 DPPCX 101     482.500 309.400  31.000  0.00  0.00            
ATOM   1203  GL1 DPPCX 101     480.700 312.000  34.800  0.00  0.00            
ATOM   1204  GL2 DPPCX 101     481.100 308.800  36.400  0.00  0.00            
ATOM   1205  C1A DPPCX 101     480.200 312.800  39.900  0.00  0.00            
ATOM   1206  C2A DPPCX 101     481.400 314.300  44.300  0.00  0.00            
ATOM   1207  C3A DPPCX 101     482.400 314.400  48.400  0.00  0.00            
ATOM   1208  C4A DPPCX 101     480.100 310.700  49.600  0.00  0.00            
ATOM   1209  C1B DPPCX 101     480.400 307.700  40.600  0.00  0.00            
ATOM   1210  C2B DPPCX 101     479.300 305.200  42.700  0.00  0.00            
ATOM   1211  C3B DPPCX 101     477.500 304.300  46.300  0.00  0.00            
ATOM   1212  C4B DPPCX 101     477.800 305.300  50.200  0.00  0.00            
ATOM   1213  NC3 DPPCX 102     577.800 157.000  33.900  0.00  0.00            
ATOM   1214  PO4 DPPCX 102     578.000 161.400  33.600  0.00  0.00            
ATOM   1215  GL1 DPPCX 102     577.900 163.000  38.300  0.00  0.00            
ATOM   1216  GL2 DPPCX 102     579.600 160.100  40.000  0.00  0.00            
ATOM   1217  C1A DPPCX 102     577.100 164.500  42.700  0.00  0.00            
ATOM   1218  C2A DPPCX 102     577.500 163.400  46.500  0.00  0.00            
ATOM   1219  C3A DPPCX 102     576.000 162.700  50.200  0.00  0.00            
ATOM   1220  C4A DPPCX 102     574.000 166.100  53.300  0.00  0.00            
ATOM   1221  C1B DPPCX 102     579.200 159.800  43.500  0.00  0.00            
ATOM   1222  C2B DPPCX 102     579.200 159.300  48.700  0.00  0.00            
ATOM   1223  C3B DPPCX 102     579.000 159.300  53.600  0.00  0.00            
ATOM   1224  C4B DPPCX 102     578.000 158.400  58.200  0.00  0.00            
ATOM   1225  NC3 DPPCX 103     446.000 215.400  38.800  0.00  0.00            
ATOM   1226  PO4 DPPCX 103     446.900 218.100  43.100  0.00  0.00            
ATOM   1227  GL1 DPPCX 103     447.400 220.600  46.600  0.00  0.00            
ATOM   1228  GL2 DPPCX 103     446.600 223.800  46.100  0.00  0.00            
ATOM   1229  C1A DPPCX 103     448.300 222.000  51.100  0.00  0.00            
ATOM   1230  C2A DPPCX 103     448.300 223.100  56.000  0.00  0.00            
ATOM   1231  C3A DPPCX 103     449.200 223.700  60.100  0.00  0.00            
ATOM   1232  C4A DPPCX 103     451.800 222.000  63.200  0.00  0.00            
ATOM   1233  C1B DPPCX 103     444.900 226.800  50.200  0.00  0.00            
ATOM   1234  C2B DPPCX 103     445.000 227.100  54.100  0.00  0.00            
ATOM   1235  C3B DPPCX 103     444.900 225.700  58.300  0.00  0.00            
ATOM   1236  C4B DPPCX 103     442.800 223.900  63.100  0.00  0.00            
ATOM   1237  NC3 DPPCX 104     315.700 116.600  87.700  0.00  0.00            
ATOM   1238  PO4 DPPCX 104     318.400 119.300  85.100  0.00  0.00            
ATOM   1239  GL1 DPPCX 104     314.700 118.400  82.400  0.00  0.00            
ATOM   1240  GL2 DPPCX 104     312.800 121.500  80.900  0.00  0.00            
ATOM   1241  C1A DPPCX 104     314.000 116.700  77.900  0.00  0.00            
ATOM   1242  C2A DPPCX 104     314.500 116.600  73.400  0.00  0.00            
ATOM   1243  C3A DPPCX 104     312.300 118.600  70.000  0.00  0.00            
ATOM   1244  C4A DPPCX 104     310.800 118.200  66.800  0.00  0.00            
ATOM   1245  C1B DPPCX 104     311.300 120.300  76.100  0.00  0.00            
ATOM   1246  C2B DPPCX 104     312.900 122.400  73.100  0.00  0.00            
ATOM   1247  C3B DPPCX 104     313.700 123.400  68.800  0.00  0.00            
ATOM   1248  C4B DPPCX 104     313.900 121.700  64.600  0.00  0.00            
ATOM   1249  NC3 DPPCX 105     551.300  83.700  87.500  0.00  0.00            
ATOM   1250  PO4 DPPCX 105     548.000  81.200  89.500  0.00  0.00            
ATOM   1251  GL1 DPPCX 105     546.900  82.600  85.500  0.00  0.00            
ATOM   1252  GL2 DPPCX 105     545.500  80.900  83.900  0.00  0.00            
ATOM   1253  C1A DPPCX 105     549.800  81.700  81.500  0.00  0.00            
ATOM   1254  C2A DPPCX 105     551.000  82.400  76.400  0.00  0.00            
ATOM   1255  C3A DPPCX 105     552.100  81.700  72.400  0.00  0.00            
ATOM   1256  C4A DPPCX 105     554.000  81.300  68.300  0.00  0.00            
ATOM   1257  C1B DPPCX 105     544.300  81.600  79.300  0.00  0.00            
ATOM   1258  C2B DPPCX 105     544.800  82.400  75.200  0.00  0.00            
ATOM   1259  C3B DPPCX 105     545.100  81.000  70.800  0.00  0.00            
ATOM   1260  C4B DPPCX 105     544.700  82.700  66.900  0.00  0.00            
ATOM   1261  NC3 DPPCX 106     430.400 235.800  36.500  0.00  0.00            
ATOM   1262  PO4 DPPCX 106     432.600 236.200  40.600  0.00  0.00            
ATOM   1263  GL1 DPPCX 106     432.000 238.100  44.500  0.00  0.00            
ATOM   1264  GL2 DPPCX 106     430.800 241.400  44.900  0.00  0.00            
ATOM   1265  C1A DPPCX 106     434.100 239.700  49.700  0.00  0.00            
ATOM   1266  C2A DPPCX 106     433.400 242.000  53.300  0.00  0.00            
ATOM   1267  C3A DPPCX 106     434.600 241.800  58.200  0.00  0.00            
ATOM   1268  C4A DPPCX 106     437.700 242.100  61.800  0.00  0.00            
ATOM   1269  C1B DPPCX 106     428.900 241.400  49.000  0.00  0.00            
ATOM   1270  C2B DPPCX 106     429.400 244.300  51.900  0.00  0.00            
ATOM   1271  C3B DPPCX 106     430.800 245.000  55.900  0.00  0.00            
ATOM   1272  C4B DPPCX 106     429.800 243.800  60.800  0.00  0.00            
ATOM   1273  NC3 DPPCX 107     601.700-113.900  45.900  0.00  0.00            
ATOM   1274  PO4 DPPCX 107     605.700-114.100  44.700  0.00  0.00            
ATOM   1275  GL1 DPPCX 107     605.400-115.900  48.600  0.00  0.00            
ATOM   1276  GL2 DPPCX 107     604.800-112.800  50.400  0.00  0.00            
ATOM   1277  C1A DPPCX 107     602.800-117.000  53.300  0.00  0.00            
ATOM   1278  C2A DPPCX 107     603.600-115.800  57.600  0.00  0.00            
ATOM   1279  C3A DPPCX 107     604.600-115.800  61.700  0.00  0.00            
ATOM   1280  C4A DPPCX 107     605.400-116.600  65.700  0.00  0.00            
ATOM   1281  C1B DPPCX 107     602.800-111.800  53.900  0.00  0.00            
ATOM   1282  C2B DPPCX 107     603.400-110.500  57.900  0.00  0.00            
ATOM   1283  C3B DPPCX 107     604.800-110.700  61.600  0.00  0.00            
ATOM   1284  C4B DPPCX 107     607.200-110.000  64.600  0.00  0.00            
ATOM   1285  NC3 DPPCX 108     516.400 234.800  88.200  0.00  0.00            
ATOM   1286  PO4 DPPCX 108     516.800 234.900  83.800  0.00  0.00            
ATOM   1287  GL1 DPPCX 108     515.800 234.800  79.400  0.00  0.00            
ATOM   1288  GL2 DPPCX 108     517.100 232.800  77.300  0.00  0.00            
ATOM   1289  C1A DPPCX 108     513.000 235.100  75.800  0.00  0.00            
ATOM   1290  C2A DPPCX 108     514.200 233.800  72.400  0.00  0.00            
ATOM   1291  C3A DPPCX 108     515.600 229.900  72.700  0.00  0.00            
ATOM   1292  C4A DPPCX 108     520.000 229.300  72.800  0.00  0.00            
ATOM   1293  C1B DPPCX 108     517.800 236.000  74.500  0.00  0.00            
ATOM   1294  C2B DPPCX 108     516.200 239.600  73.500  0.00  0.00            
ATOM   1295  C3B DPPCX 108     515.300 241.700  69.900  0.00  0.00            
ATOM   1296  C4B DPPCX 108     517.800 242.000  66.300  0.00  0.00            
ATOM   1297  NC3 DPPCX 109     533.900-147.400  93.000  0.00  0.00            
ATOM   1298  PO4 DPPCX 109     532.700-143.200  93.600  0.00  0.00            
ATOM   1299  GL1 DPPCX 109     535.300-142.700  90.100  0.00  0.00            
ATOM   1300  GL2 DPPCX 109     534.300-141.000  87.600  0.00  0.00            
ATOM   1301  C1A DPPCX 109     537.300-144.700  86.700  0.00  0.00            
ATOM   1302  C2A DPPCX 109     536.700-147.300  82.800  0.00  0.00            
ATOM   1303  C3A DPPCX 109     538.000-148.800  78.100  0.00  0.00            
ATOM   1304  C4A DPPCX 109     540.100-150.700  75.200  0.00  0.00            
ATOM   1305  C1B DPPCX 109     534.800-142.300  83.200  0.00  0.00            
ATOM   1306  C2B DPPCX 109     536.600-143.400  79.200  0.00  0.00            
ATOM   1307  C3B DPPCX 109     536.600-143.300  74.700  0.00  0.00            
ATOM   1308  C4B DPPCX 109     537.200-142.800  70.500  0.00  0.00            
ATOM   1309  NC3 DPPCX 110     732.600 -55.600  91.200  0.00  0.00            
ATOM   1310  PO4 DPPCX 110     732.100 -58.400  87.100  0.00  0.00            
ATOM   1311  GL1 DPPCX 110     731.500 -59.500  82.800  0.00  0.00            
ATOM   1312  GL2 DPPCX 110     735.100 -61.900  81.500  0.00  0.00            
ATOM   1313  C1A DPPCX 110     730.900 -60.500  79.000  0.00  0.00            
ATOM   1314  C2A DPPCX 110     729.000 -60.100  75.100  0.00  0.00            
ATOM   1315  C3A DPPCX 110     728.100 -58.600  72.100  0.00  0.00            
ATOM   1316  C4A DPPCX 110     725.500 -59.100  68.000  0.00  0.00            
ATOM   1317  C1B DPPCX 110     737.200 -59.500  78.600  0.00  0.00            
ATOM   1318  C2B DPPCX 110     737.300 -59.300  74.500  0.00  0.00            
ATOM   1319  C3B DPPCX 110     736.700 -58.900  70.100  0.00  0.00            
ATOM   1320  C4B DPPCX 110     736.500 -57.900  65.400  0.00  0.00            
ATOM   1321  NC3 DPPCX 111     462.900 317.000  29.000  0.00  0.00            
ATOM   1322  PO4 DPPCX 111     459.400 316.200  29.200  0.00  0.00            
ATOM   1323  GL1 DPPCX 111     460.000 318.000  33.000  0.00  0.00            
ATOM   1324  GL2 DPPCX 111     463.000 317.400  34.300  0.00  0.00            
ATOM   1325  C1A DPPCX 111     459.100 319.300  37.600  0.00  0.00            
ATOM   1326  C2A DPPCX 111     457.300 318.000  41.100  0.00  0.00            
ATOM   1327  C3A DPPCX 111     456.700 316.900  45.600  0.00  0.00            
ATOM   1328  C4A DPPCX 111     457.100 314.000  49.000  0.00  0.00            
ATOM   1329  C1B DPPCX 111     461.100 314.700  38.800  0.00  0.00            
ATOM   1330  C2B DPPCX 111     461.500 315.200  43.300  0.00  0.00            
ATOM   1331  C3B DPPCX 111     462.400 315.300  48.300  0.00  0.00            
ATOM   1332  C4B DPPCX 111     461.100 316.200  53.100  0.00  0.00            
ATOM   1333  NC3 DPPCX 112     362.100 379.500  28.800  0.00  0.00            
ATOM   1334  PO4 DPPCX 112     358.300 378.700  29.800  0.00  0.00            
ATOM   1335  GL1 DPPCX 112     358.100 379.400  34.800  0.00  0.00            
ATOM   1336  GL2 DPPCX 112     357.300 382.500  36.000  0.00  0.00            
ATOM   1337  C1A DPPCX 112     359.500 380.300  39.700  0.00  0.00            
ATOM   1338  C2A DPPCX 112     360.200 380.700  45.000  0.00  0.00            
ATOM   1339  C3A DPPCX 112     360.900 380.000  49.200  0.00  0.00            
ATOM   1340  C4A DPPCX 112     360.600 379.500  54.000  0.00  0.00            
ATOM   1341  C1B DPPCX 112     358.700 385.100  38.900  0.00  0.00            
ATOM   1342  C2B DPPCX 112     359.600 385.100  42.900  0.00  0.00            
ATOM   1343  C3B DPPCX 112     359.800 385.500  47.800  0.00  0.00            
ATOM   1344  C4B DPPCX 112     359.400 383.800  52.100  0.00  0.00            
ATOM   1345  NC3 DPPCX 113     438.500 366.200  25.300  0.00  0.00            
ATOM   1346  PO4 DPPCX 113     436.600 363.600  29.800  0.00  0.00            
ATOM   1347  GL1 DPPCX 113     438.500 365.900  32.300  0.00  0.00            
ATOM   1348  GL2 DPPCX 113     435.300 367.900  33.000  0.00  0.00            
ATOM   1349  C1A DPPCX 113     438.500 364.600  36.700  0.00  0.00            
ATOM   1350  C2A DPPCX 113     439.400 364.400  40.400  0.00  0.00            
ATOM   1351  C3A DPPCX 113     440.200 366.800  43.200  0.00  0.00            
ATOM   1352  C4A DPPCX 113     438.800 364.600  45.500  0.00  0.00            
ATOM   1353  C1B DPPCX 113     435.900 369.300  36.000  0.00  0.00            
ATOM   1354  C2B DPPCX 113     437.200 370.500  40.400  0.00  0.00            
ATOM   1355  C3B DPPCX 113     438.700 371.200  43.300  0.00  0.00            
ATOM   1356  C4B DPPCX 113     440.300 369.000  47.200  0.00  0.00            
ATOM   1357  NC3 DPPCX 114     377.200  22.500  88.300  0.00  0.00            
ATOM   1358  PO4 DPPCX 114     373.000  24.100  89.800  0.00  0.00            
ATOM   1359  GL1 DPPCX 114     371.600  23.900  85.700  0.00  0.00            
ATOM   1360  GL2 DPPCX 114     368.600  21.600  84.500  0.00  0.00            
ATOM   1361  C1A DPPCX 114     370.600  24.800  81.100  0.00  0.00            
ATOM   1362  C2A DPPCX 114     372.400  25.400  77.000  0.00  0.00            
ATOM   1363  C3A DPPCX 114     374.500  28.500  75.600  0.00  0.00            
ATOM   1364  C4A DPPCX 114     374.800  30.500  72.200  0.00  0.00            
ATOM   1365  C1B DPPCX 114     371.400  19.900  80.900  0.00  0.00            
ATOM   1366  C2B DPPCX 114     375.600  21.000  77.900  0.00  0.00            
ATOM   1367  C3B DPPCX 114     373.900  21.200  73.700  0.00  0.00            
ATOM   1368  C4B DPPCX 114     373.700  21.600  69.400  0.00  0.00            
ATOM   1369  NC3 DPPCX 115     638.800  19.800  43.100  0.00  0.00            
ATOM   1370  PO4 DPPCX 115     640.000  23.400  45.300  0.00  0.00            
ATOM   1371  GL1 DPPCX 115     639.000  23.700  49.100  0.00  0.00            
ATOM   1372  GL2 DPPCX 115     637.600  25.400  49.700  0.00  0.00            
ATOM   1373  C1A DPPCX 115     640.100  23.900  53.900  0.00  0.00            
ATOM   1374  C2A DPPCX 115     641.200  23.400  58.800  0.00  0.00            
ATOM   1375  C3A DPPCX 115     640.900  22.900  62.400  0.00  0.00            
ATOM   1376  C4A DPPCX 115     643.600  21.700  65.400  0.00  0.00            
ATOM   1377  C1B DPPCX 115     636.600  26.700  53.100  0.00  0.00            
ATOM   1378  C2B DPPCX 115     635.200  25.200  56.700  0.00  0.00            
ATOM   1379  C3B DPPCX 115     636.700  25.400  61.100  0.00  0.00            
ATOM   1380  C4B DPPCX 115     638.600  24.500  66.200  0.00  0.00            
ATOM   1381  NC3 DPPCX 116     391.500  -3.000  90.100  0.00  0.00            
ATOM   1382  PO4 DPPCX 116     394.900  -4.700  90.700  0.00  0.00            
ATOM   1383  GL1 DPPCX 116     394.100  -7.000  87.100  0.00  0.00            
ATOM   1384  GL2 DPPCX 116     394.500 -10.000  87.600  0.00  0.00            
ATOM   1385  C1A DPPCX 116     394.300  -5.300  83.100  0.00  0.00            
ATOM   1386  C2A DPPCX 116     393.000  -6.100  78.600  0.00  0.00            
ATOM   1387  C3A DPPCX 116     394.400  -4.500  74.300  0.00  0.00            
ATOM   1388  C4A DPPCX 116     398.800  -4.500  72.200  0.00  0.00            
ATOM   1389  C1B DPPCX 116     394.800 -12.900  84.500  0.00  0.00            
ATOM   1390  C2B DPPCX 116     396.500 -14.800  80.400  0.00  0.00            
ATOM   1391  C3B DPPCX 116     394.300 -15.700  76.300  0.00  0.00            
ATOM   1392  C4B DPPCX 116     392.500 -18.200  73.800  0.00  0.00            
ATOM   1393  NC3 DPPCX 117     344.900 172.900  44.800  0.00  0.00            
ATOM   1394  PO4 DPPCX 117     348.800 173.700  45.500  0.00  0.00            
ATOM   1395  GL1 DPPCX 117     346.800 174.800  49.800  0.00  0.00            
ATOM   1396  GL2 DPPCX 117     345.400 177.500  51.100  0.00  0.00            
ATOM   1397  C1A DPPCX 117     346.900 174.500  53.900  0.00  0.00            
ATOM   1398  C2A DPPCX 117     344.600 174.700  56.700  0.00  0.00            
ATOM   1399  C3A DPPCX 117     340.800 174.800  60.100  0.00  0.00            
ATOM   1400  C4A DPPCX 117     338.300 174.100  64.400  0.00  0.00            
ATOM   1401  C1B DPPCX 117     342.300 174.500  51.900  0.00  0.00            
ATOM   1402  C2B DPPCX 117     339.900 177.100  55.200  0.00  0.00            
ATOM   1403  C3B DPPCX 117     339.600 180.900  57.900  0.00  0.00            
ATOM   1404  C4B DPPCX 117     342.300 181.500  61.100  0.00  0.00            
ATOM   1405  NC3 DPPCX 118     608.000 -95.700  43.000  0.00  0.00            
ATOM   1406  PO4 DPPCX 118     611.400 -97.300  45.200  0.00  0.00            
ATOM   1407  GL1 DPPCX 118     612.800 -98.000  49.400  0.00  0.00            
ATOM   1408  GL2 DPPCX 118     609.900 -99.500  51.100  0.00  0.00            
ATOM   1409  C1A DPPCX 118     613.700 -96.800  53.400  0.00  0.00            
ATOM   1410  C2A DPPCX 118     613.800 -95.600  56.800  0.00  0.00            
ATOM   1411  C3A DPPCX 118     614.300 -95.400  61.100  0.00  0.00            
ATOM   1412  C4A DPPCX 118     615.500 -93.400  65.000  0.00  0.00            
ATOM   1413  C1B DPPCX 118     608.700 -99.300  55.500  0.00  0.00            
ATOM   1414  C2B DPPCX 118     609.000-100.400  60.200  0.00  0.00            
ATOM   1415  C3B DPPCX 118     608.500-100.000  64.200  0.00  0.00            
ATOM   1416  C4B DPPCX 118     607.800 -97.400  68.000  0.00  0.00            
ATOM   1417  NC3 DPPCX 119     362.000 178.900  92.500  0.00  0.00            
ATOM   1418  PO4 DPPCX 119     362.600 175.200  93.400  0.00  0.00            
ATOM   1419  GL1 DPPCX 119     363.600 175.100  88.300  0.00  0.00            
ATOM   1420  GL2 DPPCX 119     361.700 177.500  87.200  0.00  0.00            
ATOM   1421  C1A DPPCX 119     364.300 175.000  84.100  0.00  0.00            
ATOM   1422  C2A DPPCX 119     363.800 175.100  79.400  0.00  0.00            
ATOM   1423  C3A DPPCX 119     360.900 175.400  75.800  0.00  0.00            
ATOM   1424  C4A DPPCX 119     357.700 176.400  73.500  0.00  0.00            
ATOM   1425  C1B DPPCX 119     361.300 179.000  83.900  0.00  0.00            
ATOM   1426  C2B DPPCX 119     363.500 179.700  79.800  0.00  0.00            
ATOM   1427  C3B DPPCX 119     365.600 178.100  75.900  0.00  0.00            
ATOM   1428  C4B DPPCX 119     365.500 175.500  72.000  0.00  0.00            
ATOM   1429  NC3 DPPCX 120     451.800  51.300  43.500  0.00  0.00            
ATOM   1430  PO4 DPPCX 120     449.700  47.800  44.400  0.00  0.00            
ATOM   1431  GL1 DPPCX 120     449.700  48.000  49.000  0.00  0.00            
ATOM   1432  GL2 DPPCX 120     451.700  49.200  52.300  0.00  0.00            
ATOM   1433  C1A DPPCX 120     446.200  46.800  50.800  0.00  0.00            
ATOM   1434  C2A DPPCX 120     444.200  45.900  55.000  0.00  0.00            
ATOM   1435  C3A DPPCX 120     443.300  46.400  59.600  0.00  0.00            
ATOM   1436  C4A DPPCX 120     445.700  48.000  61.500  0.00  0.00            
ATOM   1437  C1B DPPCX 120     452.500  50.300  55.900  0.00  0.00            
ATOM   1438  C2B DPPCX 120     452.300  50.500  60.900  0.00  0.00            
ATOM   1439  C3B DPPCX 120     452.000  49.700  64.200  0.00  0.00            
ATOM   1440  C4B DPPCX 120     449.600  46.100  65.800  0.00  0.00            
ATOM   1441  NC3 DPPCX 121     332.700 247.000  90.600  0.00  0.00            
ATOM   1442  PO4 DPPCX 121     336.700 244.300  88.200  0.00  0.00            
ATOM   1443  GL1 DPPCX 121     336.000 244.700  83.600  0.00  0.00            
ATOM   1444  GL2 DPPCX 121     335.800 242.800  82.800  0.00  0.00            
ATOM   1445  C1A DPPCX 121     333.700 246.300  80.500  0.00  0.00            
ATOM   1446  C2A DPPCX 121     333.400 246.600  75.800  0.00  0.00            
ATOM   1447  C3A DPPCX 121     335.000 247.700  71.900  0.00  0.00            
ATOM   1448  C4A DPPCX 121     334.600 248.900  67.500  0.00  0.00            
ATOM   1449  C1B DPPCX 121     335.000 242.100  78.500  0.00  0.00            
ATOM   1450  C2B DPPCX 121     335.700 242.000  73.900  0.00  0.00            
ATOM   1451  C3B DPPCX 121     334.900 241.800  70.100  0.00  0.00            
ATOM   1452  C4B DPPCX 121     334.900 244.000  66.000  0.00  0.00            
ATOM   1453  NC3 DPPCX 122     365.800 258.500  40.700  0.00  0.00            
ATOM   1454  PO4 DPPCX 122     361.300 257.600  41.800  0.00  0.00            
ATOM   1455  GL1 DPPCX 122     363.200 258.000  44.800  0.00  0.00            
ATOM   1456  GL2 DPPCX 122     364.600 261.100  45.400  0.00  0.00            
ATOM   1457  C1A DPPCX 122     363.500 255.500  48.300  0.00  0.00            
ATOM   1458  C2A DPPCX 122     364.400 253.400  52.000  0.00  0.00            
ATOM   1459  C3A DPPCX 122     362.000 252.300  55.400  0.00  0.00            
ATOM   1460  C4A DPPCX 122     358.100 252.900  58.400  0.00  0.00            
ATOM   1461  C1B DPPCX 122     362.400 260.900  49.500  0.00  0.00            
ATOM   1462  C2B DPPCX 122     359.000 262.300  51.700  0.00  0.00            
ATOM   1463  C3B DPPCX 122     354.700 263.600  54.100  0.00  0.00            
ATOM   1464  C4B DPPCX 122     352.400 264.800  57.200  0.00  0.00            
ATOM   1465  NC3 DPPCX 123     226.400 294.400  39.200  0.00  0.00            
ATOM   1466  PO4 DPPCX 123     224.300 290.600  40.900  0.00  0.00            
ATOM   1467  GL1 DPPCX 123     228.000 291.900  43.400  0.00  0.00            
ATOM   1468  GL2 DPPCX 123     227.900 295.500  44.200  0.00  0.00            
ATOM   1469  C1A DPPCX 123     229.700 292.100  47.400  0.00  0.00            
ATOM   1470  C2A DPPCX 123     230.200 292.200  52.000  0.00  0.00            
ATOM   1471  C3A DPPCX 123     231.400 291.900  56.600  0.00  0.00            
ATOM   1472  C4A DPPCX 123     232.000 295.500  59.800  0.00  0.00            
ATOM   1473  C1B DPPCX 123     227.400 295.800  48.900  0.00  0.00            
ATOM   1474  C2B DPPCX 123     228.500 296.300  53.600  0.00  0.00            
ATOM   1475  C3B DPPCX 123     228.000 299.300  57.500  0.00  0.00            
ATOM   1476  C4B DPPCX 123     229.100 299.500  61.900  0.00  0.00            
ATOM   1477  NC3 DPPCX 124     418.000 235.000  95.700  0.00  0.00            
ATOM   1478  PO4 DPPCX 124     416.500 233.500  91.100  0.00  0.00            
ATOM   1479  GL1 DPPCX 124     418.200 235.400  87.400  0.00  0.00            
ATOM   1480  GL2 DPPCX 124     421.400 235.500  87.800  0.00  0.00            
ATOM   1481  C1A DPPCX 124     417.100 236.300  82.100  0.00  0.00            
ATOM   1482  C2A DPPCX 124     416.300 234.800  77.600  0.00  0.00            
ATOM   1483  C3A DPPCX 124     415.900 233.700  73.300  0.00  0.00            
ATOM   1484  C4A DPPCX 124     416.000 232.400  68.800  0.00  0.00            
ATOM   1485  C1B DPPCX 124     421.800 236.600  83.000  0.00  0.00            
ATOM   1486  C2B DPPCX 124     421.200 234.500  79.200  0.00  0.00            
ATOM   1487  C3B DPPCX 124     420.900 233.300  74.600  0.00  0.00            
ATOM   1488  C4B DPPCX 124     420.500 234.100  70.700  0.00  0.00            
ATOM   1489  NC3 DPPCX 125     599.300 129.400  39.200  0.00  0.00            
ATOM   1490  PO4 DPPCX 125     601.400 127.300  41.900  0.00  0.00            
ATOM   1491  GL1 DPPCX 125     600.400 127.500  46.000  0.00  0.00            
ATOM   1492  GL2 DPPCX 125     602.000 130.600  47.200  0.00  0.00            
ATOM   1493  C1A DPPCX 125     598.000 125.500  48.900  0.00  0.00            
ATOM   1494  C2A DPPCX 125     597.100 124.100  53.600  0.00  0.00            
ATOM   1495  C3A DPPCX 125     595.500 124.900  58.100  0.00  0.00            
ATOM   1496  C4A DPPCX 125     594.900 127.400  63.200  0.00  0.00            
ATOM   1497  C1B DPPCX 125     603.400 134.100  48.700  0.00  0.00            
ATOM   1498  C2B DPPCX 125     603.500 134.700  52.700  0.00  0.00            
ATOM   1499  C3B DPPCX 125     602.600 134.500  56.200  0.00  0.00            
ATOM   1500  C4B DPPCX 125     601.400 133.900  60.200  0.00  0.00            
ATOM   1501  NC3 DPPCX 126     640.700 -96.500  43.800  0.00  0.00            
ATOM   1502  PO4 DPPCX 126     643.500 -93.300  43.500  0.00  0.00            
ATOM   1503  GL1 DPPCX 126     645.600 -95.100  47.200  0.00  0.00            
ATOM   1504  GL2 DPPCX 126     643.700 -96.900  48.800  0.00  0.00            
ATOM   1505  C1A DPPCX 126     649.100 -92.900  48.800  0.00  0.00            
ATOM   1506  C2A DPPCX 126     652.900 -92.400  51.100  0.00  0.00            
ATOM   1507  C3A DPPCX 126     653.900 -93.000  53.800  0.00  0.00            
ATOM   1508  C4A DPPCX 126     653.700 -92.100  57.500  0.00  0.00            
ATOM   1509  C1B DPPCX 126     643.800 -96.900  52.900  0.00  0.00            
ATOM   1510  C2B DPPCX 126     644.600 -96.000  56.500  0.00  0.00            
ATOM   1511  C3B DPPCX 126     645.700 -97.300  59.000  0.00  0.00            
ATOM   1512  C4B DPPCX 126     645.600-102.000  59.800  0.00  0.00            
ATOM   1513  NC3 DPPCX 127     506.100  61.800  41.700  0.00  0.00            
ATOM   1514  PO4 DPPCX 127     511.000  63.600  41.000  0.00  0.00            
ATOM   1515  GL1 DPPCX 127     513.500  64.300  43.800  0.00  0.00            
ATOM   1516  GL2 DPPCX 127     513.400  66.200  45.400  0.00  0.00            
ATOM   1517  C1A DPPCX 127     515.100  61.200  46.500  0.00  0.00            
ATOM   1518  C2A DPPCX 127     518.600  62.800  49.300  0.00  0.00            
ATOM   1519  C3A DPPCX 127     519.700  62.800  52.200  0.00  0.00            
ATOM   1520  C4A DPPCX 127     519.000  63.700  55.200  0.00  0.00            
ATOM   1521  C1B DPPCX 127     513.700  65.500  49.200  0.00  0.00            
ATOM   1522  C2B DPPCX 127     514.400  62.200  51.600  0.00  0.00            
ATOM   1523  C3B DPPCX 127     514.600  63.400  55.300  0.00  0.00            
ATOM   1524  C4B DPPCX 127     516.500  62.900  59.600  0.00  0.00            
ATOM   1525  NC3 DPPCX 128     508.000-123.100  92.000  0.00  0.00            
ATOM   1526  PO4 DPPCX 128     505.900-126.500  91.700  0.00  0.00            
ATOM   1527  GL1 DPPCX 128     503.400-124.200  89.500  0.00  0.00            
ATOM   1528  GL2 DPPCX 128     500.100-124.200  89.500  0.00  0.00            
ATOM   1529  C1A DPPCX 128     505.000-120.800  86.600  0.00  0.00            
ATOM   1530  C2A DPPCX 128     503.200-120.000  82.300  0.00  0.00            
ATOM   1531  C3A DPPCX 128     502.900-119.900  78.200  0.00  0.00            
ATOM   1532  C4A DPPCX 128     501.900-120.600  74.200  0.00  0.00            
ATOM   1533  C1B DPPCX 128     500.400-123.300  85.400  0.00  0.00            
ATOM   1534  C2B DPPCX 128     499.900-123.400  81.300  0.00  0.00            
ATOM   1535  C3B DPPCX 128     499.400-123.600  77.600  0.00  0.00            
ATOM   1536  C4B DPPCX 128     497.600-122.900  73.100  0.00  0.00            
ATOM   1537  NC3 DPPCX 129     584.100-174.700  36.300  0.00  0.00            
ATOM   1538  PO4 DPPCX 129     583.100-177.000  40.000  0.00  0.00            
ATOM   1539  GL1 DPPCX 129     584.400-174.000  43.400  0.00  0.00            
ATOM   1540  GL2 DPPCX 129     582.700-170.500  45.200  0.00  0.00            
ATOM   1541  C1A DPPCX 129     585.500-172.400  48.400  0.00  0.00            
ATOM   1542  C2A DPPCX 129     584.500-171.400  52.500  0.00  0.00            
ATOM   1543  C3A DPPCX 129     584.900-168.700  55.500  0.00  0.00            
ATOM   1544  C4A DPPCX 129     585.200-166.400  59.600  0.00  0.00            
ATOM   1545  C1B DPPCX 129     581.400-175.800  46.800  0.00  0.00            
ATOM   1546  C2B DPPCX 129     580.700-175.500  51.900  0.00  0.00            
ATOM   1547  C3B DPPCX 129     582.600-174.800  56.700  0.00  0.00            
ATOM   1548  C4B DPPCX 129     584.600-172.600  60.200  0.00  0.00            
ATOM   1549  NC3 DPPCX 130     519.100  37.400  43.200  0.00  0.00            
ATOM   1550  PO4 DPPCX 130     517.500  36.000  46.500  0.00  0.00            
ATOM   1551  GL1 DPPCX 130     516.600  37.900  50.400  0.00  0.00            
ATOM   1552  GL2 DPPCX 130     515.900  41.000  49.200  0.00  0.00            
ATOM   1553  C1A DPPCX 130     519.900  37.500  53.800  0.00  0.00            
ATOM   1554  C2A DPPCX 130     521.000  37.100  58.400  0.00  0.00            
ATOM   1555  C3A DPPCX 130     520.600  37.700  62.200  0.00  0.00            
ATOM   1556  C4A DPPCX 130     522.600  36.200  65.900  0.00  0.00            
ATOM   1557  C1B DPPCX 130     516.000  40.800  54.400  0.00  0.00            
ATOM   1558  C2B DPPCX 130     516.700  39.300  58.100  0.00  0.00            
ATOM   1559  C3B DPPCX 130     515.800  39.500  62.400  0.00  0.00            
ATOM   1560  C4B DPPCX 130     514.100  39.400  67.400  0.00  0.00            
ATOM   1561  NC3 DPPCX 131     426.400 256.700  42.000  0.00  0.00            
ATOM   1562  PO4 DPPCX 131     431.000 258.600  42.000  0.00  0.00            
ATOM   1563  GL1 DPPCX 131     433.000 258.400  45.800  0.00  0.00            
ATOM   1564  GL2 DPPCX 131     435.500 260.800  46.800  0.00  0.00            
ATOM   1565  C1A DPPCX 131     435.700 256.200  49.400  0.00  0.00            
ATOM   1566  C2A DPPCX 131     436.300 257.800  54.600  0.00  0.00            
ATOM   1567  C3A DPPCX 131     436.400 259.000  59.400  0.00  0.00            
ATOM   1568  C4A DPPCX 131     438.400 259.100  64.100  0.00  0.00            
ATOM   1569  C1B DPPCX 131     435.300 261.500  50.900  0.00  0.00            
ATOM   1570  C2B DPPCX 131     437.100 262.700  53.900  0.00  0.00            
ATOM   1571  C3B DPPCX 131     437.000 264.200  57.700  0.00  0.00            
ATOM   1572  C4B DPPCX 131     435.700 264.700  61.800  0.00  0.00            
ATOM   1573  NC3 DPPCX 132     536.000  90.500  89.000  0.00  0.00            
ATOM   1574  PO4 DPPCX 132     533.300  90.300  84.900  0.00  0.00            
ATOM   1575  GL1 DPPCX 132     534.000  90.600  80.500  0.00  0.00            
ATOM   1576  GL2 DPPCX 132     534.900  94.000  80.100  0.00  0.00            
ATOM   1577  C1A DPPCX 132     533.400  90.900  75.900  0.00  0.00            
ATOM   1578  C2A DPPCX 132     534.200  90.500  71.700  0.00  0.00            
ATOM   1579  C3A DPPCX 132     534.000  87.800  68.600  0.00  0.00            
ATOM   1580  C4A DPPCX 132     533.300  86.900  63.800  0.00  0.00            
ATOM   1581  C1B DPPCX 132     535.300  95.700  75.700  0.00  0.00            
ATOM   1582  C2B DPPCX 132     536.200  95.700  71.100  0.00  0.00            
ATOM   1583  C3B DPPCX 132     536.900  93.800  68.100  0.00  0.00            
ATOM   1584  C4B DPPCX 132     533.900  92.000  64.700  0.00  0.00            
ATOM   1585  NC3 DPPCX 133     581.700-147.900  82.900  0.00  0.00            
ATOM   1586  PO4 DPPCX 133     582.200-142.800  83.200  0.00  0.00            
ATOM   1587  GL1 DPPCX 133     581.400-144.100  79.000  0.00  0.00            
ATOM   1588  GL2 DPPCX 133     584.200-145.900  79.000  0.00  0.00            
ATOM   1589  C1A DPPCX 133     579.900-143.300  74.800  0.00  0.00            
ATOM   1590  C2A DPPCX 133     580.800-143.900  71.200  0.00  0.00            
ATOM   1591  C3A DPPCX 133     582.600-142.300  68.200  0.00  0.00            
ATOM   1592  C4A DPPCX 133     585.100-142.700  64.700  0.00  0.00            
ATOM   1593  C1B DPPCX 133     584.800-146.000  74.800  0.00  0.00            
ATOM   1594  C2B DPPCX 133     584.600-146.400  70.300  0.00  0.00            
ATOM   1595  C3B DPPCX 133     582.500-146.700  66.400  0.00  0.00            
ATOM   1596  C4B DPPCX 133     582.400-146.200  62.700  0.00  0.00            
ATOM   1597  NC3 DPPCX 134     415.700   0.900  45.200  0.00  0.00            
ATOM   1598  PO4 DPPCX 134     413.400   4.300  44.000  0.00  0.00            
ATOM   1599  GL1 DPPCX 134     414.600   5.200  47.600  0.00  0.00            
ATOM   1600  GL2 DPPCX 134     411.900   7.000  49.600  0.00  0.00            
ATOM   1601  C1A DPPCX 134     415.800   5.600  52.100  0.00  0.00            
ATOM   1602  C2A DPPCX 134     415.100   5.900  56.700  0.00  0.00            
ATOM   1603  C3A DPPCX 134     414.100   6.000  61.900  0.00  0.00            
ATOM   1604  C4A DPPCX 134     412.100   8.200  65.800  0.00  0.00            
ATOM   1605  C1B DPPCX 134     411.500   8.600  54.000  0.00  0.00            
ATOM   1606  C2B DPPCX 134     411.200   9.100  58.300  0.00  0.00            
ATOM   1607  C3B DPPCX 134     414.500  10.600  60.400  0.00  0.00            
ATOM   1608  C4B DPPCX 134     415.200  11.600  65.000  0.00  0.00            
ATOM   1609  NC3 DPPCX 135     583.100 -95.200  91.700  0.00  0.00            
ATOM   1610  PO4 DPPCX 135     578.400 -97.100  92.400  0.00  0.00            
ATOM   1611  GL1 DPPCX 135     579.200 -95.500  88.000  0.00  0.00            
ATOM   1612  GL2 DPPCX 135     581.000 -91.700  88.100  0.00  0.00            
ATOM   1613  C1A DPPCX 135     577.700 -99.200  84.200  0.00  0.00            
ATOM   1614  C2A DPPCX 135     574.500-101.400  83.800  0.00  0.00            
ATOM   1615  C3A DPPCX 135     570.100-102.300  82.100  0.00  0.00            
ATOM   1616  C4A DPPCX 135     570.900-102.300  77.900  0.00  0.00            
ATOM   1617  C1B DPPCX 135     583.100 -87.500  87.000  0.00  0.00            
ATOM   1618  C2B DPPCX 135     586.200 -85.300  84.700  0.00  0.00            
ATOM   1619  C3B DPPCX 135     585.600 -83.300  80.200  0.00  0.00            
ATOM   1620  C4B DPPCX 135     583.700 -81.400  76.600  0.00  0.00            
ATOM   1621  NC3 DPPCX 136     273.700 263.400  84.100  0.00  0.00            
ATOM   1622  PO4 DPPCX 136     275.500 259.600  85.400  0.00  0.00            
ATOM   1623  GL1 DPPCX 136     273.200 257.500  82.600  0.00  0.00            
ATOM   1624  GL2 DPPCX 136     275.700 255.900  81.200  0.00  0.00            
ATOM   1625  C1A DPPCX 136     271.200 255.800  78.000  0.00  0.00            
ATOM   1626  C2A DPPCX 136     272.700 257.800  73.300  0.00  0.00            
ATOM   1627  C3A DPPCX 136     273.000 259.300  68.900  0.00  0.00            
ATOM   1628  C4A DPPCX 136     274.600 260.300  64.700  0.00  0.00            
ATOM   1629  C1B DPPCX 136     275.700 253.700  77.400  0.00  0.00            
ATOM   1630  C2B DPPCX 136     277.100 254.700  73.700  0.00  0.00            
ATOM   1631  C3B DPPCX 136     276.900 255.400  70.200  0.00  0.00            
ATOM   1632  C4B DPPCX 136     276.800 256.600  66.600  0.00  0.00            
ATOM   1633  NC3 DPPCX 137     525.600  71.600  35.700  0.00  0.00            
ATOM   1634  PO4 DPPCX 137     523.200  67.800  37.600  0.00  0.00            
ATOM   1635  GL1 DPPCX 137     520.500  66.700  41.200  0.00  0.00            
ATOM   1636  GL2 DPPCX 137     523.200  68.100  43.300  0.00  0.00            
ATOM   1637  C1A DPPCX 137     518.400  66.300  45.500  0.00  0.00            
ATOM   1638  C2A DPPCX 137     517.900  67.700  49.700  0.00  0.00            
ATOM   1639  C3A DPPCX 137     516.800  68.000  53.700  0.00  0.00            
ATOM   1640  C4A DPPCX 137     518.100  68.000  57.900  0.00  0.00            
ATOM   1641  C1B DPPCX 137     522.600  68.300  48.600  0.00  0.00            
ATOM   1642  C2B DPPCX 137     522.600  68.400  52.500  0.00  0.00            
ATOM   1643  C3B DPPCX 137     522.100  70.100  55.700  0.00  0.00            
ATOM   1644  C4B DPPCX 137     520.400  72.500  59.100  0.00  0.00            
ATOM   1645  NC3 DPPCX 138     391.100  73.400  89.400  0.00  0.00            
ATOM   1646  PO4 DPPCX 138     393.400  74.800  85.800  0.00  0.00            
ATOM   1647  GL1 DPPCX 138     393.900  74.000  81.000  0.00  0.00            
ATOM   1648  GL2 DPPCX 138     396.700  74.100  79.800  0.00  0.00            
ATOM   1649  C1A DPPCX 138     392.500  74.200  76.600  0.00  0.00            
ATOM   1650  C2A DPPCX 138     393.000  72.700  71.800  0.00  0.00            
ATOM   1651  C3A DPPCX 138     392.400  71.900  66.900  0.00  0.00            
ATOM   1652  C4A DPPCX 138     391.500  71.300  62.600  0.00  0.00            
ATOM   1653  C1B DPPCX 138     397.800  72.100  75.800  0.00  0.00            
ATOM   1654  C2B DPPCX 138     399.400  72.500  71.300  0.00  0.00            
ATOM   1655  C3B DPPCX 138     400.900  74.400  66.700  0.00  0.00            
ATOM   1656  C4B DPPCX 138     399.400  73.700  62.800  0.00  0.00            
ATOM   1657  NC3 DPPCX 139     416.500  -1.800  88.800  0.00  0.00            
ATOM   1658  PO4 DPPCX 139     412.000   0.800  89.300  0.00  0.00            
ATOM   1659  GL1 DPPCX 139     411.900   1.700  85.800  0.00  0.00            
ATOM   1660  GL2 DPPCX 139     414.000   4.000  85.000  0.00  0.00            
ATOM   1661  C1A DPPCX 139     409.900   2.600  81.900  0.00  0.00            
ATOM   1662  C2A DPPCX 139     409.900   5.200  78.300  0.00  0.00            
ATOM   1663  C3A DPPCX 139     411.700   5.700  74.600  0.00  0.00            
ATOM   1664  C4A DPPCX 139     412.000   4.200  69.900  0.00  0.00            
ATOM   1665  C1B DPPCX 139     415.300   6.500  82.100  0.00  0.00            
ATOM   1666  C2B DPPCX 139     415.400   6.800  78.500  0.00  0.00            
ATOM   1667  C3B DPPCX 139     415.600   9.500  74.300  0.00  0.00            
ATOM   1668  C4B DPPCX 139     413.100   9.700  70.900  0.00  0.00            
ATOM   1669  NC3 DPPCX 140     279.400 359.800  83.500  0.00  0.00            
ATOM   1670  PO4 DPPCX 140     275.300 358.300  82.200  0.00  0.00            
ATOM   1671  GL1 DPPCX 140     275.500 360.200  78.700  0.00  0.00            
ATOM   1672  GL2 DPPCX 140     275.700 364.100  77.500  0.00  0.00            
ATOM   1673  C1A DPPCX 140     273.200 358.400  75.300  0.00  0.00            
ATOM   1674  C2A DPPCX 140     272.400 358.500  71.000  0.00  0.00            
ATOM   1675  C3A DPPCX 140     271.200 358.800  66.500  0.00  0.00            
ATOM   1676  C4A DPPCX 140     268.500 360.100  66.400  0.00  0.00            
ATOM   1677  C1B DPPCX 140     275.900 362.000  72.400  0.00  0.00            
ATOM   1678  C2B DPPCX 140     276.200 360.900  68.000  0.00  0.00            
ATOM   1679  C3B DPPCX 140     275.200 359.400  63.400  0.00  0.00            
ATOM   1680  C4B DPPCX 140     273.800 360.100  58.900  0.00  0.00            
ATOM   1681  NC3 DPPCX 141     640.700  -6.700  43.200  0.00  0.00            
ATOM   1682  PO4 DPPCX 141     638.000  -7.900  46.500  0.00  0.00            
ATOM   1683  GL1 DPPCX 141     636.400  -6.100  50.700  0.00  0.00            
ATOM   1684  GL2 DPPCX 141     638.700  -6.100  52.300  0.00  0.00            
ATOM   1685  C1A DPPCX 141     634.500  -3.900  54.400  0.00  0.00            
ATOM   1686  C2A DPPCX 141     634.900  -4.000  58.500  0.00  0.00            
ATOM   1687  C3A DPPCX 141     635.400  -3.500  62.800  0.00  0.00            
ATOM   1688  C4A DPPCX 141     639.000  -2.100  65.800  0.00  0.00            
ATOM   1689  C1B DPPCX 141     639.800  -5.700  56.100  0.00  0.00            
ATOM   1690  C2B DPPCX 141     639.400  -5.300  60.300  0.00  0.00            
ATOM   1691  C3B DPPCX 141     639.300  -7.000  64.000  0.00  0.00            
ATOM   1692  C4B DPPCX 141     638.800 -12.100  65.200  0.00  0.00            
ATOM   1693  NC3 DPPCX 142     365.700  95.500  80.000  0.00  0.00            
ATOM   1694  PO4 DPPCX 142     370.800  97.100  81.000  0.00  0.00            
ATOM   1695  GL1 DPPCX 142     372.500  96.200  77.500  0.00  0.00            
ATOM   1696  GL2 DPPCX 142     369.400  96.300  75.200  0.00  0.00            
ATOM   1697  C1A DPPCX 142     374.600  96.000  73.400  0.00  0.00            
ATOM   1698  C2A DPPCX 142     377.200  94.500  69.300  0.00  0.00            
ATOM   1699  C3A DPPCX 142     379.900  95.900  67.000  0.00  0.00            
ATOM   1700  C4A DPPCX 142     381.600  99.500  63.800  0.00  0.00            
ATOM   1701  C1B DPPCX 142     366.100  94.500  73.600  0.00  0.00            
ATOM   1702  C2B DPPCX 142     362.600  93.400  71.500  0.00  0.00            
ATOM   1703  C3B DPPCX 142     363.400  93.600  67.000  0.00  0.00            
ATOM   1704  C4B DPPCX 142     365.100  92.400  63.100  0.00  0.00            
ATOM   1705  NC3 DPPCX 143     278.000 237.300  38.500  0.00  0.00            
ATOM   1706  PO4 DPPCX 143     275.300 240.300  40.800  0.00  0.00            
ATOM   1707  GL1 DPPCX 143     272.900 237.600  42.600  0.00  0.00            
ATOM   1708  GL2 DPPCX 143     272.800 239.000  46.000  0.00  0.00            
ATOM   1709  C1A DPPCX 143     270.800 234.400  45.300  0.00  0.00            
ATOM   1710  C2A DPPCX 143     271.400 233.300  48.900  0.00  0.00            
ATOM   1711  C3A DPPCX 143     271.500 233.000  52.600  0.00  0.00            
ATOM   1712  C4A DPPCX 143     268.900 231.600  55.000  0.00  0.00            
ATOM   1713  C1B DPPCX 143     271.900 237.600  49.500  0.00  0.00            
ATOM   1714  C2B DPPCX 143     272.300 237.500  53.300  0.00  0.00            
ATOM   1715  C3B DPPCX 143     272.100 237.100  57.700  0.00  0.00            
ATOM   1716  C4B DPPCX 143     268.700 234.700  60.400  0.00  0.00            
ATOM   1717  NC3 DPPCX 144     402.800  43.600  41.700  0.00  0.00            
ATOM   1718  PO4 DPPCX 144     403.300  47.800  42.700  0.00  0.00            
ATOM   1719  GL1 DPPCX 144     405.900  46.000  45.400  0.00  0.00            
ATOM   1720  GL2 DPPCX 144     406.800  48.900  47.200  0.00  0.00            
ATOM   1721  C1A DPPCX 144     405.900  42.800  48.900  0.00  0.00            
ATOM   1722  C2A DPPCX 144     405.200  39.100  51.100  0.00  0.00            
ATOM   1723  C3A DPPCX 144     406.900  37.800  54.100  0.00  0.00            
ATOM   1724  C4A DPPCX 144     410.300  35.000  55.500  0.00  0.00            
ATOM   1725  C1B DPPCX 144     404.000  48.600  50.300  0.00  0.00            
ATOM   1726  C2B DPPCX 144     399.700  49.600  52.000  0.00  0.00            
ATOM   1727  C3B DPPCX 144     395.600  49.300  54.800  0.00  0.00            
ATOM   1728  C4B DPPCX 144     393.700  51.300  57.000  0.00  0.00            
ATOM   1729  NC3 DPPCX 145     621.900  40.600  96.900  0.00  0.00            
ATOM   1730  PO4 DPPCX 145     620.500  37.500  93.800  0.00  0.00            
ATOM   1731  GL1 DPPCX 145     618.400  37.300  89.400  0.00  0.00            
ATOM   1732  GL2 DPPCX 145     621.700  39.600  87.300  0.00  0.00            
ATOM   1733  C1A DPPCX 145     617.000  41.100  86.600  0.00  0.00            
ATOM   1734  C2A DPPCX 145     615.800  44.700  85.300  0.00  0.00            
ATOM   1735  C3A DPPCX 145     614.900  45.200  82.100  0.00  0.00            
ATOM   1736  C4A DPPCX 145     615.900  44.400  77.500  0.00  0.00            
ATOM   1737  C1B DPPCX 145     620.600  36.300  83.500  0.00  0.00            
ATOM   1738  C2B DPPCX 145     618.800  35.700  79.100  0.00  0.00            
ATOM   1739  C3B DPPCX 145     617.100  35.600  75.100  0.00  0.00            
ATOM   1740  C4B DPPCX 145     614.000  34.700  72.200  0.00  0.00            
ATOM   1741  NC3 DPPCX 146     406.600 315.200  30.900  0.00  0.00            
ATOM   1742  PO4 DPPCX 146     410.500 316.800  32.000  0.00  0.00            
ATOM   1743  GL1 DPPCX 146     409.100 314.500  36.000  0.00  0.00            
ATOM   1744  GL2 DPPCX 146     406.700 311.500  36.000  0.00  0.00            
ATOM   1745  C1A DPPCX 146     411.200 314.900  39.500  0.00  0.00            
ATOM   1746  C2A DPPCX 146     414.400 313.600  41.600  0.00  0.00            
ATOM   1747  C3A DPPCX 146     415.700 314.900  46.200  0.00  0.00            
ATOM   1748  C4A DPPCX 146     414.800 318.100  49.300  0.00  0.00            
ATOM   1749  C1B DPPCX 146     404.500 314.000  39.500  0.00  0.00            
ATOM   1750  C2B DPPCX 146     403.400 315.100  43.700  0.00  0.00            
ATOM   1751  C3B DPPCX 146     405.300 317.600  47.200  0.00  0.00            
ATOM   1752  C4B DPPCX 146     404.800 320.100  51.100  0.00  0.00            
ATOM   1753  NC3 DPPCX 147     342.600  98.100  84.500  0.00  0.00            
ATOM   1754  PO4 DPPCX 147     345.800  96.000  82.400  0.00  0.00            
ATOM   1755  GL1 DPPCX 147     343.600  98.300  79.100  0.00  0.00            
ATOM   1756  GL2 DPPCX 147     343.200  95.600  76.700  0.00  0.00            
ATOM   1757  C1A DPPCX 147     341.800  99.900  75.100  0.00  0.00            
ATOM   1758  C2A DPPCX 147     342.700 102.300  71.600  0.00  0.00            
ATOM   1759  C3A DPPCX 147     341.400 105.400  69.700  0.00  0.00            
ATOM   1760  C4A DPPCX 147     340.400 104.000  65.800  0.00  0.00            
ATOM   1761  C1B DPPCX 147     343.400  95.400  72.500  0.00  0.00            
ATOM   1762  C2B DPPCX 147     342.900  94.700  69.100  0.00  0.00            
ATOM   1763  C3B DPPCX 147     343.500  94.800  64.500  0.00  0.00            
ATOM   1764  C4B DPPCX 147     342.600  92.500  61.000  0.00  0.00            
ATOM   1765  NC3 DPPCX 148     430.500 113.200  49.100  0.00  0.00            
ATOM   1766  PO4 DPPCX 148     427.600 110.700  47.700  0.00  0.00            
ATOM   1767  GL1 DPPCX 148     428.100 106.900  51.600  0.00  0.00            
ATOM   1768  GL2 DPPCX 148     429.400 107.900  55.200  0.00  0.00            
ATOM   1769  C1A DPPCX 148     427.900 103.100  54.500  0.00  0.00            
ATOM   1770  C2A DPPCX 148     427.600  99.700  58.500  0.00  0.00            
ATOM   1771  C3A DPPCX 148     427.600  96.700  60.100  0.00  0.00            
ATOM   1772  C4A DPPCX 148     427.100  92.100  60.700  0.00  0.00            
ATOM   1773  C1B DPPCX 148     427.400 105.100  59.000  0.00  0.00            
ATOM   1774  C2B DPPCX 148     426.900 103.500  62.900  0.00  0.00            
ATOM   1775  C3B DPPCX 148     427.200  99.600  64.700  0.00  0.00            
ATOM   1776  C4B DPPCX 148     427.700  95.500  64.900  0.00  0.00            
ATOM   1777  NC3 DPPCX 149     471.500 -86.000  93.900  0.00  0.00            
ATOM   1778  PO4 DPPCX 149     473.900 -89.700  92.300  0.00  0.00            
ATOM   1779  GL1 DPPCX 149     472.200 -88.700  88.800  0.00  0.00            
ATOM   1780  GL2 DPPCX 149     469.500 -85.800  89.200  0.00  0.00            
ATOM   1781  C1A DPPCX 149     470.200 -89.100  85.300  0.00  0.00            
ATOM   1782  C2A DPPCX 149     468.800 -89.200  81.300  0.00  0.00            
ATOM   1783  C3A DPPCX 149     468.600 -89.300  76.900  0.00  0.00            
ATOM   1784  C4A DPPCX 149     468.500 -92.900  74.000  0.00  0.00            
ATOM   1785  C1B DPPCX 149     467.300 -84.800  84.500  0.00  0.00            
ATOM   1786  C2B DPPCX 149     466.400 -84.300  80.700  0.00  0.00            
ATOM   1787  C3B DPPCX 149     465.800 -84.400  76.200  0.00  0.00            
ATOM   1788  C4B DPPCX 149     464.700 -88.900  73.700  0.00  0.00            
ATOM   1789  NC3 DPPCX 150     548.100-181.400  45.400  0.00  0.00            
ATOM   1790  PO4 DPPCX 150     545.300-178.100  44.500  0.00  0.00            
ATOM   1791  GL1 DPPCX 150     546.700-177.600  48.900  0.00  0.00            
ATOM   1792  GL2 DPPCX 150     549.600-175.700  49.100  0.00  0.00            
ATOM   1793  C1A DPPCX 150     546.400-177.900  53.700  0.00  0.00            
ATOM   1794  C2A DPPCX 150     546.000-177.000  57.800  0.00  0.00            
ATOM   1795  C3A DPPCX 150     544.700-176.600  62.400  0.00  0.00            
ATOM   1796  C4A DPPCX 150     544.300-177.800  67.100  0.00  0.00            
ATOM   1797  C1B DPPCX 150     551.200-176.000  53.200  0.00  0.00            
ATOM   1798  C2B DPPCX 150     550.900-175.600  57.900  0.00  0.00            
ATOM   1799  C3B DPPCX 150     553.600-177.200  61.600  0.00  0.00            
ATOM   1800  C4B DPPCX 150     556.700-177.600  65.500  0.00  0.00            
ATOM   1801  NC3 DPPCX 151     595.100  -6.100  41.600  0.00  0.00            
ATOM   1802  PO4 DPPCX 151     595.300  -8.300  45.300  0.00  0.00            
ATOM   1803  GL1 DPPCX 151     591.400  -7.600  48.700  0.00  0.00            
ATOM   1804  GL2 DPPCX 151     590.700 -10.100  52.300  0.00  0.00            
ATOM   1805  C1A DPPCX 151     592.800  -5.300  52.600  0.00  0.00            
ATOM   1806  C2A DPPCX 151     594.300  -5.200  56.200  0.00  0.00            
ATOM   1807  C3A DPPCX 151     594.300  -6.400  60.400  0.00  0.00            
ATOM   1808  C4A DPPCX 151     596.000  -6.000  63.800  0.00  0.00            
ATOM   1809  C1B DPPCX 151     591.400  -9.100  55.900  0.00  0.00            
ATOM   1810  C2B DPPCX 151     591.300 -10.200  59.900  0.00  0.00            
ATOM   1811  C3B DPPCX 151     592.600  -9.300  64.700  0.00  0.00            
ATOM   1812  C4B DPPCX 151     594.300  -8.200  68.400  0.00  0.00            
ATOM   1813  NC3 DPPCX 152     433.800 272.700  37.900  0.00  0.00            
ATOM   1814  PO4 DPPCX 152     432.900 276.400  35.400  0.00  0.00            
ATOM   1815  GL1 DPPCX 152     431.600 276.800  40.400  0.00  0.00            
ATOM   1816  GL2 DPPCX 152     435.200 277.900  40.800  0.00  0.00            
ATOM   1817  C1A DPPCX 152     431.300 279.600  44.200  0.00  0.00            
ATOM   1818  C2A DPPCX 152     431.900 280.400  49.000  0.00  0.00            
ATOM   1819  C3A DPPCX 152     433.200 282.000  53.000  0.00  0.00            
ATOM   1820  C4A DPPCX 152     434.900 285.200  56.500  0.00  0.00            
ATOM   1821  C1B DPPCX 152     436.200 280.800  45.100  0.00  0.00            
ATOM   1822  C2B DPPCX 152     437.000 281.900  49.500  0.00  0.00            
ATOM   1823  C3B DPPCX 152     438.100 281.900  53.700  0.00  0.00            
ATOM   1824  C4B DPPCX 152     438.900 282.000  57.200  0.00  0.00            
ATOM   1825  NC3 DPPCX 153     644.100  48.100  47.500  0.00  0.00            
ATOM   1826  PO4 DPPCX 153     648.400  45.700  47.100  0.00  0.00            
ATOM   1827  GL1 DPPCX 153     649.000  45.700  51.600  0.00  0.00            
ATOM   1828  GL2 DPPCX 153     645.800  46.200  52.100  0.00  0.00            
ATOM   1829  C1A DPPCX 153     651.900  46.800  54.600  0.00  0.00            
ATOM   1830  C2A DPPCX 153     655.100  46.100  57.400  0.00  0.00            
ATOM   1831  C3A DPPCX 153     657.500  44.400  60.900  0.00  0.00            
ATOM   1832  C4A DPPCX 153     658.000  45.000  64.700  0.00  0.00            
ATOM   1833  C1B DPPCX 153     647.900  44.200  56.000  0.00  0.00            
ATOM   1834  C2B DPPCX 153     647.500  42.700  60.200  0.00  0.00            
ATOM   1835  C3B DPPCX 153     649.300  39.900  62.800  0.00  0.00            
ATOM   1836  C4B DPPCX 153     650.200  39.700  66.800  0.00  0.00            
ATOM   1837  NC3 DPPCX 154     542.100 152.000  78.600  0.00  0.00            
ATOM   1838  PO4 DPPCX 154     543.000 155.800  79.800  0.00  0.00            
ATOM   1839  GL1 DPPCX 154     541.700 156.500  75.900  0.00  0.00            
ATOM   1840  GL2 DPPCX 154     538.200 156.000  76.000  0.00  0.00            
ATOM   1841  C1A DPPCX 154     540.200 159.900  73.600  0.00  0.00            
ATOM   1842  C2A DPPCX 154     538.700 159.900  70.200  0.00  0.00            
ATOM   1843  C3A DPPCX 154     538.600 161.700  66.500  0.00  0.00            
ATOM   1844  C4A DPPCX 154     537.500 161.900  63.600  0.00  0.00            
ATOM   1845  C1B DPPCX 154     538.900 154.900  71.300  0.00  0.00            
ATOM   1846  C2B DPPCX 154     540.800 156.000  67.000  0.00  0.00            
ATOM   1847  C3B DPPCX 154     539.700 156.500  63.000  0.00  0.00            
ATOM   1848  C4B DPPCX 154     539.400 155.600  58.600  0.00  0.00            
ATOM   1849  NC3 DPPCX 155     439.800 -18.300  96.500  0.00  0.00            
ATOM   1850  PO4 DPPCX 155     440.900 -21.800  94.000  0.00  0.00            
ATOM   1851  GL1 DPPCX 155     442.400 -22.100  90.100  0.00  0.00            
ATOM   1852  GL2 DPPCX 155     444.700 -24.100  89.200  0.00  0.00            
ATOM   1853  C1A DPPCX 155     440.000 -22.000  85.900  0.00  0.00            
ATOM   1854  C2A DPPCX 155     438.600 -22.500  81.500  0.00  0.00            
ATOM   1855  C3A DPPCX 155     440.800 -21.300  78.000  0.00  0.00            
ATOM   1856  C4A DPPCX 155     445.000 -22.900  75.900  0.00  0.00            
ATOM   1857  C1B DPPCX 155     446.700 -25.800  85.500  0.00  0.00            
ATOM   1858  C2B DPPCX 155     445.500 -28.800  82.700  0.00  0.00            
ATOM   1859  C3B DPPCX 155     443.700 -31.000  79.900  0.00  0.00            
ATOM   1860  C4B DPPCX 155     439.400 -30.500  77.700  0.00  0.00            
ATOM   1861  NC3 DPPCX 156     444.300 202.900  88.500  0.00  0.00            
ATOM   1862  PO4 DPPCX 156     446.200 205.300  85.100  0.00  0.00            
ATOM   1863  GL1 DPPCX 156     449.100 203.700  82.000  0.00  0.00            
ATOM   1864  GL2 DPPCX 156     450.400 207.000  82.100  0.00  0.00            
ATOM   1865  C1A DPPCX 156     450.800 203.300  77.600  0.00  0.00            
ATOM   1866  C2A DPPCX 156     451.400 202.600  73.700  0.00  0.00            
ATOM   1867  C3A DPPCX 156     451.200 203.400  69.400  0.00  0.00            
ATOM   1868  C4A DPPCX 156     450.800 206.200  65.700  0.00  0.00            
ATOM   1869  C1B DPPCX 156     451.300 208.000  79.400  0.00  0.00            
ATOM   1870  C2B DPPCX 156     452.600 207.300  75.000  0.00  0.00            
ATOM   1871  C3B DPPCX 156     451.700 208.100  70.500  0.00  0.00            
ATOM   1872  C4B DPPCX 156     449.700 211.200  67.700  0.00  0.00            
ATOM   1873  NC3 DPPCX 157     507.200 160.700  38.400  0.00  0.00            
ATOM   1874  PO4 DPPCX 157     509.000 157.000  35.700  0.00  0.00            
ATOM   1875  GL1 DPPCX 157     512.000 153.900  38.400  0.00  0.00            
ATOM   1876  GL2 DPPCX 157     514.200 154.500  41.200  0.00  0.00            
ATOM   1877  C1A DPPCX 157     512.000 150.400  42.300  0.00  0.00            
ATOM   1878  C2A DPPCX 157     515.200 150.600  46.500  0.00  0.00            
ATOM   1879  C3A DPPCX 157     516.800 148.200  49.800  0.00  0.00            
ATOM   1880  C4A DPPCX 157     515.600 146.100  53.600  0.00  0.00            
ATOM   1881  C1B DPPCX 157     514.000 157.000  45.200  0.00  0.00            
ATOM   1882  C2B DPPCX 157     513.700 160.200  49.100  0.00  0.00            
ATOM   1883  C3B DPPCX 157     514.000 162.200  52.000  0.00  0.00            
ATOM   1884  C4B DPPCX 157     513.800 160.900  57.200  0.00  0.00            
ATOM   1885  NC3 DPPCX 158     177.800 351.700  94.700  0.00  0.00            
ATOM   1886  PO4 DPPCX 158     176.300 349.800  90.300  0.00  0.00            
ATOM   1887  GL1 DPPCX 158     176.700 351.000  86.600  0.00  0.00            
ATOM   1888  GL2 DPPCX 158     179.900 352.200  84.800  0.00  0.00            
ATOM   1889  C1A DPPCX 158     173.400 349.400  83.600  0.00  0.00            
ATOM   1890  C2A DPPCX 158     172.700 350.200  79.700  0.00  0.00            
ATOM   1891  C3A DPPCX 158     168.500 349.600  77.700  0.00  0.00            
ATOM   1892  C4A DPPCX 158     165.000 350.900  75.800  0.00  0.00            
ATOM   1893  C1B DPPCX 158     178.100 353.900  80.300  0.00  0.00            
ATOM   1894  C2B DPPCX 158     176.100 353.300  76.900  0.00  0.00            
ATOM   1895  C3B DPPCX 158     174.600 352.600  72.100  0.00  0.00            
ATOM   1896  C4B DPPCX 158     173.600 350.600  69.100  0.00  0.00            
ATOM   1897  NC3 DPPCX 159     499.400 123.200  85.700  0.00  0.00            
ATOM   1898  PO4 DPPCX 159     501.700 124.800  82.700  0.00  0.00            
ATOM   1899  GL1 DPPCX 159     502.400 122.400  78.500  0.00  0.00            
ATOM   1900  GL2 DPPCX 159     499.000 122.200  77.700  0.00  0.00            
ATOM   1901  C1A DPPCX 159     503.700 122.000  75.000  0.00  0.00            
ATOM   1902  C2A DPPCX 159     503.100 121.700  70.000  0.00  0.00            
ATOM   1903  C3A DPPCX 159     502.500 121.700  65.800  0.00  0.00            
ATOM   1904  C4A DPPCX 159     503.300 124.300  63.200  0.00  0.00            
ATOM   1905  C1B DPPCX 159     498.400 121.900  73.600  0.00  0.00            
ATOM   1906  C2B DPPCX 159     497.900 120.600  69.600  0.00  0.00            
ATOM   1907  C3B DPPCX 159     497.700 120.800  65.800  0.00  0.00            
ATOM   1908  C4B DPPCX 159     498.400 123.400  62.500  0.00  0.00            
ATOM   1909  NC3 DPPCX 160     556.200-152.700  43.200  0.00  0.00            
ATOM   1910  PO4 DPPCX 160     555.300-157.000  41.000  0.00  0.00            
ATOM   1911  GL1 DPPCX 160     556.400-157.100  44.900  0.00  0.00            
ATOM   1912  GL2 DPPCX 160     559.000-155.600  46.100  0.00  0.00            
ATOM   1913  C1A DPPCX 160     554.500-158.300  48.500  0.00  0.00            
ATOM   1914  C2A DPPCX 160     552.600-157.900  52.500  0.00  0.00            
ATOM   1915  C3A DPPCX 160     552.000-158.300  56.600  0.00  0.00            
ATOM   1916  C4A DPPCX 160     550.700-156.700  60.500  0.00  0.00            
ATOM   1917  C1B DPPCX 160     557.900-155.800  51.200  0.00  0.00            
ATOM   1918  C2B DPPCX 160     556.900-156.000  55.800  0.00  0.00            
ATOM   1919  C3B DPPCX 160     554.600-154.300  57.900  0.00  0.00            
ATOM   1920  C4B DPPCX 160     554.300-154.100  62.400  0.00  0.00            
ATOM   1921  NC3 DPPCX 161     627.400-142.100  44.400  0.00  0.00            
ATOM   1922  PO4 DPPCX 161     629.300-144.200  46.600  0.00  0.00            
ATOM   1923  GL1 DPPCX 161     627.800-146.600  50.000  0.00  0.00            
ATOM   1924  GL2 DPPCX 161     625.600-145.600  49.800  0.00  0.00            
ATOM   1925  C1A DPPCX 161     628.000-147.600  54.100  0.00  0.00            
ATOM   1926  C2A DPPCX 161     628.500-150.400  57.100  0.00  0.00            
ATOM   1927  C3A DPPCX 161     630.100-151.400  61.500  0.00  0.00            
ATOM   1928  C4A DPPCX 161     633.600-151.300  64.900  0.00  0.00            
ATOM   1929  C1B DPPCX 161     623.300-148.800  51.700  0.00  0.00            
ATOM   1930  C2B DPPCX 161     621.200-151.400  55.400  0.00  0.00            
ATOM   1931  C3B DPPCX 161     621.200-150.600  59.400  0.00  0.00            
ATOM   1932  C4B DPPCX 161     621.600-148.200  63.200  0.00  0.00            
ATOM   1933  NC3 DPPCX 162     536.500-130.900  90.500  0.00  0.00            
ATOM   1934  PO4 DPPCX 162     536.700-128.200  87.600  0.00  0.00            
ATOM   1935  GL1 DPPCX 162     536.200-129.000  84.200  0.00  0.00            
ATOM   1936  GL2 DPPCX 162     534.400-131.500  85.000  0.00  0.00            
ATOM   1937  C1A DPPCX 162     535.900-128.100  80.700  0.00  0.00            
ATOM   1938  C2A DPPCX 162     534.600-127.600  76.500  0.00  0.00            
ATOM   1939  C3A DPPCX 162     534.300-127.900  72.400  0.00  0.00            
ATOM   1940  C4A DPPCX 162     533.800-127.500  68.600  0.00  0.00            
ATOM   1941  C1B DPPCX 162     536.700-133.200  81.000  0.00  0.00            
ATOM   1942  C2B DPPCX 162     535.200-133.200  77.100  0.00  0.00            
ATOM   1943  C3B DPPCX 162     534.700-133.400  72.300  0.00  0.00            
ATOM   1944  C4B DPPCX 162     536.800-130.700  69.000  0.00  0.00            
ATOM   1945  NC3 DPPCX 163     326.900 295.500  35.500  0.00  0.00            
ATOM   1946  PO4 DPPCX 163     325.800 299.700  36.900  0.00  0.00            
ATOM   1947  GL1 DPPCX 163     325.700 302.100  40.800  0.00  0.00            
ATOM   1948  GL2 DPPCX 163     327.800 303.900  40.200  0.00  0.00            
ATOM   1949  C1A DPPCX 163     326.200 301.700  44.200  0.00  0.00            
ATOM   1950  C2A DPPCX 163     326.900 302.300  47.500  0.00  0.00            
ATOM   1951  C3A DPPCX 163     326.500 303.000  52.300  0.00  0.00            
ATOM   1952  C4A DPPCX 163     325.100 302.600  56.600  0.00  0.00            
ATOM   1953  C1B DPPCX 163     329.800 305.000  44.100  0.00  0.00            
ATOM   1954  C2B DPPCX 163     330.100 305.900  48.600  0.00  0.00            
ATOM   1955  C3B DPPCX 163     328.600 308.500  51.800  0.00  0.00            
ATOM   1956  C4B DPPCX 163     328.400 308.500  56.000  0.00  0.00            
ATOM   1957  NC3 DPPCX 164     342.000 122.100  84.100  0.00  0.00            
ATOM   1958  PO4 DPPCX 164     343.600 126.500  83.900  0.00  0.00            
ATOM   1959  GL1 DPPCX 164     342.600 128.400  79.700  0.00  0.00            
ATOM   1960  GL2 DPPCX 164     340.600 131.200  79.700  0.00  0.00            
ATOM   1961  C1A DPPCX 164     341.900 127.400  76.200  0.00  0.00            
ATOM   1962  C2A DPPCX 164     342.200 127.100  71.900  0.00  0.00            
ATOM   1963  C3A DPPCX 164     342.000 126.900  67.500  0.00  0.00            
ATOM   1964  C4A DPPCX 164     343.300 125.500  64.200  0.00  0.00            
ATOM   1965  C1B DPPCX 164     342.200 132.500  76.000  0.00  0.00            
ATOM   1966  C2B DPPCX 164     341.000 131.900  72.200  0.00  0.00            
ATOM   1967  C3B DPPCX 164     339.100 131.900  69.100  0.00  0.00            
ATOM   1968  C4B DPPCX 164     338.100 130.300  65.800  0.00  0.00            
ATOM   1969  NC3 DPPCX 165     548.300 195.900  35.800  0.00  0.00            
ATOM   1970  PO4 DPPCX 165     550.200 192.200  33.100  0.00  0.00            
ATOM   1971  GL1 DPPCX 165     551.800 192.400  37.300  0.00  0.00            
ATOM   1972  GL2 DPPCX 165     551.400 195.300  39.700  0.00  0.00            
ATOM   1973  C1A DPPCX 165     553.500 191.100  41.100  0.00  0.00            
ATOM   1974  C2A DPPCX 165     553.200 190.000  46.000  0.00  0.00            
ATOM   1975  C3A DPPCX 165     551.900 189.900  49.900  0.00  0.00            
ATOM   1976  C4A DPPCX 165     552.800 189.700  54.600  0.00  0.00            
ATOM   1977  C1B DPPCX 165     551.600 194.700  43.700  0.00  0.00            
ATOM   1978  C2B DPPCX 165     550.400 195.700  47.500  0.00  0.00            
ATOM   1979  C3B DPPCX 165     549.100 195.100  51.500  0.00  0.00            
ATOM   1980  C4B DPPCX 165     547.900 191.000  53.700  0.00  0.00            
ATOM   1981  NC3 DPPCX 166     294.900 392.700  79.000  0.00  0.00            
ATOM   1982  PO4 DPPCX 166     297.600 395.200  77.400  0.00  0.00            
ATOM   1983  GL1 DPPCX 166     298.400 395.500  73.000  0.00  0.00            
ATOM   1984  GL2 DPPCX 166     301.200 397.800  72.600  0.00  0.00            
ATOM   1985  C1A DPPCX 166     298.500 394.400  68.200  0.00  0.00            
ATOM   1986  C2A DPPCX 166     296.900 392.100  65.400  0.00  0.00            
ATOM   1987  C3A DPPCX 166     298.600 392.500  60.800  0.00  0.00            
ATOM   1988  C4A DPPCX 166     299.500 390.500  56.500  0.00  0.00            
ATOM   1989  C1B DPPCX 166     300.700 398.400  67.300  0.00  0.00            
ATOM   1990  C2B DPPCX 166     300.400 396.000  63.300  0.00  0.00            
ATOM   1991  C3B DPPCX 166     303.300 394.300  61.600  0.00  0.00            
ATOM   1992  C4B DPPCX 166     304.100 390.300  58.600  0.00  0.00            
ATOM   1993  NC3 DPPCX 167     548.300   8.100  95.500  0.00  0.00            
ATOM   1994  PO4 DPPCX 167     546.500   5.600  92.100  0.00  0.00            
ATOM   1995  GL1 DPPCX 167     544.200   4.700  89.000  0.00  0.00            
ATOM   1996  GL2 DPPCX 167     544.300   8.200  88.200  0.00  0.00            
ATOM   1997  C1A DPPCX 167     545.800   3.400  85.100  0.00  0.00            
ATOM   1998  C2A DPPCX 167     549.100   1.300  83.300  0.00  0.00            
ATOM   1999  C3A DPPCX 167     549.800   0.900  79.500  0.00  0.00            
ATOM   2000  C4A DPPCX 167     549.800  -0.800  75.200  0.00  0.00            
ATOM   2001  C1B DPPCX 167     543.700   7.400  83.900  0.00  0.00            
ATOM   2002  C2B DPPCX 167     544.200   8.500  80.100  0.00  0.00            
ATOM   2003  C3B DPPCX 167     542.000   8.600  76.200  0.00  0.00            
ATOM   2004  C4B DPPCX 167     541.300  10.800  71.900  0.00  0.00            
ATOM   2005  NC3 DPPCX 168     533.900-162.000  95.700  0.00  0.00            
ATOM   2006  PO4 DPPCX 168     536.700-160.000  93.300  0.00  0.00            
ATOM   2007  GL1 DPPCX 168     534.600-161.000  90.300  0.00  0.00            
ATOM   2008  GL2 DPPCX 168     535.300-163.900  88.300  0.00  0.00            
ATOM   2009  C1A DPPCX 168     532.800-159.700  86.500  0.00  0.00            
ATOM   2010  C2A DPPCX 168     531.000-161.300  82.600  0.00  0.00            
ATOM   2011  C3A DPPCX 168     530.600-161.100  77.600  0.00  0.00            
ATOM   2012  C4A DPPCX 168     529.900-161.700  72.900  0.00  0.00            
ATOM   2013  C1B DPPCX 168     537.600-163.300  84.400  0.00  0.00            
ATOM   2014  C2B DPPCX 168     540.200-163.800  81.400  0.00  0.00            
ATOM   2015  C3B DPPCX 168     542.800-163.000  78.100  0.00  0.00            
ATOM   2016  C4B DPPCX 168     539.800-162.900  74.000  0.00  0.00            
ATOM   2017  NC3 DPPCX 169     356.500 391.300  32.900  0.00  0.00            
ATOM   2018  PO4 DPPCX 169     358.400 387.900  30.800  0.00  0.00            
ATOM   2019  GL1 DPPCX 169     360.100 387.500  34.700  0.00  0.00            
ATOM   2020  GL2 DPPCX 169     360.000 390.000  36.400  0.00  0.00            
ATOM   2021  C1A DPPCX 169     363.600 387.800  38.000  0.00  0.00            
ATOM   2022  C2A DPPCX 169     364.900 391.000  39.900  0.00  0.00            
ATOM   2023  C3A DPPCX 169     368.100 394.200  38.400  0.00  0.00            
ATOM   2024  C4A DPPCX 169     370.300 395.300  36.100  0.00  0.00            
ATOM   2025  C1B DPPCX 169     360.200 389.900  40.800  0.00  0.00            
ATOM   2026  C2B DPPCX 169     362.400 389.800  44.200  0.00  0.00            
ATOM   2027  C3B DPPCX 169     362.500 390.400  49.000  0.00  0.00            
ATOM   2028  C4B DPPCX 169     364.200 393.300  51.900  0.00  0.00            
ATOM   2029  NC3 DPPCX 170     484.600 185.600  83.100  0.00  0.00            
ATOM   2030  PO4 DPPCX 170     489.000 183.700  81.200  0.00  0.00            
ATOM   2031  GL1 DPPCX 170     491.100 181.000  78.800  0.00  0.00            
ATOM   2032  GL2 DPPCX 170     493.800 180.300  79.900  0.00  0.00            
ATOM   2033  C1A DPPCX 170     490.500 178.400  74.800  0.00  0.00            
ATOM   2034  C2A DPPCX 170     489.400 176.300  70.800  0.00  0.00            
ATOM   2035  C3A DPPCX 170     488.800 176.900  67.300  0.00  0.00            
ATOM   2036  C4A DPPCX 170     487.800 174.800  63.000  0.00  0.00            
ATOM   2037  C1B DPPCX 170     494.700 181.200  74.700  0.00  0.00            
ATOM   2038  C2B DPPCX 170     492.600 180.400  70.900  0.00  0.00            
ATOM   2039  C3B DPPCX 170     491.600 180.700  68.100  0.00  0.00            
ATOM   2040  C4B DPPCX 170     493.400 179.800  63.300  0.00  0.00            
ATOM   2041  NC3 DPPCX 171     684.600 -14.300  90.500  0.00  0.00            
ATOM   2042  PO4 DPPCX 171     686.700 -14.700  87.200  0.00  0.00            
ATOM   2043  GL1 DPPCX 171     686.700 -15.800  83.700  0.00  0.00            
ATOM   2044  GL2 DPPCX 171     686.600 -19.000  83.600  0.00  0.00            
ATOM   2045  C1A DPPCX 171     686.400 -15.300  79.100  0.00  0.00            
ATOM   2046  C2A DPPCX 171     686.400 -14.900  74.800  0.00  0.00            
ATOM   2047  C3A DPPCX 171     685.800 -15.300  70.300  0.00  0.00            
ATOM   2048  C4A DPPCX 171     686.800 -16.600  65.900  0.00  0.00            
ATOM   2049  C1B DPPCX 171     688.000 -20.200  79.500  0.00  0.00            
ATOM   2050  C2B DPPCX 171     686.900 -19.900  74.600  0.00  0.00            
ATOM   2051  C3B DPPCX 171     685.700 -20.100  69.400  0.00  0.00            
ATOM   2052  C4B DPPCX 171     685.800 -21.800  65.400  0.00  0.00            
ATOM   2053  NC3 DPPCX 172     306.000 299.600  42.300  0.00  0.00            
ATOM   2054  PO4 DPPCX 172     309.100 302.900  40.600  0.00  0.00            
ATOM   2055  GL1 DPPCX 172     308.000 303.800  44.700  0.00  0.00            
ATOM   2056  GL2 DPPCX 172     304.600 302.300  46.400  0.00  0.00            
ATOM   2057  C1A DPPCX 172     307.200 306.200  48.600  0.00  0.00            
ATOM   2058  C2A DPPCX 172     309.200 305.400  52.700  0.00  0.00            
ATOM   2059  C3A DPPCX 172     310.500 308.300  55.500  0.00  0.00            
ATOM   2060  C4A DPPCX 172     311.100 308.300  59.900  0.00  0.00            
ATOM   2061  C1B DPPCX 172     305.400 302.600  51.100  0.00  0.00            
ATOM   2062  C2B DPPCX 172     306.600 302.100  56.400  0.00  0.00            
ATOM   2063  C3B DPPCX 172     306.800 301.600  60.000  0.00  0.00            
ATOM   2064  C4B DPPCX 172     309.500 303.300  63.000  0.00  0.00            
ATOM   2065  NC3 DPPCX 173     532.600   6.900  95.000  0.00  0.00            
ATOM   2066  PO4 DPPCX 173     530.300   7.000  90.300  0.00  0.00            
ATOM   2067  GL1 DPPCX 173     531.300   6.200  87.000  0.00  0.00            
ATOM   2068  GL2 DPPCX 173     529.100   7.400  84.900  0.00  0.00            
ATOM   2069  C1A DPPCX 173     535.200   5.200  83.200  0.00  0.00            
ATOM   2070  C2A DPPCX 173     535.700   3.500  79.400  0.00  0.00            
ATOM   2071  C3A DPPCX 173     534.400   1.600  75.100  0.00  0.00            
ATOM   2072  C4A DPPCX 173     533.000   3.000  70.600  0.00  0.00            
ATOM   2073  C1B DPPCX 173     530.800   7.900  81.700  0.00  0.00            
ATOM   2074  C2B DPPCX 173     532.800   8.000  78.800  0.00  0.00            
ATOM   2075  C3B DPPCX 173     535.100   6.700  74.600  0.00  0.00            
ATOM   2076  C4B DPPCX 173     537.400   7.700  69.900  0.00  0.00            
ATOM   2077  NC3 DPPCX 174     379.500  65.600  90.100  0.00  0.00            
ATOM   2078  PO4 DPPCX 174     380.500  65.500  85.600  0.00  0.00            
ATOM   2079  GL1 DPPCX 174     381.600  64.700  81.600  0.00  0.00            
ATOM   2080  GL2 DPPCX 174     386.000  64.200  82.800  0.00  0.00            
ATOM   2081  C1A DPPCX 174     381.400  61.600  78.000  0.00  0.00            
ATOM   2082  C2A DPPCX 174     382.400  59.900  74.100  0.00  0.00            
ATOM   2083  C3A DPPCX 174     381.700  58.800  70.200  0.00  0.00            
ATOM   2084  C4A DPPCX 174     379.100  58.500  67.200  0.00  0.00            
ATOM   2085  C1B DPPCX 174     385.800  64.300  78.900  0.00  0.00            
ATOM   2086  C2B DPPCX 174     384.600  64.000  73.900  0.00  0.00            
ATOM   2087  C3B DPPCX 174     385.400  62.400  69.600  0.00  0.00            
ATOM   2088  C4B DPPCX 174     383.900  60.800  65.800  0.00  0.00            
ATOM   2089  NC3 DPPCX 175     501.400 220.800  81.000  0.00  0.00            
ATOM   2090  PO4 DPPCX 175     496.500 221.200  80.800  0.00  0.00            
ATOM   2091  GL1 DPPCX 175     497.500 219.200  76.800  0.00  0.00            
ATOM   2092  GL2 DPPCX 175     500.000 217.400  76.500  0.00  0.00            
ATOM   2093  C1A DPPCX 175     496.200 214.800  75.300  0.00  0.00            
ATOM   2094  C2A DPPCX 175     495.300 213.700  70.900  0.00  0.00            
ATOM   2095  C3A DPPCX 175     493.700 213.300  67.200  0.00  0.00            
ATOM   2096  C4A DPPCX 175     494.100 213.200  63.300  0.00  0.00            
ATOM   2097  C1B DPPCX 175     502.500 215.200  75.000  0.00  0.00            
ATOM   2098  C2B DPPCX 175     504.700 212.600  71.500  0.00  0.00            
ATOM   2099  C3B DPPCX 175     505.700 214.000  67.500  0.00  0.00            
ATOM   2100  C4B DPPCX 175     507.500 216.300  63.900  0.00  0.00            
ATOM   2101  NC3 DPPCX 176     429.200  36.800  92.500  0.00  0.00            
ATOM   2102  PO4 DPPCX 176     426.000  39.000  88.600  0.00  0.00            
ATOM   2103  GL1 DPPCX 176     426.100  40.000  85.300  0.00  0.00            
ATOM   2104  GL2 DPPCX 176     428.300  38.500  82.800  0.00  0.00            
ATOM   2105  C1A DPPCX 176     427.300  43.200  82.600  0.00  0.00            
ATOM   2106  C2A DPPCX 176     430.900  43.400  80.900  0.00  0.00            
ATOM   2107  C3A DPPCX 176     434.300  45.300  77.700  0.00  0.00            
ATOM   2108  C4A DPPCX 176     436.400  43.700  74.400  0.00  0.00            
ATOM   2109  C1B DPPCX 176     428.500  39.200  78.900  0.00  0.00            
ATOM   2110  C2B DPPCX 176     430.400  42.500  76.400  0.00  0.00            
ATOM   2111  C3B DPPCX 176     431.700  43.200  72.000  0.00  0.00            
ATOM   2112  C4B DPPCX 176     432.900  44.100  66.900  0.00  0.00            
ATOM   2113  NC3 DPPCX 177     451.700  33.600  45.400  0.00  0.00            
ATOM   2114  PO4 DPPCX 177     454.400  37.500  44.900  0.00  0.00            
ATOM   2115  GL1 DPPCX 177     458.500  38.200  47.100  0.00  0.00            
ATOM   2116  GL2 DPPCX 177     460.400  35.800  47.300  0.00  0.00            
ATOM   2117  C1A DPPCX 177     460.100  40.000  50.300  0.00  0.00            
ATOM   2118  C2A DPPCX 177     460.500  39.900  54.900  0.00  0.00            
ATOM   2119  C3A DPPCX 177     460.300  39.000  58.900  0.00  0.00            
ATOM   2120  C4A DPPCX 177     461.300  39.500  63.400  0.00  0.00            
ATOM   2121  C1B DPPCX 177     460.300  35.400  52.400  0.00  0.00            
ATOM   2122  C2B DPPCX 177     459.000  34.900  56.900  0.00  0.00            
ATOM   2123  C3B DPPCX 177     458.500  34.700  60.400  0.00  0.00            
ATOM   2124  C4B DPPCX 177     459.300  34.900  65.400  0.00  0.00            
ATOM   2125  NC3 DPPCX 178     531.700 -40.100  50.400  0.00  0.00            
ATOM   2126  PO4 DPPCX 178     536.600 -41.800  49.800  0.00  0.00            
ATOM   2127  GL1 DPPCX 178     540.500 -41.400  52.400  0.00  0.00            
ATOM   2128  GL2 DPPCX 178     543.300 -39.900  51.300  0.00  0.00            
ATOM   2129  C1A DPPCX 178     541.700 -43.400  56.900  0.00  0.00            
ATOM   2130  C2A DPPCX 178     542.300 -42.700  60.700  0.00  0.00            
ATOM   2131  C3A DPPCX 178     541.800 -43.000  64.900  0.00  0.00            
ATOM   2132  C4A DPPCX 178     542.300 -41.800  68.400  0.00  0.00            
ATOM   2133  C1B DPPCX 178     542.800 -37.000  54.900  0.00  0.00            
ATOM   2134  C2B DPPCX 178     543.800 -37.500  60.000  0.00  0.00            
ATOM   2135  C3B DPPCX 178     542.500 -38.500  64.600  0.00  0.00            
ATOM   2136  C4B DPPCX 178     540.100 -37.100  68.100  0.00  0.00            
ATOM   2137  NC3 DPPCX 179     642.600 -44.600  42.100  0.00  0.00            
ATOM   2138  PO4 DPPCX 179     643.200 -42.400  45.100  0.00  0.00            
ATOM   2139  GL1 DPPCX 179     646.600 -44.200  47.100  0.00  0.00            
ATOM   2140  GL2 DPPCX 179     645.200 -43.700  49.800  0.00  0.00            
ATOM   2141  C1A DPPCX 179     650.700 -42.400  49.000  0.00  0.00            
ATOM   2142  C2A DPPCX 179     653.500 -43.200  52.000  0.00  0.00            
ATOM   2143  C3A DPPCX 179     654.200 -42.700  56.300  0.00  0.00            
ATOM   2144  C4A DPPCX 179     656.100 -41.300  60.000  0.00  0.00            
ATOM   2145  C1B DPPCX 179     645.000 -45.300  54.300  0.00  0.00            
ATOM   2146  C2B DPPCX 179     646.200 -45.400  58.200  0.00  0.00            
ATOM   2147  C3B DPPCX 179     646.400 -44.400  62.900  0.00  0.00            
ATOM   2148  C4B DPPCX 179     644.800 -46.300  66.100  0.00  0.00            
ATOM   2149  NC3 DPPCX 180     565.900 -19.900  49.200  0.00  0.00            
ATOM   2150  PO4 DPPCX 180     568.000 -22.100  50.700  0.00  0.00            
ATOM   2151  GL1 DPPCX 180     568.900 -22.500  55.500  0.00  0.00            
ATOM   2152  GL2 DPPCX 180     567.300 -25.600  57.200  0.00  0.00            
ATOM   2153  C1A DPPCX 180     570.600 -21.200  58.800  0.00  0.00            
ATOM   2154  C2A DPPCX 180     570.000 -19.500  63.700  0.00  0.00            
ATOM   2155  C3A DPPCX 180     568.600 -18.600  68.100  0.00  0.00            
ATOM   2156  C4A DPPCX 180     570.100 -16.200  70.900  0.00  0.00            
ATOM   2157  C1B DPPCX 180     567.500 -23.900  62.500  0.00  0.00            
ATOM   2158  C2B DPPCX 180     568.800 -23.200  66.800  0.00  0.00            
ATOM   2159  C3B DPPCX 180     567.700 -24.100  70.100  0.00  0.00            
ATOM   2160  C4B DPPCX 180     567.300 -20.300  72.600  0.00  0.00            
ATOM   2161  NC3 DPPCX 181     396.200 112.600  90.900  0.00  0.00            
ATOM   2162  PO4 DPPCX 181     395.100 112.100  87.700  0.00  0.00            
ATOM   2163  GL1 DPPCX 181     393.800 112.700  83.200  0.00  0.00            
ATOM   2164  GL2 DPPCX 181     394.900 115.400  81.600  0.00  0.00            
ATOM   2165  C1A DPPCX 181     392.300 112.400  78.100  0.00  0.00            
ATOM   2166  C2A DPPCX 181     389.400 112.000  74.500  0.00  0.00            
ATOM   2167  C3A DPPCX 181     385.200 113.100  73.600  0.00  0.00            
ATOM   2168  C4A DPPCX 181     383.400 113.500  68.900  0.00  0.00            
ATOM   2169  C1B DPPCX 181     396.000 118.300  78.100  0.00  0.00            
ATOM   2170  C2B DPPCX 181     396.400 119.200  73.400  0.00  0.00            
ATOM   2171  C3B DPPCX 181     397.900 122.000  70.400  0.00  0.00            
ATOM   2172  C4B DPPCX 181     396.500 123.100  66.200  0.00  0.00            
ATOM   2173  NC3 DPPCX 182     490.300 -56.500  54.000  0.00  0.00            
ATOM   2174  PO4 DPPCX 182     487.000 -53.800  55.000  0.00  0.00            
ATOM   2175  GL1 DPPCX 182     486.400 -54.800  58.300  0.00  0.00            
ATOM   2176  GL2 DPPCX 182     490.400 -54.500  59.000  0.00  0.00            
ATOM   2177  C1A DPPCX 182     484.100 -54.300  61.500  0.00  0.00            
ATOM   2178  C2A DPPCX 182     483.900 -53.200  66.000  0.00  0.00            
ATOM   2179  C3A DPPCX 182     483.800 -52.000  69.300  0.00  0.00            
ATOM   2180  C4A DPPCX 182     485.500 -53.800  73.000  0.00  0.00            
ATOM   2181  C1B DPPCX 182     489.300 -52.800  63.200  0.00  0.00            
ATOM   2182  C2B DPPCX 182     488.500 -51.400  66.300  0.00  0.00            
ATOM   2183  C3B DPPCX 182     489.400 -51.100  71.200  0.00  0.00            
ATOM   2184  C4B DPPCX 182     490.400 -53.200  75.000  0.00  0.00            
ATOM   2185  NC3 DPPCX 183     408.200 196.400  48.800  0.00  0.00            
ATOM   2186  PO4 DPPCX 183     403.500 196.600  49.000  0.00  0.00            
ATOM   2187  GL1 DPPCX 183     401.300 194.800  52.600  0.00  0.00            
ATOM   2188  GL2 DPPCX 183     399.700 193.600  50.900  0.00  0.00            
ATOM   2189  C1A DPPCX 183     401.900 195.700  57.200  0.00  0.00            
ATOM   2190  C2A DPPCX 183     402.700 195.800  61.800  0.00  0.00            
ATOM   2191  C3A DPPCX 183     405.000 197.800  65.200  0.00  0.00            
ATOM   2192  C4A DPPCX 183     405.800 197.200  69.200  0.00  0.00            
ATOM   2193  C1B DPPCX 183     398.000 192.900  56.100  0.00  0.00            
ATOM   2194  C2B DPPCX 183     398.000 193.100  60.400  0.00  0.00            
ATOM   2195  C3B DPPCX 183     398.900 193.200  64.200  0.00  0.00            
ATOM   2196  C4B DPPCX 183     397.700 193.100  67.200  0.00  0.00            
ATOM   2197  NC3 DPPCX 184     375.800 141.400  41.700  0.00  0.00            
ATOM   2198  PO4 DPPCX 184     372.500 141.000  43.700  0.00  0.00            
ATOM   2199  GL1 DPPCX 184     370.200 140.500  46.800  0.00  0.00            
ATOM   2200  GL2 DPPCX 184     372.300 137.300  48.100  0.00  0.00            
ATOM   2201  C1A DPPCX 184     369.800 138.900  52.200  0.00  0.00            
ATOM   2202  C2A DPPCX 184     372.400 139.800  54.500  0.00  0.00            
ATOM   2203  C3A DPPCX 184     374.300 142.500  56.100  0.00  0.00            
ATOM   2204  C4A DPPCX 184     376.100 147.500  55.600  0.00  0.00            
ATOM   2205  C1B DPPCX 184     374.500 135.500  51.100  0.00  0.00            
ATOM   2206  C2B DPPCX 184     374.000 135.000  55.600  0.00  0.00            
ATOM   2207  C3B DPPCX 184     373.400 134.400  60.600  0.00  0.00            
ATOM   2208  C4B DPPCX 184     373.300 138.300  64.800  0.00  0.00            
ATOM   2209  NC3 DPPCX 185     273.700 240.600  85.200  0.00  0.00            
ATOM   2210  PO4 DPPCX 185     275.700 243.000  82.300  0.00  0.00            
ATOM   2211  GL1 DPPCX 185     275.800 241.100  78.100  0.00  0.00            
ATOM   2212  GL2 DPPCX 185     277.900 239.000  77.100  0.00  0.00            
ATOM   2213  C1A DPPCX 185     273.100 239.400  75.500  0.00  0.00            
ATOM   2214  C2A DPPCX 185     272.200 239.800  72.000  0.00  0.00            
ATOM   2215  C3A DPPCX 185     273.200 240.000  67.700  0.00  0.00            
ATOM   2216  C4A DPPCX 185     274.100 242.300  63.800  0.00  0.00            
ATOM   2217  C1B DPPCX 185     277.200 239.700  72.900  0.00  0.00            
ATOM   2218  C2B DPPCX 185     279.200 241.100  68.500  0.00  0.00            
ATOM   2219  C3B DPPCX 185     279.200 242.200  64.400  0.00  0.00            
ATOM   2220  C4B DPPCX 185     277.400 241.500  60.500  0.00  0.00            
ATOM   2221  NC3 DPPCX 186     363.500 242.200  91.600  0.00  0.00            
ATOM   2222  PO4 DPPCX 186     365.300 246.300  88.500  0.00  0.00            
ATOM   2223  GL1 DPPCX 186     367.300 245.600  84.900  0.00  0.00            
ATOM   2224  GL2 DPPCX 186     368.600 243.200  84.700  0.00  0.00            
ATOM   2225  C1A DPPCX 186     364.500 243.800  81.700  0.00  0.00            
ATOM   2226  C2A DPPCX 186     363.700 242.000  77.400  0.00  0.00            
ATOM   2227  C3A DPPCX 186     365.800 241.500  73.800  0.00  0.00            
ATOM   2228  C4A DPPCX 186     364.300 237.900  71.500  0.00  0.00            
ATOM   2229  C1B DPPCX 186     368.800 241.800  80.700  0.00  0.00            
ATOM   2230  C2B DPPCX 186     369.800 239.200  77.000  0.00  0.00            
ATOM   2231  C3B DPPCX 186     369.500 238.100  72.700  0.00  0.00            
ATOM   2232  C4B DPPCX 186     370.400 235.700  68.400  0.00  0.00            
ATOM   2233  NC3 DPPCX 187     662.900   1.300  92.100  0.00  0.00            
ATOM   2234  PO4 DPPCX 187     659.300   3.800  90.700  0.00  0.00            
ATOM   2235  GL1 DPPCX 187     662.000   2.600  87.400  0.00  0.00            
ATOM   2236  GL2 DPPCX 187     665.700   0.800  87.800  0.00  0.00            
ATOM   2237  C1A DPPCX 187     662.700   2.700  84.400  0.00  0.00            
ATOM   2238  C2A DPPCX 187     662.500   4.900  81.200  0.00  0.00            
ATOM   2239  C3A DPPCX 187     661.300   5.600  76.800  0.00  0.00            
ATOM   2240  C4A DPPCX 187     659.500   4.300  72.800  0.00  0.00            
ATOM   2241  C1B DPPCX 187     666.700  -0.400  84.100  0.00  0.00            
ATOM   2242  C2B DPPCX 187     664.900  -1.000  80.400  0.00  0.00            
ATOM   2243  C3B DPPCX 187     664.700  -4.500  76.300  0.00  0.00            
ATOM   2244  C4B DPPCX 187     665.800  -7.300  73.800  0.00  0.00            
ATOM   2245  NC3 DPPCX 188     501.300 271.200  82.800  0.00  0.00            
ATOM   2246  PO4 DPPCX 188     500.600 267.400  81.100  0.00  0.00            
ATOM   2247  GL1 DPPCX 188     499.700 265.400  78.200  0.00  0.00            
ATOM   2248  GL2 DPPCX 188     498.700 267.600  75.500  0.00  0.00            
ATOM   2249  C1A DPPCX 188     501.700 263.900  74.600  0.00  0.00            
ATOM   2250  C2A DPPCX 188     502.800 264.100  70.200  0.00  0.00            
ATOM   2251  C3A DPPCX 188     505.200 262.800  65.700  0.00  0.00            
ATOM   2252  C4A DPPCX 188     504.800 261.200  61.600  0.00  0.00            
ATOM   2253  C1B DPPCX 188     498.500 266.700  71.700  0.00  0.00            
ATOM   2254  C2B DPPCX 188     500.300 267.100  66.700  0.00  0.00            
ATOM   2255  C3B DPPCX 188     500.400 264.100  63.000  0.00  0.00            
ATOM   2256  C4B DPPCX 188     500.000 260.400  59.800  0.00  0.00            
ATOM   2257  NC3 DPPCX 189     515.800 -60.400  89.400  0.00  0.00            
ATOM   2258  PO4 DPPCX 189     514.000 -57.100  89.700  0.00  0.00            
ATOM   2259  GL1 DPPCX 189     511.600 -58.100  86.900  0.00  0.00            
ATOM   2260  GL2 DPPCX 189     509.800 -55.000  85.200  0.00  0.00            
ATOM   2261  C1A DPPCX 189     509.500 -59.500  83.400  0.00  0.00            
ATOM   2262  C2A DPPCX 189     510.600 -59.100  79.200  0.00  0.00            
ATOM   2263  C3A DPPCX 189     510.800 -57.700  75.600  0.00  0.00            
ATOM   2264  C4A DPPCX 189     508.900 -55.800  71.900  0.00  0.00            
ATOM   2265  C1B DPPCX 189     509.300 -54.500  80.200  0.00  0.00            
ATOM   2266  C2B DPPCX 189     509.600 -52.800  76.800  0.00  0.00            
ATOM   2267  C3B DPPCX 189     507.000 -51.000  73.000  0.00  0.00            
ATOM   2268  C4B DPPCX 189     509.500 -51.500  68.900  0.00  0.00            
ATOM   2269  NC3 DPPCX 190     389.200  31.100  42.800  0.00  0.00            
ATOM   2270  PO4 DPPCX 190     386.600  28.300  42.800  0.00  0.00            
ATOM   2271  GL1 DPPCX 190     386.200  28.900  46.900  0.00  0.00            
ATOM   2272  GL2 DPPCX 190     386.900  26.200  47.700  0.00  0.00            
ATOM   2273  C1A DPPCX 190     385.500  31.400  50.600  0.00  0.00            
ATOM   2274  C2A DPPCX 190     385.200  35.300  54.400  0.00  0.00            
ATOM   2275  C3A DPPCX 190     386.000  35.400  58.200  0.00  0.00            
ATOM   2276  C4A DPPCX 190     386.000  35.200  63.100  0.00  0.00            
ATOM   2277  C1B DPPCX 190     386.600  26.700  52.800  0.00  0.00            
ATOM   2278  C2B DPPCX 190     386.200  30.100  56.100  0.00  0.00            
ATOM   2279  C3B DPPCX 190     384.300  30.900  60.300  0.00  0.00            
ATOM   2280  C4B DPPCX 190     385.400  27.100  64.000  0.00  0.00            
ATOM   2281  NC3 DPPCX 191     652.400  56.900  92.400  0.00  0.00            
ATOM   2282  PO4 DPPCX 191     654.500  60.600  91.300  0.00  0.00            
ATOM   2283  GL1 DPPCX 191     654.800  61.400  86.800  0.00  0.00            
ATOM   2284  GL2 DPPCX 191     657.800  62.000  85.100  0.00  0.00            
ATOM   2285  C1A DPPCX 191     652.600  60.300  83.300  0.00  0.00            
ATOM   2286  C2A DPPCX 191     653.100  58.700  79.000  0.00  0.00            
ATOM   2287  C3A DPPCX 191     652.300  56.600  74.300  0.00  0.00            
ATOM   2288  C4A DPPCX 191     647.500  55.800  73.000  0.00  0.00            
ATOM   2289  C1B DPPCX 191     656.900  61.700  81.200  0.00  0.00            
ATOM   2290  C2B DPPCX 191     657.000  61.100  77.400  0.00  0.00            
ATOM   2291  C3B DPPCX 191     655.000  60.700  73.800  0.00  0.00            
ATOM   2292  C4B DPPCX 191     654.500  60.800  69.700  0.00  0.00            
ATOM   2293  NC3 DPPCX 192     559.900-134.800  42.900  0.00  0.00            
ATOM   2294  PO4 DPPCX 192     558.600-137.300  44.300  0.00  0.00            
ATOM   2295  GL1 DPPCX 192     559.700-134.700  47.900  0.00  0.00            
ATOM   2296  GL2 DPPCX 192     557.000-132.800  47.800  0.00  0.00            
ATOM   2297  C1A DPPCX 192     559.800-135.300  52.000  0.00  0.00            
ATOM   2298  C2A DPPCX 192     561.100-135.600  55.700  0.00  0.00            
ATOM   2299  C3A DPPCX 192     563.500-134.100  59.200  0.00  0.00            
ATOM   2300  C4A DPPCX 192     566.700-133.600  62.100  0.00  0.00            
ATOM   2301  C1B DPPCX 192     555.500-133.000  51.200  0.00  0.00            
ATOM   2302  C2B DPPCX 192     556.300-133.000  54.400  0.00  0.00            
ATOM   2303  C3B DPPCX 192     557.800-133.700  58.700  0.00  0.00            
ATOM   2304  C4B DPPCX 192     559.300-135.000  61.900  0.00  0.00            
ATOM   2305  NC3 DPPCX 193     449.900  70.100  39.400  0.00  0.00            
ATOM   2306  PO4 DPPCX 193     450.600  71.900  42.900  0.00  0.00            
ATOM   2307  GL1 DPPCX 193     455.100  72.000  45.300  0.00  0.00            
ATOM   2308  GL2 DPPCX 193     453.500  70.400  47.900  0.00  0.00            
ATOM   2309  C1A DPPCX 193     455.100  76.000  48.300  0.00  0.00            
ATOM   2310  C2A DPPCX 193     452.800  77.600  51.600  0.00  0.00            
ATOM   2311  C3A DPPCX 193     452.800  76.100  56.500  0.00  0.00            
ATOM   2312  C4A DPPCX 193     453.700  74.100  59.700  0.00  0.00            
ATOM   2313  C1B DPPCX 193     453.000  72.800  51.500  0.00  0.00            
ATOM   2314  C2B DPPCX 193     452.300  71.300  54.700  0.00  0.00            
ATOM   2315  C3B DPPCX 193     451.400  69.400  57.600  0.00  0.00            
ATOM   2316  C4B DPPCX 193     453.100  68.900  61.100  0.00  0.00            
ATOM   2317  NC3 DPPCX 194     439.900 342.400  72.300  0.00  0.00            
ATOM   2318  PO4 DPPCX 194     436.200 338.000  72.300  0.00  0.00            
ATOM   2319  GL1 DPPCX 194     438.900 337.800  69.400  0.00  0.00            
ATOM   2320  GL2 DPPCX 194     442.000 338.200  70.100  0.00  0.00            
ATOM   2321  C1A DPPCX 194     438.200 337.700  65.800  0.00  0.00            
ATOM   2322  C2A DPPCX 194     437.500 336.500  62.000  0.00  0.00            
ATOM   2323  C3A DPPCX 194     436.700 335.700  57.500  0.00  0.00            
ATOM   2324  C4A DPPCX 194     433.800 337.400  55.400  0.00  0.00            
ATOM   2325  C1B DPPCX 194     444.400 338.900  64.900  0.00  0.00            
ATOM   2326  C2B DPPCX 194     446.000 338.700  60.500  0.00  0.00            
ATOM   2327  C3B DPPCX 194     447.300 337.600  56.300  0.00  0.00            
ATOM   2328  C4B DPPCX 194     448.500 335.100  51.900  0.00  0.00            
ATOM   2329  NC3 DPPCX 195     681.200-109.100  83.400  0.00  0.00            
ATOM   2330  PO4 DPPCX 195     683.000-111.600  85.000  0.00  0.00            
ATOM   2331  GL1 DPPCX 195     682.200-114.000  81.100  0.00  0.00            
ATOM   2332  GL2 DPPCX 195     681.200-116.100  79.800  0.00  0.00            
ATOM   2333  C1A DPPCX 195     683.300-111.700  77.300  0.00  0.00            
ATOM   2334  C2A DPPCX 195     687.000-111.500  75.600  0.00  0.00            
ATOM   2335  C3A DPPCX 195     688.400-108.800  72.600  0.00  0.00            
ATOM   2336  C4A DPPCX 195     690.500-104.200  73.000  0.00  0.00            
ATOM   2337  C1B DPPCX 195     678.100-115.100  77.200  0.00  0.00            
ATOM   2338  C2B DPPCX 195     674.100-113.800  75.400  0.00  0.00            
ATOM   2339  C3B DPPCX 195     670.600-114.100  72.700  0.00  0.00            
ATOM   2340  C4B DPPCX 195     670.100-115.400  68.500  0.00  0.00            
ATOM   2341  NC3 DPPCX 196     255.200 282.000  84.600  0.00  0.00            
ATOM   2342  PO4 DPPCX 196     260.100 284.100  84.700  0.00  0.00            
ATOM   2343  GL1 DPPCX 196     261.300 287.500  82.100  0.00  0.00            
ATOM   2344  GL2 DPPCX 196     259.200 290.600  82.100  0.00  0.00            
ATOM   2345  C1A DPPCX 196     264.500 290.300  79.800  0.00  0.00            
ATOM   2346  C2A DPPCX 196     265.100 290.600  76.000  0.00  0.00            
ATOM   2347  C3A DPPCX 196     263.100 291.600  72.600  0.00  0.00            
ATOM   2348  C4A DPPCX 196     261.500 292.400  68.800  0.00  0.00            
ATOM   2349  C1B DPPCX 196     258.400 289.000  77.500  0.00  0.00            
ATOM   2350  C2B DPPCX 196     258.300 290.300  73.100  0.00  0.00            
ATOM   2351  C3B DPPCX 196     256.800 290.200  68.600  0.00  0.00            
ATOM   2352  C4B DPPCX 196     255.500 290.500  63.500  0.00  0.00            
ATOM   2353  NC3 DPPCX 197     494.800-141.000  92.100  0.00  0.00            
ATOM   2354  PO4 DPPCX 197     488.900-141.800  92.900  0.00  0.00            
ATOM   2355  GL1 DPPCX 197     491.000-141.000  89.200  0.00  0.00            
ATOM   2356  GL2 DPPCX 197     491.000-136.900  89.700  0.00  0.00            
ATOM   2357  C1A DPPCX 197     489.900-142.900  84.700  0.00  0.00            
ATOM   2358  C2A DPPCX 197     488.900-141.600  80.200  0.00  0.00            
ATOM   2359  C3A DPPCX 197     487.600-141.900  75.600  0.00  0.00            
ATOM   2360  C4A DPPCX 197     483.500-144.400  73.000  0.00  0.00            
ATOM   2361  C1B DPPCX 197     489.700-137.500  84.700  0.00  0.00            
ATOM   2362  C2B DPPCX 197     489.800-136.200  80.900  0.00  0.00            
ATOM   2363  C3B DPPCX 197     490.300-137.300  77.600  0.00  0.00            
ATOM   2364  C4B DPPCX 197     490.400-137.800  74.200  0.00  0.00            
ATOM   2365  NC3 DPPCX 198     450.600 161.800  84.600  0.00  0.00            
ATOM   2366  PO4 DPPCX 198     455.700 162.900  84.800  0.00  0.00            
ATOM   2367  GL1 DPPCX 198     454.400 166.500  81.700  0.00  0.00            
ATOM   2368  GL2 DPPCX 198     450.600 165.900  81.300  0.00  0.00            
ATOM   2369  C1A DPPCX 198     454.200 168.800  78.500  0.00  0.00            
ATOM   2370  C2A DPPCX 198     453.500 169.800  74.700  0.00  0.00            
ATOM   2371  C3A DPPCX 198     452.300 169.900  70.900  0.00  0.00            
ATOM   2372  C4A DPPCX 198     454.700 170.000  67.300  0.00  0.00            
ATOM   2373  C1B DPPCX 198     449.900 166.400  77.100  0.00  0.00            
ATOM   2374  C2B DPPCX 198     449.800 162.700  74.900  0.00  0.00            
ATOM   2375  C3B DPPCX 198     448.000 161.900  70.700  0.00  0.00            
ATOM   2376  C4B DPPCX 198     446.700 163.500  67.900  0.00  0.00            
ATOM   2377  NC3 DPPCX 199     456.500  73.900  35.500  0.00  0.00            
ATOM   2378  PO4 DPPCX 199     460.200  74.800  38.900  0.00  0.00            
ATOM   2379  GL1 DPPCX 199     460.100  74.100  43.700  0.00  0.00            
ATOM   2380  GL2 DPPCX 199     461.100  76.500  44.200  0.00  0.00            
ATOM   2381  C1A DPPCX 199     459.000  72.500  48.100  0.00  0.00            
ATOM   2382  C2A DPPCX 199     457.300  74.600  52.400  0.00  0.00            
ATOM   2383  C3A DPPCX 199     457.600  76.400  55.900  0.00  0.00            
ATOM   2384  C4A DPPCX 199     458.100  76.800  60.100  0.00  0.00            
ATOM   2385  C1B DPPCX 199     461.300  76.500  48.800  0.00  0.00            
ATOM   2386  C2B DPPCX 199     462.300  78.400  51.900  0.00  0.00            
ATOM   2387  C3B DPPCX 199     461.800  79.600  56.100  0.00  0.00            
ATOM   2388  C4B DPPCX 199     462.100  83.100  58.200  0.00  0.00            
ATOM   2389  NC3 DPPCX 200     551.800   5.300  51.100  0.00  0.00            
ATOM   2390  PO4 DPPCX 200     552.800   1.600  48.900  0.00  0.00            
ATOM   2391  GL1 DPPCX 200     550.300   1.100  52.600  0.00  0.00            
ATOM   2392  GL2 DPPCX 200     553.000   2.500  54.700  0.00  0.00            
ATOM   2393  C1A DPPCX 200     547.100   2.800  56.000  0.00  0.00            
ATOM   2394  C2A DPPCX 200     545.400   3.000  59.200  0.00  0.00            
ATOM   2395  C3A DPPCX 200     543.100   1.700  63.300  0.00  0.00            
ATOM   2396  C4A DPPCX 200     541.900   1.100  66.800  0.00  0.00            
ATOM   2397  C1B DPPCX 200     551.400   3.200  59.100  0.00  0.00            
ATOM   2398  C2B DPPCX 200     548.500   3.800  62.800  0.00  0.00            
ATOM   2399  C3B DPPCX 200     546.500   3.200  67.100  0.00  0.00            
ATOM   2400  C4B DPPCX 200     544.800   3.000  71.400  0.00  0.00            
ATOM   2401  NC3 DPPCX 201     604.200 -43.000  45.600  0.00  0.00            
ATOM   2402  PO4 DPPCX 201     607.400 -40.300  47.300  0.00  0.00            
ATOM   2403  GL1 DPPCX 201     608.400 -41.200  51.100  0.00  0.00            
ATOM   2404  GL2 DPPCX 201     605.900 -39.300  53.400  0.00  0.00            
ATOM   2405  C1A DPPCX 201     611.400 -40.300  54.900  0.00  0.00            
ATOM   2406  C2A DPPCX 201     612.400 -38.400  58.900  0.00  0.00            
ATOM   2407  C3A DPPCX 201     609.200 -37.100  61.200  0.00  0.00            
ATOM   2408  C4A DPPCX 201     608.000 -37.700  65.400  0.00  0.00            
ATOM   2409  C1B DPPCX 201     607.300 -40.500  58.200  0.00  0.00            
ATOM   2410  C2B DPPCX 201     610.400 -42.600  61.400  0.00  0.00            
ATOM   2411  C3B DPPCX 201     613.800 -43.400  60.900  0.00  0.00            
ATOM   2412  C4B DPPCX 201     617.000 -40.700  61.400  0.00  0.00            
ATOM   2413  NC3 DPPCX 202     539.800-125.900  45.500  0.00  0.00            
ATOM   2414  PO4 DPPCX 202     543.800-127.600  46.000  0.00  0.00            
ATOM   2415  GL1 DPPCX 202     546.100-129.400  50.000  0.00  0.00            
ATOM   2416  GL2 DPPCX 202     547.600-132.500  49.700  0.00  0.00            
ATOM   2417  C1A DPPCX 202     545.800-127.000  53.700  0.00  0.00            
ATOM   2418  C2A DPPCX 202     546.600-127.900  58.700  0.00  0.00            
ATOM   2419  C3A DPPCX 202     545.700-127.700  63.100  0.00  0.00            
ATOM   2420  C4A DPPCX 202     548.000-126.100  66.700  0.00  0.00            
ATOM   2421  C1B DPPCX 202     547.300-132.400  53.800  0.00  0.00            
ATOM   2422  C2B DPPCX 202     547.700-133.500  58.600  0.00  0.00            
ATOM   2423  C3B DPPCX 202     547.700-131.900  62.800  0.00  0.00            
ATOM   2424  C4B DPPCX 202     547.800-132.600  67.200  0.00  0.00            
ATOM   2425  NC3 DPPCX 203     452.500 295.800  76.700  0.00  0.00            
ATOM   2426  PO4 DPPCX 203     449.200 299.100  76.800  0.00  0.00            
ATOM   2427  GL1 DPPCX 203     448.800 300.000  72.800  0.00  0.00            
ATOM   2428  GL2 DPPCX 203     446.900 303.200  72.700  0.00  0.00            
ATOM   2429  C1A DPPCX 203     449.300 299.100  69.000  0.00  0.00            
ATOM   2430  C2A DPPCX 203     448.400 296.300  66.200  0.00  0.00            
ATOM   2431  C3A DPPCX 203     448.300 295.600  61.700  0.00  0.00            
ATOM   2432  C4A DPPCX 203     445.500 292.000  59.600  0.00  0.00            
ATOM   2433  C1B DPPCX 203     445.400 302.600  68.300  0.00  0.00            
ATOM   2434  C2B DPPCX 203     446.500 301.200  64.200  0.00  0.00            
ATOM   2435  C3B DPPCX 203     445.100 300.300  60.100  0.00  0.00            
ATOM   2436  C4B DPPCX 203     443.100 301.700  55.900  0.00  0.00            
ATOM   2437  NC3 DPPCX 204     433.900  70.300  84.700  0.00  0.00            
ATOM   2438  PO4 DPPCX 204     429.800  72.800  84.300  0.00  0.00            
ATOM   2439  GL1 DPPCX 204     431.600  71.200  80.500  0.00  0.00            
ATOM   2440  GL2 DPPCX 204     429.500  69.600  79.100  0.00  0.00            
ATOM   2441  C1A DPPCX 204     434.100  68.700  77.900  0.00  0.00            
ATOM   2442  C2A DPPCX 204     433.900  67.000  73.700  0.00  0.00            
ATOM   2443  C3A DPPCX 204     433.800  66.400  70.300  0.00  0.00            
ATOM   2444  C4A DPPCX 204     436.200  64.600  66.900  0.00  0.00            
ATOM   2445  C1B DPPCX 204     429.500  69.500  74.100  0.00  0.00            
ATOM   2446  C2B DPPCX 204     429.900  69.800  69.500  0.00  0.00            
ATOM   2447  C3B DPPCX 204     429.100  71.000  64.200  0.00  0.00            
ATOM   2448  C4B DPPCX 204     426.900  71.500  60.100  0.00  0.00            
ATOM   2449  NC3 DPPCX 205     615.000 -54.700  47.200  0.00  0.00            
ATOM   2450  PO4 DPPCX 205     610.900 -57.000  47.500  0.00  0.00            
ATOM   2451  GL1 DPPCX 205     611.400 -58.200  52.000  0.00  0.00            
ATOM   2452  GL2 DPPCX 205     608.200 -58.200  53.200  0.00  0.00            
ATOM   2453  C1A DPPCX 205     614.000 -58.900  54.500  0.00  0.00            
ATOM   2454  C2A DPPCX 205     614.600 -59.600  58.500  0.00  0.00            
ATOM   2455  C3A DPPCX 205     616.800 -60.400  62.700  0.00  0.00            
ATOM   2456  C4A DPPCX 205     620.900 -59.700  65.300  0.00  0.00            
ATOM   2457  C1B DPPCX 205     610.000 -57.600  57.700  0.00  0.00            
ATOM   2458  C2B DPPCX 205     609.900 -57.600  61.800  0.00  0.00            
ATOM   2459  C3B DPPCX 205     612.800 -60.300  65.900  0.00  0.00            
ATOM   2460  C4B DPPCX 205     611.000 -62.600  69.300  0.00  0.00            
ATOM   2461  NC3 DPPCX 206     346.500 192.600  40.800  0.00  0.00            
ATOM   2462  PO4 DPPCX 206     349.300 191.200  43.100  0.00  0.00            
ATOM   2463  GL1 DPPCX 206     345.900 192.200  46.100  0.00  0.00            
ATOM   2464  GL2 DPPCX 206     346.200 193.300  50.300  0.00  0.00            
ATOM   2465  C1A DPPCX 206     342.000 190.900  48.200  0.00  0.00            
ATOM   2466  C2A DPPCX 206     339.600 189.100  51.600  0.00  0.00            
ATOM   2467  C3A DPPCX 206     335.400 187.900  52.400  0.00  0.00            
ATOM   2468  C4A DPPCX 206     330.700 188.500  50.200  0.00  0.00            
ATOM   2469  C1B DPPCX 206     346.100 193.800  55.300  0.00  0.00            
ATOM   2470  C2B DPPCX 206     345.700 194.500  59.500  0.00  0.00            
ATOM   2471  C3B DPPCX 206     343.700 195.200  63.100  0.00  0.00            
ATOM   2472  C4B DPPCX 206     342.500 198.300  65.600  0.00  0.00            
ATOM   2473  NC3 DPPCX 207     546.500 -97.600  48.000  0.00  0.00            
ATOM   2474  PO4 DPPCX 207     544.700-102.000  49.000  0.00  0.00            
ATOM   2475  GL1 DPPCX 207     544.500-102.300  53.200  0.00  0.00            
ATOM   2476  GL2 DPPCX 207     544.700-105.300  53.300  0.00  0.00            
ATOM   2477  C1A DPPCX 207     545.100-101.900  57.700  0.00  0.00            
ATOM   2478  C2A DPPCX 207     548.100-102.400  60.500  0.00  0.00            
ATOM   2479  C3A DPPCX 207     552.100-102.800  61.400  0.00  0.00            
ATOM   2480  C4A DPPCX 207     553.200-106.600  63.000  0.00  0.00            
ATOM   2481  C1B DPPCX 207     543.000-106.900  55.700  0.00  0.00            
ATOM   2482  C2B DPPCX 207     543.200-106.400  60.200  0.00  0.00            
ATOM   2483  C3B DPPCX 207     543.400-106.600  64.300  0.00  0.00            
ATOM   2484  C4B DPPCX 207     546.900-105.600  66.700  0.00  0.00            
ATOM   2485  NC3 DPPCX 208     348.100 106.900  39.500  0.00  0.00            
ATOM   2486  PO4 DPPCX 208     346.200 102.900  40.800  0.00  0.00            
ATOM   2487  GL1 DPPCX 208     344.900 100.500  44.100  0.00  0.00            
ATOM   2488  GL2 DPPCX 208     341.400 101.700  45.600  0.00  0.00            
ATOM   2489  C1A DPPCX 208     344.300  98.100  48.200  0.00  0.00            
ATOM   2490  C2A DPPCX 208     345.500  97.400  52.200  0.00  0.00            
ATOM   2491  C3A DPPCX 208     348.100  94.500  54.200  0.00  0.00            
ATOM   2492  C4A DPPCX 208     347.600  90.800  52.700  0.00  0.00            
ATOM   2493  C1B DPPCX 208     341.800 102.300  49.700  0.00  0.00            
ATOM   2494  C2B DPPCX 208     342.100 101.900  53.300  0.00  0.00            
ATOM   2495  C3B DPPCX 208     343.300  99.600  57.400  0.00  0.00            
ATOM   2496  C4B DPPCX 208     342.700  98.700  61.300  0.00  0.00            
ATOM   2497  NC3 DPPCX 209     393.000 404.100  74.600  0.00  0.00            
ATOM   2498  PO4 DPPCX 209     396.500 403.600  77.000  0.00  0.00            
ATOM   2499  GL1 DPPCX 209     398.000 405.200  73.200  0.00  0.00            
ATOM   2500  GL2 DPPCX 209     399.600 402.500  70.500  0.00  0.00            
ATOM   2501  C1A DPPCX 209     398.200 406.200  68.100  0.00  0.00            
ATOM   2502  C2A DPPCX 209     399.900 407.300  63.600  0.00  0.00            
ATOM   2503  C3A DPPCX 209     401.700 407.600  59.100  0.00  0.00            
ATOM   2504  C4A DPPCX 209     401.300 407.500  54.900  0.00  0.00            
ATOM   2505  C1B DPPCX 209     401.500 402.700  66.500  0.00  0.00            
ATOM   2506  C2B DPPCX 209     400.500 402.500  61.700  0.00  0.00            
ATOM   2507  C3B DPPCX 209     399.400 402.100  57.100  0.00  0.00            
ATOM   2508  C4B DPPCX 209     400.100 397.900  54.600  0.00  0.00            
ATOM   2509  NC3 DPPCX 210     516.200-163.600  94.500  0.00  0.00            
ATOM   2510  PO4 DPPCX 210     512.500-160.100  94.800  0.00  0.00            
ATOM   2511  GL1 DPPCX 210     514.500-158.800  91.000  0.00  0.00            
ATOM   2512  GL2 DPPCX 210     512.000-156.300  90.700  0.00  0.00            
ATOM   2513  C1A DPPCX 210     514.400-160.800  86.800  0.00  0.00            
ATOM   2514  C2A DPPCX 210     514.200-159.400  82.700  0.00  0.00            
ATOM   2515  C3A DPPCX 210     513.200-160.200  78.300  0.00  0.00            
ATOM   2516  C4A DPPCX 210     509.400-160.600  76.100  0.00  0.00            
ATOM   2517  C1B DPPCX 210     513.300-155.200  86.900  0.00  0.00            
ATOM   2518  C2B DPPCX 210     510.600-150.900  83.500  0.00  0.00            
ATOM   2519  C3B DPPCX 210     507.200-148.300  83.100  0.00  0.00            
ATOM   2520  C4B DPPCX 210     506.700-145.000  81.000  0.00  0.00            
ATOM   2521  NC3 DPPCX 211     618.800  -8.500  45.300  0.00  0.00            
ATOM   2522  PO4 DPPCX 211     620.900 -12.700  45.100  0.00  0.00            
ATOM   2523  GL1 DPPCX 211     621.300 -14.000  48.400  0.00  0.00            
ATOM   2524  GL2 DPPCX 211     618.900 -12.200  49.800  0.00  0.00            
ATOM   2525  C1A DPPCX 211     623.600 -13.200  51.700  0.00  0.00            
ATOM   2526  C2A DPPCX 211     622.900 -12.500  55.700  0.00  0.00            
ATOM   2527  C3A DPPCX 211     621.700 -13.700  60.400  0.00  0.00            
ATOM   2528  C4A DPPCX 211     620.500 -16.100  64.100  0.00  0.00            
ATOM   2529  C1B DPPCX 211     618.200 -12.600  54.200  0.00  0.00            
ATOM   2530  C2B DPPCX 211     617.500 -12.500  58.100  0.00  0.00            
ATOM   2531  C3B DPPCX 211     616.600 -13.500  62.100  0.00  0.00            
ATOM   2532  C4B DPPCX 211     615.700 -16.000  65.600  0.00  0.00            
ATOM   2533  NC3 DPPCX 212     535.800-196.100  42.000  0.00  0.00            
ATOM   2534  PO4 DPPCX 212     533.900-199.700  43.200  0.00  0.00            
ATOM   2535  GL1 DPPCX 212     534.800-199.900  46.800  0.00  0.00            
ATOM   2536  GL2 DPPCX 212     537.900-200.000  47.800  0.00  0.00            
ATOM   2537  C1A DPPCX 212     534.000-199.100  52.400  0.00  0.00            
ATOM   2538  C2A DPPCX 212     533.400-199.200  57.600  0.00  0.00            
ATOM   2539  C3A DPPCX 212     535.700-198.100  62.100  0.00  0.00            
ATOM   2540  C4A DPPCX 212     535.800-198.900  66.500  0.00  0.00            
ATOM   2541  C1B DPPCX 212     541.300-200.200  51.900  0.00  0.00            
ATOM   2542  C2B DPPCX 212     542.500-200.600  56.300  0.00  0.00            
ATOM   2543  C3B DPPCX 212     544.300-201.500  60.800  0.00  0.00            
ATOM   2544  C4B DPPCX 212     544.000-202.100  66.100  0.00  0.00            
ATOM   2545  NC3 DPPCX 213     676.200 -63.400  86.000  0.00  0.00            
ATOM   2546  PO4 DPPCX 213     673.700 -66.700  87.600  0.00  0.00            
ATOM   2547  GL1 DPPCX 213     671.600 -66.100  83.900  0.00  0.00            
ATOM   2548  GL2 DPPCX 213     673.200 -67.600  81.000  0.00  0.00            
ATOM   2549  C1A DPPCX 213     669.900 -63.500  79.900  0.00  0.00            
ATOM   2550  C2A DPPCX 213     668.200 -64.000  75.300  0.00  0.00            
ATOM   2551  C3A DPPCX 213     666.700 -67.100  71.000  0.00  0.00            
ATOM   2552  C4A DPPCX 213     665.300 -66.700  66.300  0.00  0.00            
ATOM   2553  C1B DPPCX 213     672.600 -66.900  76.600  0.00  0.00            
ATOM   2554  C2B DPPCX 213     673.500 -67.400  72.200  0.00  0.00            
ATOM   2555  C3B DPPCX 213     674.700 -66.100  68.800  0.00  0.00            
ATOM   2556  C4B DPPCX 213     677.800 -63.100  66.000  0.00  0.00            
ATOM   2557  NC3 DPPCX 214     470.200  96.800  85.200  0.00  0.00            
ATOM   2558  PO4 DPPCX 214     473.600  96.300  86.400  0.00  0.00            
ATOM   2559  GL1 DPPCX 214     475.500  95.000  82.400  0.00  0.00            
ATOM   2560  GL2 DPPCX 214     474.300  92.100  81.700  0.00  0.00            
ATOM   2561  C1A DPPCX 214     477.800  93.400  78.300  0.00  0.00            
ATOM   2562  C2A DPPCX 214     478.900  93.900  73.800  0.00  0.00            
ATOM   2563  C3A DPPCX 214     479.600  92.900  69.200  0.00  0.00            
ATOM   2564  C4A DPPCX 214     478.900  92.200  65.300  0.00  0.00            
ATOM   2565  C1B DPPCX 214     472.800  90.700  78.000  0.00  0.00            
ATOM   2566  C2B DPPCX 214     473.900  90.200  73.500  0.00  0.00            
ATOM   2567  C3B DPPCX 214     475.100  90.400  69.700  0.00  0.00            
ATOM   2568  C4B DPPCX 214     473.900  89.300  66.200  0.00  0.00            
ATOM   2569  NC3 DPPCX 215     381.100 436.300  77.900  0.00  0.00            
ATOM   2570  PO4 DPPCX 215     381.300 431.200  79.300  0.00  0.00            
ATOM   2571  GL1 DPPCX 215     381.200 430.500  75.200  0.00  0.00            
ATOM   2572  GL2 DPPCX 215     380.600 433.000  74.100  0.00  0.00            
ATOM   2573  C1A DPPCX 215     382.900 428.900  71.200  0.00  0.00            
ATOM   2574  C2A DPPCX 215     385.900 428.700  68.700  0.00  0.00            
ATOM   2575  C3A DPPCX 215     388.500 429.100  64.700  0.00  0.00            
ATOM   2576  C4A DPPCX 215     390.200 429.800  61.100  0.00  0.00            
ATOM   2577  C1B DPPCX 215     381.800 433.400  69.900  0.00  0.00            
ATOM   2578  C2B DPPCX 215     381.000 433.400  66.100  0.00  0.00            
ATOM   2579  C3B DPPCX 215     379.800 433.100  62.400  0.00  0.00            
ATOM   2580  C4B DPPCX 215     380.600 432.700  57.700  0.00  0.00            
ATOM   2581  NC3 DPPCX 216     491.600 168.800  38.200  0.00  0.00            
ATOM   2582  PO4 DPPCX 216     489.600 172.400  38.800  0.00  0.00            
ATOM   2583  GL1 DPPCX 216     487.300 174.800  42.300  0.00  0.00            
ATOM   2584  GL2 DPPCX 216     489.500 175.200  43.400  0.00  0.00            
ATOM   2585  C1A DPPCX 216     485.000 175.100  47.000  0.00  0.00            
ATOM   2586  C2A DPPCX 216     485.900 176.000  51.100  0.00  0.00            
ATOM   2587  C3A DPPCX 216     487.500 177.200  54.000  0.00  0.00            
ATOM   2588  C4A DPPCX 216     486.700 180.900  55.800  0.00  0.00            
ATOM   2589  C1B DPPCX 216     490.500 175.400  47.500  0.00  0.00            
ATOM   2590  C2B DPPCX 216     491.300 174.400  52.100  0.00  0.00            
ATOM   2591  C3B DPPCX 216     490.500 173.800  56.200  0.00  0.00            
ATOM   2592  C4B DPPCX 216     491.100 172.400  59.900  0.00  0.00            
ATOM   2593  NC3 DPPCX 217     341.300 121.100  35.800  0.00  0.00            
ATOM   2594  PO4 DPPCX 217     344.200 118.900  38.800  0.00  0.00            
ATOM   2595  GL1 DPPCX 217     345.600 118.200  42.300  0.00  0.00            
ATOM   2596  GL2 DPPCX 217     347.700 121.100  43.400  0.00  0.00            
ATOM   2597  C1A DPPCX 217     344.900 117.800  47.500  0.00  0.00            
ATOM   2598  C2A DPPCX 217     345.500 116.200  52.700  0.00  0.00            
ATOM   2599  C3A DPPCX 217     343.500 115.800  57.100  0.00  0.00            
ATOM   2600  C4A DPPCX 217     342.800 116.100  60.500  0.00  0.00            
ATOM   2601  C1B DPPCX 217     349.300 119.900  47.400  0.00  0.00            
ATOM   2602  C2B DPPCX 217     349.300 117.700  50.800  0.00  0.00            
ATOM   2603  C3B DPPCX 217     350.400 118.300  55.300  0.00  0.00            
ATOM   2604  C4B DPPCX 217     353.800 115.700  57.400  0.00  0.00            
ATOM   2605  NC3 DPPCX 218     554.900  26.900  45.100  0.00  0.00            
ATOM   2606  PO4 DPPCX 218     556.100  31.800  45.300  0.00  0.00            
ATOM   2607  GL1 DPPCX 218     552.600  29.600  49.400  0.00  0.00            
ATOM   2608  GL2 DPPCX 218     549.800  31.000  48.400  0.00  0.00            
ATOM   2609  C1A DPPCX 218     549.500  28.400  52.600  0.00  0.00            
ATOM   2610  C2A DPPCX 218     548.900  28.100  57.000  0.00  0.00            
ATOM   2611  C3A DPPCX 218     547.700  28.500  61.300  0.00  0.00            
ATOM   2612  C4A DPPCX 218     548.600  29.500  65.400  0.00  0.00            
ATOM   2613  C1B DPPCX 218     549.700  33.700  51.300  0.00  0.00            
ATOM   2614  C2B DPPCX 218     549.500  33.300  55.800  0.00  0.00            
ATOM   2615  C3B DPPCX 218     549.600  32.600  60.200  0.00  0.00            
ATOM   2616  C4B DPPCX 218     548.700  34.400  64.300  0.00  0.00            
ATOM   2617  NC3 DPPCX 219     551.200  56.200  87.800  0.00  0.00            
ATOM   2618  PO4 DPPCX 219     554.900  58.000  89.200  0.00  0.00            
ATOM   2619  GL1 DPPCX 219     555.400  55.100  84.800  0.00  0.00            
ATOM   2620  GL2 DPPCX 219     558.900  54.400  84.100  0.00  0.00            
ATOM   2621  C1A DPPCX 219     554.200  52.900  80.800  0.00  0.00            
ATOM   2622  C2A DPPCX 219     554.400  52.000  75.900  0.00  0.00            
ATOM   2623  C3A DPPCX 219     556.000  50.800  71.300  0.00  0.00            
ATOM   2624  C4A DPPCX 219     557.300  50.900  67.300  0.00  0.00            
ATOM   2625  C1B DPPCX 219     558.700  54.100  79.800  0.00  0.00            
ATOM   2626  C2B DPPCX 219     559.600  53.700  75.800  0.00  0.00            
ATOM   2627  C3B DPPCX 219     560.300  53.100  71.800  0.00  0.00            
ATOM   2628  C4B DPPCX 219     562.700  52.100  67.800  0.00  0.00            
ATOM   2629  NC3 DPPCX 220     244.700 358.800  40.100  0.00  0.00            
ATOM   2630  PO4 DPPCX 220     247.200 355.100  41.500  0.00  0.00            
ATOM   2631  GL1 DPPCX 220     245.500 356.700  45.400  0.00  0.00            
ATOM   2632  GL2 DPPCX 220     246.200 354.700  48.500  0.00  0.00            
ATOM   2633  C1A DPPCX 220     241.800 357.400  48.300  0.00  0.00            
ATOM   2634  C2A DPPCX 220     240.900 360.700  51.400  0.00  0.00            
ATOM   2635  C3A DPPCX 220     240.600 361.000  56.900  0.00  0.00            
ATOM   2636  C4A DPPCX 220     243.000 361.800  60.800  0.00  0.00            
ATOM   2637  C1B DPPCX 220     244.200 355.800  53.100  0.00  0.00            
ATOM   2638  C2B DPPCX 220     243.900 355.800  57.200  0.00  0.00            
ATOM   2639  C3B DPPCX 220     245.100 356.700  60.500  0.00  0.00            
ATOM   2640  C4B DPPCX 220     244.300 356.700  64.200  0.00  0.00            
ATOM   2641  NC3 DPPCX 221     225.600 315.800  88.900  0.00  0.00            
ATOM   2642  PO4 DPPCX 221     224.300 320.500  89.700  0.00  0.00            
ATOM   2643  GL1 DPPCX 221     226.200 321.900  86.200  0.00  0.00            
ATOM   2644  GL2 DPPCX 221     227.600 319.400  85.400  0.00  0.00            
ATOM   2645  C1A DPPCX 221     227.400 325.700  83.200  0.00  0.00            
ATOM   2646  C2A DPPCX 221     224.500 326.700  81.200  0.00  0.00            
ATOM   2647  C3A DPPCX 221     220.100 328.200  80.200  0.00  0.00            
ATOM   2648  C4A DPPCX 221     218.200 328.300  76.700  0.00  0.00            
ATOM   2649  C1B DPPCX 221     224.700 321.100  82.000  0.00  0.00            
ATOM   2650  C2B DPPCX 221     224.300 322.000  77.300  0.00  0.00            
ATOM   2651  C3B DPPCX 221     226.000 326.100  75.700  0.00  0.00            
ATOM   2652  C4B DPPCX 221     227.800 330.400  77.400  0.00  0.00            
ATOM   2653  NC3 DPPCX 222     413.500 224.900  46.800  0.00  0.00            
ATOM   2654  PO4 DPPCX 222     409.100 223.400  48.400  0.00  0.00            
ATOM   2655  GL1 DPPCX 222     410.800 226.900  49.900  0.00  0.00            
ATOM   2656  GL2 DPPCX 222     409.800 230.600  49.900  0.00  0.00            
ATOM   2657  C1A DPPCX 222     413.400 228.600  52.900  0.00  0.00            
ATOM   2658  C2A DPPCX 222     414.100 228.900  57.300  0.00  0.00            
ATOM   2659  C3A DPPCX 222     412.500 229.000  61.800  0.00  0.00            
ATOM   2660  C4A DPPCX 222     412.800 229.200  65.000  0.00  0.00            
ATOM   2661  C1B DPPCX 222     408.800 229.400  54.200  0.00  0.00            
ATOM   2662  C2B DPPCX 222     404.900 230.200  56.500  0.00  0.00            
ATOM   2663  C3B DPPCX 222     402.400 230.600  60.300  0.00  0.00            
ATOM   2664  C4B DPPCX 222     401.000 228.800  63.900  0.00  0.00            
ATOM   2665  NC3 DPPCX 223     565.100  -0.600  47.800  0.00  0.00            
ATOM   2666  PO4 DPPCX 223     568.000  -2.900  49.100  0.00  0.00            
ATOM   2667  GL1 DPPCX 223     565.500  -3.300  52.100  0.00  0.00            
ATOM   2668  GL2 DPPCX 223     564.200  -6.100  53.200  0.00  0.00            
ATOM   2669  C1A DPPCX 223     567.300  -1.600  55.700  0.00  0.00            
ATOM   2670  C2A DPPCX 223     568.000  -2.100  59.600  0.00  0.00            
ATOM   2671  C3A DPPCX 223     569.400  -2.800  64.300  0.00  0.00            
ATOM   2672  C4A DPPCX 223     567.600  -0.700  67.100  0.00  0.00            
ATOM   2673  C1B DPPCX 223     563.400  -9.500  55.500  0.00  0.00            
ATOM   2674  C2B DPPCX 223     564.500 -10.200  59.200  0.00  0.00            
ATOM   2675  C3B DPPCX 223     563.300  -9.900  64.200  0.00  0.00            
ATOM   2676  C4B DPPCX 223     562.300  -8.900  67.400  0.00  0.00            
ATOM   2677  NC3 DPPCX 224     300.400 241.100  83.900  0.00  0.00            
ATOM   2678  PO4 DPPCX 224     301.400 240.900  87.400  0.00  0.00            
ATOM   2679  GL1 DPPCX 224     303.400 237.500  84.800  0.00  0.00            
ATOM   2680  GL2 DPPCX 224     300.800 236.300  82.200  0.00  0.00            
ATOM   2681  C1A DPPCX 224     307.000 235.100  83.200  0.00  0.00            
ATOM   2682  C2A DPPCX 224     308.400 236.500  78.700  0.00  0.00            
ATOM   2683  C3A DPPCX 224     307.900 237.700  74.400  0.00  0.00            
ATOM   2684  C4A DPPCX 224     308.400 238.400  70.300  0.00  0.00            
ATOM   2685  C1B DPPCX 224     303.700 238.300  78.800  0.00  0.00            
ATOM   2686  C2B DPPCX 224     303.100 240.800  74.600  0.00  0.00            
ATOM   2687  C3B DPPCX 224     300.000 242.500  71.700  0.00  0.00            
ATOM   2688  C4B DPPCX 224     300.500 244.400  67.300  0.00  0.00            
ATOM   2689  NC3 DPPCX 225     576.900-132.000  41.100  0.00  0.00            
ATOM   2690  PO4 DPPCX 225     574.900-127.900  43.500  0.00  0.00            
ATOM   2691  GL1 DPPCX 225     575.400-127.100  48.100  0.00  0.00            
ATOM   2692  GL2 DPPCX 225     577.900-124.700  49.000  0.00  0.00            
ATOM   2693  C1A DPPCX 225     574.500-127.700  52.300  0.00  0.00            
ATOM   2694  C2A DPPCX 225     576.000-127.900  56.800  0.00  0.00            
ATOM   2695  C3A DPPCX 225     577.400-127.300  60.000  0.00  0.00            
ATOM   2696  C4A DPPCX 225     578.700-124.600  63.700  0.00  0.00            
ATOM   2697  C1B DPPCX 225     579.500-125.200  53.100  0.00  0.00            
ATOM   2698  C2B DPPCX 225     580.300-123.900  56.900  0.00  0.00            
ATOM   2699  C3B DPPCX 225     582.200-125.900  59.900  0.00  0.00            
ATOM   2700  C4B DPPCX 225     584.800-125.500  63.700  0.00  0.00            
ATOM   2701  NC3 DPPCX 226     419.300  55.900  84.200  0.00  0.00            
ATOM   2702  PO4 DPPCX 226     417.600  60.300  83.000  0.00  0.00            
ATOM   2703  GL1 DPPCX 226     415.800  62.400  79.800  0.00  0.00            
ATOM   2704  GL2 DPPCX 226     418.000  61.100  77.200  0.00  0.00            
ATOM   2705  C1A DPPCX 226     415.800  65.100  76.100  0.00  0.00            
ATOM   2706  C2A DPPCX 226     415.200  65.700  72.200  0.00  0.00            
ATOM   2707  C3A DPPCX 226     415.100  65.800  69.000  0.00  0.00            
ATOM   2708  C4A DPPCX 226     415.100  67.200  64.900  0.00  0.00            
ATOM   2709  C1B DPPCX 226     418.200  61.500  73.500  0.00  0.00            
ATOM   2710  C2B DPPCX 226     417.600  60.500  69.200  0.00  0.00            
ATOM   2711  C3B DPPCX 226     418.300  62.400  64.700  0.00  0.00            
ATOM   2712  C4B DPPCX 226     418.700  66.500  61.400  0.00  0.00            
ATOM   2713  NC3 DPPCX 227     402.500 298.000  32.500  0.00  0.00            
ATOM   2714  PO4 DPPCX 227     401.000 299.200  36.900  0.00  0.00            
ATOM   2715  GL1 DPPCX 227     404.400 297.900  39.400  0.00  0.00            
ATOM   2716  GL2 DPPCX 227     402.100 297.000  42.000  0.00  0.00            
ATOM   2717  C1A DPPCX 227     406.500 296.100  44.100  0.00  0.00            
ATOM   2718  C2A DPPCX 227     408.500 296.100  48.600  0.00  0.00            
ATOM   2719  C3A DPPCX 227     410.500 298.100  51.200  0.00  0.00            
ATOM   2720  C4A DPPCX 227     413.700 302.000  51.600  0.00  0.00            
ATOM   2721  C1B DPPCX 227     402.900 298.700  46.400  0.00  0.00            
ATOM   2722  C2B DPPCX 227     404.400 299.200  50.600  0.00  0.00            
ATOM   2723  C3B DPPCX 227     406.200 296.700  53.300  0.00  0.00            
ATOM   2724  C4B DPPCX 227     405.100 295.000  57.300  0.00  0.00            
ATOM   2725  NC3 DPPCX 228     325.100 231.600  42.300  0.00  0.00            
ATOM   2726  PO4 DPPCX 228     325.000 227.100  43.100  0.00  0.00            
ATOM   2727  GL1 DPPCX 228     327.400 228.000  46.800  0.00  0.00            
ATOM   2728  GL2 DPPCX 228     325.900 230.400  47.900  0.00  0.00            
ATOM   2729  C1A DPPCX 228     328.500 226.600  50.600  0.00  0.00            
ATOM   2730  C2A DPPCX 228     327.900 225.900  54.900  0.00  0.00            
ATOM   2731  C3A DPPCX 228     326.300 228.200  58.600  0.00  0.00            
ATOM   2732  C4A DPPCX 228     325.400 228.500  62.000  0.00  0.00            
ATOM   2733  C1B DPPCX 228     325.800 230.200  51.800  0.00  0.00            
ATOM   2734  C2B DPPCX 228     327.400 230.900  55.000  0.00  0.00            
ATOM   2735  C3B DPPCX 228     326.200 233.100  59.100  0.00  0.00            
ATOM   2736  C4B DPPCX 228     327.500 233.100  63.300  0.00  0.00            
ATOM   2737  NC3 DPPCX 229     610.500-131.800  92.100  0.00  0.00            
ATOM   2738  PO4 DPPCX 229     613.700-131.300  87.900  0.00  0.00            
ATOM   2739  GL1 DPPCX 229     615.900-130.600  83.800  0.00  0.00            
ATOM   2740  GL2 DPPCX 229     619.200-133.000  83.500  0.00  0.00            
ATOM   2741  C1A DPPCX 229     616.100-128.200  81.300  0.00  0.00            
ATOM   2742  C2A DPPCX 229     615.400-127.400  76.900  0.00  0.00            
ATOM   2743  C3A DPPCX 229     615.400-126.500  72.400  0.00  0.00            
ATOM   2744  C4A DPPCX 229     614.900-128.100  67.200  0.00  0.00            
ATOM   2745  C1B DPPCX 229     621.100-132.000  79.400  0.00  0.00            
ATOM   2746  C2B DPPCX 229     621.000-131.700  75.300  0.00  0.00            
ATOM   2747  C3B DPPCX 229     617.400-131.300  74.600  0.00  0.00            
ATOM   2748  C4B DPPCX 229     614.600-132.400  70.800  0.00  0.00            
ATOM   2749  NC3 DPPCX 230     352.900 227.900  39.700  0.00  0.00            
ATOM   2750  PO4 DPPCX 230     352.600 231.500  43.400  0.00  0.00            
ATOM   2751  GL1 DPPCX 230     349.700 230.900  46.600  0.00  0.00            
ATOM   2752  GL2 DPPCX 230     348.600 233.900  48.300  0.00  0.00            
ATOM   2753  C1A DPPCX 230     348.900 230.000  51.200  0.00  0.00            
ATOM   2754  C2A DPPCX 230     348.500 230.000  55.800  0.00  0.00            
ATOM   2755  C3A DPPCX 230     347.900 231.400  59.700  0.00  0.00            
ATOM   2756  C4A DPPCX 230     349.500 232.600  63.800  0.00  0.00            
ATOM   2757  C1B DPPCX 230     347.900 234.700  52.900  0.00  0.00            
ATOM   2758  C2B DPPCX 230     346.300 234.600  56.500  0.00  0.00            
ATOM   2759  C3B DPPCX 230     343.300 233.600  60.300  0.00  0.00            
ATOM   2760  C4B DPPCX 230     345.000 234.400  64.900  0.00  0.00            
ATOM   2761  NC3 DPPCX 231     434.200 -13.200  49.000  0.00  0.00            
ATOM   2762  PO4 DPPCX 231     436.600  -9.900  47.300  0.00  0.00            
ATOM   2763  GL1 DPPCX 231     434.300  -9.800  52.400  0.00  0.00            
ATOM   2764  GL2 DPPCX 231     434.500  -8.900  55.800  0.00  0.00            
ATOM   2765  C1A DPPCX 231     431.700 -12.600  55.600  0.00  0.00            
ATOM   2766  C2A DPPCX 231     429.100 -12.800  60.000  0.00  0.00            
ATOM   2767  C3A DPPCX 231     429.600 -12.900  63.600  0.00  0.00            
ATOM   2768  C4A DPPCX 231     432.000 -13.900  67.300  0.00  0.00            
ATOM   2769  C1B DPPCX 231     434.100 -10.600  59.400  0.00  0.00            
ATOM   2770  C2B DPPCX 231     433.700 -10.300  63.900  0.00  0.00            
ATOM   2771  C3B DPPCX 231     437.000  -9.700  68.800  0.00  0.00            
ATOM   2772  C4B DPPCX 231     440.600 -10.500  69.000  0.00  0.00            
ATOM   2773  NC3 DPPCX 232     360.200 352.400  35.500  0.00  0.00            
ATOM   2774  PO4 DPPCX 232     360.600 348.900  36.600  0.00  0.00            
ATOM   2775  GL1 DPPCX 232     360.900 345.800  40.800  0.00  0.00            
ATOM   2776  GL2 DPPCX 232     361.400 343.000  39.800  0.00  0.00            
ATOM   2777  C1A DPPCX 232     365.200 344.000  43.100  0.00  0.00            
ATOM   2778  C2A DPPCX 232     365.800 344.600  47.300  0.00  0.00            
ATOM   2779  C3A DPPCX 232     368.900 346.400  49.600  0.00  0.00            
ATOM   2780  C4A DPPCX 232     369.800 348.700  54.100  0.00  0.00            
ATOM   2781  C1B DPPCX 232     361.000 343.100  45.000  0.00  0.00            
ATOM   2782  C2B DPPCX 232     360.700 344.500  48.700  0.00  0.00            
ATOM   2783  C3B DPPCX 232     362.800 346.900  51.000  0.00  0.00            
ATOM   2784  C4B DPPCX 232     363.200 346.300  56.100  0.00  0.00            
ATOM   2785  NC3 DPPCX 233     257.300 357.800  88.900  0.00  0.00            
ATOM   2786  PO4 DPPCX 233     259.600 357.900  84.700  0.00  0.00            
ATOM   2787  GL1 DPPCX 233     259.900 357.500  80.500  0.00  0.00            
ATOM   2788  GL2 DPPCX 233     262.500 359.700  79.800  0.00  0.00            
ATOM   2789  C1A DPPCX 233     259.600 355.800  75.600  0.00  0.00            
ATOM   2790  C2A DPPCX 233     257.700 355.600  71.800  0.00  0.00            
ATOM   2791  C3A DPPCX 233     254.300 356.900  69.300  0.00  0.00            
ATOM   2792  C4A DPPCX 233     251.900 359.500  67.400  0.00  0.00            
ATOM   2793  C1B DPPCX 233     264.300 359.800  76.400  0.00  0.00            
ATOM   2794  C2B DPPCX 233     263.000 358.900  71.800  0.00  0.00            
ATOM   2795  C3B DPPCX 233     263.300 359.800  68.000  0.00  0.00            
ATOM   2796  C4B DPPCX 233     264.600 359.800  63.200  0.00  0.00            
ATOM   2797  NC3 DPPCX 234     582.200 -58.900  47.600  0.00  0.00            
ATOM   2798  PO4 DPPCX 234     582.500 -63.400  45.200  0.00  0.00            
ATOM   2799  GL1 DPPCX 234     581.600 -64.200  49.300  0.00  0.00            
ATOM   2800  GL2 DPPCX 234     585.100 -65.300  49.900  0.00  0.00            
ATOM   2801  C1A DPPCX 234     582.000 -63.800  53.600  0.00  0.00            
ATOM   2802  C2A DPPCX 234     580.400 -62.000  56.900  0.00  0.00            
ATOM   2803  C3A DPPCX 234     580.200 -62.400  61.000  0.00  0.00            
ATOM   2804  C4A DPPCX 234     582.100 -60.700  64.700  0.00  0.00            
ATOM   2805  C1B DPPCX 234     586.700 -64.900  54.000  0.00  0.00            
ATOM   2806  C2B DPPCX 234     586.100 -64.100  58.600  0.00  0.00            
ATOM   2807  C3B DPPCX 234     586.700 -62.300  62.700  0.00  0.00            
ATOM   2808  C4B DPPCX 234     586.500 -59.400  67.500  0.00  0.00            
ATOM   2809  NC3 DPPCX 235     348.700 252.800  34.100  0.00  0.00            
ATOM   2810  PO4 DPPCX 235     346.800 250.400  38.300  0.00  0.00            
ATOM   2811  GL1 DPPCX 235     347.900 249.600  42.200  0.00  0.00            
ATOM   2812  GL2 DPPCX 235     348.100 246.300  43.300  0.00  0.00            
ATOM   2813  C1A DPPCX 235     350.600 248.900  45.900  0.00  0.00            
ATOM   2814  C2A DPPCX 235     351.500 246.700  49.300  0.00  0.00            
ATOM   2815  C3A DPPCX 235     350.600 246.200  53.800  0.00  0.00            
ATOM   2816  C4A DPPCX 235     348.900 244.400  57.100  0.00  0.00            
ATOM   2817  C1B DPPCX 235     347.900 242.900  47.500  0.00  0.00            
ATOM   2818  C2B DPPCX 235     349.600 241.600  52.100  0.00  0.00            
ATOM   2819  C3B DPPCX 235     348.300 239.500  56.000  0.00  0.00            
ATOM   2820  C4B DPPCX 235     347.800 236.800  60.500  0.00  0.00            
ATOM   2821  NC3 DPPCX 236     590.700   1.900  40.500  0.00  0.00            
ATOM   2822  PO4 DPPCX 236     588.300  -1.400  43.000  0.00  0.00            
ATOM   2823  GL1 DPPCX 236     589.900   1.600  47.700  0.00  0.00            
ATOM   2824  GL2 DPPCX 236     588.000   0.800  50.900  0.00  0.00            
ATOM   2825  C1A DPPCX 236     592.100   0.500  53.100  0.00  0.00            
ATOM   2826  C2A DPPCX 236     592.800  -0.100  56.800  0.00  0.00            
ATOM   2827  C3A DPPCX 236     594.800  -1.300  60.600  0.00  0.00            
ATOM   2828  C4A DPPCX 236     593.200   0.200  64.100  0.00  0.00            
ATOM   2829  C1B DPPCX 236     587.500   1.000  55.300  0.00  0.00            
ATOM   2830  C2B DPPCX 236     587.100   1.400  59.700  0.00  0.00            
ATOM   2831  C3B DPPCX 236     587.600  -0.300  64.100  0.00  0.00            
ATOM   2832  C4B DPPCX 236     589.800   0.600  67.900  0.00  0.00            
ATOM   2833  NC3 DPPCX 237     529.100 185.700  83.800  0.00  0.00            
ATOM   2834  PO4 DPPCX 237     529.500 184.200  79.100  0.00  0.00            
ATOM   2835  GL1 DPPCX 237     533.400 183.800  75.800  0.00  0.00            
ATOM   2836  GL2 DPPCX 237     531.400 181.200  74.100  0.00  0.00            
ATOM   2837  C1A DPPCX 237     534.600 183.600  71.200  0.00  0.00            
ATOM   2838  C2A DPPCX 237     532.900 182.400  67.500  0.00  0.00            
ATOM   2839  C3A DPPCX 237     532.600 181.400  63.600  0.00  0.00            
ATOM   2840  C4A DPPCX 237     533.300 180.500  59.000  0.00  0.00            
ATOM   2841  C1B DPPCX 237     532.900 177.900  70.400  0.00  0.00            
ATOM   2842  C2B DPPCX 237     532.400 176.600  66.800  0.00  0.00            
ATOM   2843  C3B DPPCX 237     530.700 176.100  62.600  0.00  0.00            
ATOM   2844  C4B DPPCX 237     528.000 177.700  59.400  0.00  0.00            
ATOM   2845  NC3 DPPCX 238     432.000 302.400  80.900  0.00  0.00            
ATOM   2846  PO4 DPPCX 238     431.700 303.700  76.300  0.00  0.00            
ATOM   2847  GL1 DPPCX 238     429.000 301.100  74.800  0.00  0.00            
ATOM   2848  GL2 DPPCX 238     425.500 302.000  74.800  0.00  0.00            
ATOM   2849  C1A DPPCX 238     429.400 301.100  70.400  0.00  0.00            
ATOM   2850  C2A DPPCX 238     429.400 298.900  67.400  0.00  0.00            
ATOM   2851  C3A DPPCX 238     428.600 297.200  64.500  0.00  0.00            
ATOM   2852  C4A DPPCX 238     428.100 294.700  61.100  0.00  0.00            
ATOM   2853  C1B DPPCX 238     424.300 301.200  70.300  0.00  0.00            
ATOM   2854  C2B DPPCX 238     423.100 297.000  67.200  0.00  0.00            
ATOM   2855  C3B DPPCX 238     421.900 293.700  64.300  0.00  0.00            
ATOM   2856  C4B DPPCX 238     419.900 295.900  59.900  0.00  0.00            
ATOM   2857  NC3 DPPCX 239     337.000 125.500  42.900  0.00  0.00            
ATOM   2858  PO4 DPPCX 239     333.400 126.700  39.800  0.00  0.00            
ATOM   2859  GL1 DPPCX 239     331.700 126.500  43.300  0.00  0.00            
ATOM   2860  GL2 DPPCX 239     332.900 124.900  45.600  0.00  0.00            
ATOM   2861  C1A DPPCX 239     330.600 129.000  48.200  0.00  0.00            
ATOM   2862  C2A DPPCX 239     326.800 129.500  50.700  0.00  0.00            
ATOM   2863  C3A DPPCX 239     325.600 127.600  53.900  0.00  0.00            
ATOM   2864  C4A DPPCX 239     326.400 126.300  58.700  0.00  0.00            
ATOM   2865  C1B DPPCX 239     334.400 124.600  50.000  0.00  0.00            
ATOM   2866  C2B DPPCX 239     335.600 125.500  54.400  0.00  0.00            
ATOM   2867  C3B DPPCX 239     336.000 126.300  58.500  0.00  0.00            
ATOM   2868  C4B DPPCX 239     333.100 125.300  61.700  0.00  0.00            
ATOM   2869  NC3 DPPCX 240     498.500 -88.600  97.600  0.00  0.00            
ATOM   2870  PO4 DPPCX 240     496.000 -89.700  93.500  0.00  0.00            
ATOM   2871  GL1 DPPCX 240     493.900 -90.200  88.900  0.00  0.00            
ATOM   2872  GL2 DPPCX 240     493.300 -87.300  87.900  0.00  0.00            
ATOM   2873  C1A DPPCX 240     494.900 -90.600  84.300  0.00  0.00            
ATOM   2874  C2A DPPCX 240     496.300 -91.000  79.300  0.00  0.00            
ATOM   2875  C3A DPPCX 240     495.300 -92.000  75.600  0.00  0.00            
ATOM   2876  C4A DPPCX 240     493.800 -90.900  71.900  0.00  0.00            
ATOM   2877  C1B DPPCX 240     492.500 -84.800  84.400  0.00  0.00            
ATOM   2878  C2B DPPCX 240     492.100 -84.500  80.100  0.00  0.00            
ATOM   2879  C3B DPPCX 240     491.800 -81.900  76.800  0.00  0.00            
ATOM   2880  C4B DPPCX 240     493.400 -79.800  73.400  0.00  0.00            
ATOM   2881  NC3 DPPCX 241     539.800 -59.300  94.700  0.00  0.00            
ATOM   2882  PO4 DPPCX 241     543.700 -58.800  94.200  0.00  0.00            
ATOM   2883  GL1 DPPCX 241     542.200 -59.300  90.100  0.00  0.00            
ATOM   2884  GL2 DPPCX 241     540.500 -61.000  90.200  0.00  0.00            
ATOM   2885  C1A DPPCX 241     541.400 -57.400  86.300  0.00  0.00            
ATOM   2886  C2A DPPCX 241     542.200 -59.100  82.600  0.00  0.00            
ATOM   2887  C3A DPPCX 241     542.300 -59.900  78.900  0.00  0.00            
ATOM   2888  C4A DPPCX 241     543.600 -59.500  74.800  0.00  0.00            
ATOM   2889  C1B DPPCX 241     538.900 -62.200  86.700  0.00  0.00            
ATOM   2890  C2B DPPCX 241     539.600 -63.300  82.400  0.00  0.00            
ATOM   2891  C3B DPPCX 241     539.500 -63.800  79.000  0.00  0.00            
ATOM   2892  C4B DPPCX 241     539.400 -62.300  74.800  0.00  0.00            
ATOM   2893  NC3 DPPCX 242     296.200 414.100  35.700  0.00  0.00            
ATOM   2894  PO4 DPPCX 242     296.500 409.700  36.900  0.00  0.00            
ATOM   2895  GL1 DPPCX 242     298.500 409.000  40.200  0.00  0.00            
ATOM   2896  GL2 DPPCX 242     301.300 408.200  39.700  0.00  0.00            
ATOM   2897  C1A DPPCX 242     298.000 407.700  44.300  0.00  0.00            
ATOM   2898  C2A DPPCX 242     299.500 406.400  47.600  0.00  0.00            
ATOM   2899  C3A DPPCX 242     300.900 404.200  52.000  0.00  0.00            
ATOM   2900  C4A DPPCX 242     301.200 403.700  56.200  0.00  0.00            
ATOM   2901  C1B DPPCX 242     303.000 406.500  43.300  0.00  0.00            
ATOM   2902  C2B DPPCX 242     304.100 405.600  47.700  0.00  0.00            
ATOM   2903  C3B DPPCX 242     306.700 404.800  51.200  0.00  0.00            
ATOM   2904  C4B DPPCX 242     307.200 404.400  56.300  0.00  0.00            
ATOM   2905  NC3 DPPCX 243     306.900 428.000  80.900  0.00  0.00            
ATOM   2906  PO4 DPPCX 243     303.100 429.500  81.100  0.00  0.00            
ATOM   2907  GL1 DPPCX 243     301.500 432.600  77.900  0.00  0.00            
ATOM   2908  GL2 DPPCX 243     302.800 434.500  76.400  0.00  0.00            
ATOM   2909  C1A DPPCX 243     298.300 435.700  75.300  0.00  0.00            
ATOM   2910  C2A DPPCX 243     297.600 436.600  70.900  0.00  0.00            
ATOM   2911  C3A DPPCX 243     297.100 439.300  68.700  0.00  0.00            
ATOM   2912  C4A DPPCX 243     296.200 439.600  64.100  0.00  0.00            
ATOM   2913  C1B DPPCX 243     302.400 435.300  72.000  0.00  0.00            
ATOM   2914  C2B DPPCX 243     302.300 440.100  69.800  0.00  0.00            
ATOM   2915  C3B DPPCX 243     300.300 442.600  67.800  0.00  0.00            
ATOM   2916  C4B DPPCX 243     299.000 444.500  64.500  0.00  0.00            
ATOM   2917  NC3 DPPCX 244     373.100 238.000  92.800  0.00  0.00            
ATOM   2918  PO4 DPPCX 244     372.800 234.600  89.900  0.00  0.00            
ATOM   2919  GL1 DPPCX 244     369.600 233.400  87.200  0.00  0.00            
ATOM   2920  GL2 DPPCX 244     366.400 233.800  88.800  0.00  0.00            
ATOM   2921  C1A DPPCX 244     369.700 232.800  83.100  0.00  0.00            
ATOM   2922  C2A DPPCX 244     370.000 234.300  78.400  0.00  0.00            
ATOM   2923  C3A DPPCX 244     373.400 235.200  76.500  0.00  0.00            
ATOM   2924  C4A DPPCX 244     374.900 234.800  71.000  0.00  0.00            
ATOM   2925  C1B DPPCX 244     365.400 233.000  85.100  0.00  0.00            
ATOM   2926  C2B DPPCX 244     364.500 231.400  80.400  0.00  0.00            
ATOM   2927  C3B DPPCX 244     362.400 230.000  76.900  0.00  0.00            
ATOM   2928  C4B DPPCX 244     362.500 230.400  72.400  0.00  0.00            
ATOM   2929  NC3 DPPCX 245     155.900 323.800  88.200  0.00  0.00            
ATOM   2930  PO4 DPPCX 245     157.000 328.300  87.400  0.00  0.00            
ATOM   2931  GL1 DPPCX 245     156.500 329.900  83.600  0.00  0.00            
ATOM   2932  GL2 DPPCX 245     159.200 333.100  83.500  0.00  0.00            
ATOM   2933  C1A DPPCX 245     156.700 330.600  79.300  0.00  0.00            
ATOM   2934  C2A DPPCX 245     157.200 332.600  75.900  0.00  0.00            
ATOM   2935  C3A DPPCX 245     155.200 336.000  73.100  0.00  0.00            
ATOM   2936  C4A DPPCX 245     154.100 336.500  68.000  0.00  0.00            
ATOM   2937  C1B DPPCX 245     158.300 335.700  80.100  0.00  0.00            
ATOM   2938  C2B DPPCX 245     156.800 337.200  77.500  0.00  0.00            
ATOM   2939  C3B DPPCX 245     152.500 338.800  75.500  0.00  0.00            
ATOM   2940  C4B DPPCX 245     152.600 340.400  71.600  0.00  0.00            
ATOM   2941  NC3 DPPCX 246     363.100  48.600  42.600  0.00  0.00            
ATOM   2942  PO4 DPPCX 246     359.500  47.100  41.800  0.00  0.00            
ATOM   2943  GL1 DPPCX 246     359.100  48.800  46.300  0.00  0.00            
ATOM   2944  GL2 DPPCX 246     358.200  51.600  48.000  0.00  0.00            
ATOM   2945  C1A DPPCX 246     360.700  48.200  51.300  0.00  0.00            
ATOM   2946  C2A DPPCX 246     359.800  49.300  55.100  0.00  0.00            
ATOM   2947  C3A DPPCX 246     357.900  48.900  58.300  0.00  0.00            
ATOM   2948  C4A DPPCX 246     358.000  52.300  61.800  0.00  0.00            
ATOM   2949  C1B DPPCX 246     357.800  53.300  51.900  0.00  0.00            
ATOM   2950  C2B DPPCX 246     356.700  53.600  55.800  0.00  0.00            
ATOM   2951  C3B DPPCX 246     354.000  55.200  59.000  0.00  0.00            
ATOM   2952  C4B DPPCX 246     350.700  57.100  60.400  0.00  0.00            
ATOM   2953  NC3 DPPCX 247     271.300 164.700  83.000  0.00  0.00            
ATOM   2954  PO4 DPPCX 247     275.000 166.000  81.000  0.00  0.00            
ATOM   2955  GL1 DPPCX 247     278.900 164.900  77.700  0.00  0.00            
ATOM   2956  GL2 DPPCX 247     282.400 166.100  77.800  0.00  0.00            
ATOM   2957  C1A DPPCX 247     280.300 163.500  74.200  0.00  0.00            
ATOM   2958  C2A DPPCX 247     280.500 164.100  69.700  0.00  0.00            
ATOM   2959  C3A DPPCX 247     281.900 160.400  66.400  0.00  0.00            
ATOM   2960  C4A DPPCX 247     280.100 156.500  63.100  0.00  0.00            
ATOM   2961  C1B DPPCX 247     284.200 167.600  74.400  0.00  0.00            
ATOM   2962  C2B DPPCX 247     284.100 167.100  70.300  0.00  0.00            
ATOM   2963  C3B DPPCX 247     282.300 166.300  65.800  0.00  0.00            
ATOM   2964  C4B DPPCX 247     284.200 164.100  63.300  0.00  0.00            
ATOM   2965  NC3 DPPCX 248     510.600 273.500  35.800  0.00  0.00            
ATOM   2966  PO4 DPPCX 248     506.400 274.600  36.000  0.00  0.00            
ATOM   2967  GL1 DPPCX 248     507.300 273.600  41.200  0.00  0.00            
ATOM   2968  GL2 DPPCX 248     506.900 270.400  42.900  0.00  0.00            
ATOM   2969  C1A DPPCX 248     510.700 272.600  45.400  0.00  0.00            
ATOM   2970  C2A DPPCX 248     512.300 268.300  47.800  0.00  0.00            
ATOM   2971  C3A DPPCX 248     510.800 265.600  51.300  0.00  0.00            
ATOM   2972  C4A DPPCX 248     509.400 263.600  54.700  0.00  0.00            
ATOM   2973  C1B DPPCX 248     506.800 269.900  46.700  0.00  0.00            
ATOM   2974  C2B DPPCX 248     506.700 268.900  50.100  0.00  0.00            
ATOM   2975  C3B DPPCX 248     505.300 266.700  54.300  0.00  0.00            
ATOM   2976  C4B DPPCX 248     503.800 264.900  57.200  0.00  0.00            
ATOM   2977  NC3 DPPCX 249     383.600 287.300  38.800  0.00  0.00            
ATOM   2978  PO4 DPPCX 249     386.800 289.600  38.800  0.00  0.00            
ATOM   2979  GL1 DPPCX 249     385.800 290.800  43.700  0.00  0.00            
ATOM   2980  GL2 DPPCX 249     383.400 289.000  44.900  0.00  0.00            
ATOM   2981  C1A DPPCX 249     386.500 292.300  47.800  0.00  0.00            
ATOM   2982  C2A DPPCX 249     384.800 293.800  52.600  0.00  0.00            
ATOM   2983  C3A DPPCX 249     388.100 295.500  56.900  0.00  0.00            
ATOM   2984  C4A DPPCX 249     390.300 297.200  62.000  0.00  0.00            
ATOM   2985  C1B DPPCX 249     381.400 290.500  48.200  0.00  0.00            
ATOM   2986  C2B DPPCX 249     380.100 289.800  52.200  0.00  0.00            
ATOM   2987  C3B DPPCX 249     379.500 288.500  56.500  0.00  0.00            
ATOM   2988  C4B DPPCX 249     378.300 288.100  60.700  0.00  0.00            
ATOM   2989  NC3 DPPCX 250     329.800  86.700  86.100  0.00  0.00            
ATOM   2990  PO4 DPPCX 250     326.100  86.800  82.700  0.00  0.00            
ATOM   2991  GL1 DPPCX 250     326.600  89.200  79.500  0.00  0.00            
ATOM   2992  GL2 DPPCX 250     330.200  88.600  78.600  0.00  0.00            
ATOM   2993  C1A DPPCX 250     325.800  89.200  75.000  0.00  0.00            
ATOM   2994  C2A DPPCX 250     320.600  88.800  73.700  0.00  0.00            
ATOM   2995  C3A DPPCX 250     317.900  91.600  70.700  0.00  0.00            
ATOM   2996  C4A DPPCX 250     315.800  94.400  68.300  0.00  0.00            
ATOM   2997  C1B DPPCX 250     332.600  88.700  74.600  0.00  0.00            
ATOM   2998  C2B DPPCX 250     333.200  89.800  70.100  0.00  0.00            
ATOM   2999  C3B DPPCX 250     331.800  90.500  66.000  0.00  0.00            
ATOM   3000  C4B DPPCX 250     331.300  89.800  61.700  0.00  0.00            
ATOM   3001  NC3 DPPCX 251     408.600 124.300  42.300  0.00  0.00            
ATOM   3002  PO4 DPPCX 251     408.900 128.400  43.600  0.00  0.00            
ATOM   3003  GL1 DPPCX 251     406.200 127.200  46.100  0.00  0.00            
ATOM   3004  GL2 DPPCX 251     407.000 126.200  49.100  0.00  0.00            
ATOM   3005  C1A DPPCX 251     402.900 128.000  48.600  0.00  0.00            
ATOM   3006  C2A DPPCX 251     400.000 127.700  51.300  0.00  0.00            
ATOM   3007  C3A DPPCX 251     397.000 128.800  54.300  0.00  0.00            
ATOM   3008  C4A DPPCX 251     394.100 127.200  57.600  0.00  0.00            
ATOM   3009  C1B DPPCX 251     409.100 125.400  53.300  0.00  0.00            
ATOM   3010  C2B DPPCX 251     411.500 127.100  56.400  0.00  0.00            
ATOM   3011  C3B DPPCX 251     411.400 128.400  59.800  0.00  0.00            
ATOM   3012  C4B DPPCX 251     409.500 127.000  63.500  0.00  0.00            
ATOM   3013  NC3 DPPCX 252     524.900-143.600  91.800  0.00  0.00            
ATOM   3014  PO4 DPPCX 252     525.800-145.500  87.500  0.00  0.00            
ATOM   3015  GL1 DPPCX 252     528.100-146.900  83.700  0.00  0.00            
ATOM   3016  GL2 DPPCX 252     530.500-146.000  84.400  0.00  0.00            
ATOM   3017  C1A DPPCX 252     527.800-146.800  78.700  0.00  0.00            
ATOM   3018  C2A DPPCX 252     528.100-146.400  74.400  0.00  0.00            
ATOM   3019  C3A DPPCX 252     526.600-149.700  72.300  0.00  0.00            
ATOM   3020  C4A DPPCX 252     526.800-152.400  69.000  0.00  0.00            
ATOM   3021  C1B DPPCX 252     532.500-146.500  80.500  0.00  0.00            
ATOM   3022  C2B DPPCX 252     533.400-146.600  76.200  0.00  0.00            
ATOM   3023  C3B DPPCX 252     534.000-146.100  71.500  0.00  0.00            
ATOM   3024  C4B DPPCX 252     534.900-145.600  67.200  0.00  0.00            
ATOM   3025  NC3 DPPCX 253     366.500  25.800  42.400  0.00  0.00            
ATOM   3026  PO4 DPPCX 253     363.400  27.400  43.500  0.00  0.00            
ATOM   3027  GL1 DPPCX 253     363.700  26.100  47.000  0.00  0.00            
ATOM   3028  GL2 DPPCX 253     367.200  26.200  47.700  0.00  0.00            
ATOM   3029  C1A DPPCX 253     360.500  27.900  50.600  0.00  0.00            
ATOM   3030  C2A DPPCX 253     360.400  28.500  53.900  0.00  0.00            
ATOM   3031  C3A DPPCX 253     361.300  29.500  58.400  0.00  0.00            
ATOM   3032  C4A DPPCX 253     358.300  29.900  62.400  0.00  0.00            
ATOM   3033  C1B DPPCX 253     365.900  26.100  51.400  0.00  0.00            
ATOM   3034  C2B DPPCX 253     364.900  26.400  56.500  0.00  0.00            
ATOM   3035  C3B DPPCX 253     366.200  26.600  61.300  0.00  0.00            
ATOM   3036  C4B DPPCX 253     363.800  29.400  63.400  0.00  0.00            
ATOM   3037  NC3 DPPCX 254     376.600  36.000  87.000  0.00  0.00            
ATOM   3038  PO4 DPPCX 254     375.700  40.800  85.300  0.00  0.00            
ATOM   3039  GL1 DPPCX 254     374.900  40.900  81.200  0.00  0.00            
ATOM   3040  GL2 DPPCX 254     377.400  41.900  78.500  0.00  0.00            
ATOM   3041  C1A DPPCX 254     374.900  37.300  79.800  0.00  0.00            
ATOM   3042  C2A DPPCX 254     378.700  36.500  78.400  0.00  0.00            
ATOM   3043  C3A DPPCX 254     379.900  36.600  74.200  0.00  0.00            
ATOM   3044  C4A DPPCX 254     380.700  35.100  70.500  0.00  0.00            
ATOM   3045  C1B DPPCX 254     375.300  39.700  75.400  0.00  0.00            
ATOM   3046  C2B DPPCX 254     373.900  40.300  70.500  0.00  0.00            
ATOM   3047  C3B DPPCX 254     373.400  40.500  66.700  0.00  0.00            
ATOM   3048  C4B DPPCX 254     376.200  42.800  64.400  0.00  0.00            
ATOM   3049  NC3 DPPCX 255     247.500 238.900  37.200  0.00  0.00            
ATOM   3050  PO4 DPPCX 255     243.600 238.400  36.000  0.00  0.00            
ATOM   3051  GL1 DPPCX 255     242.800 239.000  40.900  0.00  0.00            
ATOM   3052  GL2 DPPCX 255     242.400 242.700  42.700  0.00  0.00            
ATOM   3053  C1A DPPCX 255     244.000 238.400  45.200  0.00  0.00            
ATOM   3054  C2A DPPCX 255     244.500 239.000  48.700  0.00  0.00            
ATOM   3055  C3A DPPCX 255     246.200 239.700  52.600  0.00  0.00            
ATOM   3056  C4A DPPCX 255     248.900 238.500  56.300  0.00  0.00            
ATOM   3057  C1B DPPCX 255     242.100 243.300  47.000  0.00  0.00            
ATOM   3058  C2B DPPCX 255     242.100 242.600  51.700  0.00  0.00            
ATOM   3059  C3B DPPCX 255     243.400 241.400  56.300  0.00  0.00            
ATOM   3060  C4B DPPCX 255     244.300 244.400  59.200  0.00  0.00            
ATOM   3061  NC3 DPPCX 256     367.900 189.600  49.100  0.00  0.00            
ATOM   3062  PO4 DPPCX 256     366.800 185.700  50.600  0.00  0.00            
ATOM   3063  GL1 DPPCX 256     365.800 186.600  54.900  0.00  0.00            
ATOM   3064  GL2 DPPCX 256     362.300 186.700  53.600  0.00  0.00            
ATOM   3065  C1A DPPCX 256     363.800 186.600  59.500  0.00  0.00            
ATOM   3066  C2A DPPCX 256     362.000 187.300  63.200  0.00  0.00            
ATOM   3067  C3A DPPCX 256     360.900 186.700  67.100  0.00  0.00            
ATOM   3068  C4A DPPCX 256     357.600 186.600  70.100  0.00  0.00            
ATOM   3069  C1B DPPCX 256     358.900 186.600  56.000  0.00  0.00            
ATOM   3070  C2B DPPCX 256     357.500 187.700  61.000  0.00  0.00            
ATOM   3071  C3B DPPCX 256     357.000 189.200  64.600  0.00  0.00            
ATOM   3072  C4B DPPCX 256     355.700 191.000  68.800  0.00  0.00            
ATOM   3073  NC3 DPPCX 257     281.500 247.700  38.100  0.00  0.00            
ATOM   3074  PO4 DPPCX 257     280.000 247.900  41.200  0.00  0.00            
ATOM   3075  GL1 DPPCX 257     278.700 250.900  44.800  0.00  0.00            
ATOM   3076  GL2 DPPCX 257     277.500 249.400  45.900  0.00  0.00            
ATOM   3077  C1A DPPCX 257     280.400 251.500  49.000  0.00  0.00            
ATOM   3078  C2A DPPCX 257     282.600 249.000  51.800  0.00  0.00            
ATOM   3079  C3A DPPCX 257     282.300 246.300  55.900  0.00  0.00            
ATOM   3080  C4A DPPCX 257     281.900 243.700  59.600  0.00  0.00            
ATOM   3081  C1B DPPCX 257     275.500 251.000  48.800  0.00  0.00            
ATOM   3082  C2B DPPCX 257     275.700 253.100  52.400  0.00  0.00            
ATOM   3083  C3B DPPCX 257     273.300 256.400  55.200  0.00  0.00            
ATOM   3084  C4B DPPCX 257     269.600 257.400  57.200  0.00  0.00            
ATOM   3085  NC3 DPPCX 258     459.000-113.800  51.900  0.00  0.00            
ATOM   3086  PO4 DPPCX 258     463.700-112.600  51.500  0.00  0.00            
ATOM   3087  GL1 DPPCX 258     463.800-110.800  56.200  0.00  0.00            
ATOM   3088  GL2 DPPCX 258     461.100-108.600  57.100  0.00  0.00            
ATOM   3089  C1A DPPCX 258     465.300-110.400  60.300  0.00  0.00            
ATOM   3090  C2A DPPCX 258     466.300-110.900  64.700  0.00  0.00            
ATOM   3091  C3A DPPCX 258     469.100-110.600  68.600  0.00  0.00            
ATOM   3092  C4A DPPCX 258     469.700-110.800  72.900  0.00  0.00            
ATOM   3093  C1B DPPCX 258     461.400-108.200  61.500  0.00  0.00            
ATOM   3094  C2B DPPCX 258     462.700-107.800  67.000  0.00  0.00            
ATOM   3095  C3B DPPCX 258     461.400-108.600  71.200  0.00  0.00            
ATOM   3096  C4B DPPCX 258     461.000-111.200  75.900  0.00  0.00            
ATOM   3097  NC3 DPPCX 259     480.100 -52.600  95.300  0.00  0.00            
ATOM   3098  PO4 DPPCX 259     483.400 -50.500  97.900  0.00  0.00            
ATOM   3099  GL1 DPPCX 259     484.000 -49.200  93.800  0.00  0.00            
ATOM   3100  GL2 DPPCX 259     483.600 -52.000  92.200  0.00  0.00            
ATOM   3101  C1A DPPCX 259     482.400 -48.100  89.700  0.00  0.00            
ATOM   3102  C2A DPPCX 259     481.600 -47.600  84.700  0.00  0.00            
ATOM   3103  C3A DPPCX 259     477.600 -47.500  81.900  0.00  0.00            
ATOM   3104  C4A DPPCX 259     474.700 -45.800  79.500  0.00  0.00            
ATOM   3105  C1B DPPCX 259     482.500 -53.400  88.600  0.00  0.00            
ATOM   3106  C2B DPPCX 259     481.700 -52.200  84.200  0.00  0.00            
ATOM   3107  C3B DPPCX 259     480.600 -51.200  79.400  0.00  0.00            
ATOM   3108  C4B DPPCX 259     478.100 -48.600  77.000  0.00  0.00            
ATOM   3109  NC3 DPPCX 260     295.600 223.200  89.400  0.00  0.00            
ATOM   3110  PO4 DPPCX 260     294.700 221.300  85.600  0.00  0.00            
ATOM   3111  GL1 DPPCX 260     294.800 223.800  81.000  0.00  0.00            
ATOM   3112  GL2 DPPCX 260     292.300 224.600  79.000  0.00  0.00            
ATOM   3113  C1A DPPCX 260     296.200 228.400  79.000  0.00  0.00            
ATOM   3114  C2A DPPCX 260     296.500 228.400  75.200  0.00  0.00            
ATOM   3115  C3A DPPCX 260     296.900 228.500  71.100  0.00  0.00            
ATOM   3116  C4A DPPCX 260     296.700 227.300  66.400  0.00  0.00            
ATOM   3117  C1B DPPCX 260     293.800 224.200  74.700  0.00  0.00            
ATOM   3118  C2B DPPCX 260     295.300 223.500  70.900  0.00  0.00            
ATOM   3119  C3B DPPCX 260     295.500 222.600  66.700  0.00  0.00            
ATOM   3120  C4B DPPCX 260     296.800 222.300  62.900  0.00  0.00            
ATOM   3121  NC3 DPPCX 261     269.000 196.800  79.200  0.00  0.00            
ATOM   3122  PO4 DPPCX 261     273.100 197.100  80.500  0.00  0.00            
ATOM   3123  GL1 DPPCX 261     273.100 197.900  76.300  0.00  0.00            
ATOM   3124  GL2 DPPCX 261     270.400 197.600  73.600  0.00  0.00            
ATOM   3125  C1A DPPCX 261     275.500 199.700  73.900  0.00  0.00            
ATOM   3126  C2A DPPCX 261     275.300 200.200  70.300  0.00  0.00            
ATOM   3127  C3A DPPCX 261     276.200 201.200  66.500  0.00  0.00            
ATOM   3128  C4A DPPCX 261     277.200 200.800  63.200  0.00  0.00            
ATOM   3129  C1B DPPCX 261     271.000 198.200  70.400  0.00  0.00            
ATOM   3130  C2B DPPCX 261     271.200 199.200  67.000  0.00  0.00            
ATOM   3131  C3B DPPCX 261     272.000 199.500  63.900  0.00  0.00            
ATOM   3132  C4B DPPCX 261     269.200 198.300  59.200  0.00  0.00            
ATOM   3133  NC3 DPPCX 262     422.900  72.800  40.400  0.00  0.00            
ATOM   3134  PO4 DPPCX 262     425.900  72.100  42.800  0.00  0.00            
ATOM   3135  GL1 DPPCX 262     428.200  72.800  46.800  0.00  0.00            
ATOM   3136  GL2 DPPCX 262     431.700  72.000  47.500  0.00  0.00            
ATOM   3137  C1A DPPCX 262     428.800  72.500  51.100  0.00  0.00            
ATOM   3138  C2A DPPCX 262     428.900  73.600  56.200  0.00  0.00            
ATOM   3139  C3A DPPCX 262     430.500  76.500  59.000  0.00  0.00            
ATOM   3140  C4A DPPCX 262     430.600  78.900  61.100  0.00  0.00            
ATOM   3141  C1B DPPCX 262     429.400  68.700  48.400  0.00  0.00            
ATOM   3142  C2B DPPCX 262     429.500  67.900  52.900  0.00  0.00            
ATOM   3143  C3B DPPCX 262     428.400  67.800  57.100  0.00  0.00            
ATOM   3144  C4B DPPCX 262     427.000  66.100  61.600  0.00  0.00            
ATOM   3145  NC3 DPPCX 263     693.400 -40.800  88.600  0.00  0.00            
ATOM   3146  PO4 DPPCX 263     689.500 -38.500  90.400  0.00  0.00            
ATOM   3147  GL1 DPPCX 263     689.300 -39.000  86.000  0.00  0.00            
ATOM   3148  GL2 DPPCX 263     690.000 -41.900  85.300  0.00  0.00            
ATOM   3149  C1A DPPCX 263     689.200 -37.800  80.400  0.00  0.00            
ATOM   3150  C2A DPPCX 263     690.000 -35.300  77.200  0.00  0.00            
ATOM   3151  C3A DPPCX 263     688.400 -33.000  73.500  0.00  0.00            
ATOM   3152  C4A DPPCX 263     689.500 -30.400  70.800  0.00  0.00            
ATOM   3153  C1B DPPCX 263     691.900 -41.500  82.000  0.00  0.00            
ATOM   3154  C2B DPPCX 263     691.200 -42.600  77.700  0.00  0.00            
ATOM   3155  C3B DPPCX 263     691.200 -43.100  73.300  0.00  0.00            
ATOM   3156  C4B DPPCX 263     692.300 -41.000  69.300  0.00  0.00            
ATOM   3157  NC3 DPPCX 264     350.800  95.400  83.200  0.00  0.00            
ATOM   3158  PO4 DPPCX 264     351.700  93.000  80.900  0.00  0.00            
ATOM   3159  GL1 DPPCX 264     353.300  92.300  76.900  0.00  0.00            
ATOM   3160  GL2 DPPCX 264     354.200  94.300  75.200  0.00  0.00            
ATOM   3161  C1A DPPCX 264     353.800  91.700  71.200  0.00  0.00            
ATOM   3162  C2A DPPCX 264     353.900  91.100  67.100  0.00  0.00            
ATOM   3163  C3A DPPCX 264     355.900  89.900  63.500  0.00  0.00            
ATOM   3164  C4A DPPCX 264     354.800  89.700  59.800  0.00  0.00            
ATOM   3165  C1B DPPCX 264     351.600  96.100  71.300  0.00  0.00            
ATOM   3166  C2B DPPCX 264     352.400  96.500  65.800  0.00  0.00            
ATOM   3167  C3B DPPCX 264     352.400  93.700  62.400  0.00  0.00            
ATOM   3168  C4B DPPCX 264     350.700  92.500  58.600  0.00  0.00            
ATOM   3169  NC3 DPPCX 265     436.300 -40.200  53.900  0.00  0.00            
ATOM   3170  PO4 DPPCX 265     433.300 -42.800  54.100  0.00  0.00            
ATOM   3171  GL1 DPPCX 265     431.800 -41.300  57.500  0.00  0.00            
ATOM   3172  GL2 DPPCX 265     429.300 -42.300  59.900  0.00  0.00            
ATOM   3173  C1A DPPCX 265     431.400 -38.600  61.800  0.00  0.00            
ATOM   3174  C2A DPPCX 265     429.900 -38.400  66.300  0.00  0.00            
ATOM   3175  C3A DPPCX 265     431.100 -39.200  70.400  0.00  0.00            
ATOM   3176  C4A DPPCX 265     434.000 -37.900  73.800  0.00  0.00            
ATOM   3177  C1B DPPCX 265     426.900 -41.000  63.800  0.00  0.00            
ATOM   3178  C2B DPPCX 265     426.300 -40.800  68.800  0.00  0.00            
ATOM   3179  C3B DPPCX 265     426.000 -41.600  72.500  0.00  0.00            
ATOM   3180  C4B DPPCX 265     427.400 -45.100  74.700  0.00  0.00            
ATOM   3181  NC3 DPPCX 266     516.100 -75.100  47.500  0.00  0.00            
ATOM   3182  PO4 DPPCX 266     519.600 -72.300  49.300  0.00  0.00            
ATOM   3183  GL1 DPPCX 266     519.900 -71.100  53.200  0.00  0.00            
ATOM   3184  GL2 DPPCX 266     516.900 -69.600  53.000  0.00  0.00            
ATOM   3185  C1A DPPCX 266     519.700 -70.900  57.800  0.00  0.00            
ATOM   3186  C2A DPPCX 266     520.000 -71.200  61.100  0.00  0.00            
ATOM   3187  C3A DPPCX 266     518.800 -71.900  64.200  0.00  0.00            
ATOM   3188  C4A DPPCX 266     517.400 -68.100  67.400  0.00  0.00            
ATOM   3189  C1B DPPCX 266     515.600 -68.300  56.200  0.00  0.00            
ATOM   3190  C2B DPPCX 266     515.400 -69.100  60.700  0.00  0.00            
ATOM   3191  C3B DPPCX 266     513.800 -70.800  63.500  0.00  0.00            
ATOM   3192  C4B DPPCX 266     512.600 -71.200  68.900  0.00  0.00            
ATOM   3193  NC3 DPPCX 267     674.700-101.700  88.100  0.00  0.00            
ATOM   3194  PO4 DPPCX 267     676.500 -98.300  86.200  0.00  0.00            
ATOM   3195  GL1 DPPCX 267     675.300 -98.700  82.200  0.00  0.00            
ATOM   3196  GL2 DPPCX 267     673.100-100.000  80.600  0.00  0.00            
ATOM   3197  C1A DPPCX 267     674.600 -96.500  77.800  0.00  0.00            
ATOM   3198  C2A DPPCX 267     673.600 -97.200  73.700  0.00  0.00            
ATOM   3199  C3A DPPCX 267     672.100 -98.300  70.000  0.00  0.00            
ATOM   3200  C4A DPPCX 267     672.100-100.900  67.100  0.00  0.00            
ATOM   3201  C1B DPPCX 267     671.200-100.200  77.300  0.00  0.00            
ATOM   3202  C2B DPPCX 267     669.400-100.600  74.000  0.00  0.00            
ATOM   3203  C3B DPPCX 267     667.700-102.100  70.100  0.00  0.00            
ATOM   3204  C4B DPPCX 267     667.600-103.000  65.900  0.00  0.00            
ATOM   3205  NC3 DPPCX 268     417.100 271.500  38.300  0.00  0.00            
ATOM   3206  PO4 DPPCX 268     415.400 268.100  37.700  0.00  0.00            
ATOM   3207  GL1 DPPCX 268     414.100 268.900  41.200  0.00  0.00            
ATOM   3208  GL2 DPPCX 268     411.300 266.900  42.800  0.00  0.00            
ATOM   3209  C1A DPPCX 268     417.300 269.100  45.200  0.00  0.00            
ATOM   3210  C2A DPPCX 268     417.400 268.700  49.600  0.00  0.00            
ATOM   3211  C3A DPPCX 268     417.900 269.000  52.900  0.00  0.00            
ATOM   3212  C4A DPPCX 268     418.700 268.000  56.700  0.00  0.00            
ATOM   3213  C1B DPPCX 268     412.800 266.500  47.400  0.00  0.00            
ATOM   3214  C2B DPPCX 268     413.500 266.300  51.300  0.00  0.00            
ATOM   3215  C3B DPPCX 268     413.300 266.800  56.400  0.00  0.00            
ATOM   3216  C4B DPPCX 268     415.800 267.500  60.800  0.00  0.00            
ATOM   3217  NC3 DPPCX 269     491.600 200.900  84.300  0.00  0.00            
ATOM   3218  PO4 DPPCX 269     488.400 199.100  86.700  0.00  0.00            
ATOM   3219  GL1 DPPCX 269     487.900 199.000  81.500  0.00  0.00            
ATOM   3220  GL2 DPPCX 269     485.900 196.600  80.600  0.00  0.00            
ATOM   3221  C1A DPPCX 269     489.000 200.900  76.700  0.00  0.00            
ATOM   3222  C2A DPPCX 269     488.200 201.000  71.700  0.00  0.00            
ATOM   3223  C3A DPPCX 269     488.900 199.100  66.800  0.00  0.00            
ATOM   3224  C4A DPPCX 269     488.300 200.700  61.900  0.00  0.00            
ATOM   3225  C1B DPPCX 269     484.000 194.300  77.200  0.00  0.00            
ATOM   3226  C2B DPPCX 269     483.800 193.900  72.700  0.00  0.00            
ATOM   3227  C3B DPPCX 269     484.100 194.200  68.000  0.00  0.00            
ATOM   3228  C4B DPPCX 269     484.500 196.000  64.200  0.00  0.00            
ATOM   3229  NC3 DPPCX 270     472.800 191.600  38.200  0.00  0.00            
ATOM   3230  PO4 DPPCX 270     473.100 193.000  41.300  0.00  0.00            
ATOM   3231  GL1 DPPCX 270     470.800 191.500  45.100  0.00  0.00            
ATOM   3232  GL2 DPPCX 270     467.400 191.300  45.100  0.00  0.00            
ATOM   3233  C1A DPPCX 270     470.300 191.600  48.700  0.00  0.00            
ATOM   3234  C2A DPPCX 270     469.000 192.600  52.300  0.00  0.00            
ATOM   3235  C3A DPPCX 270     469.200 193.000  56.300  0.00  0.00            
ATOM   3236  C4A DPPCX 270     468.200 192.500  60.600  0.00  0.00            
ATOM   3237  C1B DPPCX 270     464.800 193.000  49.200  0.00  0.00            
ATOM   3238  C2B DPPCX 270     464.500 193.500  54.700  0.00  0.00            
ATOM   3239  C3B DPPCX 270     464.900 195.800  57.800  0.00  0.00            
ATOM   3240  C4B DPPCX 270     465.800 196.400  62.700  0.00  0.00            
ATOM   3241  NC3 DPPCX 271     510.400 152.200  89.200  0.00  0.00            
ATOM   3242  PO4 DPPCX 271     510.100 154.600  85.400  0.00  0.00            
ATOM   3243  GL1 DPPCX 271     509.300 153.400  81.500  0.00  0.00            
ATOM   3244  GL2 DPPCX 271     511.300 155.900  79.000  0.00  0.00            
ATOM   3245  C1A DPPCX 271     509.000 152.500  76.900  0.00  0.00            
ATOM   3246  C2A DPPCX 271     510.700 152.400  73.000  0.00  0.00            
ATOM   3247  C3A DPPCX 271     511.100 151.100  69.200  0.00  0.00            
ATOM   3248  C4A DPPCX 271     511.600 149.700  64.200  0.00  0.00            
ATOM   3249  C1B DPPCX 271     511.100 157.900  75.300  0.00  0.00            
ATOM   3250  C2B DPPCX 271     509.900 156.600  70.800  0.00  0.00            
ATOM   3251  C3B DPPCX 271     509.400 156.800  67.100  0.00  0.00            
ATOM   3252  C4B DPPCX 271     508.900 155.300  62.900  0.00  0.00            
ATOM   3253  NC3 DPPCX 272     728.300 -49.300  84.300  0.00  0.00            
ATOM   3254  PO4 DPPCX 272     732.900 -49.300  84.000  0.00  0.00            
ATOM   3255  GL1 DPPCX 272     731.600 -48.300  79.400  0.00  0.00            
ATOM   3256  GL2 DPPCX 272     729.800 -50.900  78.800  0.00  0.00            
ATOM   3257  C1A DPPCX 272     731.200 -48.200  74.600  0.00  0.00            
ATOM   3258  C2A DPPCX 272     731.800 -49.600  70.500  0.00  0.00            
ATOM   3259  C3A DPPCX 272     733.400 -52.800  66.700  0.00  0.00            
ATOM   3260  C4A DPPCX 272     732.600 -55.000  63.000  0.00  0.00            
ATOM   3261  C1B DPPCX 272     729.300 -52.700  74.200  0.00  0.00            
ATOM   3262  C2B DPPCX 272     728.000 -53.600  69.900  0.00  0.00            
ATOM   3263  C3B DPPCX 272     728.800 -54.700  66.000  0.00  0.00            
ATOM   3264  C4B DPPCX 272     727.600 -57.600  63.500  0.00  0.00            
ATOM   3265  NC3 DPPCX 273     469.600 185.800  85.700  0.00  0.00            
ATOM   3266  PO4 DPPCX 273     473.600 187.700  84.300  0.00  0.00            
ATOM   3267  GL1 DPPCX 273     471.500 187.300  80.800  0.00  0.00            
ATOM   3268  GL2 DPPCX 273     472.200 189.800  80.000  0.00  0.00            
ATOM   3269  C1A DPPCX 273     471.300 185.700  77.000  0.00  0.00            
ATOM   3270  C2A DPPCX 273     470.800 185.600  72.600  0.00  0.00            
ATOM   3271  C3A DPPCX 273     469.300 186.100  68.600  0.00  0.00            
ATOM   3272  C4A DPPCX 273     470.400 183.800  64.400  0.00  0.00            
ATOM   3273  C1B DPPCX 273     471.700 190.300  75.500  0.00  0.00            
ATOM   3274  C2B DPPCX 273     469.800 190.200  71.300  0.00  0.00            
ATOM   3275  C3B DPPCX 273     470.700 192.400  68.300  0.00  0.00            
ATOM   3276  C4B DPPCX 273     471.600 194.500  64.200  0.00  0.00            
ATOM   3277  NC3 DPPCX 274     370.800 100.000  37.300  0.00  0.00            
ATOM   3278  PO4 DPPCX 274     368.600  96.200  36.300  0.00  0.00            
ATOM   3279  GL1 DPPCX 274     369.900  96.300  40.100  0.00  0.00            
ATOM   3280  GL2 DPPCX 274     373.800  96.400  39.400  0.00  0.00            
ATOM   3281  C1A DPPCX 274     371.300  96.200  43.900  0.00  0.00            
ATOM   3282  C2A DPPCX 274     373.100  96.700  47.700  0.00  0.00            
ATOM   3283  C3A DPPCX 274     374.600  97.600  52.600  0.00  0.00            
ATOM   3284  C4A DPPCX 274     374.000  96.900  56.800  0.00  0.00            
ATOM   3285  C1B DPPCX 274     376.500  98.000  43.400  0.00  0.00            
ATOM   3286  C2B DPPCX 274     377.500  99.700  46.800  0.00  0.00            
ATOM   3287  C3B DPPCX 274     378.600 100.200  51.600  0.00  0.00            
ATOM   3288  C4B DPPCX 274     377.200 100.900  55.300  0.00  0.00            
ATOM   3289  NC3 DPPCX 275     267.300 373.700  84.200  0.00  0.00            
ATOM   3290  PO4 DPPCX 275     271.800 374.200  84.100  0.00  0.00            
ATOM   3291  GL1 DPPCX 275     270.900 374.000  79.900  0.00  0.00            
ATOM   3292  GL2 DPPCX 275     267.100 375.100  79.800  0.00  0.00            
ATOM   3293  C1A DPPCX 275     273.000 373.700  75.800  0.00  0.00            
ATOM   3294  C2A DPPCX 275     274.100 373.100  71.200  0.00  0.00            
ATOM   3295  C3A DPPCX 275     272.800 372.900  67.300  0.00  0.00            
ATOM   3296  C4A DPPCX 275     272.000 374.300  62.900  0.00  0.00            
ATOM   3297  C1B DPPCX 275     268.400 376.800  75.600  0.00  0.00            
ATOM   3298  C2B DPPCX 275     268.500 376.600  71.100  0.00  0.00            
ATOM   3299  C3B DPPCX 275     268.100 376.900  66.200  0.00  0.00            
ATOM   3300  C4B DPPCX 275     267.200 376.300  61.600  0.00  0.00            
ATOM   3301  NC3 DPPCX 276     510.800 -94.300  92.300  0.00  0.00            
ATOM   3302  PO4 DPPCX 276     513.300 -92.600  91.100  0.00  0.00            
ATOM   3303  GL1 DPPCX 276     511.700 -90.600  87.400  0.00  0.00            
ATOM   3304  GL2 DPPCX 276     513.800 -87.300  88.400  0.00  0.00            
ATOM   3305  C1A DPPCX 276     509.700 -87.200  84.900  0.00  0.00            
ATOM   3306  C2A DPPCX 276     511.600 -85.200  82.400  0.00  0.00            
ATOM   3307  C3A DPPCX 276     512.800 -84.200  78.500  0.00  0.00            
ATOM   3308  C4A DPPCX 276     512.200 -85.500  75.200  0.00  0.00            
ATOM   3309  C1B DPPCX 276     515.300 -83.900  86.400  0.00  0.00            
ATOM   3310  C2B DPPCX 276     516.600 -83.200  82.000  0.00  0.00            
ATOM   3311  C3B DPPCX 276     517.100 -81.500  78.700  0.00  0.00            
ATOM   3312  C4B DPPCX 276     517.200 -83.500  75.700  0.00  0.00            
ATOM   3313  NC3 DPPCX 277     607.200  55.500  44.600  0.00  0.00            
ATOM   3314  PO4 DPPCX 277     603.100  56.200  48.600  0.00  0.00            
ATOM   3315  GL1 DPPCX 277     605.500  54.800  52.300  0.00  0.00            
ATOM   3316  GL2 DPPCX 277     606.800  51.900  52.600  0.00  0.00            
ATOM   3317  C1A DPPCX 277     605.700  56.300  56.100  0.00  0.00            
ATOM   3318  C2A DPPCX 277     607.200  56.100  60.100  0.00  0.00            
ATOM   3319  C3A DPPCX 277     607.100  55.600  63.500  0.00  0.00            
ATOM   3320  C4A DPPCX 277     610.700  56.500  65.200  0.00  0.00            
ATOM   3321  C1B DPPCX 277     608.500  51.900  55.800  0.00  0.00            
ATOM   3322  C2B DPPCX 277     610.400  51.000  60.400  0.00  0.00            
ATOM   3323  C3B DPPCX 277     609.900  51.400  64.500  0.00  0.00            
ATOM   3324  C4B DPPCX 277     608.100  52.800  68.100  0.00  0.00            
ATOM   3325  NC3 DPPCX 278     572.000  10.000  93.800  0.00  0.00            
ATOM   3326  PO4 DPPCX 278     572.800   7.600  90.100  0.00  0.00            
ATOM   3327  GL1 DPPCX 278     574.200   3.900  87.700  0.00  0.00            
ATOM   3328  GL2 DPPCX 278     578.200   3.100  87.000  0.00  0.00            
ATOM   3329  C1A DPPCX 278     574.900   2.300  82.800  0.00  0.00            
ATOM   3330  C2A DPPCX 278     574.000   2.600  78.500  0.00  0.00            
ATOM   3331  C3A DPPCX 278     573.700   3.100  74.600  0.00  0.00            
ATOM   3332  C4A DPPCX 278     573.500   3.700  70.200  0.00  0.00            
ATOM   3333  C1B DPPCX 278     579.500  -0.100  83.200  0.00  0.00            
ATOM   3334  C2B DPPCX 278     579.800   1.500  78.100  0.00  0.00            
ATOM   3335  C3B DPPCX 278     578.000   0.100  74.600  0.00  0.00            
ATOM   3336  C4B DPPCX 278     575.900  -1.300  71.400  0.00  0.00            
ATOM   3337  NC3 DPPCX 279     479.200 238.800  80.900  0.00  0.00            
ATOM   3338  PO4 DPPCX 279     477.100 242.600  79.400  0.00  0.00            
ATOM   3339  GL1 DPPCX 279     474.300 242.600  76.200  0.00  0.00            
ATOM   3340  GL2 DPPCX 279     472.200 244.900  76.200  0.00  0.00            
ATOM   3341  C1A DPPCX 279     474.500 242.600  72.000  0.00  0.00            
ATOM   3342  C2A DPPCX 279     473.200 242.400  68.300  0.00  0.00            
ATOM   3343  C3A DPPCX 279     470.100 242.800  64.300  0.00  0.00            
ATOM   3344  C4A DPPCX 279     470.700 242.700  59.800  0.00  0.00            
ATOM   3345  C1B DPPCX 279     473.300 247.000  72.800  0.00  0.00            
ATOM   3346  C2B DPPCX 279     473.600 247.600  68.700  0.00  0.00            
ATOM   3347  C3B DPPCX 279     475.400 246.300  64.500  0.00  0.00            
ATOM   3348  C4B DPPCX 279     476.400 245.200  59.900  0.00  0.00            
ATOM   3349  NC3 DPPCX 280     530.700 135.200  81.000  0.00  0.00            
ATOM   3350  PO4 DPPCX 280     528.100 132.900  84.600  0.00  0.00            
ATOM   3351  GL1 DPPCX 280     527.500 131.600  80.000  0.00  0.00            
ATOM   3352  GL2 DPPCX 280     525.200 129.700  77.900  0.00  0.00            
ATOM   3353  C1A DPPCX 280     528.000 133.400  75.200  0.00  0.00            
ATOM   3354  C2A DPPCX 280     524.000 131.200  73.400  0.00  0.00            
ATOM   3355  C3A DPPCX 280     524.700 128.600  70.700  0.00  0.00            
ATOM   3356  C4A DPPCX 280     525.100 126.800  66.700  0.00  0.00            
ATOM   3357  C1B DPPCX 280     525.300 126.000  75.100  0.00  0.00            
ATOM   3358  C2B DPPCX 280     526.100 124.500  72.000  0.00  0.00            
ATOM   3359  C3B DPPCX 280     528.900 122.400  68.700  0.00  0.00            
ATOM   3360  C4B DPPCX 280     530.400 123.900  64.900  0.00  0.00            
ATOM   3361  NC3 DPPCX 281     540.400-162.500  91.300  0.00  0.00            
ATOM   3362  PO4 DPPCX 281     540.500-166.200  92.200  0.00  0.00            
ATOM   3363  GL1 DPPCX 281     541.900-165.000  87.500  0.00  0.00            
ATOM   3364  GL2 DPPCX 281     543.600-167.400  86.000  0.00  0.00            
ATOM   3365  C1A DPPCX 281     544.400-163.000  84.500  0.00  0.00            
ATOM   3366  C2A DPPCX 281     547.300-163.100  81.300  0.00  0.00            
ATOM   3367  C3A DPPCX 281     547.400-162.200  76.300  0.00  0.00            
ATOM   3368  C4A DPPCX 281     549.600-162.100  72.200  0.00  0.00            
ATOM   3369  C1B DPPCX 281     544.000-167.100  81.700  0.00  0.00            
ATOM   3370  C2B DPPCX 281     541.000-167.800  78.000  0.00  0.00            
ATOM   3371  C3B DPPCX 281     538.600-168.000  74.800  0.00  0.00            
ATOM   3372  C4B DPPCX 281     536.900-169.800  71.200  0.00  0.00            
ATOM   3373  NC3 DPPCX 282     276.500 156.600  40.800  0.00  0.00            
ATOM   3374  PO4 DPPCX 282     273.500 160.000  39.000  0.00  0.00            
ATOM   3375  GL1 DPPCX 282     272.700 160.400  43.100  0.00  0.00            
ATOM   3376  GL2 DPPCX 282     270.900 163.200  42.900  0.00  0.00            
ATOM   3377  C1A DPPCX 282     272.000 160.700  47.600  0.00  0.00            
ATOM   3378  C2A DPPCX 282     269.800 159.300  50.100  0.00  0.00            
ATOM   3379  C3A DPPCX 282     269.000 157.900  52.700  0.00  0.00            
ATOM   3380  C4A DPPCX 282     269.100 155.500  56.000  0.00  0.00            
ATOM   3381  C1B DPPCX 282     268.400 167.100  44.400  0.00  0.00            
ATOM   3382  C2B DPPCX 282     266.100 167.900  48.700  0.00  0.00            
ATOM   3383  C3B DPPCX 282     266.200 168.400  54.200  0.00  0.00            
ATOM   3384  C4B DPPCX 282     267.700 170.600  57.600  0.00  0.00            
ATOM   3385  NC3 DPPCX 283     729.000 -37.400  42.500  0.00  0.00            
ATOM   3386  PO4 DPPCX 283     725.700 -39.700  42.300  0.00  0.00            
ATOM   3387  GL1 DPPCX 283     723.900 -38.900  45.800  0.00  0.00            
ATOM   3388  GL2 DPPCX 283     725.700 -35.700  45.900  0.00  0.00            
ATOM   3389  C1A DPPCX 283     724.600 -37.200  50.300  0.00  0.00            
ATOM   3390  C2A DPPCX 283     726.700 -38.800  54.100  0.00  0.00            
ATOM   3391  C3A DPPCX 283     729.100 -38.000  57.400  0.00  0.00            
ATOM   3392  C4A DPPCX 283     729.600 -36.300  61.200  0.00  0.00            
ATOM   3393  C1B DPPCX 283     724.300 -31.600  47.300  0.00  0.00            
ATOM   3394  C2B DPPCX 283     724.500 -30.400  51.200  0.00  0.00            
ATOM   3395  C3B DPPCX 283     723.900 -29.600  55.600  0.00  0.00            
ATOM   3396  C4B DPPCX 283     724.400 -27.900  59.800  0.00  0.00            
ATOM   3397  NC3 DPPCX 284     428.500 201.300  47.200  0.00  0.00            
ATOM   3398  PO4 DPPCX 284     428.700 197.100  47.400  0.00  0.00            
ATOM   3399  GL1 DPPCX 284     430.500 194.800  50.900  0.00  0.00            
ATOM   3400  GL2 DPPCX 284     431.300 190.800  50.400  0.00  0.00            
ATOM   3401  C1A DPPCX 284     430.200 194.900  55.200  0.00  0.00            
ATOM   3402  C2A DPPCX 284     429.500 195.600  59.100  0.00  0.00            
ATOM   3403  C3A DPPCX 284     430.400 195.100  62.900  0.00  0.00            
ATOM   3404  C4A DPPCX 284     433.200 195.300  66.500  0.00  0.00            
ATOM   3405  C1B DPPCX 284     432.400 190.900  54.500  0.00  0.00            
ATOM   3406  C2B DPPCX 284     431.300 190.000  58.800  0.00  0.00            
ATOM   3407  C3B DPPCX 284     431.000 190.000  63.600  0.00  0.00            
ATOM   3408  C4B DPPCX 284     432.100 189.900  67.900  0.00  0.00            
ATOM   3409  NC3 DPPCX 285     660.000 -90.100  43.800  0.00  0.00            
ATOM   3410  PO4 DPPCX 285     658.300 -85.600  42.700  0.00  0.00            
ATOM   3411  GL1 DPPCX 285     659.300 -86.400  47.200  0.00  0.00            
ATOM   3412  GL2 DPPCX 285     655.900 -85.400  48.500  0.00  0.00            
ATOM   3413  C1A DPPCX 285     661.600 -86.900  50.800  0.00  0.00            
ATOM   3414  C2A DPPCX 285     662.600 -86.900  56.000  0.00  0.00            
ATOM   3415  C3A DPPCX 285     662.100 -88.300  60.300  0.00  0.00            
ATOM   3416  C4A DPPCX 285     663.700 -91.300  62.600  0.00  0.00            
ATOM   3417  C1B DPPCX 285     657.600 -83.900  51.800  0.00  0.00            
ATOM   3418  C2B DPPCX 285     658.400 -84.400  56.900  0.00  0.00            
ATOM   3419  C3B DPPCX 285     658.500 -84.200  60.100  0.00  0.00            
ATOM   3420  C4B DPPCX 285     657.500 -88.100  62.900  0.00  0.00            
ATOM   3421  NC3 DPPCX 286     283.700 269.800  84.900  0.00  0.00            
ATOM   3422  PO4 DPPCX 286     287.900 267.500  83.400  0.00  0.00            
ATOM   3423  GL1 DPPCX 286     287.700 266.000  79.400  0.00  0.00            
ATOM   3424  GL2 DPPCX 286     290.400 267.300  77.600  0.00  0.00            
ATOM   3425  C1A DPPCX 286     283.400 265.200  76.700  0.00  0.00            
ATOM   3426  C2A DPPCX 286     281.400 262.000  74.400  0.00  0.00            
ATOM   3427  C3A DPPCX 286     281.100 260.300  70.600  0.00  0.00            
ATOM   3428  C4A DPPCX 286     284.100 260.600  66.500  0.00  0.00            
ATOM   3429  C1B DPPCX 286     288.800 266.200  73.100  0.00  0.00            
ATOM   3430  C2B DPPCX 286     284.900 264.800  71.800  0.00  0.00            
ATOM   3431  C3B DPPCX 286     280.700 265.600  70.500  0.00  0.00            
ATOM   3432  C4B DPPCX 286     278.400 267.700  69.600  0.00  0.00            
ATOM   3433  NC3 DPPCX 287     219.700 341.000  44.900  0.00  0.00            
ATOM   3434  PO4 DPPCX 287     220.300 345.500  44.600  0.00  0.00            
ATOM   3435  GL1 DPPCX 287     220.200 345.100  49.200  0.00  0.00            
ATOM   3436  GL2 DPPCX 287     217.900 342.900  49.900  0.00  0.00            
ATOM   3437  C1A DPPCX 287     220.200 344.400  53.700  0.00  0.00            
ATOM   3438  C2A DPPCX 287     220.800 345.600  57.700  0.00  0.00            
ATOM   3439  C3A DPPCX 287     222.300 342.900  61.300  0.00  0.00            
ATOM   3440  C4A DPPCX 287     224.900 341.100  64.800  0.00  0.00            
ATOM   3441  C1B DPPCX 287     220.800 339.200  51.700  0.00  0.00            
ATOM   3442  C2B DPPCX 287     222.100 336.700  54.500  0.00  0.00            
ATOM   3443  C3B DPPCX 287     222.000 336.200  58.600  0.00  0.00            
ATOM   3444  C4B DPPCX 287     218.800 337.800  61.200  0.00  0.00            
ATOM   3445  NC3 DPPCX 288     453.900 323.000  31.400  0.00  0.00            
ATOM   3446  PO4 DPPCX 288     453.400 327.700  32.600  0.00  0.00            
ATOM   3447  GL1 DPPCX 288     452.300 325.800  37.000  0.00  0.00            
ATOM   3448  GL2 DPPCX 288     450.100 323.100  35.300  0.00  0.00            
ATOM   3449  C1A DPPCX 288     451.400 325.000  41.000  0.00  0.00            
ATOM   3450  C2A DPPCX 288     451.300 325.000  45.200  0.00  0.00            
ATOM   3451  C3A DPPCX 288     452.800 326.000  50.000  0.00  0.00            
ATOM   3452  C4A DPPCX 288     450.100 326.000  52.800  0.00  0.00            
ATOM   3453  C1B DPPCX 288     445.500 322.600  37.400  0.00  0.00            
ATOM   3454  C2B DPPCX 288     446.600 323.400  42.100  0.00  0.00            
ATOM   3455  C3B DPPCX 288     445.700 323.600  46.900  0.00  0.00            
ATOM   3456  C4B DPPCX 288     445.200 323.200  52.100  0.00  0.00            
ATOM   3457  NC3 DPPCX 289     561.000 193.900  35.800  0.00  0.00            
ATOM   3458  PO4 DPPCX 289     557.700 197.700  35.000  0.00  0.00            
ATOM   3459  GL1 DPPCX 289     556.800 199.900  38.900  0.00  0.00            
ATOM   3460  GL2 DPPCX 289     558.900 202.800  40.600  0.00  0.00            
ATOM   3461  C1A DPPCX 289     555.800 198.700  43.100  0.00  0.00            
ATOM   3462  C2A DPPCX 289     554.100 199.300  47.000  0.00  0.00            
ATOM   3463  C3A DPPCX 289     552.700 198.300  50.800  0.00  0.00            
ATOM   3464  C4A DPPCX 289     554.600 199.500  54.600  0.00  0.00            
ATOM   3465  C1B DPPCX 289     562.400 205.200  42.600  0.00  0.00            
ATOM   3466  C2B DPPCX 289     561.600 207.400  46.600  0.00  0.00            
ATOM   3467  C3B DPPCX 289     558.100 207.900  49.800  0.00  0.00            
ATOM   3468  C4B DPPCX 289     558.600 207.000  54.000  0.00  0.00            
ATOM   3469  NC3 DPPCX 290     569.700  19.200  95.300  0.00  0.00            
ATOM   3470  PO4 DPPCX 290     570.000  18.300  91.700  0.00  0.00            
ATOM   3471  GL1 DPPCX 290     569.400  21.500  88.200  0.00  0.00            
ATOM   3472  GL2 DPPCX 290     568.400  24.900  88.200  0.00  0.00            
ATOM   3473  C1A DPPCX 290     566.400  20.900  84.100  0.00  0.00            
ATOM   3474  C2A DPPCX 290     566.600  19.800  80.100  0.00  0.00            
ATOM   3475  C3A DPPCX 290     567.200  19.400  75.800  0.00  0.00            
ATOM   3476  C4A DPPCX 290     569.000  17.700  72.500  0.00  0.00            
ATOM   3477  C1B DPPCX 290     564.900  25.500  85.500  0.00  0.00            
ATOM   3478  C2B DPPCX 290     561.100  26.600  84.500  0.00  0.00            
ATOM   3479  C3B DPPCX 290     559.000  29.700  83.000  0.00  0.00            
ATOM   3480  C4B DPPCX 290     555.000  29.500  82.900  0.00  0.00            
ATOM   3481  NC3 DPPCX 291     385.100  24.400  86.100  0.00  0.00            
ATOM   3482  PO4 DPPCX 291     382.400  21.400  87.300  0.00  0.00            
ATOM   3483  GL1 DPPCX 291     380.800  21.400  84.300  0.00  0.00            
ATOM   3484  GL2 DPPCX 291     379.200  24.400  83.500  0.00  0.00            
ATOM   3485  C1A DPPCX 291     380.400  20.200  79.500  0.00  0.00            
ATOM   3486  C2A DPPCX 291     380.100  19.800  75.400  0.00  0.00            
ATOM   3487  C3A DPPCX 291     378.700  20.400  71.600  0.00  0.00            
ATOM   3488  C4A DPPCX 291     377.100  18.300  68.000  0.00  0.00            
ATOM   3489  C1B DPPCX 291     381.600  25.400  80.700  0.00  0.00            
ATOM   3490  C2B DPPCX 291     383.900  23.000  77.000  0.00  0.00            
ATOM   3491  C3B DPPCX 291     383.800  22.000  72.900  0.00  0.00            
ATOM   3492  C4B DPPCX 291     382.700  19.500  68.500  0.00  0.00            
ATOM   3493  NC3 DPPCX 292     571.000  65.800  90.500  0.00  0.00            
ATOM   3494  PO4 DPPCX 292     575.000  65.700  88.700  0.00  0.00            
ATOM   3495  GL1 DPPCX 292     574.800  66.900  84.200  0.00  0.00            
ATOM   3496  GL2 DPPCX 292     577.000  67.500  83.500  0.00  0.00            
ATOM   3497  C1A DPPCX 292     573.700  66.000  80.100  0.00  0.00            
ATOM   3498  C2A DPPCX 292     572.700  66.400  76.200  0.00  0.00            
ATOM   3499  C3A DPPCX 292     574.200  68.000  72.600  0.00  0.00            
ATOM   3500  C4A DPPCX 292     574.900  67.500  69.800  0.00  0.00            
ATOM   3501  C1B DPPCX 292     578.700  68.000  79.400  0.00  0.00            
ATOM   3502  C2B DPPCX 292     578.900  67.600  74.700  0.00  0.00            
ATOM   3503  C3B DPPCX 292     580.500  66.300  71.700  0.00  0.00            
ATOM   3504  C4B DPPCX 292     581.900  65.700  68.600  0.00  0.00            
ATOM   3505  NC3 DPPCX 293     425.100 289.800  81.500  0.00  0.00            
ATOM   3506  PO4 DPPCX 293     420.900 290.100  79.700  0.00  0.00            
ATOM   3507  GL1 DPPCX 293     419.900 290.400  74.800  0.00  0.00            
ATOM   3508  GL2 DPPCX 293     417.400 292.600  74.400  0.00  0.00            
ATOM   3509  C1A DPPCX 293     418.400 287.600  71.400  0.00  0.00            
ATOM   3510  C2A DPPCX 293     418.800 284.900  68.600  0.00  0.00            
ATOM   3511  C3A DPPCX 293     420.700 282.500  65.500  0.00  0.00            
ATOM   3512  C4A DPPCX 293     421.700 278.300  63.000  0.00  0.00            
ATOM   3513  C1B DPPCX 293     414.400 292.700  71.400  0.00  0.00            
ATOM   3514  C2B DPPCX 293     414.000 288.500  69.200  0.00  0.00            
ATOM   3515  C3B DPPCX 293     410.700 285.400  67.200  0.00  0.00            
ATOM   3516  C4B DPPCX 293     409.800 282.400  64.500  0.00  0.00            
ATOM   3517  NC3 DPPCX 294     551.400  13.900  90.700  0.00  0.00            
ATOM   3518  PO4 DPPCX 294     555.600  11.700  91.800  0.00  0.00            
ATOM   3519  GL1 DPPCX 294     555.400  15.000  87.800  0.00  0.00            
ATOM   3520  GL2 DPPCX 294     556.500  18.200  87.000  0.00  0.00            
ATOM   3521  C1A DPPCX 294     553.100  16.900  83.700  0.00  0.00            
ATOM   3522  C2A DPPCX 294     553.400  18.000  79.500  0.00  0.00            
ATOM   3523  C3A DPPCX 294     554.100  17.800  75.400  0.00  0.00            
ATOM   3524  C4A DPPCX 294     556.200  17.900  71.300  0.00  0.00            
ATOM   3525  C1B DPPCX 294     556.800  19.600  82.800  0.00  0.00            
ATOM   3526  C2B DPPCX 294     558.400  20.200  77.400  0.00  0.00            
ATOM   3527  C3B DPPCX 294     558.700  22.600  73.300  0.00  0.00            
ATOM   3528  C4B DPPCX 294     561.300  21.500  69.400  0.00  0.00            
ATOM   3529  NC3 DPPCX 295     452.500 267.400  37.700  0.00  0.00            
ATOM   3530  PO4 DPPCX 295     451.900 271.600  37.700  0.00  0.00            
ATOM   3531  GL1 DPPCX 295     450.800 273.800  41.000  0.00  0.00            
ATOM   3532  GL2 DPPCX 295     453.300 276.400  40.600  0.00  0.00            
ATOM   3533  C1A DPPCX 295     448.900 273.800  43.800  0.00  0.00            
ATOM   3534  C2A DPPCX 295     449.200 275.100  46.900  0.00  0.00            
ATOM   3535  C3A DPPCX 295     449.900 276.300  51.600  0.00  0.00            
ATOM   3536  C4A DPPCX 295     450.800 276.000  55.900  0.00  0.00            
ATOM   3537  C1B DPPCX 295     453.100 276.400  45.000  0.00  0.00            
ATOM   3538  C2B DPPCX 295     454.100 275.700  49.800  0.00  0.00            
ATOM   3539  C3B DPPCX 295     456.900 277.800  52.500  0.00  0.00            
ATOM   3540  C4B DPPCX 295     459.600 276.800  56.200  0.00  0.00            
ATOM   3541  NC3 DPPCX 296     568.800-151.700  88.800  0.00  0.00            
ATOM   3542  PO4 DPPCX 296     565.400-149.100  87.100  0.00  0.00            
ATOM   3543  GL1 DPPCX 296     566.900-149.200  83.100  0.00  0.00            
ATOM   3544  GL2 DPPCX 296     568.800-147.100  83.800  0.00  0.00            
ATOM   3545  C1A DPPCX 296     567.800-149.500  78.700  0.00  0.00            
ATOM   3546  C2A DPPCX 296     568.200-148.800  73.800  0.00  0.00            
ATOM   3547  C3A DPPCX 296     565.800-149.900  71.000  0.00  0.00            
ATOM   3548  C4A DPPCX 296     566.000-147.500  66.300  0.00  0.00            
ATOM   3549  C1B DPPCX 296     567.200-144.700  80.600  0.00  0.00            
ATOM   3550  C2B DPPCX 296     565.200-145.300  77.600  0.00  0.00            
ATOM   3551  C3B DPPCX 296     562.800-145.300  74.200  0.00  0.00            
ATOM   3552  C4B DPPCX 296     562.200-145.500  70.100  0.00  0.00            
ATOM   3553  NC3 DPPCX 297     241.500 402.200  44.600  0.00  0.00            
ATOM   3554  PO4 DPPCX 297     244.100 398.500  47.300  0.00  0.00            
ATOM   3555  GL1 DPPCX 297     244.600 396.000  50.000  0.00  0.00            
ATOM   3556  GL2 DPPCX 297     248.300 395.300  49.900  0.00  0.00            
ATOM   3557  C1A DPPCX 297     245.100 391.500  50.900  0.00  0.00            
ATOM   3558  C2A DPPCX 297     245.500 390.800  54.500  0.00  0.00            
ATOM   3559  C3A DPPCX 297     246.300 389.900  58.900  0.00  0.00            
ATOM   3560  C4A DPPCX 297     247.100 390.900  63.800  0.00  0.00            
ATOM   3561  C1B DPPCX 297     247.300 395.200  53.800  0.00  0.00            
ATOM   3562  C2B DPPCX 297     247.000 395.100  57.200  0.00  0.00            
ATOM   3563  C3B DPPCX 297     248.400 395.700  61.400  0.00  0.00            
ATOM   3564  C4B DPPCX 297     249.000 396.900  64.700  0.00  0.00            
ATOM   3565  NC3 DPPCX 298     523.100  32.100  38.100  0.00  0.00            
ATOM   3566  PO4 DPPCX 298     523.400  35.700  41.000  0.00  0.00            
ATOM   3567  GL1 DPPCX 298     523.500  37.300  45.400  0.00  0.00            
ATOM   3568  GL2 DPPCX 298     522.200  38.300  48.100  0.00  0.00            
ATOM   3569  C1A DPPCX 298     526.600  36.700  48.800  0.00  0.00            
ATOM   3570  C2A DPPCX 298     526.800  35.900  53.400  0.00  0.00            
ATOM   3571  C3A DPPCX 298     526.200  35.600  57.400  0.00  0.00            
ATOM   3572  C4A DPPCX 298     525.300  35.500  61.600  0.00  0.00            
ATOM   3573  C1B DPPCX 298     523.500  39.900  51.500  0.00  0.00            
ATOM   3574  C2B DPPCX 298     524.600  40.400  55.900  0.00  0.00            
ATOM   3575  C3B DPPCX 298     524.800  40.500  60.400  0.00  0.00            
ATOM   3576  C4B DPPCX 298     527.500  39.200  64.600  0.00  0.00            
ATOM   3577  NC3 DPPCX 299     458.900  33.100  91.300  0.00  0.00            
ATOM   3578  PO4 DPPCX 299     458.600  30.200  88.500  0.00  0.00            
ATOM   3579  GL1 DPPCX 299     459.300  29.500  83.600  0.00  0.00            
ATOM   3580  GL2 DPPCX 299     459.200  33.300  83.900  0.00  0.00            
ATOM   3581  C1A DPPCX 299     461.000  26.400  79.800  0.00  0.00            
ATOM   3582  C2A DPPCX 299     460.700  22.900  78.000  0.00  0.00            
ATOM   3583  C3A DPPCX 299     462.300  22.900  74.800  0.00  0.00            
ATOM   3584  C4A DPPCX 299     463.700  22.200  71.100  0.00  0.00            
ATOM   3585  C1B DPPCX 299     458.800  33.400  79.600  0.00  0.00            
ATOM   3586  C2B DPPCX 299     458.400  34.100  75.100  0.00  0.00            
ATOM   3587  C3B DPPCX 299     458.200  30.800  72.100  0.00  0.00            
ATOM   3588  C4B DPPCX 299     457.500  29.000  67.700  0.00  0.00            
ATOM   3589  NC3 DPPCX 300     479.200 132.100  78.500  0.00  0.00            
ATOM   3590  PO4 DPPCX 300     481.300 128.900  78.400  0.00  0.00            
ATOM   3591  GL1 DPPCX 300     479.400 129.200  74.300  0.00  0.00            
ATOM   3592  GL2 DPPCX 300     479.700 126.600  73.800  0.00  0.00            
ATOM   3593  C1A DPPCX 300     481.900 131.800  69.900  0.00  0.00            
ATOM   3594  C2A DPPCX 300     482.300 132.000  65.500  0.00  0.00            
ATOM   3595  C3A DPPCX 300     483.300 133.700  61.600  0.00  0.00            
ATOM   3596  C4A DPPCX 300     484.500 135.900  59.000  0.00  0.00            
ATOM   3597  C1B DPPCX 300     482.500 126.000  70.500  0.00  0.00            
ATOM   3598  C2B DPPCX 300     480.800 126.600  66.000  0.00  0.00            
ATOM   3599  C3B DPPCX 300     477.200 128.000  64.300  0.00  0.00            
ATOM   3600  C4B DPPCX 300     477.200 131.000  67.100  0.00  0.00            
ATOM   3601  NC3 DPPCX 301     402.800 299.900  81.900  0.00  0.00            
ATOM   3602  PO4 DPPCX 301     399.400 300.800  79.400  0.00  0.00            
ATOM   3603  GL1 DPPCX 301     402.200 299.100  77.100  0.00  0.00            
ATOM   3604  GL2 DPPCX 301     404.600 301.000  77.100  0.00  0.00            
ATOM   3605  C1A DPPCX 301     402.200 296.800  73.600  0.00  0.00            
ATOM   3606  C2A DPPCX 301     402.600 292.800  71.200  0.00  0.00            
ATOM   3607  C3A DPPCX 301     402.400 289.200  68.700  0.00  0.00            
ATOM   3608  C4A DPPCX 301     402.200 287.000  66.000  0.00  0.00            
ATOM   3609  C1B DPPCX 301     404.000 302.000  72.400  0.00  0.00            
ATOM   3610  C2B DPPCX 301     404.500 302.200  68.600  0.00  0.00            
ATOM   3611  C3B DPPCX 301     404.200 301.400  65.300  0.00  0.00            
ATOM   3612  C4B DPPCX 301     403.800 297.300  62.000  0.00  0.00            
ATOM   3613  NC3 DPPCX 302     520.700 183.900  82.500  0.00  0.00            
ATOM   3614  PO4 DPPCX 302     524.200 186.200  83.100  0.00  0.00            
ATOM   3615  GL1 DPPCX 302     524.500 185.600  78.900  0.00  0.00            
ATOM   3616  GL2 DPPCX 302     521.300 184.500  77.500  0.00  0.00            
ATOM   3617  C1A DPPCX 302     524.900 185.200  74.800  0.00  0.00            
ATOM   3618  C2A DPPCX 302     524.100 184.900  71.000  0.00  0.00            
ATOM   3619  C3A DPPCX 302     523.100 182.000  66.800  0.00  0.00            
ATOM   3620  C4A DPPCX 302     521.700 181.200  62.600  0.00  0.00            
ATOM   3621  C1B DPPCX 302     521.200 188.200  73.600  0.00  0.00            
ATOM   3622  C2B DPPCX 302     518.000 190.500  70.800  0.00  0.00            
ATOM   3623  C3B DPPCX 302     517.400 190.000  66.200  0.00  0.00            
ATOM   3624  C4B DPPCX 302     515.600 192.300  63.000  0.00  0.00            
ATOM   3625  NC3 DPPCX 303     582.900 -34.300  95.000  0.00  0.00            
ATOM   3626  PO4 DPPCX 303     584.200 -33.100  91.200  0.00  0.00            
ATOM   3627  GL1 DPPCX 303     586.100 -34.700  87.700  0.00  0.00            
ATOM   3628  GL2 DPPCX 303     586.600 -32.100  84.900  0.00  0.00            
ATOM   3629  C1A DPPCX 303     585.700 -37.700  86.300  0.00  0.00            
ATOM   3630  C2A DPPCX 303     583.200 -39.600  82.600  0.00  0.00            
ATOM   3631  C3A DPPCX 303     584.000 -42.600  79.800  0.00  0.00            
ATOM   3632  C4A DPPCX 303     584.400 -46.800  78.400  0.00  0.00            
ATOM   3633  C1B DPPCX 303     585.900 -33.900  80.700  0.00  0.00            
ATOM   3634  C2B DPPCX 303     585.700 -38.700  77.600  0.00  0.00            
ATOM   3635  C3B DPPCX 303     583.600 -40.700  74.200  0.00  0.00            
ATOM   3636  C4B DPPCX 303     583.200 -44.400  72.500  0.00  0.00            
ATOM   3637  NC3 DPPCX 304     514.600  82.600  40.500  0.00  0.00            
ATOM   3638  PO4 DPPCX 304     511.500  84.900  39.200  0.00  0.00            
ATOM   3639  GL1 DPPCX 304     510.300  86.300  43.600  0.00  0.00            
ATOM   3640  GL2 DPPCX 304     511.000  88.700  44.800  0.00  0.00            
ATOM   3641  C1A DPPCX 304     510.400  85.200  48.600  0.00  0.00            
ATOM   3642  C2A DPPCX 304     511.000  84.600  52.500  0.00  0.00            
ATOM   3643  C3A DPPCX 304     511.100  85.500  56.700  0.00  0.00            
ATOM   3644  C4A DPPCX 304     511.600  84.400  61.500  0.00  0.00            
ATOM   3645  C1B DPPCX 304     513.600  89.600  48.500  0.00  0.00            
ATOM   3646  C2B DPPCX 304     513.600  89.000  52.300  0.00  0.00            
ATOM   3647  C3B DPPCX 304     512.900  90.900  56.600  0.00  0.00            
ATOM   3648  C4B DPPCX 304     510.700  89.400  60.000  0.00  0.00            
ATOM   3649  NC3 DPPCX 305     555.400 119.800  32.500  0.00  0.00            
ATOM   3650  PO4 DPPCX 305     554.600 123.200  35.500  0.00  0.00            
ATOM   3651  GL1 DPPCX 305     556.100 123.800  40.100  0.00  0.00            
ATOM   3652  GL2 DPPCX 305     556.700 120.400  41.700  0.00  0.00            
ATOM   3653  C1A DPPCX 305     557.100 124.500  44.800  0.00  0.00            
ATOM   3654  C2A DPPCX 305     557.300 126.100  49.100  0.00  0.00            
ATOM   3655  C3A DPPCX 305     555.800 127.200  52.300  0.00  0.00            
ATOM   3656  C4A DPPCX 305     553.600 128.800  54.700  0.00  0.00            
ATOM   3657  C1B DPPCX 305     557.800 118.700  44.900  0.00  0.00            
ATOM   3658  C2B DPPCX 305     560.600 122.000  48.400  0.00  0.00            
ATOM   3659  C3B DPPCX 305     559.700 124.300  53.400  0.00  0.00            
ATOM   3660  C4B DPPCX 305     560.700 124.500  57.500  0.00  0.00            
ATOM   3661  NC3 DPPCX 306     625.600 -13.700  45.200  0.00  0.00            
ATOM   3662  PO4 DPPCX 306     628.000  -9.300  45.900  0.00  0.00            
ATOM   3663  GL1 DPPCX 306     628.900 -12.900  49.600  0.00  0.00            
ATOM   3664  GL2 DPPCX 306     631.500 -15.200  48.900  0.00  0.00            
ATOM   3665  C1A DPPCX 306     627.500 -13.400  53.900  0.00  0.00            
ATOM   3666  C2A DPPCX 306     627.400 -14.800  57.800  0.00  0.00            
ATOM   3667  C3A DPPCX 306     626.500 -15.800  61.200  0.00  0.00            
ATOM   3668  C4A DPPCX 306     626.100 -15.700  65.000  0.00  0.00            
ATOM   3669  C1B DPPCX 306     631.700 -18.100  52.600  0.00  0.00            
ATOM   3670  C2B DPPCX 306     631.200 -17.700  57.000  0.00  0.00            
ATOM   3671  C3B DPPCX 306     631.100 -17.800  61.800  0.00  0.00            
ATOM   3672  C4B DPPCX 306     630.000 -18.600  65.500  0.00  0.00            
ATOM   3673  NC3 DPPCX 307     292.300 245.800  37.100  0.00  0.00            
ATOM   3674  PO4 DPPCX 307     289.500 245.000  40.600  0.00  0.00            
ATOM   3675  GL1 DPPCX 307     289.200 245.400  44.800  0.00  0.00            
ATOM   3676  GL2 DPPCX 307     286.600 245.300  46.900  0.00  0.00            
ATOM   3677  C1A DPPCX 307     291.000 246.600  48.500  0.00  0.00            
ATOM   3678  C2A DPPCX 307     292.000 248.000  51.900  0.00  0.00            
ATOM   3679  C3A DPPCX 307     292.300 248.400  55.400  0.00  0.00            
ATOM   3680  C4A DPPCX 307     291.700 249.200  59.100  0.00  0.00            
ATOM   3681  C1B DPPCX 307     286.700 246.800  50.900  0.00  0.00            
ATOM   3682  C2B DPPCX 307     287.200 247.900  54.700  0.00  0.00            
ATOM   3683  C3B DPPCX 307     286.600 248.700  59.000  0.00  0.00            
ATOM   3684  C4B DPPCX 307     284.700 252.400  61.800  0.00  0.00            
ATOM   3685  NC3 DPPCX 308     309.100 307.100  82.700  0.00  0.00            
ATOM   3686  PO4 DPPCX 308     312.100 306.800  85.700  0.00  0.00            
ATOM   3687  GL1 DPPCX 308     314.300 305.400  81.700  0.00  0.00            
ATOM   3688  GL2 DPPCX 308     314.900 302.200  81.500  0.00  0.00            
ATOM   3689  C1A DPPCX 308     313.900 305.500  77.400  0.00  0.00            
ATOM   3690  C2A DPPCX 308     312.300 306.600  73.700  0.00  0.00            
ATOM   3691  C3A DPPCX 308     314.400 309.000  69.500  0.00  0.00            
ATOM   3692  C4A DPPCX 308     317.700 309.300  65.900  0.00  0.00            
ATOM   3693  C1B DPPCX 308     314.100 299.800  77.700  0.00  0.00            
ATOM   3694  C2B DPPCX 308     314.600 298.900  73.300  0.00  0.00            
ATOM   3695  C3B DPPCX 308     311.400 300.000  69.100  0.00  0.00            
ATOM   3696  C4B DPPCX 308     312.300 300.800  65.500  0.00  0.00            
ATOM   3697  NC3 DPPCX 309     685.100  -1.000  91.900  0.00  0.00            
ATOM   3698  PO4 DPPCX 309     684.700  -0.200  88.400  0.00  0.00            
ATOM   3699  GL1 DPPCX 309     682.700   1.700  84.900  0.00  0.00            
ATOM   3700  GL2 DPPCX 309     679.500   3.000  85.400  0.00  0.00            
ATOM   3701  C1A DPPCX 309     681.700   3.700  81.100  0.00  0.00            
ATOM   3702  C2A DPPCX 309     681.800   4.900  77.400  0.00  0.00            
ATOM   3703  C3A DPPCX 309     680.800   4.900  74.400  0.00  0.00            
ATOM   3704  C4A DPPCX 309     682.300   8.200  70.300  0.00  0.00            
ATOM   3705  C1B DPPCX 309     676.700   6.100  81.900  0.00  0.00            
ATOM   3706  C2B DPPCX 309     676.400   5.800  77.100  0.00  0.00            
ATOM   3707  C3B DPPCX 309     675.800   5.600  72.700  0.00  0.00            
ATOM   3708  C4B DPPCX 309     676.700   7.900  69.000  0.00  0.00            
ATOM   3709  NC3 DPPCX 310     165.100 330.400  45.600  0.00  0.00            
ATOM   3710  PO4 DPPCX 310     160.800 333.100  46.700  0.00  0.00            
ATOM   3711  GL1 DPPCX 310     163.200 332.900  50.300  0.00  0.00            
ATOM   3712  GL2 DPPCX 310     163.000 335.500  51.300  0.00  0.00            
ATOM   3713  C1A DPPCX 310     165.200 332.100  53.900  0.00  0.00            
ATOM   3714  C2A DPPCX 310     165.000 330.200  57.600  0.00  0.00            
ATOM   3715  C3A DPPCX 310     163.300 328.100  61.400  0.00  0.00            
ATOM   3716  C4A DPPCX 310     161.700 324.200  65.200  0.00  0.00            
ATOM   3717  C1B DPPCX 310     159.500 337.400  52.900  0.00  0.00            
ATOM   3718  C2B DPPCX 310     158.900 336.900  57.300  0.00  0.00            
ATOM   3719  C3B DPPCX 310     159.400 332.600  60.300  0.00  0.00            
ATOM   3720  C4B DPPCX 310     159.800 331.000  64.800  0.00  0.00            
ATOM   3721  NC3 DPPCX 311     384.900 358.400  31.800  0.00  0.00            
ATOM   3722  PO4 DPPCX 311     388.700 355.700  32.600  0.00  0.00            
ATOM   3723  GL1 DPPCX 311     387.400 356.600  35.900  0.00  0.00            
ATOM   3724  GL2 DPPCX 311     389.400 357.500  38.200  0.00  0.00            
ATOM   3725  C1A DPPCX 311     386.100 353.900  38.900  0.00  0.00            
ATOM   3726  C2A DPPCX 311     387.400 353.400  42.800  0.00  0.00            
ATOM   3727  C3A DPPCX 311     389.300 354.200  47.100  0.00  0.00            
ATOM   3728  C4A DPPCX 311     388.800 352.600  52.100  0.00  0.00            
ATOM   3729  C1B DPPCX 311     391.500 357.800  41.100  0.00  0.00            
ATOM   3730  C2B DPPCX 311     391.300 358.800  44.600  0.00  0.00            
ATOM   3731  C3B DPPCX 311     392.500 360.700  47.900  0.00  0.00            
ATOM   3732  C4B DPPCX 311     396.600 359.700  49.100  0.00  0.00            
ATOM   3733  NC3 DPPCX 312     655.100 -71.300  43.100  0.00  0.00            
ATOM   3734  PO4 DPPCX 312     659.000 -71.800  44.700  0.00  0.00            
ATOM   3735  GL1 DPPCX 312     658.300 -73.100  50.000  0.00  0.00            
ATOM   3736  GL2 DPPCX 312     656.000 -72.900  51.600  0.00  0.00            
ATOM   3737  C1A DPPCX 312     659.600 -74.200  54.400  0.00  0.00            
ATOM   3738  C2A DPPCX 312     659.600 -73.100  58.800  0.00  0.00            
ATOM   3739  C3A DPPCX 312     663.200 -74.800  59.700  0.00  0.00            
ATOM   3740  C4A DPPCX 312     663.900 -77.400  62.700  0.00  0.00            
ATOM   3741  C1B DPPCX 312     655.400 -71.400  55.500  0.00  0.00            
ATOM   3742  C2B DPPCX 312     653.900 -67.200  58.000  0.00  0.00            
ATOM   3743  C3B DPPCX 312     654.300 -63.200  60.000  0.00  0.00            
ATOM   3744  C4B DPPCX 312     656.000 -62.200  63.300  0.00  0.00            
ATOM   3745  NC3 DPPCX 313     544.100-199.100  41.800  0.00  0.00            
ATOM   3746  PO4 DPPCX 313     546.300-202.700  43.700  0.00  0.00            
ATOM   3747  GL1 DPPCX 313     547.700-201.300  48.700  0.00  0.00            
ATOM   3748  GL2 DPPCX 313     549.600-198.900  50.000  0.00  0.00            
ATOM   3749  C1A DPPCX 313     546.100-201.900  52.100  0.00  0.00            
ATOM   3750  C2A DPPCX 313     546.600-203.400  56.500  0.00  0.00            
ATOM   3751  C3A DPPCX 313     548.200-204.700  60.100  0.00  0.00            
ATOM   3752  C4A DPPCX 313     550.000-206.400  62.900  0.00  0.00            
ATOM   3753  C1B DPPCX 313     551.500-201.200  53.700  0.00  0.00            
ATOM   3754  C2B DPPCX 313     552.100-201.900  57.300  0.00  0.00            
ATOM   3755  C3B DPPCX 313     553.100-202.800  61.900  0.00  0.00            
ATOM   3756  C4B DPPCX 313     553.300-204.200  66.000  0.00  0.00            
ATOM   3757  NC3 DPPCX 314     331.900  82.000  86.000  0.00  0.00            
ATOM   3758  PO4 DPPCX 314     335.400  80.800  84.500  0.00  0.00            
ATOM   3759  GL1 DPPCX 314     340.000  80.100  83.500  0.00  0.00            
ATOM   3760  GL2 DPPCX 314     339.900  77.000  82.500  0.00  0.00            
ATOM   3761  C1A DPPCX 314     342.000  80.900  78.700  0.00  0.00            
ATOM   3762  C2A DPPCX 314     343.600  78.700  74.100  0.00  0.00            
ATOM   3763  C3A DPPCX 314     344.300  78.600  70.100  0.00  0.00            
ATOM   3764  C4A DPPCX 314     341.800  79.300  65.900  0.00  0.00            
ATOM   3765  C1B DPPCX 314     337.800  77.900  78.800  0.00  0.00            
ATOM   3766  C2B DPPCX 314     338.200  80.200  74.800  0.00  0.00            
ATOM   3767  C3B DPPCX 314     340.000  81.100  70.900  0.00  0.00            
ATOM   3768  C4B DPPCX 314     337.900  82.200  67.200  0.00  0.00            
ATOM   3769  NC3 DPPCX 315     616.500  40.400  93.500  0.00  0.00            
ATOM   3770  PO4 DPPCX 315     617.300  44.600  95.500  0.00  0.00            
ATOM   3771  GL1 DPPCX 315     615.500  44.300  91.100  0.00  0.00            
ATOM   3772  GL2 DPPCX 315     615.200  48.200  89.900  0.00  0.00            
ATOM   3773  C1A DPPCX 315     612.400  43.300  88.600  0.00  0.00            
ATOM   3774  C2A DPPCX 315     611.300  41.400  85.800  0.00  0.00            
ATOM   3775  C3A DPPCX 315     611.100  42.000  81.000  0.00  0.00            
ATOM   3776  C4A DPPCX 315     611.900  41.800  77.600  0.00  0.00            
ATOM   3777  C1B DPPCX 315     614.200  50.000  85.400  0.00  0.00            
ATOM   3778  C2B DPPCX 315     613.300  50.700  81.700  0.00  0.00            
ATOM   3779  C3B DPPCX 315     612.400  48.100  78.400  0.00  0.00            
ATOM   3780  C4B DPPCX 315     612.000  46.900  75.100  0.00  0.00            
ATOM   3781  NC3 DPPCX 316     483.200  71.000  41.100  0.00  0.00            
ATOM   3782  PO4 DPPCX 316     482.900  70.100  44.900  0.00  0.00            
ATOM   3783  GL1 DPPCX 316     478.400  71.100  46.300  0.00  0.00            
ATOM   3784  GL2 DPPCX 316     478.000  74.800  45.800  0.00  0.00            
ATOM   3785  C1A DPPCX 316     476.700  70.200  50.100  0.00  0.00            
ATOM   3786  C2A DPPCX 316     476.000  69.400  53.500  0.00  0.00            
ATOM   3787  C3A DPPCX 316     474.100  66.900  57.400  0.00  0.00            
ATOM   3788  C4A DPPCX 316     470.700  65.100  59.800  0.00  0.00            
ATOM   3789  C1B DPPCX 316     477.300  75.300  50.700  0.00  0.00            
ATOM   3790  C2B DPPCX 316     475.800  76.600  54.500  0.00  0.00            
ATOM   3791  C3B DPPCX 316     476.000  78.800  57.500  0.00  0.00            
ATOM   3792  C4B DPPCX 316     475.600  81.000  61.200  0.00  0.00            
ATOM   3793  NC3 DPPCX 317     587.100-142.300  39.500  0.00  0.00            
ATOM   3794  PO4 DPPCX 317     589.900-140.000  40.900  0.00  0.00            
ATOM   3795  GL1 DPPCX 317     587.800-139.900  44.600  0.00  0.00            
ATOM   3796  GL2 DPPCX 317     586.500-142.500  44.400  0.00  0.00            
ATOM   3797  C1A DPPCX 317     587.600-140.500  48.600  0.00  0.00            
ATOM   3798  C2A DPPCX 317     588.800-142.100  51.900  0.00  0.00            
ATOM   3799  C3A DPPCX 317     587.700-141.800  56.300  0.00  0.00            
ATOM   3800  C4A DPPCX 317     587.900-142.700  60.400  0.00  0.00            
ATOM   3801  C1B DPPCX 317     587.600-145.100  47.700  0.00  0.00            
ATOM   3802  C2B DPPCX 317     590.600-149.300  49.600  0.00  0.00            
ATOM   3803  C3B DPPCX 317     592.400-149.400  53.900  0.00  0.00            
ATOM   3804  C4B DPPCX 317     594.400-148.800  56.900  0.00  0.00            
ATOM   3805  NC3 DPPCX 318     397.400  91.400  85.400  0.00  0.00            
ATOM   3806  PO4 DPPCX 318     402.300  94.800  84.600  0.00  0.00            
ATOM   3807  GL1 DPPCX 318     404.800  95.600  80.200  0.00  0.00            
ATOM   3808  GL2 DPPCX 318     403.600  98.300  78.100  0.00  0.00            
ATOM   3809  C1A DPPCX 318     403.500  93.700  76.700  0.00  0.00            
ATOM   3810  C2A DPPCX 318     403.500  93.100  73.000  0.00  0.00            
ATOM   3811  C3A DPPCX 318     400.700  93.900  70.400  0.00  0.00            
ATOM   3812  C4A DPPCX 318     397.100  95.500  71.100  0.00  0.00            
ATOM   3813  C1B DPPCX 318     401.900 101.500  75.600  0.00  0.00            
ATOM   3814  C2B DPPCX 318     399.800 103.700  72.500  0.00  0.00            
ATOM   3815  C3B DPPCX 318     395.400 105.200  73.800  0.00  0.00            
ATOM   3816  C4B DPPCX 318     395.400 109.700  74.000  0.00  0.00            
ATOM   3817  NC3 DPPCX 319     381.900 344.000  76.300  0.00  0.00            
ATOM   3818  PO4 DPPCX 319     386.600 341.800  75.900  0.00  0.00            
ATOM   3819  GL1 DPPCX 319     386.200 344.600  71.800  0.00  0.00            
ATOM   3820  GL2 DPPCX 319     383.500 345.100  71.400  0.00  0.00            
ATOM   3821  C1A DPPCX 319     387.900 344.800  67.100  0.00  0.00            
ATOM   3822  C2A DPPCX 319     386.300 345.000  61.900  0.00  0.00            
ATOM   3823  C3A DPPCX 319     385.700 343.700  58.500  0.00  0.00            
ATOM   3824  C4A DPPCX 319     383.400 343.400  55.500  0.00  0.00            
ATOM   3825  C1B DPPCX 319     382.900 343.800  67.400  0.00  0.00            
ATOM   3826  C2B DPPCX 319     381.500 343.300  63.300  0.00  0.00            
ATOM   3827  C3B DPPCX 319     380.300 345.400  59.400  0.00  0.00            
ATOM   3828  C4B DPPCX 319     380.800 347.000  56.600  0.00  0.00            
ATOM   3829  NC3 DPPCX 320     408.500 110.300  85.200  0.00  0.00            
ATOM   3830  PO4 DPPCX 320     409.200 107.100  84.200  0.00  0.00            
ATOM   3831  GL1 DPPCX 320     408.100 109.900  80.000  0.00  0.00            
ATOM   3832  GL2 DPPCX 320     405.700 113.400  80.500  0.00  0.00            
ATOM   3833  C1A DPPCX 320     409.100 113.100  76.900  0.00  0.00            
ATOM   3834  C2A DPPCX 320     411.300 113.600  73.600  0.00  0.00            
ATOM   3835  C3A DPPCX 320     411.500 117.200  70.400  0.00  0.00            
ATOM   3836  C4A DPPCX 320     414.500 118.500  70.000  0.00  0.00            
ATOM   3837  C1B DPPCX 320     404.000 113.200  76.200  0.00  0.00            
ATOM   3838  C2B DPPCX 320     403.900 114.400  71.100  0.00  0.00            
ATOM   3839  C3B DPPCX 320     401.700 113.200  66.900  0.00  0.00            
ATOM   3840  C4B DPPCX 320     397.600 112.700  63.600  0.00  0.00            
ATOM   3841  NC3 DPPCX 321     362.700 126.400  39.900  0.00  0.00            
ATOM   3842  PO4 DPPCX 321     359.500 127.300  40.900  0.00  0.00            
ATOM   3843  GL1 DPPCX 321     361.200 127.700  44.500  0.00  0.00            
ATOM   3844  GL2 DPPCX 321     364.800 128.300  46.100  0.00  0.00            
ATOM   3845  C1A DPPCX 321     362.900 124.800  48.500  0.00  0.00            
ATOM   3846  C2A DPPCX 321     363.900 124.800  53.200  0.00  0.00            
ATOM   3847  C3A DPPCX 321     364.400 125.200  57.000  0.00  0.00            
ATOM   3848  C4A DPPCX 321     364.900 126.700  60.400  0.00  0.00            
ATOM   3849  C1B DPPCX 321     362.900 129.400  49.500  0.00  0.00            
ATOM   3850  C2B DPPCX 321     360.100 129.600  53.600  0.00  0.00            
ATOM   3851  C3B DPPCX 321     357.500 130.900  57.200  0.00  0.00            
ATOM   3852  C4B DPPCX 321     355.500 133.000  61.000  0.00  0.00            
ATOM   3853  NC3 DPPCX 322     681.200-110.500  38.700  0.00  0.00            
ATOM   3854  PO4 DPPCX 322     677.900-111.400  41.800  0.00  0.00            
ATOM   3855  GL1 DPPCX 322     679.400-115.000  45.300  0.00  0.00            
ATOM   3856  GL2 DPPCX 322     681.600-113.800  46.500  0.00  0.00            
ATOM   3857  C1A DPPCX 322     677.500-114.000  49.800  0.00  0.00            
ATOM   3858  C2A DPPCX 322     678.000-113.800  53.900  0.00  0.00            
ATOM   3859  C3A DPPCX 322     678.200-113.200  57.900  0.00  0.00            
ATOM   3860  C4A DPPCX 322     675.100-113.900  61.400  0.00  0.00            
ATOM   3861  C1B DPPCX 322     682.300-114.600  51.500  0.00  0.00            
ATOM   3862  C2B DPPCX 322     683.000-115.500  55.800  0.00  0.00            
ATOM   3863  C3B DPPCX 322     681.800-114.500  60.700  0.00  0.00            
ATOM   3864  C4B DPPCX 322     679.300-116.300  63.300  0.00  0.00            
ATOM   3865  NC3 DPPCX 323     537.800   9.100  48.100  0.00  0.00            
ATOM   3866  PO4 DPPCX 323     540.000   6.500  48.100  0.00  0.00            
ATOM   3867  GL1 DPPCX 323     537.900   6.200  52.800  0.00  0.00            
ATOM   3868  GL2 DPPCX 323     535.500   6.600  52.100  0.00  0.00            
ATOM   3869  C1A DPPCX 323     536.800   8.000  56.700  0.00  0.00            
ATOM   3870  C2A DPPCX 323     537.100   7.800  60.800  0.00  0.00            
ATOM   3871  C3A DPPCX 323     536.400   9.400  65.000  0.00  0.00            
ATOM   3872  C4A DPPCX 323     534.200  11.500  69.000  0.00  0.00            
ATOM   3873  C1B DPPCX 323     533.200   5.100  55.200  0.00  0.00            
ATOM   3874  C2B DPPCX 323     532.300   2.800  58.700  0.00  0.00            
ATOM   3875  C3B DPPCX 323     533.000   4.800  61.700  0.00  0.00            
ATOM   3876  C4B DPPCX 323     534.700   4.700  65.100  0.00  0.00            
ATOM   3877  NC3 DPPCX 324     223.400 267.400  83.400  0.00  0.00            
ATOM   3878  PO4 DPPCX 324     226.100 268.200  79.100  0.00  0.00            
ATOM   3879  GL1 DPPCX 324     227.000 265.000  75.500  0.00  0.00            
ATOM   3880  GL2 DPPCX 324     226.400 266.500  72.200  0.00  0.00            
ATOM   3881  C1A DPPCX 324     229.300 262.300  71.600  0.00  0.00            
ATOM   3882  C2A DPPCX 324     232.800 261.900  69.600  0.00  0.00            
ATOM   3883  C3A DPPCX 324     234.100 265.200  66.600  0.00  0.00            
ATOM   3884  C4A DPPCX 324     234.700 266.800  63.700  0.00  0.00            
ATOM   3885  C1B DPPCX 324     227.500 266.400  68.300  0.00  0.00            
ATOM   3886  C2B DPPCX 324     228.400 264.700  65.100  0.00  0.00            
ATOM   3887  C3B DPPCX 324     230.300 265.200  61.500  0.00  0.00            
ATOM   3888  C4B DPPCX 324     234.200 263.900  59.400  0.00  0.00            
ATOM   3889  NC3 DPPCX 325     449.000 201.500  42.200  0.00  0.00            
ATOM   3890  PO4 DPPCX 325     450.300 197.900  43.300  0.00  0.00            
ATOM   3891  GL1 DPPCX 325     452.200 199.100  46.700  0.00  0.00            
ATOM   3892  GL2 DPPCX 325     454.600 198.000  49.100  0.00  0.00            
ATOM   3893  C1A DPPCX 325     455.700 202.900  48.700  0.00  0.00            
ATOM   3894  C2A DPPCX 325     457.700 205.500  53.100  0.00  0.00            
ATOM   3895  C3A DPPCX 325     458.400 205.400  57.400  0.00  0.00            
ATOM   3896  C4A DPPCX 325     460.400 203.300  61.200  0.00  0.00            
ATOM   3897  C1B DPPCX 325     453.500 198.800  52.500  0.00  0.00            
ATOM   3898  C2B DPPCX 325     453.800 197.300  56.400  0.00  0.00            
ATOM   3899  C3B DPPCX 325     454.600 197.600  61.400  0.00  0.00            
ATOM   3900  C4B DPPCX 325     454.300 194.600  65.100  0.00  0.00            
ATOM   3901  NC3 DPPCX 326     234.500 399.500  89.400  0.00  0.00            
ATOM   3902  PO4 DPPCX 326     237.300 396.100  88.400  0.00  0.00            
ATOM   3903  GL1 DPPCX 326     236.300 397.900  84.400  0.00  0.00            
ATOM   3904  GL2 DPPCX 326     233.600 395.500  83.000  0.00  0.00            
ATOM   3905  C1A DPPCX 326     237.300 400.400  81.000  0.00  0.00            
ATOM   3906  C2A DPPCX 326     238.900 401.200  77.400  0.00  0.00            
ATOM   3907  C3A DPPCX 326     238.700 402.100  73.200  0.00  0.00            
ATOM   3908  C4A DPPCX 326     240.400 404.000  70.300  0.00  0.00            
ATOM   3909  C1B DPPCX 326     236.300 395.300  78.600  0.00  0.00            
ATOM   3910  C2B DPPCX 326     238.200 397.200  74.200  0.00  0.00            
ATOM   3911  C3B DPPCX 326     238.500 398.000  70.400  0.00  0.00            
ATOM   3912  C4B DPPCX 326     242.400 398.200  67.000  0.00  0.00            
ATOM   3913  NC3 DPPCX 327     423.300  97.700  44.000  0.00  0.00            
ATOM   3914  PO4 DPPCX 327     420.800 100.600  46.300  0.00  0.00            
ATOM   3915  GL1 DPPCX 327     418.200 100.200  50.200  0.00  0.00            
ATOM   3916  GL2 DPPCX 327     415.800 102.500  49.600  0.00  0.00            
ATOM   3917  C1A DPPCX 327     419.400  98.200  54.900  0.00  0.00            
ATOM   3918  C2A DPPCX 327     417.500  98.300  59.400  0.00  0.00            
ATOM   3919  C3A DPPCX 327     418.100  97.000  63.300  0.00  0.00            
ATOM   3920  C4A DPPCX 327     419.700  95.800  67.200  0.00  0.00            
ATOM   3921  C1B DPPCX 327     415.000 101.200  54.400  0.00  0.00            
ATOM   3922  C2B DPPCX 327     413.700 100.300  57.900  0.00  0.00            
ATOM   3923  C3B DPPCX 327     411.600 100.200  62.300  0.00  0.00            
ATOM   3924  C4B DPPCX 327     413.300 100.400  66.400  0.00  0.00            
ATOM   3925  NC3 DPPCX 328     535.200  47.300  37.900  0.00  0.00            
ATOM   3926  PO4 DPPCX 328     533.100  47.300  42.000  0.00  0.00            
ATOM   3927  GL1 DPPCX 328     533.900  47.100  46.600  0.00  0.00            
ATOM   3928  GL2 DPPCX 328     535.700  46.500  47.200  0.00  0.00            
ATOM   3929  C1A DPPCX 328     532.800  49.200  51.100  0.00  0.00            
ATOM   3930  C2A DPPCX 328     530.600  49.400  55.700  0.00  0.00            
ATOM   3931  C3A DPPCX 328     528.100  50.300  58.800  0.00  0.00            
ATOM   3932  C4A DPPCX 328     524.600  51.600  61.300  0.00  0.00            
ATOM   3933  C1B DPPCX 328     536.400  44.500  50.800  0.00  0.00            
ATOM   3934  C2B DPPCX 328     536.700  45.400  54.800  0.00  0.00            
ATOM   3935  C3B DPPCX 328     536.500  47.000  58.700  0.00  0.00            
ATOM   3936  C4B DPPCX 328     535.700  45.600  62.500  0.00  0.00            
ATOM   3937  NC3 DPPCX 329     267.000 287.000  88.600  0.00  0.00            
ATOM   3938  PO4 DPPCX 329     266.000 291.100  88.000  0.00  0.00            
ATOM   3939  GL1 DPPCX 329     264.000 292.900  84.700  0.00  0.00            
ATOM   3940  GL2 DPPCX 329     263.100 295.300  84.000  0.00  0.00            
ATOM   3941  C1A DPPCX 329     266.400 294.900  80.400  0.00  0.00            
ATOM   3942  C2A DPPCX 329     266.400 295.300  75.800  0.00  0.00            
ATOM   3943  C3A DPPCX 329     266.300 295.900  71.300  0.00  0.00            
ATOM   3944  C4A DPPCX 329     265.900 294.900  66.900  0.00  0.00            
ATOM   3945  C1B DPPCX 329     261.500 295.000  80.700  0.00  0.00            
ATOM   3946  C2B DPPCX 329     261.400 295.700  76.100  0.00  0.00            
ATOM   3947  C3B DPPCX 329     261.300 296.000  72.300  0.00  0.00            
ATOM   3948  C4B DPPCX 329     261.400 297.600  67.000  0.00  0.00            
ATOM   3949  NC3 DPPCX 330     447.200 357.300  30.900  0.00  0.00            
ATOM   3950  PO4 DPPCX 330     445.800 353.000  29.600  0.00  0.00            
ATOM   3951  GL1 DPPCX 330     446.200 352.900  34.100  0.00  0.00            
ATOM   3952  GL2 DPPCX 330     448.900 354.200  35.500  0.00  0.00            
ATOM   3953  C1A DPPCX 330     443.600 354.500  37.900  0.00  0.00            
ATOM   3954  C2A DPPCX 330     444.400 353.500  41.900  0.00  0.00            
ATOM   3955  C3A DPPCX 330     445.900 351.600  44.900  0.00  0.00            
ATOM   3956  C4A DPPCX 330     446.900 351.900  49.000  0.00  0.00            
ATOM   3957  C1B DPPCX 330     449.200 355.500  39.900  0.00  0.00            
ATOM   3958  C2B DPPCX 330     450.600 354.900  44.500  0.00  0.00            
ATOM   3959  C3B DPPCX 330     453.000 355.400  48.400  0.00  0.00            
ATOM   3960  C4B DPPCX 330     456.100 354.100  51.500  0.00  0.00            
ATOM   3961  NC3 DPPCX 331     471.700 150.500  82.300  0.00  0.00            
ATOM   3962  PO4 DPPCX 331     473.800 153.500  83.800  0.00  0.00            
ATOM   3963  GL1 DPPCX 331     473.600 153.800  79.200  0.00  0.00            
ATOM   3964  GL2 DPPCX 331     475.300 156.400  80.000  0.00  0.00            
ATOM   3965  C1A DPPCX 331     474.300 153.000  75.500  0.00  0.00            
ATOM   3966  C2A DPPCX 331     474.100 154.200  70.300  0.00  0.00            
ATOM   3967  C3A DPPCX 331     471.300 153.600  66.000  0.00  0.00            
ATOM   3968  C4A DPPCX 331     469.800 150.800  64.100  0.00  0.00            
ATOM   3969  C1B DPPCX 331     473.900 158.200  75.900  0.00  0.00            
ATOM   3970  C2B DPPCX 331     471.100 158.200  72.500  0.00  0.00            
ATOM   3971  C3B DPPCX 331     467.800 156.700  70.800  0.00  0.00            
ATOM   3972  C4B DPPCX 331     465.200 154.800  67.000  0.00  0.00            
ATOM   3973  NC3 DPPCX 332     327.500 133.500  41.600  0.00  0.00            
ATOM   3974  PO4 DPPCX 332     326.200 128.700  41.400  0.00  0.00            
ATOM   3975  GL1 DPPCX 332     326.500 130.400  45.300  0.00  0.00            
ATOM   3976  GL2 DPPCX 332     322.600 129.400  47.200  0.00  0.00            
ATOM   3977  C1A DPPCX 332     327.800 133.600  48.000  0.00  0.00            
ATOM   3978  C2A DPPCX 332     325.800 134.800  52.300  0.00  0.00            
ATOM   3979  C3A DPPCX 332     324.600 135.500  56.700  0.00  0.00            
ATOM   3980  C4A DPPCX 332     327.200 135.800  60.500  0.00  0.00            
ATOM   3981  C1B DPPCX 332     324.100 125.900  48.800  0.00  0.00            
ATOM   3982  C2B DPPCX 332     324.300 123.000  52.300  0.00  0.00            
ATOM   3983  C3B DPPCX 332     326.800 120.700  55.500  0.00  0.00            
ATOM   3984  C4B DPPCX 332     328.400 121.000  60.200  0.00  0.00            
ATOM   3985  NC3 DPPCX 333     607.200-134.300  42.000  0.00  0.00            
ATOM   3986  PO4 DPPCX 333     610.500-132.200  40.600  0.00  0.00            
ATOM   3987  GL1 DPPCX 333     610.300-134.100  45.700  0.00  0.00            
ATOM   3988  GL2 DPPCX 333     607.600-132.700  47.100  0.00  0.00            
ATOM   3989  C1A DPPCX 333     610.000-135.600  50.400  0.00  0.00            
ATOM   3990  C2A DPPCX 333     607.700-134.700  54.300  0.00  0.00            
ATOM   3991  C3A DPPCX 333     606.100-136.200  58.200  0.00  0.00            
ATOM   3992  C4A DPPCX 333     607.200-137.000  62.000  0.00  0.00            
ATOM   3993  C1B DPPCX 333     607.800-130.900  51.600  0.00  0.00            
ATOM   3994  C2B DPPCX 333     609.000-129.900  55.600  0.00  0.00            
ATOM   3995  C3B DPPCX 333     611.600-128.000  57.600  0.00  0.00            
ATOM   3996  C4B DPPCX 333     614.300-124.800  57.900  0.00  0.00            
ATOM   3997  NC3 DPPCX 334     444.600  60.200  87.500  0.00  0.00            
ATOM   3998  PO4 DPPCX 334     441.000  57.400  86.600  0.00  0.00            
ATOM   3999  GL1 DPPCX 334     444.000  55.900  83.800  0.00  0.00            
ATOM   4000  GL2 DPPCX 334     446.300  57.900  82.700  0.00  0.00            
ATOM   4001  C1A DPPCX 334     443.600  55.800  79.400  0.00  0.00            
ATOM   4002  C2A DPPCX 334     444.400  55.000  74.900  0.00  0.00            
ATOM   4003  C3A DPPCX 334     444.700  54.900  71.000  0.00  0.00            
ATOM   4004  C4A DPPCX 334     444.100  56.200  66.600  0.00  0.00            
ATOM   4005  C1B DPPCX 334     448.200  58.300  79.100  0.00  0.00            
ATOM   4006  C2B DPPCX 334     447.900  58.700  75.000  0.00  0.00            
ATOM   4007  C3B DPPCX 334     447.600  59.000  70.900  0.00  0.00            
ATOM   4008  C4B DPPCX 334     448.800  56.900  67.300  0.00  0.00            
ATOM   4009  NC3 DPPCX 335     602.000 113.000  42.700  0.00  0.00            
ATOM   4010  PO4 DPPCX 335     602.600 118.000  42.400  0.00  0.00            
ATOM   4011  GL1 DPPCX 335     600.600 116.800  47.100  0.00  0.00            
ATOM   4012  GL2 DPPCX 335     598.300 119.700  46.800  0.00  0.00            
ATOM   4013  C1A DPPCX 335     601.800 117.300  51.000  0.00  0.00            
ATOM   4014  C2A DPPCX 335     603.000 118.800  55.200  0.00  0.00            
ATOM   4015  C3A DPPCX 335     602.200 119.700  59.200  0.00  0.00            
ATOM   4016  C4A DPPCX 335     599.000 122.900  61.400  0.00  0.00            
ATOM   4017  C1B DPPCX 335     597.400 119.800  50.800  0.00  0.00            
ATOM   4018  C2B DPPCX 335     598.300 119.300  54.900  0.00  0.00            
ATOM   4019  C3B DPPCX 335     597.200 118.900  58.900  0.00  0.00            
ATOM   4020  C4B DPPCX 335     595.100 116.800  62.900  0.00  0.00            
ATOM   4021  NC3 DPPCX 336     451.500 294.700  30.800  0.00  0.00            
ATOM   4022  PO4 DPPCX 336     448.700 294.900  32.600  0.00  0.00            
ATOM   4023  GL1 DPPCX 336     449.100 293.000  36.700  0.00  0.00            
ATOM   4024  GL2 DPPCX 336     451.900 292.000  37.900  0.00  0.00            
ATOM   4025  C1A DPPCX 336     448.100 293.800  40.500  0.00  0.00            
ATOM   4026  C2A DPPCX 336     448.100 294.300  44.600  0.00  0.00            
ATOM   4027  C3A DPPCX 336     449.000 294.800  48.400  0.00  0.00            
ATOM   4028  C4A DPPCX 336     447.200 293.500  52.400  0.00  0.00            
ATOM   4029  C1B DPPCX 336     453.000 292.600  42.000  0.00  0.00            
ATOM   4030  C2B DPPCX 336     454.000 293.200  47.100  0.00  0.00            
ATOM   4031  C3B DPPCX 336     453.200 294.200  51.300  0.00  0.00            
ATOM   4032  C4B DPPCX 336     451.500 297.300  52.500  0.00  0.00            
ATOM   4033  NC3 DPPCX 337     672.700 -26.700  43.600  0.00  0.00            
ATOM   4034  PO4 DPPCX 337     677.000 -26.000  45.200  0.00  0.00            
ATOM   4035  GL1 DPPCX 337     678.100 -26.800  49.300  0.00  0.00            
ATOM   4036  GL2 DPPCX 337     675.400 -27.000  51.200  0.00  0.00            
ATOM   4037  C1A DPPCX 337     680.700 -27.700  52.400  0.00  0.00            
ATOM   4038  C2A DPPCX 337     680.800 -28.300  56.400  0.00  0.00            
ATOM   4039  C3A DPPCX 337     685.100 -28.800  58.400  0.00  0.00            
ATOM   4040  C4A DPPCX 337     687.600 -29.600  61.800  0.00  0.00            
ATOM   4041  C1B DPPCX 337     676.300 -27.100  55.000  0.00  0.00            
ATOM   4042  C2B DPPCX 337     676.600 -27.900  59.000  0.00  0.00            
ATOM   4043  C3B DPPCX 337     679.200 -28.400  61.800  0.00  0.00            
ATOM   4044  C4B DPPCX 337     682.200 -30.200  61.800  0.00  0.00            
ATOM   4045  NC3 DPPCX 338     198.100 307.700  85.400  0.00  0.00            
ATOM   4046  PO4 DPPCX 338     196.600 303.500  85.400  0.00  0.00            
ATOM   4047  GL1 DPPCX 338     197.600 305.400  80.900  0.00  0.00            
ATOM   4048  GL2 DPPCX 338     196.300 307.300  79.900  0.00  0.00            
ATOM   4049  C1A DPPCX 338     198.200 305.200  76.000  0.00  0.00            
ATOM   4050  C2A DPPCX 338     198.400 305.400  72.600  0.00  0.00            
ATOM   4051  C3A DPPCX 338     199.300 307.400  68.900  0.00  0.00            
ATOM   4052  C4A DPPCX 338     199.900 310.800  65.200  0.00  0.00            
ATOM   4053  C1B DPPCX 338     194.200 308.200  76.500  0.00  0.00            
ATOM   4054  C2B DPPCX 338     193.700 308.700  72.300  0.00  0.00            
ATOM   4055  C3B DPPCX 338     195.200 310.300  68.200  0.00  0.00            
ATOM   4056  C4B DPPCX 338     193.700 310.400  64.100  0.00  0.00            
ATOM   4057  NC3 DPPCX 339     471.900 265.000  31.900  0.00  0.00            
ATOM   4058  PO4 DPPCX 339     474.000 263.700  35.900  0.00  0.00            
ATOM   4059  GL1 DPPCX 339     474.300 267.800  38.000  0.00  0.00            
ATOM   4060  GL2 DPPCX 339     471.200 268.800  40.000  0.00  0.00            
ATOM   4061  C1A DPPCX 339     477.800 270.000  39.100  0.00  0.00            
ATOM   4062  C2A DPPCX 339     481.400 269.700  41.200  0.00  0.00            
ATOM   4063  C3A DPPCX 339     482.900 271.000  44.800  0.00  0.00            
ATOM   4064  C4A DPPCX 339     482.900 269.500  48.900  0.00  0.00            
ATOM   4065  C1B DPPCX 339     474.000 269.200  43.700  0.00  0.00            
ATOM   4066  C2B DPPCX 339     477.400 271.300  44.300  0.00  0.00            
ATOM   4067  C3B DPPCX 339     479.000 272.400  48.800  0.00  0.00            
ATOM   4068  C4B DPPCX 339     477.900 274.300  53.500  0.00  0.00            
ATOM   4069  NC3 DPPCX 340     375.200 162.300  46.100  0.00  0.00            
ATOM   4070  PO4 DPPCX 340     372.300 166.200  46.300  0.00  0.00            
ATOM   4071  GL1 DPPCX 340     369.400 167.800  48.900  0.00  0.00            
ATOM   4072  GL2 DPPCX 340     370.100 166.300  51.500  0.00  0.00            
ATOM   4073  C1A DPPCX 340     369.200 171.400  52.200  0.00  0.00            
ATOM   4074  C2A DPPCX 340     369.800 170.700  56.800  0.00  0.00            
ATOM   4075  C3A DPPCX 340     370.100 171.700  61.300  0.00  0.00            
ATOM   4076  C4A DPPCX 340     372.400 173.400  65.700  0.00  0.00            
ATOM   4077  C1B DPPCX 340     369.700 166.100  55.000  0.00  0.00            
ATOM   4078  C2B DPPCX 340     371.100 165.700  59.900  0.00  0.00            
ATOM   4079  C3B DPPCX 340     369.400 167.300  64.200  0.00  0.00            
ATOM   4080  C4B DPPCX 340     368.200 170.600  66.800  0.00  0.00            
ATOM   4081  NC3 DPPCX 341     584.100  68.700  47.900  0.00  0.00            
ATOM   4082  PO4 DPPCX 341     580.200  66.500  47.200  0.00  0.00            
ATOM   4083  GL1 DPPCX 341     577.500  63.100  49.400  0.00  0.00            
ATOM   4084  GL2 DPPCX 341     575.900  65.400  50.100  0.00  0.00            
ATOM   4085  C1A DPPCX 341     578.400  60.700  52.900  0.00  0.00            
ATOM   4086  C2A DPPCX 341     580.000  59.700  56.600  0.00  0.00            
ATOM   4087  C3A DPPCX 341     580.900  59.000  61.100  0.00  0.00            
ATOM   4088  C4A DPPCX 341     579.300  58.700  65.500  0.00  0.00            
ATOM   4089  C1B DPPCX 341     577.900  65.900  54.500  0.00  0.00            
ATOM   4090  C2B DPPCX 341     577.400  63.700  58.700  0.00  0.00            
ATOM   4091  C3B DPPCX 341     576.300  62.600  63.400  0.00  0.00            
ATOM   4092  C4B DPPCX 341     577.400  63.400  68.200  0.00  0.00            
ATOM   4093  NC3 DPPCX 342     580.900 125.000  86.800  0.00  0.00            
ATOM   4094  PO4 DPPCX 342     580.300 129.800  87.000  0.00  0.00            
ATOM   4095  GL1 DPPCX 342     581.700 128.100  82.700  0.00  0.00            
ATOM   4096  GL2 DPPCX 342     581.600 130.100  80.100  0.00  0.00            
ATOM   4097  C1A DPPCX 342     585.100 125.800  81.600  0.00  0.00            
ATOM   4098  C2A DPPCX 342     588.600 125.600  78.900  0.00  0.00            
ATOM   4099  C3A DPPCX 342     587.400 124.900  74.400  0.00  0.00            
ATOM   4100  C4A DPPCX 342     587.300 124.700  70.400  0.00  0.00            
ATOM   4101  C1B DPPCX 342     580.500 131.100  75.700  0.00  0.00            
ATOM   4102  C2B DPPCX 342     579.000 131.000  71.700  0.00  0.00            
ATOM   4103  C3B DPPCX 342     578.900 131.100  68.300  0.00  0.00            
ATOM   4104  C4B DPPCX 342     578.800 129.900  64.300  0.00  0.00            
ATOM   4105  NC3 DPPCX 343     292.100 211.700  86.700  0.00  0.00            
ATOM   4106  PO4 DPPCX 343     293.900 213.500  83.300  0.00  0.00            
ATOM   4107  GL1 DPPCX 343     294.100 218.000  82.200  0.00  0.00            
ATOM   4108  GL2 DPPCX 343     291.200 218.200  79.200  0.00  0.00            
ATOM   4109  C1A DPPCX 343     296.000 220.000  78.700  0.00  0.00            
ATOM   4110  C2A DPPCX 343     296.900 219.500  74.500  0.00  0.00            
ATOM   4111  C3A DPPCX 343     298.700 219.700  71.400  0.00  0.00            
ATOM   4112  C4A DPPCX 343     299.600 220.000  66.700  0.00  0.00            
ATOM   4113  C1B DPPCX 343     292.200 219.400  75.000  0.00  0.00            
ATOM   4114  C2B DPPCX 343     293.400 219.000  71.100  0.00  0.00            
ATOM   4115  C3B DPPCX 343     295.000 218.200  68.400  0.00  0.00            
ATOM   4116  C4B DPPCX 343     295.400 217.600  63.600  0.00  0.00            
ATOM   4117  NC3 DPPCX 344     509.300-180.700  47.900  0.00  0.00            
ATOM   4118  PO4 DPPCX 344     509.000-176.300  46.600  0.00  0.00            
ATOM   4119  GL1 DPPCX 344     510.600-176.900  50.600  0.00  0.00            
ATOM   4120  GL2 DPPCX 344     513.800-178.100  50.400  0.00  0.00            
ATOM   4121  C1A DPPCX 344     511.400-177.300  55.500  0.00  0.00            
ATOM   4122  C2A DPPCX 344     511.100-176.400  60.100  0.00  0.00            
ATOM   4123  C3A DPPCX 344     511.000-173.700  64.100  0.00  0.00            
ATOM   4124  C4A DPPCX 344     511.400-174.000  68.800  0.00  0.00            
ATOM   4125  C1B DPPCX 344     515.500-179.600  54.300  0.00  0.00            
ATOM   4126  C2B DPPCX 344     515.000-179.900  59.200  0.00  0.00            
ATOM   4127  C3B DPPCX 344     514.400-180.100  63.900  0.00  0.00            
ATOM   4128  C4B DPPCX 344     518.200-181.300  67.000  0.00  0.00            
ATOM   4129  NC3 DPPCX 345     373.600  60.200  84.000  0.00  0.00            
ATOM   4130  PO4 DPPCX 345     377.000  63.000  82.700  0.00  0.00            
ATOM   4131  GL1 DPPCX 345     376.400  61.200  78.800  0.00  0.00            
ATOM   4132  GL2 DPPCX 345     376.800  59.700  75.700  0.00  0.00            
ATOM   4133  C1A DPPCX 345     373.200  63.200  75.700  0.00  0.00            
ATOM   4134  C2A DPPCX 345     370.900  62.500  71.900  0.00  0.00            
ATOM   4135  C3A DPPCX 345     369.600  62.000  68.300  0.00  0.00            
ATOM   4136  C4A DPPCX 345     369.500  60.200  64.400  0.00  0.00            
ATOM   4137  C1B DPPCX 345     375.600  60.900  71.500  0.00  0.00            
ATOM   4138  C2B DPPCX 345     373.900  59.200  67.800  0.00  0.00            
ATOM   4139  C3B DPPCX 345     373.000  55.700  64.800  0.00  0.00            
ATOM   4140  C4B DPPCX 345     373.100  52.200  62.600  0.00  0.00            
ATOM   4141  NC3 DPPCX 346     563.700 153.500  76.500  0.00  0.00            
ATOM   4142  PO4 DPPCX 346     567.700 153.100  77.800  0.00  0.00            
ATOM   4143  GL1 DPPCX 346     567.900 152.700  73.800  0.00  0.00            
ATOM   4144  GL2 DPPCX 346     569.100 156.700  72.800  0.00  0.00            
ATOM   4145  C1A DPPCX 346     567.700 152.900  69.700  0.00  0.00            
ATOM   4146  C2A DPPCX 346     568.900 152.700  65.600  0.00  0.00            
ATOM   4147  C3A DPPCX 346     572.400 152.500  62.400  0.00  0.00            
ATOM   4148  C4A DPPCX 346     570.700 150.000  58.900  0.00  0.00            
ATOM   4149  C1B DPPCX 346     569.400 157.800  68.300  0.00  0.00            
ATOM   4150  C2B DPPCX 346     569.100 157.400  63.500  0.00  0.00            
ATOM   4151  C3B DPPCX 346     568.000 154.300  60.600  0.00  0.00            
ATOM   4152  C4B DPPCX 346     565.700 151.000  60.900  0.00  0.00            
ATOM   4153  NC3 DPPCX 347     418.900 -34.500  51.200  0.00  0.00            
ATOM   4154  PO4 DPPCX 347     421.700 -32.400  52.600  0.00  0.00            
ATOM   4155  GL1 DPPCX 347     420.300 -31.200  56.600  0.00  0.00            
ATOM   4156  GL2 DPPCX 347     422.600 -29.200  58.600  0.00  0.00            
ATOM   4157  C1A DPPCX 347     417.500 -31.000  61.600  0.00  0.00            
ATOM   4158  C2A DPPCX 347     415.700 -30.300  65.900  0.00  0.00            
ATOM   4159  C3A DPPCX 347     413.900 -28.800  70.400  0.00  0.00            
ATOM   4160  C4A DPPCX 347     411.300 -30.400  74.800  0.00  0.00            
ATOM   4161  C1B DPPCX 347     421.700 -28.800  63.400  0.00  0.00            
ATOM   4162  C2B DPPCX 347     420.500 -27.100  65.600  0.00  0.00            
ATOM   4163  C3B DPPCX 347     419.800 -28.100  70.200  0.00  0.00            
ATOM   4164  C4B DPPCX 347     421.300 -30.100  73.100  0.00  0.00            
ATOM   4165  NC3 DPPCX 348     368.700 218.400  91.000  0.00  0.00            
ATOM   4166  PO4 DPPCX 348     372.300 219.700  90.400  0.00  0.00            
ATOM   4167  GL1 DPPCX 348     371.000 217.700  86.000  0.00  0.00            
ATOM   4168  GL2 DPPCX 348     371.800 214.700  87.300  0.00  0.00            
ATOM   4169  C1A DPPCX 348     369.600 216.000  81.600  0.00  0.00            
ATOM   4170  C2A DPPCX 348     370.300 215.800  76.300  0.00  0.00            
ATOM   4171  C3A DPPCX 348     369.800 215.000  72.300  0.00  0.00            
ATOM   4172  C4A DPPCX 348     367.100 212.700  69.500  0.00  0.00            
ATOM   4173  C1B DPPCX 348     371.100 211.800  84.900  0.00  0.00            
ATOM   4174  C2B DPPCX 348     370.600 211.100  80.700  0.00  0.00            
ATOM   4175  C3B DPPCX 348     370.300 210.900  76.800  0.00  0.00            
ATOM   4176  C4B DPPCX 348     366.100 213.400  75.500  0.00  0.00            
ATOM   4177  NC3 DPPCX 349     432.000 -74.400  95.900  0.00  0.00            
ATOM   4178  PO4 DPPCX 349     435.500 -72.200  95.600  0.00  0.00            
ATOM   4179  GL1 DPPCX 349     436.300 -69.900  91.000  0.00  0.00            
ATOM   4180  GL2 DPPCX 349     438.700 -68.000  89.800  0.00  0.00            
ATOM   4181  C1A DPPCX 349     436.600 -71.300  86.100  0.00  0.00            
ATOM   4182  C2A DPPCX 349     437.300 -70.200  81.700  0.00  0.00            
ATOM   4183  C3A DPPCX 349     438.400 -68.500  78.100  0.00  0.00            
ATOM   4184  C4A DPPCX 349     443.100 -67.200  76.400  0.00  0.00            
ATOM   4185  C1B DPPCX 349     436.100 -65.800  85.700  0.00  0.00            
ATOM   4186  C2B DPPCX 349     436.400 -65.100  81.300  0.00  0.00            
ATOM   4187  C3B DPPCX 349     439.300 -62.400  78.100  0.00  0.00            
ATOM   4188  C4B DPPCX 349     441.100 -62.600  74.200  0.00  0.00            
ATOM   4189  NC3 DPPCX 350     708.200 -13.800  86.500  0.00  0.00            
ATOM   4190  PO4 DPPCX 350     703.600 -13.300  85.000  0.00  0.00            
ATOM   4191  GL1 DPPCX 350     703.400 -12.100  81.300  0.00  0.00            
ATOM   4192  GL2 DPPCX 350     700.100 -10.400  79.600  0.00  0.00            
ATOM   4193  C1A DPPCX 350     704.300 -12.100  76.600  0.00  0.00            
ATOM   4194  C2A DPPCX 350     703.400 -12.100  71.500  0.00  0.00            
ATOM   4195  C3A DPPCX 350     702.400 -10.700  68.300  0.00  0.00            
ATOM   4196  C4A DPPCX 350     699.000 -11.300  65.000  0.00  0.00            
ATOM   4197  C1B DPPCX 350     700.300  -8.200  76.000  0.00  0.00            
ATOM   4198  C2B DPPCX 350     699.600  -7.200  71.500  0.00  0.00            
ATOM   4199  C3B DPPCX 350     698.800  -7.000  67.400  0.00  0.00            
ATOM   4200  C4B DPPCX 350     697.200  -6.500  63.500  0.00  0.00            
ATOM   4201  NC3 DPPCX 351     673.800-122.100  38.900  0.00  0.00            
ATOM   4202  PO4 DPPCX 351     672.200-118.400  41.200  0.00  0.00            
ATOM   4203  GL1 DPPCX 351     670.800-118.200  45.500  0.00  0.00            
ATOM   4204  GL2 DPPCX 351     669.500-115.500  45.600  0.00  0.00            
ATOM   4205  C1A DPPCX 351     671.200-118.700  49.900  0.00  0.00            
ATOM   4206  C2A DPPCX 351     672.200-119.400  53.600  0.00  0.00            
ATOM   4207  C3A DPPCX 351     674.100-119.500  58.400  0.00  0.00            
ATOM   4208  C4A DPPCX 351     677.300-119.600  60.700  0.00  0.00            
ATOM   4209  C1B DPPCX 351     671.800-114.100  48.700  0.00  0.00            
ATOM   4210  C2B DPPCX 351     672.600-114.500  52.800  0.00  0.00            
ATOM   4211  C3B DPPCX 351     672.300-115.200  57.000  0.00  0.00            
ATOM   4212  C4B DPPCX 351     670.900-116.300  60.000  0.00  0.00            
ATOM   4213  NC3 DPPCX 352     295.800 173.300  85.900  0.00  0.00            
ATOM   4214  PO4 DPPCX 352     293.900 176.900  83.900  0.00  0.00            
ATOM   4215  GL1 DPPCX 352     292.700 178.500  79.400  0.00  0.00            
ATOM   4216  GL2 DPPCX 352     295.300 177.900  77.800  0.00  0.00            
ATOM   4217  C1A DPPCX 352     290.600 180.500  76.500  0.00  0.00            
ATOM   4218  C2A DPPCX 352     289.600 179.900  72.400  0.00  0.00            
ATOM   4219  C3A DPPCX 352     289.200 179.600  68.000  0.00  0.00            
ATOM   4220  C4A DPPCX 352     288.000 180.700  63.900  0.00  0.00            
ATOM   4221  C1B DPPCX 352     296.200 178.800  73.900  0.00  0.00            
ATOM   4222  C2B DPPCX 352     297.500 178.700  70.700  0.00  0.00            
ATOM   4223  C3B DPPCX 352     296.800 177.700  66.700  0.00  0.00            
ATOM   4224  C4B DPPCX 352     297.400 179.600  63.300  0.00  0.00            
ATOM   4225  NC3 DPPCX 353     706.900 -30.300  36.300  0.00  0.00            
ATOM   4226  PO4 DPPCX 353     710.400 -32.100  38.000  0.00  0.00            
ATOM   4227  GL1 DPPCX 353     710.300 -31.900  43.000  0.00  0.00            
ATOM   4228  GL2 DPPCX 353     710.100 -35.800  44.500  0.00  0.00            
ATOM   4229  C1A DPPCX 353     710.200 -29.300  46.500  0.00  0.00            
ATOM   4230  C2A DPPCX 353     707.300 -28.800  50.300  0.00  0.00            
ATOM   4231  C3A DPPCX 353     706.800 -29.900  53.300  0.00  0.00            
ATOM   4232  C4A DPPCX 353     705.600 -32.200  56.600  0.00  0.00            
ATOM   4233  C1B DPPCX 353     709.800 -33.900  47.700  0.00  0.00            
ATOM   4234  C2B DPPCX 353     710.100 -33.300  52.000  0.00  0.00            
ATOM   4235  C3B DPPCX 353     710.500 -32.000  56.200  0.00  0.00            
ATOM   4236  C4B DPPCX 353     710.900 -33.500  60.400  0.00  0.00            
ATOM   4237  NC3 DPPCX 354     569.900  95.100  43.400  0.00  0.00            
ATOM   4238  PO4 DPPCX 354     574.500  93.300  44.200  0.00  0.00            
ATOM   4239  GL1 DPPCX 354     573.600  91.700  47.900  0.00  0.00            
ATOM   4240  GL2 DPPCX 354     574.400  89.100  49.400  0.00  0.00            
ATOM   4241  C1A DPPCX 354     571.200  92.200  52.200  0.00  0.00            
ATOM   4242  C2A DPPCX 354     570.800  92.400  55.900  0.00  0.00            
ATOM   4243  C3A DPPCX 354     571.300  92.100  60.900  0.00  0.00            
ATOM   4244  C4A DPPCX 354     571.900  94.000  64.200  0.00  0.00            
ATOM   4245  C1B DPPCX 354     574.200  88.300  53.700  0.00  0.00            
ATOM   4246  C2B DPPCX 354     574.400  88.900  58.500  0.00  0.00            
ATOM   4247  C3B DPPCX 354     576.200  91.800  61.600  0.00  0.00            
ATOM   4248  C4B DPPCX 354     577.900  93.700  64.900  0.00  0.00            
ATOM   4249  NC3 DPPCX 355     396.400 384.500  78.600  0.00  0.00            
ATOM   4250  PO4 DPPCX 355     397.300 384.500  74.700  0.00  0.00            
ATOM   4251  GL1 DPPCX 355     396.600 385.700  70.300  0.00  0.00            
ATOM   4252  GL2 DPPCX 355     398.400 385.700  67.100  0.00  0.00            
ATOM   4253  C1A DPPCX 355     392.800 385.200  67.600  0.00  0.00            
ATOM   4254  C2A DPPCX 355     392.200 385.000  64.000  0.00  0.00            
ATOM   4255  C3A DPPCX 355     391.100 384.100  60.100  0.00  0.00            
ATOM   4256  C4A DPPCX 355     386.700 382.600  57.400  0.00  0.00            
ATOM   4257  C1B DPPCX 355     397.200 382.400  64.900  0.00  0.00            
ATOM   4258  C2B DPPCX 355     396.200 382.300  60.800  0.00  0.00            
ATOM   4259  C3B DPPCX 355     394.500 381.800  56.800  0.00  0.00            
ATOM   4260  C4B DPPCX 355     391.100 382.500  55.000  0.00  0.00            
ATOM   4261  NC3 DPPCX 356     338.800 406.600  30.400  0.00  0.00            
ATOM   4262  PO4 DPPCX 356     335.100 409.300  30.000  0.00  0.00            
ATOM   4263  GL1 DPPCX 356     336.100 407.400  35.200  0.00  0.00            
ATOM   4264  GL2 DPPCX 356     339.100 408.800  37.100  0.00  0.00            
ATOM   4265  C1A DPPCX 356     334.400 405.500  39.000  0.00  0.00            
ATOM   4266  C2A DPPCX 356     334.800 404.800  43.900  0.00  0.00            
ATOM   4267  C3A DPPCX 356     334.200 406.200  48.100  0.00  0.00            
ATOM   4268  C4A DPPCX 356     335.300 410.600  48.800  0.00  0.00            
ATOM   4269  C1B DPPCX 356     337.500 408.000  41.300  0.00  0.00            
ATOM   4270  C2B DPPCX 356     338.100 408.400  45.500  0.00  0.00            
ATOM   4271  C3B DPPCX 356     338.500 407.000  50.000  0.00  0.00            
ATOM   4272  C4B DPPCX 356     336.100 409.100  53.300  0.00  0.00            
ATOM   4273  NC3 DPPCX 357     551.000  43.800  94.000  0.00  0.00            
ATOM   4274  PO4 DPPCX 357     552.600  45.700  90.000  0.00  0.00            
ATOM   4275  GL1 DPPCX 357     557.000  45.600  88.000  0.00  0.00            
ATOM   4276  GL2 DPPCX 357     557.400  48.300  86.900  0.00  0.00            
ATOM   4277  C1A DPPCX 357     557.600  44.200  83.400  0.00  0.00            
ATOM   4278  C2A DPPCX 357     556.100  44.000  78.800  0.00  0.00            
ATOM   4279  C3A DPPCX 357     555.800  44.200  73.900  0.00  0.00            
ATOM   4280  C4A DPPCX 357     556.800  41.200  70.100  0.00  0.00            
ATOM   4281  C1B DPPCX 357     557.900  49.700  81.800  0.00  0.00            
ATOM   4282  C2B DPPCX 357     557.500  48.300  77.300  0.00  0.00            
ATOM   4283  C3B DPPCX 357     559.300  47.200  73.400  0.00  0.00            
ATOM   4284  C4B DPPCX 357     561.000  48.100  69.400  0.00  0.00            
ATOM   4285  NC3 DPPCX 358     395.200 214.100  47.800  0.00  0.00            
ATOM   4286  PO4 DPPCX 358     394.100 217.300  50.000  0.00  0.00            
ATOM   4287  GL1 DPPCX 358     395.100 217.900  54.000  0.00  0.00            
ATOM   4288  GL2 DPPCX 358     398.300 218.600  52.900  0.00  0.00            
ATOM   4289  C1A DPPCX 358     394.200 218.800  58.200  0.00  0.00            
ATOM   4290  C2A DPPCX 358     393.700 218.800  62.100  0.00  0.00            
ATOM   4291  C3A DPPCX 358     395.600 216.600  64.600  0.00  0.00            
ATOM   4292  C4A DPPCX 358     400.200 215.700  67.600  0.00  0.00            
ATOM   4293  C1B DPPCX 358     397.200 222.700  55.200  0.00  0.00            
ATOM   4294  C2B DPPCX 358     395.800 223.300  59.600  0.00  0.00            
ATOM   4295  C3B DPPCX 358     396.300 225.400  62.900  0.00  0.00            
ATOM   4296  C4B DPPCX 358     396.800 226.200  67.400  0.00  0.00            
ATOM   4297  NC3 DPPCX 359     405.600 186.500  92.100  0.00  0.00            
ATOM   4298  PO4 DPPCX 359     408.000 190.000  91.800  0.00  0.00            
ATOM   4299  GL1 DPPCX 359     408.000 192.400  89.100  0.00  0.00            
ATOM   4300  GL2 DPPCX 359     407.900 195.600  89.300  0.00  0.00            
ATOM   4301  C1A DPPCX 359     409.100 191.800  85.400  0.00  0.00            
ATOM   4302  C2A DPPCX 359     407.100 191.000  81.000  0.00  0.00            
ATOM   4303  C3A DPPCX 359     407.200 190.200  75.800  0.00  0.00            
ATOM   4304  C4A DPPCX 359     408.400 193.000  71.800  0.00  0.00            
ATOM   4305  C1B DPPCX 359     410.000 196.900  85.200  0.00  0.00            
ATOM   4306  C2B DPPCX 359     409.100 195.600  81.200  0.00  0.00            
ATOM   4307  C3B DPPCX 359     408.000 195.700  77.100  0.00  0.00            
ATOM   4308  C4B DPPCX 359     404.700 194.800  73.500  0.00  0.00            
ATOM   4309  NC3 DPPCX 360     295.700 160.600  39.900  0.00  0.00            
ATOM   4310  PO4 DPPCX 360     294.400 164.800  39.900  0.00  0.00            
ATOM   4311  GL1 DPPCX 360     292.800 166.400  43.400  0.00  0.00            
ATOM   4312  GL2 DPPCX 360     291.400 162.500  43.600  0.00  0.00            
ATOM   4313  C1A DPPCX 360     294.400 167.000  47.800  0.00  0.00            
ATOM   4314  C2A DPPCX 360     293.500 166.700  52.600  0.00  0.00            
ATOM   4315  C3A DPPCX 360     290.400 167.000  56.500  0.00  0.00            
ATOM   4316  C4A DPPCX 360     289.300 168.900  60.600  0.00  0.00            
ATOM   4317  C1B DPPCX 360     291.100 162.800  47.700  0.00  0.00            
ATOM   4318  C2B DPPCX 360     289.400 163.500  50.300  0.00  0.00            
ATOM   4319  C3B DPPCX 360     288.000 164.600  53.300  0.00  0.00            
ATOM   4320  C4B DPPCX 360     286.100 164.600  58.000  0.00  0.00            
ATOM   4321  NC3 DPPCX 361     540.500 119.000  35.500  0.00  0.00            
ATOM   4322  PO4 DPPCX 361     536.400 115.400  37.200  0.00  0.00            
ATOM   4323  GL1 DPPCX 361     536.500 113.300  41.500  0.00  0.00            
ATOM   4324  GL2 DPPCX 361     535.600 110.200  42.200  0.00  0.00            
ATOM   4325  C1A DPPCX 361     535.900 114.500  45.600  0.00  0.00            
ATOM   4326  C2A DPPCX 361     536.600 115.500  49.600  0.00  0.00            
ATOM   4327  C3A DPPCX 361     536.600 117.600  54.700  0.00  0.00            
ATOM   4328  C4A DPPCX 361     537.600 118.300  58.900  0.00  0.00            
ATOM   4329  C1B DPPCX 361     534.800 109.600  46.700  0.00  0.00            
ATOM   4330  C2B DPPCX 361     535.700 111.000  51.400  0.00  0.00            
ATOM   4331  C3B DPPCX 361     535.200 112.700  55.600  0.00  0.00            
ATOM   4332  C4B DPPCX 361     534.300 112.300  60.300  0.00  0.00            
ATOM   4333  NC3 DPPCX 362     417.000 167.500  48.400  0.00  0.00            
ATOM   4334  PO4 DPPCX 362     419.800 164.100  49.900  0.00  0.00            
ATOM   4335  GL1 DPPCX 362     417.200 165.600  53.100  0.00  0.00            
ATOM   4336  GL2 DPPCX 362     415.300 163.000  53.100  0.00  0.00            
ATOM   4337  C1A DPPCX 362     413.800 167.600  55.200  0.00  0.00            
ATOM   4338  C2A DPPCX 362     412.400 171.700  58.100  0.00  0.00            
ATOM   4339  C3A DPPCX 362     412.100 173.700  61.300  0.00  0.00            
ATOM   4340  C4A DPPCX 362     410.900 173.800  65.200  0.00  0.00            
ATOM   4341  C1B DPPCX 362     414.600 163.000  57.300  0.00  0.00            
ATOM   4342  C2B DPPCX 362     412.700 165.000  59.500  0.00  0.00            
ATOM   4343  C3B DPPCX 362     409.400 166.800  59.400  0.00  0.00            
ATOM   4344  C4B DPPCX 362     406.600 169.000  59.600  0.00  0.00            
ATOM   4345  NC3 DPPCX 363     641.000  11.800  49.500  0.00  0.00            
ATOM   4346  PO4 DPPCX 363     644.300  15.100  48.900  0.00  0.00            
ATOM   4347  GL1 DPPCX 363     645.200  14.300  52.500  0.00  0.00            
ATOM   4348  GL2 DPPCX 363     642.300  13.800  53.800  0.00  0.00            
ATOM   4349  C1A DPPCX 363     646.400  15.100  57.000  0.00  0.00            
ATOM   4350  C2A DPPCX 363     648.200  18.200  59.900  0.00  0.00            
ATOM   4351  C3A DPPCX 363     649.000  17.500  63.900  0.00  0.00            
ATOM   4352  C4A DPPCX 363     651.200  17.900  68.400  0.00  0.00            
ATOM   4353  C1B DPPCX 363     640.500  12.500  58.100  0.00  0.00            
ATOM   4354  C2B DPPCX 363     638.300  12.900  61.700  0.00  0.00            
ATOM   4355  C3B DPPCX 363     635.400  10.900  64.600  0.00  0.00            
ATOM   4356  C4B DPPCX 363     633.200  10.000  68.400  0.00  0.00            
ATOM   4357  NC3 DPPCX 364     421.700 141.100  83.200  0.00  0.00            
ATOM   4358  PO4 DPPCX 364     419.300 140.800  86.800  0.00  0.00            
ATOM   4359  GL1 DPPCX 364     415.700 141.900  84.400  0.00  0.00            
ATOM   4360  GL2 DPPCX 364     413.400 141.400  84.000  0.00  0.00            
ATOM   4361  C1A DPPCX 364     415.700 142.200  79.500  0.00  0.00            
ATOM   4362  C2A DPPCX 364     413.500 143.200  75.500  0.00  0.00            
ATOM   4363  C3A DPPCX 364     414.800 145.100  71.700  0.00  0.00            
ATOM   4364  C4A DPPCX 364     412.600 148.700  70.300  0.00  0.00            
ATOM   4365  C1B DPPCX 364     410.600 141.300  80.800  0.00  0.00            
ATOM   4366  C2B DPPCX 364     408.500 142.900  76.400  0.00  0.00            
ATOM   4367  C3B DPPCX 364     407.900 142.800  72.800  0.00  0.00            
ATOM   4368  C4B DPPCX 364     404.000 144.200  69.300  0.00  0.00            
ATOM   4369  NC3 DPPCX 365     425.500  34.500  85.600  0.00  0.00            
ATOM   4370  PO4 DPPCX 365     429.200  33.000  88.500  0.00  0.00            
ATOM   4371  GL1 DPPCX 365     430.300  33.200  84.500  0.00  0.00            
ATOM   4372  GL2 DPPCX 365     433.600  30.100  84.000  0.00  0.00            
ATOM   4373  C1A DPPCX 365     429.000  34.000  79.900  0.00  0.00            
ATOM   4374  C2A DPPCX 365     429.600  35.300  75.800  0.00  0.00            
ATOM   4375  C3A DPPCX 365     429.800  38.500  72.700  0.00  0.00            
ATOM   4376  C4A DPPCX 365     431.100  38.400  69.000  0.00  0.00            
ATOM   4377  C1B DPPCX 365     433.000  31.100  79.700  0.00  0.00            
ATOM   4378  C2B DPPCX 365     434.100  32.200  76.000  0.00  0.00            
ATOM   4379  C3B DPPCX 365     433.400  32.900  72.500  0.00  0.00            
ATOM   4380  C4B DPPCX 365     429.700  33.000  69.500  0.00  0.00            
ATOM   4381  NC3 DPPCX 366     669.600  42.200  94.600  0.00  0.00            
ATOM   4382  PO4 DPPCX 366     669.600  42.300  89.800  0.00  0.00            
ATOM   4383  GL1 DPPCX 366     670.100  39.000  86.400  0.00  0.00            
ATOM   4384  GL2 DPPCX 366     673.000  37.800  85.100  0.00  0.00            
ATOM   4385  C1A DPPCX 366     666.500  38.400  82.600  0.00  0.00            
ATOM   4386  C2A DPPCX 366     667.400  38.000  77.900  0.00  0.00            
ATOM   4387  C3A DPPCX 366     666.200  40.200  75.000  0.00  0.00            
ATOM   4388  C4A DPPCX 366     665.900  40.300  71.100  0.00  0.00            
ATOM   4389  C1B DPPCX 366     673.000  39.300  80.400  0.00  0.00            
ATOM   4390  C2B DPPCX 366     672.700  38.100  75.600  0.00  0.00            
ATOM   4391  C3B DPPCX 366     670.700  38.100  72.700  0.00  0.00            
ATOM   4392  C4B DPPCX 366     669.600  37.100  69.300  0.00  0.00            
ATOM   4393  NC3 DPPCX 367     456.700 159.200  50.100  0.00  0.00            
ATOM   4394  PO4 DPPCX 367     458.300 161.100  46.600  0.00  0.00            
ATOM   4395  GL1 DPPCX 367     459.400 163.900  50.500  0.00  0.00            
ATOM   4396  GL2 DPPCX 367     456.600 165.400  51.600  0.00  0.00            
ATOM   4397  C1A DPPCX 367     462.100 165.600  52.100  0.00  0.00            
ATOM   4398  C2A DPPCX 367     465.100 167.800  51.800  0.00  0.00            
ATOM   4399  C3A DPPCX 367     468.800 168.900  54.700  0.00  0.00            
ATOM   4400  C4A DPPCX 367     471.500 170.600  57.900  0.00  0.00            
ATOM   4401  C1B DPPCX 367     455.700 169.300  53.100  0.00  0.00            
ATOM   4402  C2B DPPCX 367     456.200 171.800  57.300  0.00  0.00            
ATOM   4403  C3B DPPCX 367     460.400 172.800  59.600  0.00  0.00            
ATOM   4404  C4B DPPCX 367     463.200 172.300  62.800  0.00  0.00            
ATOM   4405  NC3 DPPCX 368     182.300 330.400  85.800  0.00  0.00            
ATOM   4406  PO4 DPPCX 368     179.800 328.000  87.000  0.00  0.00            
ATOM   4407  GL1 DPPCX 368     177.900 328.800  83.400  0.00  0.00            
ATOM   4408  GL2 DPPCX 368     176.300 326.700  82.500  0.00  0.00            
ATOM   4409  C1A DPPCX 368     179.300 329.900  79.800  0.00  0.00            
ATOM   4410  C2A DPPCX 368     178.700 329.600  76.100  0.00  0.00            
ATOM   4411  C3A DPPCX 368     178.600 329.800  72.600  0.00  0.00            
ATOM   4412  C4A DPPCX 368     180.500 332.100  68.600  0.00  0.00            
ATOM   4413  C1B DPPCX 368     176.600 325.900  78.400  0.00  0.00            
ATOM   4414  C2B DPPCX 368     175.700 325.800  73.500  0.00  0.00            
ATOM   4415  C3B DPPCX 368     173.600 326.500  69.900  0.00  0.00            
ATOM   4416  C4B DPPCX 368     174.700 331.000  68.600  0.00  0.00            
ATOM   4417  NC3 DPPCX 369     643.700  57.100  90.500  0.00  0.00            
ATOM   4418  PO4 DPPCX 369     639.400  58.700  89.900  0.00  0.00            
ATOM   4419  GL1 DPPCX 369     638.500  56.900  86.800  0.00  0.00            
ATOM   4420  GL2 DPPCX 369     638.900  59.800  84.000  0.00  0.00            
ATOM   4421  C1A DPPCX 369     634.900  55.500  83.600  0.00  0.00            
ATOM   4422  C2A DPPCX 369     634.900  55.900  80.300  0.00  0.00            
ATOM   4423  C3A DPPCX 369     634.000  56.500  75.400  0.00  0.00            
ATOM   4424  C4A DPPCX 369     635.300  56.200  71.500  0.00  0.00            
ATOM   4425  C1B DPPCX 369     639.200  58.700  80.600  0.00  0.00            
ATOM   4426  C2B DPPCX 369     639.900  58.500  77.000  0.00  0.00            
ATOM   4427  C3B DPPCX 369     638.600  59.400  73.900  0.00  0.00            
ATOM   4428  C4B DPPCX 369     639.500  60.600  70.500  0.00  0.00            
ATOM   4429  NC3 DPPCX 370     329.900 141.600  41.200  0.00  0.00            
ATOM   4430  PO4 DPPCX 370     330.400 137.100  43.400  0.00  0.00            
ATOM   4431  GL1 DPPCX 370     332.800 136.000  47.100  0.00  0.00            
ATOM   4432  GL2 DPPCX 370     333.400 138.500  48.500  0.00  0.00            
ATOM   4433  C1A DPPCX 370     333.000 132.800  49.900  0.00  0.00            
ATOM   4434  C2A DPPCX 370     330.600 132.600  53.100  0.00  0.00            
ATOM   4435  C3A DPPCX 370     328.200 132.100  57.400  0.00  0.00            
ATOM   4436  C4A DPPCX 370     329.700 130.400  61.800  0.00  0.00            
ATOM   4437  C1B DPPCX 370     331.500 137.300  51.800  0.00  0.00            
ATOM   4438  C2B DPPCX 370     330.600 137.100  55.200  0.00  0.00            
ATOM   4439  C3B DPPCX 370     332.000 134.700  59.900  0.00  0.00            
ATOM   4440  C4B DPPCX 370     330.900 134.800  64.300  0.00  0.00            
ATOM   4441  NC3 DPPCX 371     393.100 155.900  50.200  0.00  0.00            
ATOM   4442  PO4 DPPCX 371     390.000 151.600  50.300  0.00  0.00            
ATOM   4443  GL1 DPPCX 371     389.900 149.000  54.000  0.00  0.00            
ATOM   4444  GL2 DPPCX 371     389.600 147.000  56.900  0.00  0.00            
ATOM   4445  C1A DPPCX 371     385.400 149.200  57.100  0.00  0.00            
ATOM   4446  C2A DPPCX 371     384.700 149.600  61.300  0.00  0.00            
ATOM   4447  C3A DPPCX 371     381.400 150.800  64.400  0.00  0.00            
ATOM   4448  C4A DPPCX 371     382.000 153.400  68.100  0.00  0.00            
ATOM   4449  C1B DPPCX 371     390.300 148.400  61.400  0.00  0.00            
ATOM   4450  C2B DPPCX 371     391.300 147.600  65.400  0.00  0.00            
ATOM   4451  C3B DPPCX 371     390.500 147.500  68.900  0.00  0.00            
ATOM   4452  C4B DPPCX 371     389.200 148.600  73.900  0.00  0.00            
ATOM   4453  NC3 DPPCX 372     507.900  72.800  85.600  0.00  0.00            
ATOM   4454  PO4 DPPCX 372     511.700  72.600  84.300  0.00  0.00            
ATOM   4455  GL1 DPPCX 372     514.100  69.900  81.400  0.00  0.00            
ATOM   4456  GL2 DPPCX 372     514.000  66.900  80.500  0.00  0.00            
ATOM   4457  C1A DPPCX 372     515.200  69.000  76.300  0.00  0.00            
ATOM   4458  C2A DPPCX 372     514.800  67.600  72.500  0.00  0.00            
ATOM   4459  C3A DPPCX 372     514.800  66.900  67.200  0.00  0.00            
ATOM   4460  C4A DPPCX 372     514.200  66.100  63.000  0.00  0.00            
ATOM   4461  C1B DPPCX 372     516.600  64.100  77.600  0.00  0.00            
ATOM   4462  C2B DPPCX 372     516.700  63.000  72.900  0.00  0.00            
ATOM   4463  C3B DPPCX 372     516.900  62.800  68.800  0.00  0.00            
ATOM   4464  C4B DPPCX 372     517.700  62.700  65.000  0.00  0.00            
ATOM   4465  NC3 DPPCX 373     565.700-100.500  43.800  0.00  0.00            
ATOM   4466  PO4 DPPCX 373     564.700-100.800  48.700  0.00  0.00            
ATOM   4467  GL1 DPPCX 373     567.300-100.900  51.900  0.00  0.00            
ATOM   4468  GL2 DPPCX 373     567.300-104.000  51.700  0.00  0.00            
ATOM   4469  C1A DPPCX 373     569.100-101.800  56.300  0.00  0.00            
ATOM   4470  C2A DPPCX 373     569.400-101.600  61.100  0.00  0.00            
ATOM   4471  C3A DPPCX 373     570.100-100.500  65.400  0.00  0.00            
ATOM   4472  C4A DPPCX 373     570.800-100.800  69.600  0.00  0.00            
ATOM   4473  C1B DPPCX 373     564.400-104.000  54.400  0.00  0.00            
ATOM   4474  C2B DPPCX 373     564.700-104.100  58.100  0.00  0.00            
ATOM   4475  C3B DPPCX 373     565.300-104.000  61.500  0.00  0.00            
ATOM   4476  C4B DPPCX 373     564.900-105.800  65.700  0.00  0.00            
ATOM   4477  NC3 DPPCX 374     477.800 256.100  78.800  0.00  0.00            
ATOM   4478  PO4 DPPCX 374     473.300 258.000  78.400  0.00  0.00            
ATOM   4479  GL1 DPPCX 374     470.200 257.100  74.400  0.00  0.00            
ATOM   4480  GL2 DPPCX 374     468.100 254.900  74.200  0.00  0.00            
ATOM   4481  C1A DPPCX 374     470.000 256.900  69.900  0.00  0.00            
ATOM   4482  C2A DPPCX 374     470.600 257.000  65.300  0.00  0.00            
ATOM   4483  C3A DPPCX 374     469.700 254.800  61.500  0.00  0.00            
ATOM   4484  C4A DPPCX 374     469.700 252.200  58.400  0.00  0.00            
ATOM   4485  C1B DPPCX 374     467.600 252.400  70.400  0.00  0.00            
ATOM   4486  C2B DPPCX 374     466.900 252.900  65.700  0.00  0.00            
ATOM   4487  C3B DPPCX 374     466.200 251.100  61.600  0.00  0.00            
ATOM   4488  C4B DPPCX 374     464.800 250.600  57.400  0.00  0.00            
ATOM   4489  NC3 DPPCX 375     511.500  14.000  45.700  0.00  0.00            
ATOM   4490  PO4 DPPCX 375     510.100  10.100  48.300  0.00  0.00            
ATOM   4491  GL1 DPPCX 375     510.200   9.400  52.400  0.00  0.00            
ATOM   4492  GL2 DPPCX 375     509.500   6.900  52.900  0.00  0.00            
ATOM   4493  C1A DPPCX 375     510.600  10.300  57.000  0.00  0.00            
ATOM   4494  C2A DPPCX 375     513.600  12.400  60.500  0.00  0.00            
ATOM   4495  C3A DPPCX 375     513.300  14.100  64.700  0.00  0.00            
ATOM   4496  C4A DPPCX 375     511.300  13.800  68.800  0.00  0.00            
ATOM   4497  C1B DPPCX 375     509.200   5.200  56.900  0.00  0.00            
ATOM   4498  C2B DPPCX 375     510.000   5.500  61.600  0.00  0.00            
ATOM   4499  C3B DPPCX 375     511.300   4.200  66.000  0.00  0.00            
ATOM   4500  C4B DPPCX 375     514.900   4.300  69.000  0.00  0.00            
ATOM   4501  NC3 DPPCX 376     487.700 216.100  83.200  0.00  0.00            
ATOM   4502  PO4 DPPCX 376     489.300 220.200  84.800  0.00  0.00            
ATOM   4503  GL1 DPPCX 376     487.700 220.600  80.100  0.00  0.00            
ATOM   4504  GL2 DPPCX 376     484.800 220.300  80.800  0.00  0.00            
ATOM   4505  C1A DPPCX 376     487.300 221.400  76.300  0.00  0.00            
ATOM   4506  C2A DPPCX 376     484.000 224.600  73.900  0.00  0.00            
ATOM   4507  C3A DPPCX 376     483.300 224.800  69.800  0.00  0.00            
ATOM   4508  C4A DPPCX 376     482.400 222.400  67.100  0.00  0.00            
ATOM   4509  C1B DPPCX 376     483.000 219.700  76.800  0.00  0.00            
ATOM   4510  C2B DPPCX 376     483.200 220.000  71.800  0.00  0.00            
ATOM   4511  C3B DPPCX 376     487.100 221.700  69.900  0.00  0.00            
ATOM   4512  C4B DPPCX 376     489.900 222.300  66.100  0.00  0.00            
ATOM   4513  NC3 DPPCX 377     517.200 149.600  84.000  0.00  0.00            
ATOM   4514  PO4 DPPCX 377     520.000 153.200  83.500  0.00  0.00            
ATOM   4515  GL1 DPPCX 377     519.000 153.100  79.600  0.00  0.00            
ATOM   4516  GL2 DPPCX 377     519.400 149.200  78.400  0.00  0.00            
ATOM   4517  C1A DPPCX 377     516.000 155.200  76.500  0.00  0.00            
ATOM   4518  C2A DPPCX 377     514.800 155.000  72.300  0.00  0.00            
ATOM   4519  C3A DPPCX 377     514.200 155.000  68.000  0.00  0.00            
ATOM   4520  C4A DPPCX 377     514.300 154.300  64.200  0.00  0.00            
ATOM   4521  C1B DPPCX 377     520.600 147.300  74.300  0.00  0.00            
ATOM   4522  C2B DPPCX 377     521.700 145.900  70.100  0.00  0.00            
ATOM   4523  C3B DPPCX 377     522.500 147.200  65.800  0.00  0.00            
ATOM   4524  C4B DPPCX 377     522.600 146.000  61.000  0.00  0.00            
ATOM   4525  NC3 DPPCX 378     443.000   7.900  92.500  0.00  0.00            
ATOM   4526  PO4 DPPCX 378     446.900  10.200  94.200  0.00  0.00            
ATOM   4527  GL1 DPPCX 378     448.200   8.800  91.000  0.00  0.00            
ATOM   4528  GL2 DPPCX 378     446.100   5.300  89.000  0.00  0.00            
ATOM   4529  C1A DPPCX 378     447.900  10.500  86.800  0.00  0.00            
ATOM   4530  C2A DPPCX 378     448.700   9.900  82.500  0.00  0.00            
ATOM   4531  C3A DPPCX 378     449.200   8.500  79.300  0.00  0.00            
ATOM   4532  C4A DPPCX 378     450.200   9.300  74.900  0.00  0.00            
ATOM   4533  C1B DPPCX 378     446.000   3.500  85.000  0.00  0.00            
ATOM   4534  C2B DPPCX 378     446.600   3.200  81.800  0.00  0.00            
ATOM   4535  C3B DPPCX 378     447.800   1.400  78.000  0.00  0.00            
ATOM   4536  C4B DPPCX 378     449.800   1.400  73.800  0.00  0.00            
ATOM   4537  NC3 DPPCX 379     484.100 137.800  40.900  0.00  0.00            
ATOM   4538  PO4 DPPCX 379     486.600 141.600  41.200  0.00  0.00            
ATOM   4539  GL1 DPPCX 379     490.500 141.700  44.200  0.00  0.00            
ATOM   4540  GL2 DPPCX 379     489.500 144.500  45.900  0.00  0.00            
ATOM   4541  C1A DPPCX 379     493.100 139.000  47.800  0.00  0.00            
ATOM   4542  C2A DPPCX 379     494.100 137.300  51.500  0.00  0.00            
ATOM   4543  C3A DPPCX 379     497.700 137.100  55.800  0.00  0.00            
ATOM   4544  C4A DPPCX 379     497.200 135.300  60.500  0.00  0.00            
ATOM   4545  C1B DPPCX 379     488.500 142.100  49.100  0.00  0.00            
ATOM   4546  C2B DPPCX 379     490.700 140.500  52.400  0.00  0.00            
ATOM   4547  C3B DPPCX 379     493.400 141.300  55.700  0.00  0.00            
ATOM   4548  C4B DPPCX 379     495.900 140.000  59.400  0.00  0.00            
ATOM   4549  NC3 DPPCX 380     609.600  19.300  96.500  0.00  0.00            
ATOM   4550  PO4 DPPCX 380     608.000  22.900  94.300  0.00  0.00            
ATOM   4551  GL1 DPPCX 380     610.000  22.100  90.800  0.00  0.00            
ATOM   4552  GL2 DPPCX 380     607.900  24.100  88.600  0.00  0.00            
ATOM   4553  C1A DPPCX 380     609.800  21.400  85.400  0.00  0.00            
ATOM   4554  C2A DPPCX 380     609.200  20.500  80.500  0.00  0.00            
ATOM   4555  C3A DPPCX 380     609.200  19.700  76.800  0.00  0.00            
ATOM   4556  C4A DPPCX 380     609.400  20.900  73.000  0.00  0.00            
ATOM   4557  C1B DPPCX 380     606.500  25.500  84.200  0.00  0.00            
ATOM   4558  C2B DPPCX 380     605.800  25.100  79.600  0.00  0.00            
ATOM   4559  C3B DPPCX 380     606.000  24.900  75.200  0.00  0.00            
ATOM   4560  C4B DPPCX 380     604.700  22.600  71.200  0.00  0.00            
ATOM   4561  NC3 DPPCX 381     543.600-180.100  93.500  0.00  0.00            
ATOM   4562  PO4 DPPCX 381     544.400-177.600  89.900  0.00  0.00            
ATOM   4563  GL1 DPPCX 381     544.900-177.400  84.500  0.00  0.00            
ATOM   4564  GL2 DPPCX 381     547.900-177.100  84.900  0.00  0.00            
ATOM   4565  C1A DPPCX 381     543.400-176.700  81.000  0.00  0.00            
ATOM   4566  C2A DPPCX 381     540.900-174.600  78.300  0.00  0.00            
ATOM   4567  C3A DPPCX 381     542.300-171.500  74.600  0.00  0.00            
ATOM   4568  C4A DPPCX 381     543.500-170.200  70.300  0.00  0.00            
ATOM   4569  C1B DPPCX 381     546.600-182.000  82.100  0.00  0.00            
ATOM   4570  C2B DPPCX 381     546.100-182.900  78.400  0.00  0.00            
ATOM   4571  C3B DPPCX 381     547.800-183.300  74.000  0.00  0.00            
ATOM   4572  C4B DPPCX 381     546.400-185.500  71.600  0.00  0.00            
ATOM   4573  NC3 DPPCX 382     567.300 117.900  39.600  0.00  0.00            
ATOM   4574  PO4 DPPCX 382     569.500 115.200  40.700  0.00  0.00            
ATOM   4575  GL1 DPPCX 382     565.600 114.300  43.700  0.00  0.00            
ATOM   4576  GL2 DPPCX 382     563.200 112.100  45.500  0.00  0.00            
ATOM   4577  C1A DPPCX 382     566.900 113.600  48.700  0.00  0.00            
ATOM   4578  C2A DPPCX 382     568.600 116.100  51.300  0.00  0.00            
ATOM   4579  C3A DPPCX 382     566.100 117.800  54.900  0.00  0.00            
ATOM   4580  C4A DPPCX 382     564.600 116.000  58.700  0.00  0.00            
ATOM   4581  C1B DPPCX 382     562.500 116.600  46.600  0.00  0.00            
ATOM   4582  C2B DPPCX 382     558.900 117.500  49.600  0.00  0.00            
ATOM   4583  C3B DPPCX 382     556.900 117.000  53.500  0.00  0.00            
ATOM   4584  C4B DPPCX 382     554.300 117.900  57.100  0.00  0.00            
ATOM   4585  NC3 DPPCX 383     505.800 -34.300  96.400  0.00  0.00            
ATOM   4586  PO4 DPPCX 383     505.900 -29.700  94.400  0.00  0.00            
ATOM   4587  GL1 DPPCX 383     503.000 -31.100  91.500  0.00  0.00            
ATOM   4588  GL2 DPPCX 383     505.300 -31.900  89.700  0.00  0.00            
ATOM   4589  C1A DPPCX 383     501.000 -30.200  88.500  0.00  0.00            
ATOM   4590  C2A DPPCX 383     500.800 -29.100  83.900  0.00  0.00            
ATOM   4591  C3A DPPCX 383     500.100 -28.500  80.200  0.00  0.00            
ATOM   4592  C4A DPPCX 383     502.800 -27.200  77.500  0.00  0.00            
ATOM   4593  C1B DPPCX 383     508.900 -32.400  86.800  0.00  0.00            
ATOM   4594  C2B DPPCX 383     509.000 -34.300  82.600  0.00  0.00            
ATOM   4595  C3B DPPCX 383     509.000 -32.600  78.100  0.00  0.00            
ATOM   4596  C4B DPPCX 383     506.100 -30.700  74.500  0.00  0.00            
ATOM   4597  NC3 DPPCX 384     350.600 227.200  92.200  0.00  0.00            
ATOM   4598  PO4 DPPCX 384     353.200 228.300  87.900  0.00  0.00            
ATOM   4599  GL1 DPPCX 384     352.200 226.700  83.800  0.00  0.00            
ATOM   4600  GL2 DPPCX 384     354.900 229.800  83.300  0.00  0.00            
ATOM   4601  C1A DPPCX 384     353.200 226.900  79.100  0.00  0.00            
ATOM   4602  C2A DPPCX 384     353.500 227.400  74.000  0.00  0.00            
ATOM   4603  C3A DPPCX 384     354.300 226.900  69.800  0.00  0.00            
ATOM   4604  C4A DPPCX 384     357.200 223.800  67.800  0.00  0.00            
ATOM   4605  C1B DPPCX 384     353.800 231.800  80.200  0.00  0.00            
ATOM   4606  C2B DPPCX 384     351.600 231.500  76.000  0.00  0.00            
ATOM   4607  C3B DPPCX 384     352.100 231.500  72.100  0.00  0.00            
ATOM   4608  C4B DPPCX 384     350.700 230.000  68.500  0.00  0.00            
ATOM   4609  NC3 DPPCX 385     518.800  82.400  82.300  0.00  0.00            
ATOM   4610  PO4 DPPCX 385     518.700  86.100  80.600  0.00  0.00            
ATOM   4611  GL1 DPPCX 385     521.000  89.600  78.300  0.00  0.00            
ATOM   4612  GL2 DPPCX 385     521.800  87.900  76.700  0.00  0.00            
ATOM   4613  C1A DPPCX 385     523.200  92.600  75.800  0.00  0.00            
ATOM   4614  C2A DPPCX 385     524.900  93.400  71.900  0.00  0.00            
ATOM   4615  C3A DPPCX 385     526.000  94.800  67.700  0.00  0.00            
ATOM   4616  C4A DPPCX 385     526.300  95.300  63.200  0.00  0.00            
ATOM   4617  C1B DPPCX 385     522.300  89.200  71.800  0.00  0.00            
ATOM   4618  C2B DPPCX 385     523.600  90.100  68.100  0.00  0.00            
ATOM   4619  C3B DPPCX 385     523.100  89.700  63.900  0.00  0.00            
ATOM   4620  C4B DPPCX 385     524.200  90.800  60.700  0.00  0.00            
ATOM   4621  NC3 DPPCX 386     495.300  69.200  88.000  0.00  0.00            
ATOM   4622  PO4 DPPCX 386     495.800  65.000  86.300  0.00  0.00            
ATOM   4623  GL1 DPPCX 386     496.300  67.800  83.100  0.00  0.00            
ATOM   4624  GL2 DPPCX 386     492.000  68.500  83.200  0.00  0.00            
ATOM   4625  C1A DPPCX 386     496.800  70.100  80.000  0.00  0.00            
ATOM   4626  C2A DPPCX 386     498.200  74.000  79.600  0.00  0.00            
ATOM   4627  C3A DPPCX 386     500.300  77.900  76.200  0.00  0.00            
ATOM   4628  C4A DPPCX 386     500.200  77.100  72.100  0.00  0.00            
ATOM   4629  C1B DPPCX 386     493.200  66.800  79.600  0.00  0.00            
ATOM   4630  C2B DPPCX 386     495.200  66.600  76.000  0.00  0.00            
ATOM   4631  C3B DPPCX 386     495.500  68.300  71.400  0.00  0.00            
ATOM   4632  C4B DPPCX 386     495.400  66.300  67.800  0.00  0.00            
ATOM   4633  NC3 DPPCX 387     492.000 273.000  32.700  0.00  0.00            
ATOM   4634  PO4 DPPCX 387     490.900 274.000  36.800  0.00  0.00            
ATOM   4635  GL1 DPPCX 387     494.500 273.100  38.600  0.00  0.00            
ATOM   4636  GL2 DPPCX 387     497.100 270.900  39.600  0.00  0.00            
ATOM   4637  C1A DPPCX 387     496.400 275.600  42.000  0.00  0.00            
ATOM   4638  C2A DPPCX 387     497.900 275.300  45.900  0.00  0.00            
ATOM   4639  C3A DPPCX 387     500.200 276.000  50.900  0.00  0.00            
ATOM   4640  C4A DPPCX 387     502.100 278.400  54.300  0.00  0.00            
ATOM   4641  C1B DPPCX 387     497.600 270.400  44.500  0.00  0.00            
ATOM   4642  C2B DPPCX 387     498.000 270.400  48.100  0.00  0.00            
ATOM   4643  C3B DPPCX 387     495.000 270.200  50.900  0.00  0.00            
ATOM   4644  C4B DPPCX 387     493.200 267.300  52.800  0.00  0.00            
ATOM   4645  NC3 DPPCX 388     331.400 188.100  43.500  0.00  0.00            
ATOM   4646  PO4 DPPCX 388     327.800 190.400  41.600  0.00  0.00            
ATOM   4647  GL1 DPPCX 388     324.600 190.600  44.200  0.00  0.00            
ATOM   4648  GL2 DPPCX 388     324.300 193.000  45.500  0.00  0.00            
ATOM   4649  C1A DPPCX 388     324.700 188.100  47.800  0.00  0.00            
ATOM   4650  C2A DPPCX 388     324.000 188.900  51.800  0.00  0.00            
ATOM   4651  C3A DPPCX 388     323.500 189.500  56.400  0.00  0.00            
ATOM   4652  C4A DPPCX 388     322.800 190.400  60.500  0.00  0.00            
ATOM   4653  C1B DPPCX 388     326.000 193.100  49.900  0.00  0.00            
ATOM   4654  C2B DPPCX 388     324.800 193.800  54.000  0.00  0.00            
ATOM   4655  C3B DPPCX 388     323.000 194.700  57.500  0.00  0.00            
ATOM   4656  C4B DPPCX 388     320.900 194.600  61.300  0.00  0.00            
ATOM   4657  NC3 DPPCX 389     413.800 116.300  45.100  0.00  0.00            
ATOM   4658  PO4 DPPCX 389     415.000 113.200  47.000  0.00  0.00            
ATOM   4659  GL1 DPPCX 389     417.500 112.700  51.400  0.00  0.00            
ATOM   4660  GL2 DPPCX 389     418.100 115.000  53.100  0.00  0.00            
ATOM   4661  C1A DPPCX 389     414.700 111.200  55.400  0.00  0.00            
ATOM   4662  C2A DPPCX 389     413.700 110.000  59.000  0.00  0.00            
ATOM   4663  C3A DPPCX 389     412.500 109.100  62.400  0.00  0.00            
ATOM   4664  C4A DPPCX 389     410.600 109.100  66.600  0.00  0.00            
ATOM   4665  C1B DPPCX 389     419.000 114.200  58.000  0.00  0.00            
ATOM   4666  C2B DPPCX 389     419.100 115.200  61.500  0.00  0.00            
ATOM   4667  C3B DPPCX 389     420.500 118.800  65.100  0.00  0.00            
ATOM   4668  C4B DPPCX 389     419.400 119.700  69.500  0.00  0.00            
ATOM   4669  NC3 DPPCX 390     517.900 231.000  39.200  0.00  0.00            
ATOM   4670  PO4 DPPCX 390     515.800 235.400  39.900  0.00  0.00            
ATOM   4671  GL1 DPPCX 390     517.600 236.600  44.400  0.00  0.00            
ATOM   4672  GL2 DPPCX 390     520.800 238.200  45.000  0.00  0.00            
ATOM   4673  C1A DPPCX 390     516.900 236.800  48.900  0.00  0.00            
ATOM   4674  C2A DPPCX 390     518.200 237.300  52.900  0.00  0.00            
ATOM   4675  C3A DPPCX 390     521.600 236.200  55.200  0.00  0.00            
ATOM   4676  C4A DPPCX 390     524.500 232.700  55.600  0.00  0.00            
ATOM   4677  C1B DPPCX 390     521.600 239.600  50.200  0.00  0.00            
ATOM   4678  C2B DPPCX 390     521.300 240.800  54.600  0.00  0.00            
ATOM   4679  C3B DPPCX 390     518.900 239.600  57.600  0.00  0.00            
ATOM   4680  C4B DPPCX 390     515.700 239.900  61.400  0.00  0.00            
ATOM   4681  NC3 DPPCX 391     525.300   9.500  88.900  0.00  0.00            
ATOM   4682  PO4 DPPCX 391     526.300  14.600  90.900  0.00  0.00            
ATOM   4683  GL1 DPPCX 391     529.100  12.700  87.700  0.00  0.00            
ATOM   4684  GL2 DPPCX 391     525.900  12.500  85.200  0.00  0.00            
ATOM   4685  C1A DPPCX 391     530.900  13.000  83.300  0.00  0.00            
ATOM   4686  C2A DPPCX 391     532.300  14.000  79.300  0.00  0.00            
ATOM   4687  C3A DPPCX 391     533.700  16.000  75.900  0.00  0.00            
ATOM   4688  C4A DPPCX 391     534.900  17.100  72.100  0.00  0.00            
ATOM   4689  C1B DPPCX 391     526.000   9.700  81.400  0.00  0.00            
ATOM   4690  C2B DPPCX 391     528.200  10.800  77.600  0.00  0.00            
ATOM   4691  C3B DPPCX 391     532.400  11.000  75.100  0.00  0.00            
ATOM   4692  C4B DPPCX 391     536.800  11.600  73.800  0.00  0.00            
ATOM   4693  NC3 DPPCX 392     625.900  57.400  45.500  0.00  0.00            
ATOM   4694  PO4 DPPCX 392     629.300  59.300  46.200  0.00  0.00            
ATOM   4695  GL1 DPPCX 392     630.400  57.800  49.100  0.00  0.00            
ATOM   4696  GL2 DPPCX 392     633.100  58.000  51.000  0.00  0.00            
ATOM   4697  C1A DPPCX 392     629.000  55.300  52.700  0.00  0.00            
ATOM   4698  C2A DPPCX 392     627.700  54.900  56.800  0.00  0.00            
ATOM   4699  C3A DPPCX 392     626.000  55.600  60.600  0.00  0.00            
ATOM   4700  C4A DPPCX 392     626.500  55.900  65.400  0.00  0.00            
ATOM   4701  C1B DPPCX 392     632.000  57.700  55.600  0.00  0.00            
ATOM   4702  C2B DPPCX 392     631.700  57.500  59.600  0.00  0.00            
ATOM   4703  C3B DPPCX 392     632.300  58.100  63.200  0.00  0.00            
ATOM   4704  C4B DPPCX 392     632.400  57.400  67.400  0.00  0.00            
ATOM   4705  NC3 DPPCX 393     573.600 -86.300  48.700  0.00  0.00            
ATOM   4706  PO4 DPPCX 393     572.400 -81.800  47.800  0.00  0.00            
ATOM   4707  GL1 DPPCX 393     571.000 -79.100  52.100  0.00  0.00            
ATOM   4708  GL2 DPPCX 393     567.700 -78.300  52.700  0.00  0.00            
ATOM   4709  C1A DPPCX 393     572.400 -78.500  55.100  0.00  0.00            
ATOM   4710  C2A DPPCX 393     575.000 -76.800  57.400  0.00  0.00            
ATOM   4711  C3A DPPCX 393     572.300 -76.900  61.900  0.00  0.00            
ATOM   4712  C4A DPPCX 393     571.900 -73.700  66.500  0.00  0.00            
ATOM   4713  C1B DPPCX 393     565.200 -75.600  54.700  0.00  0.00            
ATOM   4714  C2B DPPCX 393     563.700 -75.400  59.100  0.00  0.00            
ATOM   4715  C3B DPPCX 393     564.000 -75.700  62.600  0.00  0.00            
ATOM   4716  C4B DPPCX 393     560.900 -76.800  66.000  0.00  0.00            
ATOM   4717  NC3 DPPCX 394     442.700 194.400  43.200  0.00  0.00            
ATOM   4718  PO4 DPPCX 394     439.700 198.800  45.100  0.00  0.00            
ATOM   4719  GL1 DPPCX 394     437.900 199.100  49.500  0.00  0.00            
ATOM   4720  GL2 DPPCX 394     434.700 196.900  49.500  0.00  0.00            
ATOM   4721  C1A DPPCX 394     437.800 199.300  53.500  0.00  0.00            
ATOM   4722  C2A DPPCX 394     438.500 199.700  57.800  0.00  0.00            
ATOM   4723  C3A DPPCX 394     438.300 197.700  61.600  0.00  0.00            
ATOM   4724  C4A DPPCX 394     438.100 196.500  65.800  0.00  0.00            
ATOM   4725  C1B DPPCX 394     432.100 199.500  52.900  0.00  0.00            
ATOM   4726  C2B DPPCX 394     433.100 199.300  57.300  0.00  0.00            
ATOM   4727  C3B DPPCX 394     433.700 199.400  61.700  0.00  0.00            
ATOM   4728  C4B DPPCX 394     435.100 200.700  66.200  0.00  0.00            
ATOM   4729  NC3 DPPCX 395     467.300 -33.000  92.200  0.00  0.00            
ATOM   4730  PO4 DPPCX 395     472.100 -34.800  91.800  0.00  0.00            
ATOM   4731  GL1 DPPCX 395     469.700 -36.000  89.200  0.00  0.00            
ATOM   4732  GL2 DPPCX 395     471.500 -39.900  89.400  0.00  0.00            
ATOM   4733  C1A DPPCX 395     468.000 -36.700  85.300  0.00  0.00            
ATOM   4734  C2A DPPCX 395     467.500 -37.900  82.000  0.00  0.00            
ATOM   4735  C3A DPPCX 395     467.100 -38.900  77.600  0.00  0.00            
ATOM   4736  C4A DPPCX 395     464.900 -39.100  74.300  0.00  0.00            
ATOM   4737  C1B DPPCX 395     471.500 -40.000  84.700  0.00  0.00            
ATOM   4738  C2B DPPCX 395     471.800 -41.600  81.300  0.00  0.00            
ATOM   4739  C3B DPPCX 395     471.900 -42.800  77.600  0.00  0.00            
ATOM   4740  C4B DPPCX 395     474.100 -45.800  74.600  0.00  0.00            
ATOM   4741  NC3 DPPCX 396     332.900 134.800  86.000  0.00  0.00            
ATOM   4742  PO4 DPPCX 396     332.400 138.300  83.900  0.00  0.00            
ATOM   4743  GL1 DPPCX 396     332.700 138.400  80.300  0.00  0.00            
ATOM   4744  GL2 DPPCX 396     330.000 138.000  79.100  0.00  0.00            
ATOM   4745  C1A DPPCX 396     334.100 141.700  78.600  0.00  0.00            
ATOM   4746  C2A DPPCX 396     334.700 143.500  74.600  0.00  0.00            
ATOM   4747  C3A DPPCX 396     332.700 141.400  71.500  0.00  0.00            
ATOM   4748  C4A DPPCX 396     334.400 138.600  67.900  0.00  0.00            
ATOM   4749  C1B DPPCX 396     333.000 138.100  75.300  0.00  0.00            
ATOM   4750  C2B DPPCX 396     332.200 136.400  71.300  0.00  0.00            
ATOM   4751  C3B DPPCX 396     328.900 134.800  69.300  0.00  0.00            
ATOM   4752  C4B DPPCX 396     324.700 134.000  69.400  0.00  0.00            
ATOM   4753  NC3 DPPCX 397     510.100 223.400  84.600  0.00  0.00            
ATOM   4754  PO4 DPPCX 397     505.600 221.100  84.400  0.00  0.00            
ATOM   4755  GL1 DPPCX 397     506.700 222.800  79.900  0.00  0.00            
ATOM   4756  GL2 DPPCX 397     509.300 225.400  80.500  0.00  0.00            
ATOM   4757  C1A DPPCX 397     504.700 225.800  77.100  0.00  0.00            
ATOM   4758  C2A DPPCX 397     504.700 226.300  73.600  0.00  0.00            
ATOM   4759  C3A DPPCX 397     502.800 225.300  69.900  0.00  0.00            
ATOM   4760  C4A DPPCX 397     502.400 224.200  66.600  0.00  0.00            
ATOM   4761  C1B DPPCX 397     508.900 224.100  75.300  0.00  0.00            
ATOM   4762  C2B DPPCX 397     508.100 224.200  70.800  0.00  0.00            
ATOM   4763  C3B DPPCX 397     510.300 224.400  67.400  0.00  0.00            
ATOM   4764  C4B DPPCX 397     511.400 228.700  65.400  0.00  0.00            
ATOM   4765  NC3 DPPCX 398     354.900 133.600  85.700  0.00  0.00            
ATOM   4766  PO4 DPPCX 398     358.700 133.100  84.000  0.00  0.00            
ATOM   4767  GL1 DPPCX 398     356.400 135.100  81.000  0.00  0.00            
ATOM   4768  GL2 DPPCX 398     356.700 132.900  79.100  0.00  0.00            
ATOM   4769  C1A DPPCX 398     356.100 137.800  77.600  0.00  0.00            
ATOM   4770  C2A DPPCX 398     358.500 137.600  73.000  0.00  0.00            
ATOM   4771  C3A DPPCX 398     358.000 138.600  69.400  0.00  0.00            
ATOM   4772  C4A DPPCX 398     360.900 137.300  67.300  0.00  0.00            
ATOM   4773  C1B DPPCX 398     356.500 133.100  75.100  0.00  0.00            
ATOM   4774  C2B DPPCX 398     356.400 134.100  70.500  0.00  0.00            
ATOM   4775  C3B DPPCX 398     355.700 135.300  66.200  0.00  0.00            
ATOM   4776  C4B DPPCX 398     352.400 136.800  63.100  0.00  0.00            
ATOM   4777  NC3 DPPCX 399     509.700   5.800  92.000  0.00  0.00            
ATOM   4778  PO4 DPPCX 399     513.300   4.600  89.800  0.00  0.00            
ATOM   4779  GL1 DPPCX 399     511.400   7.200  86.000  0.00  0.00            
ATOM   4780  GL2 DPPCX 399     508.100   6.800  85.500  0.00  0.00            
ATOM   4781  C1A DPPCX 399     510.400   8.400  81.600  0.00  0.00            
ATOM   4782  C2A DPPCX 399     509.200   8.700  77.100  0.00  0.00            
ATOM   4783  C3A DPPCX 399     504.900   6.800  75.100  0.00  0.00            
ATOM   4784  C4A DPPCX 399     502.400   5.300  71.100  0.00  0.00            
ATOM   4785  C1B DPPCX 399     506.000   5.900  81.900  0.00  0.00            
ATOM   4786  C2B DPPCX 399     503.100   3.900  79.300  0.00  0.00            
ATOM   4787  C3B DPPCX 399     501.200   3.400  75.300  0.00  0.00            
ATOM   4788  C4B DPPCX 399     499.100   1.600  72.500  0.00  0.00            
ATOM   4789  NC3 DPPCX 400     421.000 138.300  52.700  0.00  0.00            
ATOM   4790  PO4 DPPCX 400     416.900 139.000  51.900  0.00  0.00            
ATOM   4791  GL1 DPPCX 400     416.500 137.300  55.500  0.00  0.00            
ATOM   4792  GL2 DPPCX 400     412.900 135.900  55.400  0.00  0.00            
ATOM   4793  C1A DPPCX 400     415.800 138.000  59.400  0.00  0.00            
ATOM   4794  C2A DPPCX 400     414.000 136.400  63.200  0.00  0.00            
ATOM   4795  C3A DPPCX 400     411.200 136.600  67.300  0.00  0.00            
ATOM   4796  C4A DPPCX 400     405.600 135.600  68.000  0.00  0.00            
ATOM   4797  C1B DPPCX 400     411.000 137.700  58.700  0.00  0.00            
ATOM   4798  C2B DPPCX 400     411.400 141.100  61.100  0.00  0.00            
ATOM   4799  C3B DPPCX 400     411.900 141.900  65.000  0.00  0.00            
ATOM   4800  C4B DPPCX 400     410.500 143.600  68.500  0.00  0.00            
ATOM   4801  NC3 DPPCX 401     545.900-193.000  87.700  0.00  0.00            
ATOM   4802  PO4 DPPCX 401     545.600-197.700  87.900  0.00  0.00            
ATOM   4803  GL1 DPPCX 401     544.200-196.100  84.100  0.00  0.00            
ATOM   4804  GL2 DPPCX 401     547.100-196.200  82.600  0.00  0.00            
ATOM   4805  C1A DPPCX 401     541.800-195.500  79.900  0.00  0.00            
ATOM   4806  C2A DPPCX 401     539.600-195.800  76.700  0.00  0.00            
ATOM   4807  C3A DPPCX 401     536.600-198.100  76.100  0.00  0.00            
ATOM   4808  C4A DPPCX 401     532.100-197.000  74.600  0.00  0.00            
ATOM   4809  C1B DPPCX 401     545.800-197.600  78.700  0.00  0.00            
ATOM   4810  C2B DPPCX 401     542.100-199.600  76.500  0.00  0.00            
ATOM   4811  C3B DPPCX 401     540.300-200.400  72.700  0.00  0.00            
ATOM   4812  C4B DPPCX 401     540.600-200.200  68.900  0.00  0.00            
ATOM   4813  NC3 DPPCX 402     370.700 198.700  45.900  0.00  0.00            
ATOM   4814  PO4 DPPCX 402     369.600 201.300  47.100  0.00  0.00            
ATOM   4815  GL1 DPPCX 402     367.400 201.300  49.800  0.00  0.00            
ATOM   4816  GL2 DPPCX 402     365.600 199.700  49.800  0.00  0.00            
ATOM   4817  C1A DPPCX 402     365.000 204.300  53.700  0.00  0.00            
ATOM   4818  C2A DPPCX 402     365.100 203.700  57.500  0.00  0.00            
ATOM   4819  C3A DPPCX 402     364.900 203.600  61.700  0.00  0.00            
ATOM   4820  C4A DPPCX 402     366.400 202.900  66.200  0.00  0.00            
ATOM   4821  C1B DPPCX 402     366.600 199.800  54.700  0.00  0.00            
ATOM   4822  C2B DPPCX 402     366.400 199.500  59.200  0.00  0.00            
ATOM   4823  C3B DPPCX 402     367.100 198.300  63.700  0.00  0.00            
ATOM   4824  C4B DPPCX 402     368.200 198.200  67.500  0.00  0.00            
ATOM   4825  NC3 DPPCX 403     483.600 268.600  32.900  0.00  0.00            
ATOM   4826  PO4 DPPCX 403     486.700 271.400  32.300  0.00  0.00            
ATOM   4827  GL1 DPPCX 403     486.700 268.500  37.000  0.00  0.00            
ATOM   4828  GL2 DPPCX 403     488.400 271.000  40.600  0.00  0.00            
ATOM   4829  C1A DPPCX 403     486.800 265.700  41.400  0.00  0.00            
ATOM   4830  C2A DPPCX 403     487.400 268.300  45.700  0.00  0.00            
ATOM   4831  C3A DPPCX 403     490.000 270.500  48.400  0.00  0.00            
ATOM   4832  C4A DPPCX 403     488.500 269.900  52.900  0.00  0.00            
ATOM   4833  C1B DPPCX 403     490.900 272.400  44.200  0.00  0.00            
ATOM   4834  C2B DPPCX 403     493.600 273.200  46.300  0.00  0.00            
ATOM   4835  C3B DPPCX 403     494.100 275.400  50.100  0.00  0.00            
ATOM   4836  C4B DPPCX 403     492.600 277.900  54.800  0.00  0.00            
ATOM   4837  NC3 DPPCX 404     528.500-149.700  87.800  0.00  0.00            
ATOM   4838  PO4 DPPCX 404     531.400-151.100  91.300  0.00  0.00            
ATOM   4839  GL1 DPPCX 404     533.900-152.900  87.700  0.00  0.00            
ATOM   4840  GL2 DPPCX 404     532.800-151.400  84.300  0.00  0.00            
ATOM   4841  C1A DPPCX 404     535.200-155.900  84.500  0.00  0.00            
ATOM   4842  C2A DPPCX 404     534.600-158.200  80.400  0.00  0.00            
ATOM   4843  C3A DPPCX 404     533.800-156.600  77.500  0.00  0.00            
ATOM   4844  C4A DPPCX 404     531.600-157.100  74.600  0.00  0.00            
ATOM   4845  C1B DPPCX 404     530.300-150.800  81.100  0.00  0.00            
ATOM   4846  C2B DPPCX 404     529.100-150.700  76.400  0.00  0.00            
ATOM   4847  C3B DPPCX 404     530.500-152.500  72.900  0.00  0.00            
ATOM   4848  C4B DPPCX 404     531.300-153.800  68.300  0.00  0.00            
ATOM   4849  NC3 DPPCX 405     336.100 202.400  87.400  0.00  0.00            
ATOM   4850  PO4 DPPCX 405     340.700 200.500  88.500  0.00  0.00            
ATOM   4851  GL1 DPPCX 405     342.900 199.700  85.100  0.00  0.00            
ATOM   4852  GL2 DPPCX 405     345.800 198.000  83.700  0.00  0.00            
ATOM   4853  C1A DPPCX 405     341.000 199.400  81.500  0.00  0.00            
ATOM   4854  C2A DPPCX 405     342.100 198.800  77.100  0.00  0.00            
ATOM   4855  C3A DPPCX 405     342.800 198.300  71.700  0.00  0.00            
ATOM   4856  C4A DPPCX 405     346.800 197.400  68.600  0.00  0.00            
ATOM   4857  C1B DPPCX 405     345.400 196.800  80.100  0.00  0.00            
ATOM   4858  C2B DPPCX 405     346.400 196.500  74.900  0.00  0.00            
ATOM   4859  C3B DPPCX 405     348.700 194.300  71.700  0.00  0.00            
ATOM   4860  C4B DPPCX 405     351.000 194.300  69.200  0.00  0.00            
ATOM   4861  NC3 DPPCX 406     511.300 215.200  82.300  0.00  0.00            
ATOM   4862  PO4 DPPCX 406     514.500 216.100  80.000  0.00  0.00            
ATOM   4863  GL1 DPPCX 406     515.100 212.500  77.800  0.00  0.00            
ATOM   4864  GL2 DPPCX 406     512.000 211.500  78.300  0.00  0.00            
ATOM   4865  C1A DPPCX 406     519.100 211.500  76.700  0.00  0.00            
ATOM   4866  C2A DPPCX 406     519.900 209.600  73.800  0.00  0.00            
ATOM   4867  C3A DPPCX 406     520.500 210.200  69.000  0.00  0.00            
ATOM   4868  C4A DPPCX 406     520.600 211.700  64.800  0.00  0.00            
ATOM   4869  C1B DPPCX 406     510.000 211.100  74.900  0.00  0.00            
ATOM   4870  C2B DPPCX 406     509.800 214.200  71.000  0.00  0.00            
ATOM   4871  C3B DPPCX 406     511.100 214.700  66.900  0.00  0.00            
ATOM   4872  C4B DPPCX 406     512.600 215.400  62.500  0.00  0.00            
ATOM   4873  NC3 DPPCX 407     537.700-122.200  89.600  0.00  0.00            
ATOM   4874  PO4 DPPCX 407     543.100-123.800  90.100  0.00  0.00            
ATOM   4875  GL1 DPPCX 407     543.900-121.600  85.700  0.00  0.00            
ATOM   4876  GL2 DPPCX 407     541.600-119.800  84.000  0.00  0.00            
ATOM   4877  C1A DPPCX 407     545.400-123.200  81.500  0.00  0.00            
ATOM   4878  C2A DPPCX 407     546.000-122.800  78.200  0.00  0.00            
ATOM   4879  C3A DPPCX 407     547.300-121.400  73.700  0.00  0.00            
ATOM   4880  C4A DPPCX 407     544.300-123.300  70.200  0.00  0.00            
ATOM   4881  C1B DPPCX 407     541.800-119.900  78.900  0.00  0.00            
ATOM   4882  C2B DPPCX 407     541.600-120.100  74.400  0.00  0.00            
ATOM   4883  C3B DPPCX 407     540.600-119.700  69.100  0.00  0.00            
ATOM   4884  C4B DPPCX 407     542.000-118.300  65.600  0.00  0.00            
ATOM   4885  NC3 DPPCX 408     357.500 105.700  81.500  0.00  0.00            
ATOM   4886  PO4 DPPCX 408     360.100 102.000  80.400  0.00  0.00            
ATOM   4887  GL1 DPPCX 408     356.500 101.800  78.300  0.00  0.00            
ATOM   4888  GL2 DPPCX 408     356.700  99.100  75.500  0.00  0.00            
ATOM   4889  C1A DPPCX 408     355.600 103.400  73.300  0.00  0.00            
ATOM   4890  C2A DPPCX 408     356.000 105.400  69.500  0.00  0.00            
ATOM   4891  C3A DPPCX 408     355.000 104.000  65.200  0.00  0.00            
ATOM   4892  C4A DPPCX 408     354.500 107.000  61.700  0.00  0.00            
ATOM   4893  C1B DPPCX 408     356.200  99.700  71.000  0.00  0.00            
ATOM   4894  C2B DPPCX 408     356.100  99.900  67.600  0.00  0.00            
ATOM   4895  C3B DPPCX 408     356.300  99.500  63.000  0.00  0.00            
ATOM   4896  C4B DPPCX 408     355.900  97.800  59.300  0.00  0.00            
ATOM   4897  NC3 DPPCX 409     618.500-158.700  45.300  0.00  0.00            
ATOM   4898  PO4 DPPCX 409     622.800-160.200  45.300  0.00  0.00            
ATOM   4899  GL1 DPPCX 409     620.200-162.200  48.200  0.00  0.00            
ATOM   4900  GL2 DPPCX 409     617.700-163.000  48.800  0.00  0.00            
ATOM   4901  C1A DPPCX 409     621.600-162.300  52.600  0.00  0.00            
ATOM   4902  C2A DPPCX 409     621.800-161.100  56.400  0.00  0.00            
ATOM   4903  C3A DPPCX 409     621.400-160.600  60.200  0.00  0.00            
ATOM   4904  C4A DPPCX 409     623.000-160.500  64.100  0.00  0.00            
ATOM   4905  C1B DPPCX 409     615.800-164.100  52.200  0.00  0.00            
ATOM   4906  C2B DPPCX 409     614.200-164.500  55.500  0.00  0.00            
ATOM   4907  C3B DPPCX 409     613.800-167.700  59.900  0.00  0.00            
ATOM   4908  C4B DPPCX 409     616.300-167.300  64.200  0.00  0.00            
ATOM   4909  NC3 DPPCX 410     485.100 179.200  33.800  0.00  0.00            
ATOM   4910  PO4 DPPCX 410     488.500 179.600  37.600  0.00  0.00            
ATOM   4911  GL1 DPPCX 410     490.200 183.000  40.700  0.00  0.00            
ATOM   4912  GL2 DPPCX 410     493.300 182.100  42.300  0.00  0.00            
ATOM   4913  C1A DPPCX 410     488.700 185.400  43.900  0.00  0.00            
ATOM   4914  C2A DPPCX 410     489.700 186.400  48.000  0.00  0.00            
ATOM   4915  C3A DPPCX 410     489.900 187.100  52.400  0.00  0.00            
ATOM   4916  C4A DPPCX 410     489.100 186.400  55.900  0.00  0.00            
ATOM   4917  C1B DPPCX 410     494.100 184.500  47.300  0.00  0.00            
ATOM   4918  C2B DPPCX 410     494.000 184.700  51.300  0.00  0.00            
ATOM   4919  C3B DPPCX 410     493.700 184.100  55.300  0.00  0.00            
ATOM   4920  C4B DPPCX 410     491.400 183.100  59.000  0.00  0.00            
ATOM   4921  NC3 DPPCX 411     386.300 320.000  30.200  0.00  0.00            
ATOM   4922  PO4 DPPCX 411     382.000 320.100  32.000  0.00  0.00            
ATOM   4923  GL1 DPPCX 411     381.400 318.800  36.800  0.00  0.00            
ATOM   4924  GL2 DPPCX 411     378.500 321.300  37.300  0.00  0.00            
ATOM   4925  C1A DPPCX 411     385.000 318.900  40.400  0.00  0.00            
ATOM   4926  C2A DPPCX 411     384.700 318.100  44.500  0.00  0.00            
ATOM   4927  C3A DPPCX 411     386.700 321.300  48.700  0.00  0.00            
ATOM   4928  C4A DPPCX 411     386.300 324.500  51.700  0.00  0.00            
ATOM   4929  C1B DPPCX 411     380.400 320.500  41.700  0.00  0.00            
ATOM   4930  C2B DPPCX 411     379.000 318.800  46.200  0.00  0.00            
ATOM   4931  C3B DPPCX 411     379.000 321.200  50.400  0.00  0.00            
ATOM   4932  C4B DPPCX 411     381.500 322.100  53.800  0.00  0.00            
ATOM   4933  NC3 DPPCX 412     470.500 -94.100  51.000  0.00  0.00            
ATOM   4934  PO4 DPPCX 412     476.000 -93.700  50.500  0.00  0.00            
ATOM   4935  GL1 DPPCX 412     475.600 -94.800  54.200  0.00  0.00            
ATOM   4936  GL2 DPPCX 412     474.700 -92.100  56.200  0.00  0.00            
ATOM   4937  C1A DPPCX 412     474.600 -97.200  58.400  0.00  0.00            
ATOM   4938  C2A DPPCX 412     472.700 -97.600  62.600  0.00  0.00            
ATOM   4939  C3A DPPCX 412     473.100 -95.300  66.800  0.00  0.00            
ATOM   4940  C4A DPPCX 412     474.100 -95.300  71.400  0.00  0.00            
ATOM   4941  C1B DPPCX 412     473.700 -92.400  60.200  0.00  0.00            
ATOM   4942  C2B DPPCX 412     474.800 -91.100  64.300  0.00  0.00            
ATOM   4943  C3B DPPCX 412     475.700 -91.200  68.100  0.00  0.00            
ATOM   4944  C4B DPPCX 412     478.000 -92.500  70.300  0.00  0.00            
ATOM   4945  NC3 DPPCX 413     726.900 -47.600  93.000  0.00  0.00            
ATOM   4946  PO4 DPPCX 413     725.800 -49.500  88.800  0.00  0.00            
ATOM   4947  GL1 DPPCX 413     723.300 -48.600  83.900  0.00  0.00            
ATOM   4948  GL2 DPPCX 413     720.000 -49.900  82.600  0.00  0.00            
ATOM   4949  C1A DPPCX 413     722.900 -47.400  79.400  0.00  0.00            
ATOM   4950  C2A DPPCX 413     722.600 -46.100  74.900  0.00  0.00            
ATOM   4951  C3A DPPCX 413     719.700 -42.900  73.900  0.00  0.00            
ATOM   4952  C4A DPPCX 413     718.000 -41.000  69.800  0.00  0.00            
ATOM   4953  C1B DPPCX 413     720.500 -51.300  77.500  0.00  0.00            
ATOM   4954  C2B DPPCX 413     720.700 -50.500  73.200  0.00  0.00            
ATOM   4955  C3B DPPCX 413     722.200 -46.900  69.600  0.00  0.00            
ATOM   4956  C4B DPPCX 413     723.100 -43.500  67.500  0.00  0.00            
ATOM   4957  NC3 DPPCX 414     526.000 -73.500  94.600  0.00  0.00            
ATOM   4958  PO4 DPPCX 414     528.800 -72.400  91.600  0.00  0.00            
ATOM   4959  GL1 DPPCX 414     531.300 -71.500  87.600  0.00  0.00            
ATOM   4960  GL2 DPPCX 414     534.700 -71.000  87.500  0.00  0.00            
ATOM   4961  C1A DPPCX 414     531.300 -70.900  83.000  0.00  0.00            
ATOM   4962  C2A DPPCX 414     529.900 -69.500  78.300  0.00  0.00            
ATOM   4963  C3A DPPCX 414     525.800 -67.600  76.800  0.00  0.00            
ATOM   4964  C4A DPPCX 414     523.200 -66.500  73.300  0.00  0.00            
ATOM   4965  C1B DPPCX 414     536.000 -74.000  84.900  0.00  0.00            
ATOM   4966  C2B DPPCX 414     536.700 -73.900  80.700  0.00  0.00            
ATOM   4967  C3B DPPCX 414     538.500 -73.200  76.400  0.00  0.00            
ATOM   4968  C4B DPPCX 414     536.700 -71.200  71.800  0.00  0.00            
ATOM   4969  NC3 DPPCX 415     505.600-159.400  50.000  0.00  0.00            
ATOM   4970  PO4 DPPCX 415     508.100-162.500  48.200  0.00  0.00            
ATOM   4971  GL1 DPPCX 415     508.300-163.100  51.600  0.00  0.00            
ATOM   4972  GL2 DPPCX 415     505.100-164.100  51.600  0.00  0.00            
ATOM   4973  C1A DPPCX 415     509.500-161.800  55.300  0.00  0.00            
ATOM   4974  C2A DPPCX 415     510.100-162.700  59.800  0.00  0.00            
ATOM   4975  C3A DPPCX 415     509.900-162.100  63.500  0.00  0.00            
ATOM   4976  C4A DPPCX 415     508.900-164.200  67.300  0.00  0.00            
ATOM   4977  C1B DPPCX 415     503.900-164.900  55.100  0.00  0.00            
ATOM   4978  C2B DPPCX 415     504.100-164.400  60.100  0.00  0.00            
ATOM   4979  C3B DPPCX 415     504.100-165.500  64.600  0.00  0.00            
ATOM   4980  C4B DPPCX 415     504.100-165.700  68.900  0.00  0.00            
ATOM   4981  NC3 DPPCX 416     240.600 311.300  34.100  0.00  0.00            
ATOM   4982  PO4 DPPCX 416     239.000 308.600  38.400  0.00  0.00            
ATOM   4983  GL1 DPPCX 416     239.900 306.500  42.100  0.00  0.00            
ATOM   4984  GL2 DPPCX 416     241.100 304.500  42.100  0.00  0.00            
ATOM   4985  C1A DPPCX 416     238.000 307.300  45.200  0.00  0.00            
ATOM   4986  C2A DPPCX 416     235.100 306.400  48.800  0.00  0.00            
ATOM   4987  C3A DPPCX 416     233.800 306.300  53.100  0.00  0.00            
ATOM   4988  C4A DPPCX 416     234.400 306.600  56.700  0.00  0.00            
ATOM   4989  C1B DPPCX 416     241.900 304.600  46.500  0.00  0.00            
ATOM   4990  C2B DPPCX 416     242.100 304.900  50.500  0.00  0.00            
ATOM   4991  C3B DPPCX 416     241.500 306.300  54.800  0.00  0.00            
ATOM   4992  C4B DPPCX 416     240.500 306.700  59.000  0.00  0.00            
ATOM   4993  NC3 DPPCX 417     464.700  60.500  42.900  0.00  0.00            
ATOM   4994  PO4 DPPCX 417     462.000  57.200  43.800  0.00  0.00            
ATOM   4995  GL1 DPPCX 417     464.000  58.000  47.200  0.00  0.00            
ATOM   4996  GL2 DPPCX 417     467.900  58.800  47.100  0.00  0.00            
ATOM   4997  C1A DPPCX 417     465.000  57.600  51.900  0.00  0.00            
ATOM   4998  C2A DPPCX 417     468.200  59.000  55.100  0.00  0.00            
ATOM   4999  C3A DPPCX 417     467.500  60.900  59.000  0.00  0.00            
ATOM   5000  C4A DPPCX 417     466.800  62.800  62.800  0.00  0.00            
ATOM   5001  C1B DPPCX 417     470.700  58.600  50.100  0.00  0.00            
ATOM   5002  C2B DPPCX 417     473.500  59.800  52.600  0.00  0.00            
ATOM   5003  C3B DPPCX 417     477.100  58.600  56.300  0.00  0.00            
ATOM   5004  C4B DPPCX 417     478.900  59.500  60.000  0.00  0.00            
ATOM   5005  NC3 DPPCX 418     343.100 400.800  33.900  0.00  0.00            
ATOM   5006  PO4 DPPCX 418     347.300 400.300  32.500  0.00  0.00            
ATOM   5007  GL1 DPPCX 418     348.600 400.300  36.900  0.00  0.00            
ATOM   5008  GL2 DPPCX 418     351.900 403.200  37.200  0.00  0.00            
ATOM   5009  C1A DPPCX 418     348.300 400.700  40.600  0.00  0.00            
ATOM   5010  C2A DPPCX 418     351.000 403.100  43.300  0.00  0.00            
ATOM   5011  C3A DPPCX 418     351.700 403.800  47.200  0.00  0.00            
ATOM   5012  C4A DPPCX 418     352.700 406.800  49.200  0.00  0.00            
ATOM   5013  C1B DPPCX 418     352.000 407.300  39.600  0.00  0.00            
ATOM   5014  C2B DPPCX 418     351.000 408.200  44.300  0.00  0.00            
ATOM   5015  C3B DPPCX 418     349.300 410.100  47.700  0.00  0.00            
ATOM   5016  C4B DPPCX 418     346.400 412.300  50.600  0.00  0.00            
ATOM   5017  NC3 DPPCX 419     393.900  22.900  85.700  0.00  0.00            
ATOM   5018  PO4 DPPCX 419     391.300  25.600  86.600  0.00  0.00            
ATOM   5019  GL1 DPPCX 419     387.800  27.600  83.500  0.00  0.00            
ATOM   5020  GL2 DPPCX 419     386.900  30.700  84.300  0.00  0.00            
ATOM   5021  C1A DPPCX 419     388.300  28.600  78.500  0.00  0.00            
ATOM   5022  C2A DPPCX 419     389.000  29.900  74.200  0.00  0.00            
ATOM   5023  C3A DPPCX 419     389.000  28.900  70.200  0.00  0.00            
ATOM   5024  C4A DPPCX 419     389.400  26.800  66.900  0.00  0.00            
ATOM   5025  C1B DPPCX 419     384.300  30.200  80.400  0.00  0.00            
ATOM   5026  C2B DPPCX 419     384.200  28.400  76.300  0.00  0.00            
ATOM   5027  C3B DPPCX 419     383.500  26.900  72.300  0.00  0.00            
ATOM   5028  C4B DPPCX 419     382.500  25.200  68.600  0.00  0.00            
ATOM   5029  NC3 DPPCX 420     530.700 230.300  81.900  0.00  0.00            
ATOM   5030  PO4 DPPCX 420     529.900 225.800  80.700  0.00  0.00            
ATOM   5031  GL1 DPPCX 420     530.000 225.600  75.100  0.00  0.00            
ATOM   5032  GL2 DPPCX 420     532.200 222.800  74.800  0.00  0.00            
ATOM   5033  C1A DPPCX 420     528.200 224.400  70.900  0.00  0.00            
ATOM   5034  C2A DPPCX 420     528.100 223.600  66.900  0.00  0.00            
ATOM   5035  C3A DPPCX 420     530.000 224.200  63.500  0.00  0.00            
ATOM   5036  C4A DPPCX 420     530.400 226.700  60.800  0.00  0.00            
ATOM   5037  C1B DPPCX 420     532.700 221.400  70.500  0.00  0.00            
ATOM   5038  C2B DPPCX 420     532.200 220.600  66.600  0.00  0.00            
ATOM   5039  C3B DPPCX 420     532.000 220.300  61.500  0.00  0.00            
ATOM   5040  C4B DPPCX 420     529.200 219.200  58.900  0.00  0.00            
ATOM   5041  NC3 DPPCX 421     425.300 194.300  50.800  0.00  0.00            
ATOM   5042  PO4 DPPCX 421     422.100 191.700  49.000  0.00  0.00            
ATOM   5043  GL1 DPPCX 421     420.000 192.400  53.200  0.00  0.00            
ATOM   5044  GL2 DPPCX 421     417.900 193.200  53.000  0.00  0.00            
ATOM   5045  C1A DPPCX 421     421.600 191.700  57.100  0.00  0.00            
ATOM   5046  C2A DPPCX 421     421.800 191.500  62.700  0.00  0.00            
ATOM   5047  C3A DPPCX 421     421.600 189.800  67.300  0.00  0.00            
ATOM   5048  C4A DPPCX 421     423.100 190.200  71.900  0.00  0.00            
ATOM   5049  C1B DPPCX 421     416.500 192.800  56.700  0.00  0.00            
ATOM   5050  C2B DPPCX 421     418.000 193.300  60.300  0.00  0.00            
ATOM   5051  C3B DPPCX 421     417.300 194.800  63.900  0.00  0.00            
ATOM   5052  C4B DPPCX 421     419.200 195.200  68.300  0.00  0.00            
ATOM   5053  NC3 DPPCX 422     408.100 105.300  40.100  0.00  0.00            
ATOM   5054  PO4 DPPCX 422     404.800 105.900  43.400  0.00  0.00            
ATOM   5055  GL1 DPPCX 422     403.900 105.900  47.200  0.00  0.00            
ATOM   5056  GL2 DPPCX 422     406.000 103.900  48.200  0.00  0.00            
ATOM   5057  C1A DPPCX 422     402.500 105.900  51.400  0.00  0.00            
ATOM   5058  C2A DPPCX 422     400.800 105.200  55.800  0.00  0.00            
ATOM   5059  C3A DPPCX 422     398.900 107.100  59.600  0.00  0.00            
ATOM   5060  C4A DPPCX 422     395.600 108.100  63.300  0.00  0.00            
ATOM   5061  C1B DPPCX 422     405.400 101.600  51.200  0.00  0.00            
ATOM   5062  C2B DPPCX 422     404.500 100.800  55.200  0.00  0.00
[truncated: 18,539,567 more chars]
