# Supplementary material for: Membrane Partitioning of Anionic, Ligand-Coated Nanoparticles Is Accompanied by Ligand Snorkeling, Local Disordering, and Cholesterol Depletion
Source: PLoS Comput Biol. 2014 Dec 4;10(12):e1003917. doi: 10.1371/journal.pcbi.1003917 (PMC4256007; doi:10.1371/journal.pcbi.1003917)
Supplement: Dataset S1 — The data used to generate Figures 2, 3, 4, 5, and 6. (ZIP) [file pcbi.1003917.s002.zip › DATA/Figure2/last_frame_40%.pdb]

CRYST1  394.636  550.316  146.172  90.00  90.00  90.00 P 1           1
ATOM      1  P5  NANOX   1     197.700 267.100  80.300  0.00  0.00            
ATOM      2  P5  NANOX   1     198.400 266.000  77.600  0.00  0.00            
ATOM      3  P5  NANOX   1     199.100 265.300  74.700  0.00  0.00            
ATOM      4  P5  NANOX   1     199.500 265.600  71.700  0.00  0.00            
ATOM      5  P5  NANOX   1     199.500 266.500  68.800  0.00  0.00            
ATOM      6  P5  NANOX   1     199.500 267.700  65.800  0.00  0.00            
ATOM      7  P5  NANOX   1     199.200 269.500  63.700  0.00  0.00            
ATOM      8  P5  NANOX   1     198.900 271.700  61.600  0.00  0.00            
ATOM      9  P5  NANOX   1     198.400 274.200  59.900  0.00  0.00            
ATOM     10  P5  NANOX   1     197.700 276.800  58.900  0.00  0.00            
ATOM     11  P5  NANOX   1     197.000 279.700  58.500  0.00  0.00            
ATOM     12  P5  NANOX   1     195.800 282.600  59.100  0.00  0.00            
ATOM     13  P5  NANOX   1     195.000 285.600  59.700  0.00  0.00            
ATOM     14  P5  NANOX   1     193.900 288.100  60.900  0.00  0.00            
ATOM     15  P5  NANOX   1     192.900 290.300  62.800  0.00  0.00            
ATOM     16  P5  NANOX   1     192.100 292.100  64.900  0.00  0.00            
ATOM     17  P5  NANOX   1     191.100 293.200  67.400  0.00  0.00            
ATOM     18  P5  NANOX   1     190.500 294.000  70.500  0.00  0.00            
ATOM     19  P5  NANOX   1     190.000 294.000  73.400  0.00  0.00            
ATOM     20  P5  NANOX   1     189.800 293.600  76.400  0.00  0.00            
ATOM     21  P5  NANOX   1     189.700 292.500  79.200  0.00  0.00            
ATOM     22  P5  NANOX   1     190.000 291.200  81.900  0.00  0.00            
ATOM     23  P5  NANOX   1     190.000 289.200  84.100  0.00  0.00            
ATOM     24  P5  NANOX   1     190.400 286.900  86.100  0.00  0.00            
ATOM     25  P5  NANOX   1     191.100 284.200  87.100  0.00  0.00            
ATOM     26  P5  NANOX   1     191.900 281.400  87.900  0.00  0.00            
ATOM     27  P5  NANOX   1     192.800 278.500  88.400  0.00  0.00            
ATOM     28  P5  NANOX   1     193.800 275.500  87.800  0.00  0.00            
ATOM     29  P5  NANOX   1     194.800 273.000  86.700  0.00  0.00            
ATOM     30  P5  NANOX   1     195.800 270.500  85.300  0.00  0.00            
ATOM     31  P5  NANOX   1     196.700 268.500  82.800  0.00  0.00            
ATOM     32  P5  NANOX   1     194.500 266.500  79.700  0.00  0.00            
ATOM     33  P5  NANOX   1     195.200 265.000  77.100  0.00  0.00            
ATOM     34  P5  NANOX   1     195.700 265.000  74.000  0.00  0.00            
ATOM     35  P5  NANOX   1     196.100 265.400  70.900  0.00  0.00            
ATOM     36  P5  NANOX   1     196.200 265.800  68.200  0.00  0.00            
ATOM     37  P5  NANOX   1     196.200 267.500  65.700  0.00  0.00            
ATOM     38  P5  NANOX   1     196.000 269.500  63.300  0.00  0.00            
ATOM     39  P5  NANOX   1     195.500 271.500  61.000  0.00  0.00            
ATOM     40  P5  NANOX   1     194.900 273.900  59.100  0.00  0.00            
ATOM     41  P5  NANOX   1     194.300 276.900  59.000  0.00  0.00            
ATOM     42  P5  NANOX   1     193.400 279.900  59.100  0.00  0.00            
ATOM     43  P5  NANOX   1     192.500 282.800  58.800  0.00  0.00            
ATOM     44  P5  NANOX   1     191.300 285.600  59.900  0.00  0.00            
ATOM     45  P5  NANOX   1     190.200 288.000  61.500  0.00  0.00            
ATOM     46  P5  NANOX   1     189.200 290.500  62.900  0.00  0.00            
ATOM     47  P5  NANOX   1     188.300 291.700  65.800  0.00  0.00            
ATOM     48  P5  NANOX   1     187.700 292.400  68.800  0.00  0.00            
ATOM     49  P5  NANOX   1     187.000 293.200  71.400  0.00  0.00            
ATOM     50  P5  NANOX   1     186.600 292.900  74.700  0.00  0.00            
ATOM     51  P5  NANOX   1     186.900 291.600  77.500  0.00  0.00            
ATOM     52  P5  NANOX   1     186.400 290.700  80.400  0.00  0.00            
ATOM     53  P5  NANOX   1     186.900 288.800  82.800  0.00  0.00            
ATOM     54  P5  NANOX   1     187.200 286.500  84.800  0.00  0.00            
ATOM     55  P5  NANOX   1     188.200 283.500  85.400  0.00  0.00            
ATOM     56  P5  NANOX   1     188.900 280.700  86.500  0.00  0.00            
ATOM     57  P5  NANOX   1     189.700 277.800  87.300  0.00  0.00            
ATOM     58  P5  NANOX   1     190.700 275.100  86.500  0.00  0.00            
ATOM     59  P5  NANOX   1     191.700 272.100  85.800  0.00  0.00            
ATOM     60  P5  NANOX   1     192.500 269.800  84.300  0.00  0.00            
ATOM     61  P5  NANOX   1     193.600 267.900  82.300  0.00  0.00            
ATOM     62  P5  NANOX   1     200.500 268.700  80.500  0.00  0.00            
ATOM     63  P5  NANOX   1     201.300 267.400  77.900  0.00  0.00            
ATOM     64  P5  NANOX   1     201.900 267.200  74.800  0.00  0.00            
ATOM     65  P5  NANOX   1     202.300 267.500  71.900  0.00  0.00            
ATOM     66  P5  NANOX   1     202.800 267.600  68.800  0.00  0.00            
ATOM     67  P5  NANOX   1     202.300 269.700  66.400  0.00  0.00            
ATOM     68  P5  NANOX   1     202.300 271.000  63.700  0.00  0.00            
ATOM     69  P5  NANOX   1     201.800 273.600  62.000  0.00  0.00            
ATOM     70  P5  NANOX   1     201.500 275.800  59.800  0.00  0.00            
ATOM     71  P5  NANOX   1     200.600 278.800  59.000  0.00  0.00            
ATOM     72  P5  NANOX   1     199.500 281.800  59.300  0.00  0.00            
ATOM     73  P5  NANOX   1     198.600 284.800  59.300  0.00  0.00            
ATOM     74  P5  NANOX   1     197.600 287.400  60.700  0.00  0.00            
ATOM     75  P5  NANOX   1     196.500 289.800  62.300  0.00  0.00            
ATOM     76  P5  NANOX   1     195.600 292.100  64.200  0.00  0.00            
ATOM     77  P5  NANOX   1     194.800 293.500  66.800  0.00  0.00            
ATOM     78  P5  NANOX   1     194.100 294.000  69.600  0.00  0.00            
ATOM     79  P5  NANOX   1     193.400 294.900  72.500  0.00  0.00            
ATOM     80  P5  NANOX   1     193.100 294.800  75.600  0.00  0.00            
ATOM     81  P5  NANOX   1     192.800 294.100  78.700  0.00  0.00            
ATOM     82  P5  NANOX   1     193.000 292.500  81.300  0.00  0.00            
ATOM     83  P5  NANOX   1     193.200 290.900  84.200  0.00  0.00            
ATOM     84  P5  NANOX   1     193.600 288.500  85.800  0.00  0.00            
ATOM     85  P5  NANOX   1     194.200 285.500  86.800  0.00  0.00            
ATOM     86  P5  NANOX   1     194.900 283.000  88.300  0.00  0.00            
ATOM     87  P5  NANOX   1     196.000 280.100  89.100  0.00  0.00            
ATOM     88  P5  NANOX   1     196.900 277.000  88.300  0.00  0.00            
ATOM     89  P5  NANOX   1     197.800 274.500  86.700  0.00  0.00            
ATOM     90  P5  NANOX   1     198.700 272.100  85.300  0.00  0.00            
ATOM     91  P5  NANOX   1     199.500 270.400  82.700  0.00  0.00            
ATOM     92  P5  NANOX   1     191.300 266.400  78.700  0.00  0.00            
ATOM     93  P5  NANOX   1     192.000 265.600  76.000  0.00  0.00            
ATOM     94  P5  NANOX   1     192.500 264.800  73.200  0.00  0.00            
ATOM     95  P5  NANOX   1     192.700 265.100  70.100  0.00  0.00            
ATOM     96  P5  NANOX   1     192.900 266.400  67.200  0.00  0.00            
ATOM     97  P5  NANOX   1     192.800 267.900  64.700  0.00  0.00            
ATOM     98  P5  NANOX   1     192.500 269.600  62.300  0.00  0.00            
ATOM     99  P5  NANOX   1     191.900 272.100  60.400  0.00  0.00            
ATOM    100  P5  NANOX   1     191.300 275.000  59.200  0.00  0.00            
ATOM    101  P5  NANOX   1     190.600 277.900  59.100  0.00  0.00            
ATOM    102  P5  NANOX   1     189.700 280.900  59.200  0.00  0.00            
ATOM    103  P5  NANOX   1     188.800 283.400  60.400  0.00  0.00            
ATOM    104  P5  NANOX   1     187.900 285.900  61.700  0.00  0.00            
ATOM    105  P5  NANOX   1     186.500 288.100  63.600  0.00  0.00            
ATOM    106  P5  NANOX   1     186.000 289.400  66.100  0.00  0.00            
ATOM    107  P5  NANOX   1     184.800 290.400  68.900  0.00  0.00            
ATOM    108  P5  NANOX   1     184.400 290.900  71.700  0.00  0.00            
ATOM    109  P5  NANOX   1     184.500 290.200  74.600  0.00  0.00            
ATOM    110  P5  NANOX   1     184.300 289.300  77.400  0.00  0.00            
ATOM    111  P5  NANOX   1     184.000 288.300  80.000  0.00  0.00            
ATOM    112  P5  NANOX   1     184.200 286.300  82.400  0.00  0.00            
ATOM    113  P5  NANOX   1     184.700 283.900  84.200  0.00  0.00            
ATOM    114  P5  NANOX   1     185.500 280.900  85.300  0.00  0.00            
ATOM    115  P5  NANOX   1     186.500 277.900  85.700  0.00  0.00            
ATOM    116  P5  NANOX   1     187.300 274.900  85.800  0.00  0.00            
ATOM    117  P5  NANOX   1     188.400 272.300  84.800  0.00  0.00            
ATOM    118  P5  NANOX   1     189.300 270.000  83.200  0.00  0.00            
ATOM    119  P5  NANOX   1     190.400 267.700  81.300  0.00  0.00            
ATOM    120  P5  NANOX   1     203.600 270.000  80.800  0.00  0.00            
ATOM    121  P5  NANOX   1     204.200 269.300  77.900  0.00  0.00            
ATOM    122  P5  NANOX   1     204.800 268.900  74.900  0.00  0.00            
ATOM    123  P5  NANOX   1     205.600 268.900  71.700  0.00  0.00            
ATOM    124  P5  NANOX   1     205.600 270.100  68.900  0.00  0.00            
ATOM    125  P5  NANOX   1     204.900 271.700  66.400  0.00  0.00            
ATOM    126  P5  NANOX   1     204.500 273.800  64.200  0.00  0.00            
ATOM    127  P5  NANOX   1     204.000 276.300  62.600  0.00  0.00            
ATOM    128  P5  NANOX   1     203.700 278.900  61.100  0.00  0.00            
ATOM    129  P5  NANOX   1     202.600 281.600  61.000  0.00  0.00            
ATOM    130  P5  NANOX   1     201.600 284.700  61.200  0.00  0.00            
ATOM    131  P5  NANOX   1     200.700 287.200  62.200  0.00  0.00            
ATOM    132  P5  NANOX   1     199.800 289.700  63.500  0.00  0.00            
ATOM    133  P5  NANOX   1     198.700 291.900  65.500  0.00  0.00            
ATOM    134  P5  NANOX   1     198.100 293.800  67.800  0.00  0.00            
ATOM    135  P5  NANOX   1     197.300 294.400  70.600  0.00  0.00            
ATOM    136  P5  NANOX   1     196.600 294.600  73.500  0.00  0.00            
ATOM    137  P5  NANOX   1     196.400 294.100  76.300  0.00  0.00            
ATOM    138  P5  NANOX   1     196.200 293.700  79.400  0.00  0.00            
ATOM    139  P5  NANOX   1     196.300 292.000  81.900  0.00  0.00            
ATOM    140  P5  NANOX   1     196.500 289.600  84.000  0.00  0.00            
ATOM    141  P5  NANOX   1     197.100 287.300  85.700  0.00  0.00            
ATOM    142  P5  NANOX   1     197.700 284.700  86.800  0.00  0.00            
ATOM    143  P5  NANOX   1     198.600 281.900  87.700  0.00  0.00            
ATOM    144  P5  NANOX   1     199.600 279.000  87.400  0.00  0.00            
ATOM    145  P5  NANOX   1     200.900 276.200  86.900  0.00  0.00            
ATOM    146  P5  NANOX   1     201.500 273.800  85.300  0.00  0.00            
ATOM    147  P5  NANOX   1     202.400 271.900  83.000  0.00  0.00            
ATOM    148  P5  NANOX   1     188.200 266.800  77.600  0.00  0.00            
ATOM    149  P5  NANOX   1     188.900 265.700  74.700  0.00  0.00            
ATOM    150  P5  NANOX   1     189.600 266.100  71.600  0.00  0.00            
ATOM    151  P5  NANOX   1     189.500 266.300  68.700  0.00  0.00            
ATOM    152  P5  NANOX   1     189.500 267.800  65.800  0.00  0.00            
ATOM    153  P5  NANOX   1     189.300 269.800  63.800  0.00  0.00            
ATOM    154  P5  NANOX   1     189.000 272.300  61.900  0.00  0.00            
ATOM    155  P5  NANOX   1     188.000 275.100  60.600  0.00  0.00            
ATOM    156  P5  NANOX   1     187.200 277.900  60.100  0.00  0.00            
ATOM    157  P5  NANOX   1     186.500 280.700  60.900  0.00  0.00            
ATOM    158  P5  NANOX   1     185.300 283.500  62.100  0.00  0.00            
ATOM    159  P5  NANOX   1     184.000 285.900  63.800  0.00  0.00            
ATOM    160  P5  NANOX   1     183.800 287.000  66.600  0.00  0.00            
ATOM    161  P5  NANOX   1     182.300 288.300  69.100  0.00  0.00            
ATOM    162  P5  NANOX   1     181.900 288.600  72.400  0.00  0.00            
ATOM    163  P5  NANOX   1     181.800 287.700  75.300  0.00  0.00            
ATOM    164  P5  NANOX   1     181.900 286.400  78.000  0.00  0.00            
ATOM    165  P5  NANOX   1     181.400 285.000  80.700  0.00  0.00            
ATOM    166  P5  NANOX   1     182.500 282.100  82.300  0.00  0.00            
ATOM    167  P5  NANOX   1     183.900 279.500  82.800  0.00  0.00            
ATOM    168  P5  NANOX   1     184.300 276.300  83.600  0.00  0.00            
ATOM    169  P5  NANOX   1     185.300 273.500  83.000  0.00  0.00            
ATOM    170  P5  NANOX   1     186.200 270.700  81.900  0.00  0.00            
ATOM    171  P5  NANOX   1     187.200 268.400  80.100  0.00  0.00            
ATOM    172  P5  NANOX   1     205.900 272.500  80.200  0.00  0.00            
ATOM    173  P5  NANOX   1     206.100 271.900  77.200  0.00  0.00            
ATOM    174  P5  NANOX   1     206.500 271.700  74.100  0.00  0.00            
ATOM    175  P5  NANOX   1     207.300 272.100  71.200  0.00  0.00            
ATOM    176  P5  NANOX   1     207.300 273.300  68.500  0.00  0.00            
ATOM    177  P5  NANOX   1     206.200 275.600  66.600  0.00  0.00            
ATOM    178  P5  NANOX   1     206.300 277.800  64.300  0.00  0.00            
ATOM    179  P5  NANOX   1     206.100 280.700  62.900  0.00  0.00            
ATOM    180  P5  NANOX   1     205.100 283.500  62.900  0.00  0.00            
ATOM    181  P5  NANOX   1     204.000 286.500  63.300  0.00  0.00            
ATOM    182  P5  NANOX   1     202.800 288.900  64.800  0.00  0.00            
ATOM    183  P5  NANOX   1     201.800 291.000  66.900  0.00  0.00            
ATOM    184  P5  NANOX   1     201.000 292.800  69.300  0.00  0.00            
ATOM    185  P5  NANOX   1     200.100 293.200  72.000  0.00  0.00            
ATOM    186  P5  NANOX   1     199.800 294.100  74.900  0.00  0.00            
ATOM    187  P5  NANOX   1     199.600 293.200  77.900  0.00  0.00            
ATOM    188  P5  NANOX   1     199.700 292.200  80.800  0.00  0.00            
ATOM    189  P5  NANOX   1     199.600 290.400  83.000  0.00  0.00            
ATOM    190  P5  NANOX   1     200.500 287.800  84.900  0.00  0.00            
ATOM    191  P5  NANOX   1     201.100 284.700  85.900  0.00  0.00            
ATOM    192  P5  NANOX   1     201.700 281.700  86.000  0.00  0.00            
ATOM    193  P5  NANOX   1     202.800 278.900  85.800  0.00  0.00            
ATOM    194  P5  NANOX   1     203.800 276.400  84.400  0.00  0.00            
ATOM    195  P5  NANOX   1     204.400 274.400  82.400  0.00  0.00            
ATOM    196  P5  NANOX   1     185.600 268.300  76.100  0.00  0.00            
ATOM    197  P5  NANOX   1     186.300 267.500  73.200  0.00  0.00            
ATOM    198  P5  NANOX   1     186.700 267.800  70.300  0.00  0.00            
ATOM    199  P5  NANOX   1     186.700 268.500  67.300  0.00  0.00            
ATOM    200  P5  NANOX   1     186.300 270.400  64.700  0.00  0.00            
ATOM    201  P5  NANOX   1     185.700 272.900  62.800  0.00  0.00            
ATOM    202  P5  NANOX   1     184.800 276.000  62.400  0.00  0.00            
ATOM    203  P5  NANOX   1     184.200 279.200  62.600  0.00  0.00            
ATOM    204  P5  NANOX   1     183.100 281.700  64.100  0.00  0.00            
ATOM    205  P5  NANOX   1     182.300 283.700  66.100  0.00  0.00            
ATOM    206  P5  NANOX   1     181.200 285.100  68.600  0.00  0.00            
ATOM    207  P5  NANOX   1     180.600 285.400  71.700  0.00  0.00            
ATOM    208  P5  NANOX   1     180.300 284.600  74.500  0.00  0.00            
ATOM    209  P5  NANOX   1     180.300 283.300  77.400  0.00  0.00            
ATOM    210  P5  NANOX   1     180.600 281.000  79.700  0.00  0.00            
ATOM    211  P5  NANOX   1     181.400 278.200  80.800  0.00  0.00            
ATOM    212  P5  NANOX   1     182.500 275.300  80.900  0.00  0.00            
ATOM    213  P5  NANOX   1     183.500 272.300  80.200  0.00  0.00            
ATOM    214  P5  NANOX   1     184.500 270.000  78.400  0.00  0.00            
ATOM    215  P5  NANOX   1     207.500 275.300  79.100  0.00  0.00            
ATOM    216  P5  NANOX   1     208.200 274.500  76.400  0.00  0.00            
ATOM    217  P5  NANOX   1     208.500 274.800  73.600  0.00  0.00            
ATOM    218  P5  NANOX   1     208.700 275.700  70.600  0.00  0.00            
ATOM    219  P5  NANOX   1     208.300 277.800  68.200  0.00  0.00            
ATOM    220  P5  NANOX   1     207.600 280.300  66.500  0.00  0.00            
ATOM    221  P5  NANOX   1     206.900 283.200  65.800  0.00  0.00            
ATOM    222  P5  NANOX   1     206.000 286.200  66.000  0.00  0.00            
ATOM    223  P5  NANOX   1     205.000 288.700  67.300  0.00  0.00            
ATOM    224  P5  NANOX   1     204.200 290.800  69.300  0.00  0.00            
ATOM    225  P5  NANOX   1     203.400 292.100  72.100  0.00  0.00            
ATOM    226  P5  NANOX   1     203.000 292.400  75.000  0.00  0.00            
ATOM    227  P5  NANOX   1     202.500 291.700  77.900  0.00  0.00            
ATOM    228  P5  NANOX   1     202.600 290.000  80.400  0.00  0.00            
ATOM    229  P5  NANOX   1     202.700 287.700  82.600  0.00  0.00            
ATOM    230  P5  NANOX   1     203.700 285.200  83.800  0.00  0.00            
ATOM    231  P5  NANOX   1     204.600 282.200  84.000  0.00  0.00            
ATOM    232  P5  NANOX   1     205.800 279.200  83.500  0.00  0.00            
ATOM    233  P5  NANOX   1     206.700 277.000  81.800  0.00  0.00            
ATOM    234  P5  NANOX   1     183.200 270.200  74.400  0.00  0.00            
ATOM    235  P5  NANOX   1     183.900 269.700  71.500  0.00  0.00            
ATOM    236  P5  NANOX   1     184.100 270.600  68.400  0.00  0.00            
ATOM    237  P5  NANOX   1     183.900 272.500  66.000  0.00  0.00            
ATOM    238  P5  NANOX   1     183.000 275.200  64.800  0.00  0.00            
ATOM    239  P5  NANOX   1     181.700 278.100  65.400  0.00  0.00            
ATOM    240  P5  NANOX   1     180.900 280.700  67.000  0.00  0.00            
ATOM    241  P5  NANOX   1     180.000 281.800  69.600  0.00  0.00            
ATOM    242  P5  NANOX   1     179.400 281.900  72.600  0.00  0.00            
ATOM    243  P5  NANOX   1     179.600 280.400  75.900  0.00  0.00            
ATOM    244  P5  NANOX   1     180.400 277.900  77.500  0.00  0.00            
ATOM    245  P5  NANOX   1     181.300 274.900  77.800  0.00  0.00            
ATOM    246  P5  NANOX   1     182.300 272.000  76.700  0.00  0.00            
ATOM    247  P5  NANOX   1     208.500 278.400  78.200  0.00  0.00            
ATOM    248  P5  NANOX   1     209.000 277.700  75.200  0.00  0.00            
ATOM    249  P5  NANOX   1     209.400 278.700  72.400  0.00  0.00            
ATOM    250  P5  NANOX   1     209.200 280.500  69.900  0.00  0.00            
ATOM    251  P5  NANOX   1     208.400 283.500  68.800  0.00  0.00            
ATOM    252  P5  NANOX   1     207.300 286.400  69.200  0.00  0.00            
ATOM    253  P5  NANOX   1     206.200 288.700  70.900  0.00  0.00            
ATOM    254  P5  NANOX   1     205.800 290.200  73.600  0.00  0.00            
ATOM    255  P5  NANOX   1     205.300 290.000  76.800  0.00  0.00            
ATOM    256  P5  NANOX   1     205.300 288.600  79.600  0.00  0.00            
ATOM    257  P5  NANOX   1     205.700 285.900  81.000  0.00  0.00            
ATOM    258  P5  NANOX   1     206.500 283.100  81.500  0.00  0.00            
ATOM    259  P5  NANOX   1     207.700 280.200  80.500  0.00  0.00            
ATOM    260  P5  NANOX   1     181.700 272.600  72.900  0.00  0.00            
ATOM    261  P5  NANOX   1     182.100 273.100  69.700  0.00  0.00            
ATOM    262  P5  NANOX   1     181.300 275.800  67.900  0.00  0.00            
ATOM    263  P5  NANOX   1     180.300 278.200  69.800  0.00  0.00            
ATOM    264  P5  NANOX   1     179.700 278.100  73.000  0.00  0.00            
ATOM    265  P5  NANOX   1     180.300 275.300  74.700  0.00  0.00            
ATOM    266  P5  NANOX   1     209.100 281.500  76.800  0.00  0.00            
ATOM    267  P5  NANOX   1     209.500 281.700  73.600  0.00  0.00            
ATOM    268  P5  NANOX   1     208.800 284.600  72.100  0.00  0.00            
ATOM    269  P5  NANOX   1     207.800 287.200  73.900  0.00  0.00            
ATOM    270  P5  NANOX   1     207.700 287.100  77.300  0.00  0.00            
ATOM    271  P5  NANOX   1     208.000 284.100  78.700  0.00  0.00            
ATOM    272  C1  NANOX   1     200.800 267.500  86.300  0.00  0.00            
ATOM    273  C1  NANOX   1     202.800 261.900  75.000  0.00  0.00            
ATOM    274  C1  NANOX   1     198.500 258.900  73.600  0.00  0.00            
ATOM    275  C1  NANOX   1     203.200 259.900  70.600  0.00  0.00            
ATOM    276  C1  NANOX   1     198.400 259.800  68.600  0.00  0.00            
ATOM    277  C1  NANOX   1     201.700 262.700  61.400  0.00  0.00            
ATOM    278  C1  NANOX   1     205.000 266.500  64.300  0.00  0.00            
ATOM    279  C1  NANOX   1     198.700 267.800  55.600  0.00  0.00            
ATOM    280  C1  NANOX   1     200.100 277.200  54.000  0.00  0.00            
ATOM    281  C1  NANOX   1     199.800 281.700  54.900  0.00  0.00            
ATOM    282  C1  NANOX   1     197.000 279.700  51.800  0.00  0.00            
ATOM    283  C1  NANOX   1     193.400 278.600  54.400  0.00  0.00            
ATOM    284  C1  NANOX   1     195.700 288.900  53.900  0.00  0.00            
ATOM    285  C1  NANOX   1     191.300 294.000  59.900  0.00  0.00            
ATOM    286  C1  NANOX   1     190.400 296.600  63.500  0.00  0.00            
ATOM    287  C1  NANOX   1     191.600 297.900  67.900  0.00  0.00            
ATOM    288  C1  NANOX   1     186.700 298.300  68.000  0.00  0.00            
ATOM    289  C1  NANOX   1     189.800 300.700  71.600  0.00  0.00            
ATOM    290  C1  NANOX   1     188.000 299.600  76.300  0.00  0.00            
ATOM    291  C1  NANOX   1     192.900 299.300  75.400  0.00  0.00            
ATOM    292  C1  NANOX   1     186.400 297.800  81.100  0.00  0.00            
ATOM    293  C1  NANOX   1     190.800 292.100  88.600  0.00  0.00            
ATOM    294  C1  NANOX   1     187.400 288.700  90.200  0.00  0.00            
ATOM    295  C1  NANOX   1     185.600 284.300  89.300  0.00  0.00            
ATOM    296  C1  NANOX   1     192.400 281.300  93.000  0.00  0.00            
ATOM    297  C1  NANOX   1     194.600 277.100  92.300  0.00  0.00            
ATOM    298  C1  NANOX   1     189.300 273.000  90.600  0.00  0.00            
ATOM    299  C1  NANOX   1     192.800 272.900  94.200  0.00  0.00            
ATOM    300  C1  NANOX   1     194.500 266.100  86.800  0.00  0.00            
ATOM    301  C1  NANOX   1     197.900 266.900  90.500  0.00  0.00            
ATOM    302  C1  NANOX   1     198.400 263.400  87.000  0.00  0.00            
ATOM    303  C1  NANOX   1     192.600 260.100  80.800  0.00  0.00            
ATOM    304  C1  NANOX   1     189.200 262.000  77.600  0.00  0.00            
ATOM    305  C1  NANOX   1     194.800 259.000  76.800  0.00  0.00            
ATOM    306  C1  NANOX   1     196.000 262.200  65.300  0.00  0.00            
ATOM    307  C1  NANOX   1     197.200 265.300  61.600  0.00  0.00            
ATOM    308  C1  NANOX   1     192.800 263.900  61.400  0.00  0.00            
ATOM    309  C1  NANOX   1     201.200 267.400  59.800  0.00  0.00            
ATOM    310  C1  NANOX   1     199.200 272.700  55.600  0.00  0.00            
ATOM    311  C1  NANOX   1     194.900 270.500  53.300  0.00  0.00            
ATOM    312  C1  NANOX   1     196.000 274.900  52.600  0.00  0.00            
ATOM    313  C1  NANOX   1     188.600 278.300  54.400  0.00  0.00            
ATOM    314  C1  NANOX   1     191.800 282.400  52.000  0.00  0.00            
ATOM    315  C1  NANOX   1     191.000 290.700  55.600  0.00  0.00            
ATOM    316  C1  NANOX   1     191.600 286.000  55.200  0.00  0.00            
ATOM    317  C1  NANOX   1     187.000 296.200  59.800  0.00  0.00            
ATOM    318  C1  NANOX   1     183.600 293.000  61.500  0.00  0.00            
ATOM    319  C1  NANOX   1     184.200 296.400  64.600  0.00  0.00            
ATOM    320  C1  NANOX   1     181.900 296.700  69.000  0.00  0.00            
ATOM    321  C1  NANOX   1     182.900 297.900  77.500  0.00  0.00            
ATOM    322  C1  NANOX   1     184.900 294.100  83.100  0.00  0.00            
ATOM    323  C1  NANOX   1     189.400 295.300  84.300  0.00  0.00            
ATOM    324  C1  NANOX   1     185.700 293.200  87.700  0.00  0.00            
ATOM    325  C1  NANOX   1     182.200 288.200  89.700  0.00  0.00            
ATOM    326  C1  NANOX   1     187.600 280.100  91.100  0.00  0.00            
ATOM    327  C1  NANOX   1     189.500 284.700  92.100  0.00  0.00            
ATOM    328  C1  NANOX   1     190.200 277.100  93.900  0.00  0.00            
ATOM    329  C1  NANOX   1     193.100 269.800  89.900  0.00  0.00            
ATOM    330  C1  NANOX   1     188.800 267.800  90.300  0.00  0.00            
ATOM    331  C1  NANOX   1     189.500 264.400  87.100  0.00  0.00            
ATOM    332  C1  NANOX   1     193.500 261.800  85.400  0.00  0.00            
ATOM    333  C1  NANOX   1     201.500 262.700  83.500  0.00  0.00            
ATOM    334  C1  NANOX   1     199.500 260.800  78.400  0.00  0.00            
ATOM    335  C1  NANOX   1     204.200 263.000  79.400  0.00  0.00            
ATOM    336  C1  NANOX   1     202.200 262.900  66.700  0.00  0.00            
ATOM    337  C1  NANOX   1     206.900 262.100  67.200  0.00  0.00            
ATOM    338  C1  NANOX   1     208.500 269.400  63.900  0.00  0.00            
ATOM    339  C1  NANOX   1     206.400 267.600  59.700  0.00  0.00            
ATOM    340  C1  NANOX   1     203.300 269.700  56.500  0.00  0.00            
ATOM    341  C1  NANOX   1     204.000 273.700  54.100  0.00  0.00            
ATOM    342  C1  NANOX   1     204.400 278.700  53.500  0.00  0.00            
ATOM    343  C1  NANOX   1     195.800 283.900  54.100  0.00  0.00            
ATOM    344  C1  NANOX   1     200.200 286.500  53.000  0.00  0.00            
ATOM    345  C1  NANOX   1     199.700 291.200  55.600  0.00  0.00            
ATOM    346  C1  NANOX   1     195.400 293.100  56.600  0.00  0.00            
ATOM    347  C1  NANOX   1     194.700 297.100  59.700  0.00  0.00            
ATOM    348  C1  NANOX   1     194.200 299.600  63.700  0.00  0.00            
ATOM    349  C1  NANOX   1     197.700 296.300  63.700  0.00  0.00            
ATOM    350  C1  NANOX   1     196.800 298.600  67.700  0.00  0.00            
ATOM    351  C1  NANOX   1     190.900 298.300  80.900  0.00  0.00            
ATOM    352  C1  NANOX   1     194.700 297.800  83.900  0.00  0.00            
ATOM    353  C1  NANOX   1     196.800 294.200  86.300  0.00  0.00            
ATOM    354  C1  NANOX   1     192.500 296.500  88.200  0.00  0.00            
ATOM    355  C1  NANOX   1     195.300 292.900  90.400  0.00  0.00            
ATOM    356  C1  NANOX   1     192.300 289.500  92.000  0.00  0.00            
ATOM    357  C1  NANOX   1     194.300 285.200  94.600  0.00  0.00            
ATOM    358  C1  NANOX   1     196.300 280.800  95.600  0.00  0.00            
ATOM    359  C1  NANOX   1     198.800 275.500  94.700  0.00  0.00            
ATOM    360  C1  NANOX   1     197.600 271.500  92.300  0.00  0.00            
ATOM    361  C1  NANOX   1     202.000 269.500  90.400  0.00  0.00            
ATOM    362  C1  NANOX   1     204.800 266.100  83.100  0.00  0.00            
ATOM    363  C1  NANOX   1     196.300 262.600  81.300  0.00  0.00            
ATOM    364  C1  NANOX   1     194.400 260.900  71.900  0.00  0.00            
ATOM    365  C1  NANOX   1     190.700 258.500  74.500  0.00  0.00            
ATOM    366  C1  NANOX   1     192.600 258.600  68.000  0.00  0.00            
ATOM    367  C1  NANOX   1     189.700 261.200  70.400  0.00  0.00            
ATOM    368  C1  NANOX   1     194.100 267.900  58.100  0.00  0.00            
ATOM    369  C1  NANOX   1     189.700 265.700  57.800  0.00  0.00            
ATOM    370  C1  NANOX   1     190.200 269.300  54.700  0.00  0.00            
ATOM    371  C1  NANOX   1     186.800 269.700  59.100  0.00  0.00            
ATOM    372  C1  NANOX   1     191.800 273.800  54.200  0.00  0.00            
ATOM    373  C1  NANOX   1     187.300 283.200  52.900  0.00  0.00            
ATOM    374  C1  NANOX   1     184.600 280.000  56.400  0.00  0.00            
ATOM    375  C1  NANOX   1     187.000 291.500  58.100  0.00  0.00            
ATOM    376  C1  NANOX   1     181.700 292.400  66.200  0.00  0.00            
ATOM    377  C1  NANOX   1     183.100 288.400  59.900  0.00  0.00            
ATOM    378  C1  NANOX   1     178.700 292.600  70.500  0.00  0.00            
ATOM    379  C1  NANOX   1     185.200 297.500  72.700  0.00  0.00            
ATOM    380  C1  NANOX   1     178.600 291.900  76.600  0.00  0.00            
ATOM    381  C1  NANOX   1     181.600 294.200  73.800  0.00  0.00            
ATOM    382  C1  NANOX   1     177.200 287.300  78.300  0.00  0.00            
ATOM    383  C1  NANOX   1     179.000 290.800  81.900  0.00  0.00            
ATOM    384  C1  NANOX   1     183.100 290.300  85.000  0.00  0.00            
ATOM    385  C1  NANOX   1     182.800 280.100  91.500  0.00  0.00            
ATOM    386  C1  NANOX   1     185.700 275.800  92.000  0.00  0.00            
ATOM    387  C1  NANOX   1     181.700 274.600  89.800  0.00  0.00            
ATOM    388  C1  NANOX   1     182.200 271.700  86.000  0.00  0.00            
ATOM    389  C1  NANOX   1     189.400 263.200  82.400  0.00  0.00            
ATOM    390  C1  NANOX   1     186.000 268.000  86.400  0.00  0.00            
ATOM    391  C1  NANOX   1     210.300 270.600  80.100  0.00  0.00            
ATOM    392  C1  NANOX   1     210.200 267.200  75.800  0.00  0.00            
ATOM    393  C1  NANOX   1     207.600 263.000  76.500  0.00  0.00            
ATOM    394  C1  NANOX   1     210.300 264.000  71.900  0.00  0.00            
ATOM    395  C1  NANOX   1     205.800 264.100  71.900  0.00  0.00            
ATOM    396  C1  NANOX   1     206.300 272.900  59.700  0.00  0.00            
ATOM    397  C1  NANOX   1     208.700 277.300  60.600  0.00  0.00            
ATOM    398  C1  NANOX   1     206.100 280.800  57.700  0.00  0.00            
ATOM    399  C1  NANOX   1     207.700 275.800  56.400  0.00  0.00            
ATOM    400  C1  NANOX   1     204.200 283.900  54.700  0.00  0.00            
ATOM    401  C1  NANOX   1     203.500 291.200  60.500  0.00  0.00            
ATOM    402  C1  NANOX   1     206.500 285.300  58.900  0.00  0.00            
ATOM    403  C1  NANOX   1     202.100 287.500  57.600  0.00  0.00            
ATOM    404  C1  NANOX   1     199.400 294.100  59.200  0.00  0.00            
ATOM    405  C1  NANOX   1     203.200 297.100  71.000  0.00  0.00            
ATOM    406  C1  NANOX   1     200.000 300.800  70.400  0.00  0.00            
ATOM    407  C1  NANOX   1     195.300 300.800  71.300  0.00  0.00            
ATOM    408  C1  NANOX   1     198.800 296.100  82.400  0.00  0.00            
ATOM    409  C1  NANOX   1     198.000 298.700  74.900  0.00  0.00            
ATOM    410  C1  NANOX   1     195.700 298.000  79.300  0.00  0.00            
ATOM    411  C1  NANOX   1     196.600 288.100  90.500  0.00  0.00            
ATOM    412  C1  NANOX   1     201.700 286.800  90.300  0.00  0.00            
ATOM    413  C1  NANOX   1     199.600 291.200  88.700  0.00  0.00            
ATOM    414  C1  NANOX   1     203.400 282.800  92.700  0.00  0.00            
ATOM    415  C1  NANOX   1     198.500 283.900  91.700  0.00  0.00            
ATOM    416  C1  NANOX   1     207.300 277.000  87.800  0.00  0.00            
ATOM    417  C1  NANOX   1     202.200 273.800  91.800  0.00  0.00            
ATOM    418  C1  NANOX   1     208.500 273.400  84.800  0.00  0.00            
ATOM    419  C1  NANOX   1     185.300 261.300  79.800  0.00  0.00            
ATOM    420  C1  NANOX   1     186.000 259.800  74.700  0.00  0.00            
ATOM    421  C1  NANOX   1     190.700 262.400  66.100  0.00  0.00            
ATOM    422  C1  NANOX   1     186.400 260.500  66.700  0.00  0.00            
ATOM    423  C1  NANOX   1     188.400 262.300  62.000  0.00  0.00            
ATOM    424  C1  NANOX   1     185.100 265.500  60.800  0.00  0.00            
ATOM    425  C1  NANOX   1     187.400 273.000  55.500  0.00  0.00            
ATOM    426  C1  NANOX   1     182.800 272.700  57.200  0.00  0.00            
ATOM    427  C1  NANOX   1     184.200 276.100  54.000  0.00  0.00            
ATOM    428  C1  NANOX   1     187.000 286.500  57.300  0.00  0.00            
ATOM    429  C1  NANOX   1     182.600 284.800  56.000  0.00  0.00            
ATOM    430  C1  NANOX   1     179.000 285.600  59.200  0.00  0.00            
ATOM    431  C1  NANOX   1     179.800 290.500  62.100  0.00  0.00            
ATOM    432  C1  NANOX   1     177.100 291.200  66.000  0.00  0.00            
ATOM    433  C1  NANOX   1     175.900 287.900  69.000  0.00  0.00            
ATOM    434  C1  NANOX   1     182.200 293.400  79.000  0.00  0.00            
ATOM    435  C1  NANOX   1     179.900 286.700  84.600  0.00  0.00            
ATOM    436  C1  NANOX   1     175.400 287.900  82.800  0.00  0.00            
ATOM    437  C1  NANOX   1     176.900 283.100  85.700  0.00  0.00            
ATOM    438  C1  NANOX   1     181.100 282.900  88.200  0.00  0.00            
ATOM    439  C1  NANOX   1     178.200 274.100  86.200  0.00  0.00            
ATOM    440  C1  NANOX   1     185.000 271.600  89.600  0.00  0.00            
ATOM    441  C1  NANOX   1     181.600 267.300  85.000  0.00  0.00            
ATOM    442  C1  NANOX   1     184.900 263.700  84.600  0.00  0.00            
ATOM    443  C1  NANOX   1     209.400 268.300  84.400  0.00  0.00            
ATOM    444  C1  NANOX   1     208.100 266.300  80.000  0.00  0.00            
ATOM    445  C1  NANOX   1     211.700 268.900  71.300  0.00  0.00            
ATOM    446  C1  NANOX   1     209.300 266.900  68.000  0.00  0.00            
ATOM    447  C1  NANOX   1     213.000 270.400  66.600  0.00  0.00            
ATOM    448  C1  NANOX   1     211.200 273.500  62.700  0.00  0.00            
ATOM    449  C1  NANOX   1     212.900 278.200  62.600  0.00  0.00            
ATOM    450  C1  NANOX   1     211.000 281.200  58.200  0.00  0.00            
ATOM    451  C1  NANOX   1     211.000 286.000  60.700  0.00  0.00            
ATOM    452  C1  NANOX   1     207.600 289.700  58.100  0.00  0.00            
ATOM    453  C1  NANOX   1     206.900 293.800  62.600  0.00  0.00            
ATOM    454  C1  NANOX   1     202.300 296.300  62.200  0.00  0.00            
ATOM    455  C1  NANOX   1     201.700 298.700  66.100  0.00  0.00            
ATOM    456  C1  NANOX   1     204.500 294.800  66.800  0.00  0.00            
ATOM    457  C1  NANOX   1     202.700 300.200  74.600  0.00  0.00            
ATOM    458  C1  NANOX   1     200.000 299.900  78.900  0.00  0.00            
ATOM    459  C1  NANOX   1     203.200 297.100  83.200  0.00  0.00            
ATOM    460  C1  NANOX   1     201.300 295.600  87.200  0.00  0.00            
ATOM    461  C1  NANOX   1     204.700 290.800  89.400  0.00  0.00            
ATOM    462  C1  NANOX   1     206.700 281.800  88.400  0.00  0.00            
ATOM    463  C1  NANOX   1     200.000 279.600  91.900  0.00  0.00            
ATOM    464  C1  NANOX   1     204.900 278.400  92.200  0.00  0.00            
ATOM    465  C1  NANOX   1     206.300 272.800  89.800  0.00  0.00            
ATOM    466  C1  NANOX   1     205.500 269.400  86.800  0.00  0.00            
ATOM    467  C1  NANOX   1     185.100 263.300  71.400  0.00  0.00            
ATOM    468  C1  NANOX   1     180.300 264.000  72.100  0.00  0.00            
ATOM    469  C1  NANOX   1     180.000 267.900  68.700  0.00  0.00            
ATOM    470  C1  NANOX   1     182.000 263.400  67.600  0.00  0.00            
ATOM    471  C1  NANOX   1     180.700 266.500  64.400  0.00  0.00            
ATOM    472  C1  NANOX   1     179.700 271.100  65.200  0.00  0.00            
ATOM    473  C1  NANOX   1     178.400 278.100  61.800  0.00  0.00            
ATOM    474  C1  NANOX   1     180.200 277.200  57.300  0.00  0.00            
ATOM    475  C1  NANOX   1     178.400 286.400  64.300  0.00  0.00            
ATOM    476  C1  NANOX   1     181.300 281.400  59.700  0.00  0.00            
ATOM    477  C1  NANOX   1     177.200 288.200  73.300  0.00  0.00            
ATOM    478  C1  NANOX   1     173.900 284.700  72.000  0.00  0.00            
ATOM    479  C1  NANOX   1     175.200 280.500  74.600  0.00  0.00            
ATOM    480  C1  NANOX   1     173.700 284.100  77.200  0.00  0.00            
ATOM    481  C1  NANOX   1     174.200 278.700  80.400  0.00  0.00            
ATOM    482  C1  NANOX   1     176.100 275.900  77.100  0.00  0.00            
ATOM    483  C1  NANOX   1     180.900 278.300  86.800  0.00  0.00            
ATOM    484  C1  NANOX   1     177.100 274.300  81.700  0.00  0.00            
ATOM    485  C1  NANOX   1     183.200 263.600  76.300  0.00  0.00            
ATOM    486  C1  NANOX   1     211.700 271.800  75.700  0.00  0.00            
ATOM    487  C1  NANOX   1     213.300 278.900  76.900  0.00  0.00            
ATOM    488  C1  NANOX   1     215.400 274.800  74.800  0.00  0.00            
ATOM    489  C1  NANOX   1     214.500 272.700  70.600  0.00  0.00            
ATOM    490  C1  NANOX   1     214.300 277.700  71.200  0.00  0.00            
ATOM    491  C1  NANOX   1     213.200 282.500  69.700  0.00  0.00            
ATOM    492  C1  NANOX   1     208.200 289.100  62.700  0.00  0.00            
ATOM    493  C1  NANOX   1     210.700 282.300  63.400  0.00  0.00            
ATOM    494  C1  NANOX   1     210.700 289.400  70.600  0.00  0.00            
ATOM    495  C1  NANOX   1     208.500 296.300  70.000  0.00  0.00            
ATOM    496  C1  NANOX   1     209.600 292.900  73.800  0.00  0.00            
ATOM    497  C1  NANOX   1     207.000 297.800  74.200  0.00  0.00            
ATOM    498  C1  NANOX   1     203.700 292.200  84.700  0.00  0.00            
ATOM    499  C1  NANOX   1     203.100 296.400  77.700  0.00  0.00            
ATOM    500  C1  NANOX   1     205.800 293.700  80.600  0.00  0.00            
ATOM    501  C1  NANOX   1     206.700 286.500  89.900  0.00  0.00            
ATOM    502  C1  NANOX   1     210.400 284.800  86.400  0.00  0.00            
ATOM    503  C1  NANOX   1     211.200 282.800  82.000  0.00  0.00            
ATOM    504  C1  NANOX   1     212.400 275.800  84.800  0.00  0.00            
ATOM    505  C1  NANOX   1     177.200 271.100  77.500  0.00  0.00            
ATOM    506  C1  NANOX   1     179.800 267.000  76.000  0.00  0.00            
ATOM    507  C1  NANOX   1     186.000 264.800  65.300  0.00  0.00            
ATOM    508  C1  NANOX   1     182.000 269.200  60.600  0.00  0.00            
ATOM    509  C1  NANOX   1     178.500 273.200  60.100  0.00  0.00            
ATOM    510  C1  NANOX   1     176.100 274.200  64.100  0.00  0.00            
ATOM    511  C1  NANOX   1     176.400 282.400  62.300  0.00  0.00            
ATOM    512  C1  NANOX   1     175.700 279.200  65.500  0.00  0.00            
ATOM    513  C1  NANOX   1     176.000 283.500  67.300  0.00  0.00            
ATOM    514  C1  NANOX   1     177.000 283.400  81.300  0.00  0.00            
ATOM    515  C1  NANOX   1     177.600 279.000  83.500  0.00  0.00            
ATOM    516  C1  NANOX   1     179.600 270.100  81.800  0.00  0.00            
ATOM    517  C1  NANOX   1     182.000 266.100  80.500  0.00  0.00            
ATOM    518  C1  NANOX   1     214.300 279.100  81.700  0.00  0.00            
ATOM    519  C1  NANOX   1     213.800 274.800  79.500  0.00  0.00            
ATOM    520  C1  NANOX   1     212.200 275.600  67.200  0.00  0.00            
ATOM    521  C1  NANOX   1     215.300 279.600  66.700  0.00  0.00            
ATOM    522  C1  NANOX   1     214.700 284.300  65.700  0.00  0.00            
ATOM    523  C1  NANOX   1     209.100 292.200  66.500  0.00  0.00            
ATOM    524  C1  NANOX   1     211.100 287.000  66.300  0.00  0.00            
ATOM    525  C1  NANOX   1     210.300 290.900  78.600  0.00  0.00            
ATOM    526  C1  NANOX   1     209.300 295.700  78.500  0.00  0.00            
ATOM    527  C1  NANOX   1     209.200 292.400  83.400  0.00  0.00            
ATOM    528  C1  NANOX   1     211.800 287.700  82.900  0.00  0.00            
ATOM    529  C1  NANOX   1     207.100 288.400  85.400  0.00  0.00            
ATOM    530  C1  NANOX   1     211.100 280.000  86.300  0.00  0.00            
ATOM    531  C1  NANOX   1     176.700 268.100  71.900  0.00  0.00            
ATOM    532  C1  NANOX   1     176.300 273.000  73.000  0.00  0.00            
ATOM    533  C1  NANOX   1     176.200 271.200  68.200  0.00  0.00            
ATOM    534  C1  NANOX   1     174.200 280.700  70.000  0.00  0.00            
ATOM    535  C1  NANOX   1     173.100 276.500  73.100  0.00  0.00            
ATOM    536  C1  NANOX   1     176.100 275.800  69.300  0.00  0.00            
ATOM    537  C1  NANOX   1     215.600 283.100  78.700  0.00  0.00            
ATOM    538  C1  NANOX   1     215.900 281.000  73.900  0.00  0.00            
ATOM    539  C1  NANOX   1     215.100 287.000  70.100  0.00  0.00            
ATOM    540  C1  NANOX   1     213.700 290.500  74.600  0.00  0.00            
ATOM    541  C1  NANOX   1     214.300 288.000  79.000  0.00  0.00            
ATOM    542  C1  NANOX   1     213.300 284.900  74.700  0.00  0.00            
ATOM    543  C1  NANOX   1     202.200 264.000  89.700  0.00  0.00            
ATOM    544  C1  NANOX   1     206.100 258.100  76.100  0.00  0.00            
ATOM    545  C1  NANOX   1     200.800 256.600  75.400  0.00  0.00            
ATOM    546  C1  NANOX   1     204.800 256.600  68.300  0.00  0.00            
ATOM    547  C1  NANOX   1     199.400 255.000  70.100  0.00  0.00            
ATOM    548  C1  NANOX   1     205.300 261.500  61.600  0.00  0.00            
ATOM    549  C1  NANOX   1     209.200 264.000  62.900  0.00  0.00            
ATOM    550  C1  NANOX   1     201.200 267.600  52.600  0.00  0.00            
ATOM    551  C1  NANOX   1     201.400 277.100  50.000  0.00  0.00            
ATOM    552  C1  NANOX   1     201.400 282.100  50.600  0.00  0.00            
ATOM    553  C1  NANOX   1     195.700 281.600  48.700  0.00  0.00            
ATOM    554  C1  NANOX   1     192.300 277.500  50.600  0.00  0.00            
ATOM    555  C1  NANOX   1     193.900 290.300  50.900  0.00  0.00            
ATOM    556  C1  NANOX   1     191.000 296.900  56.600  0.00  0.00            
ATOM    557  C1  NANOX   1     190.200 300.000  60.400  0.00  0.00            
ATOM    558  C1  NANOX   1     191.900 302.700  67.400  0.00  0.00            
ATOM    559  C1  NANOX   1     187.700 300.200  65.000  0.00  0.00            
ATOM    560  C1  NANOX   1     188.700 304.600  73.700  0.00  0.00            
ATOM    561  C1  NANOX   1     190.800 302.900  78.800  0.00  0.00            
ATOM    562  C1  NANOX   1     193.800 303.100  75.000  0.00  0.00            
ATOM    563  C1  NANOX   1     186.000 302.200  80.000  0.00  0.00            
ATOM    564  C1  NANOX   1     189.100 293.400  92.400  0.00  0.00            
ATOM    565  C1  NANOX   1     186.400 289.700  94.500  0.00  0.00            
ATOM    566  C1  NANOX   1     184.500 285.300  93.000  0.00  0.00            
ATOM    567  C1  NANOX   1     190.900 280.900  97.800  0.00  0.00            
ATOM    568  C1  NANOX   1     194.700 276.700  97.500  0.00  0.00            
ATOM    569  C1  NANOX   1     187.700 271.400  95.300  0.00  0.00            
ATOM    570  C1  NANOX   1     194.400 271.200  97.600  0.00  0.00            
ATOM    571  C1  NANOX   1     192.900 263.400  90.100  0.00  0.00            
ATOM    572  C1  NANOX   1     196.800 266.100  95.000  0.00  0.00            
ATOM    573  C1  NANOX   1     197.800 261.300  89.900  0.00  0.00            
ATOM    574  C1  NANOX   1     192.400 255.100  81.500  0.00  0.00            
ATOM    575  C1  NANOX   1     187.200 257.000  78.600  0.00  0.00            
ATOM    576  C1  NANOX   1     196.500 255.100  78.100  0.00  0.00            
ATOM    577  C1  NANOX   1     197.300 260.100  61.800  0.00  0.00            
ATOM    578  C1  NANOX   1     198.100 263.100  57.800  0.00  0.00            
ATOM    579  C1  NANOX   1     193.200 261.700  57.600  0.00  0.00            
ATOM    580  C1  NANOX   1     203.800 265.000  56.700  0.00  0.00            
ATOM    581  C1  NANOX   1     200.100 272.600  50.500  0.00  0.00            
ATOM    582  C1  NANOX   1     195.600 267.700  49.700  0.00  0.00            
ATOM    583  C1  NANOX   1     196.800 276.100  48.000  0.00  0.00            
ATOM    584  C1  NANOX   1     187.500 275.400  50.000  0.00  0.00            
ATOM    585  C1  NANOX   1     189.800 282.600  47.600  0.00  0.00            
ATOM    586  C1  NANOX   1     191.600 294.200  52.100  0.00  0.00            
ATOM    587  C1  NANOX   1     190.200 287.100  50.100  0.00  0.00            
ATOM    588  C1  NANOX   1     186.000 299.300  57.800  0.00  0.00            
ATOM    589  C1  NANOX   1     183.100 294.800  57.100  0.00  0.00            
ATOM    590  C1  NANOX   1     182.500 298.600  61.700  0.00  0.00            
ATOM    591  C1  NANOX   1     181.900 300.600  67.200  0.00  0.00            
ATOM    592  C1  NANOX   1     180.700 300.800  79.400  0.00  0.00            
ATOM    593  C1  NANOX   1     183.400 297.300  85.300  0.00  0.00            
ATOM    594  C1  NANOX   1     188.400 298.300  86.400  0.00  0.00            
ATOM    595  C1  NANOX   1     183.800 294.100  92.000  0.00  0.00            
ATOM    596  C1  NANOX   1     179.600 291.600  90.900  0.00  0.00            
ATOM    597  C1  NANOX   1     186.100 279.600  95.500  0.00  0.00            
ATOM    598  C1  NANOX   1     189.800 285.800  96.000  0.00  0.00            
ATOM    599  C1  NANOX   1     188.800 275.500  97.900  0.00  0.00            
ATOM    600  C1  NANOX   1     192.300 268.000  94.100  0.00  0.00            
ATOM    601  C1  NANOX   1     187.800 264.200  92.300  0.00  0.00            
ATOM    602  C1  NANOX   1     189.400 259.400  89.700  0.00  0.00            
ATOM    603  C1  NANOX   1     193.500 257.300  86.800  0.00  0.00            
ATOM    604  C1  NANOX   1     202.100 259.500  86.700  0.00  0.00            
ATOM    605  C1  NANOX   1     202.300 257.500  80.100  0.00  0.00            
ATOM    606  C1  NANOX   1     206.500 260.300  81.900  0.00  0.00            
ATOM    607  C1  NANOX   1     202.600 258.200  64.400  0.00  0.00            
ATOM    608  C1  NANOX   1     208.400 259.100  64.800  0.00  0.00            
ATOM    609  C1  NANOX   1     212.600 267.500  62.300  0.00  0.00            
ATOM    610  C1  NANOX   1     209.800 265.000  58.000  0.00  0.00            
ATOM    611  C1  NANOX   1     207.300 269.300  54.500  0.00  0.00            
ATOM    612  C1  NANOX   1     206.400 275.200  50.300  0.00  0.00            
ATOM    613  C1  NANOX   1     206.300 280.500  48.900  0.00  0.00            
ATOM    614  C1  NANOX   1     197.700 286.400  48.900  0.00  0.00            
ATOM    615  C1  NANOX   1     201.000 289.900  50.100  0.00  0.00            
ATOM    616  C1  NANOX   1     203.400 293.800  53.600  0.00  0.00            
ATOM    617  C1  NANOX   1     197.600 294.200  52.300  0.00  0.00            
ATOM    618  C1  NANOX   1     196.300 298.300  56.900  0.00  0.00            
ATOM    619  C1  NANOX   1     193.500 303.200  61.800  0.00  0.00            
ATOM    620  C1  NANOX   1     198.600 300.300  62.000  0.00  0.00            
ATOM    621  C1  NANOX   1     197.100 302.700  66.300  0.00  0.00            
ATOM    622  C1  NANOX   1     191.000 301.500  83.700  0.00  0.00            
ATOM    623  C1  NANOX   1     195.000 301.000  87.100  0.00  0.00            
ATOM    624  C1  NANOX   1     197.800 297.900  90.000  0.00  0.00            
ATOM    625  C1  NANOX   1     192.800 297.600  92.900  0.00  0.00            
ATOM    626  C1  NANOX   1     196.800 295.200  93.900  0.00  0.00            
ATOM    627  C1  NANOX   1     192.500 292.800  96.000  0.00  0.00            
ATOM    628  C1  NANOX   1     195.500 285.400  98.600  0.00  0.00            
ATOM    629  C1  NANOX   1     197.400 280.300 100.100  0.00  0.00            
ATOM    630  C1  NANOX   1     199.200 274.400  99.000  0.00  0.00            
ATOM    631  C1  NANOX   1     199.400 269.900  96.300  0.00  0.00            
ATOM    632  C1  NANOX   1     202.000 266.800  93.900  0.00  0.00            
ATOM    633  C1  NANOX   1     205.700 263.100  86.300  0.00  0.00            
ATOM    634  C1  NANOX   1     197.600 259.200  83.100  0.00  0.00            
ATOM    635  C1  NANOX   1     194.600 256.000  72.300  0.00  0.00            
ATOM    636  C1  NANOX   1     190.300 254.400  75.200  0.00  0.00            
ATOM    637  C1  NANOX   1     195.700 256.000  65.900  0.00  0.00            
ATOM    638  C1  NANOX   1     187.200 257.600  70.400  0.00  0.00            
ATOM    639  C1  NANOX   1     194.800 265.600  53.700  0.00  0.00            
ATOM    640  C1  NANOX   1     189.600 264.300  54.200  0.00  0.00            
ATOM    641  C1  NANOX   1     190.900 268.300  50.500  0.00  0.00            
ATOM    642  C1  NANOX   1     185.300 267.700  55.500  0.00  0.00            
ATOM    643  C1  NANOX   1     192.500 272.900  49.100  0.00  0.00            
ATOM    644  C1  NANOX   1     185.800 279.900  51.000  0.00  0.00            
ATOM    645  C1  NANOX   1     181.600 280.800  53.000  0.00  0.00            
ATOM    646  C1  NANOX   1     187.100 294.200  54.500  0.00  0.00            
ATOM    647  C1  NANOX   1     179.400 295.200  64.000  0.00  0.00            
ATOM    648  C1  NANOX   1     180.600 290.400  56.700  0.00  0.00            
ATOM    649  C1  NANOX   1     174.800 294.900  68.300  0.00  0.00            
ATOM    650  C1  NANOX   1     184.300 301.400  70.800  0.00  0.00            
ATOM    651  C1  NANOX   1     177.200 296.000  77.500  0.00  0.00            
ATOM    652  C1  NANOX   1     179.600 298.600  72.700  0.00  0.00            
ATOM    653  C1  NANOX   1     173.700 291.000  77.300  0.00  0.00            
ATOM    654  C1  NANOX   1     175.200 293.100  81.700  0.00  0.00            
ATOM    655  C1  NANOX   1     180.700 293.700  87.000  0.00  0.00            
ATOM    656  C1  NANOX   1     179.500 280.100  93.600  0.00  0.00            
ATOM    657  C1  NANOX   1     182.600 275.600  95.300  0.00  0.00            
ATOM    658  C1  NANOX   1     178.100 274.500  93.300  0.00  0.00            
ATOM    659  C1  NANOX   1     180.300 269.700  89.600  0.00  0.00            
ATOM    660  C1  NANOX   1     188.800 259.300  84.500  0.00  0.00            
ATOM    661  C1  NANOX   1     184.100 266.300  89.700  0.00  0.00            
ATOM    662  C1  NANOX   1     214.300 269.500  79.700  0.00  0.00            
ATOM    663  C1  NANOX   1     212.600 265.200  78.200  0.00  0.00            
ATOM    664  C1  NANOX   1     210.300 259.800  77.800  0.00  0.00            
ATOM    665  C1  NANOX   1     214.200 263.500  73.500  0.00  0.00            
ATOM    666  C1  NANOX   1     207.900 259.300  71.900  0.00  0.00            
ATOM    667  C1  NANOX   1     210.400 270.700  58.400  0.00  0.00            
ATOM    668  C1  NANOX   1     212.200 276.000  57.800  0.00  0.00            
ATOM    669  C1  NANOX   1     208.700 281.100  53.700  0.00  0.00            
ATOM    670  C1  NANOX   1     209.800 274.100  53.600  0.00  0.00            
ATOM    671  C1  NANOX   1     206.800 285.300  51.300  0.00  0.00            
ATOM    672  C1  NANOX   1     204.200 293.700  58.000  0.00  0.00            
ATOM    673  C1  NANOX   1     210.700 285.500  55.700  0.00  0.00            
ATOM    674  C1  NANOX   1     205.000 289.100  54.000  0.00  0.00            
ATOM    675  C1  NANOX   1     201.500 297.800  56.600  0.00  0.00            
ATOM    676  C1  NANOX   1     205.100 300.600  70.100  0.00  0.00            
ATOM    677  C1  NANOX   1     200.900 305.200  71.400  0.00  0.00            
ATOM    678  C1  NANOX   1     196.000 304.300  70.900  0.00  0.00            
ATOM    679  C1  NANOX   1     199.100 300.100  84.300  0.00  0.00            
ATOM    680  C1  NANOX   1     198.800 304.000  75.800  0.00  0.00            
ATOM    681  C1  NANOX   1     195.800 302.400  79.900  0.00  0.00            
ATOM    682  C1  NANOX   1     196.700 289.800  94.200  0.00  0.00            
ATOM    683  C1  NANOX   1     203.000 289.200  93.700  0.00  0.00            
ATOM    684  C1  NANOX   1     200.300 293.500  91.400  0.00  0.00            
ATOM    685  C1  NANOX   1     205.500 282.900  96.600  0.00  0.00            
ATOM    686  C1  NANOX   1     199.600 284.100  96.200  0.00  0.00            
ATOM    687  C1  NANOX   1     210.200 277.400  90.600  0.00  0.00            
ATOM    688  C1  NANOX   1     204.700 271.200  95.300  0.00  0.00            
ATOM    689  C1  NANOX   1     211.400 272.500  88.200  0.00  0.00            
ATOM    690  C1  NANOX   1     183.400 259.100  83.200  0.00  0.00            
ATOM    691  C1  NANOX   1     181.600 257.800  76.400  0.00  0.00            
ATOM    692  C1  NANOX   1     191.900 259.100  63.200  0.00  0.00            
ATOM    693  C1  NANOX   1     186.900 256.500  65.400  0.00  0.00            
ATOM    694  C1  NANOX   1     187.900 260.500  57.100  0.00  0.00            
ATOM    695  C1  NANOX   1     182.700 264.200  57.900  0.00  0.00            
ATOM    696  C1  NANOX   1     185.500 270.600  51.700  0.00  0.00            
ATOM    697  C1  NANOX   1     180.900 271.400  53.700  0.00  0.00            
ATOM    698  C1  NANOX   1     181.500 275.400  50.700  0.00  0.00            
ATOM    699  C1  NANOX   1     186.200 287.800  53.900  0.00  0.00            
ATOM    700  C1  NANOX   1     180.000 286.200  52.700  0.00  0.00            
ATOM    701  C1  NANOX   1     176.400 287.100  56.000  0.00  0.00            
ATOM    702  C1  NANOX   1     177.900 293.200  59.300  0.00  0.00            
ATOM    703  C1  NANOX   1     173.800 293.500  62.400  0.00  0.00            
ATOM    704  C1  NANOX   1     172.200 289.800  66.600  0.00  0.00            
ATOM    705  C1  NANOX   1     179.500 296.300  82.100  0.00  0.00            
ATOM    706  C1  NANOX   1     176.800 290.500  87.100  0.00  0.00            
ATOM    707  C1  NANOX   1     171.400 290.400  84.200  0.00  0.00            
ATOM    708  C1  NANOX   1     175.200 286.100  88.200  0.00  0.00            
ATOM    709  C1  NANOX   1     178.500 284.700  92.100  0.00  0.00            
ATOM    710  C1  NANOX   1     174.700 274.100  88.600  0.00  0.00            
ATOM    711  C1  NANOX   1     183.600 270.400  93.100  0.00  0.00            
ATOM    712  C1  NANOX   1     179.700 264.900  86.800  0.00  0.00            
ATOM    713  C1  NANOX   1     184.300 261.500  88.400  0.00  0.00            
ATOM    714  C1  NANOX   1     210.600 268.000  88.700  0.00  0.00            
ATOM    715  C1  NANOX   1     211.300 262.800  82.300  0.00  0.00            
ATOM    716  C1  NANOX   1     215.800 267.000  70.300  0.00  0.00            
ATOM    717  C1  NANOX   1     211.900 264.300  66.800  0.00  0.00            
ATOM    718  C1  NANOX   1     216.800 269.800  66.600  0.00  0.00            
ATOM    719  C1  NANOX   1     214.500 272.900  60.700  0.00  0.00            
ATOM    720  C1  NANOX   1     216.600 278.900  59.100  0.00  0.00            
ATOM    721  C1  NANOX   1     213.700 279.300  53.800  0.00  0.00            
ATOM    722  C1  NANOX   1     215.000 289.100  57.100  0.00  0.00            
ATOM    723  C1  NANOX   1     210.800 291.600  55.500  0.00  0.00            
ATOM    724  C1  NANOX   1     210.200 295.600  59.400  0.00  0.00            
ATOM    725  C1  NANOX   1     206.000 298.800  59.800  0.00  0.00            
ATOM    726  C1  NANOX   1     205.700 300.900  65.300  0.00  0.00            
ATOM    727  C1  NANOX   1     208.900 297.400  65.100  0.00  0.00            
ATOM    728  C1  NANOX   1     204.100 304.100  77.600  0.00  0.00            
ATOM    729  C1  NANOX   1     200.400 304.200  81.000  0.00  0.00            
ATOM    730  C1  NANOX   1     204.200 301.400  84.500  0.00  0.00            
ATOM    731  C1  NANOX   1     203.300 298.800  89.500  0.00  0.00            
ATOM    732  C1  NANOX   1     206.600 292.500  93.100  0.00  0.00            
ATOM    733  C1  NANOX   1     208.500 281.400  92.900  0.00  0.00            
ATOM    734  C1  NANOX   1     202.200 278.300  96.700  0.00  0.00            
ATOM    735  C1  NANOX   1     207.300 276.300  94.200  0.00  0.00            
ATOM    736  C1  NANOX   1     209.100 272.200  92.600  0.00  0.00            
ATOM    737  C1  NANOX   1     206.200 266.900  90.500  0.00  0.00            
ATOM    738  C1  NANOX   1     182.500 259.700  71.400  0.00  0.00            
ATOM    739  C1  NANOX   1     176.800 262.600  70.400  0.00  0.00            
ATOM    740  C1  NANOX   1     175.200 266.200  67.600  0.00  0.00            
ATOM    741  C1  NANOX   1     178.800 259.800  66.700  0.00  0.00            
ATOM    742  C1  NANOX   1     177.000 264.200  63.700  0.00  0.00            
ATOM    743  C1  NANOX   1     176.400 269.200  62.300  0.00  0.00            
ATOM    744  C1  NANOX   1     175.500 278.200  58.600  0.00  0.00            
ATOM    745  C1  NANOX   1     177.300 277.400  53.500  0.00  0.00            
ATOM    746  C1  NANOX   1     175.300 287.900  61.100  0.00  0.00            
ATOM    747  C1  NANOX   1     178.400 281.700  56.100  0.00  0.00            
ATOM    748  C1  NANOX   1     174.100 291.400  72.400  0.00  0.00            
ATOM    749  C1  NANOX   1     170.900 285.800  69.900  0.00  0.00            
ATOM    750  C1  NANOX   1     171.100 279.700  77.200  0.00  0.00            
ATOM    751  C1  NANOX   1     169.200 286.000  78.500  0.00  0.00            
ATOM    752  C1  NANOX   1     170.400 278.700  81.900  0.00  0.00            
ATOM    753  C1  NANOX   1     173.000 273.200  77.100  0.00  0.00            
ATOM    754  C1  NANOX   1     178.000 277.900  89.200  0.00  0.00            
ATOM    755  C1  NANOX   1     173.400 274.400  83.400  0.00  0.00            
ATOM    756  C1  NANOX   1     179.300 262.000  76.600  0.00  0.00            
ATOM    757  C1  NANOX   1     215.900 269.500  74.600  0.00  0.00            
ATOM    758  C1  NANOX   1     218.000 278.000  78.200  0.00  0.00            
ATOM    759  C1  NANOX   1     219.400 272.000  77.000  0.00  0.00            
ATOM    760  C1  NANOX   1     219.300 271.600  71.300  0.00  0.00            
ATOM    761  C1  NANOX   1     218.700 277.800  70.500  0.00  0.00            
ATOM    762  C1  NANOX   1     218.000 282.800  69.600  0.00  0.00            
ATOM    763  C1  NANOX   1     212.200 290.600  60.900  0.00  0.00            
ATOM    764  C1  NANOX   1     214.700 282.900  60.600  0.00  0.00            
ATOM    765  C1  NANOX   1     213.800 292.400  69.800  0.00  0.00            
ATOM    766  C1  NANOX   1     210.000 301.000  69.700  0.00  0.00            
ATOM    767  C1  NANOX   1     214.000 294.300  77.200  0.00  0.00            
ATOM    768  C1  NANOX   1     210.300 301.300  76.000  0.00  0.00            
ATOM    769  C1  NANOX   1     206.400 295.300  87.400  0.00  0.00            
ATOM    770  C1  NANOX   1     205.800 299.700  79.200  0.00  0.00            
ATOM    771  C1  NANOX   1     207.900 296.800  83.200  0.00  0.00            
ATOM    772  C1  NANOX   1     207.100 286.500  93.600  0.00  0.00            
ATOM    773  C1  NANOX   1     211.100 284.600  90.300  0.00  0.00            
ATOM    774  C1  NANOX   1     215.300 283.300  84.500  0.00  0.00            
ATOM    775  C1  NANOX   1     213.100 271.500  83.900  0.00  0.00            
ATOM    776  C1  NANOX   1     174.600 270.100  81.500  0.00  0.00            
ATOM    777  C1  NANOX   1     176.800 265.900  78.900  0.00  0.00            
ATOM    778  C1  NANOX   1     183.000 261.100  62.600  0.00  0.00            
ATOM    779  C1  NANOX   1     179.700 268.800  58.000  0.00  0.00            
ATOM    780  C1  NANOX   1     175.600 273.500  57.000  0.00  0.00            
ATOM    781  C1  NANOX   1     172.700 274.000  61.000  0.00  0.00            
ATOM    782  C1  NANOX   1     172.900 283.100  58.100  0.00  0.00            
ATOM    783  C1  NANOX   1     171.400 278.900  62.600  0.00  0.00            
ATOM    784  C1  NANOX   1     171.600 284.300  64.900  0.00  0.00            
ATOM    785  C1  NANOX   1     172.400 282.800  81.900  0.00  0.00            
ATOM    786  C1  NANOX   1     173.900 278.400  85.600  0.00  0.00            
ATOM    787  C1  NANOX   1     177.200 269.500  86.100  0.00  0.00            
ATOM    788  C1  NANOX   1     180.000 263.100  81.600  0.00  0.00            
ATOM    789  C1  NANOX   1     217.000 278.100  85.400  0.00  0.00            
ATOM    790  C1  NANOX   1     217.700 274.500  81.900  0.00  0.00            
ATOM    791  C1  NANOX   1     216.200 274.500  65.500  0.00  0.00            
ATOM    792  C1  NANOX   1     220.400 280.400  66.200  0.00  0.00            
ATOM    793  C1  NANOX   1     218.500 285.000  63.700  0.00  0.00            
ATOM    794  C1  NANOX   1     212.100 294.100  64.400  0.00  0.00            
ATOM    795  C1  NANOX   1     215.000 290.000  65.400  0.00  0.00            
ATOM    796  C1  NANOX   1     213.900 292.400  81.700  0.00  0.00            
ATOM    797  C1  NANOX   1     212.100 299.000  80.400  0.00  0.00            
ATOM    798  C1  NANOX   1     212.200 295.800  85.500  0.00  0.00            
ATOM    799  C1  NANOX   1     214.700 287.800  86.000  0.00  0.00            
ATOM    800  C1  NANOX   1     211.300 289.600  88.800  0.00  0.00            
ATOM    801  C1  NANOX   1     214.700 281.000  89.100  0.00  0.00            
ATOM    802  C1  NANOX   1     174.000 268.200  75.600  0.00  0.00            
ATOM    803  C1  NANOX   1     172.200 271.100  72.300  0.00  0.00            
ATOM    804  C1  NANOX   1     172.300 269.800  65.100  0.00  0.00            
ATOM    805  C1  NANOX   1     170.800 280.400  68.100  0.00  0.00            
ATOM    806  C1  NANOX   1     169.500 280.400  73.100  0.00  0.00            
ATOM    807  C1  NANOX   1     172.200 274.500  67.600  0.00  0.00            
ATOM    808  C1  NANOX   1     218.900 281.700  81.000  0.00  0.00            
ATOM    809  C1  NANOX   1     221.100 280.900  74.300  0.00  0.00            
ATOM    810  C1  NANOX   1     219.100 287.900  68.500  0.00  0.00            
ATOM    811  C1  NANOX   1     218.200 290.300  73.100  0.00  0.00            
ATOM    812  C1  NANOX   1     217.600 286.800  80.700  0.00  0.00            
ATOM    813  C1  NANOX   1     217.200 285.900  75.000  0.00  0.00            
ATOM    814  Qa  NANOX   1     189.600 252.600  83.600  0.00  0.00            
ATOM    815  Qa  NANOX   1     185.500 253.400  79.600  0.00  0.00            
ATOM    816  Qa  NANOX   1     198.400 251.900  81.900  0.00  0.00            
ATOM    817  Qa  NANOX   1     198.400 257.500  58.200  0.00  0.00            
ATOM    818  Qa  NANOX   1     199.800 260.600  54.100  0.00  0.00            
ATOM    819  Qa  NANOX   1     194.200 259.100  54.200  0.00  0.00            
ATOM    820  Qa  NANOX   1     205.100 261.500  54.100  0.00  0.00            
ATOM    821  Qa  NANOX   1     202.100 272.200  46.000  0.00  0.00            
ATOM    822  Qa  NANOX   1     194.900 263.200  47.900  0.00  0.00            
ATOM    823  Qa  NANOX   1     194.100 275.800  43.600  0.00  0.00            
ATOM    824  Qa  NANOX   1     186.400 273.800  46.100  0.00  0.00            
ATOM    825  Qa  NANOX   1     189.600 284.400  44.000  0.00  0.00            
ATOM    826  Qa  NANOX   1     190.200 298.400  50.300  0.00  0.00            
ATOM    827  Qa  NANOX   1     188.100 289.500  46.300  0.00  0.00            
ATOM    828  Qa  NANOX   1     185.500 303.100  57.700  0.00  0.00            
ATOM    829  Qa  NANOX   1     180.100 295.900  53.500  0.00  0.00            
ATOM    830  Qa  NANOX   1     180.700 302.200  60.100  0.00  0.00            
ATOM    831  Qa  NANOX   1     181.700 305.100  66.200  0.00  0.00            
ATOM    832  Qa  NANOX   1     180.000 302.500  83.400  0.00  0.00            
ATOM    833  Qa  NANOX   1     181.700 300.400  88.100  0.00  0.00            
ATOM    834  Qa  NANOX   1     187.100 299.200  90.000  0.00  0.00            
ATOM    835  Qa  NANOX   1     183.200 297.100  93.800  0.00  0.00            
ATOM    836  Qa  NANOX   1     177.100 293.700  93.800  0.00  0.00            
ATOM    837  Qa  NANOX   1     184.200 280.100 100.900  0.00  0.00            
ATOM    838  Qa  NANOX   1     189.000 286.100 100.600  0.00  0.00            
ATOM    839  Qa  NANOX   1     186.300 273.300 101.900  0.00  0.00            
ATOM    840  Qa  NANOX   1     189.900 265.800  98.200  0.00  0.00            
ATOM    841  Qa  NANOX   1     185.200 261.700  95.900  0.00  0.00            
ATOM    842  Qa  NANOX   1     187.600 256.400  93.200  0.00  0.00            
ATOM    843  Qa  NANOX   1     195.300 254.100  90.700  0.00  0.00            
ATOM    844  Qa  NANOX   1     204.400 255.700  87.900  0.00  0.00            
ATOM    845  Qa  NANOX   1     203.600 254.200  82.700  0.00  0.00            
ATOM    846  Qa  NANOX   1     208.700 256.500  83.500  0.00  0.00            
ATOM    847  Qa  NANOX   1     203.400 255.300  61.600  0.00  0.00            
ATOM    848  Qa  NANOX   1     212.300 257.900  62.700  0.00  0.00            
ATOM    849  Qa  NANOX   1     215.500 266.000  59.800  0.00  0.00            
ATOM    850  Qa  NANOX   1     212.700 262.000  56.800  0.00  0.00            
ATOM    851  Qa  NANOX   1     209.600 267.000  51.600  0.00  0.00            
ATOM    852  Qa  NANOX   1     208.000 274.100  45.400  0.00  0.00            
ATOM    853  Qa  NANOX   1     206.700 281.200  44.500  0.00  0.00            
ATOM    854  Qa  NANOX   1     198.000 285.500  44.500  0.00  0.00            
ATOM    855  Qa  NANOX   1     203.700 290.700  46.500  0.00  0.00            
ATOM    856  Qa  NANOX   1     205.500 297.800  51.900  0.00  0.00            
ATOM    857  Qa  NANOX   1     197.600 295.500  48.300  0.00  0.00            
ATOM    858  Qa  NANOX   1     196.500 302.600  55.200  0.00  0.00            
ATOM    859  Qa  NANOX   1     194.500 306.100  58.100  0.00  0.00            
ATOM    860  Qa  NANOX   1     201.500 303.800  60.900  0.00  0.00            
ATOM    861  Qa  NANOX   1     198.700 306.700  64.300  0.00  0.00            
ATOM    862  Qa  NANOX   1     190.400 305.500  86.600  0.00  0.00            
ATOM    863  Qa  NANOX   1     195.600 304.500  89.100  0.00  0.00            
ATOM    864  Qa  NANOX   1     198.600 301.900  92.200  0.00  0.00            
ATOM    865  Qa  NANOX   1     191.100 300.700  96.700  0.00  0.00            
ATOM    866  Qa  NANOX   1     199.800 298.100  96.200  0.00  0.00            
ATOM    867  Qa  NANOX   1     192.300 294.000 100.500  0.00  0.00            
ATOM    868  Qa  NANOX   1     195.600 286.300 103.300  0.00  0.00            
ATOM    869  Qa  NANOX   1     196.100 280.500 104.300  0.00  0.00            
ATOM    870  Qa  NANOX   1     200.000 272.900 103.300  0.00  0.00            
ATOM    871  Qa  NANOX   1     201.100 268.200 100.600  0.00  0.00            
ATOM    872  Qa  NANOX   1     204.700 264.700  96.600  0.00  0.00            
ATOM    873  Qa  NANOX   1     208.200 259.400  88.000  0.00  0.00            
ATOM    874  Qa  NANOX   1     183.600 254.600  84.500  0.00  0.00            
ATOM    875  Qa  NANOX   1     178.800 256.400  79.400  0.00  0.00            
ATOM    876  Qa  NANOX   1     192.200 255.600  60.800  0.00  0.00            
ATOM    877  Qa  NANOX   1     186.300 255.700  61.000  0.00  0.00            
ATOM    878  Qa  NANOX   1     186.500 258.000  53.500  0.00  0.00            
ATOM    879  Qa  NANOX   1     182.000 260.700  54.600  0.00  0.00            
ATOM    880  Qa  NANOX   1     185.200 268.100  47.800  0.00  0.00            
ATOM    881  Qa  NANOX   1     178.700 268.500  51.700  0.00  0.00            
ATOM    882  Qa  NANOX   1     179.000 275.800  47.300  0.00  0.00            
ATOM    883  Qa  NANOX   1     184.500 289.500  49.900  0.00  0.00            
ATOM    884  Qa  NANOX   1     176.400 286.700  49.600  0.00  0.00            
ATOM    885  Qa  NANOX   1     172.800 288.700  53.200  0.00  0.00            
ATOM    886  Qa  NANOX   1     175.700 296.400  56.100  0.00  0.00            
ATOM    887  Qa  NANOX   1     170.300 294.700  60.500  0.00  0.00            
ATOM    888  Qa  NANOX   1     168.500 289.800  64.200  0.00  0.00            
ATOM    889  Qa  NANOX   1     177.100 298.900  85.200  0.00  0.00            
ATOM    890  Qa  NANOX   1     174.400 293.600  88.300  0.00  0.00            
ATOM    891  Qa  NANOX   1     170.000 290.200  88.100  0.00  0.00            
ATOM    892  Qa  NANOX   1     171.600 285.000  90.100  0.00  0.00            
ATOM    893  Qa  NANOX   1     176.100 285.500  96.300  0.00  0.00            
ATOM    894  Qa  NANOX   1     172.400 276.200  92.800  0.00  0.00            
ATOM    895  Qa  NANOX   1     182.600 267.500  97.600  0.00  0.00            
ATOM    896  Qa  NANOX   1     176.500 263.000  88.700  0.00  0.00            
ATOM    897  Qa  NANOX   1     180.700 260.900  91.900  0.00  0.00            
ATOM    898  Qa  NANOX   1     214.400 267.200  91.600  0.00  0.00            
ATOM    899  Qa  NANOX   1     212.800 262.800  86.200  0.00  0.00            
ATOM    900  Qa  NANOX   1     219.100 263.600  69.200  0.00  0.00            
ATOM    901  Qa  NANOX   1     214.400 261.100  66.400  0.00  0.00            
ATOM    902  Qa  NANOX   1     220.900 268.700  65.900  0.00  0.00            
ATOM    903  Qa  NANOX   1     217.200 271.100  57.500  0.00  0.00            
ATOM    904  Qa  NANOX   1     221.000 278.200  59.000  0.00  0.00            
ATOM    905  Qa  NANOX   1     216.400 279.800  50.200  0.00  0.00            
ATOM    906  Qa  NANOX   1     218.900 289.000  54.900  0.00  0.00            
ATOM    907  Qa  NANOX   1     213.700 294.800  53.300  0.00  0.00            
ATOM    908  Qa  NANOX   1     213.100 299.900  58.300  0.00  0.00            
ATOM    909  Qa  NANOX   1     206.700 301.600  57.300  0.00  0.00            
ATOM    910  Qa  NANOX   1     206.100 304.000  62.500  0.00  0.00            
ATOM    911  Qa  NANOX   1     211.500 300.300  63.500  0.00  0.00            
ATOM    912  Qa  NANOX   1     207.900 306.000  80.100  0.00  0.00            
ATOM    913  Qa  NANOX   1     199.700 307.700  84.900  0.00  0.00            
ATOM    914  Qa  NANOX   1     205.600 304.200  87.600  0.00  0.00            
ATOM    915  Qa  NANOX   1     206.400 301.000  92.400  0.00  0.00            
ATOM    916  Qa  NANOX   1     208.000 292.100  97.500  0.00  0.00            
ATOM    917  Qa  NANOX   1     212.100 280.300  96.000  0.00  0.00            
ATOM    918  Qa  NANOX   1     205.100 277.500 100.400  0.00  0.00            
ATOM    919  Qa  NANOX   1     209.600 274.900  98.200  0.00  0.00            
ATOM    920  Qa  NANOX   1     213.000 270.900  94.700  0.00  0.00            
ATOM    921  Qa  NANOX   1     208.900 265.600  94.700  0.00  0.00            
ATOM    922  Qa  NANOX   1     171.900 267.100  83.500  0.00  0.00            
ATOM    923  Qa  NANOX   1     173.000 262.700  80.600  0.00  0.00            
ATOM    924  Qa  NANOX   1     181.800 257.500  59.800  0.00  0.00            
ATOM    925  Qa  NANOX   1     175.700 267.100  56.400  0.00  0.00            
ATOM    926  Qa  NANOX   1     171.400 273.000  55.000  0.00  0.00            
ATOM    927  Qa  NANOX   1     169.500 271.300  59.300  0.00  0.00            
ATOM    928  Qa  NANOX   1     169.200 283.000  56.400  0.00  0.00            
ATOM    929  Qa  NANOX   1     167.000 279.200  59.900  0.00  0.00            
ATOM    930  Qa  NANOX   1     168.400 285.200  62.100  0.00  0.00            
ATOM    931  Qa  NANOX   1     169.600 284.000  85.000  0.00  0.00            
ATOM    932  Qa  NANOX   1     171.700 280.300  88.000  0.00  0.00            
ATOM    933  Qa  NANOX   1     173.800 267.300  88.500  0.00  0.00            
ATOM    934  Qa  NANOX   1     176.600 260.200  82.500  0.00  0.00            
ATOM    935  Qa  NANOX   1     219.100 275.700  88.800  0.00  0.00            
ATOM    936  Qa  NANOX   1     219.200 272.400  85.200  0.00  0.00            
ATOM    937  Qa  NANOX   1     220.300 274.200  62.800  0.00  0.00            
ATOM    938  Qa  NANOX   1     223.900 279.300  62.900  0.00  0.00            
ATOM    939  Qa  NANOX   1     219.900 287.800  60.900  0.00  0.00            
ATOM    940  Qa  NANOX   1     216.100 297.100  63.300  0.00  0.00            
ATOM    941  Qa  NANOX   1     218.200 292.100  62.700  0.00  0.00            
ATOM    942  Qa  NANOX   1     218.000 293.400  83.100  0.00  0.00            
ATOM    943  Qa  NANOX   1     210.900 302.200  83.600  0.00  0.00            
ATOM    944  Qa  NANOX   1     214.100 299.700  86.700  0.00  0.00            
ATOM    945  Qa  NANOX   1     217.700 287.400  88.900  0.00  0.00            
ATOM    946  Qa  NANOX   1     212.300 290.500  93.100  0.00  0.00            
ATOM    947  Qa  NANOX   1     217.000 280.400  92.300  0.00  0.00            
ATOM    948  NC3 DPPCX   2     162.200  62.700  10.700  0.00  0.00            
ATOM    949  PO4 DPPCX   2     159.800  59.300  12.300  0.00  0.00            
ATOM    950  GL1 DPPCX   2     163.500  58.100  15.500  0.00  0.00            
ATOM    951  GL2 DPPCX   2     166.100  61.100  14.700  0.00  0.00            
ATOM    952  C1A DPPCX   2     165.000  56.000  18.600  0.00  0.00            
ATOM    953  C2A DPPCX   2     165.800  53.800  22.600  0.00  0.00            
ATOM    954  C3A DPPCX   2     168.500  51.200  22.800  0.00  0.00            
ATOM    955  C4A DPPCX   2     170.700  50.300  21.900  0.00  0.00            
ATOM    956  C1B DPPCX   2     164.400  62.400  18.500  0.00  0.00            
ATOM    957  C2B DPPCX   2     162.500  62.500  22.700  0.00  0.00            
ATOM    958  C3B DPPCX   2     161.500  60.500  26.700  0.00  0.00            
ATOM    959  C4B DPPCX   2     163.000  60.100  30.700  0.00  0.00            
ATOM    960  NC3 DPPCX   3     -40.000 500.400 119.600  0.00  0.00            
ATOM    961  PO4 DPPCX   3     -42.100 503.900 121.800  0.00  0.00            
ATOM    962  GL1 DPPCX   3     -40.300 505.000 118.000  0.00  0.00            
ATOM    963  GL2 DPPCX   3     -37.400 504.200 118.300  0.00  0.00            
ATOM    964  C1A DPPCX   3     -40.700 506.500 113.500  0.00  0.00            
ATOM    965  C2A DPPCX   3     -43.600 509.500 112.900  0.00  0.00            
ATOM    966  C3A DPPCX   3     -44.400 510.800 109.100  0.00  0.00            
ATOM    967  C4A DPPCX   3     -44.600 511.900 104.600  0.00  0.00            
ATOM    968  C1B DPPCX   3     -35.400 505.900 115.100  0.00  0.00            
ATOM    969  C2B DPPCX   3     -36.400 506.700 110.100  0.00  0.00            
ATOM    970  C3B DPPCX   3     -36.200 508.000 105.300  0.00  0.00            
ATOM    971  C4B DPPCX   3     -37.500 510.700 101.800  0.00  0.00            
ATOM    972  NC3 DPPCX   4     341.700  93.000  64.200  0.00  0.00            
ATOM    973  PO4 DPPCX   4     344.300  89.700  63.300  0.00  0.00            
ATOM    974  GL1 DPPCX   4     346.500  90.600  58.700  0.00  0.00            
ATOM    975  GL2 DPPCX   4     343.200  91.900  58.100  0.00  0.00            
ATOM    976  C1A DPPCX   4     348.100  90.700  54.300  0.00  0.00            
ATOM    977  C2A DPPCX   4     348.400  91.200  50.400  0.00  0.00            
ATOM    978  C3A DPPCX   4     348.500  92.200  46.000  0.00  0.00            
ATOM    979  C4A DPPCX   4     350.100  92.400  41.800  0.00  0.00            
ATOM    980  C1B DPPCX   4     343.100  92.800  53.900  0.00  0.00            
ATOM    981  C2B DPPCX   4     343.600  93.500  49.400  0.00  0.00            
ATOM    982  C3B DPPCX   4     343.000  93.300  46.200  0.00  0.00            
ATOM    983  C4B DPPCX   4     344.500  92.800  42.700  0.00  0.00            
ATOM    984  NC3 DPPCX   5     244.300 336.000 104.000  0.00  0.00            
ATOM    985  PO4 DPPCX   5     243.400 339.400 101.600  0.00  0.00            
ATOM    986  GL1 DPPCX   5     244.500 337.700  96.900  0.00  0.00            
ATOM    987  GL2 DPPCX   5     246.400 335.200  97.100  0.00  0.00            
ATOM    988  C1A DPPCX   5     243.000 337.900  92.400  0.00  0.00            
ATOM    989  C2A DPPCX   5     242.300 338.300  89.000  0.00  0.00            
ATOM    990  C3A DPPCX   5     241.900 336.800  85.300  0.00  0.00            
ATOM    991  C4A DPPCX   5     239.600 337.500  81.400  0.00  0.00            
ATOM    992  C1B DPPCX   5     247.200 334.600  92.900  0.00  0.00            
ATOM    993  C2B DPPCX   5     246.700 333.300  88.900  0.00  0.00            
ATOM    994  C3B DPPCX   5     246.100 332.600  84.500  0.00  0.00            
ATOM    995  C4B DPPCX   5     245.300 334.800  81.100  0.00  0.00            
ATOM    996  NC3 DPPCX   6     264.000 541.200  78.700  0.00  0.00            
ATOM    997  PO4 DPPCX   6     267.300 543.300  80.400  0.00  0.00            
ATOM    998  GL1 DPPCX   6     266.100 541.900  83.300  0.00  0.00            
ATOM    999  GL2 DPPCX   6     262.800 540.000  83.200  0.00  0.00            
ATOM   1000  C1A DPPCX   6     264.200 541.800  88.400  0.00  0.00            
ATOM   1001  C2A DPPCX   6     264.900 540.400  93.000  0.00  0.00            
ATOM   1002  C3A DPPCX   6     264.900 540.200  97.600  0.00  0.00            
ATOM   1003  C4A DPPCX   6     267.000 539.900 102.000  0.00  0.00            
ATOM   1004  C1B DPPCX   6     260.000 538.800  85.600  0.00  0.00            
ATOM   1005  C2B DPPCX   6     259.400 538.000  90.000  0.00  0.00            
ATOM   1006  C3B DPPCX   6     261.100 537.000  93.500  0.00  0.00            
ATOM   1007  C4B DPPCX   6     260.900 536.600  97.700  0.00  0.00            
ATOM   1008  NC3 DPPCX   7     266.900  28.800  -2.300  0.00  0.00            
ATOM   1009  PO4 DPPCX   7     268.100  25.600  -0.600  0.00  0.00            
ATOM   1010  GL1 DPPCX   7     264.700  23.800   2.200  0.00  0.00            
ATOM   1011  GL2 DPPCX   7     265.600  21.400   3.700  0.00  0.00            
ATOM   1012  C1A DPPCX   7     260.900  22.600   4.600  0.00  0.00            
ATOM   1013  C2A DPPCX   7     260.800  21.500   9.100  0.00  0.00            
ATOM   1014  C3A DPPCX   7     260.900  20.900  13.000  0.00  0.00            
ATOM   1015  C4A DPPCX   7     261.300  21.400  16.300  0.00  0.00            
ATOM   1016  C1B DPPCX   7     265.000  19.700   7.100  0.00  0.00            
ATOM   1017  C2B DPPCX   7     265.400  19.600  11.300  0.00  0.00            
ATOM   1018  C3B DPPCX   7     265.400  19.200  14.800  0.00  0.00            
ATOM   1019  C4B DPPCX   7     268.000  19.500  19.400  0.00  0.00            
ATOM   1020  NC3 DPPCX   8       9.000 506.200 121.100  0.00  0.00            
ATOM   1021  PO4 DPPCX   8      12.800 508.100 119.600  0.00  0.00            
ATOM   1022  GL1 DPPCX   8      13.700 507.300 114.600  0.00  0.00            
ATOM   1023  GL2 DPPCX   8      15.300 504.100 113.400  0.00  0.00            
ATOM   1024  C1A DPPCX   8      13.500 511.400 111.200  0.00  0.00            
ATOM   1025  C2A DPPCX   8      12.700 511.900 107.400  0.00  0.00            
ATOM   1026  C3A DPPCX   8      14.100 513.100 103.800  0.00  0.00            
ATOM   1027  C4A DPPCX   8      13.000 512.400  99.400  0.00  0.00            
ATOM   1028  C1B DPPCX   8      15.600 506.700 109.500  0.00  0.00            
ATOM   1029  C2B DPPCX   8      14.800 508.100 105.700  0.00  0.00            
ATOM   1030  C3B DPPCX   8      15.200 507.400 100.300  0.00  0.00            
ATOM   1031  C4B DPPCX   8      15.700 508.700  96.500  0.00  0.00            
ATOM   1032  NC3 DPPCX   9     287.100 492.800 112.700  0.00  0.00            
ATOM   1033  PO4 DPPCX   9     290.500 493.900 116.200  0.00  0.00            
ATOM   1034  GL1 DPPCX   9     292.000 496.400 112.100  0.00  0.00            
ATOM   1035  GL2 DPPCX   9     295.600 496.500 110.900  0.00  0.00            
ATOM   1036  C1A DPPCX   9     292.400 498.200 108.300  0.00  0.00            
ATOM   1037  C2A DPPCX   9     293.700 499.000 103.900  0.00  0.00            
ATOM   1038  C3A DPPCX   9     294.900 499.500  99.600  0.00  0.00            
ATOM   1039  C4A DPPCX   9     294.800 500.900  95.600  0.00  0.00            
ATOM   1040  C1B DPPCX   9     297.300 498.100 108.300  0.00  0.00            
ATOM   1041  C2B DPPCX   9     298.500 498.600 103.800  0.00  0.00            
ATOM   1042  C3B DPPCX   9     299.400 500.000  99.100  0.00  0.00            
ATOM   1043  C4B DPPCX   9     299.200 503.300  96.500  0.00  0.00            
ATOM   1044  NC3 DPPCX  10      25.100 127.100  69.400  0.00  0.00            
ATOM   1045  PO4 DPPCX  10      22.800 130.800  69.300  0.00  0.00            
ATOM   1046  GL1 DPPCX  10      24.000 133.200  66.100  0.00  0.00            
ATOM   1047  GL2 DPPCX  10      25.000 137.100  66.400  0.00  0.00            
ATOM   1048  C1A DPPCX  10      21.200 134.200  63.200  0.00  0.00            
ATOM   1049  C2A DPPCX  10      20.200 136.000  59.200  0.00  0.00            
ATOM   1050  C3A DPPCX  10      20.900 137.000  55.100  0.00  0.00            
ATOM   1051  C4A DPPCX  10      21.300 139.200  50.600  0.00  0.00            
ATOM   1052  C1B DPPCX  10      25.400 136.900  61.600  0.00  0.00            
ATOM   1053  C2B DPPCX  10      24.800 138.800  57.500  0.00  0.00            
ATOM   1054  C3B DPPCX  10      24.200 140.500  54.100  0.00  0.00            
ATOM   1055  C4B DPPCX  10      23.500 143.700  51.800  0.00  0.00            
ATOM   1056  NC3 DPPCX  11      90.800 418.500 108.400  0.00  0.00            
ATOM   1057  PO4 DPPCX  11      89.400 421.100 111.200  0.00  0.00            
ATOM   1058  GL1 DPPCX  11      87.100 421.500 108.100  0.00  0.00            
ATOM   1059  GL2 DPPCX  11      87.200 424.800 107.100  0.00  0.00            
ATOM   1060  C1A DPPCX  11      84.200 420.800 104.600  0.00  0.00            
ATOM   1061  C2A DPPCX  11      83.300 421.700 100.800  0.00  0.00            
ATOM   1062  C3A DPPCX  11      84.000 422.800  97.400  0.00  0.00            
ATOM   1063  C4A DPPCX  11      82.600 424.700  94.600  0.00  0.00            
ATOM   1064  C1B DPPCX  11      87.900 423.800 102.400  0.00  0.00            
ATOM   1065  C2B DPPCX  11      87.400 425.900  98.200  0.00  0.00            
ATOM   1066  C3B DPPCX  11      87.600 426.400  94.200  0.00  0.00            
ATOM   1067  C4B DPPCX  11      87.400 430.000  91.500  0.00  0.00            
ATOM   1068  NC3 DPPCX  12     257.100 556.900  78.500  0.00  0.00            
ATOM   1069  PO4 DPPCX  12     253.500 555.700  82.000  0.00  0.00            
ATOM   1070  GL1 DPPCX  12     256.600 556.600  86.100  0.00  0.00            
ATOM   1071  GL2 DPPCX  12     257.100 554.100  87.300  0.00  0.00            
ATOM   1072  C1A DPPCX  12     258.800 557.000  90.500  0.00  0.00            
ATOM   1073  C2A DPPCX  12     260.000 557.800  94.900  0.00  0.00            
ATOM   1074  C3A DPPCX  12     259.300 557.700  99.400  0.00  0.00            
ATOM   1075  C4A DPPCX  12     260.400 555.300 103.100  0.00  0.00            
ATOM   1076  C1B DPPCX  12     253.400 554.300  88.500  0.00  0.00            
ATOM   1077  C2B DPPCX  12     249.200 553.200  90.000  0.00  0.00            
ATOM   1078  C3B DPPCX  12     249.000 553.100  94.800  0.00  0.00            
ATOM   1079  C4B DPPCX  12     249.400 555.900  97.900  0.00  0.00            
ATOM   1080  NC3 DPPCX  13     387.500  49.700   8.000  0.00  0.00            
ATOM   1081  PO4 DPPCX  13     391.600  50.700  10.900  0.00  0.00            
ATOM   1082  GL1 DPPCX  13     391.900  51.400  14.600  0.00  0.00            
ATOM   1083  GL2 DPPCX  13     394.300  49.500  15.500  0.00  0.00            
ATOM   1084  C1A DPPCX  13     392.200  50.500  19.900  0.00  0.00            
ATOM   1085  C2A DPPCX  13     390.400  48.500  23.600  0.00  0.00            
ATOM   1086  C3A DPPCX  13     389.300  45.700  26.300  0.00  0.00            
ATOM   1087  C4A DPPCX  13     389.100  44.100  29.700  0.00  0.00            
ATOM   1088  C1B DPPCX  13     393.200  45.800  17.800  0.00  0.00            
ATOM   1089  C2B DPPCX  13     393.500  44.500  22.200  0.00  0.00            
ATOM   1090  C3B DPPCX  13     394.400  43.900  25.700  0.00  0.00            
ATOM   1091  C4B DPPCX  13     394.900  44.800  30.300  0.00  0.00            
ATOM   1092  NC3 DPPCX  14     339.000 478.100 112.000  0.00  0.00            
ATOM   1093  PO4 DPPCX  14     344.000 478.500 111.100  0.00  0.00            
ATOM   1094  GL1 DPPCX  14     342.800 478.800 107.100  0.00  0.00            
ATOM   1095  GL2 DPPCX  14     342.800 475.300 107.200  0.00  0.00            
ATOM   1096  C1A DPPCX  14     344.600 479.500 103.900  0.00  0.00            
ATOM   1097  C2A DPPCX  14     344.900 480.000  99.200  0.00  0.00            
ATOM   1098  C3A DPPCX  14     341.900 481.100  96.300  0.00  0.00            
ATOM   1099  C4A DPPCX  14     337.600 482.600  93.300  0.00  0.00            
ATOM   1100  C1B DPPCX  14     343.700 473.800 102.500  0.00  0.00            
ATOM   1101  C2B DPPCX  14     343.100 473.800  98.300  0.00  0.00            
ATOM   1102  C3B DPPCX  14     341.400 472.800  93.300  0.00  0.00            
ATOM   1103  C4B DPPCX  14     340.700 471.600  89.200  0.00  0.00            
ATOM   1104  NC3 DPPCX  15     297.800 364.400  54.800  0.00  0.00            
ATOM   1105  PO4 DPPCX  15     298.100 361.200  57.100  0.00  0.00            
ATOM   1106  GL1 DPPCX  15     299.100 361.300  61.100  0.00  0.00            
ATOM   1107  GL2 DPPCX  15     301.200 359.900  61.500  0.00  0.00            
ATOM   1108  C1A DPPCX  15     299.800 363.500  64.600  0.00  0.00            
ATOM   1109  C2A DPPCX  15     298.400 363.600  68.300  0.00  0.00            
ATOM   1110  C3A DPPCX  15     298.300 362.800  72.600  0.00  0.00            
ATOM   1111  C4A DPPCX  15     297.800 361.800  77.100  0.00  0.00            
ATOM   1112  C1B DPPCX  15     301.100 358.500  65.600  0.00  0.00            
ATOM   1113  C2B DPPCX  15     299.800 358.700  69.700  0.00  0.00            
ATOM   1114  C3B DPPCX  15     297.400 358.200  73.500  0.00  0.00            
ATOM   1115  C4B DPPCX  15     295.000 356.800  77.300  0.00  0.00            
ATOM   1116  NC3 DPPCX  16     316.600 326.400  97.700  0.00  0.00            
ATOM   1117  PO4 DPPCX  16     314.000 329.900  97.600  0.00  0.00            
ATOM   1118  GL1 DPPCX  16     315.900 333.000  95.200  0.00  0.00            
ATOM   1119  GL2 DPPCX  16     319.300 334.300  96.200  0.00  0.00            
ATOM   1120  C1A DPPCX  16     314.600 333.100  90.800  0.00  0.00            
ATOM   1121  C2A DPPCX  16     314.100 332.500  87.400  0.00  0.00            
ATOM   1122  C3A DPPCX  16     314.100 334.800  83.600  0.00  0.00            
ATOM   1123  C4A DPPCX  16     315.700 338.300  81.500  0.00  0.00            
ATOM   1124  C1B DPPCX  16     319.500 334.700  91.500  0.00  0.00            
ATOM   1125  C2B DPPCX  16     318.400 335.300  88.000  0.00  0.00            
ATOM   1126  C3B DPPCX  16     319.200 335.400  84.200  0.00  0.00            
ATOM   1127  C4B DPPCX  16     321.000 336.600  80.500  0.00  0.00            
ATOM   1128  NC3 DPPCX  17     181.300 337.800  98.300  0.00  0.00            
ATOM   1129  PO4 DPPCX  17     180.400 341.600  96.000  0.00  0.00            
ATOM   1130  GL1 DPPCX  17     178.800 339.300  93.100  0.00  0.00            
ATOM   1131  GL2 DPPCX  17     180.100 335.700  92.800  0.00  0.00            
ATOM   1132  C1A DPPCX  17     179.600 339.000  88.500  0.00  0.00            
ATOM   1133  C2A DPPCX  17     178.800 341.100  84.100  0.00  0.00            
ATOM   1134  C3A DPPCX  17     178.100 342.100  79.700  0.00  0.00            
ATOM   1135  C4A DPPCX  17     174.400 342.000  77.000  0.00  0.00            
ATOM   1136  C1B DPPCX  17     177.600 334.600  88.800  0.00  0.00            
ATOM   1137  C2B DPPCX  17     176.700 336.300  84.900  0.00  0.00            
ATOM   1138  C3B DPPCX  17     175.800 338.200  80.800  0.00  0.00            
ATOM   1139  C4B DPPCX  17     177.600 337.300  77.200  0.00  0.00            
ATOM   1140  NC3 DPPCX  18     280.300 248.400  46.400  0.00  0.00            
ATOM   1141  PO4 DPPCX  18     277.400 244.900  47.400  0.00  0.00            
ATOM   1142  GL1 DPPCX  18     277.300 243.300  50.900  0.00  0.00            
ATOM   1143  GL2 DPPCX  18     281.400 241.800  51.200  0.00  0.00            
ATOM   1144  C1A DPPCX  18     276.900 244.100  54.700  0.00  0.00            
ATOM   1145  C2A DPPCX  18     277.400 242.700  58.700  0.00  0.00            
ATOM   1146  C3A DPPCX  18     278.300 243.000  63.300  0.00  0.00            
ATOM   1147  C4A DPPCX  18     281.000 242.400  67.500  0.00  0.00            
ATOM   1148  C1B DPPCX  18     280.500 240.200  55.700  0.00  0.00            
ATOM   1149  C2B DPPCX  18     279.100 238.000  60.300  0.00  0.00            
ATOM   1150  C3B DPPCX  18     280.200 238.000  64.100  0.00  0.00            
ATOM   1151  C4B DPPCX  18     281.900 235.300  67.000  0.00  0.00            
ATOM   1152  NC3 DPPCX  19     295.200 504.400 120.900  0.00  0.00            
ATOM   1153  PO4 DPPCX  19     294.900 500.400 120.100  0.00  0.00            
ATOM   1154  GL1 DPPCX  19     295.600 501.500 115.900  0.00  0.00            
ATOM   1155  GL2 DPPCX  19     294.700 501.400 112.400  0.00  0.00            
ATOM   1156  C1A DPPCX  19     298.800 503.000 114.400  0.00  0.00            
ATOM   1157  C2A DPPCX  19     299.700 502.500 110.200  0.00  0.00            
ATOM   1158  C3A DPPCX  19     300.200 503.200 105.900  0.00  0.00            
ATOM   1159  C4A DPPCX  19     300.300 503.600 102.500  0.00  0.00            
ATOM   1160  C1B DPPCX  19     294.000 503.000 108.200  0.00  0.00            
ATOM   1161  C2B DPPCX  19     295.200 503.900 105.000  0.00  0.00            
ATOM   1162  C3B DPPCX  19     295.700 504.500 100.700  0.00  0.00            
ATOM   1163  C4B DPPCX  19     295.700 506.900  96.600  0.00  0.00            
ATOM   1164  NC3 DPPCX  20     327.500 191.400  87.600  0.00  0.00            
ATOM   1165  PO4 DPPCX  20     326.300 191.300  83.500  0.00  0.00            
ATOM   1166  GL1 DPPCX  20     326.400 192.600  78.600  0.00  0.00            
ATOM   1167  GL2 DPPCX  20     327.800 194.700  76.200  0.00  0.00            
ATOM   1168  C1A DPPCX  20     325.900 190.500  74.300  0.00  0.00            
ATOM   1169  C2A DPPCX  20     325.900 190.200  69.800  0.00  0.00            
ATOM   1170  C3A DPPCX  20     325.200 191.500  65.600  0.00  0.00            
ATOM   1171  C4A DPPCX  20     325.500 193.200  62.000  0.00  0.00            
ATOM   1172  C1B DPPCX  20     327.900 196.100  72.100  0.00  0.00            
ATOM   1173  C2B DPPCX  20     327.100 195.300  68.500  0.00  0.00            
ATOM   1174  C3B DPPCX  20     329.600 195.500  64.800  0.00  0.00            
ATOM   1175  C4B DPPCX  20     330.600 197.400  60.400  0.00  0.00            
ATOM   1176  NC3 DPPCX  21     364.200 333.800  96.200  0.00  0.00            
ATOM   1177  PO4 DPPCX  21     360.300 331.500  96.500  0.00  0.00            
ATOM   1178  GL1 DPPCX  21     359.800 333.900  92.700  0.00  0.00            
ATOM   1179  GL2 DPPCX  21     361.700 335.700  91.900  0.00  0.00            
ATOM   1180  C1A DPPCX  21     356.900 333.700  88.800  0.00  0.00            
ATOM   1181  C2A DPPCX  21     357.100 335.100  84.400  0.00  0.00            
ATOM   1182  C3A DPPCX  21     356.600 336.000  79.800  0.00  0.00            
ATOM   1183  C4A DPPCX  21     353.400 337.000  76.600  0.00  0.00            
ATOM   1184  C1B DPPCX  21     360.700 337.600  88.400  0.00  0.00            
ATOM   1185  C2B DPPCX  21     360.500 338.700  84.700  0.00  0.00            
ATOM   1186  C3B DPPCX  21     360.900 338.700  80.600  0.00  0.00            
ATOM   1187  C4B DPPCX  21     361.000 340.500  76.500  0.00  0.00            
ATOM   1188  NC3 DPPCX  22     355.500 394.700 104.700  0.00  0.00            
ATOM   1189  PO4 DPPCX  22     354.200 398.800 104.100  0.00  0.00            
ATOM   1190  GL1 DPPCX  22     354.500 399.500 100.500  0.00  0.00            
ATOM   1191  GL2 DPPCX  22     351.000 401.600 100.700  0.00  0.00            
ATOM   1192  C1A DPPCX  22     352.900 400.500  96.500  0.00  0.00            
ATOM   1193  C2A DPPCX  22     353.800 402.600  92.200  0.00  0.00            
ATOM   1194  C3A DPPCX  22     353.800 402.200  88.100  0.00  0.00            
ATOM   1195  C4A DPPCX  22     352.900 403.700  83.700  0.00  0.00            
ATOM   1196  C1B DPPCX  22     349.400 404.800  96.900  0.00  0.00            
ATOM   1197  C2B DPPCX  22     348.400 405.200  94.000  0.00  0.00            
ATOM   1198  C3B DPPCX  22     349.900 405.300  90.200  0.00  0.00            
ATOM   1199  C4B DPPCX  22     349.100 405.300  86.000  0.00  0.00            
ATOM   1200  NC3 DPPCX  23     290.900 314.500  95.100  0.00  0.00            
ATOM   1201  PO4 DPPCX  23     292.800 310.100  93.700  0.00  0.00            
ATOM   1202  GL1 DPPCX  23     291.000 308.200  89.900  0.00  0.00            
ATOM   1203  GL2 DPPCX  23     289.000 305.900  89.800  0.00  0.00            
ATOM   1204  C1A DPPCX  23     290.300 308.200  85.500  0.00  0.00            
ATOM   1205  C2A DPPCX  23     290.300 307.700  80.800  0.00  0.00            
ATOM   1206  C3A DPPCX  23     289.800 306.900  76.900  0.00  0.00            
ATOM   1207  C4A DPPCX  23     289.700 306.300  72.600  0.00  0.00            
ATOM   1208  C1B DPPCX  23     285.800 307.400  87.200  0.00  0.00            
ATOM   1209  C2B DPPCX  23     285.400 307.400  83.500  0.00  0.00            
ATOM   1210  C3B DPPCX  23     285.600 307.100  79.100  0.00  0.00            
ATOM   1211  C4B DPPCX  23     284.500 305.800  74.800  0.00  0.00            
ATOM   1212  NC3 DPPCX  24     320.000 119.400  19.400  0.00  0.00            
ATOM   1213  PO4 DPPCX  24     321.900 116.600  22.000  0.00  0.00            
ATOM   1214  GL1 DPPCX  24     324.900 115.500  23.800  0.00  0.00            
ATOM   1215  GL2 DPPCX  24     328.500 116.700  24.000  0.00  0.00            
ATOM   1216  C1A DPPCX  24     324.900 115.100  28.800  0.00  0.00            
ATOM   1217  C2A DPPCX  24     324.600 113.500  32.200  0.00  0.00            
ATOM   1218  C3A DPPCX  24     324.900 112.100  36.400  0.00  0.00            
ATOM   1219  C4A DPPCX  24     323.900 111.800  40.900  0.00  0.00            
ATOM   1220  C1B DPPCX  24     329.500 116.800  28.200  0.00  0.00            
ATOM   1221  C2B DPPCX  24     329.900 115.900  31.700  0.00  0.00            
ATOM   1222  C3B DPPCX  24     329.400 113.400  35.000  0.00  0.00            
ATOM   1223  C4B DPPCX  24     329.500 114.200  38.800  0.00  0.00            
ATOM   1224  NC3 DPPCX  25     194.200 545.000  81.900  0.00  0.00            
ATOM   1225  PO4 DPPCX  25     192.800 541.300  83.700  0.00  0.00            
ATOM   1226  GL1 DPPCX  25     193.600 540.900  88.300  0.00  0.00            
ATOM   1227  GL2 DPPCX  25     196.800 541.900  87.200  0.00  0.00            
ATOM   1228  C1A DPPCX  25     193.600 541.700  92.100  0.00  0.00            
ATOM   1229  C2A DPPCX  25     193.600 541.400  96.200  0.00  0.00            
ATOM   1230  C3A DPPCX  25     194.800 540.200  99.500  0.00  0.00            
ATOM   1231  C4A DPPCX  25     197.400 541.500 102.900  0.00  0.00            
ATOM   1232  C1B DPPCX  25     199.200 542.600  91.100  0.00  0.00            
ATOM   1233  C2B DPPCX  25     198.500 542.400  94.700  0.00  0.00            
ATOM   1234  C3B DPPCX  25     200.100 542.200  98.500  0.00  0.00            
ATOM   1235  C4B DPPCX  25     202.800 542.500 101.000  0.00  0.00            
ATOM   1236  NC3 DPPCX  26     298.000 423.700  63.100  0.00  0.00            
ATOM   1237  PO4 DPPCX  26     297.500 419.100  64.300  0.00  0.00            
ATOM   1238  GL1 DPPCX  26     296.800 416.300  67.800  0.00  0.00            
ATOM   1239  GL2 DPPCX  26     296.400 419.000  69.700  0.00  0.00            
ATOM   1240  C1A DPPCX  26     296.800 413.600  71.200  0.00  0.00            
ATOM   1241  C2A DPPCX  26     297.400 412.800  76.200  0.00  0.00            
ATOM   1242  C3A DPPCX  26     297.400 413.400  80.600  0.00  0.00            
ATOM   1243  C4A DPPCX  26     299.400 413.700  85.000  0.00  0.00            
ATOM   1244  C1B DPPCX  26     295.900 419.100  73.400  0.00  0.00            
ATOM   1245  C2B DPPCX  26     296.400 417.800  78.200  0.00  0.00            
ATOM   1246  C3B DPPCX  26     296.400 418.600  82.300  0.00  0.00            
ATOM   1247  C4B DPPCX  26     295.700 422.500  82.500  0.00  0.00            
ATOM   1248  NC3 DPPCX  27     309.000 373.300  58.300  0.00  0.00            
ATOM   1249  PO4 DPPCX  27     311.800 375.600  59.900  0.00  0.00            
ATOM   1250  GL1 DPPCX  27     313.000 377.300  63.800  0.00  0.00            
ATOM   1251  GL2 DPPCX  27     309.700 379.200  64.500  0.00  0.00            
ATOM   1252  C1A DPPCX  27     313.300 377.600  68.000  0.00  0.00            
ATOM   1253  C2A DPPCX  27     313.200 377.200  71.700  0.00  0.00            
ATOM   1254  C3A DPPCX  27     313.000 376.400  75.500  0.00  0.00            
ATOM   1255  C4A DPPCX  27     313.200 375.200  79.800  0.00  0.00            
ATOM   1256  C1B DPPCX  27     309.200 381.400  67.600  0.00  0.00            
ATOM   1257  C2B DPPCX  27     308.900 380.700  71.100  0.00  0.00            
ATOM   1258  C3B DPPCX  27     308.600 379.300  75.600  0.00  0.00            
ATOM   1259  C4B DPPCX  27     309.800 379.700  79.800  0.00  0.00            
ATOM   1260  NC3 DPPCX  28     243.900 123.800  28.500  0.00  0.00            
ATOM   1261  PO4 DPPCX  28     240.400 122.400  27.000  0.00  0.00            
ATOM   1262  GL1 DPPCX  28     239.900 120.200  30.300  0.00  0.00            
ATOM   1263  GL2 DPPCX  28     236.400 120.100  31.000  0.00  0.00            
ATOM   1264  C1A DPPCX  28     239.800 119.400  34.500  0.00  0.00            
ATOM   1265  C2A DPPCX  28     240.100 118.000  39.300  0.00  0.00            
ATOM   1266  C3A DPPCX  28     238.600 117.200  43.100  0.00  0.00            
ATOM   1267  C4A DPPCX  28     239.900 115.000  45.900  0.00  0.00            
ATOM   1268  C1B DPPCX  28     234.400 119.900  34.700  0.00  0.00            
ATOM   1269  C2B DPPCX  28     234.200 118.000  38.100  0.00  0.00            
ATOM   1270  C3B DPPCX  28     233.800 116.800  41.700  0.00  0.00            
ATOM   1271  C4B DPPCX  28     233.500 117.100  45.800  0.00  0.00            
ATOM   1272  NC3 DPPCX  29     244.600 389.700  58.300  0.00  0.00            
ATOM   1273  PO4 DPPCX  29     246.600 393.800  57.500  0.00  0.00            
ATOM   1274  GL1 DPPCX  29     245.100 393.900  61.400  0.00  0.00            
ATOM   1275  GL2 DPPCX  29     248.300 392.300  62.600  0.00  0.00            
ATOM   1276  C1A DPPCX  29     244.700 395.200  65.500  0.00  0.00            
ATOM   1277  C2A DPPCX  29     244.300 395.000  68.900  0.00  0.00            
ATOM   1278  C3A DPPCX  29     245.300 394.300  73.900  0.00  0.00            
ATOM   1279  C4A DPPCX  29     245.800 392.600  77.800  0.00  0.00            
ATOM   1280  C1B DPPCX  29     248.600 392.800  67.300  0.00  0.00            
ATOM   1281  C2B DPPCX  29     249.000 393.200  71.000  0.00  0.00            
ATOM   1282  C3B DPPCX  29     249.900 391.100  74.400  0.00  0.00            
ATOM   1283  C4B DPPCX  29     250.600 389.100  78.300  0.00  0.00            
ATOM   1284  NC3 DPPCX  30     302.700 549.800 130.200  0.00  0.00            
ATOM   1285  PO4 DPPCX  30     302.600 546.800 126.800  0.00  0.00            
ATOM   1286  GL1 DPPCX  30     304.500 549.300 123.900  0.00  0.00            
ATOM   1287  GL2 DPPCX  30     306.500 547.000 121.600  0.00  0.00            
ATOM   1288  C1A DPPCX  30     306.300 553.100 121.900  0.00  0.00            
ATOM   1289  C2A DPPCX  30     307.800 554.600 117.100  0.00  0.00            
ATOM   1290  C3A DPPCX  30     311.000 553.700 113.300  0.00  0.00            
ATOM   1291  C4A DPPCX  30     311.600 552.500 109.000  0.00  0.00            
ATOM   1292  C1B DPPCX  30     305.600 550.300 118.000  0.00  0.00            
ATOM   1293  C2B DPPCX  30     305.800 550.800 113.700  0.00  0.00            
ATOM   1294  C3B DPPCX  30     302.900 551.800 109.600  0.00  0.00            
ATOM   1295  C4B DPPCX  30     302.200 555.800 108.100  0.00  0.00            
ATOM   1296  NC3 DPPCX  31     379.100 111.000  17.400  0.00  0.00            
ATOM   1297  PO4 DPPCX  31     380.000 114.900  18.000  0.00  0.00            
ATOM   1298  GL1 DPPCX  31     378.700 113.700  22.300  0.00  0.00            
ATOM   1299  GL2 DPPCX  31     380.000 115.700  25.100  0.00  0.00            
ATOM   1300  C1A DPPCX  31     376.600 112.800  25.900  0.00  0.00            
ATOM   1301  C2A DPPCX  31     376.100 113.300  30.500  0.00  0.00            
ATOM   1302  C3A DPPCX  31     375.700 112.500  34.200  0.00  0.00            
ATOM   1303  C4A DPPCX  31     376.400 112.200  38.700  0.00  0.00            
ATOM   1304  C1B DPPCX  31     380.800 113.200  29.100  0.00  0.00            
ATOM   1305  C2B DPPCX  31     380.900 113.000  32.900  0.00  0.00            
ATOM   1306  C3B DPPCX  31     381.200 112.400  36.600  0.00  0.00            
ATOM   1307  C4B DPPCX  31     382.800 111.400  40.300  0.00  0.00            
ATOM   1308  NC3 DPPCX  32       7.500 248.000  39.100  0.00  0.00            
ATOM   1309  PO4 DPPCX  32       4.600 252.500  39.300  0.00  0.00            
ATOM   1310  GL1 DPPCX  32       4.100 251.700  44.300  0.00  0.00            
ATOM   1311  GL2 DPPCX  32       3.600 247.600  46.200  0.00  0.00            
ATOM   1312  C1A DPPCX  32       3.200 251.800  49.100  0.00  0.00            
ATOM   1313  C2A DPPCX  32       1.400 251.400  53.000  0.00  0.00            
ATOM   1314  C3A DPPCX  32      -2.900 251.800  55.900  0.00  0.00            
ATOM   1315  C4A DPPCX  32      -2.800 250.200  60.300  0.00  0.00            
ATOM   1316  C1B DPPCX  32       3.200 247.000  50.600  0.00  0.00            
ATOM   1317  C2B DPPCX  32       2.500 247.500  55.400  0.00  0.00            
ATOM   1318  C3B DPPCX  32       2.100 250.100  58.800  0.00  0.00            
ATOM   1319  C4B DPPCX  32       3.100 251.200  63.100  0.00  0.00            
ATOM   1320  NC3 DPPCX  33     109.100  43.200  54.600  0.00  0.00            
ATOM   1321  PO4 DPPCX  33     105.000  44.600  56.000  0.00  0.00            
ATOM   1322  GL1 DPPCX  33     105.200  43.200  51.800  0.00  0.00            
ATOM   1323  GL2 DPPCX  33     103.000  41.100  51.800  0.00  0.00            
ATOM   1324  C1A DPPCX  33     104.100  45.200  47.300  0.00  0.00            
ATOM   1325  C2A DPPCX  33     104.600  44.900  42.800  0.00  0.00            
ATOM   1326  C3A DPPCX  33     105.700  45.000  38.900  0.00  0.00            
ATOM   1327  C4A DPPCX  33     105.800  45.900  34.600  0.00  0.00            
ATOM   1328  C1B DPPCX  33     101.300  40.900  48.200  0.00  0.00            
ATOM   1329  C2B DPPCX  33     103.400  40.500  43.600  0.00  0.00            
ATOM   1330  C3B DPPCX  33     103.900  40.000  39.100  0.00  0.00            
ATOM   1331  C4B DPPCX  33     104.000  40.900  34.100  0.00  0.00            
ATOM   1332  NC3 DPPCX  34     168.100 464.700  66.700  0.00  0.00            
ATOM   1333  PO4 DPPCX  34     170.500 469.500  67.600  0.00  0.00            
ATOM   1334  GL1 DPPCX  34     171.300 468.000  70.900  0.00  0.00            
ATOM   1335  GL2 DPPCX  34     171.300 465.300  73.100  0.00  0.00            
ATOM   1336  C1A DPPCX  34     175.700 467.400  73.500  0.00  0.00            
ATOM   1337  C2A DPPCX  34     176.800 468.500  78.200  0.00  0.00            
ATOM   1338  C3A DPPCX  34     177.200 468.300  82.100  0.00  0.00            
ATOM   1339  C4A DPPCX  34     176.300 468.000  86.300  0.00  0.00            
ATOM   1340  C1B DPPCX  34     172.400 465.300  78.000  0.00  0.00            
ATOM   1341  C2B DPPCX  34     173.600 464.100  81.900  0.00  0.00            
ATOM   1342  C3B DPPCX  34     173.900 463.800  85.800  0.00  0.00            
ATOM   1343  C4B DPPCX  34     173.000 466.500  90.300  0.00  0.00            
ATOM   1344  NC3 DPPCX  35     122.800  30.300   8.400  0.00  0.00            
ATOM   1345  PO4 DPPCX  35     124.700  34.800   8.300  0.00  0.00            
ATOM   1346  GL1 DPPCX  35     122.900  34.100  13.100  0.00  0.00            
ATOM   1347  GL2 DPPCX  35     120.800  31.900  13.400  0.00  0.00            
ATOM   1348  C1A DPPCX  35     120.500  37.400  16.100  0.00  0.00            
ATOM   1349  C2A DPPCX  35     119.900  37.900  19.700  0.00  0.00            
ATOM   1350  C3A DPPCX  35     118.500  36.300  24.100  0.00  0.00            
ATOM   1351  C4A DPPCX  35     118.800  37.500  29.700  0.00  0.00            
ATOM   1352  C1B DPPCX  35     120.300  32.400  17.700  0.00  0.00            
ATOM   1353  C2B DPPCX  35     120.000  31.900  21.600  0.00  0.00            
ATOM   1354  C3B DPPCX  35     120.500  30.800  26.100  0.00  0.00            
ATOM   1355  C4B DPPCX  35     122.700  29.000  29.800  0.00  0.00            
ATOM   1356  NC3 DPPCX  36     297.800 318.400  96.700  0.00  0.00            
ATOM   1357  PO4 DPPCX  36     297.300 323.100  96.400  0.00  0.00            
ATOM   1358  GL1 DPPCX  36     295.500 324.400  92.200  0.00  0.00            
ATOM   1359  GL2 DPPCX  36     293.400 324.700  91.500  0.00  0.00            
ATOM   1360  C1A DPPCX  36     297.500 325.000  88.300  0.00  0.00            
ATOM   1361  C2A DPPCX  36     295.700 323.600  82.800  0.00  0.00            
ATOM   1362  C3A DPPCX  36     295.000 323.400  78.600  0.00  0.00            
ATOM   1363  C4A DPPCX  36     293.500 323.500  74.600  0.00  0.00            
ATOM   1364  C1B DPPCX  36     292.000 324.400  86.600  0.00  0.00            
ATOM   1365  C2B DPPCX  36     290.600 323.000  82.900  0.00  0.00            
ATOM   1366  C3B DPPCX  36     291.100 320.300  78.100  0.00  0.00            
ATOM   1367  C4B DPPCX  36     293.400 318.500  75.400  0.00  0.00            
ATOM   1368  NC3 DPPCX  37     359.900 380.800  60.700  0.00  0.00            
ATOM   1369  PO4 DPPCX  37     356.500 378.900  60.600  0.00  0.00            
ATOM   1370  GL1 DPPCX  37     355.800 379.100  64.200  0.00  0.00            
ATOM   1371  GL2 DPPCX  37     355.300 376.900  65.600  0.00  0.00            
ATOM   1372  C1A DPPCX  37     358.400 380.000  67.500  0.00  0.00            
ATOM   1373  C2A DPPCX  37     358.200 380.800  72.200  0.00  0.00            
ATOM   1374  C3A DPPCX  37     357.100 380.700  75.600  0.00  0.00            
ATOM   1375  C4A DPPCX  37     356.900 381.000  80.200  0.00  0.00            
ATOM   1376  C1B DPPCX  37     355.600 376.500  69.400  0.00  0.00            
ATOM   1377  C2B DPPCX  37     354.600 376.000  73.400  0.00  0.00            
ATOM   1378  C3B DPPCX  37     354.800 376.800  77.900  0.00  0.00            
ATOM   1379  C4B DPPCX  37     357.300 376.200  81.600  0.00  0.00            
ATOM   1380  NC3 DPPCX  38     287.200 448.000 114.900  0.00  0.00            
ATOM   1381  PO4 DPPCX  38     285.500 448.800 110.100  0.00  0.00            
ATOM   1382  GL1 DPPCX  38     285.600 448.200 106.000  0.00  0.00            
ATOM   1383  GL2 DPPCX  38     285.000 444.500 106.300  0.00  0.00            
ATOM   1384  C1A DPPCX  38     285.900 450.100 102.500  0.00  0.00            
ATOM   1385  C2A DPPCX  38     286.700 450.200  98.100  0.00  0.00            
ATOM   1386  C3A DPPCX  38     285.500 450.200  93.700  0.00  0.00            
ATOM   1387  C4A DPPCX  38     284.600 451.000  88.600  0.00  0.00            
ATOM   1388  C1B DPPCX  38     284.200 445.000 101.700  0.00  0.00            
ATOM   1389  C2B DPPCX  38     284.200 445.800  97.200  0.00  0.00            
ATOM   1390  C3B DPPCX  38     282.500 446.700  92.700  0.00  0.00            
ATOM   1391  C4B DPPCX  38     279.400 447.200  90.300  0.00  0.00            
ATOM   1392  NC3 DPPCX  39     149.900 295.100  49.400  0.00  0.00            
ATOM   1393  PO4 DPPCX  39     145.800 293.600  49.800  0.00  0.00            
ATOM   1394  GL1 DPPCX  39     144.000 294.600  54.600  0.00  0.00            
ATOM   1395  GL2 DPPCX  39     143.800 297.900  55.700  0.00  0.00            
ATOM   1396  C1A DPPCX  39     140.500 293.900  56.300  0.00  0.00            
ATOM   1397  C2A DPPCX  39     140.200 293.800  61.200  0.00  0.00            
ATOM   1398  C3A DPPCX  39     139.800 291.600  65.700  0.00  0.00            
ATOM   1399  C4A DPPCX  39     141.000 291.000  68.800  0.00  0.00            
ATOM   1400  C1B DPPCX  39     144.700 295.900  59.600  0.00  0.00            
ATOM   1401  C2B DPPCX  39     143.600 294.700  64.800  0.00  0.00            
ATOM   1402  C3B DPPCX  39     141.700 295.500  69.000  0.00  0.00            
ATOM   1403  C4B DPPCX  39     138.800 295.000  72.300  0.00  0.00            
ATOM   1404  NC3 DPPCX  40     105.500   0.700  -1.300  0.00  0.00            
ATOM   1405  PO4 DPPCX  40     106.900   1.300   1.800  0.00  0.00            
ATOM   1406  GL1 DPPCX  40     106.200   4.000   5.300  0.00  0.00            
ATOM   1407  GL2 DPPCX  40     103.500   5.300   5.100  0.00  0.00            
ATOM   1408  C1A DPPCX  40     106.700   3.600   9.800  0.00  0.00            
ATOM   1409  C2A DPPCX  40     106.400   2.900  14.000  0.00  0.00            
ATOM   1410  C3A DPPCX  40     107.900   1.000  17.800  0.00  0.00            
ATOM   1411  C4A DPPCX  40     108.800  -2.100  21.600  0.00  0.00            
ATOM   1412  C1B DPPCX  40     101.800   4.800   9.300  0.00  0.00            
ATOM   1413  C2B DPPCX  40     100.500   4.300  13.900  0.00  0.00            
ATOM   1414  C3B DPPCX  40     100.300   4.200  18.000  0.00  0.00            
ATOM   1415  C4B DPPCX  40      98.100   2.500  21.600  0.00  0.00            
ATOM   1416  NC3 DPPCX  41     377.300 101.700  16.500  0.00  0.00            
ATOM   1417  PO4 DPPCX  41     377.500 105.800  16.500  0.00  0.00            
ATOM   1418  GL1 DPPCX  41     374.600 104.000  20.100  0.00  0.00            
ATOM   1419  GL2 DPPCX  41     373.600 101.200  22.100  0.00  0.00            
ATOM   1420  C1A DPPCX  41     371.300 105.500  23.100  0.00  0.00            
ATOM   1421  C2A DPPCX  41     370.900 104.100  27.200  0.00  0.00            
ATOM   1422  C3A DPPCX  41     369.400 102.500  31.400  0.00  0.00            
ATOM   1423  C4A DPPCX  41     368.000 100.600  34.900  0.00  0.00            
ATOM   1424  C1B DPPCX  41     372.900  99.400  25.300  0.00  0.00            
ATOM   1425  C2B DPPCX  41     372.400  99.500  28.900  0.00  0.00            
ATOM   1426  C3B DPPCX  41     372.100  98.500  33.100  0.00  0.00            
ATOM   1427  C4B DPPCX  41     372.000  98.600  36.700  0.00  0.00            
ATOM   1428  NC3 DPPCX  42     215.000 558.400  80.600  0.00  0.00            
ATOM   1429  PO4 DPPCX  42     217.500 556.600  84.600  0.00  0.00            
ATOM   1430  GL1 DPPCX  42     218.700 556.700  88.400  0.00  0.00            
ATOM   1431  GL2 DPPCX  42     217.200 557.600  90.100  0.00  0.00            
ATOM   1432  C1A DPPCX  42     222.400 559.400  90.900  0.00  0.00            
ATOM   1433  C2A DPPCX  42     222.800 559.600  95.600  0.00  0.00            
ATOM   1434  C3A DPPCX  42     225.900 559.300  98.700  0.00  0.00            
ATOM   1435  C4A DPPCX  42     226.500 559.100 103.500  0.00  0.00            
ATOM   1436  C1B DPPCX  42     219.600 556.300  93.600  0.00  0.00            
ATOM   1437  C2B DPPCX  42     220.700 555.400  98.100  0.00  0.00            
ATOM   1438  C3B DPPCX  42     222.200 557.600 101.900  0.00  0.00            
ATOM   1439  C4B DPPCX  42     223.800 556.000 106.000  0.00  0.00            
ATOM   1440  NC3 DPPCX  43      -6.900 359.000  97.900  0.00  0.00            
ATOM   1441  PO4 DPPCX  43     -10.000 361.100  94.000  0.00  0.00            
ATOM   1442  GL1 DPPCX  43     -11.700 360.100  90.100  0.00  0.00            
ATOM   1443  GL2 DPPCX  43      -8.600 360.300  87.600  0.00  0.00            
ATOM   1444  C1A DPPCX  43     -14.100 360.000  86.400  0.00  0.00            
ATOM   1445  C2A DPPCX  43     -13.300 359.900  81.500  0.00  0.00            
ATOM   1446  C3A DPPCX  43     -12.700 361.800  77.200  0.00  0.00            
ATOM   1447  C4A DPPCX  43     -10.600 363.000  73.600  0.00  0.00            
ATOM   1448  C1B DPPCX  43      -8.700 360.800  83.900  0.00  0.00            
ATOM   1449  C2B DPPCX  43      -8.500 362.300  79.200  0.00  0.00            
ATOM   1450  C3B DPPCX  43      -6.700 359.300  75.400  0.00  0.00            
ATOM   1451  C4B DPPCX  43      -3.600 356.900  74.200  0.00  0.00            
ATOM   1452  NC3 DPPCX  44     328.100 460.100 116.100  0.00  0.00            
ATOM   1453  PO4 DPPCX  44     327.800 464.300 113.600  0.00  0.00            
ATOM   1454  GL1 DPPCX  44     324.300 465.200 109.400  0.00  0.00            
ATOM   1455  GL2 DPPCX  44     322.400 468.300 110.900  0.00  0.00            
ATOM   1456  C1A DPPCX  44     324.500 467.200 105.500  0.00  0.00            
ATOM   1457  C2A DPPCX  44     322.600 467.600 101.700  0.00  0.00            
ATOM   1458  C3A DPPCX  44     322.200 467.800  97.300  0.00  0.00            
ATOM   1459  C4A DPPCX  44     322.500 467.300  93.300  0.00  0.00            
ATOM   1460  C1B DPPCX  44     319.900 469.500 105.900  0.00  0.00            
ATOM   1461  C2B DPPCX  44     319.400 470.800 101.300  0.00  0.00            
ATOM   1462  C3B DPPCX  44     319.900 472.100  96.600  0.00  0.00            
ATOM   1463  C4B DPPCX  44     321.000 473.000  92.000  0.00  0.00            
ATOM   1464  NC3 DPPCX  45     122.200 367.300  58.800  0.00  0.00            
ATOM   1465  PO4 DPPCX  45     126.500 368.400  58.500  0.00  0.00            
ATOM   1466  GL1 DPPCX  45     125.700 368.000  63.000  0.00  0.00            
ATOM   1467  GL2 DPPCX  45     123.300 367.100  63.700  0.00  0.00            
ATOM   1468  C1A DPPCX  45     126.200 369.700  67.200  0.00  0.00            
ATOM   1469  C2A DPPCX  45     124.800 369.700  70.900  0.00  0.00            
ATOM   1470  C3A DPPCX  45     124.800 369.300  75.100  0.00  0.00            
ATOM   1471  C4A DPPCX  45     125.100 367.700  79.000  0.00  0.00            
ATOM   1472  C1B DPPCX  45     122.500 366.500  67.100  0.00  0.00            
ATOM   1473  C2B DPPCX  45     121.500 365.700  70.500  0.00  0.00            
ATOM   1474  C3B DPPCX  45     120.000 366.600  75.300  0.00  0.00            
ATOM   1475  C4B DPPCX  45     120.400 365.900  79.900  0.00  0.00            
ATOM   1476  NC3 DPPCX  46     356.900 110.500  64.100  0.00  0.00            
ATOM   1477  PO4 DPPCX  46     361.200 112.500  63.500  0.00  0.00            
ATOM   1478  GL1 DPPCX  46     357.900 114.700  61.600  0.00  0.00            
ATOM   1479  GL2 DPPCX  46     353.600 115.900  62.600  0.00  0.00            
ATOM   1480  C1A DPPCX  46     358.000 117.100  58.400  0.00  0.00            
ATOM   1481  C2A DPPCX  46     357.700 118.700  54.700  0.00  0.00            
ATOM   1482  C3A DPPCX  46     357.600 118.700  49.800  0.00  0.00            
ATOM   1483  C4A DPPCX  46     356.200 121.400  46.900  0.00  0.00            
ATOM   1484  C1B DPPCX  46     354.000 114.600  58.500  0.00  0.00            
ATOM   1485  C2B DPPCX  46     353.700 115.800  54.300  0.00  0.00            
ATOM   1486  C3B DPPCX  46     352.900 115.300  51.000  0.00  0.00            
ATOM   1487  C4B DPPCX  46     353.400 114.500  47.600  0.00  0.00            
ATOM   1488  NC3 DPPCX  47     287.300 330.500 100.800  0.00  0.00            
ATOM   1489  PO4 DPPCX  47     288.400 329.500  96.200  0.00  0.00            
ATOM   1490  GL1 DPPCX  47     288.000 330.800  92.500  0.00  0.00            
ATOM   1491  GL2 DPPCX  47     290.200 332.000  91.500  0.00  0.00            
ATOM   1492  C1A DPPCX  47     284.900 331.100  89.400  0.00  0.00            
ATOM   1493  C2A DPPCX  47     283.800 330.600  86.100  0.00  0.00            
ATOM   1494  C3A DPPCX  47     283.100 330.900  82.200  0.00  0.00            
ATOM   1495  C4A DPPCX  47     282.300 332.900  78.000  0.00  0.00            
ATOM   1496  C1B DPPCX  47     290.300 333.000  87.400  0.00  0.00            
ATOM   1497  C2B DPPCX  47     288.000 332.500  84.000  0.00  0.00            
ATOM   1498  C3B DPPCX  47     288.100 333.000  80.800  0.00  0.00            
ATOM   1499  C4B DPPCX  47     288.600 330.400  76.500  0.00  0.00            
ATOM   1500  NC3 DPPCX  48       6.300 520.600  74.400  0.00  0.00            
ATOM   1501  PO4 DPPCX  48       6.100 522.600  78.700  0.00  0.00            
ATOM   1502  GL1 DPPCX  48       8.800 523.100  82.200  0.00  0.00            
ATOM   1503  GL2 DPPCX  48      11.200 520.500  81.500  0.00  0.00            
ATOM   1504  C1A DPPCX  48       9.600 521.600  86.500  0.00  0.00            
ATOM   1505  C2A DPPCX  48       9.800 518.200  90.000  0.00  0.00            
ATOM   1506  C3A DPPCX  48      12.200 516.100  93.500  0.00  0.00            
ATOM   1507  C4A DPPCX  48      15.600 513.800  94.700  0.00  0.00            
ATOM   1508  C1B DPPCX  48      12.100 517.400  84.900  0.00  0.00            
ATOM   1509  C2B DPPCX  48      15.100 516.600  89.300  0.00  0.00            
ATOM   1510  C3B DPPCX  48      19.200 516.000  91.900  0.00  0.00            
ATOM   1511  C4B DPPCX  48      23.200 514.700  90.700  0.00  0.00            
ATOM   1512  NC3 DPPCX  49     360.100 313.800  49.200  0.00  0.00            
ATOM   1513  PO4 DPPCX  49     362.700 311.200  48.800  0.00  0.00            
ATOM   1514  GL1 DPPCX  49     362.500 310.200  52.500  0.00  0.00            
ATOM   1515  GL2 DPPCX  49     360.100 307.700  53.300  0.00  0.00            
ATOM   1516  C1A DPPCX  49     362.500 311.500  56.800  0.00  0.00            
ATOM   1517  C2A DPPCX  49     360.600 311.400  60.700  0.00  0.00            
ATOM   1518  C3A DPPCX  49     360.300 312.900  64.300  0.00  0.00            
ATOM   1519  C4A DPPCX  49     359.300 312.300  67.900  0.00  0.00            
ATOM   1520  C1B DPPCX  49     360.900 306.800  57.800  0.00  0.00            
ATOM   1521  C2B DPPCX  49     360.800 306.900  62.400  0.00  0.00            
ATOM   1522  C3B DPPCX  49     361.300 307.800  66.500  0.00  0.00            
ATOM   1523  C4B DPPCX  49     364.000 310.300  68.500  0.00  0.00            
ATOM   1524  NC3 DPPCX  50      78.200 488.000  67.800  0.00  0.00            
ATOM   1525  PO4 DPPCX  50      77.300 483.100  69.800  0.00  0.00            
ATOM   1526  GL1 DPPCX  50      75.300 482.000  73.100  0.00  0.00            
ATOM   1527  GL2 DPPCX  50      71.000 481.700  73.000  0.00  0.00            
ATOM   1528  C1A DPPCX  50      76.400 482.300  77.800  0.00  0.00            
ATOM   1529  C2A DPPCX  50      74.600 480.900  81.500  0.00  0.00            
ATOM   1530  C3A DPPCX  50      74.500 477.800  85.100  0.00  0.00            
ATOM   1531  C4A DPPCX  50      73.500 476.200  90.100  0.00  0.00            
ATOM   1532  C1B DPPCX  50      72.900 479.000  76.600  0.00  0.00            
ATOM   1533  C2B DPPCX  50      72.700 476.900  79.900  0.00  0.00            
ATOM   1534  C3B DPPCX  50      71.200 474.300  83.300  0.00  0.00            
ATOM   1535  C4B DPPCX  50      69.600 473.000  86.800  0.00  0.00            
ATOM   1536  NC3 DPPCX  51     246.600 245.100  47.200  0.00  0.00            
ATOM   1537  PO4 DPPCX  51     246.800 247.600  49.900  0.00  0.00            
ATOM   1538  GL1 DPPCX  51     248.300 246.200  53.300  0.00  0.00            
ATOM   1539  GL2 DPPCX  51     246.100 243.600  54.500  0.00  0.00            
ATOM   1540  C1A DPPCX  51     251.400 244.400  56.200  0.00  0.00            
ATOM   1541  C2A DPPCX  51     251.800 244.700  60.600  0.00  0.00            
ATOM   1542  C3A DPPCX  51     252.600 244.000  64.100  0.00  0.00            
ATOM   1543  C4A DPPCX  51     252.500 243.400  68.400  0.00  0.00            
ATOM   1544  C1B DPPCX  51     245.700 243.400  58.500  0.00  0.00            
ATOM   1545  C2B DPPCX  51     246.800 242.200  62.300  0.00  0.00            
ATOM   1546  C3B DPPCX  51     246.200 242.700  66.600  0.00  0.00            
ATOM   1547  C4B DPPCX  51     245.800 244.300  70.900  0.00  0.00            
ATOM   1548  NC3 DPPCX  52      50.900 385.500  53.900  0.00  0.00            
ATOM   1549  PO4 DPPCX  52      54.600 387.900  54.500  0.00  0.00            
ATOM   1550  GL1 DPPCX  52      52.400 387.800  58.600  0.00  0.00            
ATOM   1551  GL2 DPPCX  52      53.400 391.000  57.700  0.00  0.00            
ATOM   1552  C1A DPPCX  52      51.200 386.800  62.400  0.00  0.00            
ATOM   1553  C2A DPPCX  52      51.200 383.600  65.200  0.00  0.00            
ATOM   1554  C3A DPPCX  52      52.100 382.900  68.800  0.00  0.00            
ATOM   1555  C4A DPPCX  52      50.400 382.500  72.900  0.00  0.00            
ATOM   1556  C1B DPPCX  52      55.300 391.600  61.500  0.00  0.00            
ATOM   1557  C2B DPPCX  52      55.700 387.900  65.500  0.00  0.00            
ATOM   1558  C3B DPPCX  52      55.100 386.900  69.600  0.00  0.00            
ATOM   1559  C4B DPPCX  52      54.300 386.300  74.400  0.00  0.00            
ATOM   1560  NC3 DPPCX  53     284.700 389.800 102.100  0.00  0.00            
ATOM   1561  PO4 DPPCX  53     288.600 388.400 100.800  0.00  0.00            
ATOM   1562  GL1 DPPCX  53     288.000 390.500  96.600  0.00  0.00            
ATOM   1563  GL2 DPPCX  53     286.300 392.900  98.500  0.00  0.00            
ATOM   1564  C1A DPPCX  53     288.000 391.200  91.900  0.00  0.00            
ATOM   1565  C2A DPPCX  53     288.200 392.000  87.700  0.00  0.00            
ATOM   1566  C3A DPPCX  53     287.100 392.300  83.900  0.00  0.00            
ATOM   1567  C4A DPPCX  53     288.400 394.600  80.200  0.00  0.00            
ATOM   1568  C1B DPPCX  53     286.500 395.300  94.500  0.00  0.00            
ATOM   1569  C2B DPPCX  53     286.300 396.000  89.900  0.00  0.00            
ATOM   1570  C3B DPPCX  53     286.600 397.800  86.100  0.00  0.00            
ATOM   1571  C4B DPPCX  53     287.700 399.700  81.500  0.00  0.00            
ATOM   1572  NC3 DPPCX  54     155.400 513.700  78.700  0.00  0.00            
ATOM   1573  PO4 DPPCX  54     152.700 510.700  77.800  0.00  0.00            
ATOM   1574  GL1 DPPCX  54     149.400 508.600  80.200  0.00  0.00            
ATOM   1575  GL2 DPPCX  54     150.600 505.800  80.500  0.00  0.00            
ATOM   1576  C1A DPPCX  54     146.100 508.700  83.700  0.00  0.00            
ATOM   1577  C2A DPPCX  54     146.500 509.400  88.000  0.00  0.00            
ATOM   1578  C3A DPPCX  54     147.200 509.300  93.300  0.00  0.00            
ATOM   1579  C4A DPPCX  54     147.300 507.800  97.300  0.00  0.00            
ATOM   1580  C1B DPPCX  54     150.300 506.400  85.000  0.00  0.00            
ATOM   1581  C2B DPPCX  54     151.400 504.300  88.800  0.00  0.00            
ATOM   1582  C3B DPPCX  54     150.600 505.300  94.200  0.00  0.00            
ATOM   1583  C4B DPPCX  54     152.100 506.000  98.200  0.00  0.00            
ATOM   1584  NC3 DPPCX  55     167.500 470.700 122.800  0.00  0.00            
ATOM   1585  PO4 DPPCX  55     169.000 470.300 118.100  0.00  0.00            
ATOM   1586  GL1 DPPCX  55     167.100 472.300 114.600  0.00  0.00            
ATOM   1587  GL2 DPPCX  55     170.000 471.000 112.900  0.00  0.00            
ATOM   1588  C1A DPPCX  55     164.900 473.400 110.300  0.00  0.00            
ATOM   1589  C2A DPPCX  55     166.200 474.700 106.800  0.00  0.00            
ATOM   1590  C3A DPPCX  55     166.400 478.000 103.100  0.00  0.00            
ATOM   1591  C4A DPPCX  55     166.000 478.500  99.400  0.00  0.00            
ATOM   1592  C1B DPPCX  55     170.100 472.600 109.300  0.00  0.00            
ATOM   1593  C2B DPPCX  55     169.900 471.600 104.600  0.00  0.00            
ATOM   1594  C3B DPPCX  55     169.400 471.600 100.100  0.00  0.00            
ATOM   1595  C4B DPPCX  55     172.000 469.200  97.400  0.00  0.00            
ATOM   1596  NC3 DPPCX  56     256.200 412.700  58.000  0.00  0.00            
ATOM   1597  PO4 DPPCX  56     256.300 408.100  59.500  0.00  0.00            
ATOM   1598  GL1 DPPCX  56     256.200 411.000  64.000  0.00  0.00            
ATOM   1599  GL2 DPPCX  56     255.000 414.400  63.500  0.00  0.00            
ATOM   1600  C1A DPPCX  56     255.900 409.600  67.500  0.00  0.00            
ATOM   1601  C2A DPPCX  56     254.100 410.900  71.400  0.00  0.00            
ATOM   1602  C3A DPPCX  56     254.100 410.800  75.400  0.00  0.00            
ATOM   1603  C4A DPPCX  56     254.400 412.300  78.900  0.00  0.00            
ATOM   1604  C1B DPPCX  56     252.000 412.800  66.400  0.00  0.00            
ATOM   1605  C2B DPPCX  56     249.700 412.600  69.800  0.00  0.00            
ATOM   1606  C3B DPPCX  56     249.500 412.600  73.800  0.00  0.00            
ATOM   1607  C4B DPPCX  56     249.600 411.300  78.200  0.00  0.00            
ATOM   1608  NC3 DPPCX  57     318.800 421.000 112.100  0.00  0.00            
ATOM   1609  PO4 DPPCX  57     315.900 423.000 109.500  0.00  0.00            
ATOM   1610  GL1 DPPCX  57     315.900 423.300 104.400  0.00  0.00            
ATOM   1611  GL2 DPPCX  57     313.100 423.800 103.400  0.00  0.00            
ATOM   1612  C1A DPPCX  57     317.100 422.900 100.300  0.00  0.00            
ATOM   1613  C2A DPPCX  57     318.600 421.800  97.200  0.00  0.00            
ATOM   1614  C3A DPPCX  57     318.800 422.300  93.000  0.00  0.00            
ATOM   1615  C4A DPPCX  57     317.100 423.100  89.300  0.00  0.00            
ATOM   1616  C1B DPPCX  57     312.600 423.000  97.900  0.00  0.00            
ATOM   1617  C2B DPPCX  57     314.300 422.400  94.500  0.00  0.00            
ATOM   1618  C3B DPPCX  57     312.500 423.000  90.900  0.00  0.00            
ATOM   1619  C4B DPPCX  57     312.400 424.000  86.300  0.00  0.00            
ATOM   1620  NC3 DPPCX  58     219.500 467.300 112.600  0.00  0.00            
ATOM   1621  PO4 DPPCX  58     219.800 463.600 112.900  0.00  0.00            
ATOM   1622  GL1 DPPCX  58     217.900 463.600 109.400  0.00  0.00            
ATOM   1623  GL2 DPPCX  58     215.800 461.700 109.400  0.00  0.00            
ATOM   1624  C1A DPPCX  58     218.300 463.200 105.300  0.00  0.00            
ATOM   1625  C2A DPPCX  58     221.000 463.700 101.800  0.00  0.00            
ATOM   1626  C3A DPPCX  58     224.800 465.600  99.800  0.00  0.00            
ATOM   1627  C4A DPPCX  58     224.700 467.100  96.000  0.00  0.00            
ATOM   1628  C1B DPPCX  58     213.800 460.900 105.500  0.00  0.00            
ATOM   1629  C2B DPPCX  58     215.500 462.400 101.400  0.00  0.00            
ATOM   1630  C3B DPPCX  58     215.900 465.400  98.400  0.00  0.00            
ATOM   1631  C4B DPPCX  58     215.800 466.300  93.800  0.00  0.00            
ATOM   1632  NC3 DPPCX  59     306.400 489.500  72.200  0.00  0.00            
ATOM   1633  PO4 DPPCX  59     303.500 492.700  72.600  0.00  0.00            
ATOM   1634  GL1 DPPCX  59     302.700 492.900  76.700  0.00  0.00            
ATOM   1635  GL2 DPPCX  59     303.800 495.100  77.700  0.00  0.00            
ATOM   1636  C1A DPPCX  59     299.800 490.800  79.600  0.00  0.00            
ATOM   1637  C2A DPPCX  59     299.600 490.400  83.600  0.00  0.00            
ATOM   1638  C3A DPPCX  59     298.400 489.400  87.600  0.00  0.00            
ATOM   1639  C4A DPPCX  59     297.400 487.500  91.000  0.00  0.00            
ATOM   1640  C1B DPPCX  59     302.900 494.200  82.600  0.00  0.00            
ATOM   1641  C2B DPPCX  59     302.600 494.800  86.800  0.00  0.00            
ATOM   1642  C3B DPPCX  59     303.500 496.100  90.100  0.00  0.00            
ATOM   1643  C4B DPPCX  59     303.500 494.300  95.000  0.00  0.00            
ATOM   1644  NC3 DPPCX  60     239.900 371.900 104.600  0.00  0.00            
ATOM   1645  PO4 DPPCX  60     237.300 374.900 102.800  0.00  0.00            
ATOM   1646  GL1 DPPCX  60     236.100 376.400  99.100  0.00  0.00            
ATOM   1647  GL2 DPPCX  60     239.400 377.200  98.500  0.00  0.00            
ATOM   1648  C1A DPPCX  60     234.900 376.700  95.000  0.00  0.00            
ATOM   1649  C2A DPPCX  60     233.400 376.100  90.300  0.00  0.00            
ATOM   1650  C3A DPPCX  60     235.400 378.000  86.900  0.00  0.00            
ATOM   1651  C4A DPPCX  60     236.400 377.100  82.600  0.00  0.00            
ATOM   1652  C1B DPPCX  60     240.200 374.500  95.700  0.00  0.00            
ATOM   1653  C2B DPPCX  60     237.700 373.300  92.500  0.00  0.00            
ATOM   1654  C3B DPPCX  60     236.800 373.100  88.600  0.00  0.00            
ATOM   1655  C4B DPPCX  60     238.600 373.100  84.600  0.00  0.00            
ATOM   1656  NC3 DPPCX  61     325.900 503.700 120.300  0.00  0.00            
ATOM   1657  PO4 DPPCX  61     323.000 500.700 117.900  0.00  0.00            
ATOM   1658  GL1 DPPCX  61     323.700 500.000 113.200  0.00  0.00            
ATOM   1659  GL2 DPPCX  61     324.800 497.200 112.400  0.00  0.00            
ATOM   1660  C1A DPPCX  61     323.500 502.800 109.200  0.00  0.00            
ATOM   1661  C2A DPPCX  61     323.300 505.600 105.600  0.00  0.00            
ATOM   1662  C3A DPPCX  61     322.100 509.000 103.300  0.00  0.00            
ATOM   1663  C4A DPPCX  61     321.200 511.400 100.100  0.00  0.00            
ATOM   1664  C1B DPPCX  61     322.900 497.900 108.400  0.00  0.00            
ATOM   1665  C2B DPPCX  61     320.800 500.300 104.600  0.00  0.00            
ATOM   1666  C3B DPPCX  61     320.500 503.000 101.600  0.00  0.00            
ATOM   1667  C4B DPPCX  61     320.100 503.200  96.300  0.00  0.00            
ATOM   1668  NC3 DPPCX  62      72.900 443.200 110.100  0.00  0.00            
ATOM   1669  PO4 DPPCX  62      75.000 447.300 111.000  0.00  0.00            
ATOM   1670  GL1 DPPCX  62      78.700 445.900 107.600  0.00  0.00            
ATOM   1671  GL2 DPPCX  62      81.800 443.600 107.800  0.00  0.00            
ATOM   1672  C1A DPPCX  62      78.900 445.500 103.000  0.00  0.00            
ATOM   1673  C2A DPPCX  62      77.900 445.700  99.600  0.00  0.00            
ATOM   1674  C3A DPPCX  62      79.000 446.600  96.800  0.00  0.00            
ATOM   1675  C4A DPPCX  62      76.900 448.000  92.700  0.00  0.00            
ATOM   1676  C1B DPPCX  62      83.800 444.400 104.100  0.00  0.00            
ATOM   1677  C2B DPPCX  62      83.300 445.700  99.800  0.00  0.00            
ATOM   1678  C3B DPPCX  62      83.700 444.900  95.800  0.00  0.00            
ATOM   1679  C4B DPPCX  62      84.500 447.500  92.400  0.00  0.00            
ATOM   1680  NC3 DPPCX  63     383.500  89.200  60.800  0.00  0.00            
ATOM   1681  PO4 DPPCX  63     385.900  87.900  59.100  0.00  0.00            
ATOM   1682  GL1 DPPCX  63     385.900  87.500  55.200  0.00  0.00            
ATOM   1683  GL2 DPPCX  63     384.800  84.200  54.400  0.00  0.00            
ATOM   1684  C1A DPPCX  63     385.800  88.500  50.800  0.00  0.00            
ATOM   1685  C2A DPPCX  63     386.200  89.100  46.900  0.00  0.00            
ATOM   1686  C3A DPPCX  63     387.200  89.700  42.900  0.00  0.00            
ATOM   1687  C4A DPPCX  63     385.600  91.600  39.500  0.00  0.00            
ATOM   1688  C1B DPPCX  63     385.200  83.100  50.900  0.00  0.00            
ATOM   1689  C2B DPPCX  63     385.100  83.000  46.100  0.00  0.00            
ATOM   1690  C3B DPPCX  63     385.600  85.000  42.400  0.00  0.00            
ATOM   1691  C4B DPPCX  63     388.500  85.300  39.000  0.00  0.00            
ATOM   1692  NC3 DPPCX  64      88.700 257.400  86.700  0.00  0.00            
ATOM   1693  PO4 DPPCX  64      86.400 259.900  86.200  0.00  0.00            
ATOM   1694  GL1 DPPCX  64      86.800 260.600  82.100  0.00  0.00            
ATOM   1695  GL2 DPPCX  64      87.700 263.600  80.600  0.00  0.00            
ATOM   1696  C1A DPPCX  64      86.900 259.700  77.800  0.00  0.00            
ATOM   1697  C2A DPPCX  64      87.000 260.800  73.500  0.00  0.00            
ATOM   1698  C3A DPPCX  64      87.200 261.400  69.500  0.00  0.00            
ATOM   1699  C4A DPPCX  64      87.900 259.000  66.500  0.00  0.00            
ATOM   1700  C1B DPPCX  64      88.600 265.000  75.500  0.00  0.00            
ATOM   1701  C2B DPPCX  64      90.900 263.900  72.100  0.00  0.00            
ATOM   1702  C3B DPPCX  64      92.600 261.600  68.500  0.00  0.00            
ATOM   1703  C4B DPPCX  64      92.200 260.900  64.300  0.00  0.00            
ATOM   1704  NC3 DPPCX  65       9.900 302.700  91.200  0.00  0.00            
ATOM   1705  PO4 DPPCX  65      10.600 299.900  87.700  0.00  0.00            
ATOM   1706  GL1 DPPCX  65      11.100 299.000  83.000  0.00  0.00            
ATOM   1707  GL2 DPPCX  65       6.900 298.700  81.200  0.00  0.00            
ATOM   1708  C1A DPPCX  65      11.100 299.600  78.900  0.00  0.00            
ATOM   1709  C2A DPPCX  65      10.700 301.200  75.100  0.00  0.00            
ATOM   1710  C3A DPPCX  65      10.100 301.400  70.400  0.00  0.00            
ATOM   1711  C4A DPPCX  65      10.700 298.500  66.700  0.00  0.00            
ATOM   1712  C1B DPPCX  65       5.600 299.300  77.200  0.00  0.00            
ATOM   1713  C2B DPPCX  65       6.200 300.300  73.100  0.00  0.00            
ATOM   1714  C3B DPPCX  65       2.700 301.600  70.900  0.00  0.00            
ATOM   1715  C4B DPPCX  65      -0.400 303.900  68.400  0.00  0.00            
ATOM   1716  NC3 DPPCX  66     221.100  52.800  -0.800  0.00  0.00            
ATOM   1717  PO4 DPPCX  66     223.000  49.500   2.500  0.00  0.00            
ATOM   1718  GL1 DPPCX  66     225.100  48.700   6.600  0.00  0.00            
ATOM   1719  GL2 DPPCX  66     224.900  51.200   7.900  0.00  0.00            
ATOM   1720  C1A DPPCX  66     223.800  46.800  10.400  0.00  0.00            
ATOM   1721  C2A DPPCX  66     225.300  46.200  14.500  0.00  0.00            
ATOM   1722  C3A DPPCX  66     225.200  44.800  19.500  0.00  0.00            
ATOM   1723  C4A DPPCX  66     225.900  43.900  24.200  0.00  0.00            
ATOM   1724  C1B DPPCX  66     227.600  50.300  11.200  0.00  0.00            
ATOM   1725  C2B DPPCX  66     229.000  50.500  15.400  0.00  0.00            
ATOM   1726  C3B DPPCX  66     229.100  48.700  19.500  0.00  0.00            
ATOM   1727  C4B DPPCX  66     228.500  49.000  24.200  0.00  0.00            
ATOM   1728  NC3 DPPCX  67     286.200 314.100  46.000  0.00  0.00            
ATOM   1729  PO4 DPPCX  67     285.400 312.000  50.300  0.00  0.00            
ATOM   1730  GL1 DPPCX  67     285.200 313.400  54.600  0.00  0.00            
ATOM   1731  GL2 DPPCX  67     286.200 316.000  55.300  0.00  0.00            
ATOM   1732  C1A DPPCX  67     283.800 314.600  59.600  0.00  0.00            
ATOM   1733  C2A DPPCX  67     283.500 312.200  64.000  0.00  0.00            
ATOM   1734  C3A DPPCX  67     283.400 312.200  68.700  0.00  0.00            
ATOM   1735  C4A DPPCX  67     285.300 310.100  72.500  0.00  0.00            
ATOM   1736  C1B DPPCX  67     289.000 317.000  58.800  0.00  0.00            
ATOM   1737  C2B DPPCX  67     288.700 316.300  63.400  0.00  0.00            
ATOM   1738  C3B DPPCX  67     288.000 315.500  67.500  0.00  0.00            
ATOM   1739  C4B DPPCX  67     290.000 316.100  71.500  0.00  0.00            
ATOM   1740  NC3 DPPCX  68     301.700 523.800  75.700  0.00  0.00            
ATOM   1741  PO4 DPPCX  68     304.200 526.500  78.300  0.00  0.00            
ATOM   1742  GL1 DPPCX  68     303.200 524.600  82.200  0.00  0.00            
ATOM   1743  GL2 DPPCX  68     305.700 523.800  83.800  0.00  0.00            
ATOM   1744  C1A DPPCX  68     301.600 521.000  85.500  0.00  0.00            
ATOM   1745  C2A DPPCX  68     301.100 520.100  90.200  0.00  0.00            
ATOM   1746  C3A DPPCX  68     301.100 520.000  93.800  0.00  0.00            
ATOM   1747  C4A DPPCX  68     302.200 520.100  97.500  0.00  0.00            
ATOM   1748  C1B DPPCX  68     304.200 524.600  88.100  0.00  0.00            
ATOM   1749  C2B DPPCX  68     305.100 525.200  91.600  0.00  0.00            
ATOM   1750  C3B DPPCX  68     303.300 524.700  94.500  0.00  0.00            
ATOM   1751  C4B DPPCX  68     305.400 525.800  98.600  0.00  0.00            
ATOM   1752  NC3 DPPCX  69     188.500 524.300 122.600  0.00  0.00            
ATOM   1753  PO4 DPPCX  69     190.800 519.500 120.600  0.00  0.00            
ATOM   1754  GL1 DPPCX  69     188.300 519.800 117.100  0.00  0.00            
ATOM   1755  GL2 DPPCX  69     187.800 517.000 114.500  0.00  0.00            
ATOM   1756  C1A DPPCX  69     187.200 522.600 113.800  0.00  0.00            
ATOM   1757  C2A DPPCX  69     186.300 521.300 110.000  0.00  0.00            
ATOM   1758  C3A DPPCX  69     186.200 523.400 106.600  0.00  0.00            
ATOM   1759  C4A DPPCX  69     186.500 526.200 105.200  0.00  0.00            
ATOM   1760  C1B DPPCX  69     188.200 516.300 110.300  0.00  0.00            
ATOM   1761  C2B DPPCX  69     187.000 517.700 106.400  0.00  0.00            
ATOM   1762  C3B DPPCX  69     186.400 517.600 101.700  0.00  0.00            
ATOM   1763  C4B DPPCX  69     189.500 517.400  98.600  0.00  0.00            
ATOM   1764  NC3 DPPCX  70     310.200 564.700  89.400  0.00  0.00            
ATOM   1765  PO4 DPPCX  70     313.300 562.600  89.600  0.00  0.00            
ATOM   1766  GL1 DPPCX  70     315.200 560.700  92.500  0.00  0.00            
ATOM   1767  GL2 DPPCX  70     314.700 558.400  91.700  0.00  0.00            
ATOM   1768  C1A DPPCX  70     316.200 562.200  95.700  0.00  0.00            
ATOM   1769  C2A DPPCX  70     316.500 560.700  99.800  0.00  0.00            
ATOM   1770  C3A DPPCX  70     318.200 559.000 102.900  0.00  0.00            
ATOM   1771  C4A DPPCX  70     317.300 558.900 107.400  0.00  0.00            
ATOM   1772  C1B DPPCX  70     314.100 557.700  96.300  0.00  0.00            
ATOM   1773  C2B DPPCX  70     314.300 555.800  99.400  0.00  0.00            
ATOM   1774  C3B DPPCX  70     314.600 555.800 104.900  0.00  0.00            
ATOM   1775  C4B DPPCX  70     316.500 555.100 109.900  0.00  0.00            
ATOM   1776  NC3 DPPCX  71     250.200 545.800 123.000  0.00  0.00            
ATOM   1777  PO4 DPPCX  71     254.400 546.600 123.300  0.00  0.00            
ATOM   1778  GL1 DPPCX  71     254.000 545.300 119.600  0.00  0.00            
ATOM   1779  GL2 DPPCX  71     251.700 542.600 119.500  0.00  0.00            
ATOM   1780  C1A DPPCX  71     256.500 542.400 116.800  0.00  0.00            
ATOM   1781  C2A DPPCX  71     257.500 542.600 111.900  0.00  0.00            
ATOM   1782  C3A DPPCX  71     259.100 542.300 107.200  0.00  0.00            
ATOM   1783  C4A DPPCX  71     259.000 544.500 102.800  0.00  0.00            
ATOM   1784  C1B DPPCX  71     251.900 543.800 115.500  0.00  0.00            
ATOM   1785  C2B DPPCX  71     252.700 542.500 111.700  0.00  0.00            
ATOM   1786  C3B DPPCX  71     254.100 542.600 107.400  0.00  0.00            
ATOM   1787  C4B DPPCX  71     254.500 541.900 102.600  0.00  0.00            
ATOM   1788  NC3 DPPCX  72     326.200 532.200 122.700  0.00  0.00            
ATOM   1789  PO4 DPPCX  72     324.800 526.500 123.500  0.00  0.00            
ATOM   1790  GL1 DPPCX  72     325.200 525.900 118.900  0.00  0.00            
ATOM   1791  GL2 DPPCX  72     323.200 523.500 117.800  0.00  0.00            
ATOM   1792  C1A DPPCX  72     328.000 525.200 115.900  0.00  0.00            
ATOM   1793  C2A DPPCX  72     328.100 527.800 113.100  0.00  0.00            
ATOM   1794  C3A DPPCX  72     329.200 529.300 110.700  0.00  0.00            
ATOM   1795  C4A DPPCX  72     330.100 528.500 106.700  0.00  0.00            
ATOM   1796  C1B DPPCX  72     323.800 524.300 113.300  0.00  0.00            
ATOM   1797  C2B DPPCX  72     324.000 528.300 110.400  0.00  0.00            
ATOM   1798  C3B DPPCX  72     325.500 531.000 107.300  0.00  0.00            
ATOM   1799  C4B DPPCX  72     324.100 532.300 101.900  0.00  0.00            
ATOM   1800  NC3 DPPCX  73      88.000 195.300  85.600  0.00  0.00            
ATOM   1801  PO4 DPPCX  73      92.200 194.100  84.500  0.00  0.00            
ATOM   1802  GL1 DPPCX  73      91.600 195.000  79.900  0.00  0.00            
ATOM   1803  GL2 DPPCX  73      88.200 195.400  78.700  0.00  0.00            
ATOM   1804  C1A DPPCX  73      92.200 193.000  76.300  0.00  0.00            
ATOM   1805  C2A DPPCX  73      92.900 194.100  71.700  0.00  0.00            
ATOM   1806  C3A DPPCX  73      92.100 194.700  67.000  0.00  0.00            
ATOM   1807  C4A DPPCX  73      93.100 196.700  62.600  0.00  0.00            
ATOM   1808  C1B DPPCX  73      88.900 196.500  74.900  0.00  0.00            
ATOM   1809  C2B DPPCX  73      89.600 198.200  70.800  0.00  0.00            
ATOM   1810  C3B DPPCX  73      89.600 198.500  66.300  0.00  0.00            
ATOM   1811  C4B DPPCX  73      90.000 200.400  62.600  0.00  0.00            
ATOM   1812  NC3 DPPCX  74     100.600 536.900  79.700  0.00  0.00            
ATOM   1813  PO4 DPPCX  74      98.600 541.000  81.200  0.00  0.00            
ATOM   1814  GL1 DPPCX  74      96.200 542.800  83.900  0.00  0.00            
ATOM   1815  GL2 DPPCX  74      93.600 540.400  85.400  0.00  0.00            
ATOM   1816  C1A DPPCX  74      98.400 541.700  88.200  0.00  0.00            
ATOM   1817  C2A DPPCX  74     101.700 542.200  91.600  0.00  0.00            
ATOM   1818  C3A DPPCX  74     102.300 540.900  96.000  0.00  0.00            
ATOM   1819  C4A DPPCX  74     101.900 539.500 100.300  0.00  0.00            
ATOM   1820  C1B DPPCX  74      93.800 539.900  89.700  0.00  0.00            
ATOM   1821  C2B DPPCX  74      94.800 539.300  93.600  0.00  0.00            
ATOM   1822  C3B DPPCX  74      97.900 539.500  96.900  0.00  0.00            
ATOM   1823  C4B DPPCX  74      97.200 536.800 100.300  0.00  0.00            
ATOM   1824  NC3 DPPCX  75      21.700 345.000  41.900  0.00  0.00            
ATOM   1825  PO4 DPPCX  75      24.300 343.700  43.100  0.00  0.00            
ATOM   1826  GL1 DPPCX  75      26.500 345.100  48.000  0.00  0.00            
ATOM   1827  GL2 DPPCX  75      28.700 347.600  49.400  0.00  0.00            
ATOM   1828  C1A DPPCX  75      28.800 342.800  51.800  0.00  0.00            
ATOM   1829  C2A DPPCX  75      28.300 342.700  56.500  0.00  0.00            
ATOM   1830  C3A DPPCX  75      29.100 342.300  62.000  0.00  0.00            
ATOM   1831  C4A DPPCX  75      30.900 340.900  65.700  0.00  0.00            
ATOM   1832  C1B DPPCX  75      28.700 348.700  53.400  0.00  0.00            
ATOM   1833  C2B DPPCX  75      29.100 347.700  58.500  0.00  0.00            
ATOM   1834  C3B DPPCX  75      29.300 346.800  62.800  0.00  0.00            
ATOM   1835  C4B DPPCX  75      27.700 345.400  65.800  0.00  0.00            
ATOM   1836  NC3 DPPCX  76     258.000 369.400 100.900  0.00  0.00            
ATOM   1837  PO4 DPPCX  76     253.000 369.100  99.900  0.00  0.00            
ATOM   1838  GL1 DPPCX  76     253.000 372.700  97.200  0.00  0.00            
ATOM   1839  GL2 DPPCX  76     256.500 373.500  98.200  0.00  0.00            
ATOM   1840  C1A DPPCX  76     254.700 375.500  93.300  0.00  0.00            
ATOM   1841  C2A DPPCX  76     255.900 375.500  89.300  0.00  0.00            
ATOM   1842  C3A DPPCX  76     255.900 374.700  85.200  0.00  0.00            
ATOM   1843  C4A DPPCX  76     253.100 373.800  80.500  0.00  0.00            
ATOM   1844  C1B DPPCX  76     259.100 372.100  95.100  0.00  0.00            
ATOM   1845  C2B DPPCX  76     260.100 372.600  91.900  0.00  0.00            
ATOM   1846  C3B DPPCX  76     260.400 373.300  87.200  0.00  0.00            
ATOM   1847  C4B DPPCX  76     259.900 376.000  83.100  0.00  0.00            
ATOM   1848  NC3 DPPCX  77     205.100  23.400   1.800  0.00  0.00            
ATOM   1849  PO4 DPPCX  77     208.400  20.900   3.300  0.00  0.00            
ATOM   1850  GL1 DPPCX  77     207.700  21.400   6.700  0.00  0.00            
ATOM   1851  GL2 DPPCX  77     207.600  24.500   8.700  0.00  0.00            
ATOM   1852  C1A DPPCX  77     206.700  19.400   9.800  0.00  0.00            
ATOM   1853  C2A DPPCX  77     206.600  18.400  14.300  0.00  0.00            
ATOM   1854  C3A DPPCX  77     207.000  16.000  18.100  0.00  0.00            
ATOM   1855  C4A DPPCX  77     205.900  16.300  22.200  0.00  0.00            
ATOM   1856  C1B DPPCX  77     207.800  23.900  12.100  0.00  0.00            
ATOM   1857  C2B DPPCX  77     207.400  23.000  16.200  0.00  0.00            
ATOM   1858  C3B DPPCX  77     207.800  21.600  20.300  0.00  0.00            
ATOM   1859  C4B DPPCX  77     206.000  21.800  23.000  0.00  0.00            
ATOM   1860  NC3 DPPCX  78      54.800 -17.000  -5.200  0.00  0.00            
ATOM   1861  PO4 DPPCX  78      54.100 -15.200  -1.600  0.00  0.00            
ATOM   1862  GL1 DPPCX  78      51.400 -14.600   2.600  0.00  0.00            
ATOM   1863  GL2 DPPCX  78      53.600 -13.000   4.900  0.00  0.00            
ATOM   1864  C1A DPPCX  78      49.400 -16.900   5.400  0.00  0.00            
ATOM   1865  C2A DPPCX  78      50.100 -18.700   8.600  0.00  0.00            
ATOM   1866  C3A DPPCX  78      49.100 -20.800  12.500  0.00  0.00            
ATOM   1867  C4A DPPCX  78      49.700 -21.200  17.800  0.00  0.00            
ATOM   1868  C1B DPPCX  78      53.600 -14.800   9.000  0.00  0.00            
ATOM   1869  C2B DPPCX  78      53.400 -15.900  13.600  0.00  0.00            
ATOM   1870  C3B DPPCX  78      53.300 -17.800  17.500  0.00  0.00            
ATOM   1871  C4B DPPCX  78      54.700 -17.700  20.900  0.00  0.00            
ATOM   1872  NC3 DPPCX  79     204.000 505.900  74.700  0.00  0.00            
ATOM   1873  PO4 DPPCX  79     199.600 507.100  74.700  0.00  0.00            
ATOM   1874  GL1 DPPCX  79     200.800 504.000  77.900  0.00  0.00            
ATOM   1875  GL2 DPPCX  79     203.700 504.500  80.100  0.00  0.00            
ATOM   1876  C1A DPPCX  79     199.800 501.000  81.000  0.00  0.00            
ATOM   1877  C2A DPPCX  79     200.000 498.600  85.000  0.00  0.00            
ATOM   1878  C3A DPPCX  79     200.700 496.700  89.100  0.00  0.00            
ATOM   1879  C4A DPPCX  79     196.900 495.400  91.100  0.00  0.00            
ATOM   1880  C1B DPPCX  79     202.300 504.400  83.300  0.00  0.00            
ATOM   1881  C2B DPPCX  79     201.100 502.400  87.400  0.00  0.00            
ATOM   1882  C3B DPPCX  79     200.200 501.600  91.700  0.00  0.00            
ATOM   1883  C4B DPPCX  79     201.200 498.600  94.100  0.00  0.00            
ATOM   1884  NC3 DPPCX  80     -13.800 381.700  94.300  0.00  0.00            
ATOM   1885  PO4 DPPCX  80      -9.300 383.500  95.000  0.00  0.00            
ATOM   1886  GL1 DPPCX  80      -7.300 387.000  92.300  0.00  0.00            
ATOM   1887  GL2 DPPCX  80      -9.400 387.700  90.200  0.00  0.00            
ATOM   1888  C1A DPPCX  80      -4.800 387.100  88.400  0.00  0.00            
ATOM   1889  C2A DPPCX  80      -4.700 389.000  83.600  0.00  0.00            
ATOM   1890  C3A DPPCX  80      -4.500 389.700  79.200  0.00  0.00            
ATOM   1891  C4A DPPCX  80      -1.800 391.800  76.400  0.00  0.00            
ATOM   1892  C1B DPPCX  80      -9.500 390.100  86.000  0.00  0.00            
ATOM   1893  C2B DPPCX  80      -9.300 391.400  82.000  0.00  0.00            
ATOM   1894  C3B DPPCX  80      -9.300 391.300  79.000  0.00  0.00            
ATOM   1895  C4B DPPCX  80      -8.700 390.000  75.400  0.00  0.00            
ATOM   1896  NC3 DPPCX  81     300.100 457.300  58.200  0.00  0.00            
ATOM   1897  PO4 DPPCX  81     299.200 459.700  61.800  0.00  0.00            
ATOM   1898  GL1 DPPCX  81     298.400 461.300  66.200  0.00  0.00            
ATOM   1899  GL2 DPPCX  81     296.700 463.500  67.500  0.00  0.00            
ATOM   1900  C1A DPPCX  81     297.600 458.500  70.400  0.00  0.00            
ATOM   1901  C2A DPPCX  81     299.000 457.200  73.600  0.00  0.00            
ATOM   1902  C3A DPPCX  81     299.900 458.100  78.100  0.00  0.00            
ATOM   1903  C4A DPPCX  81     300.600 455.600  81.500  0.00  0.00            
ATOM   1904  C1B DPPCX  81     299.600 462.500  71.600  0.00  0.00            
ATOM   1905  C2B DPPCX  81     298.700 463.300  75.100  0.00  0.00            
ATOM   1906  C3B DPPCX  81     299.500 463.100  80.100  0.00  0.00            
ATOM   1907  C4B DPPCX  81     299.600 463.000  84.100  0.00  0.00            
ATOM   1908  NC3 DPPCX  82     345.000 129.100  76.100  0.00  0.00            
ATOM   1909  PO4 DPPCX  82     345.100 131.700  73.900  0.00  0.00            
ATOM   1910  GL1 DPPCX  82     346.900 131.800  69.300  0.00  0.00            
ATOM   1911  GL2 DPPCX  82     349.400 134.800  67.400  0.00  0.00            
ATOM   1912  C1A DPPCX  82     345.200 131.900  64.500  0.00  0.00            
ATOM   1913  C2A DPPCX  82     345.500 131.500  60.400  0.00  0.00            
ATOM   1914  C3A DPPCX  82     345.600 132.100  56.000  0.00  0.00            
ATOM   1915  C4A DPPCX  82     346.700 135.700  52.700  0.00  0.00            
ATOM   1916  C1B DPPCX  82     351.300 137.600  65.000  0.00  0.00            
ATOM   1917  C2B DPPCX  82     352.000 139.400  60.600  0.00  0.00            
ATOM   1918  C3B DPPCX  82     353.700 140.200  56.700  0.00  0.00            
ATOM   1919  C4B DPPCX  82     357.900 141.600  55.700  0.00  0.00            
ATOM   1920  NC3 DPPCX  83      -5.400 423.800 105.600  0.00  0.00            
ATOM   1921  PO4 DPPCX  83      -4.300 420.700 101.900  0.00  0.00            
ATOM   1922  GL1 DPPCX  83      -4.800 419.800  97.400  0.00  0.00            
ATOM   1923  GL2 DPPCX  83      -7.800 417.800  96.600  0.00  0.00            
ATOM   1924  C1A DPPCX  83      -4.800 421.100  93.500  0.00  0.00            
ATOM   1925  C2A DPPCX  83      -5.800 422.900  89.400  0.00  0.00            
ATOM   1926  C3A DPPCX  83      -8.500 425.400  86.300  0.00  0.00            
ATOM   1927  C4A DPPCX  83     -12.900 425.800  86.500  0.00  0.00            
ATOM   1928  C1B DPPCX  83     -10.400 421.100  95.300  0.00  0.00            
ATOM   1929  C2B DPPCX  83     -10.800 421.500  91.200  0.00  0.00            
ATOM   1930  C3B DPPCX  83     -11.700 421.000  86.900  0.00  0.00            
ATOM   1931  C4B DPPCX  83     -12.700 421.800  82.900  0.00  0.00            
ATOM   1932  NC3 DPPCX  84      26.800 335.300  89.300  0.00  0.00            
ATOM   1933  PO4 DPPCX  84      23.500 332.000  90.200  0.00  0.00            
ATOM   1934  GL1 DPPCX  84      24.000 331.500  86.300  0.00  0.00            
ATOM   1935  GL2 DPPCX  84      26.800 333.500  85.000  0.00  0.00            
ATOM   1936  C1A DPPCX  84      22.100 328.600  83.100  0.00  0.00            
ATOM   1937  C2A DPPCX  84      20.800 327.000  79.100  0.00  0.00            
ATOM   1938  C3A DPPCX  84      18.800 327.700  74.900  0.00  0.00            
ATOM   1939  C4A DPPCX  84      17.400 329.000  71.700  0.00  0.00            
ATOM   1940  C1B DPPCX  84      24.500 332.500  81.400  0.00  0.00            
ATOM   1941  C2B DPPCX  84      22.100 331.900  78.900  0.00  0.00            
ATOM   1942  C3B DPPCX  84      20.300 332.800  74.500  0.00  0.00            
ATOM   1943  C4B DPPCX  84      18.100 333.900  71.200  0.00  0.00            
ATOM   1944  NC3 DPPCX  85     136.400 483.100  72.900  0.00  0.00            
ATOM   1945  PO4 DPPCX  85     134.900 485.100  76.000  0.00  0.00            
ATOM   1946  GL1 DPPCX  85     132.600 483.900  79.200  0.00  0.00            
ATOM   1947  GL2 DPPCX  85     129.500 484.100  78.900  0.00  0.00            
ATOM   1948  C1A DPPCX  85     132.300 484.700  83.900  0.00  0.00            
ATOM   1949  C2A DPPCX  85     132.100 483.900  88.400  0.00  0.00            
ATOM   1950  C3A DPPCX  85     130.900 484.000  93.400  0.00  0.00            
ATOM   1951  C4A DPPCX  85     133.400 480.500  95.500  0.00  0.00            
ATOM   1952  C1B DPPCX  85     127.100 483.000  81.800  0.00  0.00            
ATOM   1953  C2B DPPCX  85     125.000 482.400  84.900  0.00  0.00            
ATOM   1954  C3B DPPCX  85     122.200 483.000  88.500  0.00  0.00            
ATOM   1955  C4B DPPCX  85     122.500 480.600  93.300  0.00  0.00            
ATOM   1956  NC3 DPPCX  86     266.700 498.100  68.800  0.00  0.00            
ATOM   1957  PO4 DPPCX  86     263.400 498.300  71.600  0.00  0.00            
ATOM   1958  GL1 DPPCX  86     261.700 494.700  75.000  0.00  0.00            
ATOM   1959  GL2 DPPCX  86     259.800 497.300  76.400  0.00  0.00            
ATOM   1960  C1A DPPCX  86     261.800 493.300  78.500  0.00  0.00            
ATOM   1961  C2A DPPCX  86     261.100 493.500  82.700  0.00  0.00            
ATOM   1962  C3A DPPCX  86     261.000 493.600  86.300  0.00  0.00            
ATOM   1963  C4A DPPCX  86     261.400 490.600  90.700  0.00  0.00            
ATOM   1964  C1B DPPCX  86     261.300 498.300  80.600  0.00  0.00            
ATOM   1965  C2B DPPCX  86     262.400 498.000  84.800  0.00  0.00            
ATOM   1966  C3B DPPCX  86     261.800 498.700  88.500  0.00  0.00            
ATOM   1967  C4B DPPCX  86     259.900 495.400  92.500  0.00  0.00            
ATOM   1968  NC3 DPPCX  87     289.300 468.600  67.700  0.00  0.00            
ATOM   1969  PO4 DPPCX  87     284.500 467.800  67.800  0.00  0.00            
ATOM   1970  GL1 DPPCX  87     283.100 469.200  71.200  0.00  0.00            
ATOM   1971  GL2 DPPCX  87     285.600 471.100  71.900  0.00  0.00            
ATOM   1972  C1A DPPCX  87     285.500 466.500  74.600  0.00  0.00            
ATOM   1973  C2A DPPCX  87     285.700 464.100  77.300  0.00  0.00            
ATOM   1974  C3A DPPCX  87     285.200 462.800  82.000  0.00  0.00            
ATOM   1975  C4A DPPCX  87     286.600 461.800  85.900  0.00  0.00            
ATOM   1976  C1B DPPCX  87     287.900 473.200  75.100  0.00  0.00            
ATOM   1977  C2B DPPCX  87     289.600 473.200  79.100  0.00  0.00            
ATOM   1978  C3B DPPCX  87     289.000 472.000  83.000  0.00  0.00            
ATOM   1979  C4B DPPCX  87     289.100 471.300  86.500  0.00  0.00            
ATOM   1980  NC3 DPPCX  88     273.900  87.500  63.600  0.00  0.00            
ATOM   1981  PO4 DPPCX  88     269.700  90.400  63.500  0.00  0.00            
ATOM   1982  GL1 DPPCX  88     268.400  93.500  61.300  0.00  0.00            
ATOM   1983  GL2 DPPCX  88     269.500  96.900  61.400  0.00  0.00            
ATOM   1984  C1A DPPCX  88     266.500  93.800  57.700  0.00  0.00            
ATOM   1985  C2A DPPCX  88     267.200  94.800  53.400  0.00  0.00            
ATOM   1986  C3A DPPCX  88     269.100  95.200  49.200  0.00  0.00            
ATOM   1987  C4A DPPCX  88     271.700  96.400  46.500  0.00  0.00            
ATOM   1988  C1B DPPCX  88     271.100  96.100  58.000  0.00  0.00            
ATOM   1989  C2B DPPCX  88     271.400  97.300  53.700  0.00  0.00            
ATOM   1990  C3B DPPCX  88     271.800 101.100  50.600  0.00  0.00            
ATOM   1991  C4B DPPCX  88     272.000 102.900  46.800  0.00  0.00            
ATOM   1992  NC3 DPPCX  89     249.300 408.800  56.800  0.00  0.00            
ATOM   1993  PO4 DPPCX  89     247.100 412.500  58.500  0.00  0.00            
ATOM   1994  GL1 DPPCX  89     248.100 410.300  61.900  0.00  0.00            
ATOM   1995  GL2 DPPCX  89     251.100 409.300  62.800  0.00  0.00            
ATOM   1996  C1A DPPCX  89     247.500 409.100  66.100  0.00  0.00            
ATOM   1997  C2A DPPCX  89     246.600 409.300  71.200  0.00  0.00            
ATOM   1998  C3A DPPCX  89     246.200 408.800  75.800  0.00  0.00            
ATOM   1999  C4A DPPCX  89     245.900 408.900  80.700  0.00  0.00            
ATOM   2000  C1B DPPCX  89     251.100 406.000  65.300  0.00  0.00            
ATOM   2001  C2B DPPCX  89     250.400 407.500  69.500  0.00  0.00            
ATOM   2002  C3B DPPCX  89     250.800 407.200  73.900  0.00  0.00            
ATOM   2003  C4B DPPCX  89     251.800 406.600  78.300  0.00  0.00            
ATOM   2004  NC3 DPPCX  90     314.600 288.400  96.900  0.00  0.00            
ATOM   2005  PO4 DPPCX  90     312.800 285.700  93.300  0.00  0.00            
ATOM   2006  GL1 DPPCX  90     317.000 286.900  90.900  0.00  0.00            
ATOM   2007  GL2 DPPCX  90     317.900 284.200  90.800  0.00  0.00            
ATOM   2008  C1A DPPCX  90     318.500 288.400  87.500  0.00  0.00            
ATOM   2009  C2A DPPCX  90     319.200 289.500  83.000  0.00  0.00            
ATOM   2010  C3A DPPCX  90     320.000 290.100  78.600  0.00  0.00            
ATOM   2011  C4A DPPCX  90     320.900 291.200  75.200  0.00  0.00            
ATOM   2012  C1B DPPCX  90     318.900 282.600  87.000  0.00  0.00            
ATOM   2013  C2B DPPCX  90     318.400 279.900  83.600  0.00  0.00            
ATOM   2014  C3B DPPCX  90     318.300 279.600  79.700  0.00  0.00            
ATOM   2015  C4B DPPCX  90     319.200 279.600  75.300  0.00  0.00            
ATOM   2016  NC3 DPPCX  91      74.700 408.300  58.200  0.00  0.00            
ATOM   2017  PO4 DPPCX  91      77.400 409.500  61.200  0.00  0.00            
ATOM   2018  GL1 DPPCX  91      79.500 407.800  65.200  0.00  0.00            
ATOM   2019  GL2 DPPCX  91      79.800 411.600  66.400  0.00  0.00            
ATOM   2020  C1A DPPCX  91      79.600 405.700  68.300  0.00  0.00            
ATOM   2021  C2A DPPCX  91      79.000 405.300  72.900  0.00  0.00            
ATOM   2022  C3A DPPCX  91      77.700 403.800  76.700  0.00  0.00            
ATOM   2023  C4A DPPCX  91      76.300 400.300  79.800  0.00  0.00            
ATOM   2024  C1B DPPCX  91      81.900 410.300  69.900  0.00  0.00            
ATOM   2025  C2B DPPCX  91      81.100 410.100  74.600  0.00  0.00            
ATOM   2026  C3B DPPCX  91      81.200 409.400  79.700  0.00  0.00            
ATOM   2027  C4B DPPCX  91      80.800 409.500  83.700  0.00  0.00            
ATOM   2028  NC3 DPPCX  92       2.600 296.800  43.400  0.00  0.00            
ATOM   2029  PO4 DPPCX  92       0.200 300.200  44.700  0.00  0.00            
ATOM   2030  GL1 DPPCX  92       0.600 303.700  47.200  0.00  0.00            
ATOM   2031  GL2 DPPCX  92      -2.300 304.000  47.400  0.00  0.00            
ATOM   2032  C1A DPPCX  92       3.200 304.600  50.500  0.00  0.00            
ATOM   2033  C2A DPPCX  92       3.700 305.000  54.600  0.00  0.00            
ATOM   2034  C3A DPPCX  92       4.400 305.100  59.000  0.00  0.00            
ATOM   2035  C4A DPPCX  92       5.200 306.700  62.800  0.00  0.00            
ATOM   2036  C1B DPPCX  92      -2.300 306.600  50.700  0.00  0.00            
ATOM   2037  C2B DPPCX  92      -0.700 307.200  55.200  0.00  0.00            
ATOM   2038  C3B DPPCX  92       0.000 306.600  59.700  0.00  0.00            
ATOM   2039  C4B DPPCX  92      -0.200 308.800  63.200  0.00  0.00            
ATOM   2040  NC3 DPPCX  93      98.100 290.800  94.000  0.00  0.00            
ATOM   2041  PO4 DPPCX  93     100.300 287.100  90.900  0.00  0.00            
ATOM   2042  GL1 DPPCX  93     100.200 289.400  87.200  0.00  0.00            
ATOM   2043  GL2 DPPCX  93     101.300 292.400  86.200  0.00  0.00            
ATOM   2044  C1A DPPCX  93     102.700 288.500  83.600  0.00  0.00            
ATOM   2045  C2A DPPCX  93     102.500 291.200  80.600  0.00  0.00            
ATOM   2046  C3A DPPCX  93     102.400 294.900  78.900  0.00  0.00            
ATOM   2047  C4A DPPCX  93     102.000 297.700  76.400  0.00  0.00            
ATOM   2048  C1B DPPCX  93     100.400 295.400  83.900  0.00  0.00            
ATOM   2049  C2B DPPCX  93      97.300 293.300  80.300  0.00  0.00            
ATOM   2050  C3B DPPCX  93      94.500 291.300  79.100  0.00  0.00            
ATOM   2051  C4B DPPCX  93      93.300 289.900  75.500  0.00  0.00            
ATOM   2052  NC3 DPPCX  94     269.500 469.600 109.100  0.00  0.00            
ATOM   2053  PO4 DPPCX  94     272.800 472.800 110.500  0.00  0.00            
ATOM   2054  GL1 DPPCX  94     273.900 470.600 106.400  0.00  0.00            
ATOM   2055  GL2 DPPCX  94     273.200 467.100 106.800  0.00  0.00            
ATOM   2056  C1A DPPCX  94     276.200 472.800 102.500  0.00  0.00            
ATOM   2057  C2A DPPCX  94     275.700 472.800  98.000  0.00  0.00            
ATOM   2058  C3A DPPCX  94     273.000 473.500  94.400  0.00  0.00            
ATOM   2059  C4A DPPCX  94     270.400 473.300  90.700  0.00  0.00            
ATOM   2060  C1B DPPCX  94     273.700 468.000 101.600  0.00  0.00            
ATOM   2061  C2B DPPCX  94     273.100 467.500  97.200  0.00  0.00            
ATOM   2062  C3B DPPCX  94     271.300 468.600  93.100  0.00  0.00            
ATOM   2063  C4B DPPCX  94     269.700 468.400  89.400  0.00  0.00            
ATOM   2064  NC3 DPPCX  95     289.800 498.800  65.700  0.00  0.00            
ATOM   2065  PO4 DPPCX  95     286.900 498.400  69.100  0.00  0.00            
ATOM   2066  GL1 DPPCX  95     286.200 497.500  73.300  0.00  0.00            
ATOM   2067  GL2 DPPCX  95     289.000 495.000  72.900  0.00  0.00            
ATOM   2068  C1A DPPCX  95     282.900 494.800  76.200  0.00  0.00            
ATOM   2069  C2A DPPCX  95     280.300 494.800  78.800  0.00  0.00            
ATOM   2070  C3A DPPCX  95     280.300 494.000  83.300  0.00  0.00            
ATOM   2071  C4A DPPCX  95     279.900 494.000  88.200  0.00  0.00            
ATOM   2072  C1B DPPCX  95     288.200 494.400  77.500  0.00  0.00            
ATOM   2073  C2B DPPCX  95     289.100 493.900  81.500  0.00  0.00            
ATOM   2074  C3B DPPCX  95     288.700 492.500  85.100  0.00  0.00            
ATOM   2075  C4B DPPCX  95     287.800 490.400  88.000  0.00  0.00            
ATOM   2076  NC3 DPPCX  96     293.900 542.200 123.500  0.00  0.00            
ATOM   2077  PO4 DPPCX  96     290.200 540.900 124.400  0.00  0.00            
ATOM   2078  GL1 DPPCX  96     288.300 545.400 124.600  0.00  0.00            
ATOM   2079  GL2 DPPCX  96     290.400 546.300 123.400  0.00  0.00            
ATOM   2080  C1A DPPCX  96     286.100 549.500 122.200  0.00  0.00            
ATOM   2081  C2A DPPCX  96     287.000 552.000 118.900  0.00  0.00            
ATOM   2082  C3A DPPCX  96     285.800 551.800 115.000  0.00  0.00            
ATOM   2083  C4A DPPCX  96     285.100 551.600 110.100  0.00  0.00            
ATOM   2084  C1B DPPCX  96     291.300 549.100 119.500  0.00  0.00            
ATOM   2085  C2B DPPCX  96     290.700 550.200 114.700  0.00  0.00            
ATOM   2086  C3B DPPCX  96     290.100 552.400 111.000  0.00  0.00            
ATOM   2087  C4B DPPCX  96     288.600 555.700 107.800  0.00  0.00            
ATOM   2088  NC3 DPPCX  97      32.700  99.400  18.000  0.00  0.00            
ATOM   2089  PO4 DPPCX  97      34.200  96.600  19.100  0.00  0.00            
ATOM   2090  GL1 DPPCX  97      35.800  96.900  23.200  0.00  0.00            
ATOM   2091  GL2 DPPCX  97      36.800  99.700  23.500  0.00  0.00            
ATOM   2092  C1A DPPCX  97      33.900  95.200  27.000  0.00  0.00            
ATOM   2093  C2A DPPCX  97      33.600  95.300  31.900  0.00  0.00            
ATOM   2094  C3A DPPCX  97      34.800  95.000  35.200  0.00  0.00            
ATOM   2095  C4A DPPCX  97      37.100  95.000  38.300  0.00  0.00            
ATOM   2096  C1B DPPCX  97      36.700  99.800  28.300  0.00  0.00            
ATOM   2097  C2B DPPCX  97      36.600 100.100  32.400  0.00  0.00            
ATOM   2098  C3B DPPCX  97      36.100 100.000  36.600  0.00  0.00            
ATOM   2099  C4B DPPCX  97      35.400 101.200  41.300  0.00  0.00            
ATOM   2100  NC3 DPPCX  98     269.300 503.800 121.800  0.00  0.00            
ATOM   2101  PO4 DPPCX  98     266.800 501.500 117.800  0.00  0.00            
ATOM   2102  GL1 DPPCX  98     264.500 502.700 113.600  0.00  0.00            
ATOM   2103  GL2 DPPCX  98     262.500 500.300 113.300  0.00  0.00            
ATOM   2104  C1A DPPCX  98     264.800 504.500 111.100  0.00  0.00            
ATOM   2105  C2A DPPCX  98     264.300 505.900 106.700  0.00  0.00            
ATOM   2106  C3A DPPCX  98     264.000 507.500 102.500  0.00  0.00            
ATOM   2107  C4A DPPCX  98     264.900 507.800  98.700  0.00  0.00            
ATOM   2108  C1B DPPCX  98     263.000 500.900 108.500  0.00  0.00            
ATOM   2109  C2B DPPCX  98     262.600 501.800 104.200  0.00  0.00            
ATOM   2110  C3B DPPCX  98     262.200 503.600  99.200  0.00  0.00            
ATOM   2111  C4B DPPCX  98     261.800 503.000  94.900  0.00  0.00            
ATOM   2112  NC3 DPPCX  99     363.200  36.700   7.400  0.00  0.00            
ATOM   2113  PO4 DPPCX  99     367.000  40.500   8.700  0.00  0.00            
ATOM   2114  GL1 DPPCX  99     368.300  40.200  12.800  0.00  0.00            
ATOM   2115  GL2 DPPCX  99     371.200  41.000  12.100  0.00  0.00            
ATOM   2116  C1A DPPCX  99     367.300  39.700  17.500  0.00  0.00            
ATOM   2117  C2A DPPCX  99     364.300  40.300  20.800  0.00  0.00            
ATOM   2118  C3A DPPCX  99     362.000  41.100  23.500  0.00  0.00            
ATOM   2119  C4A DPPCX  99     363.700  43.800  27.300  0.00  0.00            
ATOM   2120  C1B DPPCX  99     371.500  42.300  16.400  0.00  0.00            
ATOM   2121  C2B DPPCX  99     371.200  41.300  20.600  0.00  0.00            
ATOM   2122  C3B DPPCX  99     368.900  39.600  23.000  0.00  0.00            
ATOM   2123  C4B DPPCX  99     366.500  38.500  26.200  0.00  0.00            
ATOM   2124  NC3 DPPCX 100      47.100 101.700  64.700  0.00  0.00            
ATOM   2125  PO4 DPPCX 100      48.800  99.500  61.400  0.00  0.00            
ATOM   2126  GL1 DPPCX 100      49.900  98.100  57.700  0.00  0.00            
ATOM   2127  GL2 DPPCX 100      52.300 100.700  57.500  0.00  0.00            
ATOM   2128  C1A DPPCX 100      50.500  97.100  53.300  0.00  0.00            
ATOM   2129  C2A DPPCX 100      50.400  99.200  49.600  0.00  0.00            
ATOM   2130  C3A DPPCX 100      49.100 101.000  45.000  0.00  0.00            
ATOM   2131  C4A DPPCX 100      49.000 102.500  40.200  0.00  0.00            
ATOM   2132  C1B DPPCX 100      51.200 101.900  54.000  0.00  0.00            
ATOM   2133  C2B DPPCX 100      51.200 104.000  50.800  0.00  0.00            
ATOM   2134  C3B DPPCX 100      51.500 105.900  46.700  0.00  0.00            
ATOM   2135  C4B DPPCX 100      50.200 107.600  42.500  0.00  0.00            
ATOM   2136  NC3 DPPCX 101     425.800  53.700  11.300  0.00  0.00            
ATOM   2137  PO4 DPPCX 101     428.600  58.000  10.100  0.00  0.00            
ATOM   2138  GL1 DPPCX 101     428.900  58.900  14.600  0.00  0.00            
ATOM   2139  GL2 DPPCX 101     425.800  56.200  16.000  0.00  0.00            
ATOM   2140  C1A DPPCX 101     428.900  60.100  19.300  0.00  0.00            
ATOM   2141  C2A DPPCX 101     427.900  59.800  23.700  0.00  0.00            
ATOM   2142  C3A DPPCX 101     428.500  59.100  27.700  0.00  0.00            
ATOM   2143  C4A DPPCX 101     426.900  59.100  32.100  0.00  0.00            
ATOM   2144  C1B DPPCX 101     426.300  54.900  19.600  0.00  0.00            
ATOM   2145  C2B DPPCX 101     428.200  54.700  25.100  0.00  0.00            
ATOM   2146  C3B DPPCX 101     427.700  53.300  28.800  0.00  0.00            
ATOM   2147  C4B DPPCX 101     426.800  53.700  34.400  0.00  0.00            
ATOM   2148  NC3 DPPCX 102     321.400 525.200 126.800  0.00  0.00            
ATOM   2149  PO4 DPPCX 102     319.200 527.600 123.700  0.00  0.00            
ATOM   2150  GL1 DPPCX 102     318.700 526.700 118.500  0.00  0.00            
ATOM   2151  GL2 DPPCX 102     315.100 524.800 118.100  0.00  0.00            
ATOM   2152  C1A DPPCX 102     321.900 528.900 115.300  0.00  0.00            
ATOM   2153  C2A DPPCX 102     321.600 532.200 112.600  0.00  0.00            
ATOM   2154  C3A DPPCX 102     321.400 534.400 108.100  0.00  0.00            
ATOM   2155  C4A DPPCX 102     320.600 535.000 104.200  0.00  0.00            
ATOM   2156  C1B DPPCX 102     313.700 524.500 113.800  0.00  0.00            
ATOM   2157  C2B DPPCX 102     313.800 527.100 110.700  0.00  0.00            
ATOM   2158  C3B DPPCX 102     315.300 527.900 106.500  0.00  0.00            
ATOM   2159  C4B DPPCX 102     315.900 531.900 104.300  0.00  0.00            
ATOM   2160  NC3 DPPCX 103     284.700 487.600 117.800  0.00  0.00            
ATOM   2161  PO4 DPPCX 103     286.600 486.200 114.900  0.00  0.00            
ATOM   2162  GL1 DPPCX 103     286.500 487.700 111.500  0.00  0.00            
ATOM   2163  GL2 DPPCX 103     289.500 485.900 110.200  0.00  0.00            
ATOM   2164  C1A DPPCX 103     287.700 487.900 106.100  0.00  0.00            
ATOM   2165  C2A DPPCX 103     287.400 487.900 101.500  0.00  0.00            
ATOM   2166  C3A DPPCX 103     286.600 488.800  96.800  0.00  0.00            
ATOM   2167  C4A DPPCX 103     284.000 489.900  91.800  0.00  0.00            
ATOM   2168  C1B DPPCX 103     292.900 486.100 106.500  0.00  0.00            
ATOM   2169  C2B DPPCX 103     291.900 485.600 102.500  0.00  0.00            
ATOM   2170  C3B DPPCX 103     290.700 486.000  97.400  0.00  0.00            
ATOM   2171  C4B DPPCX 103     290.200 489.000  93.800  0.00  0.00            
ATOM   2172  NC3 DPPCX 104     161.900 542.100  72.000  0.00  0.00            
ATOM   2173  PO4 DPPCX 104     161.200 544.400  76.000  0.00  0.00            
ATOM   2174  GL1 DPPCX 104     159.000 542.900  79.400  0.00  0.00            
ATOM   2175  GL2 DPPCX 104     158.800 539.100  79.500  0.00  0.00            
ATOM   2176  C1A DPPCX 104     157.200 542.900  83.400  0.00  0.00            
ATOM   2177  C2A DPPCX 104     156.800 542.400  87.900  0.00  0.00            
ATOM   2178  C3A DPPCX 104     157.000 542.300  92.400  0.00  0.00            
ATOM   2179  C4A DPPCX 104     157.500 542.200  97.200  0.00  0.00            
ATOM   2180  C1B DPPCX 104     158.500 537.500  83.200  0.00  0.00            
ATOM   2181  C2B DPPCX 104     157.900 537.800  85.600  0.00  0.00            
ATOM   2182  C3B DPPCX 104     158.400 536.900  90.000  0.00  0.00            
ATOM   2183  C4B DPPCX 104     158.800 536.300  95.100  0.00  0.00            
ATOM   2184  NC3 DPPCX 105      12.000 480.300  74.300  0.00  0.00            
ATOM   2185  PO4 DPPCX 105      10.600 476.300  73.000  0.00  0.00            
ATOM   2186  GL1 DPPCX 105      10.900 476.200  77.300  0.00  0.00            
ATOM   2187  GL2 DPPCX 105      11.400 478.400  78.900  0.00  0.00            
ATOM   2188  C1A DPPCX 105      12.000 472.700  79.600  0.00  0.00            
ATOM   2189  C2A DPPCX 105      12.200 468.900  80.000  0.00  0.00            
ATOM   2190  C3A DPPCX 105      11.000 465.300  81.400  0.00  0.00            
ATOM   2191  C4A DPPCX 105      10.600 463.800  86.300  0.00  0.00            
ATOM   2192  C1B DPPCX 105       8.500 480.300  81.400  0.00  0.00            
ATOM   2193  C2B DPPCX 105       9.400 480.800  85.200  0.00  0.00            
ATOM   2194  C3B DPPCX 105      11.400 480.600  89.700  0.00  0.00            
ATOM   2195  C4B DPPCX 105      12.300 480.100  94.200  0.00  0.00            
ATOM   2196  NC3 DPPCX 106     213.400 145.800  26.300  0.00  0.00            
ATOM   2197  PO4 DPPCX 106     215.400 145.200  29.900  0.00  0.00            
ATOM   2198  GL1 DPPCX 106     211.900 144.100  32.200  0.00  0.00            
ATOM   2199  GL2 DPPCX 106     214.100 140.900  33.600  0.00  0.00            
ATOM   2200  C1A DPPCX 106     210.600 143.500  36.100  0.00  0.00            
ATOM   2201  C2A DPPCX 106     211.000 143.700  40.300  0.00  0.00            
ATOM   2202  C3A DPPCX 106     213.000 142.500  43.600  0.00  0.00            
ATOM   2203  C4A DPPCX 106     216.200 143.200  46.800  0.00  0.00            
ATOM   2204  C1B DPPCX 106     213.800 140.200  37.300  0.00  0.00            
ATOM   2205  C2B DPPCX 106     216.700 140.300  40.900  0.00  0.00            
ATOM   2206  C3B DPPCX 106     219.700 139.200  44.500  0.00  0.00            
ATOM   2207  C4B DPPCX 106     216.900 138.900  48.000  0.00  0.00            
ATOM   2208  NC3 DPPCX 107     -13.800 439.200  61.800  0.00  0.00            
ATOM   2209  PO4 DPPCX 107     -10.400 435.900  63.600  0.00  0.00            
ATOM   2210  GL1 DPPCX 107     -13.600 433.800  66.400  0.00  0.00            
ATOM   2211  GL2 DPPCX 107     -16.500 435.000  65.800  0.00  0.00            
ATOM   2212  C1A DPPCX 107     -13.300 432.900  71.000  0.00  0.00            
ATOM   2213  C2A DPPCX 107     -14.400 432.800  75.600  0.00  0.00            
ATOM   2214  C3A DPPCX 107     -14.900 432.300  79.800  0.00  0.00            
ATOM   2215  C4A DPPCX 107     -12.600 433.100  83.200  0.00  0.00            
ATOM   2216  C1B DPPCX 107     -15.800 437.100  69.000  0.00  0.00            
ATOM   2217  C2B DPPCX 107     -15.000 438.000  72.900  0.00  0.00            
ATOM   2218  C3B DPPCX 107     -14.100 438.200  75.800  0.00  0.00            
ATOM   2219  C4B DPPCX 107     -14.200 437.500  80.400  0.00  0.00            
ATOM   2220  NC3 DPPCX 108       2.100 414.000  51.900  0.00  0.00            
ATOM   2221  PO4 DPPCX 108       4.700 413.700  55.600  0.00  0.00            
ATOM   2222  GL1 DPPCX 108       3.800 411.800  58.600  0.00  0.00            
ATOM   2223  GL2 DPPCX 108       2.500 414.300  60.000  0.00  0.00            
ATOM   2224  C1A DPPCX 108       0.400 409.600  61.300  0.00  0.00            
ATOM   2225  C2A DPPCX 108       0.300 407.800  65.000  0.00  0.00            
ATOM   2226  C3A DPPCX 108      -0.500 405.100  68.700  0.00  0.00            
ATOM   2227  C4A DPPCX 108      -3.300 405.400  72.400  0.00  0.00            
ATOM   2228  C1B DPPCX 108       3.700 412.000  63.600  0.00  0.00            
ATOM   2229  C2B DPPCX 108       4.300 411.800  67.400  0.00  0.00            
ATOM   2230  C3B DPPCX 108       3.500 412.300  72.100  0.00  0.00            
ATOM   2231  C4B DPPCX 108       5.100 410.900  75.700  0.00  0.00            
ATOM   2232  NC3 DPPCX 109     411.300  71.600  10.800  0.00  0.00            
ATOM   2233  PO4 DPPCX 109     415.800  71.900  13.100  0.00  0.00            
ATOM   2234  GL1 DPPCX 109     417.200  71.000  17.300  0.00  0.00            
ATOM   2235  GL2 DPPCX 109     414.700  69.800  17.600  0.00  0.00            
ATOM   2236  C1A DPPCX 109     418.500  70.200  21.700  0.00  0.00            
ATOM   2237  C2A DPPCX 109     420.500  70.200  25.500  0.00  0.00            
ATOM   2238  C3A DPPCX 109     421.500  71.600  30.300  0.00  0.00            
ATOM   2239  C4A DPPCX 109     423.300  72.400  33.700  0.00  0.00            
ATOM   2240  C1B DPPCX 109     413.900  68.800  21.800  0.00  0.00            
ATOM   2241  C2B DPPCX 109     413.800  67.600  26.100  0.00  0.00            
ATOM   2242  C3B DPPCX 109     413.200  67.500  30.600  0.00  0.00            
ATOM   2243  C4B DPPCX 109     416.100  65.100  33.000  0.00  0.00            
ATOM   2244  NC3 DPPCX 110     254.700 487.800 117.300  0.00  0.00            
ATOM   2245  PO4 DPPCX 110     256.000 492.300 115.800  0.00  0.00            
ATOM   2246  GL1 DPPCX 110     257.400 488.500 113.000  0.00  0.00            
ATOM   2247  GL2 DPPCX 110     260.000 490.700 111.900  0.00  0.00            
ATOM   2248  C1A DPPCX 110     256.300 488.200 108.800  0.00  0.00            
ATOM   2249  C2A DPPCX 110     255.300 488.500 104.500  0.00  0.00            
ATOM   2250  C3A DPPCX 110     255.400 487.600 100.400  0.00  0.00            
ATOM   2251  C4A DPPCX 110     254.300 486.600  96.000  0.00  0.00            
ATOM   2252  C1B DPPCX 110     259.700 491.600 107.600  0.00  0.00            
ATOM   2253  C2B DPPCX 110     259.900 492.200 104.500  0.00  0.00            
ATOM   2254  C3B DPPCX 110     259.800 492.800  99.400  0.00  0.00            
ATOM   2255  C4B DPPCX 110     258.200 491.200  96.200  0.00  0.00            
ATOM   2256  NC3 DPPCX 111      44.400 122.400  18.700  0.00  0.00            
ATOM   2257  PO4 DPPCX 111      39.600 121.100  17.800  0.00  0.00            
ATOM   2258  GL1 DPPCX 111      40.200 118.900  22.000  0.00  0.00            
ATOM   2259  GL2 DPPCX 111      37.200 120.200  22.700  0.00  0.00            
ATOM   2260  C1A DPPCX 111      42.200 117.400  25.800  0.00  0.00            
ATOM   2261  C2A DPPCX 111      42.700 115.900  28.700  0.00  0.00            
ATOM   2262  C3A DPPCX 111      41.800 115.500  32.500  0.00  0.00            
ATOM   2263  C4A DPPCX 111      41.100 115.000  37.200  0.00  0.00            
ATOM   2264  C1B DPPCX 111      39.000 120.200  27.300  0.00  0.00            
ATOM   2265  C2B DPPCX 111      39.500 119.500  30.700  0.00  0.00            
ATOM   2266  C3B DPPCX 111      38.200 118.600  34.700  0.00  0.00            
ATOM   2267  C4B DPPCX 111      37.500 119.300  38.800  0.00  0.00            
ATOM   2268  NC3 DPPCX 112     420.800 181.100  74.200  0.00  0.00            
ATOM   2269  PO4 DPPCX 112     417.600 177.700  75.000  0.00  0.00            
ATOM   2270  GL1 DPPCX 112     415.300 180.700  73.800  0.00  0.00            
ATOM   2271  GL2 DPPCX 112     412.600 183.100  73.700  0.00  0.00            
ATOM   2272  C1A DPPCX 112     412.800 179.500  70.500  0.00  0.00            
ATOM   2273  C2A DPPCX 112     411.200 182.500  68.100  0.00  0.00            
ATOM   2274  C3A DPPCX 112     409.300 182.400  64.800  0.00  0.00            
ATOM   2275  C4A DPPCX 112     410.300 182.900  60.800  0.00  0.00            
ATOM   2276  C1B DPPCX 112     408.700 182.300  71.900  0.00  0.00            
ATOM   2277  C2B DPPCX 112     405.800 183.200  68.400  0.00  0.00            
ATOM   2278  C3B DPPCX 112     404.400 182.800  64.600  0.00  0.00            
ATOM   2279  C4B DPPCX 112     405.700 184.700  61.500  0.00  0.00            
ATOM   2280  NC3 DPPCX 113     -14.000 464.800 114.700  0.00  0.00            
ATOM   2281  PO4 DPPCX 113     -12.900 460.600 115.100  0.00  0.00            
ATOM   2282  GL1 DPPCX 113     -15.600 460.900 111.800  0.00  0.00            
ATOM   2283  GL2 DPPCX 113     -17.700 458.200 110.700  0.00  0.00            
ATOM   2284  C1A DPPCX 113     -17.600 462.300 107.100  0.00  0.00            
ATOM   2285  C2A DPPCX 113     -19.700 463.400 104.000  0.00  0.00            
ATOM   2286  C3A DPPCX 113     -19.900 465.200  99.800  0.00  0.00            
ATOM   2287  C4A DPPCX 113     -19.800 464.700  95.700  0.00  0.00            
ATOM   2288  C1B DPPCX 113     -20.300 457.700 106.600  0.00  0.00            
ATOM   2289  C2B DPPCX 113     -21.800 457.000 102.400  0.00  0.00            
ATOM   2290  C3B DPPCX 113     -20.700 460.000  99.600  0.00  0.00            
ATOM   2291  C4B DPPCX 113     -21.600 459.300  95.200  0.00  0.00            
ATOM   2292  NC3 DPPCX 114     285.200 252.600  92.300  0.00  0.00            
ATOM   2293  PO4 DPPCX 114     283.100 249.000  92.000  0.00  0.00            
ATOM   2294  GL1 DPPCX 114     282.200 248.300  88.300  0.00  0.00            
ATOM   2295  GL2 DPPCX 114     279.100 246.500  87.800  0.00  0.00            
ATOM   2296  C1A DPPCX 114     281.000 247.500  83.500  0.00  0.00            
ATOM   2297  C2A DPPCX 114     281.400 248.300  79.000  0.00  0.00            
ATOM   2298  C3A DPPCX 114     281.600 248.300  74.600  0.00  0.00            
ATOM   2299  C4A DPPCX 114     282.700 246.200  70.700  0.00  0.00            
ATOM   2300  C1B DPPCX 114     276.200 246.900  85.800  0.00  0.00            
ATOM   2301  C2B DPPCX 114     276.200 247.800  82.300  0.00  0.00            
ATOM   2302  C3B DPPCX 114     276.800 246.700  78.700  0.00  0.00            
ATOM   2303  C4B DPPCX 114     277.000 245.500  74.400  0.00  0.00            
ATOM   2304  NC3 DPPCX 115     340.300 158.100  78.300  0.00  0.00            
ATOM   2305  PO4 DPPCX 115     344.400 156.700  77.000  0.00  0.00            
ATOM   2306  GL1 DPPCX 115     343.200 157.100  71.800  0.00  0.00            
ATOM   2307  GL2 DPPCX 115     340.500 159.600  73.200  0.00  0.00            
ATOM   2308  C1A DPPCX 115     342.700 157.700  68.300  0.00  0.00            
ATOM   2309  C2A DPPCX 115     343.400 158.000  64.600  0.00  0.00            
ATOM   2310  C3A DPPCX 115     343.400 157.900  60.200  0.00  0.00            
ATOM   2311  C4A DPPCX 115     343.300 157.700  55.700  0.00  0.00            
ATOM   2312  C1B DPPCX 115     341.900 162.000  69.700  0.00  0.00            
ATOM   2313  C2B DPPCX 115     341.300 162.200  65.800  0.00  0.00            
ATOM   2314  C3B DPPCX 115     341.500 164.200  61.400  0.00  0.00            
ATOM   2315  C4B DPPCX 115     341.700 167.000  57.500  0.00  0.00            
ATOM   2316  NC3 DPPCX 116     138.900 422.700  67.800  0.00  0.00            
ATOM   2317  PO4 DPPCX 116     142.400 425.200  67.800  0.00  0.00            
ATOM   2318  GL1 DPPCX 116     138.800 426.000  71.000  0.00  0.00            
ATOM   2319  GL2 DPPCX 116     138.100 424.200  73.000  0.00  0.00            
ATOM   2320  C1A DPPCX 116     137.600 429.000  72.800  0.00  0.00            
ATOM   2321  C2A DPPCX 116     139.100 429.500  75.800  0.00  0.00            
ATOM   2322  C3A DPPCX 116     138.900 429.300  80.000  0.00  0.00            
ATOM   2323  C4A DPPCX 116     139.200 429.500  83.600  0.00  0.00            
ATOM   2324  C1B DPPCX 116     138.000 424.700  76.600  0.00  0.00            
ATOM   2325  C2B DPPCX 116     139.000 424.500  81.500  0.00  0.00            
ATOM   2326  C3B DPPCX 116     139.800 425.000  86.100  0.00  0.00            
ATOM   2327  C4B DPPCX 116     142.600 423.400  89.500  0.00  0.00            
ATOM   2328  NC3 DPPCX 117      43.300 417.600  58.100  0.00  0.00            
ATOM   2329  PO4 DPPCX 117      46.700 415.500  57.100  0.00  0.00            
ATOM   2330  GL1 DPPCX 117      47.600 416.000  61.700  0.00  0.00            
ATOM   2331  GL2 DPPCX 117      49.200 417.900  63.200  0.00  0.00            
ATOM   2332  C1A DPPCX 117      46.700 413.400  64.300  0.00  0.00            
ATOM   2333  C2A DPPCX 117      45.300 411.900  68.600  0.00  0.00            
ATOM   2334  C3A DPPCX 117      44.800 411.800  73.600  0.00  0.00            
ATOM   2335  C4A DPPCX 117      45.000 411.300  78.300  0.00  0.00            
ATOM   2336  C1B DPPCX 117      48.300 416.400  67.500  0.00  0.00            
ATOM   2337  C2B DPPCX 117      47.700 416.400  71.900  0.00  0.00            
ATOM   2338  C3B DPPCX 117      47.400 415.700  76.300  0.00  0.00            
ATOM   2339  C4B DPPCX 117      46.000 415.800  79.800  0.00  0.00            
ATOM   2340  NC3 DPPCX 118      17.800 372.300  46.200  0.00  0.00            
ATOM   2341  PO4 DPPCX 118      19.200 376.200  49.200  0.00  0.00            
ATOM   2342  GL1 DPPCX 118      18.400 374.600  53.400  0.00  0.00            
ATOM   2343  GL2 DPPCX 118      16.900 376.800  55.600  0.00  0.00            
ATOM   2344  C1A DPPCX 118      19.900 372.500  57.600  0.00  0.00            
ATOM   2345  C2A DPPCX 118      21.000 371.100  62.200  0.00  0.00            
ATOM   2346  C3A DPPCX 118      20.000 368.900  66.500  0.00  0.00            
ATOM   2347  C4A DPPCX 118      21.900 368.800  70.200  0.00  0.00            
ATOM   2348  C1B DPPCX 118      17.400 375.600  59.900  0.00  0.00            
ATOM   2349  C2B DPPCX 118      17.100 374.900  64.000  0.00  0.00            
ATOM   2350  C3B DPPCX 118      18.900 374.300  68.500  0.00  0.00            
ATOM   2351  C4B DPPCX 118      22.100 373.900  70.700  0.00  0.00            
ATOM   2352  NC3 DPPCX 119     102.600 389.100 111.600  0.00  0.00            
ATOM   2353  PO4 DPPCX 119     104.400 392.700 109.700  0.00  0.00            
ATOM   2354  GL1 DPPCX 119     106.000 392.400 106.000  0.00  0.00            
ATOM   2355  GL2 DPPCX 119     108.900 394.800 104.600  0.00  0.00            
ATOM   2356  C1A DPPCX 119     105.500 391.400 101.500  0.00  0.00            
ATOM   2357  C2A DPPCX 119     105.800 391.200  96.700  0.00  0.00            
ATOM   2358  C3A DPPCX 119     103.600 389.600  92.600  0.00  0.00            
ATOM   2359  C4A DPPCX 119     100.700 390.200  88.500  0.00  0.00            
ATOM   2360  C1B DPPCX 119     109.500 395.100 100.800  0.00  0.00            
ATOM   2361  C2B DPPCX 119     108.600 395.300  97.100  0.00  0.00            
ATOM   2362  C3B DPPCX 119     108.900 395.500  93.700  0.00  0.00            
ATOM   2363  C4B DPPCX 119     105.700 394.900  89.800  0.00  0.00            
ATOM   2364  NC3 DPPCX 120     325.900 541.600 125.600  0.00  0.00            
ATOM   2365  PO4 DPPCX 120     326.800 537.200 122.900  0.00  0.00            
ATOM   2366  GL1 DPPCX 120     328.600 536.300 119.400  0.00  0.00            
ATOM   2367  GL2 DPPCX 120     331.500 535.100 119.400  0.00  0.00            
ATOM   2368  C1A DPPCX 120     328.000 537.400 114.700  0.00  0.00            
ATOM   2369  C2A DPPCX 120     329.600 539.100 110.800  0.00  0.00            
ATOM   2370  C3A DPPCX 120     330.400 538.800 107.100  0.00  0.00            
ATOM   2371  C4A DPPCX 120     331.000 537.500 103.000  0.00  0.00            
ATOM   2372  C1B DPPCX 120     330.700 532.400 115.800  0.00  0.00            
ATOM   2373  C2B DPPCX 120     331.800 533.200 112.000  0.00  0.00            
ATOM   2374  C3B DPPCX 120     330.800 534.000 108.100  0.00  0.00            
ATOM   2375  C4B DPPCX 120     329.100 532.900 104.400  0.00  0.00            
ATOM   2376  NC3 DPPCX 121     252.800 407.500 103.300  0.00  0.00            
ATOM   2377  PO4 DPPCX 121     250.000 405.400 101.300  0.00  0.00            
ATOM   2378  GL1 DPPCX 121     251.000 407.700  98.300  0.00  0.00            
ATOM   2379  GL2 DPPCX 121     254.200 407.300  97.400  0.00  0.00            
ATOM   2380  C1A DPPCX 121     249.800 408.900  95.500  0.00  0.00            
ATOM   2381  C2A DPPCX 121     251.600 409.000  91.500  0.00  0.00            
ATOM   2382  C3A DPPCX 121     251.400 407.500  87.300  0.00  0.00            
ATOM   2383  C4A DPPCX 121     251.100 405.500  83.800  0.00  0.00            
ATOM   2384  C1B DPPCX 121     256.300 407.300  93.100  0.00  0.00            
ATOM   2385  C2B DPPCX 121     255.600 406.100  89.300  0.00  0.00            
ATOM   2386  C3B DPPCX 121     255.600 406.500  84.800  0.00  0.00            
ATOM   2387  C4B DPPCX 121     256.000 407.700  80.900  0.00  0.00            
ATOM   2388  NC3 DPPCX 122      53.100 360.600  93.900  0.00  0.00            
ATOM   2389  PO4 DPPCX 122      48.700 361.000  95.200  0.00  0.00            
ATOM   2390  GL1 DPPCX 122      50.200 358.800  90.600  0.00  0.00            
ATOM   2391  GL2 DPPCX 122      50.700 357.200  88.000  0.00  0.00            
ATOM   2392  C1A DPPCX 122      51.600 361.500  86.500  0.00  0.00            
ATOM   2393  C2A DPPCX 122      51.500 363.100  82.700  0.00  0.00            
ATOM   2394  C3A DPPCX 122      51.900 363.600  78.400  0.00  0.00            
ATOM   2395  C4A DPPCX 122      52.300 362.300  73.700  0.00  0.00            
ATOM   2396  C1B DPPCX 122      48.600 358.500  84.300  0.00  0.00            
ATOM   2397  C2B DPPCX 122      48.400 359.700  79.900  0.00  0.00            
ATOM   2398  C3B DPPCX 122      49.400 359.200  75.500  0.00  0.00            
ATOM   2399  C4B DPPCX 122      49.100 360.800  70.500  0.00  0.00            
ATOM   2400  NC3 DPPCX 123      56.300 320.800  36.600  0.00  0.00            
ATOM   2401  PO4 DPPCX 123      54.600 319.300  40.700  0.00  0.00            
ATOM   2402  GL1 DPPCX 123      52.300 318.900  45.100  0.00  0.00            
ATOM   2403  GL2 DPPCX 123      50.700 316.200  46.200  0.00  0.00            
ATOM   2404  C1A DPPCX 123      52.200 319.400  49.500  0.00  0.00            
ATOM   2405  C2A DPPCX 123      53.700 318.800  53.700  0.00  0.00            
ATOM   2406  C3A DPPCX 123      52.900 319.000  57.600  0.00  0.00            
ATOM   2407  C4A DPPCX 123      53.400 318.300  62.700  0.00  0.00            
ATOM   2408  C1B DPPCX 123      53.600 313.900  47.700  0.00  0.00            
ATOM   2409  C2B DPPCX 123      54.100 314.400  51.400  0.00  0.00            
ATOM   2410  C3B DPPCX 123      54.000 314.300  55.700  0.00  0.00            
ATOM   2411  C4B DPPCX 123      53.600 312.900  60.400  0.00  0.00            
ATOM   2412  NC3 DPPCX 124     225.300 506.600  76.500  0.00  0.00            
ATOM   2413  PO4 DPPCX 124     225.200 511.100  77.100  0.00  0.00            
ATOM   2414  GL1 DPPCX 124     228.800 512.100  79.600  0.00  0.00            
ATOM   2415  GL2 DPPCX 124     232.200 514.100  79.500  0.00  0.00            
ATOM   2416  C1A DPPCX 124     229.400 512.300  84.500  0.00  0.00            
ATOM   2417  C2A DPPCX 124     230.800 511.800  88.400  0.00  0.00            
ATOM   2418  C3A DPPCX 124     231.000 511.400  92.700  0.00  0.00            
ATOM   2419  C4A DPPCX 124     230.800 510.200  96.900  0.00  0.00            
ATOM   2420  C1B DPPCX 124     234.800 515.200  83.200  0.00  0.00            
ATOM   2421  C2B DPPCX 124     235.500 514.100  86.700  0.00  0.00            
ATOM   2422  C3B DPPCX 124     236.200 512.200  90.900  0.00  0.00            
ATOM   2423  C4B DPPCX 124     235.600 512.400  95.500  0.00  0.00            
ATOM   2424  NC3 DPPCX 125      13.500 257.800  41.400  0.00  0.00            
ATOM   2425  PO4 DPPCX 125      18.500 257.600  40.600  0.00  0.00            
ATOM   2426  GL1 DPPCX 125      22.500 256.700  41.600  0.00  0.00            
ATOM   2427  GL2 DPPCX 125      23.900 259.700  44.200  0.00  0.00            
ATOM   2428  C1A DPPCX 125      23.900 255.100  45.500  0.00  0.00            
ATOM   2429  C2A DPPCX 125      24.300 254.600  50.400  0.00  0.00            
ATOM   2430  C3A DPPCX 125      24.700 255.600  54.500  0.00  0.00            
ATOM   2431  C4A DPPCX 125      26.700 253.500  56.600  0.00  0.00            
ATOM   2432  C1B DPPCX 125      23.000 259.200  48.000  0.00  0.00            
ATOM   2433  C2B DPPCX 125      21.400 260.000  51.300  0.00  0.00            
ATOM   2434  C3B DPPCX 125      20.500 259.600  55.600  0.00  0.00            
ATOM   2435  C4B DPPCX 125      21.500 258.800  59.900  0.00  0.00            
ATOM   2436  NC3 DPPCX 126     427.100 121.700  22.600  0.00  0.00            
ATOM   2437  PO4 DPPCX 126     424.800 119.300  22.200  0.00  0.00            
ATOM   2438  GL1 DPPCX 126     423.800 115.400  24.500  0.00  0.00            
ATOM   2439  GL2 DPPCX 126     425.900 112.400  23.100  0.00  0.00            
ATOM   2440  C1A DPPCX 126     424.400 113.000  28.600  0.00  0.00            
ATOM   2441  C2A DPPCX 126     423.200 112.100  33.700  0.00  0.00            
ATOM   2442  C3A DPPCX 126     421.500 110.200  36.400  0.00  0.00            
ATOM   2443  C4A DPPCX 126     421.000 108.500  40.400  0.00  0.00            
ATOM   2444  C1B DPPCX 126     423.600 109.500  24.700  0.00  0.00            
ATOM   2445  C2B DPPCX 126     421.700 109.000  28.200  0.00  0.00            
ATOM   2446  C3B DPPCX 126     422.700 107.400  31.800  0.00  0.00            
ATOM   2447  C4B DPPCX 126     423.200 105.600  35.600  0.00  0.00            
ATOM   2448  NC3 DPPCX 127     295.000 360.800  51.700  0.00  0.00            
ATOM   2449  PO4 DPPCX 127     293.100 364.000  55.200  0.00  0.00            
ATOM   2450  GL1 DPPCX 127     294.700 364.600  59.000  0.00  0.00            
ATOM   2451  GL2 DPPCX 127     297.700 365.800  59.600  0.00  0.00            
ATOM   2452  C1A DPPCX 127     293.500 363.000  62.800  0.00  0.00            
ATOM   2453  C2A DPPCX 127     292.700 362.100  67.000  0.00  0.00            
ATOM   2454  C3A DPPCX 127     293.300 361.600  71.200  0.00  0.00            
ATOM   2455  C4A DPPCX 127     293.100 361.700  75.500  0.00  0.00            
ATOM   2456  C1B DPPCX 127     296.400 366.900  63.600  0.00  0.00            
ATOM   2457  C2B DPPCX 127     294.600 367.100  67.600  0.00  0.00            
ATOM   2458  C3B DPPCX 127     295.200 366.800  72.300  0.00  0.00            
ATOM   2459  C4B DPPCX 127     295.200 366.500  77.300  0.00  0.00            
ATOM   2460  NC3 DPPCX 128     270.900 321.200  54.900  0.00  0.00            
ATOM   2461  PO4 DPPCX 128     266.900 320.200  54.500  0.00  0.00            
ATOM   2462  GL1 DPPCX 128     268.800 320.200  59.300  0.00  0.00            
ATOM   2463  GL2 DPPCX 128     268.500 316.600  60.300  0.00  0.00            
ATOM   2464  C1A DPPCX 128     270.200 319.800  63.700  0.00  0.00            
ATOM   2465  C2A DPPCX 128     269.800 317.800  67.100  0.00  0.00            
ATOM   2466  C3A DPPCX 128     269.100 316.900  70.800  0.00  0.00            
ATOM   2467  C4A DPPCX 128     265.700 315.900  73.100  0.00  0.00            
ATOM   2468  C1B DPPCX 128     270.400 314.300  62.700  0.00  0.00            
ATOM   2469  C2B DPPCX 128     270.600 312.000  67.100  0.00  0.00            
ATOM   2470  C3B DPPCX 128     269.500 310.500  70.300  0.00  0.00            
ATOM   2471  C4B DPPCX 128     268.800 307.500  74.200  0.00  0.00            
ATOM   2472  NC3 DPPCX 129     297.500  78.800  61.900  0.00  0.00            
ATOM   2473  PO4 DPPCX 129     295.000  83.100  61.500  0.00  0.00            
ATOM   2474  GL1 DPPCX 129     296.900  80.700  57.300  0.00  0.00            
ATOM   2475  GL2 DPPCX 129     297.700  77.000  56.500  0.00  0.00            
ATOM   2476  C1A DPPCX 129     297.100  83.700  53.500  0.00  0.00            
ATOM   2477  C2A DPPCX 129     296.500  85.200  48.700  0.00  0.00            
ATOM   2478  C3A DPPCX 129     295.900  85.100  45.300  0.00  0.00            
ATOM   2479  C4A DPPCX 129     296.300  83.900  42.000  0.00  0.00            
ATOM   2480  C1B DPPCX 129     297.400  78.200  52.800  0.00  0.00            
ATOM   2481  C2B DPPCX 129     297.100  79.700  48.400  0.00  0.00            
ATOM   2482  C3B DPPCX 129     296.500  79.600  43.800  0.00  0.00            
ATOM   2483  C4B DPPCX 129     300.800  78.800  40.900  0.00  0.00            
ATOM   2484  NC3 DPPCX 130     430.200  59.200  63.100  0.00  0.00            
ATOM   2485  PO4 DPPCX 130     426.100  57.100  60.400  0.00  0.00            
ATOM   2486  GL1 DPPCX 130     426.100  57.100  56.300  0.00  0.00            
ATOM   2487  GL2 DPPCX 130     428.400  57.900  54.100  0.00  0.00            
ATOM   2488  C1A DPPCX 130     424.500  59.600  52.100  0.00  0.00            
ATOM   2489  C2A DPPCX 130     425.000  62.100  48.000  0.00  0.00            
ATOM   2490  C3A DPPCX 130     425.500  61.500  43.100  0.00  0.00            
ATOM   2491  C4A DPPCX 130     423.800  62.600  40.000  0.00  0.00            
ATOM   2492  C1B DPPCX 130     429.100  56.500  48.900  0.00  0.00            
ATOM   2493  C2B DPPCX 130     428.000  56.200  45.200  0.00  0.00            
ATOM   2494  C3B DPPCX 130     427.800  56.600  41.300  0.00  0.00            
ATOM   2495  C4B DPPCX 130     427.400  59.600  37.600  0.00  0.00            
ATOM   2496  NC3 DPPCX 131     210.800 304.000  88.100  0.00  0.00            
ATOM   2497  PO4 DPPCX 131     213.100 306.100  90.200  0.00  0.00            
ATOM   2498  GL1 DPPCX 131     216.600 306.500  87.800  0.00  0.00            
ATOM   2499  GL2 DPPCX 131     216.400 304.100  85.100  0.00  0.00            
ATOM   2500  C1A DPPCX 131     218.600 310.500  87.200  0.00  0.00            
ATOM   2501  C2A DPPCX 131     220.200 314.800  85.000  0.00  0.00            
ATOM   2502  C3A DPPCX 131     222.000 316.400  81.400  0.00  0.00            
ATOM   2503  C4A DPPCX 131     222.700 320.300  80.000  0.00  0.00            
ATOM   2504  C1B DPPCX 131     216.800 306.400  82.600  0.00  0.00            
ATOM   2505  C2B DPPCX 131     220.500 304.900  80.200  0.00  0.00            
ATOM   2506  C3B DPPCX 131     225.500 306.100  80.100  0.00  0.00            
ATOM   2507  C4B DPPCX 131     230.100 307.300  79.700  0.00  0.00            
ATOM   2508  NC3 DPPCX 132     279.700 440.700  65.200  0.00  0.00            
ATOM   2509  PO4 DPPCX 132     277.500 444.400  63.400  0.00  0.00            
ATOM   2510  GL1 DPPCX 132     278.400 443.800  68.500  0.00  0.00            
ATOM   2511  GL2 DPPCX 132     280.800 445.500  69.700  0.00  0.00            
ATOM   2512  C1A DPPCX 132     276.000 444.000  73.200  0.00  0.00            
ATOM   2513  C2A DPPCX 132     275.900 443.600  77.200  0.00  0.00            
ATOM   2514  C3A DPPCX 132     276.400 441.900  80.800  0.00  0.00            
ATOM   2515  C4A DPPCX 132     278.000 439.300  83.800  0.00  0.00            
ATOM   2516  C1B DPPCX 132     280.300 446.400  73.100  0.00  0.00            
ATOM   2517  C2B DPPCX 132     280.200 445.800  76.400  0.00  0.00            
ATOM   2518  C3B DPPCX 132     281.000 443.500  80.900  0.00  0.00            
ATOM   2519  C4B DPPCX 132     281.700 442.800  84.800  0.00  0.00            
ATOM   2520  NC3 DPPCX 133      84.300 408.700  56.800  0.00  0.00            
ATOM   2521  PO4 DPPCX 133      84.200 407.500  61.000  0.00  0.00            
ATOM   2522  GL1 DPPCX 133      86.500 404.600  64.900  0.00  0.00            
ATOM   2523  GL2 DPPCX 133      83.200 402.900  65.500  0.00  0.00            
ATOM   2524  C1A DPPCX 133      85.300 406.900  68.500  0.00  0.00            
ATOM   2525  C2A DPPCX 133      83.600 406.500  72.800  0.00  0.00            
ATOM   2526  C3A DPPCX 133      82.900 405.600  77.200  0.00  0.00            
ATOM   2527  C4A DPPCX 133      80.000 404.300  81.300  0.00  0.00            
ATOM   2528  C1B DPPCX 133      84.000 401.800  70.100  0.00  0.00            
ATOM   2529  C2B DPPCX 133      82.200 400.600  73.700  0.00  0.00            
ATOM   2530  C3B DPPCX 133      81.000 400.500  77.900  0.00  0.00            
ATOM   2531  C4B DPPCX 133      82.700 399.900  82.200  0.00  0.00            
ATOM   2532  NC3 DPPCX 134     308.200  36.700  52.800  0.00  0.00            
ATOM   2533  PO4 DPPCX 134     312.500  34.700  50.500  0.00  0.00            
ATOM   2534  GL1 DPPCX 134     311.000  37.700  47.600  0.00  0.00            
ATOM   2535  GL2 DPPCX 134     309.000  35.300  46.800  0.00  0.00            
ATOM   2536  C1A DPPCX 134     312.400  38.500  44.000  0.00  0.00            
ATOM   2537  C2A DPPCX 134     312.000  40.300  39.700  0.00  0.00            
ATOM   2538  C3A DPPCX 134     311.000  39.100  36.100  0.00  0.00            
ATOM   2539  C4A DPPCX 134     309.500  39.800  32.800  0.00  0.00            
ATOM   2540  C1B DPPCX 134     307.000  37.900  44.100  0.00  0.00            
ATOM   2541  C2B DPPCX 134     307.200  38.600  40.300  0.00  0.00            
ATOM   2542  C3B DPPCX 134     306.700  41.400  36.600  0.00  0.00            
ATOM   2543  C4B DPPCX 134     306.700  44.500  33.200  0.00  0.00            
ATOM   2544  NC3 DPPCX 135     348.400 376.600 107.800  0.00  0.00            
ATOM   2545  PO4 DPPCX 135     346.300 376.000 103.800  0.00  0.00            
ATOM   2546  GL1 DPPCX 135     346.300 375.900  99.000  0.00  0.00            
ATOM   2547  GL2 DPPCX 135     344.400 372.800  98.900  0.00  0.00            
ATOM   2548  C1A DPPCX 135     348.500 375.800  94.300  0.00  0.00            
ATOM   2549  C2A DPPCX 135     350.800 378.000  91.000  0.00  0.00            
ATOM   2550  C3A DPPCX 135     351.400 377.900  87.000  0.00  0.00            
ATOM   2551  C4A DPPCX 135     354.100 378.900  84.000  0.00  0.00            
ATOM   2552  C1B DPPCX 135     344.800 372.600  94.000  0.00  0.00            
ATOM   2553  C2B DPPCX 135     348.700 372.800  89.900  0.00  0.00            
ATOM   2554  C3B DPPCX 135     350.800 371.500  86.100  0.00  0.00            
ATOM   2555  C4B DPPCX 135     354.500 372.500  83.400  0.00  0.00            
ATOM   2556  NC3 DPPCX 136     152.500 488.700 120.500  0.00  0.00            
ATOM   2557  PO4 DPPCX 136     152.900 492.600 117.900  0.00  0.00            
ATOM   2558  GL1 DPPCX 136     156.300 493.400 115.100  0.00  0.00            
ATOM   2559  GL2 DPPCX 136     158.200 491.500 113.400  0.00  0.00            
ATOM   2560  C1A DPPCX 136     154.500 496.600 111.600  0.00  0.00            
ATOM   2561  C2A DPPCX 136     154.800 498.700 108.000  0.00  0.00            
ATOM   2562  C3A DPPCX 136     153.900 498.800 103.800  0.00  0.00            
ATOM   2563  C4A DPPCX 136     154.200 499.400  99.700  0.00  0.00            
ATOM   2564  C1B DPPCX 136     158.000 493.600 109.600  0.00  0.00            
ATOM   2565  C2B DPPCX 136     157.100 494.200 106.000  0.00  0.00            
ATOM   2566  C3B DPPCX 136     157.000 495.300 101.200  0.00  0.00            
ATOM   2567  C4B DPPCX 136     156.300 494.600  96.500  0.00  0.00            
ATOM   2568  NC3 DPPCX 137     302.800 506.000 122.100  0.00  0.00            
ATOM   2569  PO4 DPPCX 137     303.300 508.900 123.300  0.00  0.00            
ATOM   2570  GL1 DPPCX 137     302.900 509.100 118.600  0.00  0.00            
ATOM   2571  GL2 DPPCX 137     300.900 506.700 117.300  0.00  0.00            
ATOM   2572  C1A DPPCX 137     303.500 510.800 115.100  0.00  0.00            
ATOM   2573  C2A DPPCX 137     301.800 511.200 110.700  0.00  0.00            
ATOM   2574  C3A DPPCX 137     301.900 511.900 106.200  0.00  0.00            
ATOM   2575  C4A DPPCX 137     302.200 512.200 101.500  0.00  0.00            
ATOM   2576  C1B DPPCX 137     302.100 506.700 112.400  0.00  0.00            
ATOM   2577  C2B DPPCX 137     302.300 507.000 107.800  0.00  0.00            
ATOM   2578  C3B DPPCX 137     302.800 507.900 103.300  0.00  0.00            
ATOM   2579  C4B DPPCX 137     302.400 506.900  99.800  0.00  0.00            
ATOM   2580  NC3 DPPCX 138     226.200 114.400  20.800  0.00  0.00            
ATOM   2581  PO4 DPPCX 138     226.300 118.300  22.800  0.00  0.00            
ATOM   2582  GL1 DPPCX 138     225.000 115.800  25.900  0.00  0.00            
ATOM   2583  GL2 DPPCX 138     222.500 117.100  27.300  0.00  0.00            
ATOM   2584  C1A DPPCX 138     227.500 115.600  28.800  0.00  0.00            
ATOM   2585  C2A DPPCX 138     226.400 114.100  32.200  0.00  0.00            
ATOM   2586  C3A DPPCX 138     226.100 113.600  36.200  0.00  0.00            
ATOM   2587  C4A DPPCX 138     226.500 112.600  40.300  0.00  0.00            
ATOM   2588  C1B DPPCX 138     221.100 115.100  30.600  0.00  0.00            
ATOM   2589  C2B DPPCX 138     221.500 113.000  34.900  0.00  0.00            
ATOM   2590  C3B DPPCX 138     220.900 112.300  38.300  0.00  0.00            
ATOM   2591  C4B DPPCX 138     221.400 111.900  42.700  0.00  0.00            
ATOM   2592  NC3 DPPCX 139      37.000 294.000  43.100  0.00  0.00            
ATOM   2593  PO4 DPPCX 139      33.100 291.300  43.300  0.00  0.00            
ATOM   2594  GL1 DPPCX 139      33.000 291.800  47.800  0.00  0.00            
ATOM   2595  GL2 DPPCX 139      30.100 290.800  47.500  0.00  0.00            
ATOM   2596  C1A DPPCX 139      35.200 291.400  52.200  0.00  0.00            
ATOM   2597  C2A DPPCX 139      34.100 290.100  55.800  0.00  0.00            
ATOM   2598  C3A DPPCX 139      34.000 288.400  59.000  0.00  0.00            
ATOM   2599  C4A DPPCX 139      34.800 288.200  62.600  0.00  0.00            
ATOM   2600  C1B DPPCX 139      30.200 289.500  51.800  0.00  0.00            
ATOM   2601  C2B DPPCX 139      29.800 288.100  55.800  0.00  0.00            
ATOM   2602  C3B DPPCX 139      29.600 286.700  60.600  0.00  0.00            
ATOM   2603  C4B DPPCX 139      27.700 288.400  64.800  0.00  0.00            
ATOM   2604  NC3 DPPCX 140     327.900 291.300  96.600  0.00  0.00            
ATOM   2605  PO4 DPPCX 140     326.000 287.000  94.600  0.00  0.00            
ATOM   2606  GL1 DPPCX 140     325.700 290.800  91.700  0.00  0.00            
ATOM   2607  GL2 DPPCX 140     323.900 293.000  93.300  0.00  0.00            
ATOM   2608  C1A DPPCX 140     323.000 290.300  86.200  0.00  0.00            
ATOM   2609  C2A DPPCX 140     323.800 288.200  81.400  0.00  0.00            
ATOM   2610  C3A DPPCX 140     324.600 287.500  77.700  0.00  0.00            
ATOM   2611  C4A DPPCX 140     327.400 288.500  74.800  0.00  0.00            
ATOM   2612  C1B DPPCX 140     324.800 294.700  88.600  0.00  0.00            
ATOM   2613  C2B DPPCX 140     324.900 294.900  84.400  0.00  0.00            
ATOM   2614  C3B DPPCX 140     325.200 293.400  80.400  0.00  0.00            
ATOM   2615  C4B DPPCX 140     325.600 293.700  76.300  0.00  0.00            
ATOM   2616  NC3 DPPCX 141     227.100  21.500  -1.300  0.00  0.00            
ATOM   2617  PO4 DPPCX 141     223.000  19.100  -2.500  0.00  0.00            
ATOM   2618  GL1 DPPCX 141     223.000  20.200   0.900  0.00  0.00            
ATOM   2619  GL2 DPPCX 141     223.300  18.000   2.700  0.00  0.00            
ATOM   2620  C1A DPPCX 141     223.800  23.200   5.200  0.00  0.00            
ATOM   2621  C2A DPPCX 141     222.400  22.900   9.600  0.00  0.00            
ATOM   2622  C3A DPPCX 141     221.300  22.100  14.700  0.00  0.00            
ATOM   2623  C4A DPPCX 141     219.500  20.000  17.500  0.00  0.00            
ATOM   2624  C1B DPPCX 141     224.300  18.300   7.400  0.00  0.00            
ATOM   2625  C2B DPPCX 141     225.300  17.600  12.700  0.00  0.00            
ATOM   2626  C3B DPPCX 141     224.900  18.500  16.700  0.00  0.00            
ATOM   2627  C4B DPPCX 141     224.900  18.100  21.200  0.00  0.00            
ATOM   2628  NC3 DPPCX 142     179.600  16.400  47.600  0.00  0.00            
ATOM   2629  PO4 DPPCX 142     176.200  18.100  45.500  0.00  0.00            
ATOM   2630  GL1 DPPCX 142     178.200  19.200  42.300  0.00  0.00            
ATOM   2631  GL2 DPPCX 142     181.100  17.500  42.800  0.00  0.00            
ATOM   2632  C1A DPPCX 142     178.800  19.300  37.800  0.00  0.00            
ATOM   2633  C2A DPPCX 142     178.000  19.700  34.000  0.00  0.00            
ATOM   2634  C3A DPPCX 142     178.400  19.900  31.300  0.00  0.00            
ATOM   2635  C4A DPPCX 142     178.000  20.900  27.800  0.00  0.00            
ATOM   2636  C1B DPPCX 142     183.200  15.800  39.200  0.00  0.00            
ATOM   2637  C2B DPPCX 142     183.000  17.500  34.800  0.00  0.00            
ATOM   2638  C3B DPPCX 142     182.900  17.800  31.200  0.00  0.00            
ATOM   2639  C4B DPPCX 142     182.600  18.400  26.500  0.00  0.00            
ATOM   2640  NC3 DPPCX 143     115.700 524.700 126.900  0.00  0.00            
ATOM   2641  PO4 DPPCX 143     115.700 520.900 123.300  0.00  0.00            
ATOM   2642  GL1 DPPCX 143     114.300 522.200 118.000  0.00  0.00            
ATOM   2643  GL2 DPPCX 143     114.900 524.700 117.600  0.00  0.00            
ATOM   2644  C1A DPPCX 143     114.000 522.600 113.200  0.00  0.00            
ATOM   2645  C2A DPPCX 143     112.500 521.200 109.300  0.00  0.00            
ATOM   2646  C3A DPPCX 143     113.100 521.000 105.100  0.00  0.00            
ATOM   2647  C4A DPPCX 143     114.700 519.900 101.200  0.00  0.00            
ATOM   2648  C1B DPPCX 143     114.300 527.400 114.300  0.00  0.00            
ATOM   2649  C2B DPPCX 143     113.000 526.700 110.500  0.00  0.00            
ATOM   2650  C3B DPPCX 143     112.200 525.600 106.900  0.00  0.00            
ATOM   2651  C4B DPPCX 143     112.200 525.400 102.700  0.00  0.00            
ATOM   2652  NC3 DPPCX 144     319.500 439.200  57.200  0.00  0.00            
ATOM   2653  PO4 DPPCX 144     319.200 441.900  60.600  0.00  0.00            
ATOM   2654  GL1 DPPCX 144     320.500 439.900  65.700  0.00  0.00            
ATOM   2655  GL2 DPPCX 144     322.400 436.500  65.500  0.00  0.00            
ATOM   2656  C1A DPPCX 144     319.600 441.000  69.800  0.00  0.00            
ATOM   2657  C2A DPPCX 144     319.900 441.600  73.900  0.00  0.00            
ATOM   2658  C3A DPPCX 144     319.400 441.200  77.300  0.00  0.00            
ATOM   2659  C4A DPPCX 144     317.900 440.100  82.000  0.00  0.00            
ATOM   2660  C1B DPPCX 144     321.700 436.100  68.900  0.00  0.00            
ATOM   2661  C2B DPPCX 144     320.300 436.400  72.200  0.00  0.00            
ATOM   2662  C3B DPPCX 144     320.900 436.200  75.800  0.00  0.00            
ATOM   2663  C4B DPPCX 144     319.300 435.700  79.300  0.00  0.00            
ATOM   2664  NC3 DPPCX 145     246.400 533.300 121.800  0.00  0.00            
ATOM   2665  PO4 DPPCX 145     244.900 528.200 122.600  0.00  0.00            
ATOM   2666  GL1 DPPCX 145     243.300 528.300 118.900  0.00  0.00            
ATOM   2667  GL2 DPPCX 145     241.700 531.300 120.400  0.00  0.00            
ATOM   2668  C1A DPPCX 145     242.600 528.900 114.800  0.00  0.00            
ATOM   2669  C2A DPPCX 145     242.200 530.900 111.400  0.00  0.00            
ATOM   2670  C3A DPPCX 145     241.000 532.700 108.200  0.00  0.00            
ATOM   2671  C4A DPPCX 145     239.500 534.900 104.900  0.00  0.00            
ATOM   2672  C1B DPPCX 145     239.600 532.400 115.500  0.00  0.00            
ATOM   2673  C2B DPPCX 145     236.800 532.100 111.900  0.00  0.00            
ATOM   2674  C3B DPPCX 145     236.600 530.800 107.700  0.00  0.00            
ATOM   2675  C4B DPPCX 145     232.900 530.700 104.000  0.00  0.00            
ATOM   2676  NC3 DPPCX 146      47.600 144.800  68.400  0.00  0.00            
ATOM   2677  PO4 DPPCX 146      46.900 140.600  68.700  0.00  0.00            
ATOM   2678  GL1 DPPCX 146      47.600 141.300  64.200  0.00  0.00            
ATOM   2679  GL2 DPPCX 146      45.200 141.500  62.000  0.00  0.00            
ATOM   2680  C1A DPPCX 146      49.800 144.300  61.500  0.00  0.00            
ATOM   2681  C2A DPPCX 146      50.200 145.100  56.200  0.00  0.00            
ATOM   2682  C3A DPPCX 146      50.200 145.900  52.000  0.00  0.00            
ATOM   2683  C4A DPPCX 146      51.500 148.400  49.000  0.00  0.00            
ATOM   2684  C1B DPPCX 146      45.400 142.100  58.100  0.00  0.00            
ATOM   2685  C2B DPPCX 146      46.300 142.700  53.300  0.00  0.00            
ATOM   2686  C3B DPPCX 146      46.800 143.300  49.400  0.00  0.00            
ATOM   2687  C4B DPPCX 146      45.300 146.700  46.900  0.00  0.00            
ATOM   2688  NC3 DPPCX 147      49.000 449.300 113.600  0.00  0.00            
ATOM   2689  PO4 DPPCX 147      48.500 445.100 112.600  0.00  0.00            
ATOM   2690  GL1 DPPCX 147      49.700 444.400 108.500  0.00  0.00            
ATOM   2691  GL2 DPPCX 147      52.900 443.900 108.000  0.00  0.00            
ATOM   2692  C1A DPPCX 147      48.500 445.000 104.600  0.00  0.00            
ATOM   2693  C2A DPPCX 147      47.800 445.800 100.600  0.00  0.00            
ATOM   2694  C3A DPPCX 147      47.700 445.700  96.300  0.00  0.00            
ATOM   2695  C4A DPPCX 147      48.500 447.400  92.100  0.00  0.00            
ATOM   2696  C1B DPPCX 147      53.100 444.300 103.300  0.00  0.00            
ATOM   2697  C2B DPPCX 147      52.700 445.500  99.000  0.00  0.00            
ATOM   2698  C3B DPPCX 147      53.400 446.400  94.500  0.00  0.00            
ATOM   2699  C4B DPPCX 147      53.600 446.600  90.800  0.00  0.00            
ATOM   2700  NC3 DPPCX 148     266.200  81.500  63.200  0.00  0.00            
ATOM   2701  PO4 DPPCX 148     264.600  85.800  61.300  0.00  0.00            
ATOM   2702  GL1 DPPCX 148     266.200  88.700  59.400  0.00  0.00            
ATOM   2703  GL2 DPPCX 148     268.200  86.600  57.100  0.00  0.00            
ATOM   2704  C1A DPPCX 148     263.500  90.400  56.100  0.00  0.00            
ATOM   2705  C2A DPPCX 148     263.400  91.400  52.700  0.00  0.00            
ATOM   2706  C3A DPPCX 148     264.200  94.300  49.500  0.00  0.00            
ATOM   2707  C4A DPPCX 148     264.200  97.300  46.300  0.00  0.00            
ATOM   2708  C1B DPPCX 148     267.700  89.500  54.300  0.00  0.00            
ATOM   2709  C2B DPPCX 148     268.200  89.900  50.100  0.00  0.00            
ATOM   2710  C3B DPPCX 148     270.100  91.100  46.300  0.00  0.00            
ATOM   2711  C4B DPPCX 148     269.500  92.000  42.300  0.00  0.00            
ATOM   2712  NC3 DPPCX 149     -24.900 497.000 121.200  0.00  0.00            
ATOM   2713  PO4 DPPCX 149     -26.900 500.600 120.100  0.00  0.00            
ATOM   2714  GL1 DPPCX 149     -23.400 498.900 117.100  0.00  0.00            
ATOM   2715  GL2 DPPCX 149     -22.900 496.000 116.500  0.00  0.00            
ATOM   2716  C1A DPPCX 149     -23.200 499.000 112.100  0.00  0.00            
ATOM   2717  C2A DPPCX 149     -22.500 501.100 107.800  0.00  0.00            
ATOM   2718  C3A DPPCX 149     -21.900 500.700 104.300  0.00  0.00            
ATOM   2719  C4A DPPCX 149     -22.300 501.700 100.100  0.00  0.00            
ATOM   2720  C1B DPPCX 149     -20.900 495.000 113.300  0.00  0.00            
ATOM   2721  C2B DPPCX 149     -21.000 495.200 108.600  0.00  0.00            
ATOM   2722  C3B DPPCX 149     -20.200 496.300 104.000  0.00  0.00            
ATOM   2723  C4B DPPCX 149     -21.000 494.200 100.500  0.00  0.00            
ATOM   2724  NC3 DPPCX 150     189.000  46.400   4.200  0.00  0.00            
ATOM   2725  PO4 DPPCX 150     185.600  48.900   4.900  0.00  0.00            
ATOM   2726  GL1 DPPCX 150     186.900  48.200   9.000  0.00  0.00            
ATOM   2727  GL2 DPPCX 150     185.100  50.100  10.600  0.00  0.00            
ATOM   2728  C1A DPPCX 150     187.800  47.400  13.900  0.00  0.00            
ATOM   2729  C2A DPPCX 150     187.000  46.100  17.500  0.00  0.00            
ATOM   2730  C3A DPPCX 150     189.500  46.500  21.200  0.00  0.00            
ATOM   2731  C4A DPPCX 150     189.700  47.000  24.900  0.00  0.00            
ATOM   2732  C1B DPPCX 150     181.900  48.500  13.600  0.00  0.00            
ATOM   2733  C2B DPPCX 150     182.900  49.500  17.600  0.00  0.00            
ATOM   2734  C3B DPPCX 150     185.600  50.600  21.300  0.00  0.00            
ATOM   2735  C4B DPPCX 150     185.000  47.300  24.300  0.00  0.00            
ATOM   2736  NC3 DPPCX 151     149.000 121.400  21.400  0.00  0.00            
ATOM   2737  PO4 DPPCX 151     149.300 125.600  21.400  0.00  0.00            
ATOM   2738  GL1 DPPCX 151     147.000 126.400  25.100  0.00  0.00            
ATOM   2739  GL2 DPPCX 151     144.600 126.600  27.300  0.00  0.00            
ATOM   2740  C1A DPPCX 151     149.500 125.000  29.800  0.00  0.00            
ATOM   2741  C2A DPPCX 151     150.700 122.200  33.200  0.00  0.00            
ATOM   2742  C3A DPPCX 151     153.000 118.200  35.700  0.00  0.00            
ATOM   2743  C4A DPPCX 151     153.000 117.500  40.200  0.00  0.00            
ATOM   2744  C1B DPPCX 151     145.000 123.400  31.400  0.00  0.00            
ATOM   2745  C2B DPPCX 151     145.100 121.200  36.100  0.00  0.00            
ATOM   2746  C3B DPPCX 151     146.800 121.300  40.900  0.00  0.00            
ATOM   2747  C4B DPPCX 151     151.300 121.500  43.700  0.00  0.00            
ATOM   2748  NC3 DPPCX 152     232.900 424.600  62.200  0.00  0.00            
ATOM   2749  PO4 DPPCX 152     238.000 423.300  64.200  0.00  0.00            
ATOM   2750  GL1 DPPCX 152     235.700 425.300  68.200  0.00  0.00            
ATOM   2751  GL2 DPPCX 152     233.600 427.500  66.600  0.00  0.00            
ATOM   2752  C1A DPPCX 152     234.800 424.900  73.000  0.00  0.00            
ATOM   2753  C2A DPPCX 152     234.200 424.600  76.900  0.00  0.00            
ATOM   2754  C3A DPPCX 152     234.100 425.600  81.300  0.00  0.00            
ATOM   2755  C4A DPPCX 152     234.200 426.700  85.800  0.00  0.00            
ATOM   2756  C1B DPPCX 152     233.200 429.400  71.000  0.00  0.00            
ATOM   2757  C2B DPPCX 152     235.400 429.000  75.500  0.00  0.00            
ATOM   2758  C3B DPPCX 152     236.900 429.100  79.300  0.00  0.00            
ATOM   2759  C4B DPPCX 152     238.900 427.300  82.800  0.00  0.00            
ATOM   2760  NC3 DPPCX 153      51.200 157.800  28.200  0.00  0.00            
ATOM   2761  PO4 DPPCX 153      50.700 161.900  28.600  0.00  0.00            
ATOM   2762  GL1 DPPCX 153      51.100 163.900  33.600  0.00  0.00            
ATOM   2763  GL2 DPPCX 153      49.300 164.200  34.800  0.00  0.00            
ATOM   2764  C1A DPPCX 153      52.400 162.200  37.900  0.00  0.00            
ATOM   2765  C2A DPPCX 153      51.900 161.500  42.200  0.00  0.00            
ATOM   2766  C3A DPPCX 153      50.900 162.100  45.800  0.00  0.00            
ATOM   2767  C4A DPPCX 153      51.600 163.800  50.200  0.00  0.00            
ATOM   2768  C1B DPPCX 153      47.300 162.800  38.900  0.00  0.00            
ATOM   2769  C2B DPPCX 153      46.500 162.100  42.800  0.00  0.00            
ATOM   2770  C3B DPPCX 153      44.800 160.500  46.500  0.00  0.00            
ATOM   2771  C4B DPPCX 153      42.200 160.800  49.300  0.00  0.00            
ATOM   2772  NC3 DPPCX 154     314.400 441.100  63.400  0.00  0.00            
ATOM   2773  PO4 DPPCX 154     312.700 446.000  65.000  0.00  0.00            
ATOM   2774  GL1 DPPCX 154     310.700 445.700  68.800  0.00  0.00            
ATOM   2775  GL2 DPPCX 154     308.100 446.700  69.200  0.00  0.00            
ATOM   2776  C1A DPPCX 154     311.000 444.400  72.600  0.00  0.00            
ATOM   2777  C2A DPPCX 154     309.300 444.800  77.000  0.00  0.00            
ATOM   2778  C3A DPPCX 154     308.000 445.700  82.200  0.00  0.00            
ATOM   2779  C4A DPPCX 154     309.300 446.200  86.800  0.00  0.00            
ATOM   2780  C1B DPPCX 154     305.700 445.000  72.900  0.00  0.00            
ATOM   2781  C2B DPPCX 154     305.500 442.200  76.200  0.00  0.00            
ATOM   2782  C3B DPPCX 154     304.800 442.000  79.700  0.00  0.00            
ATOM   2783  C4B DPPCX 154     304.700 440.700  82.800  0.00  0.00            
ATOM   2784  NC3 DPPCX 155     341.200 400.700  61.700  0.00  0.00            
ATOM   2785  PO4 DPPCX 155     342.700 396.800  60.600  0.00  0.00            
ATOM   2786  GL1 DPPCX 155     342.600 396.800  64.800  0.00  0.00            
ATOM   2787  GL2 DPPCX 155     342.900 393.800  64.300  0.00  0.00            
ATOM   2788  C1A DPPCX 155     342.900 397.300  70.100  0.00  0.00            
ATOM   2789  C2A DPPCX 155     342.400 397.000  74.800  0.00  0.00            
ATOM   2790  C3A DPPCX 155     340.200 396.900  78.300  0.00  0.00            
ATOM   2791  C4A DPPCX 155     337.900 398.200  81.400  0.00  0.00            
ATOM   2792  C1B DPPCX 155     343.200 392.000  68.200  0.00  0.00            
ATOM   2793  C2B DPPCX 155     342.400 392.000  72.200  0.00  0.00            
ATOM   2794  C3B DPPCX 155     341.300 392.100  76.500  0.00  0.00            
ATOM   2795  C4B DPPCX 155     339.200 393.100  80.700  0.00  0.00            
ATOM   2796  NC3 DPPCX 156     217.400 482.000 117.300  0.00  0.00            
ATOM   2797  PO4 DPPCX 156     214.700 484.800 115.200  0.00  0.00            
ATOM   2798  GL1 DPPCX 156     213.000 483.800 111.100  0.00  0.00            
ATOM   2799  GL2 DPPCX 156     209.800 483.200 111.700  0.00  0.00            
ATOM   2800  C1A DPPCX 156     212.800 486.100 107.600  0.00  0.00            
ATOM   2801  C2A DPPCX 156     214.100 487.100 103.700  0.00  0.00            
ATOM   2802  C3A DPPCX 156     211.900 487.900  99.200  0.00  0.00            
ATOM   2803  C4A DPPCX 156     209.600 485.600  95.800  0.00  0.00            
ATOM   2804  C1B DPPCX 156     209.200 482.200 107.200  0.00  0.00            
ATOM   2805  C2B DPPCX 156     209.700 483.600 103.300  0.00  0.00            
ATOM   2806  C3B DPPCX 156     210.000 481.500  99.400  0.00  0.00            
ATOM   2807  C4B DPPCX 156     211.300 479.200  96.600  0.00  0.00            
ATOM   2808  NC3 DPPCX 157     237.300 434.700  64.700  0.00  0.00            
ATOM   2809  PO4 DPPCX 157     240.600 434.800  68.100  0.00  0.00            
ATOM   2810  GL1 DPPCX 157     241.900 432.400  72.100  0.00  0.00            
ATOM   2811  GL2 DPPCX 157     245.400 435.600  72.200  0.00  0.00            
ATOM   2812  C1A DPPCX 157     240.500 431.000  75.800  0.00  0.00            
ATOM   2813  C2A DPPCX 157     241.600 431.300  79.800  0.00  0.00            
ATOM   2814  C3A DPPCX 157     242.300 431.500  84.200  0.00  0.00            
ATOM   2815  C4A DPPCX 157     242.300 428.400  86.100  0.00  0.00            
ATOM   2816  C1B DPPCX 157     245.800 433.900  75.600  0.00  0.00            
ATOM   2817  C2B DPPCX 157     246.400 433.000  80.000  0.00  0.00            
ATOM   2818  C3B DPPCX 157     247.200 431.500  85.200  0.00  0.00            
ATOM   2819  C4B DPPCX 157     247.600 433.700  89.000  0.00  0.00            
ATOM   2820  NC3 DPPCX 158     187.000 306.400  54.300  0.00  0.00            
ATOM   2821  PO4 DPPCX 158     185.200 310.200  54.000  0.00  0.00            
ATOM   2822  GL1 DPPCX 158     186.700 309.000  58.400  0.00  0.00            
ATOM   2823  GL2 DPPCX 158     189.200 306.000  59.600  0.00  0.00            
ATOM   2824  C1A DPPCX 158     187.200 309.300  62.700  0.00  0.00            
ATOM   2825  C2A DPPCX 158     188.400 309.300  67.000  0.00  0.00            
ATOM   2826  C3A DPPCX 158     187.200 310.800  70.400  0.00  0.00            
ATOM   2827  C4A DPPCX 158     184.700 313.300  72.700  0.00  0.00            
ATOM   2828  C1B DPPCX 158     188.500 304.800  63.600  0.00  0.00            
ATOM   2829  C2B DPPCX 158     187.700 304.400  68.200  0.00  0.00            
ATOM   2830  C3B DPPCX 158     184.400 306.500  71.700  0.00  0.00            
ATOM   2831  C4B DPPCX 158     181.300 308.200  73.800  0.00  0.00            
ATOM   2832  NC3 DPPCX 159     334.700 334.700 103.300  0.00  0.00            
ATOM   2833  PO4 DPPCX 159     332.100 331.900 102.100  0.00  0.00            
ATOM   2834  GL1 DPPCX 159     331.000 333.000  97.700  0.00  0.00            
ATOM   2835  GL2 DPPCX 159     331.000 330.600  95.000  0.00  0.00            
ATOM   2836  C1A DPPCX 159     333.100 336.000  95.200  0.00  0.00            
ATOM   2837  C2A DPPCX 159     332.700 339.100  91.900  0.00  0.00            
ATOM   2838  C3A DPPCX 159     331.400 342.400  88.500  0.00  0.00            
ATOM   2839  C4A DPPCX 159     332.000 342.400  83.300  0.00  0.00            
ATOM   2840  C1B DPPCX 159     330.400 333.400  91.900  0.00  0.00            
ATOM   2841  C2B DPPCX 159     328.800 333.200  88.900  0.00  0.00            
ATOM   2842  C3B DPPCX 159     329.500 333.900  85.500  0.00  0.00            
ATOM   2843  C4B DPPCX 159     328.100 332.900  80.700  0.00  0.00            
ATOM   2844  NC3 DPPCX 160     249.300 476.200  70.400  0.00  0.00            
ATOM   2845  PO4 DPPCX 160     247.900 474.100  67.700  0.00  0.00            
ATOM   2846  GL1 DPPCX 160     248.900 471.600  72.600  0.00  0.00            
ATOM   2847  GL2 DPPCX 160     250.500 468.700  73.000  0.00  0.00            
ATOM   2848  C1A DPPCX 160     248.300 473.000  76.100  0.00  0.00            
ATOM   2849  C2A DPPCX 160     248.500 473.200  79.700  0.00  0.00            
ATOM   2850  C3A DPPCX 160     248.700 472.200  84.400  0.00  0.00            
ATOM   2851  C4A DPPCX 160     248.400 472.100  87.900  0.00  0.00            
ATOM   2852  C1B DPPCX 160     251.200 468.700  77.600  0.00  0.00            
ATOM   2853  C2B DPPCX 160     251.300 468.500  81.500  0.00  0.00            
ATOM   2854  C3B DPPCX 160     251.500 467.000  85.500  0.00  0.00            
ATOM   2855  C4B DPPCX 160     250.300 465.200  89.300  0.00  0.00            
ATOM   2856  NC3 DPPCX 161     345.600 413.400  58.000  0.00  0.00            
ATOM   2857  PO4 DPPCX 161     343.200 413.200  62.000  0.00  0.00            
ATOM   2858  GL1 DPPCX 161     342.000 409.300  64.200  0.00  0.00            
ATOM   2859  GL2 DPPCX 161     339.100 410.600  64.200  0.00  0.00            
ATOM   2860  C1A DPPCX 161     341.300 407.300  67.600  0.00  0.00            
ATOM   2861  C2A DPPCX 161     338.900 404.600  69.800  0.00  0.00            
ATOM   2862  C3A DPPCX 161     336.800 404.600  73.200  0.00  0.00            
ATOM   2863  C4A DPPCX 161     334.000 404.600  76.500  0.00  0.00            
ATOM   2864  C1B DPPCX 161     338.700 413.000  68.200  0.00  0.00            
ATOM   2865  C2B DPPCX 161     340.000 412.400  71.100  0.00  0.00            
ATOM   2866  C3B DPPCX 161     340.500 409.000  72.000  0.00  0.00            
ATOM   2867  C4B DPPCX 161     340.200 406.200  76.100  0.00  0.00            
ATOM   2868  NC3 DPPCX 162     -39.900 464.600 117.700  0.00  0.00            
ATOM   2869  PO4 DPPCX 162     -40.000 469.200 116.000  0.00  0.00            
ATOM   2870  GL1 DPPCX 162     -43.200 470.900 113.400  0.00  0.00            
ATOM   2871  GL2 DPPCX 162     -40.300 473.900 112.800  0.00  0.00            
ATOM   2872  C1A DPPCX 162     -44.500 471.000 109.000  0.00  0.00            
ATOM   2873  C2A DPPCX 162     -43.100 468.900 105.500  0.00  0.00            
ATOM   2874  C3A DPPCX 162     -39.500 469.100 102.200  0.00  0.00            
ATOM   2875  C4A DPPCX 162     -35.900 468.900  99.600  0.00  0.00            
ATOM   2876  C1B DPPCX 162     -37.200 473.900 109.500  0.00  0.00            
ATOM   2877  C2B DPPCX 162     -37.300 473.600 104.800  0.00  0.00            
ATOM   2878  C3B DPPCX 162     -37.200 474.200 100.100  0.00  0.00            
ATOM   2879  C4B DPPCX 162     -38.900 471.800  96.900  0.00  0.00            
ATOM   2880  NC3 DPPCX 163     168.800 191.700  30.400  0.00  0.00            
ATOM   2881  PO4 DPPCX 163     165.300 188.800  33.000  0.00  0.00            
ATOM   2882  GL1 DPPCX 163     165.900 187.400  36.700  0.00  0.00            
ATOM   2883  GL2 DPPCX 163     164.400 190.400  38.600  0.00  0.00            
ATOM   2884  C1A DPPCX 163     164.900 185.100  40.100  0.00  0.00            
ATOM   2885  C2A DPPCX 163     165.700 182.900  43.900  0.00  0.00            
ATOM   2886  C3A DPPCX 163     165.500 182.400  48.700  0.00  0.00            
ATOM   2887  C4A DPPCX 163     166.100 179.000  52.000  0.00  0.00            
ATOM   2888  C1B DPPCX 163     165.400 190.900  43.000  0.00  0.00            
ATOM   2889  C2B DPPCX 163     165.300 190.800  46.900  0.00  0.00            
ATOM   2890  C3B DPPCX 163     165.200 191.000  50.400  0.00  0.00            
ATOM   2891  C4B DPPCX 163     165.500 189.200  54.300  0.00  0.00            
ATOM   2892  NC3 DPPCX 164     256.100  52.100  50.700  0.00  0.00            
ATOM   2893  PO4 DPPCX 164     254.900  48.400  49.900  0.00  0.00            
ATOM   2894  GL1 DPPCX 164     256.300  50.100  45.600  0.00  0.00            
ATOM   2895  GL2 DPPCX 164     258.000  48.700  45.300  0.00  0.00            
ATOM   2896  C1A DPPCX 164     257.100  51.300  40.900  0.00  0.00            
ATOM   2897  C2A DPPCX 164     257.800  52.900  36.700  0.00  0.00            
ATOM   2898  C3A DPPCX 164     259.600  51.700  34.000  0.00  0.00            
ATOM   2899  C4A DPPCX 164     261.900  53.600  31.500  0.00  0.00            
ATOM   2900  C1B DPPCX 164     259.000  46.100  41.800  0.00  0.00            
ATOM   2901  C2B DPPCX 164     259.200  47.700  37.400  0.00  0.00            
ATOM   2902  C3B DPPCX 164     258.900  46.800  33.000  0.00  0.00            
ATOM   2903  C4B DPPCX 164     260.600  48.700  29.600  0.00  0.00            
ATOM   2904  NC3 DPPCX 165      80.300 404.400  61.700  0.00  0.00            
ATOM   2905  PO4 DPPCX 165      81.400 400.200  61.800  0.00  0.00            
ATOM   2906  GL1 DPPCX 165      82.200 398.200  65.300  0.00  0.00            
ATOM   2907  GL2 DPPCX 165      79.900 396.300  66.000  0.00  0.00            
ATOM   2908  C1A DPPCX 165      81.900 396.900  70.500  0.00  0.00            
ATOM   2909  C2A DPPCX 165      81.400 395.600  75.100  0.00  0.00            
ATOM   2910  C3A DPPCX 165      80.200 395.200  79.600  0.00  0.00            
ATOM   2911  C4A DPPCX 165      79.700 395.700  83.500  0.00  0.00            
ATOM   2912  C1B DPPCX 165      78.300 394.200  68.200  0.00  0.00            
ATOM   2913  C2B DPPCX 165      78.300 392.700  72.000  0.00  0.00            
ATOM   2914  C3B DPPCX 165      78.200 391.800  76.500  0.00  0.00            
ATOM   2915  C4B DPPCX 165      76.400 390.600  80.300  0.00  0.00            
ATOM   2916  NC3 DPPCX 166      73.100 160.400  24.800  0.00  0.00            
ATOM   2917  PO4 DPPCX 166      76.100 156.000  27.100  0.00  0.00            
ATOM   2918  GL1 DPPCX 166      77.800 153.500  30.300  0.00  0.00            
ATOM   2919  GL2 DPPCX 166      80.600 151.900  30.000  0.00  0.00            
ATOM   2920  C1A DPPCX 166      77.600 153.500  34.000  0.00  0.00            
ATOM   2921  C2A DPPCX 166      77.800 154.000  37.800  0.00  0.00            
ATOM   2922  C3A DPPCX 166      77.100 153.600  42.800  0.00  0.00            
ATOM   2923  C4A DPPCX 166      78.700 151.100  45.400  0.00  0.00            
ATOM   2924  C1B DPPCX 166      81.900 151.000  34.700  0.00  0.00            
ATOM   2925  C2B DPPCX 166      81.800 150.100  39.300  0.00  0.00            
ATOM   2926  C3B DPPCX 166      83.300 151.200  43.300  0.00  0.00            
ATOM   2927  C4B DPPCX 166      84.500 149.700  47.400  0.00  0.00            
ATOM   2928  NC3 DPPCX 167     324.800 501.400  73.900  0.00  0.00            
ATOM   2929  PO4 DPPCX 167     320.500 501.900  72.700  0.00  0.00            
ATOM   2930  GL1 DPPCX 167     320.400 503.600  76.200  0.00  0.00            
ATOM   2931  GL2 DPPCX 167     317.700 501.100  76.700  0.00  0.00            
ATOM   2932  C1A DPPCX 167     321.900 502.400  80.600  0.00  0.00            
ATOM   2933  C2A DPPCX 167     322.600 502.500  85.300  0.00  0.00            
ATOM   2934  C3A DPPCX 167     321.200 502.400  88.700  0.00  0.00            
ATOM   2935  C4A DPPCX 167     323.500 500.100  92.000  0.00  0.00            
ATOM   2936  C1B DPPCX 167     317.200 502.300  80.400  0.00  0.00            
ATOM   2937  C2B DPPCX 167     317.200 502.700  84.300  0.00  0.00            
ATOM   2938  C3B DPPCX 167     316.100 503.000  89.400  0.00  0.00            
ATOM   2939  C4B DPPCX 167     317.000 501.200  92.900  0.00  0.00            
ATOM   2940  NC3 DPPCX 168     146.500 470.900  72.900  0.00  0.00            
ATOM   2941  PO4 DPPCX 168     150.200 469.000  71.300  0.00  0.00            
ATOM   2942  GL1 DPPCX 168     151.300 471.000  75.500  0.00  0.00            
ATOM   2943  GL2 DPPCX 168     149.000 469.200  77.300  0.00  0.00            
ATOM   2944  C1A DPPCX 168     153.100 471.300  79.500  0.00  0.00            
ATOM   2945  C2A DPPCX 168     154.300 469.500  83.000  0.00  0.00            
ATOM   2946  C3A DPPCX 168     155.900 469.500  87.900  0.00  0.00            
ATOM   2947  C4A DPPCX 168     155.100 470.800  91.900  0.00  0.00            
ATOM   2948  C1B DPPCX 168     149.400 469.000  82.200  0.00  0.00            
ATOM   2949  C2B DPPCX 168     150.400 469.700  85.900  0.00  0.00            
ATOM   2950  C3B DPPCX 168     151.100 469.700  89.500  0.00  0.00            
ATOM   2951  C4B DPPCX 168     150.500 467.700  94.000  0.00  0.00            
ATOM   2952  NC3 DPPCX 169     194.700 482.900 113.800  0.00  0.00            
ATOM   2953  PO4 DPPCX 169     190.900 485.000 117.200  0.00  0.00            
ATOM   2954  GL1 DPPCX 169     190.000 484.600 112.000  0.00  0.00            
ATOM   2955  GL2 DPPCX 169     186.400 483.800 110.700  0.00  0.00            
ATOM   2956  C1A DPPCX 169     192.400 484.100 107.600  0.00  0.00            
ATOM   2957  C2A DPPCX 169     195.000 482.900 104.000  0.00  0.00            
ATOM   2958  C3A DPPCX 169     195.600 483.700 100.300  0.00  0.00            
ATOM   2959  C4A DPPCX 169     195.700 482.200  96.400  0.00  0.00            
ATOM   2960  C1B DPPCX 169     187.700 485.500 106.600  0.00  0.00            
ATOM   2961  C2B DPPCX 169     190.300 484.900 103.000  0.00  0.00            
ATOM   2962  C3B DPPCX 169     190.000 482.900  99.700  0.00  0.00            
ATOM   2963  C4B DPPCX 169     188.100 479.900  97.700  0.00  0.00            
ATOM   2964  NC3 DPPCX 170     118.600 349.900 101.700  0.00  0.00            
ATOM   2965  PO4 DPPCX 170     120.200 347.400  99.400  0.00  0.00            
ATOM   2966  GL1 DPPCX 170     119.900 348.600  96.100  0.00  0.00            
ATOM   2967  GL2 DPPCX 170     118.200 345.900  95.100  0.00  0.00            
ATOM   2968  C1A DPPCX 170     119.000 350.200  92.800  0.00  0.00            
ATOM   2969  C2A DPPCX 170     119.300 350.900  88.800  0.00  0.00            
ATOM   2970  C3A DPPCX 170     119.100 351.900  85.700  0.00  0.00            
ATOM   2971  C4A DPPCX 170     120.700 353.300  82.300  0.00  0.00            
ATOM   2972  C1B DPPCX 170     117.800 344.900  91.100  0.00  0.00            
ATOM   2973  C2B DPPCX 170     118.000 345.700  87.100  0.00  0.00            
ATOM   2974  C3B DPPCX 170     117.800 347.100  83.700  0.00  0.00            
ATOM   2975  C4B DPPCX 170     117.900 346.000  80.000  0.00  0.00            
ATOM   2976  NC3 DPPCX 171     351.500 210.200  38.800  0.00  0.00            
ATOM   2977  PO4 DPPCX 171     349.100 212.100  42.600  0.00  0.00            
ATOM   2978  GL1 DPPCX 171     348.500 208.900  45.900  0.00  0.00            
ATOM   2979  GL2 DPPCX 171     350.900 206.300  46.200  0.00  0.00            
ATOM   2980  C1A DPPCX 171     347.400 207.600  49.500  0.00  0.00            
ATOM   2981  C2A DPPCX 171     348.100 207.700  53.400  0.00  0.00            
ATOM   2982  C3A DPPCX 171     348.500 208.100  58.000  0.00  0.00            
ATOM   2983  C4A DPPCX 171     347.700 207.400  62.800  0.00  0.00            
ATOM   2984  C1B DPPCX 171     350.900 204.600  50.800  0.00  0.00            
ATOM   2985  C2B DPPCX 171     351.600 204.600  55.500  0.00  0.00            
ATOM   2986  C3B DPPCX 171     350.700 203.500  60.200  0.00  0.00            
ATOM   2987  C4B DPPCX 171     350.200 199.300  63.400  0.00  0.00            
ATOM   2988  NC3 DPPCX 172     384.400 174.700  79.300  0.00  0.00            
ATOM   2989  PO4 DPPCX 172     386.300 178.000  80.800  0.00  0.00            
ATOM   2990  GL1 DPPCX 172     388.400 176.200  76.500  0.00  0.00            
ATOM   2991  GL2 DPPCX 172     389.300 174.300  75.500  0.00  0.00            
ATOM   2992  C1A DPPCX 172     386.300 178.200  72.700  0.00  0.00            
ATOM   2993  C2A DPPCX 172     386.700 179.800  68.800  0.00  0.00            
ATOM   2994  C3A DPPCX 172     387.000 179.600  64.900  0.00  0.00            
ATOM   2995  C4A DPPCX 172     389.200 178.600  61.200  0.00  0.00            
ATOM   2996  C1B DPPCX 172     391.800 176.800  72.300  0.00  0.00            
ATOM   2997  C2B DPPCX 172     391.200 177.900  68.300  0.00  0.00            
ATOM   2998  C3B DPPCX 172     392.900 180.200  64.100  0.00  0.00            
ATOM   2999  C4B DPPCX 172     395.700 183.400  62.400  0.00  0.00            
ATOM   3000  NC3 DPPCX 173     437.300  51.800  60.900  0.00  0.00            
ATOM   3001  PO4 DPPCX 173     434.400  51.000  57.400  0.00  0.00            
ATOM   3002  GL1 DPPCX 173     432.300  51.600  52.600  0.00  0.00            
ATOM   3003  GL2 DPPCX 173     429.500  52.900  53.000  0.00  0.00            
ATOM   3004  C1A DPPCX 173     432.800  52.900  48.300  0.00  0.00            
ATOM   3005  C2A DPPCX 173     432.800  54.900  45.600  0.00  0.00            
ATOM   3006  C3A DPPCX 173     433.200  57.100  42.700  0.00  0.00            
ATOM   3007  C4A DPPCX 173     433.000  59.100  39.300  0.00  0.00            
ATOM   3008  C1B DPPCX 173     427.500  51.700  49.500  0.00  0.00            
ATOM   3009  C2B DPPCX 173     425.200  52.200  46.300  0.00  0.00            
ATOM   3010  C3B DPPCX 173     424.700  52.300  41.900  0.00  0.00            
ATOM   3011  C4B DPPCX 173     426.200  50.500  38.300  0.00  0.00            
ATOM   3012  NC3 DPPCX 174     248.700 354.300  58.300  0.00  0.00            
ATOM   3013  PO4 DPPCX 174     243.800 354.700  59.100  0.00  0.00            
ATOM   3014  GL1 DPPCX 174     240.000 356.400  61.300  0.00  0.00            
ATOM   3015  GL2 DPPCX 174     242.100 358.500  62.800  0.00  0.00            
ATOM   3016  C1A DPPCX 174     236.700 356.200  64.000  0.00  0.00            
ATOM   3017  C2A DPPCX 174     236.400 355.100  68.800  0.00  0.00            
ATOM   3018  C3A DPPCX 174     235.700 352.700  72.600  0.00  0.00            
ATOM   3019  C4A DPPCX 174     236.300 352.200  76.800  0.00  0.00            
ATOM   3020  C1B DPPCX 174     240.600 357.200  66.600  0.00  0.00            
ATOM   3021  C2B DPPCX 174     240.600 357.400  71.200  0.00  0.00            
ATOM   3022  C3B DPPCX 174     240.600 354.800  75.100  0.00  0.00            
ATOM   3023  C4B DPPCX 174     240.000 353.500  79.700  0.00  0.00            
ATOM   3024  NC3 DPPCX 175     330.000 477.900  66.500  0.00  0.00            
ATOM   3025  PO4 DPPCX 175     326.700 479.600  68.200  0.00  0.00            
ATOM   3026  GL1 DPPCX 175     326.600 477.800  72.700  0.00  0.00            
ATOM   3027  GL2 DPPCX 175     326.200 474.100  72.600  0.00  0.00            
ATOM   3028  C1A DPPCX 175     327.100 478.300  77.000  0.00  0.00            
ATOM   3029  C2A DPPCX 175     329.000 475.800  80.300  0.00  0.00            
ATOM   3030  C3A DPPCX 175     330.500 474.500  84.500  0.00  0.00            
ATOM   3031  C4A DPPCX 175     331.800 473.100  88.500  0.00  0.00            
ATOM   3032  C1B DPPCX 175     324.100 474.400  76.100  0.00  0.00            
ATOM   3033  C2B DPPCX 175     324.300 474.900  80.800  0.00  0.00            
ATOM   3034  C3B DPPCX 175     324.600 474.800  85.100  0.00  0.00            
ATOM   3035  C4B DPPCX 175     325.500 474.600  89.900  0.00  0.00            
ATOM   3036  NC3 DPPCX 176     317.000 526.300  80.600  0.00  0.00            
ATOM   3037  PO4 DPPCX 176     314.500 523.900  78.000  0.00  0.00            
ATOM   3038  GL1 DPPCX 176     313.300 524.000  82.500  0.00  0.00            
ATOM   3039  GL2 DPPCX 176     310.600 526.000  84.000  0.00  0.00            
ATOM   3040  C1A DPPCX 176     314.700 524.800  87.300  0.00  0.00            
ATOM   3041  C2A DPPCX 176     314.700 523.300  90.700  0.00  0.00            
ATOM   3042  C3A DPPCX 176     314.100 523.700  94.300  0.00  0.00            
ATOM   3043  C4A DPPCX 176     313.800 522.300  97.600  0.00  0.00            
ATOM   3044  C1B DPPCX 176     309.100 525.600  87.700  0.00  0.00            
ATOM   3045  C2B DPPCX 176     309.800 524.600  92.800  0.00  0.00            
ATOM   3046  C3B DPPCX 176     307.500 522.100  95.600  0.00  0.00            
ATOM   3047  C4B DPPCX 176     308.700 521.700  99.500  0.00  0.00            
ATOM   3048  NC3 DPPCX 177     125.000 519.200  74.100  0.00  0.00            
ATOM   3049  PO4 DPPCX 177     122.900 522.400  75.400  0.00  0.00            
ATOM   3050  GL1 DPPCX 177     123.400 522.500  80.600  0.00  0.00            
ATOM   3051  GL2 DPPCX 177     122.400 525.400  81.100  0.00  0.00            
ATOM   3052  C1A DPPCX 177     119.800 520.300  83.600  0.00  0.00            
ATOM   3053  C2A DPPCX 177     119.100 519.700  87.600  0.00  0.00            
ATOM   3054  C3A DPPCX 177     118.400 520.500  91.900  0.00  0.00            
ATOM   3055  C4A DPPCX 177     121.300 522.500  95.800  0.00  0.00            
ATOM   3056  C1B DPPCX 177     119.000 525.400  85.600  0.00  0.00            
ATOM   3057  C2B DPPCX 177     118.500 526.600  89.300  0.00  0.00            
ATOM   3058  C3B DPPCX 177     121.000 527.800  92.800  0.00  0.00            
ATOM   3059  C4B DPPCX 177     122.500 528.600  97.100  0.00  0.00            
ATOM   3060  NC3 DPPCX 178      36.400 238.900  36.700  0.00  0.00            
ATOM   3061  PO4 DPPCX 178      33.900 243.000  38.800  0.00  0.00            
ATOM   3062  GL1 DPPCX 178      32.800 243.000  42.800  0.00  0.00            
ATOM   3063  GL2 DPPCX 178      35.200 244.200  43.700  0.00  0.00            
ATOM   3064  C1A DPPCX 178      31.700 242.800  47.000  0.00  0.00            
ATOM   3065  C2A DPPCX 178      34.400 245.000  49.200  0.00  0.00            
ATOM   3066  C3A DPPCX 178      35.600 244.700  52.800  0.00  0.00            
ATOM   3067  C4A DPPCX 178      38.400 246.300  57.100  0.00  0.00            
ATOM   3068  C1B DPPCX 178      38.200 246.700  45.300  0.00  0.00            
ATOM   3069  C2B DPPCX 178      39.600 246.800  49.300  0.00  0.00            
ATOM   3070  C3B DPPCX 178      42.600 246.300  53.100  0.00  0.00            
ATOM   3071  C4B DPPCX 178      44.800 248.900  56.300  0.00  0.00            
ATOM   3072  NC3 DPPCX 179      47.900 147.800  73.200  0.00  0.00            
ATOM   3073  PO4 DPPCX 179      44.800 148.300  70.600  0.00  0.00            
ATOM   3074  GL1 DPPCX 179      43.600 146.900  66.500  0.00  0.00            
ATOM   3075  GL2 DPPCX 179      41.800 149.200  65.500  0.00  0.00            
ATOM   3076  C1A DPPCX 179      44.800 146.300  62.800  0.00  0.00            
ATOM   3077  C2A DPPCX 179      45.500 147.200  59.400  0.00  0.00            
ATOM   3078  C3A DPPCX 179      45.500 148.200  55.900  0.00  0.00            
ATOM   3079  C4A DPPCX 179      45.900 148.500  51.200  0.00  0.00            
ATOM   3080  C1B DPPCX 179      40.400 149.600  60.900  0.00  0.00            
ATOM   3081  C2B DPPCX 179      40.600 150.300  55.800  0.00  0.00            
ATOM   3082  C3B DPPCX 179      41.500 150.400  51.300  0.00  0.00            
ATOM   3083  C4B DPPCX 179      41.100 151.300  47.900  0.00  0.00            
ATOM   3084  NC3 DPPCX 180     200.100 515.800  77.100  0.00  0.00            
ATOM   3085  PO4 DPPCX 180     199.500 520.000  76.900  0.00  0.00            
ATOM   3086  GL1 DPPCX 180     201.700 518.300  80.800  0.00  0.00            
ATOM   3087  GL2 DPPCX 180     198.400 517.200  81.700  0.00  0.00            
ATOM   3088  C1A DPPCX 180     202.900 517.400  85.000  0.00  0.00            
ATOM   3089  C2A DPPCX 180     202.800 517.800  89.600  0.00  0.00            
ATOM   3090  C3A DPPCX 180     202.400 517.200  93.400  0.00  0.00            
ATOM   3091  C4A DPPCX 180     201.500 514.100  96.500  0.00  0.00            
ATOM   3092  C1B DPPCX 180     197.300 516.200  86.100  0.00  0.00            
ATOM   3093  C2B DPPCX 180     198.100 515.800  90.600  0.00  0.00            
ATOM   3094  C3B DPPCX 180     196.400 517.400  94.800  0.00  0.00            
ATOM   3095  C4B DPPCX 180     194.100 518.800  98.200  0.00  0.00            
ATOM   3096  NC3 DPPCX 181     261.800 562.900 129.900  0.00  0.00            
ATOM   3097  PO4 DPPCX 181     256.900 563.200 131.300  0.00  0.00            
ATOM   3098  GL1 DPPCX 181     256.600 565.900 127.100  0.00  0.00            
ATOM   3099  GL2 DPPCX 181     259.500 565.300 125.700  0.00  0.00            
ATOM   3100  C1A DPPCX 181     254.800 568.300 123.700  0.00  0.00            
ATOM   3101  C2A DPPCX 181     256.300 568.000 119.400  0.00  0.00            
ATOM   3102  C3A DPPCX 181     258.100 569.600 115.700  0.00  0.00            
ATOM   3103  C4A DPPCX 181     257.900 570.400 111.200  0.00  0.00            
ATOM   3104  C1B DPPCX 181     260.000 564.500 121.800  0.00  0.00            
ATOM   3105  C2B DPPCX 181     259.700 565.200 117.200  0.00  0.00            
ATOM   3106  C3B DPPCX 181     260.600 565.900 112.300  0.00  0.00            
ATOM   3107  C4B DPPCX 181     262.500 568.100 110.300  0.00  0.00            
ATOM   3108  NC3 DPPCX 182      40.800 309.400  42.900  0.00  0.00            
ATOM   3109  PO4 DPPCX 182      43.400 305.500  40.600  0.00  0.00            
ATOM   3110  GL1 DPPCX 182      45.800 305.800  45.300  0.00  0.00            
ATOM   3111  GL2 DPPCX 182      47.200 303.100  47.700  0.00  0.00            
ATOM   3112  C1A DPPCX 182      45.900 308.100  48.900  0.00  0.00            
ATOM   3113  C2A DPPCX 182      46.000 307.900  54.000  0.00  0.00            
ATOM   3114  C3A DPPCX 182      45.700 308.200  58.300  0.00  0.00            
ATOM   3115  C4A DPPCX 182      45.900 306.300  62.600  0.00  0.00            
ATOM   3116  C1B DPPCX 182      46.200 301.800  51.800  0.00  0.00            
ATOM   3117  C2B DPPCX 182      46.500 302.700  55.900  0.00  0.00            
ATOM   3118  C3B DPPCX 182      46.100 301.800  60.100  0.00  0.00            
ATOM   3119  C4B DPPCX 182      47.400 301.800  64.100  0.00  0.00            
ATOM   3120  NC3 DPPCX 183     285.800 371.800 100.500  0.00  0.00            
ATOM   3121  PO4 DPPCX 183     287.400 376.100 103.000  0.00  0.00            
ATOM   3122  GL1 DPPCX 183     286.900 376.800  98.200  0.00  0.00            
ATOM   3123  GL2 DPPCX 183     286.000 379.700  98.400  0.00  0.00            
ATOM   3124  C1A DPPCX 183     283.100 377.500  95.000  0.00  0.00            
ATOM   3125  C2A DPPCX 183     283.900 378.300  91.700  0.00  0.00            
ATOM   3126  C3A DPPCX 183     284.400 378.800  87.700  0.00  0.00            
ATOM   3127  C4A DPPCX 183     285.800 377.200  83.600  0.00  0.00            
ATOM   3128  C1B DPPCX 183     288.700 379.300  94.000  0.00  0.00            
ATOM   3129  C2B DPPCX 183     288.800 379.600  89.600  0.00  0.00            
ATOM   3130  C3B DPPCX 183     289.500 380.500  85.600  0.00  0.00            
ATOM   3131  C4B DPPCX 183     292.500 379.000  81.100  0.00  0.00            
ATOM   3132  NC3 DPPCX 184     347.300 315.200  91.900  0.00  0.00            
ATOM   3133  PO4 DPPCX 184     348.300 318.600  93.800  0.00  0.00            
ATOM   3134  GL1 DPPCX 184     350.000 318.500  89.100  0.00  0.00            
ATOM   3135  GL2 DPPCX 184     347.700 317.500  87.000  0.00  0.00            
ATOM   3136  C1A DPPCX 184     353.900 319.800  87.800  0.00  0.00            
ATOM   3137  C2A DPPCX 184     353.900 321.200  84.100  0.00  0.00            
ATOM   3138  C3A DPPCX 184     355.000 322.800  80.100  0.00  0.00            
ATOM   3139  C4A DPPCX 184     356.200 324.200  74.900  0.00  0.00            
ATOM   3140  C1B DPPCX 184     350.300 317.900  83.600  0.00  0.00            
ATOM   3141  C2B DPPCX 184     354.200 317.600  80.200  0.00  0.00            
ATOM   3142  C3B DPPCX 184     354.700 317.900  76.100  0.00  0.00            
ATOM   3143  C4B DPPCX 184     356.600 319.600  71.900  0.00  0.00            
ATOM   3144  NC3 DPPCX 185     239.700 450.600  61.600  0.00  0.00            
ATOM   3145  PO4 DPPCX 185     240.000 448.600  65.500  0.00  0.00            
ATOM   3146  GL1 DPPCX 185     241.500 446.800  69.400  0.00  0.00            
ATOM   3147  GL2 DPPCX 185     239.600 444.000  70.500  0.00  0.00            
ATOM   3148  C1A DPPCX 185     243.100 447.800  74.000  0.00  0.00            
ATOM   3149  C2A DPPCX 185     243.000 447.500  78.400  0.00  0.00            
ATOM   3150  C3A DPPCX 185     242.200 446.100  82.400  0.00  0.00            
ATOM   3151  C4A DPPCX 185     241.500 445.100  86.100  0.00  0.00            
ATOM   3152  C1B DPPCX 185     241.400 443.400  75.100  0.00  0.00            
ATOM   3153  C2B DPPCX 185     241.800 442.400  78.600  0.00  0.00            
ATOM   3154  C3B DPPCX 185     240.800 441.500  82.600  0.00  0.00            
ATOM   3155  C4B DPPCX 185     242.300 439.900  85.600  0.00  0.00            
ATOM   3156  NC3 DPPCX 186     248.400 370.200 101.400  0.00  0.00            
ATOM   3157  PO4 DPPCX 186     245.300 372.700 104.100  0.00  0.00            
ATOM   3158  GL1 DPPCX 186     243.100 371.700 100.400  0.00  0.00            
ATOM   3159  GL2 DPPCX 186     239.300 372.100  99.500  0.00  0.00            
ATOM   3160  C1A DPPCX 186     244.300 371.700  96.400  0.00  0.00            
ATOM   3161  C2A DPPCX 186     242.600 370.700  91.800  0.00  0.00            
ATOM   3162  C3A DPPCX 186     242.800 370.000  87.000  0.00  0.00            
ATOM   3163  C4A DPPCX 186     243.300 371.100  81.500  0.00  0.00            
ATOM   3164  C1B DPPCX 186     238.300 369.500  95.600  0.00  0.00            
ATOM   3165  C2B DPPCX 186     237.500 367.700  92.800  0.00  0.00            
ATOM   3166  C3B DPPCX 186     237.700 368.400  89.600  0.00  0.00            
ATOM   3167  C4B DPPCX 186     238.600 368.300  85.200  0.00  0.00            
ATOM   3168  NC3 DPPCX 187     329.400 372.500 107.600  0.00  0.00            
ATOM   3169  PO4 DPPCX 187     329.000 373.900 103.100  0.00  0.00            
ATOM   3170  GL1 DPPCX 187     330.300 373.400  99.300  0.00  0.00            
ATOM   3171  GL2 DPPCX 187     333.200 374.000  98.600  0.00  0.00            
ATOM   3172  C1A DPPCX 187     330.200 370.900  95.800  0.00  0.00            
ATOM   3173  C2A DPPCX 187     330.400 371.600  92.300  0.00  0.00            
ATOM   3174  C3A DPPCX 187     329.800 371.400  88.000  0.00  0.00            
ATOM   3175  C4A DPPCX 187     330.500 373.000  84.100  0.00  0.00            
ATOM   3176  C1B DPPCX 187     334.500 373.800  94.100  0.00  0.00            
ATOM   3177  C2B DPPCX 187     334.700 373.600  90.100  0.00  0.00            
ATOM   3178  C3B DPPCX 187     334.600 375.300  86.500  0.00  0.00            
ATOM   3179  C4B DPPCX 187     334.300 375.500  82.700  0.00  0.00            
ATOM   3180  NC3 DPPCX 188     326.400 411.200 105.400  0.00  0.00            
ATOM   3181  PO4 DPPCX 188     330.700 411.700 103.800  0.00  0.00            
ATOM   3182  GL1 DPPCX 188     331.300 414.200  99.400  0.00  0.00            
ATOM   3183  GL2 DPPCX 188     332.900 416.600  99.100  0.00  0.00            
ATOM   3184  C1A DPPCX 188     330.600 412.300  93.800  0.00  0.00            
ATOM   3185  C2A DPPCX 188     330.500 412.400  89.600  0.00  0.00            
ATOM   3186  C3A DPPCX 188     331.300 413.800  86.200  0.00  0.00            
ATOM   3187  C4A DPPCX 188     335.000 416.000  84.500  0.00  0.00            
ATOM   3188  C1B DPPCX 188     333.300 416.700  94.300  0.00  0.00            
ATOM   3189  C2B DPPCX 188     331.600 417.400  91.200  0.00  0.00            
ATOM   3190  C3B DPPCX 188     328.600 417.600  87.700  0.00  0.00            
ATOM   3191  C4B DPPCX 188     325.600 419.600  87.400  0.00  0.00            
ATOM   3192  NC3 DPPCX 189     326.300 421.000 109.200  0.00  0.00            
ATOM   3193  PO4 DPPCX 189     328.800 423.100 107.600  0.00  0.00            
ATOM   3194  GL1 DPPCX 189     330.200 424.900 104.800  0.00  0.00            
ATOM   3195  GL2 DPPCX 189     328.100 423.400 101.700  0.00  0.00            
ATOM   3196  C1A DPPCX 189     330.100 427.600 100.200  0.00  0.00            
ATOM   3197  C2A DPPCX 189     330.600 430.000  97.300  0.00  0.00            
ATOM   3198  C3A DPPCX 189     330.600 430.600  93.000  0.00  0.00            
ATOM   3199  C4A DPPCX 189     329.400 430.000  88.000  0.00  0.00            
ATOM   3200  C1B DPPCX 189     326.600 424.900  96.600  0.00  0.00            
ATOM   3201  C2B DPPCX 189     327.100 425.900  92.800  0.00  0.00            
ATOM   3202  C3B DPPCX 189     324.900 427.600  88.700  0.00  0.00            
ATOM   3203  C4B DPPCX 189     323.600 429.500  85.200  0.00  0.00            
ATOM   3204  NC3 DPPCX 190     289.300 414.200 106.600  0.00  0.00            
ATOM   3205  PO4 DPPCX 190     285.000 412.600 106.800  0.00  0.00            
ATOM   3206  GL1 DPPCX 190     287.100 412.700 102.400  0.00  0.00            
ATOM   3207  GL2 DPPCX 190     289.600 410.700 100.700  0.00  0.00            
ATOM   3208  C1A DPPCX 190     286.300 414.600  97.900  0.00  0.00            
ATOM   3209  C2A DPPCX 190     285.900 416.800  95.200  0.00  0.00            
ATOM   3210  C3A DPPCX 190     285.600 418.900  91.300  0.00  0.00            
ATOM   3211  C4A DPPCX 190     285.800 418.700  86.600  0.00  0.00            
ATOM   3212  C1B DPPCX 190     289.400 410.600  95.700  0.00  0.00            
ATOM   3213  C2B DPPCX 190     289.900 411.300  91.800  0.00  0.00            
ATOM   3214  C3B DPPCX 190     287.500 411.000  87.900  0.00  0.00            
ATOM   3215  C4B DPPCX 190     285.000 409.500  85.600  0.00  0.00            
ATOM   3216  NC3 DPPCX 191     278.300 461.500 109.900  0.00  0.00            
ATOM   3217  PO4 DPPCX 191     274.300 463.800 110.000  0.00  0.00            
ATOM   3218  GL1 DPPCX 191     271.800 462.000 106.200  0.00  0.00            
ATOM   3219  GL2 DPPCX 191     270.300 460.300 107.600  0.00  0.00            
ATOM   3220  C1A DPPCX 191     270.800 463.800 102.900  0.00  0.00            
ATOM   3221  C2A DPPCX 191     270.800 463.600  99.400  0.00  0.00            
ATOM   3222  C3A DPPCX 191     269.900 463.700  94.800  0.00  0.00            
ATOM   3223  C4A DPPCX 191     272.300 463.000  91.700  0.00  0.00            
ATOM   3224  C1B DPPCX 191     269.300 458.700 102.800  0.00  0.00            
ATOM   3225  C2B DPPCX 191     268.200 458.600  98.100  0.00  0.00            
ATOM   3226  C3B DPPCX 191     266.600 458.800  95.000  0.00  0.00            
ATOM   3227  C4B DPPCX 191     268.300 458.800  90.400  0.00  0.00            
ATOM   3228  NC3 DPPCX 192     175.600 235.800  46.900  0.00  0.00            
ATOM   3229  PO4 DPPCX 192     175.900 231.400  44.200  0.00  0.00            
ATOM   3230  GL1 DPPCX 192     177.200 230.300  48.000  0.00  0.00            
ATOM   3231  GL2 DPPCX 192     175.500 231.900  50.500  0.00  0.00            
ATOM   3232  C1A DPPCX 192     176.700 226.300  51.200  0.00  0.00            
ATOM   3233  C2A DPPCX 192     177.000 225.900  55.900  0.00  0.00            
ATOM   3234  C3A DPPCX 192     178.100 225.000  60.900  0.00  0.00            
ATOM   3235  C4A DPPCX 192     177.500 223.500  64.900  0.00  0.00            
ATOM   3236  C1B DPPCX 192     175.300 230.800  53.500  0.00  0.00            
ATOM   3237  C2B DPPCX 192     174.800 230.000  57.600  0.00  0.00            
ATOM   3238  C3B DPPCX 192     175.300 228.800  61.800  0.00  0.00            
ATOM   3239  C4B DPPCX 192     176.100 231.100  66.100  0.00  0.00            
ATOM   3240  NC3 DPPCX 193     397.500 226.300  41.100  0.00  0.00            
ATOM   3241  PO4 DPPCX 193     394.800 223.800  39.900  0.00  0.00            
ATOM   3242  GL1 DPPCX 193     395.200 223.900  44.800  0.00  0.00            
ATOM   3243  GL2 DPPCX 193     396.000 222.600  46.000  0.00  0.00            
ATOM   3244  C1A DPPCX 193     393.000 223.800  50.100  0.00  0.00            
ATOM   3245  C2A DPPCX 193     393.800 222.900  54.200  0.00  0.00            
ATOM   3246  C3A DPPCX 193     394.100 224.500  58.200  0.00  0.00            
ATOM   3247  C4A DPPCX 193     392.700 220.800  61.500  0.00  0.00            
ATOM   3248  C1B DPPCX 193     396.400 220.000  50.500  0.00  0.00            
ATOM   3249  C2B DPPCX 193     397.700 219.600  54.200  0.00  0.00            
ATOM   3250  C3B DPPCX 193     398.100 217.500  57.900  0.00  0.00            
ATOM   3251  C4B DPPCX 193     397.000 218.300  60.600  0.00  0.00            
ATOM   3252  NC3 DPPCX 194      15.900 283.200  39.800  0.00  0.00            
ATOM   3253  PO4 DPPCX 194      18.900 287.200  40.000  0.00  0.00            
ATOM   3254  GL1 DPPCX 194      20.000 284.700  43.700  0.00  0.00            
ATOM   3255  GL2 DPPCX 194      16.900 283.500  44.800  0.00  0.00            
ATOM   3256  C1A DPPCX 194      19.900 284.700  48.500  0.00  0.00            
ATOM   3257  C2A DPPCX 194      19.400 285.800  52.800  0.00  0.00            
ATOM   3258  C3A DPPCX 194      19.800 285.400  57.300  0.00  0.00            
ATOM   3259  C4A DPPCX 194      18.000 283.700  61.000  0.00  0.00            
ATOM   3260  C1B DPPCX 194      13.300 283.700  46.300  0.00  0.00            
ATOM   3261  C2B DPPCX 194       8.400 284.800  47.900  0.00  0.00            
ATOM   3262  C3B DPPCX 194       6.600 281.600  50.900  0.00  0.00            
ATOM   3263  C4B DPPCX 194       4.100 279.400  53.500  0.00  0.00            
ATOM   3264  NC3 DPPCX 195     -17.600 416.600 104.500  0.00  0.00            
ATOM   3265  PO4 DPPCX 195     -19.900 419.800 105.500  0.00  0.00            
ATOM   3266  GL1 DPPCX 195     -19.400 421.800 101.500  0.00  0.00            
ATOM   3267  GL2 DPPCX 195     -21.800 420.100  99.400  0.00  0.00            
ATOM   3268  C1A DPPCX 195     -18.100 422.800  97.700  0.00  0.00            
ATOM   3269  C2A DPPCX 195     -19.800 423.300  93.200  0.00  0.00            
ATOM   3270  C3A DPPCX 195     -21.400 422.900  89.200  0.00  0.00            
ATOM   3271  C4A DPPCX 195     -20.300 425.700  86.000  0.00  0.00            
ATOM   3272  C1B DPPCX 195     -23.500 421.600  95.800  0.00  0.00            
ATOM   3273  C2B DPPCX 195     -24.100 425.600  92.800  0.00  0.00            
ATOM   3274  C3B DPPCX 195     -24.300 427.600  88.600  0.00  0.00            
ATOM   3275  C4B DPPCX 195     -25.200 431.700  87.100  0.00  0.00            
ATOM   3276  NC3 DPPCX 196      18.000 449.100  62.000  0.00  0.00            
ATOM   3277  PO4 DPPCX 196      16.100 451.800  65.700  0.00  0.00            
ATOM   3278  GL1 DPPCX 196      16.200 447.600  67.600  0.00  0.00            
ATOM   3279  GL2 DPPCX 196      15.700 444.900  67.200  0.00  0.00            
ATOM   3280  C1A DPPCX 196      18.000 446.500  71.500  0.00  0.00            
ATOM   3281  C2A DPPCX 196      17.800 444.600  76.100  0.00  0.00            
ATOM   3282  C3A DPPCX 196      18.400 443.400  81.100  0.00  0.00            
ATOM   3283  C4A DPPCX 196      18.000 441.600  85.600  0.00  0.00            
ATOM   3284  C1B DPPCX 196      15.400 441.700  69.400  0.00  0.00            
ATOM   3285  C2B DPPCX 196      14.900 438.800  72.000  0.00  0.00            
ATOM   3286  C3B DPPCX 196      13.600 437.100  75.800  0.00  0.00            
ATOM   3287  C4B DPPCX 196      13.300 434.200  79.800  0.00  0.00            
ATOM   3288  NC3 DPPCX 197      54.700 505.300 122.600  0.00  0.00            
ATOM   3289  PO4 DPPCX 197      57.900 504.900 118.400  0.00  0.00            
ATOM   3290  GL1 DPPCX 197      57.400 506.400 114.200  0.00  0.00            
ATOM   3291  GL2 DPPCX 197      54.700 505.500 111.800  0.00  0.00            
ATOM   3292  C1A DPPCX 197      57.900 508.500 109.800  0.00  0.00            
ATOM   3293  C2A DPPCX 197      57.300 508.700 105.700  0.00  0.00            
ATOM   3294  C3A DPPCX 197      56.500 510.200 101.500  0.00  0.00            
ATOM   3295  C4A DPPCX 197      55.700 509.800  97.800  0.00  0.00            
ATOM   3296  C1B DPPCX 197      53.600 505.900 107.000  0.00  0.00            
ATOM   3297  C2B DPPCX 197      52.400 508.100 104.300  0.00  0.00            
ATOM   3298  C3B DPPCX 197      51.600 510.700 100.900  0.00  0.00            
ATOM   3299  C4B DPPCX 197      50.000 513.200  97.000  0.00  0.00            
ATOM   3300  NC3 DPPCX 198     329.600 526.400 123.300  0.00  0.00            
ATOM   3301  PO4 DPPCX 198     329.600 530.600 125.700  0.00  0.00            
ATOM   3302  GL1 DPPCX 198     333.300 530.600 122.400  0.00  0.00            
ATOM   3303  GL2 DPPCX 198     336.800 532.400 122.100  0.00  0.00            
ATOM   3304  C1A DPPCX 198     334.500 530.000 118.600  0.00  0.00            
ATOM   3305  C2A DPPCX 198     336.000 531.800 114.900  0.00  0.00            
ATOM   3306  C3A DPPCX 198     337.000 533.200 111.300  0.00  0.00            
ATOM   3307  C4A DPPCX 198     339.500 536.800 108.600  0.00  0.00            
ATOM   3308  C1B DPPCX 198     336.900 535.700 118.600  0.00  0.00            
ATOM   3309  C2B DPPCX 198     334.300 536.400 115.300  0.00  0.00            
ATOM   3310  C3B DPPCX 198     334.100 537.800 111.200  0.00  0.00            
ATOM   3311  C4B DPPCX 198     334.800 536.800 106.700  0.00  0.00            
ATOM   3312  NC3 DPPCX 199     194.200 245.600  94.700  0.00  0.00            
ATOM   3313  PO4 DPPCX 199     194.800 241.200  96.100  0.00  0.00            
ATOM   3314  GL1 DPPCX 199     193.900 242.200  91.300  0.00  0.00            
ATOM   3315  GL2 DPPCX 199     195.400 244.200  88.100  0.00  0.00            
ATOM   3316  C1A DPPCX 199     191.600 240.500  87.500  0.00  0.00            
ATOM   3317  C2A DPPCX 199     192.400 236.300  85.000  0.00  0.00            
ATOM   3318  C3A DPPCX 199     192.200 234.200  80.900  0.00  0.00            
ATOM   3319  C4A DPPCX 199     193.800 234.200  76.700  0.00  0.00            
ATOM   3320  C1B DPPCX 199     198.800 241.300  88.900  0.00  0.00            
ATOM   3321  C2B DPPCX 199     202.200 238.800  87.400  0.00  0.00            
ATOM   3322  C3B DPPCX 199     203.400 234.600  86.600  0.00  0.00            
ATOM   3323  C4B DPPCX 199     206.500 230.900  86.500  0.00  0.00            
ATOM   3324  NC3 DPPCX 200     233.900 533.500  76.100  0.00  0.00            
ATOM   3325  PO4 DPPCX 200     238.600 533.800  78.200  0.00  0.00            
ATOM   3326  GL1 DPPCX 200     238.900 532.200  81.900  0.00  0.00            
ATOM   3327  GL2 DPPCX 200     238.800 534.600  83.600  0.00  0.00            
ATOM   3328  C1A DPPCX 200     237.800 528.800  84.800  0.00  0.00            
ATOM   3329  C2A DPPCX 200     238.100 528.900  89.300  0.00  0.00            
ATOM   3330  C3A DPPCX 200     238.500 528.700  94.100  0.00  0.00            
ATOM   3331  C4A DPPCX 200     238.400 526.500  98.500  0.00  0.00            
ATOM   3332  C1B DPPCX 200     239.300 533.300  87.000  0.00  0.00            
ATOM   3333  C2B DPPCX 200     239.700 533.200  91.700  0.00  0.00            
ATOM   3334  C3B DPPCX 200     241.200 533.600  95.100  0.00  0.00            
ATOM   3335  C4B DPPCX 200     243.400 534.000  99.100  0.00  0.00            
ATOM   3336  NC3 DPPCX 201     345.500 408.700  61.200  0.00  0.00            
ATOM   3337  PO4 DPPCX 201     344.100 404.500  61.900  0.00  0.00            
ATOM   3338  GL1 DPPCX 201     346.600 405.600  65.500  0.00  0.00            
ATOM   3339  GL2 DPPCX 201     346.700 409.200  66.900  0.00  0.00            
ATOM   3340  C1A DPPCX 201     349.900 404.900  67.900  0.00  0.00            
ATOM   3341  C2A DPPCX 201     350.000 404.500  71.900  0.00  0.00            
ATOM   3342  C3A DPPCX 201     350.300 403.900  76.300  0.00  0.00            
ATOM   3343  C4A DPPCX 201     348.100 404.600  79.800  0.00  0.00            
ATOM   3344  C1B DPPCX 201     345.700 407.900  71.100  0.00  0.00            
ATOM   3345  C2B DPPCX 201     345.000 408.600  74.600  0.00  0.00            
ATOM   3346  C3B DPPCX 201     345.200 408.700  78.700  0.00  0.00            
ATOM   3347  C4B DPPCX 201     342.100 407.600  81.600  0.00  0.00            
ATOM   3348  NC3 DPPCX 202      77.600 435.800 109.300  0.00  0.00            
ATOM   3349  PO4 DPPCX 202      74.100 438.300 110.900  0.00  0.00            
ATOM   3350  GL1 DPPCX 202      73.400 438.400 106.200  0.00  0.00            
ATOM   3351  GL2 DPPCX 202      70.800 440.400 106.100  0.00  0.00            
ATOM   3352  C1A DPPCX 202      75.500 436.400 102.600  0.00  0.00            
ATOM   3353  C2A DPPCX 202      76.100 435.800  98.000  0.00  0.00            
ATOM   3354  C3A DPPCX 202      76.100 436.800  93.200  0.00  0.00            
ATOM   3355  C4A DPPCX 202      74.100 436.400  89.700  0.00  0.00            
ATOM   3356  C1B DPPCX 202      70.900 442.300 103.400  0.00  0.00            
ATOM   3357  C2B DPPCX 202      69.800 443.300  99.100  0.00  0.00            
ATOM   3358  C3B DPPCX 202      69.500 444.400  95.800  0.00  0.00            
ATOM   3359  C4B DPPCX 202      67.800 444.600  91.200  0.00  0.00            
ATOM   3360  NC3 DPPCX 203     313.900 450.700  64.400  0.00  0.00            
ATOM   3361  PO4 DPPCX 203     312.600 455.200  64.800  0.00  0.00            
ATOM   3362  GL1 DPPCX 203     313.000 453.700  68.300  0.00  0.00            
ATOM   3363  GL2 DPPCX 203     316.400 452.300  68.500  0.00  0.00            
ATOM   3364  C1A DPPCX 203     312.900 454.000  72.800  0.00  0.00            
ATOM   3365  C2A DPPCX 203     311.900 456.000  76.400  0.00  0.00            
ATOM   3366  C3A DPPCX 203     310.300 456.500  81.600  0.00  0.00            
ATOM   3367  C4A DPPCX 203     311.600 455.500  86.100  0.00  0.00            
ATOM   3368  C1B DPPCX 203     317.500 451.900  72.300  0.00  0.00            
ATOM   3369  C2B DPPCX 203     315.700 452.600  77.000  0.00  0.00            
ATOM   3370  C3B DPPCX 203     314.500 453.200  81.200  0.00  0.00            
ATOM   3371  C4B DPPCX 203     314.700 451.400  85.900  0.00  0.00            
ATOM   3372  NC3 DPPCX 204     296.200 530.000  77.500  0.00  0.00            
ATOM   3373  PO4 DPPCX 204     294.100 532.000  81.900  0.00  0.00            
ATOM   3374  GL1 DPPCX 204     296.100 530.400  84.900  0.00  0.00            
ATOM   3375  GL2 DPPCX 204     299.000 527.700  84.700  0.00  0.00            
ATOM   3376  C1A DPPCX 204     297.100 529.800  89.500  0.00  0.00            
ATOM   3377  C2A DPPCX 204     296.900 529.200  94.900  0.00  0.00            
ATOM   3378  C3A DPPCX 204     295.100 528.000  98.300  0.00  0.00            
ATOM   3379  C4A DPPCX 204     292.000 528.500 102.400  0.00  0.00            
ATOM   3380  C1B DPPCX 204     298.400 525.000  88.600  0.00  0.00            
ATOM   3381  C2B DPPCX 204     298.300 524.100  92.200  0.00  0.00            
ATOM   3382  C3B DPPCX 204     298.600 523.700  96.000  0.00  0.00            
ATOM   3383  C4B DPPCX 204     300.000 524.700  99.300  0.00  0.00            
ATOM   3384  NC3 DPPCX 205     212.600 501.500  71.400  0.00  0.00            
ATOM   3385  PO4 DPPCX 205     212.900 496.700  71.200  0.00  0.00            
ATOM   3386  GL1 DPPCX 205     212.900 495.000  75.300  0.00  0.00            
ATOM   3387  GL2 DPPCX 205     213.200 495.900  77.900  0.00  0.00            
ATOM   3388  C1A DPPCX 205     210.700 491.200  77.000  0.00  0.00            
ATOM   3389  C2A DPPCX 205     209.000 489.800  79.800  0.00  0.00            
ATOM   3390  C3A DPPCX 205     205.900 492.200  81.200  0.00  0.00            
ATOM   3391  C4A DPPCX 205     204.400 494.700  84.700  0.00  0.00            
ATOM   3392  C1B DPPCX 205     213.100 494.400  80.800  0.00  0.00            
ATOM   3393  C2B DPPCX 205     210.800 492.700  83.600  0.00  0.00            
ATOM   3394  C3B DPPCX 205     208.800 490.800  87.800  0.00  0.00            
ATOM   3395  C4B DPPCX 205     208.400 491.600  93.000  0.00  0.00            
ATOM   3396  NC3 DPPCX 206      98.100 244.500  86.000  0.00  0.00            
ATOM   3397  PO4 DPPCX 206     102.800 245.100  84.200  0.00  0.00            
ATOM   3398  GL1 DPPCX 206     107.100 245.500  82.900  0.00  0.00            
ATOM   3399  GL2 DPPCX 206     108.500 242.800  81.200  0.00  0.00            
ATOM   3400  C1A DPPCX 206     108.400 247.700  78.800  0.00  0.00            
ATOM   3401  C2A DPPCX 206     108.400 249.200  75.300  0.00  0.00            
ATOM   3402  C3A DPPCX 206     108.800 249.200  71.800  0.00  0.00            
ATOM   3403  C4A DPPCX 206     108.700 250.000  67.400  0.00  0.00            
ATOM   3404  C1B DPPCX 206     109.700 243.200  76.800  0.00  0.00            
ATOM   3405  C2B DPPCX 206     108.800 244.600  73.400  0.00  0.00            
ATOM   3406  C3B DPPCX 206     109.200 244.900  69.500  0.00  0.00            
ATOM   3407  C4B DPPCX 206     110.900 245.100  65.100  0.00  0.00            
ATOM   3408  NC3 DPPCX 207     242.100  83.700  13.000  0.00  0.00            
ATOM   3409  PO4 DPPCX 207     241.900  86.400  15.700  0.00  0.00            
ATOM   3410  GL1 DPPCX 207     239.200  84.800  18.600  0.00  0.00            
ATOM   3411  GL2 DPPCX 207     236.900  86.100  20.200  0.00  0.00            
ATOM   3412  C1A DPPCX 207     238.700  80.800  21.300  0.00  0.00            
ATOM   3413  C2A DPPCX 207     237.100  78.800  25.400  0.00  0.00            
ATOM   3414  C3A DPPCX 207     237.400  77.100  29.000  0.00  0.00            
ATOM   3415  C4A DPPCX 207     234.500  75.300  31.600  0.00  0.00            
ATOM   3416  C1B DPPCX 207     237.000  84.500  23.400  0.00  0.00            
ATOM   3417  C2B DPPCX 207     236.800  83.200  27.300  0.00  0.00            
ATOM   3418  C3B DPPCX 207     236.800  80.800  32.000  0.00  0.00            
ATOM   3419  C4B DPPCX 207     238.700  77.600  34.800  0.00  0.00            
ATOM   3420  NC3 DPPCX 208     170.100 501.000 120.500  0.00  0.00            
ATOM   3421  PO4 DPPCX 208     166.200 497.900 120.500  0.00  0.00            
ATOM   3422  GL1 DPPCX 208     165.300 497.200 116.600  0.00  0.00            
ATOM   3423  GL2 DPPCX 208     165.100 500.200 114.900  0.00  0.00            
ATOM   3424  C1A DPPCX 208     167.100 497.300 111.400  0.00  0.00            
ATOM   3425  C2A DPPCX 208     166.600 498.000 107.000  0.00  0.00            
ATOM   3426  C3A DPPCX 208     164.300 498.700 104.000  0.00  0.00            
ATOM   3427  C4A DPPCX 208     164.900 501.600 100.700  0.00  0.00            
ATOM   3428  C1B DPPCX 208     165.900 502.500 110.900  0.00  0.00            
ATOM   3429  C2B DPPCX 208     165.300 503.100 107.200  0.00  0.00            
ATOM   3430  C3B DPPCX 208     166.600 505.800 102.800  0.00  0.00            
ATOM   3431  C4B DPPCX 208     167.900 509.400 100.300  0.00  0.00            
ATOM   3432  NC3 DPPCX 209     239.400 328.100 100.700  0.00  0.00            
ATOM   3433  PO4 DPPCX 209     241.300 324.200  99.400  0.00  0.00            
ATOM   3434  GL1 DPPCX 209     244.200 322.500  96.400  0.00  0.00            
ATOM   3435  GL2 DPPCX 209     242.600 320.400  96.500  0.00  0.00            
ATOM   3436  C1A DPPCX 209     245.400 323.900  92.800  0.00  0.00            
ATOM   3437  C2A DPPCX 209     244.100 324.100  88.700  0.00  0.00            
ATOM   3438  C3A DPPCX 209     243.400 323.700  84.600  0.00  0.00            
ATOM   3439  C4A DPPCX 209     244.300 322.300  79.900  0.00  0.00            
ATOM   3440  C1B DPPCX 209     242.700 319.900  92.200  0.00  0.00            
ATOM   3441  C2B DPPCX 209     241.700 318.700  88.800  0.00  0.00            
ATOM   3442  C3B DPPCX 209     239.200 316.600  87.200  0.00  0.00            
ATOM   3443  C4B DPPCX 209     235.300 315.300  87.300  0.00  0.00            
ATOM   3444  NC3 DPPCX 210     407.800  56.800  57.300  0.00  0.00            
ATOM   3445  PO4 DPPCX 210     404.300  54.200  56.000  0.00  0.00            
ATOM   3446  GL1 DPPCX 210     405.900  56.000  52.700  0.00  0.00            
ATOM   3447  GL2 DPPCX 210     409.600  55.600  53.000  0.00  0.00            
ATOM   3448  C1A DPPCX 210     405.100  55.900  49.000  0.00  0.00            
ATOM   3449  C2A DPPCX 210     405.600  56.900  45.100  0.00  0.00            
ATOM   3450  C3A DPPCX 210     405.600  56.600  40.900  0.00  0.00            
ATOM   3451  C4A DPPCX 210     407.300  56.600  37.700  0.00  0.00            
ATOM   3452  C1B DPPCX 210     410.300  56.400  48.500  0.00  0.00            
ATOM   3453  C2B DPPCX 210     411.000  57.300  43.900  0.00  0.00            
ATOM   3454  C3B DPPCX 210     412.000  56.600  39.900  0.00  0.00            
ATOM   3455  C4B DPPCX 210     413.200  56.500  36.100  0.00  0.00            
ATOM   3456  NC3 DPPCX 211      20.400 387.500  50.300  0.00  0.00            
ATOM   3457  PO4 DPPCX 211      16.200 387.700  52.900  0.00  0.00            
ATOM   3458  GL1 DPPCX 211      13.800 386.700  56.500  0.00  0.00            
ATOM   3459  GL2 DPPCX 211      11.400 388.000  56.100  0.00  0.00            
ATOM   3460  C1A DPPCX 211      13.800 385.100  59.000  0.00  0.00            
ATOM   3461  C2A DPPCX 211      14.200 383.400  62.800  0.00  0.00            
ATOM   3462  C3A DPPCX 211      13.700 383.700  66.900  0.00  0.00            
ATOM   3463  C4A DPPCX 211      12.700 380.800  71.700  0.00  0.00            
ATOM   3464  C1B DPPCX 211      10.800 388.600  61.100  0.00  0.00            
ATOM   3465  C2B DPPCX 211      12.400 387.800  64.700  0.00  0.00            
ATOM   3466  C3B DPPCX 211      11.800 388.100  69.200  0.00  0.00            
ATOM   3467  C4B DPPCX 211      11.800 386.500  72.700  0.00  0.00            
ATOM   3468  NC3 DPPCX 212     -13.100 344.200  46.400  0.00  0.00            
ATOM   3469  PO4 DPPCX 212     -14.100 340.100  48.300  0.00  0.00            
ATOM   3470  GL1 DPPCX 212     -14.200 337.500  52.000  0.00  0.00            
ATOM   3471  GL2 DPPCX 212     -15.100 334.100  51.200  0.00  0.00            
ATOM   3472  C1A DPPCX 212     -13.200 336.100  56.000  0.00  0.00            
ATOM   3473  C2A DPPCX 212     -12.500 335.300  59.800  0.00  0.00            
ATOM   3474  C3A DPPCX 212     -10.400 334.900  62.500  0.00  0.00            
ATOM   3475  C4A DPPCX 212      -9.000 333.500  66.600  0.00  0.00            
ATOM   3476  C1B DPPCX 212     -17.600 333.100  54.500  0.00  0.00            
ATOM   3477  C2B DPPCX 212     -19.100 332.900  59.300  0.00  0.00            
ATOM   3478  C3B DPPCX 212     -16.800 332.500  62.100  0.00  0.00            
ATOM   3479  C4B DPPCX 212     -13.500 330.100  63.700  0.00  0.00            
ATOM   3480  NC3 DPPCX 213     190.600  61.100  10.100  0.00  0.00            
ATOM   3481  PO4 DPPCX 213     187.500  59.100   8.800  0.00  0.00            
ATOM   3482  GL1 DPPCX 213     187.300  58.600  13.400  0.00  0.00            
ATOM   3483  GL2 DPPCX 213     190.900  58.300  15.000  0.00  0.00            
ATOM   3484  C1A DPPCX 213     185.500  58.900  17.500  0.00  0.00            
ATOM   3485  C2A DPPCX 213     185.100  59.200  21.700  0.00  0.00            
ATOM   3486  C3A DPPCX 213     185.900  60.200  26.800  0.00  0.00            
ATOM   3487  C4A DPPCX 213     188.300  59.600  30.500  0.00  0.00            
ATOM   3488  C1B DPPCX 213     190.300  56.600  19.400  0.00  0.00            
ATOM   3489  C2B DPPCX 213     189.700  56.900  23.000  0.00  0.00            
ATOM   3490  C3B DPPCX 213     189.600  55.600  26.700  0.00  0.00            
ATOM   3491  C4B DPPCX 213     187.700  51.300  28.000  0.00  0.00            
ATOM   3492  NC3 DPPCX 214     305.500  45.300  55.500  0.00  0.00            
ATOM   3493  PO4 DPPCX 214     308.200  42.000  54.500  0.00  0.00            
ATOM   3494  GL1 DPPCX 214     307.100  41.100  49.200  0.00  0.00            
ATOM   3495  GL2 DPPCX 214     305.700  38.600  48.900  0.00  0.00            
ATOM   3496  C1A DPPCX 214     307.800  43.200  45.800  0.00  0.00            
ATOM   3497  C2A DPPCX 214     308.000  43.100  42.300  0.00  0.00            
ATOM   3498  C3A DPPCX 214     309.600  44.500  39.000  0.00  0.00            
ATOM   3499  C4A DPPCX 214     311.500  45.100  35.900  0.00  0.00            
ATOM   3500  C1B DPPCX 214     302.900  36.600  45.500  0.00  0.00            
ATOM   3501  C2B DPPCX 214     302.600  37.400  40.200  0.00  0.00            
ATOM   3502  C3B DPPCX 214     301.800  39.800  36.500  0.00  0.00            
ATOM   3503  C4B DPPCX 214     302.700  39.700  31.700  0.00  0.00            
ATOM   3504  NC3 DPPCX 215     243.900 515.900  73.400  0.00  0.00            
ATOM   3505  PO4 DPPCX 215     240.500 516.200  76.700  0.00  0.00            
ATOM   3506  GL1 DPPCX 215     238.900 517.000  80.600  0.00  0.00            
ATOM   3507  GL2 DPPCX 215     236.300 520.000  81.500  0.00  0.00            
ATOM   3508  C1A DPPCX 215     240.200 515.500  84.400  0.00  0.00            
ATOM   3509  C2A DPPCX 215     240.300 514.700  88.700  0.00  0.00            
ATOM   3510  C3A DPPCX 215     240.800 514.500  92.600  0.00  0.00            
ATOM   3511  C4A DPPCX 215     240.100 513.800  97.500  0.00  0.00            
ATOM   3512  C1B DPPCX 215     236.200 519.100  86.000  0.00  0.00            
ATOM   3513  C2B DPPCX 215     236.000 518.700  90.200  0.00  0.00            
ATOM   3514  C3B DPPCX 215     236.500 517.300  94.700  0.00  0.00            
ATOM   3515  C4B DPPCX 215     235.600 517.400  98.000  0.00  0.00            
ATOM   3516  NC3 DPPCX 216     268.700 427.400 106.400  0.00  0.00            
ATOM   3517  PO4 DPPCX 216     267.800 423.900 104.800  0.00  0.00            
ATOM   3518  GL1 DPPCX 216     268.600 426.500 100.800  0.00  0.00            
ATOM   3519  GL2 DPPCX 216     272.100 425.900 100.700  0.00  0.00            
ATOM   3520  C1A DPPCX 216     268.100 427.700  97.000  0.00  0.00            
ATOM   3521  C2A DPPCX 216     268.400 428.600  93.700  0.00  0.00            
ATOM   3522  C3A DPPCX 216     268.400 428.600  90.500  0.00  0.00            
ATOM   3523  C4A DPPCX 216     266.100 431.100  87.100  0.00  0.00            
ATOM   3524  C1B DPPCX 216     272.900 425.700  96.400  0.00  0.00            
ATOM   3525  C2B DPPCX 216     273.100 427.200  92.500  0.00  0.00            
ATOM   3526  C3B DPPCX 216     273.900 427.900  87.900  0.00  0.00            
ATOM   3527  C4B DPPCX 216     273.800 427.600  83.100  0.00  0.00            
ATOM   3528  NC3 DPPCX 217     363.300 130.800  24.700  0.00  0.00            
ATOM   3529  PO4 DPPCX 217     364.800 126.400  23.100  0.00  0.00            
ATOM   3530  GL1 DPPCX 217     363.300 124.400  26.800  0.00  0.00            
ATOM   3531  GL2 DPPCX 217     361.100 126.100  27.500  0.00  0.00            
ATOM   3532  C1A DPPCX 217     363.800 122.200  31.300  0.00  0.00            
ATOM   3533  C2A DPPCX 217     364.900 122.700  35.300  0.00  0.00            
ATOM   3534  C3A DPPCX 217     362.600 121.900  38.700  0.00  0.00            
ATOM   3535  C4A DPPCX 217     361.000 121.200  43.300  0.00  0.00            
ATOM   3536  C1B DPPCX 217     362.100 127.500  31.100  0.00  0.00            
ATOM   3537  C2B DPPCX 217     362.400 126.800  35.500  0.00  0.00            
ATOM   3538  C3B DPPCX 217     364.400 126.900  39.800  0.00  0.00            
ATOM   3539  C4B DPPCX 217     364.100 126.300  43.700  0.00  0.00            
ATOM   3540  NC3 DPPCX 218     -15.700 484.300  73.800  0.00  0.00            
ATOM   3541  PO4 DPPCX 218     -14.800 488.600  74.600  0.00  0.00            
ATOM   3542  GL1 DPPCX 218     -16.900 488.000  77.800  0.00  0.00            
ATOM   3543  GL2 DPPCX 218     -20.800 487.800  78.800  0.00  0.00            
ATOM   3544  C1A DPPCX 218     -16.700 486.900  81.400  0.00  0.00            
ATOM   3545  C2A DPPCX 218     -17.700 485.200  85.600  0.00  0.00            
ATOM   3546  C3A DPPCX 218     -17.900 483.300  89.700  0.00  0.00            
ATOM   3547  C4A DPPCX 218     -16.600 484.300  94.200  0.00  0.00            
ATOM   3548  C1B DPPCX 218     -21.300 487.000  82.800  0.00  0.00            
ATOM   3549  C2B DPPCX 218     -22.900 485.800  85.400  0.00  0.00            
ATOM   3550  C3B DPPCX 218     -22.800 484.000  89.400  0.00  0.00            
ATOM   3551  C4B DPPCX 218     -21.400 482.800  93.200  0.00  0.00            
ATOM   3552  NC3 DPPCX 219      85.300 341.900  97.900  0.00  0.00            
ATOM   3553  PO4 DPPCX 219      82.100 338.100  97.500  0.00  0.00            
ATOM   3554  GL1 DPPCX 219      80.900 338.900  93.300  0.00  0.00            
ATOM   3555  GL2 DPPCX 219      82.900 337.800  90.800  0.00  0.00            
ATOM   3556  C1A DPPCX 219      81.000 342.800  89.700  0.00  0.00            
ATOM   3557  C2A DPPCX 219      82.200 344.000  85.800  0.00  0.00            
ATOM   3558  C3A DPPCX 219      83.600 345.500  82.500  0.00  0.00            
ATOM   3559  C4A DPPCX 219      83.100 347.500  78.800  0.00  0.00            
ATOM   3560  C1B DPPCX 219      84.000 339.000  87.000  0.00  0.00            
ATOM   3561  C2B DPPCX 219      84.900 339.800  82.700  0.00  0.00            
ATOM   3562  C3B DPPCX 219      84.400 341.600  79.200  0.00  0.00            
ATOM   3563  C4B DPPCX 219      84.800 344.300  75.000  0.00  0.00            
ATOM   3564  NC3 DPPCX 220     221.000 554.300 130.000  0.00  0.00            
ATOM   3565  PO4 DPPCX 220     224.900 552.400 129.100  0.00  0.00            
ATOM   3566  GL1 DPPCX 220     222.200 552.900 125.300  0.00  0.00            
ATOM   3567  GL2 DPPCX 220     218.400 553.900 124.900  0.00  0.00            
ATOM   3568  C1A DPPCX 220     222.400 554.600 121.500  0.00  0.00            
ATOM   3569  C2A DPPCX 220     221.200 555.400 117.700  0.00  0.00            
ATOM   3570  C3A DPPCX 220     221.900 555.700 114.000  0.00  0.00            
ATOM   3571  C4A DPPCX 220     220.700 554.000 109.500  0.00  0.00            
ATOM   3572  C1B DPPCX 220     217.200 554.100 121.200  0.00  0.00            
ATOM   3573  C2B DPPCX 220     216.500 555.700 116.800  0.00  0.00            
ATOM   3574  C3B DPPCX 220     217.100 556.800 112.300  0.00  0.00            
ATOM   3575  C4B DPPCX 220     217.100 556.900 107.600  0.00  0.00            
ATOM   3576  NC3 DPPCX 221     288.500  41.900   0.800  0.00  0.00            
ATOM   3577  PO4 DPPCX 221     286.900  38.700   4.600  0.00  0.00            
ATOM   3578  GL1 DPPCX 221     288.300  39.400   9.100  0.00  0.00            
ATOM   3579  GL2 DPPCX 221     291.300  37.500   8.100  0.00  0.00            
ATOM   3580  C1A DPPCX 221     288.500  40.600  13.200  0.00  0.00            
ATOM   3581  C2A DPPCX 221     288.500  40.600  17.900  0.00  0.00            
ATOM   3582  C3A DPPCX 221     288.700  41.500  21.200  0.00  0.00            
ATOM   3583  C4A DPPCX 221     287.900  40.000  25.500  0.00  0.00            
ATOM   3584  C1B DPPCX 221     290.300  36.000  12.100  0.00  0.00            
ATOM   3585  C2B DPPCX 221     290.000  36.600  15.400  0.00  0.00            
ATOM   3586  C3B DPPCX 221     289.800  35.400  19.600  0.00  0.00            
ATOM   3587  C4B DPPCX 221     288.200  35.200  23.300  0.00  0.00            
ATOM   3588  NC3 DPPCX 222      76.500 453.300 111.700  0.00  0.00            
ATOM   3589  PO4 DPPCX 222      73.100 454.900 112.500  0.00  0.00            
ATOM   3590  GL1 DPPCX 222      70.900 454.700 108.600  0.00  0.00            
ATOM   3591  GL2 DPPCX 222      72.100 452.100 106.400  0.00  0.00            
ATOM   3592  C1A DPPCX 222      69.500 455.700 104.900  0.00  0.00            
ATOM   3593  C2A DPPCX 222      69.500 456.700 101.600  0.00  0.00            
ATOM   3594  C3A DPPCX 222      70.300 458.100  97.900  0.00  0.00            
ATOM   3595  C4A DPPCX 222      69.600 457.400  94.400  0.00  0.00            
ATOM   3596  C1B DPPCX 222      71.100 451.600 102.200  0.00  0.00            
ATOM   3597  C2B DPPCX 222      71.100 453.100  98.600  0.00  0.00            
ATOM   3598  C3B DPPCX 222      72.500 452.800  95.200  0.00  0.00            
ATOM   3599  C4B DPPCX 222      73.400 453.400  91.200  0.00  0.00            
ATOM   3600  NC3 DPPCX 223     317.800 199.500  40.000  0.00  0.00            
ATOM   3601  PO4 DPPCX 223     315.400 200.000  42.000  0.00  0.00            
ATOM   3602  GL1 DPPCX 223     319.600 200.200  44.900  0.00  0.00            
ATOM   3603  GL2 DPPCX 223     319.300 203.000  47.400  0.00  0.00            
ATOM   3604  C1A DPPCX 223     319.900 198.100  49.100  0.00  0.00            
ATOM   3605  C2A DPPCX 223     319.700 198.300  52.800  0.00  0.00            
ATOM   3606  C3A DPPCX 223     318.300 196.900  55.500  0.00  0.00            
ATOM   3607  C4A DPPCX 223     318.700 193.800  55.400  0.00  0.00            
ATOM   3608  C1B DPPCX 223     318.900 203.100  51.500  0.00  0.00            
ATOM   3609  C2B DPPCX 223     319.500 202.900  56.600  0.00  0.00            
ATOM   3610  C3B DPPCX 223     319.300 202.200  60.600  0.00  0.00            
ATOM   3611  C4B DPPCX 223     317.000 202.700  64.400  0.00  0.00            
ATOM   3612  NC3 DPPCX 224      58.300 140.700  75.700  0.00  0.00            
ATOM   3613  PO4 DPPCX 224      60.400 142.300  71.500  0.00  0.00            
ATOM   3614  GL1 DPPCX 224      59.000 145.300  67.500  0.00  0.00            
ATOM   3615  GL2 DPPCX 224      55.900 145.900  67.000  0.00  0.00            
ATOM   3616  C1A DPPCX 224      60.000 145.800  63.400  0.00  0.00            
ATOM   3617  C2A DPPCX 224      62.400 145.700  59.300  0.00  0.00            
ATOM   3618  C3A DPPCX 224      63.100 145.900  54.900  0.00  0.00            
ATOM   3619  C4A DPPCX 224      63.700 145.300  49.900  0.00  0.00            
ATOM   3620  C1B DPPCX 224      54.400 145.600  62.600  0.00  0.00            
ATOM   3621  C2B DPPCX 224      54.300 146.500  58.500  0.00  0.00            
ATOM   3622  C3B DPPCX 224      55.500 148.000  55.000  0.00  0.00            
ATOM   3623  C4B DPPCX 224      55.400 150.200  51.400  0.00  0.00            
ATOM   3624  NC3 DPPCX 225      30.200 420.500  52.700  0.00  0.00            
ATOM   3625  PO4 DPPCX 225      26.300 418.500  51.400  0.00  0.00            
ATOM   3626  GL1 DPPCX 225      26.800 418.500  55.900  0.00  0.00            
ATOM   3627  GL2 DPPCX 225      25.100 420.100  58.300  0.00  0.00            
ATOM   3628  C1A DPPCX 225      28.900 417.200  59.900  0.00  0.00            
ATOM   3629  C2A DPPCX 225      29.200 416.200  65.200  0.00  0.00            
ATOM   3630  C3A DPPCX 225      29.000 414.000  69.200  0.00  0.00            
ATOM   3631  C4A DPPCX 225      29.600 412.800  73.800  0.00  0.00            
ATOM   3632  C1B DPPCX 225      25.000 418.800  62.900  0.00  0.00            
ATOM   3633  C2B DPPCX 225      24.400 418.100  68.000  0.00  0.00            
ATOM   3634  C3B DPPCX 225      24.900 416.600  72.000  0.00  0.00            
ATOM   3635  C4B DPPCX 225      22.900 414.400  74.700  0.00  0.00            
ATOM   3636  NC3 DPPCX 226     319.700 425.700 105.700  0.00  0.00            
ATOM   3637  PO4 DPPCX 226     317.800 430.000 104.300  0.00  0.00            
ATOM   3638  GL1 DPPCX 226     320.500 431.700 100.900  0.00  0.00            
ATOM   3639  GL2 DPPCX 226     322.400 434.600 100.700  0.00  0.00            
ATOM   3640  C1A DPPCX 226     318.600 432.800  97.200  0.00  0.00            
ATOM   3641  C2A DPPCX 226     318.300 432.400  92.700  0.00  0.00            
ATOM   3642  C3A DPPCX 226     320.100 432.200  88.300  0.00  0.00            
ATOM   3643  C4A DPPCX 226     319.900 433.700  84.000  0.00  0.00            
ATOM   3644  C1B DPPCX 226     322.100 436.200  96.700  0.00  0.00            
ATOM   3645  C2B DPPCX 226     320.200 436.800  92.400  0.00  0.00            
ATOM   3646  C3B DPPCX 226     318.700 437.500  87.600  0.00  0.00            
ATOM   3647  C4B DPPCX 226     318.800 442.500  87.100  0.00  0.00            
ATOM   3648  NC3 DPPCX 227     191.700 362.000  57.200  0.00  0.00            
ATOM   3649  PO4 DPPCX 227     188.200 363.300  58.400  0.00  0.00            
ATOM   3650  GL1 DPPCX 227     189.600 364.600  63.300  0.00  0.00            
ATOM   3651  GL2 DPPCX 227     191.200 363.200  63.100  0.00  0.00            
ATOM   3652  C1A DPPCX 227     186.600 363.600  66.400  0.00  0.00            
ATOM   3653  C2A DPPCX 227     185.400 363.500  70.500  0.00  0.00            
ATOM   3654  C3A DPPCX 227     184.200 362.800  75.200  0.00  0.00            
ATOM   3655  C4A DPPCX 227     185.300 360.900  78.600  0.00  0.00            
ATOM   3656  C1B DPPCX 227     191.400 363.000  67.600  0.00  0.00            
ATOM   3657  C2B DPPCX 227     191.300 362.000  70.900  0.00  0.00            
ATOM   3658  C3B DPPCX 227     190.200 362.400  75.200  0.00  0.00            
ATOM   3659  C4B DPPCX 227     190.500 360.900  79.200  0.00  0.00            
ATOM   3660  NC3 DPPCX 228     338.600 459.400 108.700  0.00  0.00            
ATOM   3661  PO4 DPPCX 228     340.100 456.300 111.000  0.00  0.00            
ATOM   3662  GL1 DPPCX 228     340.500 455.100 106.600  0.00  0.00            
ATOM   3663  GL2 DPPCX 228     341.400 451.600 106.000  0.00  0.00            
ATOM   3664  C1A DPPCX 228     340.900 455.200 101.800  0.00  0.00            
ATOM   3665  C2A DPPCX 228     339.800 454.100  97.500  0.00  0.00            
ATOM   3666  C3A DPPCX 228     343.100 454.800  93.100  0.00  0.00            
ATOM   3667  C4A DPPCX 228     346.300 454.000  90.400  0.00  0.00            
ATOM   3668  C1B DPPCX 228     341.700 449.500 102.400  0.00  0.00            
ATOM   3669  C2B DPPCX 228     340.800 449.500  97.000  0.00  0.00            
ATOM   3670  C3B DPPCX 228     341.100 449.800  91.300  0.00  0.00            
ATOM   3671  C4B DPPCX 228     344.700 450.200  86.900  0.00  0.00            
ATOM   3672  NC3 DPPCX 229     376.100 374.800 103.900  0.00  0.00            
ATOM   3673  PO4 DPPCX 229     379.400 371.800 102.800  0.00  0.00            
ATOM   3674  GL1 DPPCX 229     377.600 371.100  98.600  0.00  0.00            
ATOM   3675  GL2 DPPCX 229     375.900 373.500  98.800  0.00  0.00            
ATOM   3676  C1A DPPCX 229     376.100 367.100  95.000  0.00  0.00            
ATOM   3677  C2A DPPCX 229     373.400 364.600  92.200  0.00  0.00            
ATOM   3678  C3A DPPCX 229     370.200 363.000  90.200  0.00  0.00            
ATOM   3679  C4A DPPCX 229     369.600 362.900  85.100  0.00  0.00            
ATOM   3680  C1B DPPCX 229     375.200 373.300  94.600  0.00  0.00            
ATOM   3681  C2B DPPCX 229     376.100 371.900  91.200  0.00  0.00            
ATOM   3682  C3B DPPCX 229     375.800 368.400  89.500  0.00  0.00            
ATOM   3683  C4B DPPCX 229     373.400 365.600  86.800  0.00  0.00            
ATOM   3684  NC3 DPPCX 230     312.500 380.500  59.000  0.00  0.00            
ATOM   3685  PO4 DPPCX 230     308.900 382.900  59.600  0.00  0.00            
ATOM   3686  GL1 DPPCX 230     311.700 384.300  63.000  0.00  0.00            
ATOM   3687  GL2 DPPCX 230     314.100 382.900  64.800  0.00  0.00            
ATOM   3688  C1A DPPCX 230     310.600 386.000  68.000  0.00  0.00            
ATOM   3689  C2A DPPCX 230     309.800 385.300  73.200  0.00  0.00            
ATOM   3690  C3A DPPCX 230     309.400 384.600  77.300  0.00  0.00            
ATOM   3691  C4A DPPCX 230     311.200 383.800  81.800  0.00  0.00            
ATOM   3692  C1B DPPCX 230     314.700 382.000  69.500  0.00  0.00            
ATOM   3693  C2B DPPCX 230     313.800 381.800  74.300  0.00  0.00            
ATOM   3694  C3B DPPCX 230     314.200 381.800  78.100  0.00  0.00            
ATOM   3695  C4B DPPCX 230     316.300 381.700  82.800  0.00  0.00            
ATOM   3696  NC3 DPPCX 231     -24.400 416.800  62.200  0.00  0.00            
ATOM   3697  PO4 DPPCX 231     -20.500 415.700  60.500  0.00  0.00            
ATOM   3698  GL1 DPPCX 231     -18.100 412.600  62.000  0.00  0.00            
ATOM   3699  GL2 DPPCX 231     -15.200 412.000  60.600  0.00  0.00            
ATOM   3700  C1A DPPCX 231     -15.700 409.100  64.700  0.00  0.00            
ATOM   3701  C2A DPPCX 231     -15.000 408.800  68.800  0.00  0.00            
ATOM   3702  C3A DPPCX 231     -14.900 408.300  73.400  0.00  0.00            
ATOM   3703  C4A DPPCX 231     -15.800 407.100  76.800  0.00  0.00            
ATOM   3704  C1B DPPCX 231     -13.700 414.100  63.400  0.00  0.00            
ATOM   3705  C2B DPPCX 231     -14.400 414.100  66.500  0.00  0.00            
ATOM   3706  C3B DPPCX 231     -14.600 414.100  71.300  0.00  0.00            
ATOM   3707  C4B DPPCX 231     -16.500 412.500  75.400  0.00  0.00            
ATOM   3708  NC3 DPPCX 232     373.000  50.200   8.200  0.00  0.00            
ATOM   3709  PO4 DPPCX 232     377.500  50.700  10.200  0.00  0.00            
ATOM   3710  GL1 DPPCX 232     380.400  48.500  13.400  0.00  0.00            
ATOM   3711  GL2 DPPCX 232     381.600  45.800  13.500  0.00  0.00            
ATOM   3712  C1A DPPCX 232     381.000  49.600  18.100  0.00  0.00            
ATOM   3713  C2A DPPCX 232     381.000  49.100  22.800  0.00  0.00            
ATOM   3714  C3A DPPCX 232     380.600  48.500  27.100  0.00  0.00            
ATOM   3715  C4A DPPCX 232     380.200  47.600  31.900  0.00  0.00            
ATOM   3716  C1B DPPCX 232     383.600  45.200  16.500  0.00  0.00            
ATOM   3717  C2B DPPCX 232     383.300  45.000  20.600  0.00  0.00            
ATOM   3718  C3B DPPCX 232     384.700  44.800  24.400  0.00  0.00            
ATOM   3719  C4B DPPCX 232     384.800  46.400  29.000  0.00  0.00            
ATOM   3720  NC3 DPPCX 233     313.000 407.800  58.900  0.00  0.00            
ATOM   3721  PO4 DPPCX 233     310.400 411.500  63.000  0.00  0.00            
ATOM   3722  GL1 DPPCX 233     312.600 411.000  67.300  0.00  0.00            
ATOM   3723  GL2 DPPCX 233     316.400 410.600  67.900  0.00  0.00            
ATOM   3724  C1A DPPCX 233     312.100 412.200  70.900  0.00  0.00            
ATOM   3725  C2A DPPCX 233     313.700 412.000  74.400  0.00  0.00            
ATOM   3726  C3A DPPCX 233     315.900 412.400  78.300  0.00  0.00            
ATOM   3727  C4A DPPCX 233     319.400 410.800  81.000  0.00  0.00            
ATOM   3728  C1B DPPCX 233     316.900 413.700  70.500  0.00  0.00            
ATOM   3729  C2B DPPCX 233     318.500 413.800  74.200  0.00  0.00            
ATOM   3730  C3B DPPCX 233     321.100 413.400  77.000  0.00  0.00            
ATOM   3731  C4B DPPCX 233     323.600 414.200  80.500  0.00  0.00            
ATOM   3732  NC3 DPPCX 234      34.500 433.800  59.100  0.00  0.00            
ATOM   3733  PO4 DPPCX 234      37.700 432.100  57.100  0.00  0.00            
ATOM   3734  GL1 DPPCX 234      38.100 429.200  61.100  0.00  0.00            
ATOM   3735  GL2 DPPCX 234      35.800 430.400  62.800  0.00  0.00            
ATOM   3736  C1A DPPCX 234      38.800 427.100  65.700  0.00  0.00            
ATOM   3737  C2A DPPCX 234      38.400 426.700  69.500  0.00  0.00            
ATOM   3738  C3A DPPCX 234      37.600 424.300  73.700  0.00  0.00            
ATOM   3739  C4A DPPCX 234      33.900 422.800  77.400  0.00  0.00            
ATOM   3740  C1B DPPCX 234      34.700 429.300  67.000  0.00  0.00            
ATOM   3741  C2B DPPCX 234      33.400 427.300  70.300  0.00  0.00            
ATOM   3742  C3B DPPCX 234      33.000 426.000  74.200  0.00  0.00            
ATOM   3743  C4B DPPCX 234      29.800 426.400  78.200  0.00  0.00            
ATOM   3744  NC3 DPPCX 235     347.200 495.100  71.500  0.00  0.00            
ATOM   3745  PO4 DPPCX 235     347.200 490.600  71.000  0.00  0.00            
ATOM   3746  GL1 DPPCX 235     348.900 492.500  75.300  0.00  0.00            
ATOM   3747  GL2 DPPCX 235     351.300 495.400  75.900  0.00  0.00            
ATOM   3748  C1A DPPCX 235     347.900 492.400  79.100  0.00  0.00            
ATOM   3749  C2A DPPCX 235     347.800 491.300  82.400  0.00  0.00            
ATOM   3750  C3A DPPCX 235     347.800 490.100  87.000  0.00  0.00            
ATOM   3751  C4A DPPCX 235     348.600 489.400  90.800  0.00  0.00            
ATOM   3752  C1B DPPCX 235     352.400 495.300  80.300  0.00  0.00            
ATOM   3753  C2B DPPCX 235     352.200 494.400  83.900  0.00  0.00            
ATOM   3754  C3B DPPCX 235     352.400 493.500  87.800  0.00  0.00            
ATOM   3755  C4B DPPCX 235     352.800 491.700  91.100  0.00  0.00            
ATOM   3756  NC3 DPPCX 236     332.500 557.200 132.900  0.00  0.00            
ATOM   3757  PO4 DPPCX 236     334.700 556.100 130.300  0.00  0.00            
ATOM   3758  GL1 DPPCX 236     333.700 555.300 126.800  0.00  0.00            
ATOM   3759  GL2 DPPCX 236     334.800 557.400 124.900  0.00  0.00            
ATOM   3760  C1A DPPCX 236     335.700 551.000 124.500  0.00  0.00            
ATOM   3761  C2A DPPCX 236     335.100 549.600 121.000  0.00  0.00            
ATOM   3762  C3A DPPCX 236     336.500 551.600 116.800  0.00  0.00            
ATOM   3763  C4A DPPCX 236     338.900 553.800 114.000  0.00  0.00            
ATOM   3764  C1B DPPCX 236     333.700 560.800 124.000  0.00  0.00            
ATOM   3765  C2B DPPCX 236     333.400 561.400 119.200  0.00  0.00            
ATOM   3766  C3B DPPCX 236     334.000 561.300 114.400  0.00  0.00            
ATOM   3767  C4B DPPCX 236     331.100 560.200 112.300  0.00  0.00            
ATOM   3768  NC3 DPPCX 237     309.400 439.500  59.800  0.00  0.00            
ATOM   3769  PO4 DPPCX 237     310.800 437.300  61.500  0.00  0.00            
ATOM   3770  GL1 DPPCX 237     311.400 437.300  66.900  0.00  0.00            
ATOM   3771  GL2 DPPCX 237     314.900 436.400  66.600  0.00  0.00            
ATOM   3772  C1A DPPCX 237     311.600 434.900  70.400  0.00  0.00            
ATOM   3773  C2A DPPCX 237     312.100 435.000  74.100  0.00  0.00            
ATOM   3774  C3A DPPCX 237     311.800 434.300  77.500  0.00  0.00            
ATOM   3775  C4A DPPCX 237     311.100 432.700  81.100  0.00  0.00            
ATOM   3776  C1B DPPCX 237     316.500 435.200  69.300  0.00  0.00            
ATOM   3777  C2B DPPCX 237     316.100 432.200  72.100  0.00  0.00            
ATOM   3778  C3B DPPCX 237     316.900 432.400  76.100  0.00  0.00            
ATOM   3779  C4B DPPCX 237     316.400 431.700  80.200  0.00  0.00            
ATOM   3780  NC3 DPPCX 238       0.100 477.900 116.000  0.00  0.00            
ATOM   3781  PO4 DPPCX 238      -2.300 481.000 115.000  0.00  0.00            
ATOM   3782  GL1 DPPCX 238      -5.200 480.900 111.300  0.00  0.00            
ATOM   3783  GL2 DPPCX 238      -5.400 484.000 111.000  0.00  0.00            
ATOM   3784  C1A DPPCX 238      -6.800 479.500 107.700  0.00  0.00            
ATOM   3785  C2A DPPCX 238      -6.700 480.800 103.200  0.00  0.00            
ATOM   3786  C3A DPPCX 238      -9.500 479.200 100.400  0.00  0.00            
ATOM   3787  C4A DPPCX 238     -10.200 478.300  95.800  0.00  0.00            
ATOM   3788  C1B DPPCX 238      -4.700 484.000 108.000  0.00  0.00            
ATOM   3789  C2B DPPCX 238      -4.400 485.600 103.700  0.00  0.00            
ATOM   3790  C3B DPPCX 238      -4.000 485.400  99.800  0.00  0.00            
ATOM   3791  C4B DPPCX 238      -2.800 486.700  96.100  0.00  0.00            
ATOM   3792  NC3 DPPCX 239      61.400 -12.200  46.400  0.00  0.00            
ATOM   3793  PO4 DPPCX 239      64.100  -9.600  47.400  0.00  0.00            
ATOM   3794  GL1 DPPCX 239      65.000  -9.000  42.100  0.00  0.00            
ATOM   3795  GL2 DPPCX 239      67.000 -10.500  39.800  0.00  0.00            
ATOM   3796  C1A DPPCX 239      63.700  -7.000  38.300  0.00  0.00            
ATOM   3797  C2A DPPCX 239      63.500  -4.800  35.800  0.00  0.00            
ATOM   3798  C3A DPPCX 239      64.100  -3.000  31.400  0.00  0.00            
ATOM   3799  C4A DPPCX 239      66.400  -0.100  28.000  0.00  0.00            
ATOM   3800  C1B DPPCX 239      67.000  -9.600  35.200  0.00  0.00            
ATOM   3801  C2B DPPCX 239      66.700  -7.300  30.800  0.00  0.00            
ATOM   3802  C3B DPPCX 239      67.600  -4.600  28.100  0.00  0.00            
ATOM   3803  C4B DPPCX 239      65.700  -3.700  24.800  0.00  0.00            
ATOM   3804  NC3 DPPCX 240     171.900 459.000 117.100  0.00  0.00            
ATOM   3805  PO4 DPPCX 240     170.400 462.000 113.900  0.00  0.00            
ATOM   3806  GL1 DPPCX 240     169.100 463.600 111.000  0.00  0.00            
ATOM   3807  GL2 DPPCX 240     170.600 466.500 110.500  0.00  0.00            
ATOM   3808  C1A DPPCX 240     169.100 462.300 106.900  0.00  0.00            
ATOM   3809  C2A DPPCX 240     168.500 462.400 102.900  0.00  0.00            
ATOM   3810  C3A DPPCX 240     168.700 461.000  97.800  0.00  0.00            
ATOM   3811  C4A DPPCX 240     166.800 461.500  93.700  0.00  0.00            
ATOM   3812  C1B DPPCX 240     171.900 467.000 106.500  0.00  0.00            
ATOM   3813  C2B DPPCX 240     171.000 466.600 102.300  0.00  0.00            
ATOM   3814  C3B DPPCX 240     168.100 465.700  98.600  0.00  0.00            
ATOM   3815  C4B DPPCX 240     164.800 465.600  95.600  0.00  0.00            
ATOM   3816  NC3 DPPCX 241     125.100 454.300 115.400  0.00  0.00            
ATOM   3817  PO4 DPPCX 241     127.500 452.300 113.600  0.00  0.00            
ATOM   3818  GL1 DPPCX 241     125.200 452.100 109.800  0.00  0.00            
ATOM   3819  GL2 DPPCX 241     124.400 449.500 108.900  0.00  0.00            
ATOM   3820  C1A DPPCX 241     124.500 454.800 106.200  0.00  0.00            
ATOM   3821  C2A DPPCX 241     125.800 454.700 101.300  0.00  0.00            
ATOM   3822  C3A DPPCX 241     127.100 454.100  98.200  0.00  0.00            
ATOM   3823  C4A DPPCX 241     126.700 454.900  93.900  0.00  0.00            
ATOM   3824  C1B DPPCX 241     125.300 449.100 104.500  0.00  0.00            
ATOM   3825  C2B DPPCX 241     125.700 449.800  99.600  0.00  0.00            
ATOM   3826  C3B DPPCX 241     126.300 449.300  95.400  0.00  0.00            
ATOM   3827  C4B DPPCX 241     125.200 450.700  91.200  0.00  0.00            
ATOM   3828  NC3 DPPCX 242     311.100 238.400  45.700  0.00  0.00            
ATOM   3829  PO4 DPPCX 242     314.900 240.000  48.000  0.00  0.00            
ATOM   3830  GL1 DPPCX 242     314.400 240.200  52.000  0.00  0.00            
ATOM   3831  GL2 DPPCX 242     318.400 239.900  52.700  0.00  0.00            
ATOM   3832  C1A DPPCX 242     316.000 239.000  56.700  0.00  0.00            
ATOM   3833  C2A DPPCX 242     316.900 236.900  60.700  0.00  0.00            
ATOM   3834  C3A DPPCX 242     317.900 235.100  64.200  0.00  0.00            
ATOM   3835  C4A DPPCX 242     320.800 234.200  67.100  0.00  0.00            
ATOM   3836  C1B DPPCX 242     320.900 238.600  55.500  0.00  0.00            
ATOM   3837  C2B DPPCX 242     322.000 238.600  58.900  0.00  0.00            
ATOM   3838  C3B DPPCX 242     322.700 238.700  62.400  0.00  0.00            
ATOM   3839  C4B DPPCX 242     323.800 237.800  65.800  0.00  0.00            
ATOM   3840  NC3 DPPCX 243     125.100 338.900  54.300  0.00  0.00            
ATOM   3841  PO4 DPPCX 243     126.100 334.700  55.700  0.00  0.00            
ATOM   3842  GL1 DPPCX 243     129.100 333.300  58.100  0.00  0.00            
ATOM   3843  GL2 DPPCX 243     129.300 330.600  58.000  0.00  0.00            
ATOM   3844  C1A DPPCX 243     129.100 332.400  62.700  0.00  0.00            
ATOM   3845  C2A DPPCX 243     128.900 333.600  67.000  0.00  0.00            
ATOM   3846  C3A DPPCX 243     128.300 332.700  71.000  0.00  0.00            
ATOM   3847  C4A DPPCX 243     126.600 328.600  72.800  0.00  0.00            
ATOM   3848  C1B DPPCX 243     124.900 329.200  59.700  0.00  0.00            
ATOM   3849  C2B DPPCX 243     124.700 330.900  63.500  0.00  0.00            
ATOM   3850  C3B DPPCX 243     124.900 330.500  68.300  0.00  0.00            
ATOM   3851  C4B DPPCX 243     120.800 328.900  70.700  0.00  0.00            
ATOM   3852  NC3 DPPCX 244      78.200  15.600   3.200  0.00  0.00            
ATOM   3853  PO4 DPPCX 244      81.800  16.800   1.200  0.00  0.00            
ATOM   3854  GL1 DPPCX 244      84.700  16.300   4.800  0.00  0.00            
ATOM   3855  GL2 DPPCX 244      87.300  14.300   5.400  0.00  0.00            
ATOM   3856  C1A DPPCX 244      86.500  17.200   9.200  0.00  0.00            
ATOM   3857  C2A DPPCX 244      86.600  15.000  13.900  0.00  0.00            
ATOM   3858  C3A DPPCX 244      86.800  15.600  18.400  0.00  0.00            
ATOM   3859  C4A DPPCX 244      85.100  15.500  21.700  0.00  0.00            
ATOM   3860  C1B DPPCX 244      87.900  11.100   9.100  0.00  0.00            
ATOM   3861  C2B DPPCX 244      87.900   7.500  11.800  0.00  0.00            
ATOM   3862  C3B DPPCX 244      87.000   4.700  15.200  0.00  0.00            
ATOM   3863  C4B DPPCX 244      87.400   2.000  17.800  0.00  0.00            
ATOM   3864  NC3 DPPCX 245     227.000 455.400 112.100  0.00  0.00            
ATOM   3865  PO4 DPPCX 245     223.200 452.700 111.100  0.00  0.00            
ATOM   3866  GL1 DPPCX 245     223.700 455.100 107.400  0.00  0.00            
ATOM   3867  GL2 DPPCX 245     224.900 457.700 107.900  0.00  0.00            
ATOM   3868  C1A DPPCX 245     222.400 456.100 103.700  0.00  0.00            
ATOM   3869  C2A DPPCX 245     223.200 457.300 100.700  0.00  0.00            
ATOM   3870  C3A DPPCX 245     224.100 461.200  98.400  0.00  0.00            
ATOM   3871  C4A DPPCX 245     220.800 464.400  96.300  0.00  0.00            
ATOM   3872  C1B DPPCX 245     223.700 460.800 104.900  0.00  0.00            
ATOM   3873  C2B DPPCX 245     225.400 464.200 104.400  0.00  0.00            
ATOM   3874  C3B DPPCX 245     228.100 467.300 103.100  0.00  0.00            
ATOM   3875  C4B DPPCX 245     229.900 469.700 100.100  0.00  0.00            
ATOM   3876  NC3 DPPCX 246      50.800  51.400  58.400  0.00  0.00            
ATOM   3877  PO4 DPPCX 246      54.200  50.800  58.200  0.00  0.00            
ATOM   3878  GL1 DPPCX 246      52.400  52.800  54.100  0.00  0.00            
ATOM   3879  GL2 DPPCX 246      49.200  50.700  53.400  0.00  0.00            
ATOM   3880  C1A DPPCX 246      49.500  54.700  50.800  0.00  0.00            
ATOM   3881  C2A DPPCX 246      47.200  56.200  47.300  0.00  0.00            
ATOM   3882  C3A DPPCX 246      47.800  56.300  42.100  0.00  0.00            
ATOM   3883  C4A DPPCX 246      48.900  56.500  38.300  0.00  0.00            
ATOM   3884  C1B DPPCX 246      46.100  51.100  49.400  0.00  0.00            
ATOM   3885  C2B DPPCX 246      45.700  52.500  44.200  0.00  0.00            
ATOM   3886  C3B DPPCX 246      44.500  53.500  38.900  0.00  0.00            
ATOM   3887  C4B DPPCX 246      44.600  51.300  36.000  0.00  0.00            
ATOM   3888  NC3 DPPCX 247     220.500 350.900 102.200  0.00  0.00            
ATOM   3889  PO4 DPPCX 247     217.900 353.900 100.500  0.00  0.00            
ATOM   3890  GL1 DPPCX 247     214.300 352.300  97.300  0.00  0.00            
ATOM   3891  GL2 DPPCX 247     210.900 352.500  98.000  0.00  0.00            
ATOM   3892  C1A DPPCX 247     212.000 350.400  93.800  0.00  0.00            
ATOM   3893  C2A DPPCX 247     211.500 351.000  89.300  0.00  0.00            
ATOM   3894  C3A DPPCX 247     213.000 353.000  84.600  0.00  0.00            
ATOM   3895  C4A DPPCX 247     211.200 354.500  81.500  0.00  0.00            
ATOM   3896  C1B DPPCX 247     210.000 355.800  96.000  0.00  0.00            
ATOM   3897  C2B DPPCX 247     208.800 356.900  92.000  0.00  0.00            
ATOM   3898  C3B DPPCX 247     208.300 356.600  87.600  0.00  0.00            
ATOM   3899  C4B DPPCX 247     208.500 357.900  83.700  0.00  0.00            
ATOM   3900  NC3 DPPCX 248     329.600 320.100  95.500  0.00  0.00            
ATOM   3901  PO4 DPPCX 248     333.100 318.900  93.900  0.00  0.00            
ATOM   3902  GL1 DPPCX 248     336.000 321.100  90.400  0.00  0.00            
ATOM   3903  GL2 DPPCX 248     339.100 320.400  90.000  0.00  0.00            
ATOM   3904  C1A DPPCX 248     336.600 321.800  84.800  0.00  0.00            
ATOM   3905  C2A DPPCX 248     336.900 321.500  80.800  0.00  0.00            
ATOM   3906  C3A DPPCX 248     337.400 321.900  76.900  0.00  0.00            
ATOM   3907  C4A DPPCX 248     337.000 325.300  73.800  0.00  0.00            
ATOM   3908  C1B DPPCX 248     341.100 321.100  85.900  0.00  0.00            
ATOM   3909  C2B DPPCX 248     341.600 320.900  81.900  0.00  0.00            
ATOM   3910  C3B DPPCX 248     342.300 320.800  77.800  0.00  0.00            
ATOM   3911  C4B DPPCX 248     341.500 323.900  74.600  0.00  0.00            
ATOM   3912  NC3 DPPCX 249     425.300  83.900  15.100  0.00  0.00            
ATOM   3913  PO4 DPPCX 249     426.700  80.200  13.200  0.00  0.00            
ATOM   3914  GL1 DPPCX 249     428.700  80.600  18.100  0.00  0.00            
ATOM   3915  GL2 DPPCX 249     429.400  83.800  18.900  0.00  0.00            
ATOM   3916  C1A DPPCX 249     428.000  80.300  22.200  0.00  0.00            
ATOM   3917  C2A DPPCX 249     427.800  78.400  25.400  0.00  0.00            
ATOM   3918  C3A DPPCX 249     428.300  78.500  29.500  0.00  0.00            
ATOM   3919  C4A DPPCX 249     428.600  80.900  33.000  0.00  0.00            
ATOM   3920  C1B DPPCX 249     430.100  86.400  23.600  0.00  0.00            
ATOM   3921  C2B DPPCX 249     429.000  86.700  27.600  0.00  0.00            
ATOM   3922  C3B DPPCX 249     429.400  85.900  31.700  0.00  0.00            
ATOM   3923  C4B DPPCX 249     429.100  85.100  35.800  0.00  0.00            
ATOM   3924  NC3 DPPCX 250      17.700 330.400  45.300  0.00  0.00            
ATOM   3925  PO4 DPPCX 250      14.900 327.500  47.200  0.00  0.00            
ATOM   3926  GL1 DPPCX 250      16.900 329.800  50.600  0.00  0.00            
ATOM   3927  GL2 DPPCX 250      20.300 329.200  50.500  0.00  0.00            
ATOM   3928  C1A DPPCX 250      17.700 333.100  54.700  0.00  0.00            
ATOM   3929  C2A DPPCX 250      17.300 331.900  58.500  0.00  0.00            
ATOM   3930  C3A DPPCX 250      17.100 330.000  62.700  0.00  0.00            
ATOM   3931  C4A DPPCX 250      15.700 329.600  66.900  0.00  0.00            
ATOM   3932  C1B DPPCX 250      19.500 327.700  54.100  0.00  0.00            
ATOM   3933  C2B DPPCX 250      18.300 327.200  57.600  0.00  0.00            
ATOM   3934  C3B DPPCX 250      19.500 325.600  60.900  0.00  0.00            
ATOM   3935  C4B DPPCX 250      18.300 322.700  64.400  0.00  0.00            
ATOM   3936  NC3 DPPCX 251     407.600  93.500  14.100  0.00  0.00            
ATOM   3937  PO4 DPPCX 251     404.900  91.400  17.200  0.00  0.00            
ATOM   3938  GL1 DPPCX 251     405.900  92.800  20.500  0.00  0.00            
ATOM   3939  GL2 DPPCX 251     405.900  89.500  22.000  0.00  0.00            
ATOM   3940  C1A DPPCX 251     409.800  93.100  23.200  0.00  0.00            
ATOM   3941  C2A DPPCX 251     411.000  93.900  28.000  0.00  0.00            
ATOM   3942  C3A DPPCX 251     409.500  92.800  32.800  0.00  0.00            
ATOM   3943  C4A DPPCX 251     408.100  93.400  38.000  0.00  0.00            
ATOM   3944  C1B DPPCX 251     406.800  90.600  26.600  0.00  0.00            
ATOM   3945  C2B DPPCX 251     406.200  89.800  30.600  0.00  0.00            
ATOM   3946  C3B DPPCX 251     404.700  88.600  33.700  0.00  0.00            
ATOM   3947  C4B DPPCX 251     404.800  88.300  38.200  0.00  0.00            
ATOM   3948  NC3 DPPCX 252     337.400  52.100   5.600  0.00  0.00            
ATOM   3949  PO4 DPPCX 252     334.800  50.100   7.900  0.00  0.00            
ATOM   3950  GL1 DPPCX 252     334.400  50.100  11.400  0.00  0.00            
ATOM   3951  GL2 DPPCX 252     331.500  49.800  12.500  0.00  0.00            
ATOM   3952  C1A DPPCX 252     336.800  49.000  14.500  0.00  0.00            
ATOM   3953  C2A DPPCX 252     337.600  48.900  18.700  0.00  0.00            
ATOM   3954  C3A DPPCX 252     336.500  50.700  23.300  0.00  0.00            
ATOM   3955  C4A DPPCX 252     336.800  51.800  27.200  0.00  0.00            
ATOM   3956  C1B DPPCX 252     332.500  49.100  17.100  0.00  0.00            
ATOM   3957  C2B DPPCX 252     332.900  48.000  20.300  0.00  0.00            
ATOM   3958  C3B DPPCX 252     333.300  46.900  24.700  0.00  0.00            
ATOM   3959  C4B DPPCX 252     330.000  45.300  27.200  0.00  0.00            
ATOM   3960  NC3 DPPCX 253     352.200 277.300  49.900  0.00  0.00            
ATOM   3961  PO4 DPPCX 253     355.300 280.000  48.200  0.00  0.00            
ATOM   3962  GL1 DPPCX 253     354.500 281.300  52.400  0.00  0.00            
ATOM   3963  GL2 DPPCX 253     351.500 280.200  54.900  0.00  0.00            
ATOM   3964  C1A DPPCX 253     355.500 284.200  55.600  0.00  0.00            
ATOM   3965  C2A DPPCX 253     355.700 283.500  59.800  0.00  0.00            
ATOM   3966  C3A DPPCX 253     355.800 282.400  64.400  0.00  0.00            
ATOM   3967  C4A DPPCX 253     356.300 283.200  68.600  0.00  0.00            
ATOM   3968  C1B DPPCX 253     351.200 280.100  58.600  0.00  0.00            
ATOM   3969  C2B DPPCX 253     351.500 280.900  62.900  0.00  0.00            
ATOM   3970  C3B DPPCX 253     351.800 280.800  67.200  0.00  0.00            
ATOM   3971  C4B DPPCX 253     353.800 279.100  70.600  0.00  0.00            
ATOM   3972  NC3 DPPCX 254     392.100 289.300  42.000  0.00  0.00            
ATOM   3973  PO4 DPPCX 254     392.100 286.200  46.400  0.00  0.00            
ATOM   3974  GL1 DPPCX 254     390.400 286.800  50.700  0.00  0.00            
ATOM   3975  GL2 DPPCX 254     387.400 284.200  52.100  0.00  0.00            
ATOM   3976  C1A DPPCX 254     387.800 289.100  53.600  0.00  0.00            
ATOM   3977  C2A DPPCX 254     389.200 289.300  57.600  0.00  0.00            
ATOM   3978  C3A DPPCX 254     387.900 289.900  62.200  0.00  0.00            
ATOM   3979  C4A DPPCX 254     389.500 288.600  66.400  0.00  0.00            
ATOM   3980  C1B DPPCX 254     387.700 284.000  56.500  0.00  0.00            
ATOM   3981  C2B DPPCX 254     388.800 283.900  60.400  0.00  0.00            
ATOM   3982  C3B DPPCX 254     389.000 284.000  65.300  0.00  0.00            
ATOM   3983  C4B DPPCX 254     391.500 283.300  69.300  0.00  0.00            
ATOM   3984  NC3 DPPCX 255     -28.500 423.300 105.900  0.00  0.00            
ATOM   3985  PO4 DPPCX 255     -31.700 426.200 106.100  0.00  0.00            
ATOM   3986  GL1 DPPCX 255     -30.500 427.900 102.000  0.00  0.00            
ATOM   3987  GL2 DPPCX 255     -30.100 430.800 102.600  0.00  0.00            
ATOM   3988  C1A DPPCX 255     -29.100 429.200  97.500  0.00  0.00            
ATOM   3989  C2A DPPCX 255     -28.500 431.500  94.100  0.00  0.00            
ATOM   3990  C3A DPPCX 255     -29.400 432.600  90.300  0.00  0.00            
ATOM   3991  C4A DPPCX 255     -28.300 436.200  87.000  0.00  0.00            
ATOM   3992  C1B DPPCX 255     -31.800 433.700  98.500  0.00  0.00            
ATOM   3993  C2B DPPCX 255     -32.600 436.100  94.600  0.00  0.00            
ATOM   3994  C3B DPPCX 255     -32.100 437.100  89.700  0.00  0.00            
ATOM   3995  C4B DPPCX 255     -32.600 440.400  86.300  0.00  0.00            
ATOM   3996  NC3 DPPCX 256     340.300 440.900 115.000  0.00  0.00            
ATOM   3997  PO4 DPPCX 256     340.700 441.800 110.500  0.00  0.00            
ATOM   3998  GL1 DPPCX 256     341.500 443.700 106.400  0.00  0.00            
ATOM   3999  GL2 DPPCX 256     340.200 440.500 104.500  0.00  0.00            
ATOM   4000  C1A DPPCX 256     343.600 445.300 103.000  0.00  0.00            
ATOM   4001  C2A DPPCX 256     343.900 446.000  98.700  0.00  0.00            
ATOM   4002  C3A DPPCX 256     343.100 445.700  94.500  0.00  0.00            
ATOM   4003  C4A DPPCX 256     343.800 445.500  89.000  0.00  0.00            
ATOM   4004  C1B DPPCX 256     341.700 441.800 100.000  0.00  0.00            
ATOM   4005  C2B DPPCX 256     340.200 441.300  96.100  0.00  0.00            
ATOM   4006  C3B DPPCX 256     340.300 442.000  92.800  0.00  0.00            
ATOM   4007  C4B DPPCX 256     340.200 439.600  89.400  0.00  0.00            
ATOM   4008  NC3 DPPCX 257     309.400 414.600 107.000  0.00  0.00            
ATOM   4009  PO4 DPPCX 257     314.100 415.200 107.500  0.00  0.00            
ATOM   4010  GL1 DPPCX 257     313.400 412.900 103.600  0.00  0.00            
ATOM   4011  GL2 DPPCX 257     315.400 412.000 101.700  0.00  0.00            
ATOM   4012  C1A DPPCX 257     310.000 409.800 102.700  0.00  0.00            
ATOM   4013  C2A DPPCX 257     306.500 408.400  99.200  0.00  0.00            
ATOM   4014  C3A DPPCX 257     305.300 408.300  94.900  0.00  0.00            
ATOM   4015  C4A DPPCX 257     305.100 408.400  90.800  0.00  0.00            
ATOM   4016  C1B DPPCX 257     311.800 411.700  98.500  0.00  0.00            
ATOM   4017  C2B DPPCX 257     312.400 412.400  94.600  0.00  0.00            
ATOM   4018  C3B DPPCX 257     312.400 413.800  90.300  0.00  0.00            
ATOM   4019  C4B DPPCX 257     313.000 414.500  85.600  0.00  0.00            
ATOM   4020  NC3 DPPCX 258      63.200 318.700  44.600  0.00  0.00            
ATOM   4021  PO4 DPPCX 258      59.500 318.500  42.900  0.00  0.00            
ATOM   4022  GL1 DPPCX 258      57.300 319.400  46.100  0.00  0.00            
ATOM   4023  GL2 DPPCX 258      57.700 316.700  48.500  0.00  0.00            
ATOM   4024  C1A DPPCX 258      56.700 322.600  48.700  0.00  0.00            
ATOM   4025  C2A DPPCX 258      53.800 323.900  52.400  0.00  0.00            
ATOM   4026  C3A DPPCX 258      53.300 323.700  56.500  0.00  0.00            
ATOM   4027  C4A DPPCX 258      52.100 323.700  60.500  0.00  0.00            
ATOM   4028  C1B DPPCX 258      58.300 317.700  51.800  0.00  0.00            
ATOM   4029  C2B DPPCX 258      58.400 317.800  56.300  0.00  0.00            
ATOM   4030  C3B DPPCX 258      58.800 317.000  60.200  0.00  0.00            
ATOM   4031  C4B DPPCX 258      57.100 315.000  64.100  0.00  0.00            
ATOM   4032  NC3 DPPCX 259     355.600 411.600  61.500  0.00  0.00            
ATOM   4033  PO4 DPPCX 259     355.900 415.500  61.900  0.00  0.00            
ATOM   4034  GL1 DPPCX 259     356.200 416.500  65.600  0.00  0.00            
ATOM   4035  GL2 DPPCX 259     359.200 416.800  67.300  0.00  0.00            
ATOM   4036  C1A DPPCX 259     356.100 419.900  69.400  0.00  0.00            
ATOM   4037  C2A DPPCX 259     356.800 420.600  72.900  0.00  0.00            
ATOM   4038  C3A DPPCX 259     355.500 419.500  76.900  0.00  0.00            
ATOM   4039  C4A DPPCX 259     353.500 418.000  80.900  0.00  0.00            
ATOM   4040  C1B DPPCX 259     359.300 415.500  71.700  0.00  0.00            
ATOM   4041  C2B DPPCX 259     359.500 416.000  76.000  0.00  0.00            
ATOM   4042  C3B DPPCX 259     358.800 415.500  80.000  0.00  0.00            
ATOM   4043  C4B DPPCX 259     357.300 415.700  83.800  0.00  0.00            
ATOM   4044  NC3 DPPCX 260     243.300 555.700 130.000  0.00  0.00            
ATOM   4045  PO4 DPPCX 260     241.600 555.100 126.200  0.00  0.00            
ATOM   4046  GL1 DPPCX 260     237.500 555.300 125.200  0.00  0.00            
ATOM   4047  GL2 DPPCX 260     235.100 557.900 125.400  0.00  0.00            
ATOM   4048  C1A DPPCX 260     237.300 554.300 121.100  0.00  0.00            
ATOM   4049  C2A DPPCX 260     238.200 554.800 116.800  0.00  0.00            
ATOM   4050  C3A DPPCX 260     238.400 556.000 112.300  0.00  0.00            
ATOM   4051  C4A DPPCX 260     239.200 558.800 110.000  0.00  0.00            
ATOM   4052  C1B DPPCX 260     235.500 558.600 120.500  0.00  0.00            
ATOM   4053  C2B DPPCX 260     235.900 559.600 115.500  0.00  0.00            
ATOM   4054  C3B DPPCX 260     235.100 561.100 112.000  0.00  0.00            
ATOM   4055  C4B DPPCX 260     235.600 563.000 107.800  0.00  0.00            
ATOM   4056  NC3 DPPCX 261      84.900 186.900  79.400  0.00  0.00            
ATOM   4057  PO4 DPPCX 261      80.500 185.400  82.400  0.00  0.00            
ATOM   4058  GL1 DPPCX 261      79.500 187.600  77.900  0.00  0.00            
ATOM   4059  GL2 DPPCX 261      79.300 190.900  76.200  0.00  0.00            
ATOM   4060  C1A DPPCX 261      77.300 188.300  73.100  0.00  0.00            
ATOM   4061  C2A DPPCX 261      76.600 189.400  69.200  0.00  0.00            
ATOM   4062  C3A DPPCX 261      77.200 188.700  64.500  0.00  0.00            
ATOM   4063  C4A DPPCX 261      78.200 186.300  61.300  0.00  0.00            
ATOM   4064  C1B DPPCX 261      80.500 191.700  72.000  0.00  0.00            
ATOM   4065  C2B DPPCX 261      79.300 193.900  69.000  0.00  0.00            
ATOM   4066  C3B DPPCX 261      77.800 193.400  66.000  0.00  0.00            
ATOM   4067  C4B DPPCX 261      78.100 192.500  61.200  0.00  0.00            
ATOM   4068  NC3 DPPCX 262     180.400 391.200 105.300  0.00  0.00            
ATOM   4069  PO4 DPPCX 262     181.700 395.500 105.600  0.00  0.00            
ATOM   4070  GL1 DPPCX 262     181.200 393.400 100.800  0.00  0.00            
ATOM   4071  GL2 DPPCX 262     178.900 394.300 100.100  0.00  0.00            
ATOM   4072  C1A DPPCX 262     183.900 394.200  96.800  0.00  0.00            
ATOM   4073  C2A DPPCX 262     183.000 394.600  93.300  0.00  0.00            
ATOM   4074  C3A DPPCX 262     181.100 395.200  90.100  0.00  0.00            
ATOM   4075  C4A DPPCX 262     181.000 395.300  86.300  0.00  0.00            
ATOM   4076  C1B DPPCX 262     178.600 393.400  95.800  0.00  0.00            
ATOM   4077  C2B DPPCX 262     175.900 395.200  93.400  0.00  0.00            
ATOM   4078  C3B DPPCX 262     176.000 394.700  89.100  0.00  0.00            
ATOM   4079  C4B DPPCX 262     176.000 394.200  85.000  0.00  0.00            
ATOM   4080  NC3 DPPCX 263     216.700 435.000 109.500  0.00  0.00            
ATOM   4081  PO4 DPPCX 263     213.600 438.400 109.200  0.00  0.00            
ATOM   4082  GL1 DPPCX 263     212.800 441.600 106.600  0.00  0.00            
ATOM   4083  GL2 DPPCX 263     215.000 443.500 108.000  0.00  0.00            
ATOM   4084  C1A DPPCX 263     213.100 444.500 103.200  0.00  0.00            
ATOM   4085  C2A DPPCX 263     212.700 445.900  99.300  0.00  0.00            
ATOM   4086  C3A DPPCX 263     211.700 448.000  96.400  0.00  0.00            
ATOM   4087  C4A DPPCX 263     212.500 449.000  91.300  0.00  0.00            
ATOM   4088  C1B DPPCX 263     218.200 445.800 106.400  0.00  0.00            
ATOM   4089  C2B DPPCX 263     218.000 447.400 101.500  0.00  0.00            
ATOM   4090  C3B DPPCX 263     217.600 448.900  97.700  0.00  0.00            
ATOM   4091  C4B DPPCX 263     216.700 450.200  93.200  0.00  0.00            
ATOM   4092  NC3 DPPCX 264     380.900  41.500   9.600  0.00  0.00            
ATOM   4093  PO4 DPPCX 264     383.600  46.300   8.700  0.00  0.00            
ATOM   4094  GL1 DPPCX 264     387.200  46.400  12.300  0.00  0.00            
ATOM   4095  GL2 DPPCX 264     389.800  47.100  14.300  0.00  0.00            
ATOM   4096  C1A DPPCX 264     388.300  43.000  15.900  0.00  0.00            
ATOM   4097  C2A DPPCX 264     387.900  43.600  20.600  0.00  0.00            
ATOM   4098  C3A DPPCX 264     388.600  41.200  24.200  0.00  0.00            
ATOM   4099  C4A DPPCX 264     385.800  41.400  27.700  0.00  0.00            
ATOM   4100  C1B DPPCX 264     388.100  48.300  18.300  0.00  0.00            
ATOM   4101  C2B DPPCX 264     385.500  49.600  21.000  0.00  0.00            
ATOM   4102  C3B DPPCX 264     385.900  49.800  25.700  0.00  0.00            
ATOM   4103  C4B DPPCX 264     388.200  49.600  29.300  0.00  0.00            
ATOM   4104  NC3 DPPCX 265      98.700  70.500  14.700  0.00  0.00            
ATOM   4105  PO4 DPPCX 265      95.500  69.400  11.000  0.00  0.00            
ATOM   4106  GL1 DPPCX 265      94.500  67.100  15.000  0.00  0.00            
ATOM   4107  GL2 DPPCX 265      96.600  66.600  17.000  0.00  0.00            
ATOM   4108  C1A DPPCX 265      93.000  69.100  19.400  0.00  0.00            
ATOM   4109  C2A DPPCX 265      96.800  68.200  22.700  0.00  0.00            
ATOM   4110  C3A DPPCX 265      96.300  67.000  26.700  0.00  0.00            
ATOM   4111  C4A DPPCX 265      96.400  67.000  30.000  0.00  0.00            
ATOM   4112  C1B DPPCX 265      94.000  63.400  19.400  0.00  0.00            
ATOM   4113  C2B DPPCX 265      93.500  64.600  23.700  0.00  0.00            
ATOM   4114  C3B DPPCX 265      93.700  62.700  28.100  0.00  0.00            
ATOM   4115  C4B DPPCX 265      95.500  61.500  31.600  0.00  0.00            
ATOM   4116  NC3 DPPCX 266     269.200 448.300 112.900  0.00  0.00            
ATOM   4117  PO4 DPPCX 266     265.400 449.000 110.900  0.00  0.00            
ATOM   4118  GL1 DPPCX 266     266.800 450.100 106.500  0.00  0.00            
ATOM   4119  GL2 DPPCX 266     266.800 453.900 104.700  0.00  0.00            
ATOM   4120  C1A DPPCX 266     266.100 449.300 103.400  0.00  0.00            
ATOM   4121  C2A DPPCX 266     265.900 448.400  98.700  0.00  0.00            
ATOM   4122  C3A DPPCX 266     264.500 448.600  95.200  0.00  0.00            
ATOM   4123  C4A DPPCX 266     262.000 449.500  91.800  0.00  0.00            
ATOM   4124  C1B DPPCX 266     266.000 455.400 101.000  0.00  0.00            
ATOM   4125  C2B DPPCX 266     265.400 454.100  96.500  0.00  0.00            
ATOM   4126  C3B DPPCX 266     264.300 454.700  93.600  0.00  0.00            
ATOM   4127  C4B DPPCX 266     262.300 457.400  91.400  0.00  0.00            
ATOM   4128  NC3 DPPCX 267     415.100  53.600  12.700  0.00  0.00            
ATOM   4129  PO4 DPPCX 267     411.200  53.000  11.700  0.00  0.00            
ATOM   4130  GL1 DPPCX 267     409.700  51.400  15.500  0.00  0.00            
ATOM   4131  GL2 DPPCX 267     408.300  47.900  17.600  0.00  0.00            
ATOM   4132  C1A DPPCX 267     410.300  52.200  18.900  0.00  0.00            
ATOM   4133  C2A DPPCX 267     409.800  54.000  23.000  0.00  0.00            
ATOM   4134  C3A DPPCX 267     410.100  54.600  26.500  0.00  0.00            
ATOM   4135  C4A DPPCX 267     408.100  54.700  31.000  0.00  0.00            
ATOM   4136  C1B DPPCX 267     409.100  48.000  21.900  0.00  0.00            
ATOM   4137  C2B DPPCX 267     409.600  49.300  26.000  0.00  0.00            
ATOM   4138  C3B DPPCX 267     411.000  49.900  29.500  0.00  0.00            
ATOM   4139  C4B DPPCX 267     414.700  47.900  31.500  0.00  0.00            
ATOM   4140  NC3 DPPCX 268     327.100 386.200 107.800  0.00  0.00            
ATOM   4141  PO4 DPPCX 268     330.100 387.300 105.100  0.00  0.00            
ATOM   4142  GL1 DPPCX 268     326.800 386.000 102.700  0.00  0.00            
ATOM   4143  GL2 DPPCX 268     326.800 387.200 100.300  0.00  0.00            
ATOM   4144  C1A DPPCX 268     325.200 381.900 100.300  0.00  0.00            
ATOM   4145  C2A DPPCX 268     324.600 378.800  96.700  0.00  0.00            
ATOM   4146  C3A DPPCX 268     324.400 378.600  92.200  0.00  0.00            
ATOM   4147  C4A DPPCX 268     324.400 378.500  88.200  0.00  0.00            
ATOM   4148  C1B DPPCX 268     325.900 387.000  96.000  0.00  0.00            
ATOM   4149  C2B DPPCX 268     325.900 387.300  92.400  0.00  0.00            
ATOM   4150  C3B DPPCX 268     327.600 387.000  88.300  0.00  0.00            
ATOM   4151  C4B DPPCX 268     327.400 389.000  84.300  0.00  0.00            
ATOM   4152  NC3 DPPCX 269     198.900 389.400 108.700  0.00  0.00            
ATOM   4153  PO4 DPPCX 269     197.100 390.400 103.800  0.00  0.00            
ATOM   4154  GL1 DPPCX 269     196.400 391.400 100.000  0.00  0.00            
ATOM   4155  GL2 DPPCX 269     199.300 392.900  99.200  0.00  0.00            
ATOM   4156  C1A DPPCX 269     194.600 394.900  97.800  0.00  0.00            
ATOM   4157  C2A DPPCX 269     195.100 395.300  93.200  0.00  0.00            
ATOM   4158  C3A DPPCX 269     194.800 396.700  88.500  0.00  0.00            
ATOM   4159  C4A DPPCX 269     197.100 397.900  85.400  0.00  0.00            
ATOM   4160  C1B DPPCX 269     199.700 393.300  95.100  0.00  0.00            
ATOM   4161  C2B DPPCX 269     199.400 393.800  90.300  0.00  0.00            
ATOM   4162  C3B DPPCX 269     199.900 391.100  87.100  0.00  0.00            
ATOM   4163  C4B DPPCX 269     201.500 390.700  83.000  0.00  0.00            
ATOM   4164  NC3 DPPCX 270     358.700 425.000  62.000  0.00  0.00            
ATOM   4165  PO4 DPPCX 270     361.600 424.000  59.900  0.00  0.00            
ATOM   4166  GL1 DPPCX 270     363.600 424.900  64.900  0.00  0.00            
ATOM   4167  GL2 DPPCX 270     367.000 424.600  64.100  0.00  0.00            
ATOM   4168  C1A DPPCX 270     363.500 424.700  69.900  0.00  0.00            
ATOM   4169  C2A DPPCX 270     364.700 423.600  74.200  0.00  0.00            
ATOM   4170  C3A DPPCX 270     364.800 423.800  78.400  0.00  0.00            
ATOM   4171  C4A DPPCX 270     364.500 421.900  82.500  0.00  0.00            
ATOM   4172  C1B DPPCX 270     369.100 424.800  67.500  0.00  0.00            
ATOM   4173  C2B DPPCX 270     369.700 423.600  71.300  0.00  0.00            
ATOM   4174  C3B DPPCX 270     370.100 424.300  76.300  0.00  0.00            
ATOM   4175  C4B DPPCX 270     368.700 424.100  81.300  0.00  0.00            
ATOM   4176  NC3 DPPCX 271     280.000 549.900 125.900  0.00  0.00            
ATOM   4177  PO4 DPPCX 271     283.600 553.900 126.900  0.00  0.00            
ATOM   4178  GL1 DPPCX 271     283.100 553.200 122.500  0.00  0.00            
ATOM   4179  GL2 DPPCX 271     284.600 556.800 121.700  0.00  0.00            
ATOM   4180  C1A DPPCX 271     278.900 553.800 120.300  0.00  0.00            
ATOM   4181  C2A DPPCX 271     278.200 555.900 117.700  0.00  0.00            
ATOM   4182  C3A DPPCX 271     279.800 558.000 114.300  0.00  0.00            
ATOM   4183  C4A DPPCX 271     280.100 559.700 110.200  0.00  0.00            
ATOM   4184  C1B DPPCX 271     283.100 555.600 117.900  0.00  0.00            
ATOM   4185  C2B DPPCX 271     284.100 556.500 113.900  0.00  0.00            
ATOM   4186  C3B DPPCX 271     284.000 556.600 109.700  0.00  0.00            
ATOM   4187  C4B DPPCX 271     284.200 554.600 105.800  0.00  0.00            
ATOM   4188  NC3 DPPCX 272     284.400 454.700 111.800  0.00  0.00            
ATOM   4189  PO4 DPPCX 272     286.700 458.100 109.600  0.00  0.00            
ATOM   4190  GL1 DPPCX 272     282.400 456.800 107.500  0.00  0.00            
ATOM   4191  GL2 DPPCX 272     281.500 459.100 105.000  0.00  0.00            
ATOM   4192  C1A DPPCX 272     282.400 453.600 103.700  0.00  0.00            
ATOM   4193  C2A DPPCX 272     284.600 454.800 100.600  0.00  0.00            
ATOM   4194  C3A DPPCX 272     285.400 454.700  96.200  0.00  0.00            
ATOM   4195  C4A DPPCX 272     285.800 454.800  92.400  0.00  0.00            
ATOM   4196  C1B DPPCX 272     281.500 459.900 100.900  0.00  0.00            
ATOM   4197  C2B DPPCX 272     280.800 458.000  96.800  0.00  0.00            
ATOM   4198  C3B DPPCX 272     280.600 458.000  93.400  0.00  0.00            
ATOM   4199  C4B DPPCX 272     281.600 457.400  90.500  0.00  0.00            
ATOM   4200  NC3 DPPCX 273     233.800 362.100 101.300  0.00  0.00            
ATOM   4201  PO4 DPPCX 273     231.200 358.900 100.300  0.00  0.00            
ATOM   4202  GL1 DPPCX 273     227.900 359.000  98.000  0.00  0.00            
ATOM   4203  GL2 DPPCX 273     229.100 361.400  95.400  0.00  0.00            
ATOM   4204  C1A DPPCX 273     224.900 357.800  94.600  0.00  0.00            
ATOM   4205  C2A DPPCX 273     223.600 359.100  90.900  0.00  0.00            
ATOM   4206  C3A DPPCX 273     224.900 360.000  87.100  0.00  0.00            
ATOM   4207  C4A DPPCX 273     224.200 361.700  82.600  0.00  0.00            
ATOM   4208  C1B DPPCX 273     227.200 362.300  91.900  0.00  0.00            
ATOM   4209  C2B DPPCX 273     228.300 363.200  87.800  0.00  0.00            
ATOM   4210  C3B DPPCX 273     230.100 362.400  83.800  0.00  0.00            
ATOM   4211  C4B DPPCX 273     234.400 364.300  82.100  0.00  0.00            
ATOM   4212  NC3 DPPCX 274     314.000 243.900  95.100  0.00  0.00            
ATOM   4213  PO4 DPPCX 274     312.100 245.400  91.300  0.00  0.00            
ATOM   4214  GL1 DPPCX 274     311.600 246.900  88.200  0.00  0.00            
ATOM   4215  GL2 DPPCX 274     312.900 250.600  88.300  0.00  0.00            
ATOM   4216  C1A DPPCX 274     309.400 245.100  83.500  0.00  0.00            
ATOM   4217  C2A DPPCX 274     309.800 244.800  79.200  0.00  0.00            
ATOM   4218  C3A DPPCX 274     310.400 243.100  75.500  0.00  0.00            
ATOM   4219  C4A DPPCX 274     313.800 241.100  73.700  0.00  0.00            
ATOM   4220  C1B DPPCX 274     312.900 252.700  83.200  0.00  0.00            
ATOM   4221  C2B DPPCX 274     312.000 253.500  79.400  0.00  0.00            
ATOM   4222  C3B DPPCX 274     311.400 253.200  75.800  0.00  0.00            
ATOM   4223  C4B DPPCX 274     308.000 253.400  71.900  0.00  0.00            
ATOM   4224  NC3 DPPCX 275     200.600 474.900 116.100  0.00  0.00            
ATOM   4225  PO4 DPPCX 275     203.500 477.800 114.000  0.00  0.00            
ATOM   4226  GL1 DPPCX 275     205.500 476.500 111.100  0.00  0.00            
ATOM   4227  GL2 DPPCX 275     208.000 475.200 111.100  0.00  0.00            
ATOM   4228  C1A DPPCX 275     204.200 475.100 107.200  0.00  0.00            
ATOM   4229  C2A DPPCX 275     206.800 474.800 103.200  0.00  0.00            
ATOM   4230  C3A DPPCX 275     210.300 474.000 101.200  0.00  0.00            
ATOM   4231  C4A DPPCX 275     210.900 473.100  97.400  0.00  0.00            
ATOM   4232  C1B DPPCX 275     209.100 476.800 107.100  0.00  0.00            
ATOM   4233  C2B DPPCX 275     210.700 478.400 103.200  0.00  0.00            
ATOM   4234  C3B DPPCX 275     213.600 477.500 100.800  0.00  0.00            
ATOM   4235  C4B DPPCX 275     218.200 477.700  99.900  0.00  0.00            
ATOM   4236  NC3 DPPCX 276      11.400 387.600  50.400  0.00  0.00            
ATOM   4237  PO4 DPPCX 276       9.400 390.900  49.900  0.00  0.00            
ATOM   4238  GL1 DPPCX 276       7.800 391.200  53.900  0.00  0.00            
ATOM   4239  GL2 DPPCX 276       4.700 390.800  53.800  0.00  0.00            
ATOM   4240  C1A DPPCX 276       6.800 390.400  58.400  0.00  0.00            
ATOM   4241  C2A DPPCX 276       7.100 390.200  63.100  0.00  0.00            
ATOM   4242  C3A DPPCX 276       7.800 388.800  66.900  0.00  0.00            
ATOM   4243  C4A DPPCX 276       7.700 388.900  71.700  0.00  0.00            
ATOM   4244  C1B DPPCX 276       1.700 388.500  55.600  0.00  0.00            
ATOM   4245  C2B DPPCX 276       2.800 387.000  60.400  0.00  0.00            
ATOM   4246  C3B DPPCX 276       3.700 387.000  64.300  0.00  0.00            
ATOM   4247  C4B DPPCX 276       3.800 387.300  69.100  0.00  0.00            
ATOM   4248  NC3 DPPCX 277      88.500 185.000  30.500  0.00  0.00            
ATOM   4249  PO4 DPPCX 277      89.500 182.300  33.900  0.00  0.00            
ATOM   4250  GL1 DPPCX 277      90.900 179.300  37.400  0.00  0.00            
ATOM   4251  GL2 DPPCX 277      88.900 176.500  38.900  0.00  0.00            
ATOM   4252  C1A DPPCX 277      93.300 180.700  39.900  0.00  0.00            
ATOM   4253  C2A DPPCX 277      94.700 180.800  44.700  0.00  0.00            
ATOM   4254  C3A DPPCX 277      95.200 179.700  49.400  0.00  0.00            
ATOM   4255  C4A DPPCX 277      94.900 180.100  53.800  0.00  0.00            
ATOM   4256  C1B DPPCX 277      91.400 177.600  42.800  0.00  0.00            
ATOM   4257  C2B DPPCX 277      91.300 177.500  47.400  0.00  0.00            
ATOM   4258  C3B DPPCX 277      92.200 176.000  51.300  0.00  0.00            
ATOM   4259  C4B DPPCX 277      91.600 173.900  55.700  0.00  0.00            
ATOM   4260  NC3 DPPCX 278     398.400 111.500  19.500  0.00  0.00            
ATOM   4261  PO4 DPPCX 278     403.500 112.200  19.100  0.00  0.00            
ATOM   4262  GL1 DPPCX 278     402.600 111.000  22.700  0.00  0.00            
ATOM   4263  GL2 DPPCX 278     402.600 114.300  24.900  0.00  0.00            
ATOM   4264  C1A DPPCX 278     400.500 110.500  27.300  0.00  0.00            
ATOM   4265  C2A DPPCX 278     401.500 110.900  31.300  0.00  0.00            
ATOM   4266  C3A DPPCX 278     400.400 109.200  35.000  0.00  0.00            
ATOM   4267  C4A DPPCX 278     401.000 108.100  39.600  0.00  0.00            
ATOM   4268  C1B DPPCX 278     403.700 115.200  29.000  0.00  0.00            
ATOM   4269  C2B DPPCX 278     402.600 114.900  34.000  0.00  0.00            
ATOM   4270  C3B DPPCX 278     401.800 113.400  38.200  0.00  0.00            
ATOM   4271  C4B DPPCX 278     403.900 113.300  42.300  0.00  0.00            
ATOM   4272  NC3 DPPCX 279     301.100  31.000   4.800  0.00  0.00            
ATOM   4273  PO4 DPPCX 279     300.700  34.600   6.400  0.00  0.00            
ATOM   4274  GL1 DPPCX 279     298.800  36.400   9.300  0.00  0.00            
ATOM   4275  GL2 DPPCX 279     297.600  39.600   9.300  0.00  0.00            
ATOM   4276  C1A DPPCX 279     298.800  38.300  14.100  0.00  0.00            
ATOM   4277  C2A DPPCX 279     298.200  38.400  18.200  0.00  0.00            
ATOM   4278  C3A DPPCX 279     297.600  37.400  21.900  0.00  0.00            
ATOM   4279  C4A DPPCX 279     298.600  36.300  25.800  0.00  0.00            
ATOM   4280  C1B DPPCX 279     294.000  39.300  12.400  0.00  0.00            
ATOM   4281  C2B DPPCX 279     293.800  40.400  16.700  0.00  0.00            
ATOM   4282  C3B DPPCX 279     293.100  39.600  20.700  0.00  0.00            
ATOM   4283  C4B DPPCX 279     292.900  39.200  24.500  0.00  0.00            
ATOM   4284  NC3 DPPCX 280     220.300 424.200  61.900  0.00  0.00            
ATOM   4285  PO4 DPPCX 280     223.500 422.100  61.900  0.00  0.00            
ATOM   4286  GL1 DPPCX 280     222.400 422.600  65.600  0.00  0.00            
ATOM   4287  GL2 DPPCX 280     219.900 423.900  67.400  0.00  0.00            
ATOM   4288  C1A DPPCX 280     222.300 418.900  68.600  0.00  0.00            
ATOM   4289  C2A DPPCX 280     220.200 417.600  72.100  0.00  0.00            
ATOM   4290  C3A DPPCX 280     218.400 416.900  75.400  0.00  0.00            
ATOM   4291  C4A DPPCX 280     219.100 416.300  78.900  0.00  0.00            
ATOM   4292  C1B DPPCX 280     220.800 422.700  71.500  0.00  0.00            
ATOM   4293  C2B DPPCX 280     219.900 422.400  76.700  0.00  0.00            
ATOM   4294  C3B DPPCX 280     218.800 421.500  80.700  0.00  0.00            
ATOM   4295  C4B DPPCX 280     219.600 419.300  83.800  0.00  0.00            
ATOM   4296  NC3 DPPCX 281     354.700 128.800  21.500  0.00  0.00            
ATOM   4297  PO4 DPPCX 281     355.400 124.900  21.600  0.00  0.00            
ATOM   4298  GL1 DPPCX 281     354.500 125.400  25.500  0.00  0.00            
ATOM   4299  GL2 DPPCX 281     352.900 124.200  26.900  0.00  0.00            
ATOM   4300  C1A DPPCX 281     356.200 126.300  29.500  0.00  0.00            
ATOM   4301  C2A DPPCX 281     357.300 125.700  33.300  0.00  0.00            
ATOM   4302  C3A DPPCX 281     357.800 125.700  37.400  0.00  0.00            
ATOM   4303  C4A DPPCX 281     359.500 125.400  41.400  0.00  0.00            
ATOM   4304  C1B DPPCX 281     353.500 121.800  31.300  0.00  0.00            
ATOM   4305  C2B DPPCX 281     354.700 122.100  35.100  0.00  0.00            
ATOM   4306  C3B DPPCX 281     355.300 121.600  39.400  0.00  0.00            
ATOM   4307  C4B DPPCX 281     354.900 124.200  42.200  0.00  0.00            
ATOM   4308  NC3 DPPCX 282     145.700  28.700  51.700  0.00  0.00            
ATOM   4309  PO4 DPPCX 282     147.200  32.500  52.200  0.00  0.00            
ATOM   4310  GL1 DPPCX 282     150.000  33.900  48.500  0.00  0.00            
ATOM   4311  GL2 DPPCX 282     151.400  36.800  49.600  0.00  0.00            
ATOM   4312  C1A DPPCX 282     151.400  35.100  44.800  0.00  0.00            
ATOM   4313  C2A DPPCX 282     151.500  36.300  40.900  0.00  0.00            
ATOM   4314  C3A DPPCX 282     152.400  38.300  38.000  0.00  0.00            
ATOM   4315  C4A DPPCX 282     152.800  38.400  33.400  0.00  0.00            
ATOM   4316  C1B DPPCX 282     150.700  39.200  47.200  0.00  0.00            
ATOM   4317  C2B DPPCX 282     152.600  40.200  43.200  0.00  0.00            
ATOM   4318  C3B DPPCX 282     150.500  42.300  39.600  0.00  0.00            
ATOM   4319  C4B DPPCX 282     149.600  41.700  34.700  0.00  0.00            
ATOM   4320  NC3 DPPCX 283     362.200 416.400  62.900  0.00  0.00            
ATOM   4321  PO4 DPPCX 283     362.800 412.300  66.100  0.00  0.00            
ATOM   4322  GL1 DPPCX 283     359.900 410.400  68.400  0.00  0.00            
ATOM   4323  GL2 DPPCX 283     360.200 407.200  67.900  0.00  0.00            
ATOM   4324  C1A DPPCX 283     360.200 410.900  73.000  0.00  0.00            
ATOM   4325  C2A DPPCX 283     360.400 411.600  76.700  0.00  0.00            
ATOM   4326  C3A DPPCX 283     361.500 411.200  80.700  0.00  0.00            
ATOM   4327  C4A DPPCX 283     362.100 413.100  84.900  0.00  0.00            
ATOM   4328  C1B DPPCX 283     361.400 405.700  72.100  0.00  0.00            
ATOM   4329  C2B DPPCX 283     361.100 406.400  75.400  0.00  0.00            
ATOM   4330  C3B DPPCX 283     363.100 406.900  79.000  0.00  0.00            
ATOM   4331  C4B DPPCX 283     366.800 405.700  82.600  0.00  0.00            
ATOM   4332  NC3 DPPCX 284       7.900 376.200  46.000  0.00  0.00            
ATOM   4333  PO4 DPPCX 284       5.800 379.600  48.300  0.00  0.00            
ATOM   4334  GL1 DPPCX 284       2.700 378.700  51.700  0.00  0.00            
ATOM   4335  GL2 DPPCX 284       0.100 376.700  50.900  0.00  0.00            
ATOM   4336  C1A DPPCX 284       2.600 377.900  57.300  0.00  0.00            
ATOM   4337  C2A DPPCX 284       3.000 376.800  61.500  0.00  0.00            
ATOM   4338  C3A DPPCX 284       4.200 377.800  65.600  0.00  0.00            
ATOM   4339  C4A DPPCX 284       3.700 377.100  69.900  0.00  0.00            
ATOM   4340  C1B DPPCX 284      -1.400 375.500  54.900  0.00  0.00            
ATOM   4341  C2B DPPCX 284      -0.500 374.200  59.100  0.00  0.00            
ATOM   4342  C3B DPPCX 284      -0.800 373.300  63.300  0.00  0.00            
ATOM   4343  C4B DPPCX 284      -1.700 374.900  68.100  0.00  0.00            
ATOM   4344  NC3 DPPCX 285     200.500 456.200 118.100  0.00  0.00            
ATOM   4345  PO4 DPPCX 285     196.800 456.400 115.100  0.00  0.00            
ATOM   4346  GL1 DPPCX 285     196.500 455.200 111.100  0.00  0.00            
ATOM   4347  GL2 DPPCX 285     194.400 452.900 110.100  0.00  0.00            
ATOM   4348  C1A DPPCX 285     197.700 454.300 106.600  0.00  0.00            
ATOM   4349  C2A DPPCX 285     197.600 454.200 103.000  0.00  0.00            
ATOM   4350  C3A DPPCX 285     197.300 454.400  98.500  0.00  0.00            
ATOM   4351  C4A DPPCX 285     197.800 456.000  93.800  0.00  0.00            
ATOM   4352  C1B DPPCX 285     192.800 451.900 106.400  0.00  0.00            
ATOM   4353  C2B DPPCX 285     193.200 451.100 102.400  0.00  0.00            
ATOM   4354  C3B DPPCX 285     192.700 451.200  98.400  0.00  0.00            
ATOM   4355  C4B DPPCX 285     191.500 452.200  94.600  0.00  0.00            
ATOM   4356  NC3 DPPCX 286     297.800  93.700  19.300  0.00  0.00            
ATOM   4357  PO4 DPPCX 286     293.800  91.900  19.000  0.00  0.00            
ATOM   4358  GL1 DPPCX 286     293.000  89.300  22.300  0.00  0.00            
ATOM   4359  GL2 DPPCX 286     291.000  86.300  21.200  0.00  0.00            
ATOM   4360  C1A DPPCX 286     293.700  88.400  27.100  0.00  0.00            
ATOM   4361  C2A DPPCX 286     293.400  85.900  31.400  0.00  0.00            
ATOM   4362  C3A DPPCX 286     293.400  86.100  35.500  0.00  0.00            
ATOM   4363  C4A DPPCX 286     291.100  84.800  38.800  0.00  0.00            
ATOM   4364  C1B DPPCX 286     290.000  84.300  24.300  0.00  0.00            
ATOM   4365  C2B DPPCX 286     290.400  83.500  28.600  0.00  0.00            
ATOM   4366  C3B DPPCX 286     289.300  82.000  31.600  0.00  0.00            
ATOM   4367  C4B DPPCX 286     287.600  83.400  35.400  0.00  0.00            
ATOM   4368  NC3 DPPCX 287     317.800 515.200  77.600  0.00  0.00            
ATOM   4369  PO4 DPPCX 287     322.500 514.200  77.100  0.00  0.00            
ATOM   4370  GL1 DPPCX 287     321.300 512.400  80.700  0.00  0.00            
ATOM   4371  GL2 DPPCX 287     320.300 516.000  82.000  0.00  0.00            
ATOM   4372  C1A DPPCX 287     323.400 511.500  84.000  0.00  0.00            
ATOM   4373  C2A DPPCX 287     322.800 510.400  87.100  0.00  0.00            
ATOM   4374  C3A DPPCX 287     322.000 510.000  92.300  0.00  0.00            
ATOM   4375  C4A DPPCX 287     322.900 507.400  96.100  0.00  0.00            
ATOM   4376  C1B DPPCX 287     318.200 514.500  85.200  0.00  0.00            
ATOM   4377  C2B DPPCX 287     319.300 513.900  89.300  0.00  0.00            
ATOM   4378  C3B DPPCX 287     317.800 511.900  93.100  0.00  0.00            
ATOM   4379  C4B DPPCX 287     318.400 509.000  96.900  0.00  0.00            
ATOM   4380  NC3 DPPCX 288      18.400 454.700 111.100  0.00  0.00            
ATOM   4381  PO4 DPPCX 288      18.300 458.600 110.500  0.00  0.00            
ATOM   4382  GL1 DPPCX 288      16.800 459.100 106.800  0.00  0.00            
ATOM   4383  GL2 DPPCX 288      14.000 457.900 106.100  0.00  0.00            
ATOM   4384  C1A DPPCX 288      17.500 460.400 103.200  0.00  0.00            
ATOM   4385  C2A DPPCX 288      18.800 461.000  99.000  0.00  0.00            
ATOM   4386  C3A DPPCX 288      21.400 460.100  95.000  0.00  0.00            
ATOM   4387  C4A DPPCX 288      24.500 456.600  95.400  0.00  0.00            
ATOM   4388  C1B DPPCX 288      13.000 458.800 102.600  0.00  0.00            
ATOM   4389  C2B DPPCX 288      13.500 459.400  98.500  0.00  0.00            
ATOM   4390  C3B DPPCX 288      11.400 459.100  93.700  0.00  0.00            
ATOM   4391  C4B DPPCX 288       8.900 459.900  89.500  0.00  0.00            
ATOM   4392  NC3 DPPCX 289      -0.800 440.800  63.400  0.00  0.00            
ATOM   4393  PO4 DPPCX 289       4.000 439.700  63.200  0.00  0.00            
ATOM   4394  GL1 DPPCX 289       2.100 438.000  66.800  0.00  0.00            
ATOM   4395  GL2 DPPCX 289       4.800 436.900  68.700  0.00  0.00            
ATOM   4396  C1A DPPCX 289       0.000 438.000  70.400  0.00  0.00            
ATOM   4397  C2A DPPCX 289      -0.400 436.800  74.900  0.00  0.00            
ATOM   4398  C3A DPPCX 289      -1.000 435.700  79.300  0.00  0.00            
ATOM   4399  C4A DPPCX 289      -1.000 435.900  83.500  0.00  0.00            
ATOM   4400  C1B DPPCX 289       4.600 436.500  73.100  0.00  0.00            
ATOM   4401  C2B DPPCX 289       4.600 434.900  77.200  0.00  0.00            
ATOM   4402  C3B DPPCX 289       3.300 434.300  81.000  0.00  0.00            
ATOM   4403  C4B DPPCX 289       3.900 433.100  84.300  0.00  0.00            
ATOM   4404  NC3 DPPCX 290     243.100 392.600 104.400  0.00  0.00            
ATOM   4405  PO4 DPPCX 290     246.900 391.100 101.900  0.00  0.00            
ATOM   4406  GL1 DPPCX 290     246.500 389.300  98.900  0.00  0.00            
ATOM   4407  GL2 DPPCX 290     249.700 388.800  96.400  0.00  0.00            
ATOM   4408  C1A DPPCX 290     245.500 388.200  94.800  0.00  0.00            
ATOM   4409  C2A DPPCX 290     245.300 387.000  90.900  0.00  0.00            
ATOM   4410  C3A DPPCX 290     244.800 385.500  87.400  0.00  0.00            
ATOM   4411  C4A DPPCX 290     242.500 383.400  84.600  0.00  0.00            
ATOM   4412  C1B DPPCX 290     249.900 388.100  92.100  0.00  0.00            
ATOM   4413  C2B DPPCX 290     250.000 388.600  88.100  0.00  0.00            
ATOM   4414  C3B DPPCX 290     249.700 387.300  84.900  0.00  0.00            
ATOM   4415  C4B DPPCX 290     246.600 384.400  81.900  0.00  0.00            
ATOM   4416  NC3 DPPCX 291       1.700 328.000  44.200  0.00  0.00            
ATOM   4417  PO4 DPPCX 291       4.900 330.000  45.300  0.00  0.00            
ATOM   4418  GL1 DPPCX 291       4.400 328.400  49.000  0.00  0.00            
ATOM   4419  GL2 DPPCX 291       6.200 327.500  51.000  0.00  0.00            
ATOM   4420  C1A DPPCX 291       0.700 327.600  52.500  0.00  0.00            
ATOM   4421  C2A DPPCX 291       0.400 326.200  56.800  0.00  0.00            
ATOM   4422  C3A DPPCX 291       0.000 325.000  61.400  0.00  0.00            
ATOM   4423  C4A DPPCX 291       1.200 323.100  65.200  0.00  0.00            
ATOM   4424  C1B DPPCX 291       7.200 328.300  55.400  0.00  0.00            
ATOM   4425  C2B DPPCX 291       8.000 329.400  59.000  0.00  0.00            
ATOM   4426  C3B DPPCX 291       9.300 327.500  63.500  0.00  0.00            
ATOM   4427  C4B DPPCX 291      12.000 325.800  66.500  0.00  0.00            
ATOM   4428  NC3 DPPCX 292     258.000 220.300  43.400  0.00  0.00            
ATOM   4429  PO4 DPPCX 292     257.300 214.700  43.200  0.00  0.00            
ATOM   4430  GL1 DPPCX 292     258.300 213.500  47.100  0.00  0.00            
ATOM   4431  GL2 DPPCX 292     260.700 214.100  48.000  0.00  0.00            
ATOM   4432  C1A DPPCX 292     259.000 209.700  50.600  0.00  0.00            
ATOM   4433  C2A DPPCX 292     257.400 210.100  54.600  0.00  0.00            
ATOM   4434  C3A DPPCX 292     256.800 208.900  59.000  0.00  0.00            
ATOM   4435  C4A DPPCX 292     256.100 208.000  62.500  0.00  0.00            
ATOM   4436  C1B DPPCX 292     260.700 214.400  51.500  0.00  0.00            
ATOM   4437  C2B DPPCX 292     261.500 213.000  55.800  0.00  0.00            
ATOM   4438  C3B DPPCX 292     261.100 212.600  60.800  0.00  0.00            
ATOM   4439  C4B DPPCX 292     260.500 212.500  65.300  0.00  0.00            
ATOM   4440  NC3 DPPCX 293      25.200 286.600  40.600  0.00  0.00            
ATOM   4441  PO4 DPPCX 293      30.500 284.600  40.500  0.00  0.00            
ATOM   4442  GL1 DPPCX 293      29.400 282.800  43.900  0.00  0.00            
ATOM   4443  GL2 DPPCX 293      26.100 282.900  45.400  0.00  0.00            
ATOM   4444  C1A DPPCX 293      29.600 285.200  48.100  0.00  0.00            
ATOM   4445  C2A DPPCX 293      29.400 284.100  52.200  0.00  0.00            
ATOM   4446  C3A DPPCX 293      28.600 282.300  56.100  0.00  0.00            
ATOM   4447  C4A DPPCX 293      29.300 280.600  61.000  0.00  0.00            
ATOM   4448  C1B DPPCX 293      25.900 281.400  49.700  0.00  0.00            
ATOM   4449  C2B DPPCX 293      25.900 280.300  52.900  0.00  0.00            
ATOM   4450  C3B DPPCX 293      26.700 278.000  57.100  0.00  0.00            
ATOM   4451  C4B DPPCX 293      26.000 273.700  59.800  0.00  0.00            
ATOM   4452  NC3 DPPCX 294     247.300 294.800  50.100  0.00  0.00            
ATOM   4453  PO4 DPPCX 294     245.600 292.700  52.800  0.00  0.00            
ATOM   4454  GL1 DPPCX 294     245.800 295.200  56.000  0.00  0.00            
ATOM   4455  GL2 DPPCX 294     244.200 295.300  57.800  0.00  0.00            
ATOM   4456  C1A DPPCX 294     248.700 294.700  60.100  0.00  0.00            
ATOM   4457  C2A DPPCX 294     248.500 294.600  63.300  0.00  0.00            
ATOM   4458  C3A DPPCX 294     250.200 295.100  66.700  0.00  0.00            
ATOM   4459  C4A DPPCX 294     250.800 293.500  71.400  0.00  0.00            
ATOM   4460  C1B DPPCX 294     243.700 295.300  62.900  0.00  0.00            
ATOM   4461  C2B DPPCX 294     244.900 294.400  66.700  0.00  0.00            
ATOM   4462  C3B DPPCX 294     244.700 293.700  70.900  0.00  0.00            
ATOM   4463  C4B DPPCX 294     245.000 292.300  74.500  0.00  0.00            
ATOM   4464  NC3 DPPCX 295     179.400 421.400 110.300  0.00  0.00            
ATOM   4465  PO4 DPPCX 295     182.300 424.000 108.400  0.00  0.00            
ATOM   4466  GL1 DPPCX 295     179.500 423.700 104.400  0.00  0.00            
ATOM   4467  GL2 DPPCX 295     176.800 424.700 106.300  0.00  0.00            
ATOM   4468  C1A DPPCX 295     181.100 422.700  99.900  0.00  0.00            
ATOM   4469  C2A DPPCX 295     179.100 423.300  96.300  0.00  0.00            
ATOM   4470  C3A DPPCX 295     176.800 422.600  92.900  0.00  0.00            
ATOM   4471  C4A DPPCX 295     174.500 424.400  88.600  0.00  0.00            
ATOM   4472  C1B DPPCX 295     175.800 422.300 101.100  0.00  0.00            
ATOM   4473  C2B DPPCX 295     174.400 421.000  97.400  0.00  0.00            
ATOM   4474  C3B DPPCX 295     174.700 417.900  93.100  0.00  0.00            
ATOM   4475  C4B DPPCX 295     174.900 415.700  88.700  0.00  0.00            
ATOM   4476  NC3 DPPCX 296     268.700 356.800  98.700  0.00  0.00            
ATOM   4477  PO4 DPPCX 296     273.600 358.300  98.500  0.00  0.00            
ATOM   4478  GL1 DPPCX 296     270.900 357.200  93.900  0.00  0.00            
ATOM   4479  GL2 DPPCX 296     269.500 354.500  94.200  0.00  0.00            
ATOM   4480  C1A DPPCX 296     270.200 358.100  89.900  0.00  0.00            
ATOM   4481  C2A DPPCX 296     270.000 358.400  86.700  0.00  0.00            
ATOM   4482  C3A DPPCX 296     271.000 358.400  83.000  0.00  0.00            
ATOM   4483  C4A DPPCX 296     269.500 356.800  79.500  0.00  0.00            
ATOM   4484  C1B DPPCX 296     269.100 353.100  90.100  0.00  0.00            
ATOM   4485  C2B DPPCX 296     269.800 353.300  85.800  0.00  0.00            
ATOM   4486  C3B DPPCX 296     272.500 353.100  81.900  0.00  0.00            
ATOM   4487  C4B DPPCX 296     273.600 353.300  77.200  0.00  0.00            
ATOM   4488  NC3 DPPCX 297     -27.300 463.200  68.300  0.00  0.00            
ATOM   4489  PO4 DPPCX 297     -24.700 463.400  71.200  0.00  0.00            
ATOM   4490  GL1 DPPCX 297     -25.600 464.800  75.500  0.00  0.00            
ATOM   4491  GL2 DPPCX 297     -28.000 464.000  76.700  0.00  0.00            
ATOM   4492  C1A DPPCX 297     -23.600 466.200  78.700  0.00  0.00            
ATOM   4493  C2A DPPCX 297     -24.300 465.700  82.700  0.00  0.00            
ATOM   4494  C3A DPPCX 297     -25.100 465.000  86.500  0.00  0.00            
ATOM   4495  C4A DPPCX 297     -24.100 462.700  89.400  0.00  0.00            
ATOM   4496  C1B DPPCX 297     -28.600 463.800  80.700  0.00  0.00            
ATOM   4497  C2B DPPCX 297     -29.100 462.900  84.600  0.00  0.00            
ATOM   4498  C3B DPPCX 297     -28.900 462.900  88.800  0.00  0.00            
ATOM   4499  C4B DPPCX 297     -28.400 463.000  93.000  0.00  0.00            
ATOM   4500  NC3 DPPCX 298     322.800 372.900 104.000  0.00  0.00            
ATOM   4501  PO4 DPPCX 298     325.900 370.200 104.300  0.00  0.00            
ATOM   4502  GL1 DPPCX 298     327.000 369.800 100.000  0.00  0.00            
ATOM   4503  GL2 DPPCX 298     325.500 373.300  99.100  0.00  0.00            
ATOM   4504  C1A DPPCX 298     325.200 369.900  96.100  0.00  0.00            
ATOM   4505  C2A DPPCX 298     325.700 369.500  93.100  0.00  0.00            
ATOM   4506  C3A DPPCX 298     324.700 369.800  89.200  0.00  0.00            
ATOM   4507  C4A DPPCX 298     326.900 369.000  84.500  0.00  0.00            
ATOM   4508  C1B DPPCX 298     326.500 374.200  95.600  0.00  0.00            
ATOM   4509  C2B DPPCX 298     326.400 374.600  90.800  0.00  0.00            
ATOM   4510  C3B DPPCX 298     325.900 373.800  86.200  0.00  0.00            
ATOM   4511  C4B DPPCX 298     327.300 376.100  81.800  0.00  0.00            
ATOM   4512  NC3 DPPCX 299     338.300 554.500 133.000  0.00  0.00            
ATOM   4513  PO4 DPPCX 299     339.800 550.700 132.300  0.00  0.00            
ATOM   4514  GL1 DPPCX 299     340.200 549.600 127.900  0.00  0.00            
ATOM   4515  GL2 DPPCX 299     344.000 548.700 126.700  0.00  0.00            
ATOM   4516  C1A DPPCX 299     340.600 550.300 123.300  0.00  0.00            
ATOM   4517  C2A DPPCX 299     341.900 551.400 118.500  0.00  0.00            
ATOM   4518  C3A DPPCX 299     343.700 551.700 114.600  0.00  0.00            
ATOM   4519  C4A DPPCX 299     345.500 552.800 110.100  0.00  0.00            
ATOM   4520  C1B DPPCX 299     345.000 548.700 122.000  0.00  0.00            
ATOM   4521  C2B DPPCX 299     346.000 547.000 119.200  0.00  0.00            
ATOM   4522  C3B DPPCX 299     346.300 547.500 114.200  0.00  0.00            
ATOM   4523  C4B DPPCX 299     346.000 547.900 110.300  0.00  0.00            
ATOM   4524  NC3 DPPCX 300     148.900  12.000   2.400  0.00  0.00            
ATOM   4525  PO4 DPPCX 300     150.600   7.800  -0.500  0.00  0.00            
ATOM   4526  GL1 DPPCX 300     149.500   7.000   4.600  0.00  0.00            
ATOM   4527  GL2 DPPCX 300     146.400   6.900   4.600  0.00  0.00            
ATOM   4528  C1A DPPCX 300     151.700   8.900   8.100  0.00  0.00            
ATOM   4529  C2A DPPCX 300     152.600   8.700  12.400  0.00  0.00            
ATOM   4530  C3A DPPCX 300     151.800   7.800  17.100  0.00  0.00            
ATOM   4531  C4A DPPCX 300     152.700   8.200  21.300  0.00  0.00            
ATOM   4532  C1B DPPCX 300     147.000   7.300   9.400  0.00  0.00            
ATOM   4533  C2B DPPCX 300     148.000   5.700  14.400  0.00  0.00            
ATOM   4534  C3B DPPCX 300     146.900   5.300  18.500  0.00  0.00            
ATOM   4535  C4B DPPCX 300     147.600   2.000  20.800  0.00  0.00            
ATOM   4536  NC3 DPPCX 301     314.900 172.900  28.500  0.00  0.00            
ATOM   4537  PO4 DPPCX 301     312.500 173.300  33.600  0.00  0.00            
ATOM   4538  GL1 DPPCX 301     311.500 172.500  38.000  0.00  0.00            
ATOM   4539  GL2 DPPCX 301     313.500 173.900  40.000  0.00  0.00            
ATOM   4540  C1A DPPCX 301     309.100 169.800  40.100  0.00  0.00            
ATOM   4541  C2A DPPCX 301     307.000 166.900  43.100  0.00  0.00            
ATOM   4542  C3A DPPCX 301     306.800 164.100  46.900  0.00  0.00            
ATOM   4543  C4A DPPCX 301     308.000 161.700  50.400  0.00  0.00            
ATOM   4544  C1B DPPCX 301     311.500 174.100  44.200  0.00  0.00            
ATOM   4545  C2B DPPCX 301     309.800 171.300  46.100  0.00  0.00            
ATOM   4546  C3B DPPCX 301     309.500 168.700  47.900  0.00  0.00            
ATOM   4547  C4B DPPCX 301     311.400 165.700  50.600  0.00  0.00            
ATOM   4548  NC3 DPPCX 302     282.800 252.700  44.500  0.00  0.00            
ATOM   4549  PO4 DPPCX 302     278.400 253.000  45.000  0.00  0.00            
ATOM   4550  GL1 DPPCX 302     279.700 252.600  49.600  0.00  0.00            
ATOM   4551  GL2 DPPCX 302     283.000 251.200  51.000  0.00  0.00            
ATOM   4552  C1A DPPCX 302     277.100 250.500  52.600  0.00  0.00            
ATOM   4553  C2A DPPCX 302     276.000 248.600  56.500  0.00  0.00            
ATOM   4554  C3A DPPCX 302     277.500 247.800  60.100  0.00  0.00            
ATOM   4555  C4A DPPCX 302     277.300 248.200  63.300  0.00  0.00            
ATOM   4556  C1B DPPCX 302     282.500 252.000  54.900  0.00  0.00            
ATOM   4557  C2B DPPCX 302     283.100 250.200  59.200  0.00  0.00            
ATOM   4558  C3B DPPCX 302     282.700 248.600  63.000  0.00  0.00            
ATOM   4559  C4B DPPCX 302     280.900 247.100  66.300  0.00  0.00            
ATOM   4560  NC3 DPPCX 303     295.700 220.700  49.700  0.00  0.00            
ATOM   4561  PO4 DPPCX 303     298.800 220.300  48.300  0.00  0.00            
ATOM   4562  GL1 DPPCX 303     300.200 219.300  52.100  0.00  0.00            
ATOM   4563  GL2 DPPCX 303     299.100 221.300  53.600  0.00  0.00            
ATOM   4564  C1A DPPCX 303     303.300 218.000  54.700  0.00  0.00            
ATOM   4565  C2A DPPCX 303     302.000 217.800  59.500  0.00  0.00            
ATOM   4566  C3A DPPCX 303     300.200 217.900  63.600  0.00  0.00            
ATOM   4567  C4A DPPCX 303     301.400 218.400  67.500  0.00  0.00            
ATOM   4568  C1B DPPCX 303     298.500 222.000  57.400  0.00  0.00            
ATOM   4569  C2B DPPCX 303     298.600 221.500  61.500  0.00  0.00            
ATOM   4570  C3B DPPCX 303     297.600 222.800  65.900  0.00  0.00            
ATOM   4571  C4B DPPCX 303     294.500 223.600  69.500  0.00  0.00            
ATOM   4572  NC3 DPPCX 304     294.300 551.100  81.800  0.00  0.00            
ATOM   4573  PO4 DPPCX 304     289.900 554.600  82.400  0.00  0.00            
ATOM   4574  GL1 DPPCX 304     290.300 553.600  86.800  0.00  0.00            
ATOM   4575  GL2 DPPCX 304     287.500 553.400  88.300  0.00  0.00            
ATOM   4576  C1A DPPCX 304     292.800 552.600  90.100  0.00  0.00            
ATOM   4577  C2A DPPCX 304     291.800 552.000  94.300  0.00  0.00            
ATOM   4578  C3A DPPCX 304     291.600 551.200  98.400  0.00  0.00            
ATOM   4579  C4A DPPCX 304     291.700 549.500 102.400  0.00  0.00            
ATOM   4580  C1B DPPCX 304     287.200 552.400  92.900  0.00  0.00            
ATOM   4581  C2B DPPCX 304     286.000 552.000  97.600  0.00  0.00            
ATOM   4582  C3B DPPCX 304     286.900 551.900 101.900  0.00  0.00            
ATOM   4583  C4B DPPCX 304     287.500 550.700 106.200  0.00  0.00            
ATOM   4584  NC3 DPPCX 305     339.000  62.600  54.100  0.00  0.00            
ATOM   4585  PO4 DPPCX 305     336.300  65.700  53.500  0.00  0.00            
ATOM   4586  GL1 DPPCX 305     332.500  69.200  53.900  0.00  0.00            
ATOM   4587  GL2 DPPCX 305     329.300  67.300  53.200  0.00  0.00            
ATOM   4588  C1A DPPCX 305     330.400  70.900  50.200  0.00  0.00            
ATOM   4589  C2A DPPCX 305     329.100  72.700  47.100  0.00  0.00            
ATOM   4590  C3A DPPCX 305     327.600  75.000  43.400  0.00  0.00            
ATOM   4591  C4A DPPCX 305     326.100  75.200  38.700  0.00  0.00            
ATOM   4592  C1B DPPCX 305     327.200  67.500  49.600  0.00  0.00            
ATOM   4593  C2B DPPCX 305     326.000  69.000  47.200  0.00  0.00            
ATOM   4594  C3B DPPCX 305     324.400  69.600  42.900  0.00  0.00            
ATOM   4595  C4B DPPCX 305     322.600  72.600  41.200  0.00  0.00            
ATOM   4596  NC3 DPPCX 306     342.800 433.100  61.800  0.00  0.00            
ATOM   4597  PO4 DPPCX 306     343.600 429.000  60.400  0.00  0.00            
ATOM   4598  GL1 DPPCX 306     345.600 428.300  64.700  0.00  0.00            
ATOM   4599  GL2 DPPCX 306     345.900 424.700  64.800  0.00  0.00            
ATOM   4600  C1A DPPCX 306     346.400 428.600  68.500  0.00  0.00            
ATOM   4601  C2A DPPCX 306     347.000 427.700  72.400  0.00  0.00            
ATOM   4602  C3A DPPCX 306     347.800 427.100  77.300  0.00  0.00            
ATOM   4603  C4A DPPCX 306     349.600 426.600  81.600  0.00  0.00            
ATOM   4604  C1B DPPCX 306     345.500 423.600  70.100  0.00  0.00            
ATOM   4605  C2B DPPCX 306     346.400 423.600  74.400  0.00  0.00            
ATOM   4606  C3B DPPCX 306     344.800 423.400  79.000  0.00  0.00            
ATOM   4607  C4B DPPCX 306     345.000 423.000  82.700  0.00  0.00            
ATOM   4608  NC3 DPPCX 307      86.800 363.700 105.000  0.00  0.00            
ATOM   4609  PO4 DPPCX 307      89.300 364.800 100.700  0.00  0.00            
ATOM   4610  GL1 DPPCX 307      90.000 364.500  96.200  0.00  0.00            
ATOM   4611  GL2 DPPCX 307      92.300 361.900  95.100  0.00  0.00            
ATOM   4612  C1A DPPCX 307      91.400 365.700  92.600  0.00  0.00            
ATOM   4613  C2A DPPCX 307      92.500 367.000  89.100  0.00  0.00            
ATOM   4614  C3A DPPCX 307      93.300 368.100  86.300  0.00  0.00            
ATOM   4615  C4A DPPCX 307      91.600 369.700  82.400  0.00  0.00            
ATOM   4616  C1B DPPCX 307      92.000 360.600  91.100  0.00  0.00            
ATOM   4617  C2B DPPCX 307      93.300 362.300  86.800  0.00  0.00            
ATOM   4618  C3B DPPCX 307      94.500 364.000  82.700  0.00  0.00            
ATOM   4619  C4B DPPCX 307      95.900 364.300  79.000  0.00  0.00            
ATOM   4620  NC3 DPPCX 308     220.200 522.800  78.300  0.00  0.00            
ATOM   4621  PO4 DPPCX 308     219.300 518.700  80.800  0.00  0.00            
ATOM   4622  GL1 DPPCX 308     217.100 519.200  84.100  0.00  0.00            
ATOM   4623  GL2 DPPCX 308     214.100 520.600  84.600  0.00  0.00            
ATOM   4624  C1A DPPCX 308     217.600 516.800  87.800  0.00  0.00            
ATOM   4625  C2A DPPCX 308     217.000 516.400  92.900  0.00  0.00            
ATOM   4626  C3A DPPCX 308     217.000 517.600  96.500  0.00  0.00            
ATOM   4627  C4A DPPCX 308     214.400 518.700 100.300  0.00  0.00            
ATOM   4628  C1B DPPCX 308     213.100 520.300  88.700  0.00  0.00            
ATOM   4629  C2B DPPCX 308     212.700 520.300  93.200  0.00  0.00            
ATOM   4630  C3B DPPCX 308     212.600 522.100  97.300  0.00  0.00            
ATOM   4631  C4B DPPCX 308     214.900 524.500 101.700  0.00  0.00            
ATOM   4632  NC3 DPPCX 309     366.800 388.700 105.700  0.00  0.00            
ATOM   4633  PO4 DPPCX 309     362.500 387.200 106.500  0.00  0.00            
ATOM   4634  GL1 DPPCX 309     363.700 387.700 101.700  0.00  0.00            
ATOM   4635  GL2 DPPCX 309     365.600 385.100 100.100  0.00  0.00            
ATOM   4636  C1A DPPCX 309     361.500 388.300  98.000  0.00  0.00            
ATOM   4637  C2A DPPCX 309     361.300 388.700  94.100  0.00  0.00            
ATOM   4638  C3A DPPCX 309     360.700 389.200  90.200  0.00  0.00            
ATOM   4639  C4A DPPCX 309     361.400 388.900  85.400  0.00  0.00            
ATOM   4640  C1B DPPCX 309     365.500 384.800  96.200  0.00  0.00            
ATOM   4641  C2B DPPCX 309     364.600 385.300  92.500  0.00  0.00            
ATOM   4642  C3B DPPCX 309     363.700 385.600  88.500  0.00  0.00            
ATOM   4643  C4B DPPCX 309     363.000 383.700  85.500  0.00  0.00            
ATOM   4644  NC3 DPPCX 310     333.500 415.700 104.300  0.00  0.00            
ATOM   4645  PO4 DPPCX 310     337.400 414.700 104.300  0.00  0.00            
ATOM   4646  GL1 DPPCX 310     337.900 419.200 101.400  0.00  0.00            
ATOM   4647  GL2 DPPCX 310     336.500 422.600 101.900  0.00  0.00            
ATOM   4648  C1A DPPCX 310     337.100 419.600  97.100  0.00  0.00            
ATOM   4649  C2A DPPCX 310     335.700 421.600  94.100  0.00  0.00            
ATOM   4650  C3A DPPCX 310     334.800 421.900  89.400  0.00  0.00            
ATOM   4651  C4A DPPCX 310     332.500 421.100  86.000  0.00  0.00            
ATOM   4652  C1B DPPCX 310     332.300 421.300  99.000  0.00  0.00            
ATOM   4653  C2B DPPCX 310     329.900 421.800  94.400  0.00  0.00            
ATOM   4654  C3B DPPCX 310     330.000 422.000  90.200  0.00  0.00            
ATOM   4655  C4B DPPCX 310     328.300 424.500  87.000  0.00  0.00            
ATOM   4656  NC3 DPPCX 311     140.600  86.800  11.900  0.00  0.00            
ATOM   4657  PO4 DPPCX 311     139.900  86.800  16.300  0.00  0.00            
ATOM   4658  GL1 DPPCX 311     140.600  88.600  19.700  0.00  0.00            
ATOM   4659  GL2 DPPCX 311     136.600  89.200  20.100  0.00  0.00            
ATOM   4660  C1A DPPCX 311     143.000  89.800  22.900  0.00  0.00            
ATOM   4661  C2A DPPCX 311     141.300  89.300  26.900  0.00  0.00            
ATOM   4662  C3A DPPCX 311     141.800  89.100  31.000  0.00  0.00            
ATOM   4663  C4A DPPCX 311     140.600  89.100  34.900  0.00  0.00            
ATOM   4664  C1B DPPCX 311     137.500  86.900  24.600  0.00  0.00            
ATOM   4665  C2B DPPCX 311     137.500  85.500  30.000  0.00  0.00            
ATOM   4666  C3B DPPCX 311     137.200  84.700  34.800  0.00  0.00            
ATOM   4667  C4B DPPCX 311     135.400  86.600  39.100  0.00  0.00            
ATOM   4668  NC3 DPPCX 312     194.300 384.500 106.700  0.00  0.00            
ATOM   4669  PO4 DPPCX 312     196.400 381.500 103.500  0.00  0.00            
ATOM   4670  GL1 DPPCX 312     194.600 384.700 101.700  0.00  0.00            
ATOM   4671  GL2 DPPCX 312     193.700 387.400 102.400  0.00  0.00            
ATOM   4672  C1A DPPCX 312     196.200 386.500  97.900  0.00  0.00            
ATOM   4673  C2A DPPCX 312     195.600 388.700  93.700  0.00  0.00            
ATOM   4674  C3A DPPCX 312     196.100 390.200  90.600  0.00  0.00            
ATOM   4675  C4A DPPCX 312     195.200 392.200  86.100  0.00  0.00            
ATOM   4676  C1B DPPCX 312     191.600 390.000  98.300  0.00  0.00            
ATOM   4677  C2B DPPCX 312     191.600 391.400  94.200  0.00  0.00            
ATOM   4678  C3B DPPCX 312     191.500 393.500  89.900  0.00  0.00            
ATOM   4679  C4B DPPCX 312     189.900 396.000  86.900  0.00  0.00            
ATOM   4680  NC3 DPPCX 313     241.000 452.900 113.900  0.00  0.00            
ATOM   4681  PO4 DPPCX 313     241.200 457.100 111.300  0.00  0.00            
ATOM   4682  GL1 DPPCX 313     244.000 457.100 108.000  0.00  0.00            
ATOM   4683  GL2 DPPCX 313     245.400 460.700 107.500  0.00  0.00            
ATOM   4684  C1A DPPCX 313     244.800 457.500 103.800  0.00  0.00            
ATOM   4685  C2A DPPCX 313     245.100 460.700 100.900  0.00  0.00            
ATOM   4686  C3A DPPCX 313     243.100 463.400  97.700  0.00  0.00            
ATOM   4687  C4A DPPCX 313     241.700 462.900  93.800  0.00  0.00            
ATOM   4688  C1B DPPCX 313     242.500 463.300 105.300  0.00  0.00            
ATOM   4689  C2B DPPCX 313     243.900 465.900 102.900  0.00  0.00            
ATOM   4690  C3B DPPCX 313     243.900 468.600  98.600  0.00  0.00            
ATOM   4691  C4B DPPCX 313     242.600 467.700  94.100  0.00  0.00            
ATOM   4692  NC3 DPPCX 314     154.100 307.900 101.300  0.00  0.00            
ATOM   4693  PO4 DPPCX 314     155.600 306.300  98.000  0.00  0.00            
ATOM   4694  GL1 DPPCX 314     153.400 305.000  93.900  0.00  0.00            
ATOM   4695  GL2 DPPCX 314     150.800 304.000  92.100  0.00  0.00            
ATOM   4696  C1A DPPCX 314     155.400 305.200  89.900  0.00  0.00            
ATOM   4697  C2A DPPCX 314     155.600 306.500  85.600  0.00  0.00            
ATOM   4698  C3A DPPCX 314     156.900 306.600  82.400  0.00  0.00            
ATOM   4699  C4A DPPCX 314     157.400 304.500  79.100  0.00  0.00            
ATOM   4700  C1B DPPCX 314     151.900 303.800  86.900  0.00  0.00            
ATOM   4701  C2B DPPCX 314     152.800 302.500  83.400  0.00  0.00            
ATOM   4702  C3B DPPCX 314     152.300 303.600  80.400  0.00  0.00            
ATOM   4703  C4B DPPCX 314     150.500 303.500  76.600  0.00  0.00            
ATOM   4704  NC3 DPPCX 315     297.100 340.200 104.000  0.00  0.00            
ATOM   4705  PO4 DPPCX 315     294.500 342.200  99.900  0.00  0.00            
ATOM   4706  GL1 DPPCX 315     292.700 342.300  95.900  0.00  0.00            
ATOM   4707  GL2 DPPCX 315     295.600 345.100  95.500  0.00  0.00            
ATOM   4708  C1A DPPCX 315     293.600 342.500  91.000  0.00  0.00            
ATOM   4709  C2A DPPCX 315     291.900 343.100  87.200  0.00  0.00            
ATOM   4710  C3A DPPCX 315     291.200 342.800  83.000  0.00  0.00            
ATOM   4711  C4A DPPCX 315     290.900 342.600  78.000  0.00  0.00            
ATOM   4712  C1B DPPCX 315     294.100 347.900  91.800  0.00  0.00            
ATOM   4713  C2B DPPCX 315     293.900 347.400  87.900  0.00  0.00            
ATOM   4714  C3B DPPCX 315     293.700 347.700  83.300  0.00  0.00            
ATOM   4715  C4B DPPCX 315     293.700 347.200  79.100  0.00  0.00            
ATOM   4716  NC3 DPPCX 316     349.800 367.100 109.500  0.00  0.00            
ATOM   4717  PO4 DPPCX 316     353.000 366.700 105.200  0.00  0.00            
ATOM   4718  GL1 DPPCX 316     356.200 367.500 101.500  0.00  0.00            
ATOM   4719  GL2 DPPCX 316     357.900 364.600  99.700  0.00  0.00            
ATOM   4720  C1A DPPCX 316     357.600 370.400  98.500  0.00  0.00            
ATOM   4721  C2A DPPCX 316     356.700 371.100  94.100  0.00  0.00            
ATOM   4722  C3A DPPCX 316     358.600 371.800  90.200  0.00  0.00            
ATOM   4723  C4A DPPCX 316     358.700 373.800  86.800  0.00  0.00            
ATOM   4724  C1B DPPCX 316     358.600 362.200  96.300  0.00  0.00            
ATOM   4725  C2B DPPCX 316     357.900 361.800  92.000  0.00  0.00            
ATOM   4726  C3B DPPCX 316     354.900 361.000  88.300  0.00  0.00            
ATOM   4727  C4B DPPCX 316     354.100 359.100  83.900  0.00  0.00            
ATOM   4728  NC3 DPPCX 317     200.600  22.000  52.200  0.00  0.00            
ATOM   4729  PO4 DPPCX 317     204.300  23.100  49.100  0.00  0.00            
ATOM   4730  GL1 DPPCX 317     206.000  22.800  45.600  0.00  0.00            
ATOM   4731  GL2 DPPCX 317     204.700  20.500  43.100  0.00  0.00            
ATOM   4732  C1A DPPCX 317     207.600  24.000  41.300  0.00  0.00            
ATOM   4733  C2A DPPCX 317     207.400  25.500  37.700  0.00  0.00            
ATOM   4734  C3A DPPCX 317     207.900  25.300  33.500  0.00  0.00            
ATOM   4735  C4A DPPCX 317     209.700  28.100  30.700  0.00  0.00            
ATOM   4736  C1B DPPCX 317     202.600  23.300  40.600  0.00  0.00            
ATOM   4737  C2B DPPCX 317     203.700  22.500  37.400  0.00  0.00            
ATOM   4738  C3B DPPCX 317     203.300  23.700  33.200  0.00  0.00            
ATOM   4739  C4B DPPCX 317     202.300  25.100  28.600  0.00  0.00            
ATOM   4740  NC3 DPPCX 318      68.700   2.200  -5.200  0.00  0.00            
ATOM   4741  PO4 DPPCX 318      69.800  -1.700  -2.300  0.00  0.00            
ATOM   4742  GL1 DPPCX 318      69.100  -3.700   1.500  0.00  0.00            
ATOM   4743  GL2 DPPCX 318      69.100  -6.300   2.500  0.00  0.00            
ATOM   4744  C1A DPPCX 318      68.000  -3.900   6.800  0.00  0.00            
ATOM   4745  C2A DPPCX 318      68.800  -4.000  11.000  0.00  0.00            
ATOM   4746  C3A DPPCX 318      69.900  -5.100  15.400  0.00  0.00            
ATOM   4747  C4A DPPCX 318      71.700  -5.600  19.100  0.00  0.00            
ATOM   4748  C1B DPPCX 318      71.100  -9.300   5.500  0.00  0.00            
ATOM   4749  C2B DPPCX 318      70.400  -8.900   9.600  0.00  0.00            
ATOM   4750  C3B DPPCX 318      71.300  -9.800  13.000  0.00  0.00            
ATOM   4751  C4B DPPCX 318      69.800  -9.500  16.600  0.00  0.00            
ATOM   4752  NC3 DPPCX 319     202.900 431.400  62.900  0.00  0.00            
ATOM   4753  PO4 DPPCX 319     202.500 434.900  66.000  0.00  0.00            
ATOM   4754  GL1 DPPCX 319     201.600 431.500  68.900  0.00  0.00            
ATOM   4755  GL2 DPPCX 319     198.600 428.900  69.900  0.00  0.00            
ATOM   4756  C1A DPPCX 319     202.800 429.900  73.100  0.00  0.00            
ATOM   4757  C2A DPPCX 319     202.300 428.900  77.300  0.00  0.00            
ATOM   4758  C3A DPPCX 319     202.000 428.500  81.700  0.00  0.00            
ATOM   4759  C4A DPPCX 319     201.300 426.900  85.700  0.00  0.00            
ATOM   4760  C1B DPPCX 319     197.900 429.300  74.300  0.00  0.00            
ATOM   4761  C2B DPPCX 319     197.600 429.400  78.900  0.00  0.00            
ATOM   4762  C3B DPPCX 319     197.000 430.400  83.300  0.00  0.00            
ATOM   4763  C4B DPPCX 319     196.800 432.200  88.000  0.00  0.00            
ATOM   4764  NC3 DPPCX 320      54.200 122.300  20.600  0.00  0.00            
ATOM   4765  PO4 DPPCX 320      51.900 125.800  18.100  0.00  0.00            
ATOM   4766  GL1 DPPCX 320      49.900 126.200  21.900  0.00  0.00            
ATOM   4767  GL2 DPPCX 320      48.300 123.900  21.200  0.00  0.00            
ATOM   4768  C1A DPPCX 320      47.800 126.600  25.900  0.00  0.00            
ATOM   4769  C2A DPPCX 320      46.500 126.500  29.400  0.00  0.00            
ATOM   4770  C3A DPPCX 320      47.700 125.500  33.600  0.00  0.00            
ATOM   4771  C4A DPPCX 320      44.900 124.400  37.000  0.00  0.00            
ATOM   4772  C1B DPPCX 320      49.100 122.000  24.600  0.00  0.00            
ATOM   4773  C2B DPPCX 320      49.200 121.900  28.500  0.00  0.00            
ATOM   4774  C3B DPPCX 320      49.600 120.800  32.900  0.00  0.00            
ATOM   4775  C4B DPPCX 320      49.600 121.100  37.000  0.00  0.00            
ATOM   4776  NC3 DPPCX 321     264.100 489.500 116.800  0.00  0.00            
ATOM   4777  PO4 DPPCX 321     261.900 486.600 114.200  0.00  0.00            
ATOM   4778  GL1 DPPCX 321     260.500 486.200 109.300  0.00  0.00            
ATOM   4779  GL2 DPPCX 321     258.800 484.200 109.500  0.00  0.00            
ATOM   4780  C1A DPPCX 321     260.600 487.300 105.500  0.00  0.00            
ATOM   4781  C2A DPPCX 321     260.200 487.800 101.300  0.00  0.00            
ATOM   4782  C3A DPPCX 321     259.600 486.500  97.400  0.00  0.00            
ATOM   4783  C4A DPPCX 321     259.300 486.600  93.600  0.00  0.00            
ATOM   4784  C1B DPPCX 321     255.900 483.600 106.300  0.00  0.00            
ATOM   4785  C2B DPPCX 321     255.800 483.200 101.900  0.00  0.00            
ATOM   4786  C3B DPPCX 321     256.900 482.200  97.200  0.00  0.00            
ATOM   4787  C4B DPPCX 321     255.900 482.800  92.600  0.00  0.00            
ATOM   4788  NC3 DPPCX 322     187.400 402.800  62.500  0.00  0.00            
ATOM   4789  PO4 DPPCX 322     188.200 398.400  62.600  0.00  0.00            
ATOM   4790  GL1 DPPCX 322     190.500 396.500  65.800  0.00  0.00            
ATOM   4791  GL2 DPPCX 322     188.000 397.500  67.800  0.00  0.00            
ATOM   4792  C1A DPPCX 322     192.900 398.000  68.500  0.00  0.00            
ATOM   4793  C2A DPPCX 322     192.400 396.600  72.200  0.00  0.00            
ATOM   4794  C3A DPPCX 322     190.500 396.700  76.800  0.00  0.00            
ATOM   4795  C4A DPPCX 322     190.800 393.700  79.700  0.00  0.00            
ATOM   4796  C1B DPPCX 322     187.600 396.000  71.000  0.00  0.00            
ATOM   4797  C2B DPPCX 322     186.100 395.100  74.600  0.00  0.00            
ATOM   4798  C3B DPPCX 322     186.500 393.700  78.200  0.00  0.00            
ATOM   4799  C4B DPPCX 322     186.000 394.300  82.000  0.00  0.00            
ATOM   4800  NC3 DPPCX 323     364.400 401.500 107.600  0.00  0.00            
ATOM   4801  PO4 DPPCX 323     364.500 397.000 106.600  0.00  0.00            
ATOM   4802  GL1 DPPCX 323     364.000 397.800 102.900  0.00  0.00            
ATOM   4803  GL2 DPPCX 323     367.400 396.800 102.100  0.00  0.00            
ATOM   4804  C1A DPPCX 323     363.600 398.700  98.700  0.00  0.00            
ATOM   4805  C2A DPPCX 323     361.700 399.800  95.200  0.00  0.00            
ATOM   4806  C3A DPPCX 323     362.100 399.600  90.300  0.00  0.00            
ATOM   4807  C4A DPPCX 323     362.100 398.300  86.800  0.00  0.00            
ATOM   4808  C1B DPPCX 323     367.600 395.700  98.400  0.00  0.00            
ATOM   4809  C2B DPPCX 323     366.900 397.500  94.800  0.00  0.00            
ATOM   4810  C3B DPPCX 323     366.600 396.900  90.900  0.00  0.00            
ATOM   4811  C4B DPPCX 323     366.700 395.300  86.900  0.00  0.00            
ATOM   4812  NC3 DPPCX 324     423.000  61.300  58.300  0.00  0.00            
ATOM   4813  PO4 DPPCX 324     427.400  62.900  57.400  0.00  0.00            
ATOM   4814  GL1 DPPCX 324     431.800  65.900  56.600  0.00  0.00            
ATOM   4815  GL2 DPPCX 324     431.200  68.100  55.200  0.00  0.00            
ATOM   4816  C1A DPPCX 324     436.000  68.000  54.200  0.00  0.00            
ATOM   4817  C2A DPPCX 324     435.900  68.800  51.100  0.00  0.00            
ATOM   4818  C3A DPPCX 324     436.400  69.400  46.200  0.00  0.00            
ATOM   4819  C4A DPPCX 324     435.600  70.600  42.100  0.00  0.00            
ATOM   4820  C1B DPPCX 324     431.100  68.100  50.200  0.00  0.00            
ATOM   4821  C2B DPPCX 324     430.900  68.800  44.600  0.00  0.00            
ATOM   4822  C3B DPPCX 324     430.300  69.900  40.900  0.00  0.00            
ATOM   4823  C4B DPPCX 324     432.300  71.500  37.700  0.00  0.00            
ATOM   4824  NC3 DPPCX 325     394.000  97.500  65.300  0.00  0.00            
ATOM   4825  PO4 DPPCX 325     398.200  97.300  64.600  0.00  0.00            
ATOM   4826  GL1 DPPCX 325     396.100  98.800  59.300  0.00  0.00            
ATOM   4827  GL2 DPPCX 325     394.500  97.000  57.000  0.00  0.00            
ATOM   4828  C1A DPPCX 325     399.100  99.600  56.600  0.00  0.00            
ATOM   4829  C2A DPPCX 325     399.200 101.000  51.800  0.00  0.00            
ATOM   4830  C3A DPPCX 325     400.800 102.100  47.500  0.00  0.00            
ATOM   4831  C4A DPPCX 325     400.600 104.600  43.600  0.00  0.00            
ATOM   4832  C1B DPPCX 325     395.900  97.500  53.100  0.00  0.00            
ATOM   4833  C2B DPPCX 325     396.900  98.000  48.800  0.00  0.00            
ATOM   4834  C3B DPPCX 325     397.600  98.600  45.700  0.00  0.00            
ATOM   4835  C4B DPPCX 325     398.300 100.200  42.000  0.00  0.00            
ATOM   4836  NC3 DPPCX 326     251.700 373.500  55.400  0.00  0.00            
ATOM   4837  PO4 DPPCX 326     256.100 373.000  54.200  0.00  0.00            
ATOM   4838  GL1 DPPCX 326     255.500 372.600  58.000  0.00  0.00            
ATOM   4839  GL2 DPPCX 326     256.400 370.300  59.800  0.00  0.00            
ATOM   4840  C1A DPPCX 326     254.000 372.800  63.300  0.00  0.00            
ATOM   4841  C2A DPPCX 326     253.400 371.500  67.200  0.00  0.00            
ATOM   4842  C3A DPPCX 326     252.700 372.300  72.000  0.00  0.00            
ATOM   4843  C4A DPPCX 326     255.600 371.900  76.000  0.00  0.00            
ATOM   4844  C1B DPPCX 326     258.900 372.900  62.200  0.00  0.00            
ATOM   4845  C2B DPPCX 326     262.700 374.900  60.900  0.00  0.00            
ATOM   4846  C3B DPPCX 326     264.900 379.700  59.100  0.00  0.00            
ATOM   4847  C4B DPPCX 326     268.000 381.300  62.200  0.00  0.00            
ATOM   4848  NC3 DPPCX 327     407.100  72.900  13.200  0.00  0.00            
ATOM   4849  PO4 DPPCX 327     405.400  77.100  13.000  0.00  0.00            
ATOM   4850  GL1 DPPCX 327     406.700  76.400  17.200  0.00  0.00            
ATOM   4851  GL2 DPPCX 327     404.900  73.800  18.300  0.00  0.00            
ATOM   4852  C1A DPPCX 327     407.500  77.100  21.500  0.00  0.00            
ATOM   4853  C2A DPPCX 327     406.000  77.100  24.900  0.00  0.00            
ATOM   4854  C3A DPPCX 327     408.700  75.800  28.300  0.00  0.00            
ATOM   4855  C4A DPPCX 327     408.800  76.200  33.900  0.00  0.00            
ATOM   4856  C1B DPPCX 327     404.300  73.400  22.400  0.00  0.00            
ATOM   4857  C2B DPPCX 327     404.000  72.800  26.800  0.00  0.00            
ATOM   4858  C3B DPPCX 327     404.900  74.300  31.100  0.00  0.00            
ATOM   4859  C4B DPPCX 327     404.800  72.100  35.000  0.00  0.00            
ATOM   4860  NC3 DPPCX 328      29.000 368.300  95.300  0.00  0.00            
ATOM   4861  PO4 DPPCX 328      24.800 368.400  94.900  0.00  0.00            
ATOM   4862  GL1 DPPCX 328      25.600 369.900  91.400  0.00  0.00            
ATOM   4863  GL2 DPPCX 328      26.200 373.100  89.300  0.00  0.00            
ATOM   4864  C1A DPPCX 328      27.700 368.400  86.900  0.00  0.00            
ATOM   4865  C2A DPPCX 328      27.400 368.100  82.000  0.00  0.00            
ATOM   4866  C3A DPPCX 328      28.100 369.100  77.700  0.00  0.00            
ATOM   4867  C4A DPPCX 328      30.600 371.200  74.000  0.00  0.00            
ATOM   4868  C1B DPPCX 328      28.000 372.800  84.900  0.00  0.00            
ATOM   4869  C2B DPPCX 328      27.400 373.800  80.500  0.00  0.00            
ATOM   4870  C3B DPPCX 328      26.000 373.500  76.300  0.00  0.00            
ATOM   4871  C4B DPPCX 328      25.900 376.500  73.400  0.00  0.00            
ATOM   4872  NC3 DPPCX 329      50.300  12.300   4.600  0.00  0.00            
ATOM   4873  PO4 DPPCX 329      46.700  14.700   5.200  0.00  0.00            
ATOM   4874  GL1 DPPCX 329      48.100  13.600  10.100  0.00  0.00            
ATOM   4875  GL2 DPPCX 329      50.300  11.100  11.000  0.00  0.00            
ATOM   4876  C1A DPPCX 329      46.500  14.400  14.300  0.00  0.00            
ATOM   4877  C2A DPPCX 329      46.900  15.200  18.300  0.00  0.00            
ATOM   4878  C3A DPPCX 329      47.100  13.500  22.900  0.00  0.00            
ATOM   4879  C4A DPPCX 329      45.000  11.800  27.100  0.00  0.00            
ATOM   4880  C1B DPPCX 329      48.600   9.700  13.700  0.00  0.00            
ATOM   4881  C2B DPPCX 329      49.900   7.300  18.300  0.00  0.00            
ATOM   4882  C3B DPPCX 329      50.000   6.200  22.900  0.00  0.00            
ATOM   4883  C4B DPPCX 329      47.900   3.000  25.600  0.00  0.00            
ATOM   4884  NC3 DPPCX 330     140.700 290.300  46.400  0.00  0.00            
ATOM   4885  PO4 DPPCX 330     141.100 290.000  50.700  0.00  0.00            
ATOM   4886  GL1 DPPCX 330     139.700 289.800  54.700  0.00  0.00            
ATOM   4887  GL2 DPPCX 330     142.500 289.000  56.000  0.00  0.00            
ATOM   4888  C1A DPPCX 330     137.100 289.400  57.800  0.00  0.00            
ATOM   4889  C2A DPPCX 330     137.500 288.700  61.400  0.00  0.00            
ATOM   4890  C3A DPPCX 330     136.200 288.000  65.200  0.00  0.00            
ATOM   4891  C4A DPPCX 330     136.900 288.200  69.700  0.00  0.00            
ATOM   4892  C1B DPPCX 330     143.000 289.600  60.600  0.00  0.00            
ATOM   4893  C2B DPPCX 330     144.500 289.100  64.500  0.00  0.00            
ATOM   4894  C3B DPPCX 330     146.300 292.100  68.000  0.00  0.00            
ATOM   4895  C4B DPPCX 330     144.800 292.800  72.200  0.00  0.00            
ATOM   4896  NC3 DPPCX 331     251.400 254.800  53.900  0.00  0.00            
ATOM   4897  PO4 DPPCX 331     252.400 257.500  51.600  0.00  0.00            
ATOM   4898  GL1 DPPCX 331     251.300 261.100  54.600  0.00  0.00            
ATOM   4899  GL2 DPPCX 331     247.800 262.200  55.700  0.00  0.00            
ATOM   4900  C1A DPPCX 331     252.200 261.900  58.800  0.00  0.00            
ATOM   4901  C2A DPPCX 331     254.600 261.600  62.300  0.00  0.00            
ATOM   4902  C3A DPPCX 331     257.300 259.700  65.200  0.00  0.00            
ATOM   4903  C4A DPPCX 331     257.100 258.600  70.100  0.00  0.00            
ATOM   4904  C1B DPPCX 331     245.800 261.500  60.500  0.00  0.00            
ATOM   4905  C2B DPPCX 331     245.200 260.700  65.300  0.00  0.00            
ATOM   4906  C3B DPPCX 331     245.400 259.500  68.900  0.00  0.00            
ATOM   4907  C4B DPPCX 331     242.000 259.600  71.000  0.00  0.00            
ATOM   4908  NC3 DPPCX 332     368.500 262.100  93.400  0.00  0.00            
ATOM   4909  PO4 DPPCX 332     365.300 260.300  90.700  0.00  0.00            
ATOM   4910  GL1 DPPCX 332     365.600 257.800  87.300  0.00  0.00            
ATOM   4911  GL2 DPPCX 332     368.000 259.300  85.900  0.00  0.00            
ATOM   4912  C1A DPPCX 332     365.000 257.200  82.100  0.00  0.00            
ATOM   4913  C2A DPPCX 332     365.100 258.200  77.700  0.00  0.00            
ATOM   4914  C3A DPPCX 332     364.000 259.300  72.900  0.00  0.00            
ATOM   4915  C4A DPPCX 332     364.000 260.100  69.000  0.00  0.00            
ATOM   4916  C1B DPPCX 332     368.200 261.500  81.800  0.00  0.00            
ATOM   4917  C2B DPPCX 332     364.500 263.600  81.100  0.00  0.00            
ATOM   4918  C3B DPPCX 332     363.800 263.300  76.900  0.00  0.00            
ATOM   4919  C4B DPPCX 332     363.600 263.800  72.900  0.00  0.00            
ATOM   4920  NC3 DPPCX 333     191.400 502.200  73.500  0.00  0.00            
ATOM   4921  PO4 DPPCX 333     194.800 503.600  72.100  0.00  0.00            
ATOM   4922  GL1 DPPCX 333     195.200 504.100  76.500  0.00  0.00            
ATOM   4923  GL2 DPPCX 333     196.300 507.400  78.300  0.00  0.00            
ATOM   4924  C1A DPPCX 333     194.000 503.100  80.200  0.00  0.00            
ATOM   4925  C2A DPPCX 333     195.600 502.200  84.100  0.00  0.00            
ATOM   4926  C3A DPPCX 333     195.800 502.200  88.500  0.00  0.00            
ATOM   4927  C4A DPPCX 333     192.700 502.100  92.100  0.00  0.00            
ATOM   4928  C1B DPPCX 333     197.700 507.600  83.200  0.00  0.00            
ATOM   4929  C2B DPPCX 333     199.000 507.000  86.500  0.00  0.00            
ATOM   4930  C3B DPPCX 333     199.700 506.200  90.600  0.00  0.00            
ATOM   4931  C4B DPPCX 333     201.200 504.900  95.000  0.00  0.00            
ATOM   4932  NC3 DPPCX 334     123.700 442.300 111.600  0.00  0.00            
ATOM   4933  PO4 DPPCX 334     119.200 440.100 111.200  0.00  0.00            
ATOM   4934  GL1 DPPCX 334     121.900 440.900 107.000  0.00  0.00            
ATOM   4935  GL2 DPPCX 334     124.800 440.500 106.000  0.00  0.00            
ATOM   4936  C1A DPPCX 334     118.800 442.800 103.500  0.00  0.00            
ATOM   4937  C2A DPPCX 334     119.200 442.900  99.700  0.00  0.00            
ATOM   4938  C3A DPPCX 334     118.300 444.000  95.500  0.00  0.00            
ATOM   4939  C4A DPPCX 334     117.300 441.300  91.900  0.00  0.00            
ATOM   4940  C1B DPPCX 334     124.200 443.100 102.300  0.00  0.00            
ATOM   4941  C2B DPPCX 334     124.500 443.700  97.600  0.00  0.00            
ATOM   4942  C3B DPPCX 334     127.000 443.500  93.900  0.00  0.00            
ATOM   4943  C4B DPPCX 334     130.800 444.500  90.900  0.00  0.00            
ATOM   4944  NC3 DPPCX 335     355.200 275.000  92.800  0.00  0.00            
ATOM   4945  PO4 DPPCX 335     352.700 277.100  89.600  0.00  0.00            
ATOM   4946  GL1 DPPCX 335     353.300 280.800  87.000  0.00  0.00            
ATOM   4947  GL2 DPPCX 335     353.200 283.600  89.200  0.00  0.00            
ATOM   4948  C1A DPPCX 335     353.500 282.100  83.900  0.00  0.00            
ATOM   4949  C2A DPPCX 335     352.300 281.500  80.300  0.00  0.00            
ATOM   4950  C3A DPPCX 335     352.600 281.900  76.600  0.00  0.00            
ATOM   4951  C4A DPPCX 335     351.700 282.800  72.500  0.00  0.00            
ATOM   4952  C1B DPPCX 335     354.000 286.800  86.500  0.00  0.00            
ATOM   4953  C2B DPPCX 335     352.900 286.600  82.900  0.00  0.00            
ATOM   4954  C3B DPPCX 335     354.000 286.600  78.200  0.00  0.00            
ATOM   4955  C4B DPPCX 335     353.700 287.000  74.100  0.00  0.00            
ATOM   4956  NC3 DPPCX 336     199.900 413.200 108.700  0.00  0.00            
ATOM   4957  PO4 DPPCX 336     195.800 415.600 109.400  0.00  0.00            
ATOM   4958  GL1 DPPCX 336     197.100 416.800 105.800  0.00  0.00            
ATOM   4959  GL2 DPPCX 336     199.400 414.800 104.100  0.00  0.00            
ATOM   4960  C1A DPPCX 336     199.400 419.100 102.000  0.00  0.00            
ATOM   4961  C2A DPPCX 336     200.800 420.200  98.400  0.00  0.00            
ATOM   4962  C3A DPPCX 336     199.600 421.100  95.200  0.00  0.00            
ATOM   4963  C4A DPPCX 336     198.400 420.400  90.900  0.00  0.00            
ATOM   4964  C1B DPPCX 336     199.800 415.100  99.500  0.00  0.00            
ATOM   4965  C2B DPPCX 336     200.300 415.600  95.100  0.00  0.00            
ATOM   4966  C3B DPPCX 336     201.700 415.800  90.000  0.00  0.00            
ATOM   4967  C4B DPPCX 336     202.900 414.600  86.400  0.00  0.00            
ATOM   4968  NC3 DPPCX 337     224.500 554.100  81.000  0.00  0.00            
ATOM   4969  PO4 DPPCX 337     227.500 557.500  82.500  0.00  0.00            
ATOM   4970  GL1 DPPCX 337     228.500 556.300  86.700  0.00  0.00            
ATOM   4971  GL2 DPPCX 337     226.800 558.400  88.000  0.00  0.00            
ATOM   4972  C1A DPPCX 337     228.800 553.400  90.200  0.00  0.00            
ATOM   4973  C2A DPPCX 337     230.300 551.700  92.800  0.00  0.00            
ATOM   4974  C3A DPPCX 337     234.500 550.400  93.600  0.00  0.00            
ATOM   4975  C4A DPPCX 337     236.300 547.300  94.400  0.00  0.00            
ATOM   4976  C1B DPPCX 337     226.900 558.400  92.900  0.00  0.00            
ATOM   4977  C2B DPPCX 337     229.400 555.700  95.900  0.00  0.00            
ATOM   4978  C3B DPPCX 337     230.800 554.400  99.200  0.00  0.00            
ATOM   4979  C4B DPPCX 337     232.500 552.100 101.700  0.00  0.00            
ATOM   4980  NC3 DPPCX 338     227.600 205.400  43.500  0.00  0.00            
ATOM   4981  PO4 DPPCX 338     229.200 201.300  42.200  0.00  0.00            
ATOM   4982  GL1 DPPCX 338     228.100 201.400  46.600  0.00  0.00            
ATOM   4983  GL2 DPPCX 338     224.800 201.100  45.200  0.00  0.00            
ATOM   4984  C1A DPPCX 338     228.400 199.200  50.000  0.00  0.00            
ATOM   4985  C2A DPPCX 338     228.700 197.100  53.700  0.00  0.00            
ATOM   4986  C3A DPPCX 338     229.400 194.900  57.100  0.00  0.00            
ATOM   4987  C4A DPPCX 338     227.800 191.500  60.000  0.00  0.00            
ATOM   4988  C1B DPPCX 338     222.800 200.700  49.100  0.00  0.00            
ATOM   4989  C2B DPPCX 338     223.800 198.400  53.300  0.00  0.00            
ATOM   4990  C3B DPPCX 338     224.400 198.700  57.700  0.00  0.00            
ATOM   4991  C4B DPPCX 338     221.600 195.800  59.700  0.00  0.00            
ATOM   4992  NC3 DPPCX 339     364.700 420.100  56.800  0.00  0.00            
ATOM   4993  PO4 DPPCX 339     365.100 420.000  61.400  0.00  0.00            
ATOM   4994  GL1 DPPCX 339     364.200 420.100  66.800  0.00  0.00            
ATOM   4995  GL2 DPPCX 339     366.000 421.000  68.000  0.00  0.00            
ATOM   4996  C1A DPPCX 339     360.800 420.500  69.600  0.00  0.00            
ATOM   4997  C2A DPPCX 339     361.500 419.900  73.500  0.00  0.00            
ATOM   4998  C3A DPPCX 339     361.500 420.000  77.200  0.00  0.00            
ATOM   4999  C4A DPPCX 339     358.400 420.600  80.800  0.00  0.00            
ATOM   5000  C1B DPPCX 339     366.200 419.600  71.800  0.00  0.00            
ATOM   5001  C2B DPPCX 339     366.600 418.800  75.300  0.00  0.00            
ATOM   5002  C3B DPPCX 339     368.500 419.300  79.200  0.00  0.00            
ATOM   5003  C4B DPPCX 339     369.600 420.100  83.900  0.00  0.00            
ATOM   5004  NC3 DPPCX 340     398.600  40.600  52.200  0.00  0.00            
ATOM   5005  PO4 DPPCX 340     401.500  43.000  55.000  0.00  0.00            
ATOM   5006  GL1 DPPCX 340     401.200  44.800  50.800  0.00  0.00            
ATOM   5007  GL2 DPPCX 340     399.400  46.800  50.400  0.00  0.00            
ATOM   5008  C1A DPPCX 340     399.700  42.500  46.600  0.00  0.00            
ATOM   5009  C2A DPPCX 340     399.400  42.700  42.200  0.00  0.00            
ATOM   5010  C3A DPPCX 340     399.000  43.800  38.600  0.00  0.00            
ATOM   5011  C4A DPPCX 340     400.900  43.300  34.200  0.00  0.00            
ATOM   5012  C1B DPPCX 340     401.400  46.900  46.400  0.00  0.00            
ATOM   5013  C2B DPPCX 340     402.000  47.400  41.400  0.00  0.00            
ATOM   5014  C3B DPPCX 340     400.900  47.900  37.800  0.00  0.00            
ATOM   5015  C4B DPPCX 340     400.600  48.100  33.000  0.00  0.00            
ATOM   5016  NC3 DPPCX 341     305.100 289.600  48.900  0.00  0.00            
ATOM   5017  PO4 DPPCX 341     307.500 289.500  52.500  0.00  0.00            
ATOM   5018  GL1 DPPCX 341     308.600 288.300  56.700  0.00  0.00            
ATOM   5019  GL2 DPPCX 341     311.300 287.100  54.200  0.00  0.00            
ATOM   5020  C1A DPPCX 341     311.200 286.100  60.000  0.00  0.00            
ATOM   5021  C2A DPPCX 341     310.900 285.200  65.400  0.00  0.00            
ATOM   5022  C3A DPPCX 341     312.000 286.300  68.900  0.00  0.00            
ATOM   5023  C4A DPPCX 341     315.700 288.200  71.500  0.00  0.00            
ATOM   5024  C1B DPPCX 341     315.100 285.300  56.600  0.00  0.00            
ATOM   5025  C2B DPPCX 341     316.200 284.000  62.000  0.00  0.00            
ATOM   5026  C3B DPPCX 341     317.100 284.900  66.400  0.00  0.00            
ATOM   5027  C4B DPPCX 341     319.200 283.800  70.300  0.00  0.00            
ATOM   5028  NC3 DPPCX 342      61.700  32.500  56.500  0.00  0.00            
ATOM   5029  PO4 DPPCX 342      60.700  28.300  53.400  0.00  0.00            
ATOM   5030  GL1 DPPCX 342      61.300  29.100  48.800  0.00  0.00            
ATOM   5031  GL2 DPPCX 342      60.300  25.600  48.300  0.00  0.00            
ATOM   5032  C1A DPPCX 342      62.600  30.000  44.900  0.00  0.00            
ATOM   5033  C2A DPPCX 342      64.100  31.400  40.100  0.00  0.00            
ATOM   5034  C3A DPPCX 342      66.000  33.400  37.500  0.00  0.00            
ATOM   5035  C4A DPPCX 342      64.900  32.900  33.200  0.00  0.00            
ATOM   5036  C1B DPPCX 342      60.900  26.000  42.900  0.00  0.00            
ATOM   5037  C2B DPPCX 342      61.800  26.800  38.800  0.00  0.00            
ATOM   5038  C3B DPPCX 342      62.500  29.500  35.500  0.00  0.00            
ATOM   5039  C4B DPPCX 342      61.800  29.500  31.200  0.00  0.00            
ATOM   5040  NC3 DPPCX 343     192.700  98.500  16.400  0.00  0.00            
ATOM   5041  PO4 DPPCX 343     190.700 101.800  17.000  0.00  0.00            
ATOM   5042  GL1 DPPCX 343     192.500 100.200  20.700  0.00  0.00            
ATOM   5043  GL2 DPPCX 343     195.200 101.700  21.600  0.00  0.00            
ATOM   5044  C1A DPPCX 343     191.900  98.200  24.700  0.00  0.00            
ATOM   5045  C2A DPPCX 343     191.900  96.300  29.100  0.00  0.00            
ATOM   5046  C3A DPPCX 343     192.600  94.600  33.000  0.00  0.00            
ATOM   5047  C4A DPPCX 343     192.100  94.100  36.900  0.00  0.00            
ATOM   5048  C1B DPPCX 343     195.800 102.800  25.500  0.00  0.00            
ATOM   5049  C2B DPPCX 343     196.600 100.900  29.200  0.00  0.00            
ATOM   5050  C3B DPPCX 343     196.000  98.700  32.200  0.00  0.00            
ATOM   5051  C4B DPPCX 343     197.000  97.800  36.300  0.00  0.00            
ATOM   5052  NC3 DPPCX 344     365.200 428.500  61.500  0.00  0.00            
ATOM   5053  PO4 DPPCX 344     361.400 430.200  63.800  0.00  0.00            
ATOM   5054  GL1 DPPCX 344     360.600 429.200  67.200  0.00  0.00            
ATOM   5055  GL2 DPPCX 344     359.100 425.200  67.300  0.00  0.00            
ATOM   5056  C1A DPPCX 344     361.100 429.200  71.900  0.00  0.00            
ATOM   5057  C2A DPPCX 344     362.200 428.100  75.400  0.00  0.00            
ATOM   5058  C3A DPPCX 344     362.500 428.200  80.500  0.00  0.00            
ATOM   5059  C4A DPPCX 344     364.100 431.400  82.800  0.00  0.00            
ATOM   5060  C1B DPPCX 344     358.200 425.100  71.500  0.00  0.00            
ATOM   5061  C2B DPPCX 344     358.600 424.500  75.000  0.00  0.00            
ATOM   5062  C3B DPPCX 344     359.700 424.400  78.800  0.00  0.00
[truncated: 19,887,702 more chars]
