# Supplementary material for: Membrane Partitioning of Anionic, Ligand-Coated Nanoparticles Is Accompanied by Ligand Snorkeling, Local Disordering, and Cholesterol Depletion
Source: PLoS Comput Biol. 2014 Dec 4;10(12):e1003917. doi: 10.1371/journal.pcbi.1003917 (PMC4256007; doi:10.1371/journal.pcbi.1003917)
Supplement: Dataset S1 — The data used to generate Figures 2, 3, 4, 5, and 6. (ZIP) [file pcbi.1003917.s002.zip › DATA/Figure2/last_frame_50%.pdb]

CRYST1  565.477  261.203  208.179  90.00  90.00  90.00 P 1           1
ATOM      1  NC3 DPPCX   1     373.600 174.400  34.500  0.00  0.00            
ATOM      2  PO4 DPPCX   1     378.200 175.000  35.100  0.00  0.00            
ATOM      3  GL1 DPPCX   1     377.800 177.900  39.000  0.00  0.00            
ATOM      4  GL2 DPPCX   1     375.000 177.600  39.500  0.00  0.00            
ATOM      5  C1A DPPCX   1     377.000 180.100  43.000  0.00  0.00            
ATOM      6  C2A DPPCX   1     376.800 180.900  47.200  0.00  0.00            
ATOM      7  C3A DPPCX   1     376.000 179.300  51.000  0.00  0.00            
ATOM      8  C4A DPPCX   1     374.100 180.100  54.100  0.00  0.00            
ATOM      9  C1B DPPCX   1     372.100 177.300  41.900  0.00  0.00            
ATOM     10  C2B DPPCX   1     372.100 177.800  46.500  0.00  0.00            
ATOM     11  C3B DPPCX   1     372.000 176.800  50.200  0.00  0.00            
ATOM     12  C4B DPPCX   1     369.700 177.900  52.900  0.00  0.00            
ATOM     13  NC3 DPPCX   2     404.400 203.600  86.600  0.00  0.00            
ATOM     14  PO4 DPPCX   2     402.200 199.400  85.900  0.00  0.00            
ATOM     15  GL1 DPPCX   2     402.700 197.600  82.400  0.00  0.00            
ATOM     16  GL2 DPPCX   2     403.500 194.300  81.300  0.00  0.00            
ATOM     17  C1A DPPCX   2     403.100 199.200  78.300  0.00  0.00            
ATOM     18  C2A DPPCX   2     404.400 198.000  74.400  0.00  0.00            
ATOM     19  C3A DPPCX   2     404.900 198.400  70.300  0.00  0.00            
ATOM     20  C4A DPPCX   2     404.500 198.400  66.700  0.00  0.00            
ATOM     21  C1B DPPCX   2     401.900 194.100  77.800  0.00  0.00            
ATOM     22  C2B DPPCX   2     401.200 194.100  73.600  0.00  0.00            
ATOM     23  C3B DPPCX   2     401.800 193.700  70.000  0.00  0.00            
ATOM     24  C4B DPPCX   2     403.000 193.500  65.500  0.00  0.00            
ATOM     25  NC3 DPPCX   3     369.200 191.500  31.200  0.00  0.00            
ATOM     26  PO4 DPPCX   3     367.800 187.600  34.000  0.00  0.00            
ATOM     27  GL1 DPPCX   3     366.100 190.800  36.000  0.00  0.00            
ATOM     28  GL2 DPPCX   3     363.400 192.300  37.400  0.00  0.00            
ATOM     29  C1A DPPCX   3     367.800 191.100  39.900  0.00  0.00            
ATOM     30  C2A DPPCX   3     367.700 192.000  43.700  0.00  0.00            
ATOM     31  C3A DPPCX   3     366.700 191.900  48.000  0.00  0.00            
ATOM     32  C4A DPPCX   3     365.200 191.600  53.400  0.00  0.00            
ATOM     33  C1B DPPCX   3     363.100 193.400  41.600  0.00  0.00            
ATOM     34  C2B DPPCX   3     362.400 193.300  45.900  0.00  0.00            
ATOM     35  C3B DPPCX   3     361.000 193.000  49.900  0.00  0.00            
ATOM     36  C4B DPPCX   3     360.100 191.100  53.500  0.00  0.00            
ATOM     37  NC3 DPPCX   4     292.700 182.000  71.000  0.00  0.00            
ATOM     38  PO4 DPPCX   4     291.200 186.000  69.500  0.00  0.00            
ATOM     39  GL1 DPPCX   4     288.900 187.500  65.800  0.00  0.00            
ATOM     40  GL2 DPPCX   4     286.900 189.500  67.000  0.00  0.00            
ATOM     41  C1A DPPCX   4     287.800 188.000  61.300  0.00  0.00            
ATOM     42  C2A DPPCX   4     286.900 189.100  56.600  0.00  0.00            
ATOM     43  C3A DPPCX   4     288.100 189.900  52.800  0.00  0.00            
ATOM     44  C4A DPPCX   4     288.100 191.800  49.000  0.00  0.00            
ATOM     45  C1B DPPCX   4     286.700 192.400  63.200  0.00  0.00            
ATOM     46  C2B DPPCX   4     286.400 194.100  58.700  0.00  0.00            
ATOM     47  C3B DPPCX   4     286.400 194.100  54.900  0.00  0.00            
ATOM     48  C4B DPPCX   4     287.100 196.000  51.400  0.00  0.00            
ATOM     49  NC3 DPPCX   5     339.400 199.000  26.000  0.00  0.00            
ATOM     50  PO4 DPPCX   5     337.000 198.100  29.500  0.00  0.00            
ATOM     51  GL1 DPPCX   5     337.300 195.200  33.000  0.00  0.00            
ATOM     52  GL2 DPPCX   5     338.300 198.500  34.800  0.00  0.00            
ATOM     53  C1A DPPCX   5     338.700 193.000  36.200  0.00  0.00            
ATOM     54  C2A DPPCX   5     339.500 192.000  40.500  0.00  0.00            
ATOM     55  C3A DPPCX   5     339.800 191.100  44.600  0.00  0.00            
ATOM     56  C4A DPPCX   5     341.200 192.300  48.400  0.00  0.00            
ATOM     57  C1B DPPCX   5     339.200 197.700  38.700  0.00  0.00            
ATOM     58  C2B DPPCX   5     338.900 196.600  42.800  0.00  0.00            
ATOM     59  C3B DPPCX   5     337.100 195.600  46.800  0.00  0.00            
ATOM     60  C4B DPPCX   5     334.200 196.000  50.900  0.00  0.00            
ATOM     61  NC3 DPPCX   6     384.000 189.400  83.700  0.00  0.00            
ATOM     62  PO4 DPPCX   6     389.000 188.300  83.900  0.00  0.00            
ATOM     63  GL1 DPPCX   6     389.500 188.700  79.700  0.00  0.00            
ATOM     64  GL2 DPPCX   6     391.700 186.100  78.000  0.00  0.00            
ATOM     65  C1A DPPCX   6     392.600 189.900  74.500  0.00  0.00            
ATOM     66  C2A DPPCX   6     394.100 189.800  69.700  0.00  0.00            
ATOM     67  C3A DPPCX   6     393.600 189.400  65.400  0.00  0.00            
ATOM     68  C4A DPPCX   6     394.200 187.500  61.300  0.00  0.00            
ATOM     69  C1B DPPCX   6     388.900 183.800  75.000  0.00  0.00            
ATOM     70  C2B DPPCX   6     389.000 184.500  71.300  0.00  0.00            
ATOM     71  C3B DPPCX   6     390.800 185.200  66.800  0.00  0.00            
ATOM     72  C4B DPPCX   6     392.100 183.800  62.700  0.00  0.00            
ATOM     73  NC3 DPPCX   7     382.300 182.000  80.800  0.00  0.00            
ATOM     74  PO4 DPPCX   7     381.600 185.300  78.200  0.00  0.00            
ATOM     75  GL1 DPPCX   7     383.800 185.200  74.500  0.00  0.00            
ATOM     76  GL2 DPPCX   7     382.100 188.800  73.800  0.00  0.00            
ATOM     77  C1A DPPCX   7     384.300 185.600  69.800  0.00  0.00            
ATOM     78  C2A DPPCX   7     385.300 185.500  67.500  0.00  0.00            
ATOM     79  C3A DPPCX   7     386.200 186.600  63.400  0.00  0.00            
ATOM     80  C4A DPPCX   7     388.800 186.400  59.400  0.00  0.00            
ATOM     81  C1B DPPCX   7     382.400 190.000  69.700  0.00  0.00            
ATOM     82  C2B DPPCX   7     383.500 190.800  65.600  0.00  0.00            
ATOM     83  C3B DPPCX   7     386.000 191.000  61.200  0.00  0.00            
ATOM     84  C4B DPPCX   7     387.700 190.300  56.900  0.00  0.00            
ATOM     85  NC3 DPPCX   8     412.400 227.100  85.400  0.00  0.00            
ATOM     86  PO4 DPPCX   8     408.200 230.700  84.400  0.00  0.00            
ATOM     87  GL1 DPPCX   8     406.900 230.500  79.900  0.00  0.00            
ATOM     88  GL2 DPPCX   8     405.200 233.700  79.600  0.00  0.00            
ATOM     89  C1A DPPCX   8     408.000 231.000  75.100  0.00  0.00            
ATOM     90  C2A DPPCX   8     408.000 230.600  71.000  0.00  0.00            
ATOM     91  C3A DPPCX   8     408.700 231.300  67.300  0.00  0.00            
ATOM     92  C4A DPPCX   8     410.400 230.200  63.800  0.00  0.00            
ATOM     93  C1B DPPCX   8     404.100 236.100  76.400  0.00  0.00            
ATOM     94  C2B DPPCX   8     404.600 235.500  71.500  0.00  0.00            
ATOM     95  C3B DPPCX   8     405.900 235.600  66.800  0.00  0.00            
ATOM     96  C4B DPPCX   8     405.700 236.900  63.800  0.00  0.00            
ATOM     97  NC3 DPPCX   9     397.500 197.600  82.700  0.00  0.00            
ATOM     98  PO4 DPPCX   9     398.800 201.800  83.600  0.00  0.00            
ATOM     99  GL1 DPPCX   9     398.900 203.100  79.100  0.00  0.00            
ATOM    100  GL2 DPPCX   9     397.200 206.300  77.600  0.00  0.00            
ATOM    101  C1A DPPCX   9     402.500 202.800  75.600  0.00  0.00            
ATOM    102  C2A DPPCX   9     402.400 203.000  71.900  0.00  0.00            
ATOM    103  C3A DPPCX   9     403.900 203.100  68.500  0.00  0.00            
ATOM    104  C4A DPPCX   9     405.600 202.400  63.400  0.00  0.00            
ATOM    105  C1B DPPCX   9     400.200 206.900  74.100  0.00  0.00            
ATOM    106  C2B DPPCX   9     400.200 208.200  69.700  0.00  0.00            
ATOM    107  C3B DPPCX   9     399.700 207.500  65.700  0.00  0.00            
ATOM    108  C4B DPPCX   9     401.000 206.400  61.500  0.00  0.00            
ATOM    109  NC3 DPPCX  10     451.200 189.400  90.500  0.00  0.00            
ATOM    110  PO4 DPPCX  10     451.100 193.100  89.400  0.00  0.00            
ATOM    111  GL1 DPPCX  10     450.400 191.500  85.300  0.00  0.00            
ATOM    112  GL2 DPPCX  10     450.600 188.500  84.500  0.00  0.00            
ATOM    113  C1A DPPCX  10     450.800 193.300  81.400  0.00  0.00            
ATOM    114  C2A DPPCX  10     452.100 193.600  77.100  0.00  0.00            
ATOM    115  C3A DPPCX  10     453.100 192.400  73.600  0.00  0.00            
ATOM    116  C4A DPPCX  10     454.000 192.200  68.300  0.00  0.00            
ATOM    117  C1B DPPCX  10     451.700 187.500  80.900  0.00  0.00            
ATOM    118  C2B DPPCX  10     453.000 187.700  77.200  0.00  0.00            
ATOM    119  C3B DPPCX  10     453.700 186.600  73.600  0.00  0.00            
ATOM    120  C4B DPPCX  10     455.100 187.300  69.400  0.00  0.00            
ATOM    121  NC3 DPPCX  11     426.500 289.700  87.000  0.00  0.00            
ATOM    122  PO4 DPPCX  11     427.600 292.600  84.000  0.00  0.00            
ATOM    123  GL1 DPPCX  11     429.900 292.800  80.900  0.00  0.00            
ATOM    124  GL2 DPPCX  11     432.500 295.100  80.100  0.00  0.00            
ATOM    125  C1A DPPCX  11     427.900 291.300  76.500  0.00  0.00            
ATOM    126  C2A DPPCX  11     428.400 292.500  72.700  0.00  0.00            
ATOM    127  C3A DPPCX  11     428.400 293.100  68.900  0.00  0.00            
ATOM    128  C4A DPPCX  11     428.200 295.100  64.800  0.00  0.00            
ATOM    129  C1B DPPCX  11     431.700 294.900  76.400  0.00  0.00            
ATOM    130  C2B DPPCX  11     432.200 295.500  71.400  0.00  0.00            
ATOM    131  C3B DPPCX  11     432.900 296.100  67.900  0.00  0.00            
ATOM    132  C4B DPPCX  11     433.900 295.500  63.900  0.00  0.00            
ATOM    133  NC3 DPPCX  12     411.400 237.000  39.600  0.00  0.00            
ATOM    134  PO4 DPPCX  12     411.500 232.600  38.800  0.00  0.00            
ATOM    135  GL1 DPPCX  12     411.000 229.500  42.500  0.00  0.00            
ATOM    136  GL2 DPPCX  12     407.600 228.800  42.800  0.00  0.00            
ATOM    137  C1A DPPCX  12     412.200 229.300  46.300  0.00  0.00            
ATOM    138  C2A DPPCX  12     412.200 229.900  50.700  0.00  0.00            
ATOM    139  C3A DPPCX  12     411.400 230.800  54.900  0.00  0.00            
ATOM    140  C4A DPPCX  12     411.700 228.200  59.300  0.00  0.00            
ATOM    141  C1B DPPCX  12     408.000 227.000  45.900  0.00  0.00            
ATOM    142  C2B DPPCX  12     407.900 227.300  50.000  0.00  0.00            
ATOM    143  C3B DPPCX  12     407.000 227.900  54.400  0.00  0.00            
ATOM    144  C4B DPPCX  12     406.300 227.300  58.600  0.00  0.00            
ATOM    145  NC3 DPPCX  13     423.300 194.000  35.600  0.00  0.00            
ATOM    146  PO4 DPPCX  13     423.200 192.500  39.300  0.00  0.00            
ATOM    147  GL1 DPPCX  13     422.500 192.200  43.400  0.00  0.00            
ATOM    148  GL2 DPPCX  13     425.500 192.800  44.900  0.00  0.00            
ATOM    149  C1A DPPCX  13     420.700 190.700  47.500  0.00  0.00            
ATOM    150  C2A DPPCX  13     419.600 190.100  52.400  0.00  0.00            
ATOM    151  C3A DPPCX  13     418.300 190.800  56.900  0.00  0.00            
ATOM    152  C4A DPPCX  13     419.500 189.900  60.600  0.00  0.00            
ATOM    153  C1B DPPCX  13     424.700 193.100  49.300  0.00  0.00            
ATOM    154  C2B DPPCX  13     424.300 192.900  53.700  0.00  0.00            
ATOM    155  C3B DPPCX  13     422.900 193.000  57.400  0.00  0.00            
ATOM    156  C4B DPPCX  13     423.500 196.700  60.800  0.00  0.00            
ATOM    157  NC3 DPPCX  14     393.200 201.400  38.400  0.00  0.00            
ATOM    158  PO4 DPPCX  14     392.800 206.400  37.700  0.00  0.00            
ATOM    159  GL1 DPPCX  14     389.000 204.700  41.100  0.00  0.00            
ATOM    160  GL2 DPPCX  14     388.500 201.600  40.300  0.00  0.00            
ATOM    161  C1A DPPCX  14     387.800 206.900  44.300  0.00  0.00            
ATOM    162  C2A DPPCX  14     387.000 206.500  48.600  0.00  0.00            
ATOM    163  C3A DPPCX  14     385.800 206.000  52.400  0.00  0.00            
ATOM    164  C4A DPPCX  14     386.400 204.200  56.100  0.00  0.00            
ATOM    165  C1B DPPCX  14     387.000 201.700  44.900  0.00  0.00            
ATOM    166  C2B DPPCX  14     386.500 200.800  49.600  0.00  0.00            
ATOM    167  C3B DPPCX  14     386.800 199.500  53.300  0.00  0.00            
ATOM    168  C4B DPPCX  14     390.300 199.500  56.600  0.00  0.00            
ATOM    169  NC3 DPPCX  15     407.000 226.200  83.300  0.00  0.00            
ATOM    170  PO4 DPPCX  15     409.700 223.000  85.100  0.00  0.00            
ATOM    171  GL1 DPPCX  15     413.700 224.600  80.900  0.00  0.00            
ATOM    172  GL2 DPPCX  15     416.100 221.800  81.700  0.00  0.00            
ATOM    173  C1A DPPCX  15     415.300 226.200  76.600  0.00  0.00            
ATOM    174  C2A DPPCX  15     415.800 226.400  72.300  0.00  0.00            
ATOM    175  C3A DPPCX  15     416.000 226.100  67.500  0.00  0.00            
ATOM    176  C4A DPPCX  15     414.700 227.400  64.200  0.00  0.00            
ATOM    177  C1B DPPCX  15     415.900 221.000  77.500  0.00  0.00            
ATOM    178  C2B DPPCX  15     416.100 221.600  73.800  0.00  0.00            
ATOM    179  C3B DPPCX  15     414.500 221.500  69.300  0.00  0.00            
ATOM    180  C4B DPPCX  15     414.700 221.900  64.700  0.00  0.00            
ATOM    181  NC3 DPPCX  16     415.000 212.900  40.100  0.00  0.00            
ATOM    182  PO4 DPPCX  16     414.800 209.300  40.800  0.00  0.00            
ATOM    183  GL1 DPPCX  16     412.100 209.200  44.000  0.00  0.00            
ATOM    184  GL2 DPPCX  16     411.500 213.200  44.900  0.00  0.00            
ATOM    185  C1A DPPCX  16     411.100 207.300  47.600  0.00  0.00            
ATOM    186  C2A DPPCX  16     411.300 207.400  51.800  0.00  0.00            
ATOM    187  C3A DPPCX  16     410.300 207.900  55.200  0.00  0.00            
ATOM    188  C4A DPPCX  16     409.100 206.900  59.600  0.00  0.00            
ATOM    189  C1B DPPCX  16     410.800 212.700  49.000  0.00  0.00            
ATOM    190  C2B DPPCX  16     410.000 213.500  53.100  0.00  0.00            
ATOM    191  C3B DPPCX  16     409.900 212.700  57.000  0.00  0.00            
ATOM    192  C4B DPPCX  16     410.200 214.700  61.900  0.00  0.00            
ATOM    193  NC3 DPPCX  17     381.400 173.100  79.700  0.00  0.00            
ATOM    194  PO4 DPPCX  17     380.500 177.000  78.300  0.00  0.00            
ATOM    195  GL1 DPPCX  17     379.400 174.000  74.900  0.00  0.00            
ATOM    196  GL2 DPPCX  17     377.400 171.600  76.900  0.00  0.00            
ATOM    197  C1A DPPCX  17     378.100 175.400  71.900  0.00  0.00            
ATOM    198  C2A DPPCX  17     378.100 175.900  67.100  0.00  0.00            
ATOM    199  C3A DPPCX  17     379.300 176.400  62.800  0.00  0.00            
ATOM    200  C4A DPPCX  17     378.400 177.100  58.000  0.00  0.00            
ATOM    201  C1B DPPCX  17     375.400 171.000  72.800  0.00  0.00            
ATOM    202  C2B DPPCX  17     375.500 171.000  68.900  0.00  0.00            
ATOM    203  C3B DPPCX  17     375.500 170.600  65.600  0.00  0.00            
ATOM    204  C4B DPPCX  17     376.500 173.000  61.000  0.00  0.00            
ATOM    205  NC3 DPPCX  18     313.100 160.900  19.300  0.00  0.00            
ATOM    206  PO4 DPPCX  18     312.000 159.100  23.300  0.00  0.00            
ATOM    207  GL1 DPPCX  18     313.000 158.000  28.200  0.00  0.00            
ATOM    208  GL2 DPPCX  18     311.000 159.500  29.800  0.00  0.00            
ATOM    209  C1A DPPCX  18     314.400 156.600  32.400  0.00  0.00            
ATOM    210  C2A DPPCX  18     317.900 156.700  34.100  0.00  0.00            
ATOM    211  C3A DPPCX  18     319.800 155.300  37.600  0.00  0.00            
ATOM    212  C4A DPPCX  18     319.700 153.900  41.700  0.00  0.00            
ATOM    213  C1B DPPCX  18     310.100 159.500  33.500  0.00  0.00            
ATOM    214  C2B DPPCX  18     311.000 156.000  36.700  0.00  0.00            
ATOM    215  C3B DPPCX  18     311.300 151.700  37.200  0.00  0.00            
ATOM    216  C4B DPPCX  18     311.700 148.500  33.600  0.00  0.00            
ATOM    217  NC3 DPPCX  19     344.300 183.700  24.700  0.00  0.00            
ATOM    218  PO4 DPPCX  19     342.900 182.000  28.200  0.00  0.00            
ATOM    219  GL1 DPPCX  19     342.900 184.100  32.400  0.00  0.00            
ATOM    220  GL2 DPPCX  19     340.000 185.800  32.600  0.00  0.00            
ATOM    221  C1A DPPCX  19     344.900 185.300  35.700  0.00  0.00            
ATOM    222  C2A DPPCX  19     343.400 184.800  40.000  0.00  0.00            
ATOM    223  C3A DPPCX  19     342.800 183.300  44.000  0.00  0.00            
ATOM    224  C4A DPPCX  19     341.500 182.100  47.500  0.00  0.00            
ATOM    225  C1B DPPCX  19     339.300 186.800  36.500  0.00  0.00            
ATOM    226  C2B DPPCX  19     339.200 187.100  41.300  0.00  0.00            
ATOM    227  C3B DPPCX  19     338.200 186.100  45.100  0.00  0.00            
ATOM    228  C4B DPPCX  19     337.200 184.600  49.100  0.00  0.00            
ATOM    229  NC3 DPPCX  20     322.400 191.200  22.700  0.00  0.00            
ATOM    230  PO4 DPPCX  20     320.100 188.400  25.500  0.00  0.00            
ATOM    231  GL1 DPPCX  20     320.400 190.900  29.700  0.00  0.00            
ATOM    232  GL2 DPPCX  20     320.200 193.400  28.100  0.00  0.00            
ATOM    233  C1A DPPCX  20     322.000 189.700  33.200  0.00  0.00            
ATOM    234  C2A DPPCX  20     323.000 190.000  37.700  0.00  0.00            
ATOM    235  C3A DPPCX  20     321.600 189.500  42.100  0.00  0.00            
ATOM    236  C4A DPPCX  20     321.900 187.600  45.800  0.00  0.00            
ATOM    237  C1B DPPCX  20     317.700 195.000  32.000  0.00  0.00            
ATOM    238  C2B DPPCX  20     318.100 193.000  35.800  0.00  0.00            
ATOM    239  C3B DPPCX  20     318.100 191.400  39.300  0.00  0.00            
ATOM    240  C4B DPPCX  20     318.200 193.200  43.000  0.00  0.00            
ATOM    241  NC3 DPPCX  21     391.200 214.800  80.900  0.00  0.00            
ATOM    242  PO4 DPPCX  21     390.800 209.400  80.600  0.00  0.00            
ATOM    243  GL1 DPPCX  21     391.500 212.200  76.700  0.00  0.00            
ATOM    244  GL2 DPPCX  21     393.400 215.200  76.000  0.00  0.00            
ATOM    245  C1A DPPCX  21     392.500 212.600  72.200  0.00  0.00            
ATOM    246  C2A DPPCX  21     392.900 213.000  67.500  0.00  0.00            
ATOM    247  C3A DPPCX  21     391.500 213.600  63.700  0.00  0.00            
ATOM    248  C4A DPPCX  21     390.600 213.800  59.000  0.00  0.00            
ATOM    249  C1B DPPCX  21     395.700 216.000  72.000  0.00  0.00            
ATOM    250  C2B DPPCX  21     395.900 216.900  67.100  0.00  0.00            
ATOM    251  C3B DPPCX  21     394.100 218.900  62.900  0.00  0.00            
ATOM    252  C4B DPPCX  21     392.800 222.700  60.900  0.00  0.00            
ATOM    253  NC3 DPPCX  22     411.700 245.400  37.300  0.00  0.00            
ATOM    254  PO4 DPPCX  22     410.600 241.600  39.300  0.00  0.00            
ATOM    255  GL1 DPPCX  22     410.100 243.500  42.700  0.00  0.00            
ATOM    256  GL2 DPPCX  22     413.800 244.500  43.200  0.00  0.00            
ATOM    257  C1A DPPCX  22     408.900 244.000  46.400  0.00  0.00            
ATOM    258  C2A DPPCX  22     407.700 245.200  50.900  0.00  0.00            
ATOM    259  C3A DPPCX  22     408.000 245.100  54.400  0.00  0.00            
ATOM    260  C4A DPPCX  22     409.400 244.300  58.000  0.00  0.00            
ATOM    261  C1B DPPCX  22     413.100 246.500  46.600  0.00  0.00            
ATOM    262  C2B DPPCX  22     412.600 247.400  50.800  0.00  0.00            
ATOM    263  C3B DPPCX  22     413.000 246.700  55.100  0.00  0.00            
ATOM    264  C4B DPPCX  22     413.900 246.800  58.900  0.00  0.00            
ATOM    265  NC3 DPPCX  23     444.500 187.100  85.700  0.00  0.00            
ATOM    266  PO4 DPPCX  23     448.500 185.700  87.900  0.00  0.00            
ATOM    267  GL1 DPPCX  23     447.600 184.500  82.800  0.00  0.00            
ATOM    268  GL2 DPPCX  23     444.400 184.900  81.300  0.00  0.00            
ATOM    269  C1A DPPCX  23     448.900 183.600  79.000  0.00  0.00            
ATOM    270  C2A DPPCX  23     449.600 183.700  74.400  0.00  0.00            
ATOM    271  C3A DPPCX  23     449.200 184.400  70.200  0.00  0.00            
ATOM    272  C4A DPPCX  23     449.900 184.200  65.600  0.00  0.00            
ATOM    273  C1B DPPCX  23     444.500 184.200  77.800  0.00  0.00            
ATOM    274  C2B DPPCX  23     444.700 183.900  73.200  0.00  0.00            
ATOM    275  C3B DPPCX  23     445.000 182.000  69.500  0.00  0.00            
ATOM    276  C4B DPPCX  23     444.700 183.000  64.500  0.00  0.00            
ATOM    277  NC3 DPPCX  24     312.400 169.000  24.700  0.00  0.00            
ATOM    278  PO4 DPPCX  24     306.500 169.400  25.000  0.00  0.00            
ATOM    279  GL1 DPPCX  24     305.900 171.300  29.500  0.00  0.00            
ATOM    280  GL2 DPPCX  24     302.000 170.800  30.600  0.00  0.00            
ATOM    281  C1A DPPCX  24     306.300 170.400  33.500  0.00  0.00            
ATOM    282  C2A DPPCX  24     305.700 169.500  37.700  0.00  0.00            
ATOM    283  C3A DPPCX  24     306.100 171.000  41.700  0.00  0.00            
ATOM    284  C4A DPPCX  24     304.000 171.500  43.700  0.00  0.00            
ATOM    285  C1B DPPCX  24     301.500 169.700  34.500  0.00  0.00            
ATOM    286  C2B DPPCX  24     300.900 170.200  38.600  0.00  0.00            
ATOM    287  C3B DPPCX  24     302.400 167.700  41.600  0.00  0.00            
ATOM    288  C4B DPPCX  24     302.300 165.100  45.200  0.00  0.00            
ATOM    289  NC3 DPPCX  25     258.700 141.900  73.900  0.00  0.00            
ATOM    290  PO4 DPPCX  25     256.600 147.600  72.500  0.00  0.00            
ATOM    291  GL1 DPPCX  25     255.700 144.700  69.900  0.00  0.00            
ATOM    292  GL2 DPPCX  25     254.500 146.100  67.500  0.00  0.00            
ATOM    293  C1A DPPCX  25     256.000 142.400  64.800  0.00  0.00            
ATOM    294  C2A DPPCX  25     255.500 142.400  60.200  0.00  0.00            
ATOM    295  C3A DPPCX  25     254.100 141.400  56.200  0.00  0.00            
ATOM    296  C4A DPPCX  25     255.300 138.700  54.000  0.00  0.00            
ATOM    297  C1B DPPCX  25     253.000 146.300  63.300  0.00  0.00            
ATOM    298  C2B DPPCX  25     252.400 146.300  59.100  0.00  0.00            
ATOM    299  C3B DPPCX  25     251.200 146.600  54.700  0.00  0.00            
ATOM    300  C4B DPPCX  25     250.100 148.500  51.700  0.00  0.00            
ATOM    301  NC3 DPPCX  26     418.500 200.700  85.200  0.00  0.00            
ATOM    302  PO4 DPPCX  26     422.000 197.000  85.500  0.00  0.00            
ATOM    303  GL1 DPPCX  26     425.600 195.600  82.800  0.00  0.00            
ATOM    304  GL2 DPPCX  26     426.900 192.700  81.100  0.00  0.00            
ATOM    305  C1A DPPCX  26     427.900 196.500  78.200  0.00  0.00            
ATOM    306  C2A DPPCX  26     428.600 197.500  74.000  0.00  0.00            
ATOM    307  C3A DPPCX  26     429.100 198.400  68.400  0.00  0.00            
ATOM    308  C4A DPPCX  26     428.500 200.500  65.100  0.00  0.00            
ATOM    309  C1B DPPCX  26     428.200 192.300  76.800  0.00  0.00            
ATOM    310  C2B DPPCX  26     428.800 193.100  72.700  0.00  0.00            
ATOM    311  C3B DPPCX  26     429.800 192.200  68.500  0.00  0.00            
ATOM    312  C4B DPPCX  26     429.800 192.900  64.800  0.00  0.00            
ATOM    313  NC3 DPPCX  27     389.500 216.400  35.200  0.00  0.00            
ATOM    314  PO4 DPPCX  27     390.800 211.500  36.900  0.00  0.00            
ATOM    315  GL1 DPPCX  27     391.400 214.000  39.900  0.00  0.00            
ATOM    316  GL2 DPPCX  27     390.400 216.600  40.700  0.00  0.00            
ATOM    317  C1A DPPCX  27     388.600 212.100  43.400  0.00  0.00            
ATOM    318  C2A DPPCX  27     387.600 212.600  47.800  0.00  0.00            
ATOM    319  C3A DPPCX  27     386.600 211.300  51.200  0.00  0.00            
ATOM    320  C4A DPPCX  27     384.800 209.000  56.300  0.00  0.00            
ATOM    321  C1B DPPCX  27     389.500 217.000  44.700  0.00  0.00            
ATOM    322  C2B DPPCX  27     387.800 217.900  48.600  0.00  0.00            
ATOM    323  C3B DPPCX  27     385.600 217.000  52.600  0.00  0.00            
ATOM    324  C4B DPPCX  27     385.500 213.800  56.100  0.00  0.00            
ATOM    325  NC3 DPPCX  28     362.300 175.900  34.200  0.00  0.00            
ATOM    326  PO4 DPPCX  28     362.500 181.400  35.400  0.00  0.00            
ATOM    327  GL1 DPPCX  28     358.600 183.600  37.800  0.00  0.00            
ATOM    328  GL2 DPPCX  28     357.500 186.100  37.400  0.00  0.00            
ATOM    329  C1A DPPCX  28     357.900 181.400  41.400  0.00  0.00            
ATOM    330  C2A DPPCX  28     357.200 180.000  44.900  0.00  0.00            
ATOM    331  C3A DPPCX  28     355.100 180.000  48.200  0.00  0.00            
ATOM    332  C4A DPPCX  28     354.800 180.300  52.900  0.00  0.00            
ATOM    333  C1B DPPCX  28     358.800 186.200  42.000  0.00  0.00            
ATOM    334  C2B DPPCX  28     357.200 185.300  46.300  0.00  0.00            
ATOM    335  C3B DPPCX  28     355.300 184.200  50.500  0.00  0.00            
ATOM    336  C4B DPPCX  28     355.900 185.800  54.500  0.00  0.00            
ATOM    337  NC3 DPPCX  29     417.100 175.800  37.100  0.00  0.00            
ATOM    338  PO4 DPPCX  29     415.400 179.600  38.600  0.00  0.00            
ATOM    339  GL1 DPPCX  29     414.000 178.300  42.400  0.00  0.00            
ATOM    340  GL2 DPPCX  29     413.800 174.600  41.300  0.00  0.00            
ATOM    341  C1A DPPCX  29     413.700 179.100  46.700  0.00  0.00            
ATOM    342  C2A DPPCX  29     414.400 177.900  50.900  0.00  0.00            
ATOM    343  C3A DPPCX  29     414.000 178.300  55.100  0.00  0.00            
ATOM    344  C4A DPPCX  29     413.000 177.500  58.300  0.00  0.00            
ATOM    345  C1B DPPCX  29     414.200 174.100  45.600  0.00  0.00            
ATOM    346  C2B DPPCX  29     414.100 173.000  49.800  0.00  0.00            
ATOM    347  C3B DPPCX  29     413.700 173.500  53.800  0.00  0.00            
ATOM    348  C4B DPPCX  29     414.800 173.000  57.500  0.00  0.00            
ATOM    349  NC3 DPPCX  30     327.700 203.100  74.200  0.00  0.00            
ATOM    350  PO4 DPPCX  30     329.300 199.100  71.800  0.00  0.00            
ATOM    351  GL1 DPPCX  30     330.600 199.800  68.000  0.00  0.00            
ATOM    352  GL2 DPPCX  30     328.500 199.300  66.300  0.00  0.00            
ATOM    353  C1A DPPCX  30     333.000 200.300  64.300  0.00  0.00            
ATOM    354  C2A DPPCX  30     332.900 200.900  60.300  0.00  0.00            
ATOM    355  C3A DPPCX  30     333.900 201.000  56.100  0.00  0.00            
ATOM    356  C4A DPPCX  30     331.600 200.800  51.600  0.00  0.00            
ATOM    357  C1B DPPCX  30     328.000 201.300  62.700  0.00  0.00            
ATOM    358  C2B DPPCX  30     328.700 201.400  58.100  0.00  0.00            
ATOM    359  C3B DPPCX  30     327.600 203.600  54.100  0.00  0.00            
ATOM    360  C4B DPPCX  30     325.900 204.900  50.700  0.00  0.00            
ATOM    361  NC3 DPPCX  31     411.000 196.700  83.900  0.00  0.00            
ATOM    362  PO4 DPPCX  31     411.700 199.600  81.900  0.00  0.00            
ATOM    363  GL1 DPPCX  31     409.000 198.800  79.100  0.00  0.00            
ATOM    364  GL2 DPPCX  31     408.000 200.300  77.200  0.00  0.00            
ATOM    365  C1A DPPCX  31     406.800 194.800  77.500  0.00  0.00            
ATOM    366  C2A DPPCX  31     407.600 194.700  73.300  0.00  0.00            
ATOM    367  C3A DPPCX  31     406.600 194.500  68.900  0.00  0.00            
ATOM    368  C4A DPPCX  31     408.400 192.300  65.800  0.00  0.00            
ATOM    369  C1B DPPCX  31     407.200 202.900  74.400  0.00  0.00            
ATOM    370  C2B DPPCX  31     408.800 204.200  70.500  0.00  0.00            
ATOM    371  C3B DPPCX  31     409.900 205.100  66.200  0.00  0.00            
ATOM    372  C4B DPPCX  31     412.900 205.900  63.100  0.00  0.00            
ATOM    373  NC3 DPPCX  32     420.900 197.400  42.000  0.00  0.00            
ATOM    374  PO4 DPPCX  32     422.300 200.900  41.800  0.00  0.00            
ATOM    375  GL1 DPPCX  32     419.400 201.100  45.500  0.00  0.00            
ATOM    376  GL2 DPPCX  32     420.800 202.200  48.100  0.00  0.00            
ATOM    377  C1A DPPCX  32     416.600 199.900  49.100  0.00  0.00            
ATOM    378  C2A DPPCX  32     414.600 199.800  53.300  0.00  0.00            
ATOM    379  C3A DPPCX  32     414.300 199.300  56.900  0.00  0.00            
ATOM    380  C4A DPPCX  32     413.400 200.600  61.200  0.00  0.00            
ATOM    381  C1B DPPCX  32     421.000 201.800  51.700  0.00  0.00            
ATOM    382  C2B DPPCX  32     418.700 201.400  55.400  0.00  0.00            
ATOM    383  C3B DPPCX  32     420.300 202.300  58.100  0.00  0.00            
ATOM    384  C4B DPPCX  32     423.300 201.800  62.000  0.00  0.00            
ATOM    385  NC3 DPPCX  33     337.100 176.500  77.400  0.00  0.00            
ATOM    386  PO4 DPPCX  33     339.300 172.700  77.200  0.00  0.00            
ATOM    387  GL1 DPPCX  33     340.400 174.500  73.600  0.00  0.00            
ATOM    388  GL2 DPPCX  33     342.900 174.600  74.300  0.00  0.00            
ATOM    389  C1A DPPCX  33     340.700 175.800  69.200  0.00  0.00            
ATOM    390  C2A DPPCX  33     340.000 176.600  64.400  0.00  0.00            
ATOM    391  C3A DPPCX  33     342.000 176.800  60.100  0.00  0.00            
ATOM    392  C4A DPPCX  33     342.800 177.000  56.200  0.00  0.00            
ATOM    393  C1B DPPCX  33     346.600 172.800  71.200  0.00  0.00            
ATOM    394  C2B DPPCX  33     349.000 172.200  67.700  0.00  0.00            
ATOM    395  C3B DPPCX  33     350.000 172.600  63.300  0.00  0.00            
ATOM    396  C4B DPPCX  33     349.500 171.600  58.200  0.00  0.00            
ATOM    397  NC3 DPPCX  34     273.300 197.500  68.600  0.00  0.00            
ATOM    398  PO4 DPPCX  34     276.700 196.900  70.800  0.00  0.00            
ATOM    399  GL1 DPPCX  34     278.000 196.000  66.600  0.00  0.00            
ATOM    400  GL2 DPPCX  34     281.100 193.800  66.800  0.00  0.00            
ATOM    401  C1A DPPCX  34     277.500 197.500  62.900  0.00  0.00            
ATOM    402  C2A DPPCX  34     278.500 198.300  59.200  0.00  0.00            
ATOM    403  C3A DPPCX  34     278.500 198.800  53.900  0.00  0.00            
ATOM    404  C4A DPPCX  34     278.200 200.900  49.600  0.00  0.00            
ATOM    405  C1B DPPCX  34     281.800 194.400  62.300  0.00  0.00            
ATOM    406  C2B DPPCX  34     281.600 194.300  58.300  0.00  0.00            
ATOM    407  C3B DPPCX  34     282.100 195.200  53.800  0.00  0.00            
ATOM    408  C4B DPPCX  34     282.800 197.100  49.800  0.00  0.00            
ATOM    409  NC3 DPPCX  35     358.000 162.900  81.400  0.00  0.00            
ATOM    410  PO4 DPPCX  35     356.800 159.700  79.100  0.00  0.00            
ATOM    411  GL1 DPPCX  35     357.200 158.500  74.400  0.00  0.00            
ATOM    412  GL2 DPPCX  35     358.900 159.800  72.500  0.00  0.00            
ATOM    413  C1A DPPCX  35     356.400 156.100  70.800  0.00  0.00            
ATOM    414  C2A DPPCX  35     355.500 157.500  67.700  0.00  0.00            
ATOM    415  C3A DPPCX  35     352.700 157.200  63.800  0.00  0.00            
ATOM    416  C4A DPPCX  35     354.400 156.700  59.500  0.00  0.00            
ATOM    417  C1B DPPCX  35     359.000 161.600  68.100  0.00  0.00            
ATOM    418  C2B DPPCX  35     360.000 162.800  63.200  0.00  0.00            
ATOM    419  C3B DPPCX  35     361.300 162.400  59.800  0.00  0.00            
ATOM    420  C4B DPPCX  35     361.300 164.500  56.300  0.00  0.00            
ATOM    421  NC3 DPPCX  36     397.100 188.600  38.100  0.00  0.00            
ATOM    422  PO4 DPPCX  36     393.500 190.200  36.900  0.00  0.00            
ATOM    423  GL1 DPPCX  36     392.100 192.300  40.600  0.00  0.00            
ATOM    424  GL2 DPPCX  36     391.900 196.600  40.900  0.00  0.00            
ATOM    425  C1A DPPCX  36     392.300 194.100  44.900  0.00  0.00            
ATOM    426  C2A DPPCX  36     391.500 192.700  49.100  0.00  0.00            
ATOM    427  C3A DPPCX  36     391.100 191.400  53.200  0.00  0.00            
ATOM    428  C4A DPPCX  36     392.700 189.600  57.000  0.00  0.00            
ATOM    429  C1B DPPCX  36     393.200 199.300  45.100  0.00  0.00            
ATOM    430  C2B DPPCX  36     391.500 198.600  48.900  0.00  0.00            
ATOM    431  C3B DPPCX  36     390.500 196.500  52.800  0.00  0.00            
ATOM    432  C4B DPPCX  36     387.700 195.100  56.400  0.00  0.00            
ATOM    433  NC3 DPPCX  37     347.400 215.600  30.100  0.00  0.00            
ATOM    434  PO4 DPPCX  37     347.000 210.300  29.100  0.00  0.00            
ATOM    435  GL1 DPPCX  37     348.300 207.700  32.900  0.00  0.00            
ATOM    436  GL2 DPPCX  37     351.200 206.900  32.800  0.00  0.00            
ATOM    437  C1A DPPCX  37     349.800 207.300  38.100  0.00  0.00            
ATOM    438  C2A DPPCX  37     349.800 206.300  43.000  0.00  0.00            
ATOM    439  C3A DPPCX  37     349.300 207.100  46.700  0.00  0.00            
ATOM    440  C4A DPPCX  37     350.700 205.800  50.700  0.00  0.00            
ATOM    441  C1B DPPCX  37     354.200 206.200  36.200  0.00  0.00            
ATOM    442  C2B DPPCX  37     354.400 205.200  41.600  0.00  0.00            
ATOM    443  C3B DPPCX  37     353.700 203.000  45.700  0.00  0.00            
ATOM    444  C4B DPPCX  37     354.600 203.200  49.900  0.00  0.00            
ATOM    445  NC3 DPPCX  38     326.000 195.200  71.700  0.00  0.00            
ATOM    446  PO4 DPPCX  38     329.600 193.900  68.400  0.00  0.00            
ATOM    447  GL1 DPPCX  38     330.400 194.700  64.700  0.00  0.00            
ATOM    448  GL2 DPPCX  38     333.200 195.200  64.900  0.00  0.00            
ATOM    449  C1A DPPCX  38     330.100 196.600  61.200  0.00  0.00            
ATOM    450  C2A DPPCX  38     330.900 196.900  57.300  0.00  0.00            
ATOM    451  C3A DPPCX  38     330.400 195.300  53.800  0.00  0.00            
ATOM    452  C4A DPPCX  38     329.100 195.600  50.000  0.00  0.00            
ATOM    453  C1B DPPCX  38     335.000 196.600  61.100  0.00  0.00            
ATOM    454  C2B DPPCX  38     336.100 196.600  57.600  0.00  0.00            
ATOM    455  C3B DPPCX  38     337.600 196.600  54.600  0.00  0.00            
ATOM    456  C4B DPPCX  38     339.700 196.300  50.900  0.00  0.00            
ATOM    457  NC3 DPPCX  39     340.600 187.500  80.100  0.00  0.00            
ATOM    458  PO4 DPPCX  39     342.300 183.800  77.800  0.00  0.00            
ATOM    459  GL1 DPPCX  39     342.500 184.000  73.500  0.00  0.00            
ATOM    460  GL2 DPPCX  39     341.700 181.900  72.000  0.00  0.00            
ATOM    461  C1A DPPCX  39     346.300 183.500  70.400  0.00  0.00            
ATOM    462  C2A DPPCX  39     347.700 182.200  67.500  0.00  0.00            
ATOM    463  C3A DPPCX  39     348.600 181.600  63.300  0.00  0.00            
ATOM    464  C4A DPPCX  39     350.200 181.300  58.700  0.00  0.00            
ATOM    465  C1B DPPCX  39     342.100 181.000  67.700  0.00  0.00            
ATOM    466  C2B DPPCX  39     343.600 181.900  63.400  0.00  0.00            
ATOM    467  C3B DPPCX  39     344.800 181.300  59.500  0.00  0.00            
ATOM    468  C4B DPPCX  39     346.000 181.300  55.500  0.00  0.00            
ATOM    469  NC3 DPPCX  40     349.600 173.300  27.800  0.00  0.00            
ATOM    470  PO4 DPPCX  40     349.900 176.800  30.800  0.00  0.00            
ATOM    471  GL1 DPPCX  40     348.500 177.300  34.500  0.00  0.00            
ATOM    472  GL2 DPPCX  40     348.200 180.400  33.900  0.00  0.00            
ATOM    473  C1A DPPCX  40     347.800 176.500  38.400  0.00  0.00            
ATOM    474  C2A DPPCX  40     347.500 175.800  42.300  0.00  0.00            
ATOM    475  C3A DPPCX  40     346.200 175.000  47.000  0.00  0.00            
ATOM    476  C4A DPPCX  40     346.400 176.100  51.500  0.00  0.00            
ATOM    477  C1B DPPCX  40     347.900 181.900  38.000  0.00  0.00            
ATOM    478  C2B DPPCX  40     347.000 181.300  42.500  0.00  0.00            
ATOM    479  C3B DPPCX  40     345.700 180.000  46.100  0.00  0.00            
ATOM    480  C4B DPPCX  40     344.300 180.600  51.100  0.00  0.00            
ATOM    481  NC3 DPPCX  41     352.900 193.600  32.200  0.00  0.00            
ATOM    482  PO4 DPPCX  41     357.400 193.400  31.400  0.00  0.00            
ATOM    483  GL1 DPPCX  41     358.300 193.700  36.400  0.00  0.00            
ATOM    484  GL2 DPPCX  41     360.300 196.700  37.300  0.00  0.00            
ATOM    485  C1A DPPCX  41     359.000 190.600  39.600  0.00  0.00            
ATOM    486  C2A DPPCX  41     358.600 190.600  44.600  0.00  0.00            
ATOM    487  C3A DPPCX  41     356.500 189.900  48.500  0.00  0.00            
ATOM    488  C4A DPPCX  41     355.400 190.900  52.500  0.00  0.00            
ATOM    489  C1B DPPCX  41     358.800 195.500  41.300  0.00  0.00            
ATOM    490  C2B DPPCX  41     357.900 195.100  45.700  0.00  0.00            
ATOM    491  C3B DPPCX  41     357.500 196.100  50.000  0.00  0.00            
ATOM    492  C4B DPPCX  41     360.100 196.400  54.500  0.00  0.00            
ATOM    493  NC3 DPPCX  42     419.600 216.200  41.800  0.00  0.00            
ATOM    494  PO4 DPPCX  42     421.700 220.000  42.000  0.00  0.00            
ATOM    495  GL1 DPPCX  42     418.100 220.500  45.900  0.00  0.00            
ATOM    496  GL2 DPPCX  42     415.600 221.800  44.700  0.00  0.00            
ATOM    497  C1A DPPCX  42     416.000 220.800  49.600  0.00  0.00            
ATOM    498  C2A DPPCX  42     414.700 221.500  53.700  0.00  0.00            
ATOM    499  C3A DPPCX  42     414.300 219.600  57.000  0.00  0.00            
ATOM    500  C4A DPPCX  42     413.200 218.800  61.500  0.00  0.00            
ATOM    501  C1B DPPCX  42     412.000 219.300  46.200  0.00  0.00            
ATOM    502  C2B DPPCX  42     411.000 218.800  51.400  0.00  0.00            
ATOM    503  C3B DPPCX  42     409.900 218.500  54.800  0.00  0.00            
ATOM    504  C4B DPPCX  42     408.900 218.400  58.200  0.00  0.00            
ATOM    505  NC3 DPPCX  43     419.500 185.000  39.500  0.00  0.00            
ATOM    506  PO4 DPPCX  43     419.300 189.300  40.200  0.00  0.00            
ATOM    507  GL1 DPPCX  43     416.500 188.100  43.900  0.00  0.00            
ATOM    508  GL2 DPPCX  43     414.700 186.700  42.200  0.00  0.00            
ATOM    509  C1A DPPCX  43     415.500 188.100  47.400  0.00  0.00            
ATOM    510  C2A DPPCX  43     415.100 188.400  51.500  0.00  0.00            
ATOM    511  C3A DPPCX  43     413.700 188.200  55.600  0.00  0.00            
ATOM    512  C4A DPPCX  43     414.800 188.000  59.800  0.00  0.00            
ATOM    513  C1B DPPCX  43     414.400 183.800  45.400  0.00  0.00            
ATOM    514  C2B DPPCX  43     414.300 183.000  49.800  0.00  0.00            
ATOM    515  C3B DPPCX  43     413.600 182.900  54.000  0.00  0.00            
ATOM    516  C4B DPPCX  43     413.400 183.100  58.200  0.00  0.00            
ATOM    517  NC3 DPPCX  44     344.500 195.500  77.200  0.00  0.00            
ATOM    518  PO4 DPPCX  44     348.500 195.500  76.500  0.00  0.00            
ATOM    519  GL1 DPPCX  44     346.600 196.800  72.900  0.00  0.00            
ATOM    520  GL2 DPPCX  44     349.600 197.200  70.900  0.00  0.00            
ATOM    521  C1A DPPCX  44     344.300 198.900  69.900  0.00  0.00            
ATOM    522  C2A DPPCX  44     343.400 200.000  65.000  0.00  0.00            
ATOM    523  C3A DPPCX  44     342.900 200.000  61.100  0.00  0.00            
ATOM    524  C4A DPPCX  44     344.800 200.100  57.400  0.00  0.00            
ATOM    525  C1B DPPCX  44     350.800 196.500  67.300  0.00  0.00            
ATOM    526  C2B DPPCX  44     352.400 195.500  63.800  0.00  0.00            
ATOM    527  C3B DPPCX  44     352.100 195.300  59.200  0.00  0.00            
ATOM    528  C4B DPPCX  44     353.900 195.200  54.900  0.00  0.00            
ATOM    529  NC3 DPPCX  45     326.900 170.000  72.100  0.00  0.00            
ATOM    530  PO4 DPPCX  45     322.000 170.700  71.800  0.00  0.00            
ATOM    531  GL1 DPPCX  45     322.200 169.300  66.300  0.00  0.00            
ATOM    532  GL2 DPPCX  45     323.100 172.400  64.900  0.00  0.00            
ATOM    533  C1A DPPCX  45     322.300 169.000  61.300  0.00  0.00            
ATOM    534  C2A DPPCX  45     322.400 171.700  57.700  0.00  0.00            
ATOM    535  C3A DPPCX  45     322.500 173.400  54.800  0.00  0.00            
ATOM    536  C4A DPPCX  45     324.100 176.700  51.900  0.00  0.00            
ATOM    537  C1B DPPCX  45     321.300 175.000  61.200  0.00  0.00            
ATOM    538  C2B DPPCX  45     319.200 177.500  59.000  0.00  0.00            
ATOM    539  C3B DPPCX  45     318.400 178.200  54.700  0.00  0.00            
ATOM    540  C4B DPPCX  45     319.300 177.400  50.700  0.00  0.00            
ATOM    541  NC3 DPPCX  46     373.000 198.100  78.200  0.00  0.00            
ATOM    542  PO4 DPPCX  46     369.400 198.900  76.800  0.00  0.00            
ATOM    543  GL1 DPPCX  46     370.700 197.500  72.700  0.00  0.00            
ATOM    544  GL2 DPPCX  46     368.300 195.500  70.600  0.00  0.00            
ATOM    545  C1A DPPCX  46     371.100 199.400  69.100  0.00  0.00            
ATOM    546  C2A DPPCX  46     372.500 198.700  64.000  0.00  0.00            
ATOM    547  C3A DPPCX  46     373.400 198.100  60.300  0.00  0.00            
ATOM    548  C4A DPPCX  46     375.400 200.000  56.300  0.00  0.00            
ATOM    549  C1B DPPCX  46     369.000 194.600  65.900  0.00  0.00            
ATOM    550  C2B DPPCX  46     370.300 194.000  62.300  0.00  0.00            
ATOM    551  C3B DPPCX  46     372.600 193.700  58.300  0.00  0.00            
ATOM    552  C4B DPPCX  46     374.200 193.300  55.000  0.00  0.00            
ATOM    553  NC3 DPPCX  47     345.300 176.100  78.200  0.00  0.00            
ATOM    554  PO4 DPPCX  47     349.500 175.400  78.700  0.00  0.00            
ATOM    555  GL1 DPPCX  47     351.200 174.400  75.500  0.00  0.00            
ATOM    556  GL2 DPPCX  47     349.700 175.900  73.100  0.00  0.00            
ATOM    557  C1A DPPCX  47     353.200 173.100  71.200  0.00  0.00            
ATOM    558  C2A DPPCX  47     353.800 173.000  66.700  0.00  0.00            
ATOM    559  C3A DPPCX  47     355.100 172.200  61.700  0.00  0.00            
ATOM    560  C4A DPPCX  47     354.600 172.800  57.400  0.00  0.00            
ATOM    561  C1B DPPCX  47     350.500 179.800  71.600  0.00  0.00            
ATOM    562  C2B DPPCX  47     351.500 179.000  68.500  0.00  0.00            
ATOM    563  C3B DPPCX  47     351.500 177.700  64.500  0.00  0.00            
ATOM    564  C4B DPPCX  47     352.100 176.200  59.800  0.00  0.00            
ATOM    565  NC3 DPPCX  48     371.400 185.200  36.500  0.00  0.00            
ATOM    566  PO4 DPPCX  48     376.100 186.200  34.700  0.00  0.00            
ATOM    567  GL1 DPPCX  48     376.900 186.700  38.900  0.00  0.00            
ATOM    568  GL2 DPPCX  48     377.300 190.300  38.000  0.00  0.00            
ATOM    569  C1A DPPCX  48     377.700 185.500  43.600  0.00  0.00            
ATOM    570  C2A DPPCX  48     377.300 185.900  48.400  0.00  0.00            
ATOM    571  C3A DPPCX  48     376.700 184.600  52.000  0.00  0.00            
ATOM    572  C4A DPPCX  48     373.900 185.500  56.200  0.00  0.00            
ATOM    573  C1B DPPCX  48     377.900 190.700  42.100  0.00  0.00            
ATOM    574  C2B DPPCX  48     377.700 191.400  46.300  0.00  0.00            
ATOM    575  C3B DPPCX  48     377.100 190.400  49.800  0.00  0.00            
ATOM    576  C4B DPPCX  48     375.300 188.700  52.900  0.00  0.00            
ATOM    577  NC3 DPPCX  49     395.700 196.400  88.200  0.00  0.00            
ATOM    578  PO4 DPPCX  49     395.400 193.200  84.700  0.00  0.00            
ATOM    579  GL1 DPPCX  49     396.700 192.500  81.000  0.00  0.00            
ATOM    580  GL2 DPPCX  49     394.100 191.300  79.300  0.00  0.00            
ATOM    581  C1A DPPCX  49     398.300 190.900  77.200  0.00  0.00            
ATOM    582  C2A DPPCX  49     398.300 189.300  72.900  0.00  0.00            
ATOM    583  C3A DPPCX  49     399.900 189.700  67.700  0.00  0.00            
ATOM    584  C4A DPPCX  49     399.900 189.400  63.100  0.00  0.00            
ATOM    585  C1B DPPCX  49     394.200 194.600  75.500  0.00  0.00            
ATOM    586  C2B DPPCX  49     396.100 193.800  72.200  0.00  0.00            
ATOM    587  C3B DPPCX  49     396.300 194.700  68.100  0.00  0.00            
ATOM    588  C4B DPPCX  49     397.400 193.900  63.600  0.00  0.00            
ATOM    589  NC3 DPPCX  50     318.800 196.000  76.700  0.00  0.00            
ATOM    590  PO4 DPPCX  50     317.100 199.500  73.300  0.00  0.00            
ATOM    591  GL1 DPPCX  50     316.100 199.500  68.800  0.00  0.00            
ATOM    592  GL2 DPPCX  50     315.400 195.800  67.100  0.00  0.00            
ATOM    593  C1A DPPCX  50     316.300 201.700  65.200  0.00  0.00            
ATOM    594  C2A DPPCX  50     317.700 201.700  60.500  0.00  0.00            
ATOM    595  C3A DPPCX  50     318.000 203.000  56.500  0.00  0.00            
ATOM    596  C4A DPPCX  50     318.700 204.700  52.700  0.00  0.00            
ATOM    597  C1B DPPCX  50     315.100 196.900  62.300  0.00  0.00            
ATOM    598  C2B DPPCX  50     314.600 197.200  58.200  0.00  0.00            
ATOM    599  C3B DPPCX  50     314.700 197.400  54.600  0.00  0.00            
ATOM    600  C4B DPPCX  50     316.600 196.100  50.800  0.00  0.00            
ATOM    601  NC3 DPPCX  51     406.500 191.700  39.800  0.00  0.00            
ATOM    602  PO4 DPPCX  51     401.000 192.400  39.400  0.00  0.00            
ATOM    603  GL1 DPPCX  51     399.300 189.900  42.400  0.00  0.00            
ATOM    604  GL2 DPPCX  51     395.900 191.300  43.400  0.00  0.00            
ATOM    605  C1A DPPCX  51     400.600 187.400  45.500  0.00  0.00            
ATOM    606  C2A DPPCX  51     400.000 187.800  50.500  0.00  0.00            
ATOM    607  C3A DPPCX  51     400.500 187.500  54.700  0.00  0.00            
ATOM    608  C4A DPPCX  51     398.200 187.200  58.400  0.00  0.00            
ATOM    609  C1B DPPCX  51     395.500 189.700  47.500  0.00  0.00            
ATOM    610  C2B DPPCX  51     395.700 190.300  51.200  0.00  0.00            
ATOM    611  C3B DPPCX  51     396.200 191.600  54.200  0.00  0.00            
ATOM    612  C4B DPPCX  51     397.000 192.200  58.900  0.00  0.00            
ATOM    613  NC3 DPPCX  52     379.300 169.500  85.300  0.00  0.00            
ATOM    614  PO4 DPPCX  52     377.800 168.500  81.000  0.00  0.00            
ATOM    615  GL1 DPPCX  52     381.300 168.700  78.000  0.00  0.00            
ATOM    616  GL2 DPPCX  52     382.500 166.200  77.600  0.00  0.00            
ATOM    617  C1A DPPCX  52     380.700 169.200  73.600  0.00  0.00            
ATOM    618  C2A DPPCX  52     380.000 171.400  69.800  0.00  0.00            
ATOM    619  C3A DPPCX  52     381.000 171.600  65.700  0.00  0.00            
ATOM    620  C4A DPPCX  52     382.000 173.000  60.700  0.00  0.00            
ATOM    621  C1B DPPCX  52     384.000 165.600  74.000  0.00  0.00            
ATOM    622  C2B DPPCX  52     383.200 166.000  70.000  0.00  0.00            
ATOM    623  C3B DPPCX  52     383.700 166.600  66.800  0.00  0.00            
ATOM    624  C4B DPPCX  52     384.400 169.300  62.900  0.00  0.00            
ATOM    625  NC3 DPPCX  53     419.700 206.800  91.700  0.00  0.00            
ATOM    626  PO4 DPPCX  53     418.000 208.700  88.100  0.00  0.00            
ATOM    627  GL1 DPPCX  53     420.700 209.200  83.800  0.00  0.00            
ATOM    628  GL2 DPPCX  53     423.500 211.400  83.200  0.00  0.00            
ATOM    629  C1A DPPCX  53     420.500 208.800  79.700  0.00  0.00            
ATOM    630  C2A DPPCX  53     419.400 208.100  75.500  0.00  0.00            
ATOM    631  C3A DPPCX  53     419.600 206.100  71.800  0.00  0.00            
ATOM    632  C4A DPPCX  53     419.800 202.600  69.900  0.00  0.00            
ATOM    633  C1B DPPCX  53     425.300 210.700  78.300  0.00  0.00            
ATOM    634  C2B DPPCX  53     424.900 211.500  74.200  0.00  0.00            
ATOM    635  C3B DPPCX  53     421.900 210.100  71.300  0.00  0.00            
ATOM    636  C4B DPPCX  53     420.900 208.100  67.000  0.00  0.00            
ATOM    637  NC3 DPPCX  54     402.100 197.400  40.300  0.00  0.00            
ATOM    638  PO4 DPPCX  54     406.200 196.600  41.100  0.00  0.00            
ATOM    639  GL1 DPPCX  54     404.500 195.500  44.200  0.00  0.00            
ATOM    640  GL2 DPPCX  54     403.000 192.800  44.200  0.00  0.00            
ATOM    641  C1A DPPCX  54     406.700 195.000  48.100  0.00  0.00            
ATOM    642  C2A DPPCX  54     406.900 194.500  51.400  0.00  0.00            
ATOM    643  C3A DPPCX  54     405.600 194.500  56.100  0.00  0.00            
ATOM    644  C4A DPPCX  54     405.700 193.800  61.200  0.00  0.00            
ATOM    645  C1B DPPCX  54     400.300 192.100  46.600  0.00  0.00            
ATOM    646  C2B DPPCX  54     400.000 192.800  50.500  0.00  0.00            
ATOM    647  C3B DPPCX  54     401.000 192.800  55.300  0.00  0.00            
ATOM    648  C4B DPPCX  54     401.700 192.300  59.400  0.00  0.00            
ATOM    649  NC3 DPPCX  55     340.400 203.500  76.200  0.00  0.00            
ATOM    650  PO4 DPPCX  55     338.600 201.200  72.900  0.00  0.00            
ATOM    651  GL1 DPPCX  55     339.500 199.800  69.100  0.00  0.00            
ATOM    652  GL2 DPPCX  55     339.700 196.100  69.500  0.00  0.00            
ATOM    653  C1A DPPCX  55     338.400 200.800  65.100  0.00  0.00            
ATOM    654  C2A DPPCX  55     338.000 200.500  60.600  0.00  0.00            
ATOM    655  C3A DPPCX  55     339.300 200.700  56.800  0.00  0.00            
ATOM    656  C4A DPPCX  55     339.800 200.900  52.700  0.00  0.00            
ATOM    657  C1B DPPCX  55     338.100 196.300  65.500  0.00  0.00            
ATOM    658  C2B DPPCX  55     340.500 196.200  62.200  0.00  0.00            
ATOM    659  C3B DPPCX  55     341.000 195.800  57.800  0.00  0.00            
ATOM    660  C4B DPPCX  55     343.700 197.600  53.300  0.00  0.00            
ATOM    661  NC3 DPPCX  56     406.100 183.900  32.700  0.00  0.00            
ATOM    662  PO4 DPPCX  56     406.000 183.900  36.800  0.00  0.00            
ATOM    663  GL1 DPPCX  56     405.000 181.300  40.800  0.00  0.00            
ATOM    664  GL2 DPPCX  56     405.400 179.100  43.200  0.00  0.00            
ATOM    665  C1A DPPCX  56     405.600 184.200  44.700  0.00  0.00            
ATOM    666  C2A DPPCX  56     404.700 184.700  48.100  0.00  0.00            
ATOM    667  C3A DPPCX  56     404.300 184.800  52.800  0.00  0.00            
ATOM    668  C4A DPPCX  56     405.200 183.000  56.900  0.00  0.00            
ATOM    669  C1B DPPCX  56     403.600 179.500  47.000  0.00  0.00            
ATOM    670  C2B DPPCX  56     403.600 178.900  51.300  0.00  0.00            
ATOM    671  C3B DPPCX  56     403.200 178.700  55.000  0.00  0.00            
ATOM    672  C4B DPPCX  56     403.000 179.100  59.900  0.00  0.00            
ATOM    673  NC3 DPPCX  57     394.400 204.700  81.400  0.00  0.00            
ATOM    674  PO4 DPPCX  57     389.300 203.100  81.100  0.00  0.00            
ATOM    675  GL1 DPPCX  57     389.200 202.100  76.500  0.00  0.00            
ATOM    676  GL2 DPPCX  57     390.100 198.700  76.100  0.00  0.00            
ATOM    677  C1A DPPCX  57     390.600 203.700  73.000  0.00  0.00            
ATOM    678  C2A DPPCX  57     391.200 203.500  68.200  0.00  0.00            
ATOM    679  C3A DPPCX  57     391.900 204.300  63.600  0.00  0.00            
ATOM    680  C4A DPPCX  57     395.700 205.000  61.400  0.00  0.00            
ATOM    681  C1B DPPCX  57     392.900 198.700  73.100  0.00  0.00            
ATOM    682  C2B DPPCX  57     393.100 199.200  69.400  0.00  0.00            
ATOM    683  C3B DPPCX  57     393.400 199.000  65.200  0.00  0.00            
ATOM    684  C4B DPPCX  57     393.600 198.700  61.500  0.00  0.00            
ATOM    685  NC3 DPPCX  58     363.800 175.600  77.200  0.00  0.00            
ATOM    686  PO4 DPPCX  58     359.800 175.300  78.100  0.00  0.00            
ATOM    687  GL1 DPPCX  58     360.300 174.700  74.100  0.00  0.00            
ATOM    688  GL2 DPPCX  58     362.000 176.900  72.700  0.00  0.00            
ATOM    689  C1A DPPCX  58     358.100 172.700  70.800  0.00  0.00            
ATOM    690  C2A DPPCX  58     359.300 171.400  65.800  0.00  0.00            
ATOM    691  C3A DPPCX  58     360.300 171.600  61.400  0.00  0.00            
ATOM    692  C4A DPPCX  58     361.100 172.700  56.700  0.00  0.00            
ATOM    693  C1B DPPCX  58     361.900 176.800  69.400  0.00  0.00            
ATOM    694  C2B DPPCX  58     362.300 176.600  65.100  0.00  0.00            
ATOM    695  C3B DPPCX  58     363.300 176.500  60.200  0.00  0.00            
ATOM    696  C4B DPPCX  58     362.200 177.200  56.200  0.00  0.00            
ATOM    697  NC3 DPPCX  59     372.600 191.200  78.200  0.00  0.00            
ATOM    698  PO4 DPPCX  59     369.600 193.800  76.100  0.00  0.00            
ATOM    699  GL1 DPPCX  59     369.900 190.900  72.900  0.00  0.00            
ATOM    700  GL2 DPPCX  59     371.400 188.900  73.400  0.00  0.00            
ATOM    701  C1A DPPCX  59     370.700 190.200  68.800  0.00  0.00            
ATOM    702  C2A DPPCX  59     371.900 189.900  65.300  0.00  0.00            
ATOM    703  C3A DPPCX  59     373.600 189.800  61.300  0.00  0.00            
ATOM    704  C4A DPPCX  59     375.800 189.600  57.700  0.00  0.00            
ATOM    705  C1B DPPCX  59     373.200 185.800  71.400  0.00  0.00            
ATOM    706  C2B DPPCX  59     373.300 184.400  66.900  0.00  0.00            
ATOM    707  C3B DPPCX  59     373.700 185.100  63.700  0.00  0.00            
ATOM    708  C4B DPPCX  59     376.700 185.400  60.900  0.00  0.00            
ATOM    709  NC3 DPPCX  60     426.700 205.900  36.200  0.00  0.00            
ATOM    710  PO4 DPPCX  60     429.800 206.400  39.000  0.00  0.00            
ATOM    711  GL1 DPPCX  60     431.200 204.700  43.100  0.00  0.00            
ATOM    712  GL2 DPPCX  60     431.600 206.200  45.100  0.00  0.00            
ATOM    713  C1A DPPCX  60     430.700 200.700  46.500  0.00  0.00            
ATOM    714  C2A DPPCX  60     430.500 201.800  51.200  0.00  0.00            
ATOM    715  C3A DPPCX  60     429.700 201.800  55.300  0.00  0.00            
ATOM    716  C4A DPPCX  60     429.000 202.600  60.400  0.00  0.00            
ATOM    717  C1B DPPCX  60     430.700 206.900  49.500  0.00  0.00            
ATOM    718  C2B DPPCX  60     429.300 207.100  54.100  0.00  0.00            
ATOM    719  C3B DPPCX  60     429.700 207.700  58.600  0.00  0.00            
ATOM    720  C4B DPPCX  60     431.400 208.500  62.400  0.00  0.00            
ATOM    721  NC3 DPPCX  61     360.700 198.500  32.400  0.00  0.00            
ATOM    722  PO4 DPPCX  61     359.200 202.500  30.900  0.00  0.00            
ATOM    723  GL1 DPPCX  61     358.000 201.700  35.400  0.00  0.00            
ATOM    724  GL2 DPPCX  61     354.400 201.300  36.200  0.00  0.00            
ATOM    725  C1A DPPCX  61     358.300 201.400  39.100  0.00  0.00            
ATOM    726  C2A DPPCX  61     359.100 202.000  43.400  0.00  0.00            
ATOM    727  C3A DPPCX  61     357.800 200.300  47.100  0.00  0.00            
ATOM    728  C4A DPPCX  61     359.700 200.100  51.300  0.00  0.00            
ATOM    729  C1B DPPCX  61     353.400 200.200  40.800  0.00  0.00            
ATOM    730  C2B DPPCX  61     354.500 198.800  43.100  0.00  0.00            
ATOM    731  C3B DPPCX  61     353.200 198.000  47.500  0.00  0.00            
ATOM    732  C4B DPPCX  61     353.400 198.700  51.400  0.00  0.00            
ATOM    733  NC3 DPPCX  62     241.000 113.500  76.800  0.00  0.00            
ATOM    734  PO4 DPPCX  62     245.200 116.200  76.300  0.00  0.00            
ATOM    735  GL1 DPPCX  62     246.200 114.800  72.400  0.00  0.00            
ATOM    736  GL2 DPPCX  62     243.300 112.900  71.000  0.00  0.00            
ATOM    737  C1A DPPCX  62     248.200 113.900  68.700  0.00  0.00            
ATOM    738  C2A DPPCX  62     248.200 113.800  64.600  0.00  0.00            
ATOM    739  C3A DPPCX  62     247.300 112.900  60.300  0.00  0.00            
ATOM    740  C4A DPPCX  62     246.200 112.400  55.500  0.00  0.00            
ATOM    741  C1B DPPCX  62     243.200 114.300  66.700  0.00  0.00            
ATOM    742  C2B DPPCX  62     243.400 114.300  63.100  0.00  0.00            
ATOM    743  C3B DPPCX  62     242.100 112.900  59.700  0.00  0.00            
ATOM    744  C4B DPPCX  62     241.500 113.900  55.300  0.00  0.00            
ATOM    745  NC3 DPPCX  63     338.500 166.400  30.000  0.00  0.00            
ATOM    746  PO4 DPPCX  63     342.100 165.000  30.500  0.00  0.00            
ATOM    747  GL1 DPPCX  63     340.200 164.200  34.200  0.00  0.00            
ATOM    748  GL2 DPPCX  63     337.800 161.400  33.100  0.00  0.00            
ATOM    749  C1A DPPCX  63     339.600 164.200  38.500  0.00  0.00            
ATOM    750  C2A DPPCX  63     338.300 164.400  42.800  0.00  0.00            
ATOM    751  C3A DPPCX  63     338.000 164.400  46.200  0.00  0.00            
ATOM    752  C4A DPPCX  63     337.800 165.200  50.700  0.00  0.00            
ATOM    753  C1B DPPCX  63     334.700 162.600  36.500  0.00  0.00            
ATOM    754  C2B DPPCX  63     334.900 161.300  40.900  0.00  0.00            
ATOM    755  C3B DPPCX  63     333.800 160.600  44.400  0.00  0.00            
ATOM    756  C4B DPPCX  63     332.800 160.800  48.500  0.00  0.00            
ATOM    757  NC3 DPPCX  64     363.200 193.700  78.100  0.00  0.00            
ATOM    758  PO4 DPPCX  64     358.900 192.100  78.100  0.00  0.00            
ATOM    759  GL1 DPPCX  64     357.500 192.200  73.800  0.00  0.00            
ATOM    760  GL2 DPPCX  64     359.600 195.700  73.900  0.00  0.00            
ATOM    761  C1A DPPCX  64     357.900 191.300  69.300  0.00  0.00            
ATOM    762  C2A DPPCX  64     359.400 191.300  65.700  0.00  0.00            
ATOM    763  C3A DPPCX  64     359.900 190.400  61.900  0.00  0.00            
ATOM    764  C4A DPPCX  64     361.300 192.200  58.100  0.00  0.00            
ATOM    765  C1B DPPCX  64     362.300 195.200  70.400  0.00  0.00            
ATOM    766  C2B DPPCX  64     363.400 195.600  66.300  0.00  0.00            
ATOM    767  C3B DPPCX  64     362.300 195.000  62.400  0.00  0.00            
ATOM    768  C4B DPPCX  64     364.500 195.700  59.100  0.00  0.00            
ATOM    769  NC3 DPPCX  65     404.200 210.200  39.300  0.00  0.00            
ATOM    770  PO4 DPPCX  65     406.900 205.900  38.500  0.00  0.00            
ATOM    771  GL1 DPPCX  65     405.900 205.000  41.900  0.00  0.00            
ATOM    772  GL2 DPPCX  65     406.700 201.900  42.700  0.00  0.00            
ATOM    773  C1A DPPCX  65     406.600 205.200  46.800  0.00  0.00            
ATOM    774  C2A DPPCX  65     406.700 204.900  51.300  0.00  0.00            
ATOM    775  C3A DPPCX  65     406.400 205.200  55.300  0.00  0.00            
ATOM    776  C4A DPPCX  65     404.700 204.200  58.600  0.00  0.00            
ATOM    777  C1B DPPCX  65     407.300 200.300  46.900  0.00  0.00            
ATOM    778  C2B DPPCX  65     406.700 199.800  51.800  0.00  0.00            
ATOM    779  C3B DPPCX  65     405.600 199.900  55.800  0.00  0.00            
ATOM    780  C4B DPPCX  65     404.000 199.500  59.500  0.00  0.00            
ATOM    781  NC3 DPPCX  66     381.700 196.800  81.300  0.00  0.00            
ATOM    782  PO4 DPPCX  66     381.100 192.100  81.100  0.00  0.00            
ATOM    783  GL1 DPPCX  66     383.200 194.300  77.400  0.00  0.00            
ATOM    784  GL2 DPPCX  66     385.000 196.600  77.400  0.00  0.00            
ATOM    785  C1A DPPCX  66     384.500 193.900  73.200  0.00  0.00            
ATOM    786  C2A DPPCX  66     385.400 194.400  69.800  0.00  0.00            
ATOM    787  C3A DPPCX  66     386.100 195.000  66.300  0.00  0.00            
ATOM    788  C4A DPPCX  66     388.200 195.400  62.500  0.00  0.00            
ATOM    789  C1B DPPCX  66     386.100 198.600  73.800  0.00  0.00            
ATOM    790  C2B DPPCX  66     387.400 199.400  70.400  0.00  0.00            
ATOM    791  C3B DPPCX  66     388.600 199.200  65.900  0.00  0.00            
ATOM    792  C4B DPPCX  66     388.800 200.000  61.600  0.00  0.00            
ATOM    793  NC3 DPPCX  67     355.200 189.100  32.000  0.00  0.00            
ATOM    794  PO4 DPPCX  67     351.400 189.700  30.200  0.00  0.00            
ATOM    795  GL1 DPPCX  67     349.700 188.900  34.500  0.00  0.00            
ATOM    796  GL2 DPPCX  67     349.400 192.600  35.500  0.00  0.00            
ATOM    797  C1A DPPCX  67     348.600 187.100  38.100  0.00  0.00            
ATOM    798  C2A DPPCX  67     348.000 187.100  40.500  0.00  0.00            
ATOM    799  C3A DPPCX  67     347.400 186.100  44.300  0.00  0.00            
ATOM    800  C4A DPPCX  67     346.800 188.200  48.400  0.00  0.00            
ATOM    801  C1B DPPCX  67     348.600 192.800  39.900  0.00  0.00            
ATOM    802  C2B DPPCX  67     347.600 191.600  44.000  0.00  0.00            
ATOM    803  C3B DPPCX  67     346.400 193.500  49.200  0.00  0.00            
ATOM    804  C4B DPPCX  67     343.300 192.200  53.000  0.00  0.00            
ATOM    805  NC3 DPPCX  68     388.500 170.000  80.800  0.00  0.00            
ATOM    806  PO4 DPPCX  68     385.000 172.700  82.900  0.00  0.00            
ATOM    807  GL1 DPPCX  68     388.000 174.400  79.300  0.00  0.00            
ATOM    808  GL2 DPPCX  68     391.500 173.400  79.000  0.00  0.00            
ATOM    809  C1A DPPCX  68     389.300 175.700  75.500  0.00  0.00            
ATOM    810  C2A DPPCX  68     389.400 176.300  71.200  0.00  0.00            
ATOM    811  C3A DPPCX  68     390.400 176.500  67.200  0.00  0.00            
ATOM    812  C4A DPPCX  68     390.000 176.700  62.700  0.00  0.00            
ATOM    813  C1B DPPCX  68     391.600 170.700  75.400  0.00  0.00            
ATOM    814  C2B DPPCX  68     391.500 171.100  71.700  0.00  0.00            
ATOM    815  C3B DPPCX  68     391.600 171.500  67.900  0.00  0.00            
ATOM    816  C4B DPPCX  68     391.500 172.300  63.600  0.00  0.00            
ATOM    817  NC3 DPPCX  69     278.300 208.600  28.100  0.00  0.00            
ATOM    818  PO4 DPPCX  69     283.300 207.100  27.200  0.00  0.00            
ATOM    819  GL1 DPPCX  69     285.100 203.300  29.400  0.00  0.00            
ATOM    820  GL2 DPPCX  69     288.400 201.900  29.800  0.00  0.00            
ATOM    821  C1A DPPCX  69     288.000 204.600  33.700  0.00  0.00            
ATOM    822  C2A DPPCX  69     288.900 205.400  38.400  0.00  0.00            
ATOM    823  C3A DPPCX  69     290.200 205.400  43.100  0.00  0.00            
ATOM    824  C4A DPPCX  69     288.900 206.200  47.600  0.00  0.00            
ATOM    825  C1B DPPCX  69     290.500 200.700  34.000  0.00  0.00            
ATOM    826  C2B DPPCX  69     290.800 201.100  36.400  0.00  0.00            
ATOM    827  C3B DPPCX  69     292.100 200.800  41.100  0.00  0.00            
ATOM    828  C4B DPPCX  69     293.200 200.300  46.100  0.00  0.00            
ATOM    829  NC3 DPPCX  70     419.300 206.900  39.900  0.00  0.00            
ATOM    830  PO4 DPPCX  70     419.900 210.600  40.400  0.00  0.00            
ATOM    831  GL1 DPPCX  70     418.200 210.200  44.600  0.00  0.00            
ATOM    832  GL2 DPPCX  70     417.200 213.500  45.200  0.00  0.00            
ATOM    833  C1A DPPCX  70     414.800 210.600  48.100  0.00  0.00            
ATOM    834  C2A DPPCX  70     415.700 210.600  51.400  0.00  0.00            
ATOM    835  C3A DPPCX  70     415.500 210.200  55.500  0.00  0.00            
ATOM    836  C4A DPPCX  70     413.500 209.400  59.800  0.00  0.00            
ATOM    837  C1B DPPCX  70     415.300 216.000  49.000  0.00  0.00            
ATOM    838  C2B DPPCX  70     414.400 215.700  53.600  0.00  0.00            
ATOM    839  C3B DPPCX  70     414.300 214.700  58.400  0.00  0.00            
ATOM    840  C4B DPPCX  70     415.900 214.200  62.800  0.00  0.00            
ATOM    841  NC3 DPPCX  71     366.600 155.000  77.200  0.00  0.00            
ATOM    842  PO4 DPPCX  71     369.300 158.400  77.100  0.00  0.00            
ATOM    843  GL1 DPPCX  71     365.800 158.800  73.300  0.00  0.00            
ATOM    844  GL2 DPPCX  71     364.700 155.400  72.700  0.00  0.00            
ATOM    845  C1A DPPCX  71     363.300 160.000  70.200  0.00  0.00            
ATOM    846  C2A DPPCX  71     363.700 163.200  66.900  0.00  0.00            
ATOM    847  C3A DPPCX  71     365.500 163.800  62.300  0.00  0.00            
ATOM    848  C4A DPPCX  71     366.200 163.800  57.300  0.00  0.00            
ATOM    849  C1B DPPCX  71     361.700 155.200  71.100  0.00  0.00            
ATOM    850  C2B DPPCX  71     360.400 157.200  66.700  0.00  0.00            
ATOM    851  C3B DPPCX  71     358.600 158.400  63.500  0.00  0.00            
ATOM    852  C4B DPPCX  71     359.100 156.900  58.500  0.00  0.00            
ATOM    853  NC3 DPPCX  72     319.400 182.100  67.900  0.00  0.00            
ATOM    854  PO4 DPPCX  72     320.900 177.600  68.400  0.00  0.00            
ATOM    855  GL1 DPPCX  72     324.100 177.200  65.500  0.00  0.00            
ATOM    856  GL2 DPPCX  72     325.400 177.500  62.200  0.00  0.00            
ATOM    857  C1A DPPCX  72     328.500 175.500  65.200  0.00  0.00            
ATOM    858  C2A DPPCX  72     330.500 176.400  60.900  0.00  0.00            
ATOM    859  C3A DPPCX  72     332.400 175.900  56.800  0.00  0.00            
ATOM    860  C4A DPPCX  72     332.200 175.300  52.800  0.00  0.00            
ATOM    861  C1B DPPCX  72     325.500 176.300  58.800  0.00  0.00            
ATOM    862  C2B DPPCX  72     327.500 174.600  54.800  0.00  0.00            
ATOM    863  C3B DPPCX  72     328.200 172.100  51.500  0.00  0.00            
ATOM    864  C4B DPPCX  72     327.500 168.700  49.300  0.00  0.00            
ATOM    865  NC3 DPPCX  73     400.000 190.200  84.400  0.00  0.00            
ATOM    866  PO4 DPPCX  73     400.500 185.900  83.600  0.00  0.00            
ATOM    867  GL1 DPPCX  73     399.700 185.100  79.800  0.00  0.00            
ATOM    868  GL2 DPPCX  73     402.200 183.500  77.900  0.00  0.00            
ATOM    869  C1A DPPCX  73     396.600 185.800  77.200  0.00  0.00            
ATOM    870  C2A DPPCX  73     394.500 185.500  73.000  0.00  0.00            
ATOM    871  C3A DPPCX  73     396.000 184.700  67.900  0.00  0.00            
ATOM    872  C4A DPPCX  73     397.000 183.800  63.700  0.00  0.00            
ATOM    873  C1B DPPCX  73     400.600 184.800  74.300  0.00  0.00            
ATOM    874  C2B DPPCX  73     400.900 184.500  70.600  0.00  0.00            
ATOM    875  C3B DPPCX  73     401.400 184.000  66.700  0.00  0.00            
ATOM    876  C4B DPPCX  73     401.600 184.400  61.900  0.00  0.00            
ATOM    877  NC3 DPPCX  74     377.000 191.100  32.800  0.00  0.00            
ATOM    878  PO4 DPPCX  74     380.000 194.700  32.600  0.00  0.00            
ATOM    879  GL1 DPPCX  74     381.800 194.800  36.800  0.00  0.00            
ATOM    880  GL2 DPPCX  74     382.000 192.500  39.000  0.00  0.00            
ATOM    881  C1A DPPCX  74     379.300 196.500  40.200  0.00  0.00            
ATOM    882  C2A DPPCX  74     377.900 196.000  44.200  0.00  0.00            
ATOM    883  C3A DPPCX  74     377.500 197.200  48.300  0.00  0.00            
ATOM    884  C4A DPPCX  74     377.400 196.900  53.200  0.00  0.00            
ATOM    885  C1B DPPCX  74     382.300 193.600  42.800  0.00  0.00            
ATOM    886  C2B DPPCX  74     382.000 194.600  46.600  0.00  0.00            
ATOM    887  C3B DPPCX  74     380.800 193.600  50.700  0.00  0.00            
ATOM    888  C4B DPPCX  74     378.900 192.100  54.800  0.00  0.00            
ATOM    889  NC3 DPPCX  75     447.500 219.200  41.900  0.00  0.00            
ATOM    890  PO4 DPPCX  75     449.900 216.900  45.500  0.00  0.00            
ATOM    891  GL1 DPPCX  75     450.300 218.500  49.300  0.00  0.00            
ATOM    892  GL2 DPPCX  75     453.400 220.600  50.200  0.00  0.00            
ATOM    893  C1A DPPCX  75     449.800 217.600  53.500  0.00  0.00            
ATOM    894  C2A DPPCX  75     449.400 218.300  57.500  0.00  0.00            
ATOM    895  C3A DPPCX  75     449.600 218.700  62.100  0.00  0.00            
ATOM    896  C4A DPPCX  75     449.100 217.000  65.600  0.00  0.00            
ATOM    897  C1B DPPCX  75     454.700 220.400  54.400  0.00  0.00            
ATOM    898  C2B DPPCX  75     454.900 220.600  59.300  0.00  0.00            
ATOM    899  C3B DPPCX  75     454.300 220.700  63.500  0.00  0.00            
ATOM    900  C4B DPPCX  75     456.700 219.300  67.000  0.00  0.00            
ATOM    901  NC3 DPPCX  76     378.800 225.800  27.400  0.00  0.00            
ATOM    902  PO4 DPPCX  76     378.800 223.300  31.400  0.00  0.00            
ATOM    903  GL1 DPPCX  76     376.300 221.500  35.100  0.00  0.00            
ATOM    904  GL2 DPPCX  76     373.300 221.000  34.400  0.00  0.00            
ATOM    905  C1A DPPCX  76     375.700 220.600  40.100  0.00  0.00            
ATOM    906  C2A DPPCX  76     373.200 219.700  43.700  0.00  0.00            
ATOM    907  C3A DPPCX  76     373.700 220.400  47.400  0.00  0.00            
ATOM    908  C4A DPPCX  76     371.400 220.100  51.300  0.00  0.00            
ATOM    909  C1B DPPCX  76     371.600 222.300  37.200  0.00  0.00            
ATOM    910  C2B DPPCX  76     369.400 222.900  40.000  0.00  0.00            
ATOM    911  C3B DPPCX  76     369.600 223.200  43.400  0.00  0.00            
ATOM    912  C4B DPPCX  76     368.000 224.100  47.400  0.00  0.00            
ATOM    913  NC3 DPPCX  77     376.700 196.700  81.800  0.00  0.00            
ATOM    914  PO4 DPPCX  77     377.000 194.200  78.300  0.00  0.00            
ATOM    915  GL1 DPPCX  77     379.200 195.200  74.200  0.00  0.00            
ATOM    916  GL2 DPPCX  77     380.100 197.600  75.700  0.00  0.00            
ATOM    917  C1A DPPCX  77     379.300 193.700  71.100  0.00  0.00            
ATOM    918  C2A DPPCX  77     380.300 194.400  66.800  0.00  0.00            
ATOM    919  C3A DPPCX  77     381.300 194.300  63.100  0.00  0.00            
ATOM    920  C4A DPPCX  77     383.300 195.300  59.700  0.00  0.00            
ATOM    921  C1B DPPCX  77     381.700 199.400  71.900  0.00  0.00            
ATOM    922  C2B DPPCX  77     382.600 198.600  67.700  0.00  0.00            
ATOM    923  C3B DPPCX  77     383.900 199.100  63.800  0.00  0.00            
ATOM    924  C4B DPPCX  77     384.100 200.700  59.300  0.00  0.00            
ATOM    925  NC3 DPPCX  78     382.700 210.100  32.100  0.00  0.00            
ATOM    926  PO4 DPPCX  78     382.300 214.400  31.600  0.00  0.00            
ATOM    927  GL1 DPPCX  78     381.200 213.500  35.200  0.00  0.00            
ATOM    928  GL2 DPPCX  78     378.500 212.100  35.700  0.00  0.00            
ATOM    929  C1A DPPCX  78     381.100 216.400  38.700  0.00  0.00            
ATOM    930  C2A DPPCX  78     379.300 217.400  41.200  0.00  0.00            
ATOM    931  C3A DPPCX  78     377.600 217.800  44.900  0.00  0.00            
ATOM    932  C4A DPPCX  78     377.800 217.300  48.400  0.00  0.00            
ATOM    933  C1B DPPCX  78     379.000 212.100  40.000  0.00  0.00            
ATOM    934  C2B DPPCX  78     377.600 212.700  43.500  0.00  0.00            
ATOM    935  C3B DPPCX  78     376.900 212.100  46.500  0.00  0.00            
ATOM    936  C4B DPPCX  78     377.000 212.800  49.800  0.00  0.00            
ATOM    937  NC3 DPPCX  79     324.600 174.700  70.700  0.00  0.00            
ATOM    938  PO4 DPPCX  79     324.100 180.000  71.600  0.00  0.00            
ATOM    939  GL1 DPPCX  79     324.800 183.000  68.300  0.00  0.00            
ATOM    940  GL2 DPPCX  79     325.800 185.900  68.500  0.00  0.00            
ATOM    941  C1A DPPCX  79     327.100 181.400  64.700  0.00  0.00            
ATOM    942  C2A DPPCX  79     328.600 182.200  60.400  0.00  0.00            
ATOM    943  C3A DPPCX  79     328.900 179.800  56.100  0.00  0.00            
ATOM    944  C4A DPPCX  79     327.700 179.600  52.400  0.00  0.00            
ATOM    945  C1B DPPCX  79     324.000 185.200  64.400  0.00  0.00            
ATOM    946  C2B DPPCX  79     325.200 186.200  60.200  0.00  0.00            
ATOM    947  C3B DPPCX  79     325.700 186.100  56.000  0.00  0.00            
ATOM    948  C4B DPPCX  79     327.100 184.700  52.100  0.00  0.00            
ATOM    949  NC3 DPPCX  80     334.800 193.900  28.200  0.00  0.00            
ATOM    950  PO4 DPPCX  80     331.400 191.100  27.000  0.00  0.00            
ATOM    951  GL1 DPPCX  80     330.100 190.600  30.900  0.00  0.00            
ATOM    952  GL2 DPPCX  80     326.200 191.800  31.400  0.00  0.00            
ATOM    953  C1A DPPCX  80     331.200 188.400  35.200  0.00  0.00            
ATOM    954  C2A DPPCX  80     330.900 188.000  39.600  0.00  0.00            
ATOM    955  C3A DPPCX  80     330.200 186.700  43.500  0.00  0.00            
ATOM    956  C4A DPPCX  80     329.700 187.400  47.400  0.00  0.00            
ATOM    957  C1B DPPCX  80     327.300 192.200  35.900  0.00  0.00            
ATOM    958  C2B DPPCX  80     327.600 191.900  40.800  0.00  0.00            
ATOM    959  C3B DPPCX  80     326.100 190.000  43.500  0.00  0.00            
ATOM    960  C4B DPPCX  80     325.600 190.500  48.300  0.00  0.00            
ATOM    961  NC3 DPPCX  81     339.500 191.800  71.200  0.00  0.00            
ATOM    962  PO4 DPPCX  81     340.400 188.500  73.600  0.00  0.00            
ATOM    963  GL1 DPPCX  81     342.900 187.600  70.300  0.00  0.00            
ATOM    964  GL2 DPPCX  81     345.800 189.500  70.000  0.00  0.00            
ATOM    965  C1A DPPCX  81     345.200 186.400  65.800  0.00  0.00            
ATOM    966  C2A DPPCX  81     347.100 186.700  61.700  0.00  0.00            
ATOM    967  C3A DPPCX  81     347.900 186.600  57.400  0.00  0.00            
ATOM    968  C4A DPPCX  81     350.400 184.000  54.600  0.00  0.00            
ATOM    969  C1B DPPCX  81     347.800 190.900  67.900  0.00  0.00            
ATOM    970  C2B DPPCX  81     349.900 191.100  64.700  0.00  0.00            
ATOM    971  C3B DPPCX  81     350.200 190.600  60.700  0.00  0.00            
ATOM    972  C4B DPPCX  81     351.700 190.100  56.300  0.00  0.00            
ATOM    973  NC3 DPPCX  82     370.200 208.000  80.900  0.00  0.00            
ATOM    974  PO4 DPPCX  82     373.700 206.400  78.100  0.00  0.00            
ATOM    975  GL1 DPPCX  82     374.500 208.400  74.400  0.00  0.00            
ATOM    976  GL2 DPPCX  82     377.200 209.800  74.100  0.00  0.00            
ATOM    977  C1A DPPCX  82     372.700 208.000  70.400  0.00  0.00            
ATOM    978  C2A DPPCX  82     371.400 207.500  67.000  0.00  0.00            
ATOM    979  C3A DPPCX  82     372.200 208.200  62.900  0.00  0.00            
ATOM    980  C4A DPPCX  82     373.400 207.500  59.100  0.00  0.00            
ATOM    981  C1B DPPCX  82     377.700 209.100  70.100  0.00  0.00            
ATOM    982  C2B DPPCX  82     377.100 207.800  66.500  0.00  0.00            
ATOM    983  C3B DPPCX  82     377.300 207.500  62.600  0.00  0.00            
ATOM    984  C4B DPPCX  82     379.900 209.400  58.200  0.00  0.00            
ATOM    985  NC3 DPPCX  83     402.500 211.500  83.700  0.00  0.00            
ATOM    986  PO4 DPPCX  83     404.100 214.100  86.000  0.00  0.00            
ATOM    987  GL1 DPPCX  83     406.000 215.500  82.000  0.00  0.00            
ATOM    988  GL2 DPPCX  83     406.300 211.800  79.800  0.00  0.00            
ATOM    989  C1A DPPCX  83     406.400 217.400  76.400  0.00  0.00            
ATOM    990  C2A DPPCX  83     406.100 217.300  72.400  0.00  0.00            
ATOM    991  C3A DPPCX  83     405.600 217.200  67.400  0.00  0.00            
ATOM    992  C4A DPPCX  83     405.000 215.900  63.800  0.00  0.00            
ATOM    993  C1B DPPCX  83     408.600 212.300  75.000  0.00  0.00            
ATOM    994  C2B DPPCX  83     408.700 213.300  70.400  0.00  0.00            
ATOM    995  C3B DPPCX  83     408.600 213.400  66.700  0.00  0.00            
ATOM    996  C4B DPPCX  83     409.500 210.100  63.600  0.00  0.00            
ATOM    997  NC3 DPPCX  84     366.000 215.600  76.700  0.00  0.00            
ATOM    998  PO4 DPPCX  84     364.600 220.500  76.000  0.00  0.00            
ATOM    999  GL1 DPPCX  84     363.200 222.100  72.100  0.00  0.00            
ATOM   1000  GL2 DPPCX  84     362.100 222.100  69.100  0.00  0.00            
ATOM   1001  C1A DPPCX  84     364.800 225.900  69.500  0.00  0.00            
ATOM   1002  C2A DPPCX  84     366.900 227.300  65.500  0.00  0.00            
ATOM   1003  C3A DPPCX  84     366.900 226.900  61.100  0.00  0.00            
ATOM   1004  C4A DPPCX  84     368.400 224.000  57.400  0.00  0.00            
ATOM   1005  C1B DPPCX  84     362.700 223.500  64.900  0.00  0.00            
ATOM   1006  C2B DPPCX  84     363.500 222.800  60.600  0.00  0.00            
ATOM   1007  C3B DPPCX  84     364.400 221.500  56.700  0.00  0.00            
ATOM   1008  C4B DPPCX  84     366.800 222.300  52.800  0.00  0.00            
ATOM   1009  NC3 DPPCX  85     404.800 242.600  86.300  0.00  0.00            
ATOM   1010  PO4 DPPCX  85     403.200 243.500  82.100  0.00  0.00            
ATOM   1011  GL1 DPPCX  85     403.100 245.100  77.900  0.00  0.00            
ATOM   1012  GL2 DPPCX  85     405.700 247.400  78.200  0.00  0.00            
ATOM   1013  C1A DPPCX  85     404.200 244.600  74.700  0.00  0.00            
ATOM   1014  C2A DPPCX  85     405.700 243.900  70.100  0.00  0.00            
ATOM   1015  C3A DPPCX  85     405.900 245.500  66.300  0.00  0.00            
ATOM   1016  C4A DPPCX  85     406.300 243.700  61.600  0.00  0.00            
ATOM   1017  C1B DPPCX  85     408.800 246.100  75.600  0.00  0.00            
ATOM   1018  C2B DPPCX  85     410.100 246.000  71.300  0.00  0.00            
ATOM   1019  C3B DPPCX  85     411.200 245.900  66.600  0.00  0.00            
ATOM   1020  C4B DPPCX  85     412.200 243.500  62.100  0.00  0.00            
ATOM   1021  NC3 DPPCX  86     410.200 235.000  83.100  0.00  0.00            
ATOM   1022  PO4 DPPCX  86     414.200 232.000  85.000  0.00  0.00            
ATOM   1023  GL1 DPPCX  86     416.600 233.000  81.200  0.00  0.00            
ATOM   1024  GL2 DPPCX  86     419.200 235.400  81.300  0.00  0.00            
ATOM   1025  C1A DPPCX  86     417.500 230.000  78.800  0.00  0.00            
ATOM   1026  C2A DPPCX  86     418.600 230.000  73.800  0.00  0.00            
ATOM   1027  C3A DPPCX  86     419.000 229.200  69.900  0.00  0.00            
ATOM   1028  C4A DPPCX  86     418.900 230.400  65.200  0.00  0.00            
ATOM   1029  C1B DPPCX  86     418.000 234.800  76.600  0.00  0.00            
ATOM   1030  C2B DPPCX  86     418.800 234.500  72.000  0.00  0.00            
ATOM   1031  C3B DPPCX  86     421.600 235.000  68.300  0.00  0.00            
ATOM   1032  C4B DPPCX  86     423.500 234.200  65.100  0.00  0.00            
ATOM   1033  NC3 DPPCX  87     399.500 234.600  37.200  0.00  0.00            
ATOM   1034  PO4 DPPCX  87     402.300 231.200  37.300  0.00  0.00            
ATOM   1035  GL1 DPPCX  87     399.500 229.800  40.200  0.00  0.00            
ATOM   1036  GL2 DPPCX  87     397.000 230.300  42.000  0.00  0.00            
ATOM   1037  C1A DPPCX  87     400.400 228.200  44.600  0.00  0.00            
ATOM   1038  C2A DPPCX  87     399.100 228.700  48.600  0.00  0.00            
ATOM   1039  C3A DPPCX  87     397.000 229.400  52.500  0.00  0.00            
ATOM   1040  C4A DPPCX  87     397.900 229.200  56.800  0.00  0.00            
ATOM   1041  C1B DPPCX  87     394.700 230.000  45.800  0.00  0.00            
ATOM   1042  C2B DPPCX  87     393.500 231.100  50.000  0.00  0.00            
ATOM   1043  C3B DPPCX  87     392.300 230.500  54.500  0.00  0.00            
ATOM   1044  C4B DPPCX  87     388.700 229.900  56.300  0.00  0.00            
ATOM   1045  NC3 DPPCX  88     416.000 229.600  39.400  0.00  0.00            
ATOM   1046  PO4 DPPCX  88     415.900 233.700  41.100  0.00  0.00            
ATOM   1047  GL1 DPPCX  88     417.700 231.200  44.700  0.00  0.00            
ATOM   1048  GL2 DPPCX  88     421.600 233.100  43.200  0.00  0.00            
ATOM   1049  C1A DPPCX  88     416.800 231.400  49.000  0.00  0.00            
ATOM   1050  C2A DPPCX  88     416.600 232.700  52.700  0.00  0.00            
ATOM   1051  C3A DPPCX  88     416.800 231.500  56.900  0.00  0.00            
ATOM   1052  C4A DPPCX  88     415.300 232.200  61.200  0.00  0.00            
ATOM   1053  C1B DPPCX  88     423.600 233.500  47.300  0.00  0.00            
ATOM   1054  C2B DPPCX  88     421.900 233.300  51.200  0.00  0.00            
ATOM   1055  C3B DPPCX  88     421.200 234.900  54.600  0.00  0.00            
ATOM   1056  C4B DPPCX  88     420.500 233.800  58.900  0.00  0.00            
ATOM   1057  NC3 DPPCX  89     402.100 224.400  39.200  0.00  0.00            
ATOM   1058  PO4 DPPCX  89     399.000 221.000  39.000  0.00  0.00            
ATOM   1059  GL1 DPPCX  89     395.200 221.000  39.600  0.00  0.00            
ATOM   1060  GL2 DPPCX  89     392.300 220.400  37.700  0.00  0.00            
ATOM   1061  C1A DPPCX  89     395.100 219.100  43.100  0.00  0.00            
ATOM   1062  C2A DPPCX  89     393.200 218.900  46.500  0.00  0.00            
ATOM   1063  C3A DPPCX  89     392.400 219.900  51.000  0.00  0.00            
ATOM   1064  C4A DPPCX  89     393.000 221.200  55.100  0.00  0.00            
ATOM   1065  C1B DPPCX  89     390.900 222.300  41.700  0.00  0.00            
ATOM   1066  C2B DPPCX  89     389.000 222.000  45.800  0.00  0.00            
ATOM   1067  C3B DPPCX  89     387.900 222.500  48.500  0.00  0.00            
ATOM   1068  C4B DPPCX  89     388.000 221.200  52.500  0.00  0.00            
ATOM   1069  NC3 DPPCX  90     391.500 215.100  88.400  0.00  0.00            
ATOM   1070  PO4 DPPCX  90     394.400 217.000  85.200  0.00  0.00            
ATOM   1071  GL1 DPPCX  90     396.300 215.800  80.700  0.00  0.00            
ATOM   1072  GL2 DPPCX  90     397.000 219.300  80.500  0.00  0.00            
ATOM   1073  C1A DPPCX  90     397.000 212.500  77.100  0.00  0.00            
ATOM   1074  C2A DPPCX  90     397.400 211.600  72.900  0.00  0.00            
ATOM   1075  C3A DPPCX  90     397.900 212.200  68.000  0.00  0.00            
ATOM   1076  C4A DPPCX  90     397.700 215.000  63.200  0.00  0.00            
ATOM   1077  C1B DPPCX  90     396.700 219.800  76.600  0.00  0.00            
ATOM   1078  C2B DPPCX  90     397.100 220.500  73.200  0.00  0.00            
ATOM   1079  C3B DPPCX  90     398.000 220.500  69.700  0.00  0.00            
ATOM   1080  C4B DPPCX  90     396.900 222.000  66.000  0.00  0.00            
ATOM   1081  NC3 DPPCX  91     404.900 253.500  36.000  0.00  0.00            
ATOM   1082  PO4 DPPCX  91     402.000 255.600  35.100  0.00  0.00            
ATOM   1083  GL1 DPPCX  91     400.400 255.400  39.300  0.00  0.00            
ATOM   1084  GL2 DPPCX  91     396.300 255.200  39.300  0.00  0.00            
ATOM   1085  C1A DPPCX  91     399.600 254.400  43.900  0.00  0.00            
ATOM   1086  C2A DPPCX  91     398.700 255.300  47.200  0.00  0.00            
ATOM   1087  C3A DPPCX  91     399.200 255.300  50.500  0.00  0.00            
ATOM   1088  C4A DPPCX  91     398.900 254.700  54.500  0.00  0.00            
ATOM   1089  C1B DPPCX  91     395.500 257.000  43.000  0.00  0.00            
ATOM   1090  C2B DPPCX  91     394.800 258.500  46.900  0.00  0.00            
ATOM   1091  C3B DPPCX  91     395.000 258.200  51.900  0.00  0.00            
ATOM   1092  C4B DPPCX  91     395.000 258.700  56.200  0.00  0.00            
ATOM   1093  NC3 DPPCX  92     378.600 206.600  79.800  0.00  0.00            
ATOM   1094  PO4 DPPCX  92     376.000 201.700  78.900  0.00  0.00            
ATOM   1095  GL1 DPPCX  92     373.400 202.400  75.000  0.00  0.00            
ATOM   1096  GL2 DPPCX  92     375.500 199.500  73.500  0.00  0.00            
ATOM   1097  C1A DPPCX  92     373.100 203.300  70.900  0.00  0.00            
ATOM   1098  C2A DPPCX  92     374.100 203.200  65.800  0.00  0.00            
ATOM   1099  C3A DPPCX  92     376.100 202.300  61.600  0.00  0.00            
ATOM   1100  C4A DPPCX  92     377.700 204.600  57.500  0.00  0.00            
ATOM   1101  C1B DPPCX  92     377.200 197.900  70.000  0.00  0.00            
ATOM   1102  C2B DPPCX  92     377.900 198.400  65.000  0.00  0.00            
ATOM   1103  C3B DPPCX  92     379.300 199.500  60.000  0.00  0.00            
ATOM   1104  C4B DPPCX  92     380.500 198.000  56.400  0.00  0.00            
ATOM   1105  NC3 DPPCX  93     294.300 185.100  25.500  0.00  0.00            
ATOM   1106  PO4 DPPCX  93     290.200 183.900  27.100  0.00  0.00            
ATOM   1107  GL1 DPPCX  93     290.700 186.400  30.200  0.00  0.00            
ATOM   1108  GL2 DPPCX  93     293.400 185.600  33.200  0.00  0.00            
ATOM   1109  C1A DPPCX  93     289.100 186.400  35.100  0.00  0.00            
ATOM   1110  C2A DPPCX  93     288.800 186.700  38.700  0.00  0.00            
ATOM   1111  C3A DPPCX  93     290.600 188.000  42.900  0.00  0.00            
ATOM   1112  C4A DPPCX  93     292.600 189.900  46.300  0.00  0.00            
ATOM   1113  C1B DPPCX  93     295.000 188.100  36.800  0.00  0.00            
ATOM   1114  C2B DPPCX  93     295.500 189.200  42.200  0.00  0.00            
ATOM   1115  C3B DPPCX  93     297.800 187.800  46.700  0.00  0.00            
ATOM   1116  C4B DPPCX  93     301.700 188.300  48.200  0.00  0.00            
ATOM   1117  NC3 DPPCX  94     335.200 174.600  27.300  0.00  0.00            
ATOM   1118  PO4 DPPCX  94     335.000 170.100  28.600  0.00  0.00            
ATOM   1119  GL1 DPPCX  94     335.300 172.400  31.700  0.00  0.00            
ATOM   1120  GL2 DPPCX  94     338.200 175.600  31.800  0.00  0.00            
ATOM   1121  C1A DPPCX  94     334.400 173.000  36.800  0.00  0.00            
ATOM   1122  C2A DPPCX  94     333.800 172.700  40.300  0.00  0.00            
ATOM   1123  C3A DPPCX  94     333.500 171.600  43.900  0.00  0.00            
ATOM   1124  C4A DPPCX  94     332.800 172.200  48.400  0.00  0.00            
ATOM   1125  C1B DPPCX  94     339.200 175.500  35.700  0.00  0.00            
ATOM   1126  C2B DPPCX  94     338.800 175.400  40.400  0.00  0.00            
ATOM   1127  C3B DPPCX  94     338.400 175.000  44.000  0.00  0.00            
ATOM   1128  C4B DPPCX  94     336.900 175.300  47.800  0.00  0.00            
ATOM   1129  NC3 DPPCX  95     330.400 217.400  32.200  0.00  0.00            
ATOM   1130  PO4 DPPCX  95     328.900 221.300  28.800  0.00  0.00            
ATOM   1131  GL1 DPPCX  95     327.100 222.400  32.900  0.00  0.00            
ATOM   1132  GL2 DPPCX  95     325.600 224.600  32.200  0.00  0.00            
ATOM   1133  C1A DPPCX  95     326.800 222.600  37.200  0.00  0.00            
ATOM   1134  C2A DPPCX  95     326.300 222.400  41.500  0.00  0.00            
ATOM   1135  C3A DPPCX  95     327.100 221.700  45.700  0.00  0.00            
ATOM   1136  C4A DPPCX  95     325.000 220.800  50.500  0.00  0.00            
ATOM   1137  C1B DPPCX  95     322.900 226.400  34.900  0.00  0.00            
ATOM   1138  C2B DPPCX  95     322.600 225.800  39.200  0.00  0.00            
ATOM   1139  C3B DPPCX  95     321.400 225.200  42.700  0.00  0.00            
ATOM   1140  C4B DPPCX  95     322.800 223.700  47.000  0.00  0.00            
ATOM   1141  NC3 DPPCX  96     369.800 219.600  75.500  0.00  0.00            
ATOM   1142  PO4 DPPCX  96     370.200 215.700  73.800  0.00  0.00            
ATOM   1143  GL1 DPPCX  96     371.200 217.300  69.500  0.00  0.00            
ATOM   1144  GL2 DPPCX  96     372.900 219.900  69.800  0.00  0.00            
ATOM   1145  C1A DPPCX  96     371.700 216.900  64.900  0.00  0.00            
ATOM   1146  C2A DPPCX  96     374.300 217.300  61.400  0.00  0.00            
ATOM   1147  C3A DPPCX  96     375.000 217.100  57.600  0.00  0.00            
ATOM   1148  C4A DPPCX  96     375.200 217.100  52.500  0.00  0.00            
ATOM   1149  C1B DPPCX  96     374.900 221.200  65.700  0.00  0.00            
ATOM   1150  C2B DPPCX  96     375.600 222.300  61.800  0.00  0.00            
ATOM   1151  C3B DPPCX  96     377.300 223.400  58.300  0.00  0.00            
ATOM   1152  C4B DPPCX  96     378.500 220.700  55.700  0.00  0.00            
ATOM   1153  NC3 DPPCX  97     432.400 254.800  37.500  0.00  0.00            
ATOM   1154  PO4 DPPCX  97     434.200 255.700  41.900  0.00  0.00            
ATOM   1155  GL1 DPPCX  97     433.500 256.100  46.000  0.00  0.00            
ATOM   1156  GL2 DPPCX  97     432.500 253.400  47.200  0.00  0.00            
ATOM   1157  C1A DPPCX  97     436.600 254.200  48.800  0.00  0.00            
ATOM   1158  C2A DPPCX  97     436.800 253.000  52.500  0.00  0.00            
ATOM   1159  C3A DPPCX  97     436.900 252.100  56.300  0.00  0.00            
ATOM   1160  C4A DPPCX  97     436.700 252.300  59.500  0.00  0.00            
ATOM   1161  C1B DPPCX  97     431.700 255.400  50.900  0.00  0.00            
ATOM   1162  C2B DPPCX  97     432.200 256.700  55.300  0.00  0.00            
ATOM   1163  C3B DPPCX  97     431.500 258.900  58.100  0.00  0.00            
ATOM   1164  C4B DPPCX  97     430.400 260.900  61.700  0.00  0.00            
ATOM   1165  NC3 DPPCX  98     437.100 199.500  89.600  0.00  0.00            
ATOM   1166  PO4 DPPCX  98     433.700 197.800  87.800  0.00  0.00            
ATOM   1167  GL1 DPPCX  98     434.000 197.000  84.100  0.00  0.00            
ATOM   1168  GL2 DPPCX  98     437.300 197.500  83.500  0.00  0.00            
ATOM   1169  C1A DPPCX  98     432.700 194.900  81.700  0.00  0.00            
ATOM   1170  C2A DPPCX  98     433.800 194.500  78.000  0.00  0.00            
ATOM   1171  C3A DPPCX  98     434.800 194.400  73.200  0.00  0.00            
ATOM   1172  C4A DPPCX  98     433.500 195.600  69.200  0.00  0.00            
ATOM   1173  C1B DPPCX  98     437.500 197.400  79.300  0.00  0.00            
ATOM   1174  C2B DPPCX  98     438.900 196.500  75.500  0.00  0.00            
ATOM   1175  C3B DPPCX  98     439.300 196.900  71.000  0.00  0.00            
ATOM   1176  C4B DPPCX  98     438.300 194.700  67.800  0.00  0.00            
ATOM   1177  NC3 DPPCX  99     321.400 163.600  25.900  0.00  0.00            
ATOM   1178  PO4 DPPCX  99     326.200 163.400  24.800  0.00  0.00            
ATOM   1179  GL1 DPPCX  99     325.400 163.800  29.000  0.00  0.00            
ATOM   1180  GL2 DPPCX  99     325.800 160.000  30.200  0.00  0.00            
ATOM   1181  C1A DPPCX  99     326.600 163.400  33.700  0.00  0.00            
ATOM   1182  C2A DPPCX  99     325.200 162.500  36.500  0.00  0.00            
ATOM   1183  C3A DPPCX  99     324.900 162.300  40.200  0.00  0.00            
ATOM   1184  C4A DPPCX  99     322.600 162.700  44.700  0.00  0.00            
ATOM   1185  C1B DPPCX  99     322.200 160.600  32.900  0.00  0.00            
ATOM   1186  C2B DPPCX  99     321.000 160.100  37.000  0.00  0.00            
ATOM   1187  C3B DPPCX  99     319.300 160.200  40.600  0.00  0.00            
ATOM   1188  C4B DPPCX  99     317.200 161.700  43.800  0.00  0.00            
ATOM   1189  NC3 DPPCX 100     318.700 203.200  75.800  0.00  0.00            
ATOM   1190  PO4 DPPCX 100     318.900 208.000  74.300  0.00  0.00            
ATOM   1191  GL1 DPPCX 100     318.600 207.900  69.500  0.00  0.00            
ATOM   1192  GL2 DPPCX 100     315.200 208.900  69.900  0.00  0.00            
ATOM   1193  C1A DPPCX 100     319.900 208.200  65.700  0.00  0.00            
ATOM   1194  C2A DPPCX 100     320.600 207.000  61.000  0.00  0.00            
ATOM   1195  C3A DPPCX 100     320.200 208.200  56.600  0.00  0.00            
ATOM   1196  C4A DPPCX 100     322.400 207.700  52.800  0.00  0.00            
ATOM   1197  C1B DPPCX 100     314.400 206.200  67.300  0.00  0.00            
ATOM   1198  C2B DPPCX 100     315.400 206.800  63.100  0.00  0.00            
ATOM   1199  C3B DPPCX 100     315.600 207.100  58.600  0.00  0.00            
ATOM   1200  C4B DPPCX 100     314.700 207.200  54.700  0.00  0.00            
ATOM   1201  NC3 DPPCX 101     417.000 213.600  89.800  0.00  0.00            
ATOM   1202  PO4 DPPCX 101     413.200 215.500  87.000  0.00  0.00            
ATOM   1203  GL1 DPPCX 101     413.400 217.100  83.600  0.00  0.00            
ATOM   1204  GL2 DPPCX 101     411.000 215.400  81.600  0.00  0.00            
ATOM   1205  C1A DPPCX 101     415.800 216.800  81.200  0.00  0.00            
ATOM   1206  C2A DPPCX 101     416.700 216.200  77.700  0.00  0.00            
ATOM   1207  C3A DPPCX 101     415.200 216.100  73.200  0.00  0.00            
ATOM   1208  C4A DPPCX 101     414.000 213.900  69.600  0.00  0.00            
ATOM   1209  C1B DPPCX 101     411.900 216.200  77.400  0.00  0.00            
ATOM   1210  C2B DPPCX 101     411.200 219.500  73.200  0.00  0.00            
ATOM   1211  C3B DPPCX 101     410.600 217.900  69.500  0.00  0.00            
ATOM   1212  C4B DPPCX 101     412.300 217.300  65.800  0.00  0.00            
ATOM   1213  NC3 DPPCX 102     364.100 222.000  31.100  0.00  0.00            
ATOM   1214  PO4 DPPCX 102     365.300 225.800  31.300  0.00  0.00            
ATOM   1215  GL1 DPPCX 102     362.000 225.300  34.700  0.00  0.00            
ATOM   1216  GL2 DPPCX 102     359.700 221.900  33.300  0.00  0.00            
ATOM   1217  C1A DPPCX 102     360.700 227.900  38.900  0.00  0.00            
ATOM   1218  C2A DPPCX 102     360.900 229.200  42.900  0.00  0.00            
ATOM   1219  C3A DPPCX 102     359.600 230.200  47.000  0.00  0.00            
ATOM   1220  C4A DPPCX 102     357.600 230.300  52.000  0.00  0.00            
ATOM   1221  C1B DPPCX 102     359.000 222.400  37.800  0.00  0.00            
ATOM   1222  C2B DPPCX 102     359.800 223.800  41.700  0.00  0.00            
ATOM   1223  C3B DPPCX 102     359.500 223.400  45.300  0.00  0.00            
ATOM   1224  C4B DPPCX 102     356.700 222.700  49.400  0.00  0.00            
ATOM   1225  NC3 DPPCX 103     331.700 209.700  27.300  0.00  0.00            
ATOM   1226  PO4 DPPCX 103     328.300 210.400  28.900  0.00  0.00            
ATOM   1227  GL1 DPPCX 103     327.600 207.400  31.600  0.00  0.00            
ATOM   1228  GL2 DPPCX 103     329.600 208.000  33.600  0.00  0.00            
ATOM   1229  C1A DPPCX 103     324.900 205.900  34.600  0.00  0.00            
ATOM   1230  C2A DPPCX 103     324.000 205.900  37.800  0.00  0.00            
ATOM   1231  C3A DPPCX 103     324.100 205.600  42.100  0.00  0.00            
ATOM   1232  C4A DPPCX 103     324.500 204.000  46.000  0.00  0.00            
ATOM   1233  C1B DPPCX 103     328.700 207.700  37.600  0.00  0.00            
ATOM   1234  C2B DPPCX 103     329.000 207.400  41.000  0.00  0.00            
ATOM   1235  C3B DPPCX 103     329.300 206.600  45.700  0.00  0.00            
ATOM   1236  C4B DPPCX 103     331.300 205.800  49.700  0.00  0.00            
ATOM   1237  NC3 DPPCX 104     400.400 217.100  35.700  0.00  0.00            
ATOM   1238  PO4 DPPCX 104     404.100 215.300  37.700  0.00  0.00            
ATOM   1239  GL1 DPPCX 104     400.100 213.700  40.700  0.00  0.00            
ATOM   1240  GL2 DPPCX 104     399.200 216.600  42.400  0.00  0.00            
ATOM   1241  C1A DPPCX 104     398.400 211.900  44.200  0.00  0.00            
ATOM   1242  C2A DPPCX 104     397.000 210.800  48.700  0.00  0.00            
ATOM   1243  C3A DPPCX 104     397.300 211.100  53.600  0.00  0.00            
ATOM   1244  C4A DPPCX 104     394.900 211.000  57.500  0.00  0.00            
ATOM   1245  C1B DPPCX 104     397.500 216.300  46.800  0.00  0.00            
ATOM   1246  C2B DPPCX 104     396.600 215.800  50.900  0.00  0.00            
ATOM   1247  C3B DPPCX 104     395.500 215.600  55.100  0.00  0.00            
ATOM   1248  C4B DPPCX 104     396.300 218.500  58.000  0.00  0.00            
ATOM   1249  NC3 DPPCX 105     314.700 230.400  70.600  0.00  0.00            
ATOM   1250  PO4 DPPCX 105     319.800 230.500  70.100  0.00  0.00            
ATOM   1251  GL1 DPPCX 105     322.200 231.900  66.700  0.00  0.00            
ATOM   1252  GL2 DPPCX 105     322.900 234.600  68.400  0.00  0.00            
ATOM   1253  C1A DPPCX 105     323.300 230.900  63.000  0.00  0.00            
ATOM   1254  C2A DPPCX 105     323.900 231.200  58.600  0.00  0.00            
ATOM   1255  C3A DPPCX 105     323.000 231.200  54.700  0.00  0.00            
ATOM   1256  C4A DPPCX 105     322.600 233.000  50.500  0.00  0.00            
ATOM   1257  C1B DPPCX 105     326.000 235.800  64.200  0.00  0.00            
ATOM   1258  C2B DPPCX 105     327.100 235.100  59.700  0.00  0.00            
ATOM   1259  C3B DPPCX 105     325.900 234.900  56.200  0.00  0.00            
ATOM   1260  C4B DPPCX 105     325.600 236.200  52.600  0.00  0.00            
ATOM   1261  NC3 DPPCX 106     378.900 227.300  79.000  0.00  0.00            
ATOM   1262  PO4 DPPCX 106     376.700 223.000  79.500  0.00  0.00            
ATOM   1263  GL1 DPPCX 106     378.100 223.800  74.800  0.00  0.00            
ATOM   1264  GL2 DPPCX 106     375.400 222.800  72.800  0.00  0.00            
ATOM   1265  C1A DPPCX 106     380.800 221.400  71.000  0.00  0.00            
ATOM   1266  C2A DPPCX 106     380.900 221.800  66.800  0.00  0.00            
ATOM   1267  C3A DPPCX 106     381.300 222.100  62.600  0.00  0.00            
ATOM   1268  C4A DPPCX 106     382.700 222.400  58.100  0.00  0.00            
ATOM   1269  C1B DPPCX 106     376.900 224.700  68.800  0.00  0.00            
ATOM   1270  C2B DPPCX 106     377.900 225.600  64.800  0.00  0.00            
ATOM   1271  C3B DPPCX 106     378.000 226.900  61.700  0.00  0.00            
ATOM   1272  C4B DPPCX 106     377.900 228.800  58.300  0.00  0.00            
ATOM   1273  NC3 DPPCX 107     419.800 237.900  40.500  0.00  0.00            
ATOM   1274  PO4 DPPCX 107     416.300 239.200  40.600  0.00  0.00            
ATOM   1275  GL1 DPPCX 107     414.600 239.300  45.200  0.00  0.00            
ATOM   1276  GL2 DPPCX 107     410.800 238.800  44.500  0.00  0.00            
ATOM   1277  C1A DPPCX 107     413.200 241.700  47.800  0.00  0.00            
ATOM   1278  C2A DPPCX 107     411.400 242.100  50.400  0.00  0.00            
ATOM   1279  C3A DPPCX 107     412.800 242.000  54.400  0.00  0.00            
ATOM   1280  C4A DPPCX 107     412.900 240.700  58.000  0.00  0.00            
ATOM   1281  C1B DPPCX 107     407.600 239.900  48.000  0.00  0.00            
ATOM   1282  C2B DPPCX 107     407.200 239.500  52.200  0.00  0.00            
ATOM   1283  C3B DPPCX 107     408.500 239.700  56.100  0.00  0.00            
ATOM   1284  C4B DPPCX 107     409.400 239.000  60.500  0.00  0.00            
ATOM   1285  NC3 DPPCX 108     333.000 202.600  73.400  0.00  0.00            
ATOM   1286  PO4 DPPCX 108     332.000 205.800  75.100  0.00  0.00            
ATOM   1287  GL1 DPPCX 108     333.400 209.200  72.100  0.00  0.00            
ATOM   1288  GL2 DPPCX 108     330.900 211.500  72.500  0.00  0.00            
ATOM   1289  C1A DPPCX 108     333.300 210.100  67.800  0.00  0.00            
ATOM   1290  C2A DPPCX 108     333.300 210.900  64.300  0.00  0.00            
ATOM   1291  C3A DPPCX 108     333.600 211.200  60.400  0.00  0.00            
ATOM   1292  C4A DPPCX 108     334.200 209.600  57.100  0.00  0.00            
ATOM   1293  C1B DPPCX 108     328.100 210.400  68.700  0.00  0.00            
ATOM   1294  C2B DPPCX 108     327.400 211.000  64.100  0.00  0.00            
ATOM   1295  C3B DPPCX 108     327.200 211.300  60.100  0.00  0.00            
ATOM   1296  C4B DPPCX 108     328.900 209.300  56.800  0.00  0.00            
ATOM   1297  NC3 DPPCX 109     320.100 189.300  72.600  0.00  0.00            
ATOM   1298  PO4 DPPCX 109     321.700 193.200  73.200  0.00  0.00            
ATOM   1299  GL1 DPPCX 109     320.500 193.000  69.200  0.00  0.00            
ATOM   1300  GL2 DPPCX 109     323.700 194.100  67.500  0.00  0.00            
ATOM   1301  C1A DPPCX 109     319.800 194.900  64.600  0.00  0.00            
ATOM   1302  C2A DPPCX 109     320.600 197.300  60.500  0.00  0.00            
ATOM   1303  C3A DPPCX 109     321.100 197.900  56.100  0.00  0.00            
ATOM   1304  C4A DPPCX 109     321.000 200.200  52.000  0.00  0.00            
ATOM   1305  C1B DPPCX 109     324.700 196.300  63.600  0.00  0.00            
ATOM   1306  C2B DPPCX 109     325.400 196.900  59.600  0.00  0.00            
ATOM   1307  C3B DPPCX 109     326.000 197.000  56.000  0.00  0.00            
ATOM   1308  C4B DPPCX 109     326.900 199.000  52.700  0.00  0.00            
ATOM   1309  NC3 DPPCX 110     329.500 181.800  75.700  0.00  0.00            
ATOM   1310  PO4 DPPCX 110     328.700 182.600  71.500  0.00  0.00            
ATOM   1311  GL1 DPPCX 110     330.700 185.200  67.900  0.00  0.00            
ATOM   1312  GL2 DPPCX 110     334.500 185.500  66.400  0.00  0.00            
ATOM   1313  C1A DPPCX 110     328.800 186.400  63.500  0.00  0.00            
ATOM   1314  C2A DPPCX 110     330.900 186.400  59.900  0.00  0.00            
ATOM   1315  C3A DPPCX 110     330.600 184.500  56.000  0.00  0.00            
ATOM   1316  C4A DPPCX 110     331.600 182.400  50.800  0.00  0.00            
ATOM   1317  C1B DPPCX 110     335.500 186.700  62.200  0.00  0.00            
ATOM   1318  C2B DPPCX 110     336.300 186.600  57.400  0.00  0.00            
ATOM   1319  C3B DPPCX 110     334.600 185.800  53.800  0.00  0.00            
ATOM   1320  C4B DPPCX 110     333.600 187.400  50.300  0.00  0.00            
ATOM   1321  NC3 DPPCX 111     372.100 203.300  30.200  0.00  0.00            
ATOM   1322  PO4 DPPCX 111     369.200 203.300  33.400  0.00  0.00            
ATOM   1323  GL1 DPPCX 111     369.400 202.300  37.400  0.00  0.00            
ATOM   1324  GL2 DPPCX 111     368.800 199.600  36.900  0.00  0.00            
ATOM   1325  C1A DPPCX 111     368.000 202.700  41.100  0.00  0.00            
ATOM   1326  C2A DPPCX 111     367.700 202.000  45.400  0.00  0.00            
ATOM   1327  C3A DPPCX 111     366.800 202.100  49.800  0.00  0.00            
ATOM   1328  C4A DPPCX 111     364.100 202.600  52.000  0.00  0.00            
ATOM   1329  C1B DPPCX 111     369.300 196.600  39.800  0.00  0.00            
ATOM   1330  C2B DPPCX 111     368.900 197.600  44.200  0.00  0.00            
ATOM   1331  C3B DPPCX 111     368.400 196.700  48.700  0.00  0.00            
ATOM   1332  C4B DPPCX 111     369.300 194.800  52.300  0.00  0.00            
ATOM   1333  NC3 DPPCX 112     342.800 210.100  31.100  0.00  0.00            
ATOM   1334  PO4 DPPCX 112     342.600 214.600  29.200  0.00  0.00            
ATOM   1335  GL1 DPPCX 112     342.800 214.900  33.700  0.00  0.00            
ATOM   1336  GL2 DPPCX 112     345.000 216.100  34.800  0.00  0.00            
ATOM   1337  C1A DPPCX 112     339.900 213.700  36.600  0.00  0.00            
ATOM   1338  C2A DPPCX 112     339.900 213.000  40.900  0.00  0.00            
ATOM   1339  C3A DPPCX 112     338.700 212.200  44.900  0.00  0.00            
ATOM   1340  C4A DPPCX 112     339.400 211.600  49.500  0.00  0.00            
ATOM   1341  C1B DPPCX 112     344.600 215.900  38.400  0.00  0.00            
ATOM   1342  C2B DPPCX 112     344.200 215.200  42.700  0.00  0.00            
ATOM   1343  C3B DPPCX 112     343.100 214.100  45.400  0.00  0.00            
ATOM   1344  C4B DPPCX 112     343.100 215.300  48.500  0.00  0.00            
ATOM   1345  NC3 DPPCX 113     334.700 209.600  76.900  0.00  0.00            
ATOM   1346  PO4 DPPCX 113     336.900 212.900  75.700  0.00  0.00            
ATOM   1347  GL1 DPPCX 113     334.900 215.000  71.700  0.00  0.00            
ATOM   1348  GL2 DPPCX 113     333.200 218.900  71.400  0.00  0.00            
ATOM   1349  C1A DPPCX 113     335.600 214.900  67.500  0.00  0.00            
ATOM   1350  C2A DPPCX 113     336.600 215.500  63.200  0.00  0.00            
ATOM   1351  C3A DPPCX 113     336.200 214.700  59.100  0.00  0.00            
ATOM   1352  C4A DPPCX 113     337.600 212.700  55.000  0.00  0.00            
ATOM   1353  C1B DPPCX 113     334.300 220.100  66.200  0.00  0.00            
ATOM   1354  C2B DPPCX 113     333.800 220.500  61.600  0.00  0.00            
ATOM   1355  C3B DPPCX 113     334.800 219.300  57.200  0.00  0.00            
ATOM   1356  C4B DPPCX 113     335.500 221.300  52.200  0.00  0.00            
ATOM   1357  NC3 DPPCX 114     322.300 226.300  72.200  0.00  0.00            
ATOM   1358  PO4 DPPCX 114     317.800 227.500  74.000  0.00  0.00            
ATOM   1359  GL1 DPPCX 114     317.500 225.600  70.600  0.00  0.00            
ATOM   1360  GL2 DPPCX 114     319.600 225.900  68.100  0.00  0.00            
ATOM   1361  C1A DPPCX 114     318.000 221.500  66.900  0.00  0.00            
ATOM   1362  C2A DPPCX 114     316.700 220.900  63.400  0.00  0.00            
ATOM   1363  C3A DPPCX 114     318.000 221.500  58.500  0.00  0.00            
ATOM   1364  C4A DPPCX 114     316.600 221.600  55.100  0.00  0.00            
ATOM   1365  C1B DPPCX 114     320.700 226.200  64.500  0.00  0.00            
ATOM   1366  C2B DPPCX 114     320.700 227.000  59.900  0.00  0.00            
ATOM   1367  C3B DPPCX 114     320.400 227.400  55.100  0.00  0.00            
ATOM   1368  C4B DPPCX 114     322.400 227.500  51.300  0.00  0.00            
ATOM   1369  NC3 DPPCX 115     329.400 214.900  28.600  0.00  0.00            
ATOM   1370  PO4 DPPCX 115     325.700 216.400  29.600  0.00  0.00            
ATOM   1371  GL1 DPPCX 115     325.100 216.300  33.400  0.00  0.00            
ATOM   1372  GL2 DPPCX 115     326.700 217.900  35.600  0.00  0.00            
ATOM   1373  C1A DPPCX 115     321.900 215.700  36.000  0.00  0.00            
ATOM   1374  C2A DPPCX 115     320.600 215.800  40.500  0.00  0.00            
ATOM   1375  C3A DPPCX 115     320.600 214.400  45.200  0.00  0.00            
ATOM   1376  C4A DPPCX 115     320.100 212.500  48.300  0.00  0.00            
ATOM   1377  C1B DPPCX 115     326.100 217.000  40.200  0.00  0.00            
ATOM   1378  C2B DPPCX 115     325.100 216.500  44.200  0.00  0.00            
ATOM   1379  C3B DPPCX 115     325.000 214.100  48.100  0.00  0.00            
ATOM   1380  C4B DPPCX 115     322.800 215.300  51.900  0.00  0.00            
ATOM   1381  NC3 DPPCX 116     388.100 207.600  37.100  0.00  0.00            
ATOM   1382  PO4 DPPCX 116     383.900 205.700  35.200  0.00  0.00            
ATOM   1383  GL1 DPPCX 116     380.200 206.300  36.900  0.00  0.00            
ATOM   1384  GL2 DPPCX 116     379.300 203.000  37.300  0.00  0.00            
ATOM   1385  C1A DPPCX 116     377.700 207.100  40.100  0.00  0.00            
ATOM   1386  C2A DPPCX 116     376.500 207.000  44.900  0.00  0.00            
ATOM   1387  C3A DPPCX 116     377.200 207.900  49.300  0.00  0.00            
ATOM   1388  C4A DPPCX 116     374.300 209.000  52.600  0.00  0.00            
ATOM   1389  C1B DPPCX 116     378.100 201.800  41.300  0.00  0.00            
ATOM   1390  C2B DPPCX 116     377.500 201.500  45.100  0.00  0.00            
ATOM   1391  C3B DPPCX 116     376.600 202.300  49.100  0.00  0.00            
ATOM   1392  C4B DPPCX 116     376.600 204.500  52.900  0.00  0.00            
ATOM   1393  NC3 DPPCX 117     396.200 261.000  29.500  0.00  0.00            
ATOM   1394  PO4 DPPCX 117     398.200 263.700  32.600  0.00  0.00            
ATOM   1395  GL1 DPPCX 117     397.400 263.300  36.800  0.00  0.00            
ATOM   1396  GL2 DPPCX 117     395.100 261.000  37.700  0.00  0.00            
ATOM   1397  C1A DPPCX 117     396.100 267.100  39.100  0.00  0.00            
ATOM   1398  C2A DPPCX 117     395.600 268.900  43.000  0.00  0.00            
ATOM   1399  C3A DPPCX 117     395.300 268.700  47.400  0.00  0.00            
ATOM   1400  C4A DPPCX 117     395.400 270.300  51.300  0.00  0.00            
ATOM   1401  C1B DPPCX 117     395.500 262.000  42.000  0.00  0.00            
ATOM   1402  C2B DPPCX 117     394.700 263.700  45.600  0.00  0.00            
ATOM   1403  C3B DPPCX 117     395.000 263.800  49.900  0.00  0.00            
ATOM   1404  C4B DPPCX 117     396.700 264.100  54.100  0.00  0.00            
ATOM   1405  NC3 DPPCX 118     396.900 226.300  37.400  0.00  0.00            
ATOM   1406  PO4 DPPCX 118     396.600 230.300  36.100  0.00  0.00            
ATOM   1407  GL1 DPPCX 118     392.600 229.700  39.600  0.00  0.00            
ATOM   1408  GL2 DPPCX 118     392.300 227.000  40.700  0.00  0.00            
ATOM   1409  C1A DPPCX 118     390.000 231.400  43.400  0.00  0.00            
ATOM   1410  C2A DPPCX 118     388.300 231.700  46.800  0.00  0.00            
ATOM   1411  C3A DPPCX 118     388.600 233.100  49.800  0.00  0.00            
ATOM   1412  C4A DPPCX 118     388.500 235.000  54.000  0.00  0.00            
ATOM   1413  C1B DPPCX 118     390.300 226.800  44.900  0.00  0.00            
ATOM   1414  C2B DPPCX 118     389.100 228.300  50.100  0.00  0.00            
ATOM   1415  C3B DPPCX 118     388.200 226.000  52.900  0.00  0.00            
ATOM   1416  C4B DPPCX 118     386.500 225.300  58.200  0.00  0.00            
ATOM   1417  NC3 DPPCX 119     344.100 239.300  73.100  0.00  0.00            
ATOM   1418  PO4 DPPCX 119     346.800 235.900  73.600  0.00  0.00            
ATOM   1419  GL1 DPPCX 119     346.400 234.300  70.100  0.00  0.00            
ATOM   1420  GL2 DPPCX 119     345.600 230.600  69.500  0.00  0.00            
ATOM   1421  C1A DPPCX 119     348.800 233.600  67.200  0.00  0.00            
ATOM   1422  C2A DPPCX 119     349.600 233.300  62.800  0.00  0.00            
ATOM   1423  C3A DPPCX 119     348.500 232.900  58.700  0.00  0.00            
ATOM   1424  C4A DPPCX 119     345.700 234.800  55.100  0.00  0.00            
ATOM   1425  C1B DPPCX 119     346.000 229.700  65.300  0.00  0.00            
ATOM   1426  C2B DPPCX 119     345.700 229.800  60.800  0.00  0.00            
ATOM   1427  C3B DPPCX 119     346.400 228.300  56.900  0.00  0.00            
ATOM   1428  C4B DPPCX 119     344.300 226.100  54.100  0.00  0.00            
ATOM   1429  NC3 DPPCX 120     316.000 190.100  68.300  0.00  0.00            
ATOM   1430  PO4 DPPCX 120     316.300 186.400  70.600  0.00  0.00            
ATOM   1431  GL1 DPPCX 120     315.500 184.400  65.900  0.00  0.00            
ATOM   1432  GL2 DPPCX 120     314.800 186.600  64.700  0.00  0.00            
ATOM   1433  C1A DPPCX 120     319.400 185.400  62.500  0.00  0.00            
ATOM   1434  C2A DPPCX 120     320.400 186.400  58.400  0.00  0.00            
ATOM   1435  C3A DPPCX 120     320.300 187.100  54.800  0.00  0.00            
ATOM   1436  C4A DPPCX 120     321.900 188.000  50.700  0.00  0.00            
ATOM   1437  C1B DPPCX 120     315.300 186.300  60.300  0.00  0.00            
ATOM   1438  C2B DPPCX 120     315.500 187.400  56.300  0.00  0.00            
ATOM   1439  C3B DPPCX 120     316.000 187.400  52.600  0.00  0.00            
ATOM   1440  C4B DPPCX 120     317.200 186.900  48.600  0.00  0.00            
ATOM   1441  NC3 DPPCX 121     349.000 204.800  74.800  0.00  0.00            
ATOM   1442  PO4 DPPCX 121     350.200 207.900  73.200  0.00  0.00            
ATOM   1443  GL1 DPPCX 121     347.400 206.300  69.600  0.00  0.00            
ATOM   1444  GL2 DPPCX 121     346.600 203.000  70.500  0.00  0.00            
ATOM   1445  C1A DPPCX 121     345.900 204.400  65.900  0.00  0.00            
ATOM   1446  C2A DPPCX 121     346.000 203.900  61.800  0.00  0.00            
ATOM   1447  C3A DPPCX 121     347.700 204.200  58.000  0.00  0.00            
ATOM   1448  C4A DPPCX 121     347.700 202.200  53.400  0.00  0.00            
ATOM   1449  C1B DPPCX 121     349.400 201.200  68.300  0.00  0.00            
ATOM   1450  C2B DPPCX 121     348.300 199.500  64.400  0.00  0.00            
ATOM   1451  C3B DPPCX 121     349.000 199.800  60.500  0.00  0.00            
ATOM   1452  C4B DPPCX 121     351.500 200.800  56.900  0.00  0.00            
ATOM   1453  NC3 DPPCX 122     324.100 210.500  80.800  0.00  0.00            
ATOM   1454  PO4 DPPCX 122     324.200 209.900  76.400  0.00  0.00            
ATOM   1455  GL1 DPPCX 122     322.900 209.000  70.800  0.00  0.00            
ATOM   1456  GL2 DPPCX 122     322.800 211.400  68.700  0.00  0.00            
ATOM   1457  C1A DPPCX 122     323.800 206.100  68.400  0.00  0.00            
ATOM   1458  C2A DPPCX 122     325.500 206.500  64.400  0.00  0.00            
ATOM   1459  C3A DPPCX 122     325.400 206.800  61.000  0.00  0.00            
ATOM   1460  C4A DPPCX 122     324.900 206.800  57.400  0.00  0.00            
ATOM   1461  C1B DPPCX 122     322.500 212.000  63.900  0.00  0.00            
ATOM   1462  C2B DPPCX 122     322.100 211.800  59.700  0.00  0.00            
ATOM   1463  C3B DPPCX 122     324.000 211.200  55.700  0.00  0.00            
ATOM   1464  C4B DPPCX 122     327.500 212.100  53.100  0.00  0.00            
ATOM   1465  NC3 DPPCX 123     355.500 214.400  24.300  0.00  0.00            
ATOM   1466  PO4 DPPCX 123     355.700 213.100  28.900  0.00  0.00            
ATOM   1467  GL1 DPPCX 123     356.000 213.700  33.100  0.00  0.00            
ATOM   1468  GL2 DPPCX 123     355.100 211.000  35.200  0.00  0.00            
ATOM   1469  C1A DPPCX 123     358.600 216.100  35.500  0.00  0.00            
ATOM   1470  C2A DPPCX 123     359.600 217.600  39.600  0.00  0.00            
ATOM   1471  C3A DPPCX 123     359.100 218.600  43.700  0.00  0.00            
ATOM   1472  C4A DPPCX 123     358.300 218.100  48.300  0.00  0.00            
ATOM   1473  C1B DPPCX 123     354.400 210.200  39.300  0.00  0.00            
ATOM   1474  C2B DPPCX 123     354.500 209.900  43.400  0.00  0.00            
ATOM   1475  C3B DPPCX 123     353.500 210.000  46.600  0.00  0.00            
ATOM   1476  C4B DPPCX 123     353.000 210.100  50.400  0.00  0.00            
ATOM   1477  NC3 DPPCX 124     342.900 213.300  77.400  0.00  0.00            
ATOM   1478  PO4 DPPCX 124     341.300 209.100  76.600  0.00  0.00            
ATOM   1479  GL1 DPPCX 124     341.200 209.300  72.700  0.00  0.00            
ATOM   1480  GL2 DPPCX 124     344.000 210.300  72.000  0.00  0.00            
ATOM   1481  C1A DPPCX 124     338.200 208.800  70.100  0.00  0.00            
ATOM   1482  C2A DPPCX 124     338.100 210.400  66.400  0.00  0.00            
ATOM   1483  C3A DPPCX 124     337.700 210.500  62.500  0.00  0.00            
ATOM   1484  C4A DPPCX 124     338.600 210.200  59.300  0.00  0.00            
ATOM   1485  C1B DPPCX 124     343.300 208.700  67.700  0.00  0.00            
ATOM   1486  C2B DPPCX 124     343.800 209.000  63.200  0.00  0.00            
ATOM   1487  C3B DPPCX 124     343.500 209.500  58.700  0.00  0.00            
ATOM   1488  C4B DPPCX 124     342.500 211.000  53.600  0.00  0.00            
ATOM   1489  NC3 DPPCX 125     313.100 253.700  69.800  0.00  0.00            
ATOM   1490  PO4 DPPCX 125     309.800 251.900  72.200  0.00  0.00            
ATOM   1491  GL1 DPPCX 125     310.000 250.600  67.900  0.00  0.00            
ATOM   1492  GL2 DPPCX 125     307.900 248.900  66.000  0.00  0.00            
ATOM   1493  C1A DPPCX 125     312.800 250.200  64.600  0.00  0.00            
ATOM   1494  C2A DPPCX 125     312.500 249.100  60.800  0.00  0.00            
ATOM   1495  C3A DPPCX 125     312.800 248.900  56.600  0.00  0.00            
ATOM   1496  C4A DPPCX 125     312.900 248.600  52.700  0.00  0.00            
ATOM   1497  C1B DPPCX 125     307.600 249.100  61.600  0.00  0.00            
ATOM   1498  C2B DPPCX 125     307.600 249.100  57.100  0.00  0.00            
ATOM   1499  C3B DPPCX 125     308.100 248.500  52.900  0.00  0.00            
ATOM   1500  C4B DPPCX 125     309.800 245.400  49.900  0.00  0.00            
ATOM   1501  NC3 DPPCX 126     370.700 208.200  31.600  0.00  0.00            
ATOM   1502  PO4 DPPCX 126     372.800 212.300  31.300  0.00  0.00            
ATOM   1503  GL1 DPPCX 126     372.000 212.000  34.900  0.00  0.00            
ATOM   1504  GL2 DPPCX 126     369.200 212.200  34.700  0.00  0.00            
ATOM   1505  C1A DPPCX 126     373.600 210.100  38.300  0.00  0.00            
ATOM   1506  C2A DPPCX 126     373.500 210.300  42.400  0.00  0.00            
ATOM   1507  C3A DPPCX 126     372.600 209.700  47.300  0.00  0.00            
ATOM   1508  C4A DPPCX 126     371.200 211.900  50.600  0.00  0.00            
ATOM   1509  C1B DPPCX 126     368.400 212.900  38.800  0.00  0.00            
ATOM   1510  C2B DPPCX 126     369.000 213.500  43.400  0.00  0.00            
ATOM   1511  C3B DPPCX 126     367.600 213.300  47.500  0.00  0.00            
ATOM   1512  C4B DPPCX 126     366.000 211.700  51.100  0.00  0.00            
ATOM   1513  NC3 DPPCX 127     363.600 179.200  81.000  0.00  0.00            
ATOM   1514  PO4 DPPCX 127     364.900 183.100  78.300  0.00  0.00            
ATOM   1515  GL1 DPPCX 127     365.600 185.500  74.300  0.00  0.00            
ATOM   1516  GL2 DPPCX 127     363.500 187.400  75.200  0.00  0.00            
ATOM   1517  C1A DPPCX 127     367.200 186.800  71.200  0.00  0.00            
ATOM   1518  C2A DPPCX 127     368.700 185.500  68.000  0.00  0.00            
ATOM   1519  C3A DPPCX 127     368.200 185.600  64.000  0.00  0.00            
ATOM   1520  C4A DPPCX 127     369.700 186.500  59.900  0.00  0.00            
ATOM   1521  C1B DPPCX 127     361.200 187.800  71.800  0.00  0.00            
ATOM   1522  C2B DPPCX 127     362.500 186.500  67.900  0.00  0.00            
ATOM   1523  C3B DPPCX 127     362.400 186.100  63.900  0.00  0.00            
ATOM   1524  C4B DPPCX 127     362.900 187.400  59.800  0.00  0.00            
ATOM   1525  NC3 DPPCX 128     430.500 233.600  92.500  0.00  0.00            
ATOM   1526  PO4 DPPCX 128     428.900 234.000  89.000  0.00  0.00            
ATOM   1527  GL1 DPPCX 128     429.400 233.000  84.700  0.00  0.00            
ATOM   1528  GL2 DPPCX 128     429.300 229.800  82.900  0.00  0.00            
ATOM   1529  C1A DPPCX 128     428.400 234.500  80.200  0.00  0.00            
ATOM   1530  C2A DPPCX 128     428.100 232.900  76.200  0.00  0.00            
ATOM   1531  C3A DPPCX 128     427.400 232.900  72.000  0.00  0.00            
ATOM   1532  C4A DPPCX 128     427.900 231.400  68.500  0.00  0.00            
ATOM   1533  C1B DPPCX 128     430.800 229.700  79.100  0.00  0.00            
ATOM   1534  C2B DPPCX 128     432.500 231.200  74.300  0.00  0.00            
ATOM   1535  C3B DPPCX 128     432.600 233.000  70.400  0.00  0.00            
ATOM   1536  C4B DPPCX 128     433.600 236.500  67.500  0.00  0.00            
ATOM   1537  NC3 DPPCX 129     395.600 210.300  38.800  0.00  0.00            
ATOM   1538  PO4 DPPCX 129     399.600 208.700  38.600  0.00  0.00            
ATOM   1539  GL1 DPPCX 129     397.700 206.900  41.800  0.00  0.00            
ATOM   1540  GL2 DPPCX 129     396.500 204.800  40.300  0.00  0.00            
ATOM   1541  C1A DPPCX 129     397.600 207.000  45.400  0.00  0.00            
ATOM   1542  C2A DPPCX 129     397.500 205.900  48.900  0.00  0.00            
ATOM   1543  C3A DPPCX 129     396.600 205.600  52.800  0.00  0.00            
ATOM   1544  C4A DPPCX 129     396.400 206.800  56.800  0.00  0.00            
ATOM   1545  C1B DPPCX 129     397.400 202.500  44.600  0.00  0.00            
ATOM   1546  C2B DPPCX 129     396.400 201.200  48.100  0.00  0.00            
ATOM   1547  C3B DPPCX 129     395.300 200.900  53.000  0.00  0.00            
ATOM   1548  C4B DPPCX 129     395.600 200.900  57.300  0.00  0.00            
ATOM   1549  NC3 DPPCX 130     347.400 219.300  78.300  0.00  0.00            
ATOM   1550  PO4 DPPCX 130     343.600 218.400  79.400  0.00  0.00            
ATOM   1551  GL1 DPPCX 130     343.600 217.700  75.500  0.00  0.00            
ATOM   1552  GL2 DPPCX 130     345.300 216.100  73.600  0.00  0.00            
ATOM   1553  C1A DPPCX 130     343.700 219.800  70.400  0.00  0.00            
ATOM   1554  C2A DPPCX 130     344.100 219.300  66.400  0.00  0.00            
ATOM   1555  C3A DPPCX 130     344.600 218.000  62.700  0.00  0.00            
ATOM   1556  C4A DPPCX 130     344.300 217.900  58.200  0.00  0.00            
ATOM   1557  C1B DPPCX 130     346.100 215.500  69.300  0.00  0.00            
ATOM   1558  C2B DPPCX 130     346.400 212.100  66.200  0.00  0.00            
ATOM   1559  C3B DPPCX 130     345.900 213.400  62.000  0.00  0.00            
ATOM   1560  C4B DPPCX 130     347.100 213.700  57.300  0.00  0.00            
ATOM   1561  NC3 DPPCX 131     406.900 229.200  38.100  0.00  0.00            
ATOM   1562  PO4 DPPCX 131     408.100 223.700  39.300  0.00  0.00            
ATOM   1563  GL1 DPPCX 131     405.900 222.800  42.300  0.00  0.00            
ATOM   1564  GL2 DPPCX 131     407.900 220.700  44.000  0.00  0.00            
ATOM   1565  C1A DPPCX 131     403.800 224.600  45.700  0.00  0.00            
ATOM   1566  C2A DPPCX 131     403.300 225.200  49.300  0.00  0.00            
ATOM   1567  C3A DPPCX 131     402.300 226.300  53.400  0.00  0.00            
ATOM   1568  C4A DPPCX 131     401.600 225.500  57.000  0.00  0.00            
ATOM   1569  C1B DPPCX 131     407.400 221.400  48.300  0.00  0.00            
ATOM   1570  C2B DPPCX 131     407.000 221.500  52.200  0.00  0.00            
ATOM   1571  C3B DPPCX 131     406.300 222.100  56.100  0.00  0.00            
ATOM   1572  C4B DPPCX 131     405.900 223.100  60.800  0.00  0.00            
ATOM   1573  NC3 DPPCX 132     397.400 221.300  84.800  0.00  0.00            
ATOM   1574  PO4 DPPCX 132     399.300 224.300  82.200  0.00  0.00            
ATOM   1575  GL1 DPPCX 132     401.200 222.700  78.400  0.00  0.00            
ATOM   1576  GL2 DPPCX 132     404.800 221.900  78.800  0.00  0.00            
ATOM   1577  C1A DPPCX 132     402.500 221.200  73.900  0.00  0.00            
ATOM   1578  C2A DPPCX 132     402.900 222.200  69.900  0.00  0.00            
ATOM   1579  C3A DPPCX 132     402.200 221.600  65.200  0.00  0.00            
ATOM   1580  C4A DPPCX 132     400.600 223.700  62.200  0.00  0.00            
ATOM   1581  C1B DPPCX 132     407.300 222.300  75.000  0.00  0.00            
ATOM   1582  C2B DPPCX 132     407.500 222.200  70.600  0.00  0.00            
ATOM   1583  C3B DPPCX 132     406.600 222.100  66.900  0.00  0.00            
ATOM   1584  C4B DPPCX 132     408.000 220.100  64.500  0.00  0.00            
ATOM   1585  NC3 DPPCX 133     359.700 208.000  80.400  0.00  0.00            
ATOM   1586  PO4 DPPCX 133     362.700 210.300  76.800  0.00  0.00            
ATOM   1587  GL1 DPPCX 133     365.500 210.100  72.400  0.00  0.00            
ATOM   1588  GL2 DPPCX 133     367.800 212.000  71.200  0.00  0.00            
ATOM   1589  C1A DPPCX 133     366.000 208.300  68.900  0.00  0.00            
ATOM   1590  C2A DPPCX 133     367.300 208.600  64.600  0.00  0.00            
ATOM   1591  C3A DPPCX 133     368.600 208.500  59.800  0.00  0.00            
ATOM   1592  C4A DPPCX 133     370.000 209.100  55.400  0.00  0.00            
ATOM   1593  C1B DPPCX 133     369.200 213.200  67.000  0.00  0.00            
ATOM   1594  C2B DPPCX 133     370.100 212.900  62.500  0.00  0.00            
ATOM   1595  C3B DPPCX 133     371.200 213.900  58.800  0.00  0.00            
ATOM   1596  C4B DPPCX 133     371.000 214.600  54.300  0.00  0.00            
ATOM   1597  NC3 DPPCX 134     353.900 205.400  74.700  0.00  0.00            
ATOM   1598  PO4 DPPCX 134     357.300 208.700  75.600  0.00  0.00            
ATOM   1599  GL1 DPPCX 134     356.600 207.000  71.300  0.00  0.00            
ATOM   1600  GL2 DPPCX 134     358.600 205.400  70.500  0.00  0.00            
ATOM   1601  C1A DPPCX 134     355.000 209.100  68.200  0.00  0.00            
ATOM   1602  C2A DPPCX 134     355.100 210.200  64.700  0.00  0.00            
ATOM   1603  C3A DPPCX 134     356.100 209.600  60.600  0.00  0.00            
ATOM   1604  C4A DPPCX 134     355.900 210.300  56.200  0.00  0.00            
ATOM   1605  C1B DPPCX 134     358.000 205.700  66.000  0.00  0.00            
ATOM   1606  C2B DPPCX 134     358.700 204.900  62.600  0.00  0.00            
ATOM   1607  C3B DPPCX 134     359.600 205.900  58.200  0.00  0.00            
ATOM   1608  C4B DPPCX 134     360.300 204.700  53.800  0.00  0.00            
ATOM   1609  NC3 DPPCX 135     400.500 246.200  36.200  0.00  0.00            
ATOM   1610  PO4 DPPCX 135     404.600 248.200  36.200  0.00  0.00            
ATOM   1611  GL1 DPPCX 135     403.700 248.800  40.100  0.00  0.00            
ATOM   1612  GL2 DPPCX 135     404.000 252.200  41.200  0.00  0.00            
ATOM   1613  C1A DPPCX 135     402.200 247.800  43.600  0.00  0.00            
ATOM   1614  C2A DPPCX 135     402.100 247.300  48.400  0.00  0.00            
ATOM   1615  C3A DPPCX 135     403.100 247.100  53.000  0.00  0.00            
ATOM   1616  C4A DPPCX 135     403.600 245.600  57.000  0.00  0.00            
ATOM   1617  C1B DPPCX 135     403.300 252.600  45.500  0.00  0.00            
ATOM   1618  C2B DPPCX 135     403.700 253.300  48.700  0.00  0.00            
ATOM   1619  C3B DPPCX 135     403.300 252.000  53.300  0.00  0.00            
ATOM   1620  C4B DPPCX 135     403.200 251.000  57.700  0.00  0.00            
ATOM   1621  NC3 DPPCX 136     350.500 201.500  25.300  0.00  0.00            
ATOM   1622  PO4 DPPCX 136     348.200 200.400  27.600  0.00  0.00            
ATOM   1623  GL1 DPPCX 136     347.500 200.600  31.500  0.00  0.00            
ATOM   1624  GL2 DPPCX 136     349.600 198.300  33.900  0.00  0.00            
ATOM   1625  C1A DPPCX 136     348.200 202.700  34.800  0.00  0.00            
ATOM   1626  C2A DPPCX 136     349.700 202.500  39.500  0.00  0.00            
ATOM   1627  C3A DPPCX 136     349.200 201.600  44.300  0.00  0.00            
ATOM   1628  C4A DPPCX 136     349.500 201.500  48.100  0.00  0.00            
ATOM   1629  C1B DPPCX 136     350.700 197.700  37.200  0.00  0.00            
ATOM   1630  C2B DPPCX 136     349.300 197.400  41.800  0.00  0.00            
ATOM   1631  C3B DPPCX 136     348.400 196.500  45.900  0.00  0.00            
ATOM   1632  C4B DPPCX 136     348.700 197.500  51.300  0.00  0.00            
ATOM   1633  NC3 DPPCX 137     310.300 107.600  61.400  0.00  0.00            
ATOM   1634  PO4 DPPCX 137     308.000 110.200  62.800  0.00  0.00            
ATOM   1635  GL1 DPPCX 137     306.700 109.300  57.600  0.00  0.00            
ATOM   1636  GL2 DPPCX 137     307.100 110.000  53.900  0.00  0.00            
ATOM   1637  C1A DPPCX 137     303.900 106.900  56.400  0.00  0.00            
ATOM   1638  C2A DPPCX 137     301.800 104.500  52.800  0.00  0.00            
ATOM   1639  C3A DPPCX 137     301.000 102.100  49.000  0.00  0.00            
ATOM   1640  C4A DPPCX 137     299.400 101.500  45.300  0.00  0.00            
ATOM   1641  C1B DPPCX 137     309.100 108.600  49.600  0.00  0.00            
ATOM   1642  C2B DPPCX 137     309.600 107.000  45.600  0.00  0.00            
ATOM   1643  C3B DPPCX 137     307.600 105.100  41.900  0.00  0.00            
ATOM   1644  C4B DPPCX 137     308.600 103.100  38.600  0.00  0.00            
ATOM   1645  NC3 DPPCX 138     326.200 197.400  23.700  0.00  0.00            
ATOM   1646  PO4 DPPCX 138     323.300 195.500  25.400  0.00  0.00            
ATOM   1647  GL1 DPPCX 138     324.800 198.000  29.400  0.00  0.00            
ATOM   1648  GL2 DPPCX 138     322.100 197.300  30.500  0.00  0.00            
ATOM   1649  C1A DPPCX 138     327.000 198.000  33.200  0.00  0.00            
ATOM   1650  C2A DPPCX 138     327.000 197.500  37.500  0.00  0.00            
ATOM   1651  C3A DPPCX 138     328.000 196.700  41.000  0.00  0.00            
ATOM   1652  C4A DPPCX 138     326.500 195.500  45.500  0.00  0.00            
ATOM   1653  C1B DPPCX 138     322.600 194.600  33.400  0.00  0.00            
ATOM   1654  C2B DPPCX 138     322.600 194.900  37.300  0.00  0.00            
ATOM   1655  C3B DPPCX 138     323.100 195.100  41.500  0.00  0.00            
ATOM   1656  C4B DPPCX 138     322.200 193.600  45.800  0.00  0.00            
ATOM   1657  NC3 DPPCX 139     358.900 198.000  82.200  0.00  0.00            
ATOM   1658  PO4 DPPCX 139     361.100 198.200  78.000  0.00  0.00            
ATOM   1659  GL1 DPPCX 139     362.000 200.900  73.300  0.00  0.00            
ATOM   1660  GL2 DPPCX 139     363.100 205.100  71.800  0.00  0.00            
ATOM   1661  C1A DPPCX 139     360.100 200.600  69.500  0.00  0.00            
ATOM   1662  C2A DPPCX 139     360.200 201.100  65.000  0.00  0.00            
ATOM   1663  C3A DPPCX 139     361.100 200.100  62.200  0.00  0.00            
ATOM   1664  C4A DPPCX 139     360.800 200.100  57.700  0.00  0.00            
ATOM   1665  C1B DPPCX 139     363.300 204.900  66.900  0.00  0.00            
ATOM   1666  C2B DPPCX 139     363.500 204.600  61.800  0.00  0.00            
ATOM   1667  C3B DPPCX 139     364.300 203.700  57.200  0.00  0.00            
ATOM   1668  C4B DPPCX 139     367.200 201.300  56.000  0.00  0.00            
ATOM   1669  NC3 DPPCX 140     389.300 222.900  34.800  0.00  0.00            
ATOM   1670  PO4 DPPCX 140     387.100 224.300  33.500  0.00  0.00            
ATOM   1671  GL1 DPPCX 140     383.400 222.700  34.900  0.00  0.00            
ATOM   1672  GL2 DPPCX 140     383.500 225.300  37.800  0.00  0.00            
ATOM   1673  C1A DPPCX 140     380.100 221.300  38.900  0.00  0.00            
ATOM   1674  C2A DPPCX 140     379.600 222.600  42.700  0.00  0.00            
ATOM   1675  C3A DPPCX 140     378.000 222.700  47.300  0.00  0.00            
ATOM   1676  C4A DPPCX 140     376.100 222.100  51.800  0.00  0.00            
ATOM   1677  C1B DPPCX 140     380.200 227.100  40.900  0.00  0.00            
ATOM   1678  C2B DPPCX 140     379.800 227.800  44.400  0.00  0.00            
ATOM   1679  C3B DPPCX 140     379.700 227.200  48.700  0.00  0.00            
ATOM   1680  C4B DPPCX 140     379.200 226.200  53.400  0.00  0.00            
ATOM   1681  NC3 DPPCX 141     378.500 217.800  79.500  0.00  0.00            
ATOM   1682  PO4 DPPCX 141     382.500 215.300  80.800  0.00  0.00            
ATOM   1683  GL1 DPPCX 141     382.600 215.600  77.700  0.00  0.00            
ATOM   1684  GL2 DPPCX 141     381.200 213.100  74.700  0.00  0.00            
ATOM   1685  C1A DPPCX 141     382.600 217.600  73.500  0.00  0.00            
ATOM   1686  C2A DPPCX 141     383.300 217.100  69.000  0.00  0.00            
ATOM   1687  C3A DPPCX 141     383.200 217.500  64.300  0.00  0.00            
ATOM   1688  C4A DPPCX 141     384.600 217.400  59.900  0.00  0.00            
ATOM   1689  C1B DPPCX 141     380.200 213.600  70.400  0.00  0.00            
ATOM   1690  C2B DPPCX 141     381.200 213.000  66.300  0.00  0.00            
ATOM   1691  C3B DPPCX 141     381.000 214.100  61.700  0.00  0.00            
ATOM   1692  C4B DPPCX 141     379.300 214.200  57.900  0.00  0.00            
ATOM   1693  NC3 DPPCX 142     337.700 205.500  25.900  0.00  0.00            
ATOM   1694  PO4 DPPCX 142     340.900 205.800  29.500  0.00  0.00            
ATOM   1695  GL1 DPPCX 142     337.500 203.900  32.600  0.00  0.00            
ATOM   1696  GL2 DPPCX 142     334.000 205.500  33.400  0.00  0.00            
ATOM   1697  C1A DPPCX 142     338.000 203.100  36.500  0.00  0.00            
ATOM   1698  C2A DPPCX 142     338.500 202.400  40.300  0.00  0.00            
ATOM   1699  C3A DPPCX 142     338.800 201.100  44.900  0.00  0.00            
ATOM   1700  C4A DPPCX 142     336.700 200.000  49.200  0.00  0.00            
ATOM   1701  C1B DPPCX 142     333.100 205.600  37.500  0.00  0.00            
ATOM   1702  C2B DPPCX 142     333.300 205.000  42.000  0.00  0.00            
ATOM   1703  C3B DPPCX 142     334.300 203.600  46.500  0.00  0.00            
ATOM   1704  C4B DPPCX 142     336.100 204.600  50.900  0.00  0.00            
ATOM   1705  NC3 DPPCX 143     413.900 188.500  82.800  0.00  0.00            
ATOM   1706  PO4 DPPCX 143     415.300 192.400  82.800  0.00  0.00            
ATOM   1707  GL1 DPPCX 143     414.200 194.300  79.400  0.00  0.00            
ATOM   1708  GL2 DPPCX 143     413.600 197.100  77.600  0.00  0.00            
ATOM   1709  C1A DPPCX 143     411.800 193.000  76.200  0.00  0.00            
ATOM   1710  C2A DPPCX 143     410.900 191.600  71.900  0.00  0.00            
ATOM   1711  C3A DPPCX 143     411.800 194.700  68.800  0.00  0.00            
ATOM   1712  C4A DPPCX 143     414.000 196.600  64.300  0.00  0.00            
ATOM   1713  C1B DPPCX 143     411.400 197.600  73.700  0.00  0.00            
ATOM   1714  C2B DPPCX 143     409.800 199.300  71.200  0.00  0.00            
ATOM   1715  C3B DPPCX 143     410.400 200.400  67.100  0.00  0.00            
ATOM   1716  C4B DPPCX 143     408.600 197.600  63.800  0.00  0.00            
ATOM   1717  NC3 DPPCX 144     241.200  95.700  32.300  0.00  0.00            
ATOM   1718  PO4 DPPCX 144     243.100  98.900  33.700  0.00  0.00            
ATOM   1719  GL1 DPPCX 144     244.800  96.700  37.800  0.00  0.00            
ATOM   1720  GL2 DPPCX 144     246.700  95.800  36.800  0.00  0.00            
ATOM   1721  C1A DPPCX 144     245.300  97.700  41.500  0.00  0.00            
ATOM   1722  C2A DPPCX 144     246.000  98.200  45.800  0.00  0.00            
ATOM   1723  C3A DPPCX 144     247.100  97.700  49.700  0.00  0.00            
ATOM   1724  C4A DPPCX 144     245.100  98.300  53.900  0.00  0.00            
ATOM   1725  C1B DPPCX 144     248.500  93.800  41.000  0.00  0.00            
ATOM   1726  C2B DPPCX 144     249.500  92.900  45.400  0.00  0.00            
ATOM   1727  C3B DPPCX 144     249.800  94.200  49.600  0.00  0.00            
ATOM   1728  C4B DPPCX 144     251.500  97.700  52.100  0.00  0.00            
ATOM   1729  NC3 DPPCX 145     402.500 238.700  34.600  0.00  0.00            
ATOM   1730  PO4 DPPCX 145     402.700 238.300  38.300  0.00  0.00            
ATOM   1731  GL1 DPPCX 145     404.000 237.800  42.700  0.00  0.00            
ATOM   1732  GL2 DPPCX 145     406.400 240.600  41.500  0.00  0.00            
ATOM   1733  C1A DPPCX 145     403.600 236.900  46.300  0.00  0.00            
ATOM   1734  C2A DPPCX 145     403.000 237.200  50.800  0.00  0.00            
ATOM   1735  C3A DPPCX 145     403.700 236.600  54.500  0.00  0.00            
ATOM   1736  C4A DPPCX 145     405.700 236.100  58.900  0.00  0.00            
ATOM   1737  C1B DPPCX 145     402.900 242.000  44.800  0.00  0.00            
ATOM   1738  C2B DPPCX 145     403.300 241.900  49.200  0.00  0.00            
ATOM   1739  C3B DPPCX 145     402.600 241.800  52.700  0.00  0.00            
ATOM   1740  C4B DPPCX 145     403.600 240.900  57.600  0.00  0.00            
ATOM   1741  NC3 DPPCX 146     342.200 231.700  73.500  0.00  0.00            
ATOM   1742  PO4 DPPCX 146     343.200 228.800  75.200  0.00  0.00            
ATOM   1743  GL1 DPPCX 146     344.300 225.900  72.700  0.00  0.00            
ATOM   1744  GL2 DPPCX 146     347.900 226.800  72.000  0.00  0.00            
ATOM   1745  C1A DPPCX 146     342.500 224.600  69.300  0.00  0.00            
ATOM   1746  C2A DPPCX 146     342.200 223.800  65.300  0.00  0.00            
ATOM   1747  C3A DPPCX 146     342.500 222.100  61.200  0.00  0.00            
ATOM   1748  C4A DPPCX 146     342.100 222.300  56.000  0.00  0.00            
ATOM   1749  C1B DPPCX 146     347.000 225.100  66.900  0.00  0.00            
ATOM   1750  C2B DPPCX 146     346.300 225.100  63.200  0.00  0.00            
ATOM   1751  C3B DPPCX 146     346.800 224.400  59.400  0.00  0.00            
ATOM   1752  C4B DPPCX 146     348.400 222.200  56.100  0.00  0.00            
ATOM   1753  NC3 DPPCX 147     296.700 213.100  74.500  0.00  0.00            
ATOM   1754  PO4 DPPCX 147     299.800 210.900  72.500  0.00  0.00            
ATOM   1755  GL1 DPPCX 147     301.100 210.800  68.500  0.00  0.00            
ATOM   1756  GL2 DPPCX 147     303.800 213.500  68.200  0.00  0.00            
ATOM   1757  C1A DPPCX 147     301.500 210.900  63.900  0.00  0.00            
ATOM   1758  C2A DPPCX 147     301.800 211.600  59.900  0.00  0.00            
ATOM   1759  C3A DPPCX 147     301.600 212.600  56.300  0.00  0.00            
ATOM   1760  C4A DPPCX 147     303.400 213.600  52.600  0.00  0.00            
ATOM   1761  C1B DPPCX 147     304.100 215.500  64.000  0.00  0.00            
ATOM   1762  C2B DPPCX 147     303.800 217.600  60.800  0.00  0.00            
ATOM   1763  C3B DPPCX 147     303.300 217.500  56.600  0.00  0.00            
ATOM   1764  C4B DPPCX 147     304.100 219.300  52.700  0.00  0.00            
ATOM   1765  NC3 DPPCX 148     430.400 184.100  90.000  0.00  0.00            
ATOM   1766  PO4 DPPCX 148     430.500 187.100  86.000  0.00  0.00            
ATOM   1767  GL1 DPPCX 148     433.000 185.200  82.600  0.00  0.00            
ATOM   1768  GL2 DPPCX 148     434.800 188.600  83.000  0.00  0.00            
ATOM   1769  C1A DPPCX 148     434.300 186.100  79.100  0.00  0.00            
ATOM   1770  C2A DPPCX 148     434.500 185.800  74.900  0.00  0.00            
ATOM   1771  C3A DPPCX 148     434.700 185.300  71.500  0.00  0.00            
ATOM   1772  C4A DPPCX 148     435.300 185.700  67.000  0.00  0.00            
ATOM   1773  C1B DPPCX 148     432.200 190.400  79.700  0.00  0.00            
ATOM   1774  C2B DPPCX 148     432.700 190.300  75.700  0.00  0.00            
ATOM   1775  C3B DPPCX 148     433.200 189.700  72.000  0.00  0.00            
ATOM   1776  C4B DPPCX 148     434.500 190.900  67.700  0.00  0.00            
ATOM   1777  NC3 DPPCX 149     360.400 207.700  29.900  0.00  0.00            
ATOM   1778  PO4 DPPCX 149     360.600 210.600  32.600  0.00  0.00            
ATOM   1779  GL1 DPPCX 149     359.500 207.100  35.100  0.00  0.00            
ATOM   1780  GL2 DPPCX 149     362.100 204.600  34.600  0.00  0.00            
ATOM   1781  C1A DPPCX 149     359.000 206.300  39.200  0.00  0.00            
ATOM   1782  C2A DPPCX 149     358.800 206.400  43.100  0.00  0.00            
ATOM   1783  C3A DPPCX 149     357.400 206.400  46.400  0.00  0.00            
ATOM   1784  C4A DPPCX 149     357.700 207.300  51.100  0.00  0.00            
ATOM   1785  C1B DPPCX 149     364.500 203.500  37.400  0.00  0.00            
ATOM   1786  C2B DPPCX 149     363.500 204.200  40.200  0.00  0.00            
ATOM   1787  C3B DPPCX 149     363.400 204.400  45.100  0.00  0.00            
ATOM   1788  C4B DPPCX 149     361.500 204.900  47.900  0.00  0.00            
ATOM   1789  NC3 DPPCX 150     429.600 218.200  45.400  0.00  0.00            
ATOM   1790  PO4 DPPCX 150     434.100 218.200  46.600  0.00  0.00            
ATOM   1791  GL1 DPPCX 150     435.100 220.200  50.200  0.00  0.00            
ATOM   1792  GL2 DPPCX 150     436.800 222.100  49.800  0.00  0.00            
ATOM   1793  C1A DPPCX 150     436.200 219.500  53.800  0.00  0.00            
ATOM   1794  C2A DPPCX 150     435.100 220.100  58.600  0.00  0.00            
ATOM   1795  C3A DPPCX 150     432.700 220.900  61.600  0.00  0.00            
ATOM   1796  C4A DPPCX 150     431.600 221.500  66.000  0.00  0.00            
ATOM   1797  C1B DPPCX 150     435.500 225.500  51.800  0.00  0.00            
ATOM   1798  C2B DPPCX 150     436.200 224.700  55.700  0.00  0.00            
ATOM   1799  C3B DPPCX 150     435.000 225.100  59.600  0.00  0.00            
ATOM   1800  C4B DPPCX 150     432.200 225.400  63.100  0.00  0.00            
ATOM   1801  NC3 DPPCX 151     338.700 217.100  29.500  0.00  0.00            
ATOM   1802  PO4 DPPCX 151     335.600 217.200  33.000  0.00  0.00            
ATOM   1803  GL1 DPPCX 151     334.200 215.900  36.800  0.00  0.00            
ATOM   1804  GL2 DPPCX 151     332.000 218.700  37.100  0.00  0.00            
ATOM   1805  C1A DPPCX 151     334.200 215.700  40.800  0.00  0.00            
ATOM   1806  C2A DPPCX 151     333.900 215.200  44.100  0.00  0.00            
ATOM   1807  C3A DPPCX 151     333.900 213.400  47.500  0.00  0.00            
ATOM   1808  C4A DPPCX 151     333.000 210.500  51.800  0.00  0.00            
ATOM   1809  C1B DPPCX 151     330.400 219.600  40.700  0.00  0.00            
ATOM   1810  C2B DPPCX 151     330.400 218.400  44.000  0.00  0.00            
ATOM   1811  C3B DPPCX 151     329.400 216.300  47.100  0.00  0.00            
ATOM   1812  C4B DPPCX 151     328.500 216.700  50.400  0.00  0.00            
ATOM   1813  NC3 DPPCX 152     359.700 221.100  75.100  0.00  0.00            
ATOM   1814  PO4 DPPCX 152     359.800 225.400  77.100  0.00  0.00            
ATOM   1815  GL1 DPPCX 152     360.700 226.300  72.300  0.00  0.00            
ATOM   1816  GL2 DPPCX 152     362.100 229.800  72.700  0.00  0.00            
ATOM   1817  C1A DPPCX 152     359.900 227.800  68.800  0.00  0.00            
ATOM   1818  C2A DPPCX 152     360.500 228.300  65.500  0.00  0.00            
ATOM   1819  C3A DPPCX 152     362.100 228.700  61.400  0.00  0.00            
ATOM   1820  C4A DPPCX 152     362.200 227.200  57.200  0.00  0.00            
ATOM   1821  C1B DPPCX 152     364.400 231.200  69.200  0.00  0.00            
ATOM   1822  C2B DPPCX 152     365.100 232.100  65.600  0.00  0.00            
ATOM   1823  C3B DPPCX 152     365.900 231.800  61.300  0.00  0.00            
ATOM   1824  C4B DPPCX 152     363.200 233.100  57.900  0.00  0.00            
ATOM   1825  NC3 DPPCX 153     371.600 229.300  31.800  0.00  0.00            
ATOM   1826  PO4 DPPCX 153     374.700 231.000  34.800  0.00  0.00            
ATOM   1827  GL1 DPPCX 153     371.700 229.600  38.200  0.00  0.00            
ATOM   1828  GL2 DPPCX 153     370.600 226.700  36.700  0.00  0.00            
ATOM   1829  C1A DPPCX 153     369.700 229.400  42.300  0.00  0.00            
ATOM   1830  C2A DPPCX 153     369.100 229.500  45.700  0.00  0.00            
ATOM   1831  C3A DPPCX 153     367.000 228.000  51.000  0.00  0.00            
ATOM   1832  C4A DPPCX 153     366.200 230.200  55.000  0.00  0.00            
ATOM   1833  C1B DPPCX 153     366.000 226.900  39.300  0.00  0.00            
ATOM   1834  C2B DPPCX 153     364.900 227.500  43.300  0.00  0.00            
ATOM   1835  C3B DPPCX 153     363.700 227.000  47.300  0.00  0.00            
ATOM   1836  C4B DPPCX 153     362.100 228.900  51.400  0.00  0.00            
ATOM   1837  NC3 DPPCX 154     328.100 232.200  72.700  0.00  0.00            
ATOM   1838  PO4 DPPCX 154     327.200 227.600  72.100  0.00  0.00            
ATOM   1839  GL1 DPPCX 154     329.600 226.700  69.500  0.00  0.00            
ATOM   1840  GL2 DPPCX 154     331.200 223.800  69.700  0.00  0.00            
ATOM   1841  C1A DPPCX 154     332.900 228.600  68.000  0.00  0.00            
ATOM   1842  C2A DPPCX 154     335.000 229.000  64.800  0.00  0.00            
ATOM   1843  C3A DPPCX 154     335.600 228.900  60.900  0.00  0.00            
ATOM   1844  C4A DPPCX 154     334.400 228.600  56.900  0.00  0.00            
ATOM   1845  C1B DPPCX 154     331.400 224.700  65.200  0.00  0.00            
ATOM   1846  C2B DPPCX 154     332.300 224.900  60.300  0.00  0.00            
ATOM   1847  C3B DPPCX 154     331.400 224.000  55.900  0.00  0.00            
ATOM   1848  C4B DPPCX 154     331.200 224.900  52.100  0.00  0.00            
ATOM   1849  NC3 DPPCX 155     304.100 222.200  27.400  0.00  0.00            
ATOM   1850  PO4 DPPCX 155     304.400 227.100  26.800  0.00  0.00            
ATOM   1851  GL1 DPPCX 155     301.800 225.900  30.900  0.00  0.00            
ATOM   1852  GL2 DPPCX 155     301.900 222.900  31.300  0.00  0.00            
ATOM   1853  C1A DPPCX 155     300.500 226.600  34.500  0.00  0.00            
ATOM   1854  C2A DPPCX 155     300.800 227.100  39.500  0.00  0.00            
ATOM   1855  C3A DPPCX 155     300.200 226.200  43.400  0.00  0.00            
ATOM   1856  C4A DPPCX 155     302.200 225.900  46.500  0.00  0.00            
ATOM   1857  C1B DPPCX 155     300.400 222.600  36.400  0.00  0.00            
ATOM   1858  C2B DPPCX 155     300.400 222.000  40.000  0.00  0.00            
ATOM   1859  C3B DPPCX 155     302.200 221.600  44.100  0.00  0.00            
ATOM   1860  C4B DPPCX 155     304.100 220.700  47.400  0.00  0.00            
ATOM   1861  NC3 DPPCX 156     358.800 213.100  75.500  0.00  0.00            
ATOM   1862  PO4 DPPCX 156     361.700 216.600  75.300  0.00  0.00            
ATOM   1863  GL1 DPPCX 156     359.900 217.800  71.400  0.00  0.00            
ATOM   1864  GL2 DPPCX 156     358.300 215.100  70.100  0.00  0.00            
ATOM   1865  C1A DPPCX 156     359.400 218.700  66.800  0.00  0.00            
ATOM   1866  C2A DPPCX 156     360.400 219.100  62.700  0.00  0.00            
ATOM   1867  C3A DPPCX 156     362.400 217.200  58.700  0.00  0.00            
ATOM   1868  C4A DPPCX 156     364.400 217.400  54.400  0.00  0.00            
ATOM   1869  C1B DPPCX 156     356.300 213.900  67.000  0.00  0.00            
ATOM   1870  C2B DPPCX 156     357.900 214.800  63.900  0.00  0.00            
ATOM   1871  C3B DPPCX 156     358.900 213.800  60.100  0.00  0.00            
ATOM   1872  C4B DPPCX 156     360.300 213.100  56.100  0.00  0.00            
ATOM   1873  NC3 DPPCX 157     364.800 240.000  80.700  0.00  0.00            
ATOM   1874  PO4 DPPCX 157     365.400 243.600  79.000  0.00  0.00            
ATOM   1875  GL1 DPPCX 157     365.000 242.600  74.600  0.00  0.00            
ATOM   1876  GL2 DPPCX 157     363.200 239.700  73.400  0.00  0.00            
ATOM   1877  C1A DPPCX 157     365.200 241.800  70.100  0.00  0.00            
ATOM   1878  C2A DPPCX 157     366.400 241.500  65.000  0.00  0.00            
ATOM   1879  C3A DPPCX 157     365.800 243.000  60.600  0.00  0.00            
ATOM   1880  C4A DPPCX 157     364.300 243.200  56.600  0.00  0.00            
ATOM   1881  C1B DPPCX 157     362.900 236.100  69.800  0.00  0.00            
ATOM   1882  C2B DPPCX 157     363.600 236.900  65.300  0.00  0.00            
ATOM   1883  C3B DPPCX 157     363.700 237.400  61.300  0.00  0.00            
ATOM   1884  C4B DPPCX 157     361.300 237.900  58.700  0.00  0.00            
ATOM   1885  NC3 DPPCX 158     402.200 280.200  78.300  0.00  0.00            
ATOM   1886  PO4 DPPCX 158     398.200 278.800  77.500  0.00  0.00            
ATOM   1887  GL1 DPPCX 158     401.500 277.100  74.100  0.00  0.00            
ATOM   1888  GL2 DPPCX 158     402.100 273.400  73.700  0.00  0.00            
ATOM   1889  C1A DPPCX 158     403.900 277.700  70.600  0.00  0.00            
ATOM   1890  C2A DPPCX 158     403.900 277.500  66.700  0.00  0.00            
ATOM   1891  C3A DPPCX 158     404.700 276.700  62.600  0.00  0.00            
ATOM   1892  C4A DPPCX 158     404.600 278.000  56.800  0.00  0.00            
ATOM   1893  C1B DPPCX 158     400.700 273.400  69.300  0.00  0.00            
ATOM   1894  C2B DPPCX 158     401.600 273.300  64.800  0.00  0.00            
ATOM   1895  C3B DPPCX 158     402.300 272.900  60.400  0.00  0.00            
ATOM   1896  C4B DPPCX 158     405.400 273.200  56.500  0.00  0.00            
ATOM   1897  NC3 DPPCX 159     373.900 246.900  79.100  0.00  0.00            
ATOM   1898  PO4 DPPCX 159     371.200 243.200  79.100  0.00  0.00            
ATOM   1899  GL1 DPPCX 159     370.000 244.500  75.200  0.00  0.00            
ATOM   1900  GL2 DPPCX 159     368.800 247.500  72.900  0.00  0.00            
ATOM   1901  C1A DPPCX 159     370.000 241.700  71.900  0.00  0.00            
ATOM   1902  C2A DPPCX 159     371.200 241.400  67.300  0.00  0.00            
ATOM   1903  C3A DPPCX 159     372.000 242.000  64.300  0.00  0.00            
ATOM   1904  C4A DPPCX 159     371.100 242.200  60.500  0.00  0.00            
ATOM   1905  C1B DPPCX 159     368.700 246.500  68.200  0.00  0.00            
ATOM   1906  C2B DPPCX 159     369.000 246.200  63.600  0.00  0.00            
ATOM   1907  C3B DPPCX 159     368.100 247.700  59.800  0.00  0.00            
ATOM   1908  C4B DPPCX 159     371.000 247.600  54.900  0.00  0.00            
ATOM   1909  NC3 DPPCX 160     398.100 247.400  81.300  0.00  0.00            
ATOM   1910  PO4 DPPCX 160     394.900 250.000  81.800  0.00  0.00            
ATOM   1911  GL1 DPPCX 160     396.400 251.700  78.300  0.00  0.00            
ATOM   1912  GL2 DPPCX 160     394.400 249.900  77.100  0.00  0.00            
ATOM   1913  C1A DPPCX 160     398.500 254.400  75.100  0.00  0.00            
ATOM   1914  C2A DPPCX 160     400.300 254.300  70.900  0.00  0.00            
ATOM   1915  C3A DPPCX 160     400.300 253.800  67.300  0.00  0.00            
ATOM   1916  C4A DPPCX 160     400.800 253.300  63.100  0.00  0.00            
ATOM   1917  C1B DPPCX 160     396.300 249.800  72.600  0.00  0.00            
ATOM   1918  C2B DPPCX 160     397.300 250.100  68.700  0.00  0.00            
ATOM   1919  C3B DPPCX 160     397.000 250.600  65.100  0.00  0.00            
ATOM   1920  C4B DPPCX 160     399.100 248.800  60.000  0.00  0.00            
ATOM   1921  NC3 DPPCX 161     498.400  55.500  91.200  0.00  0.00            
ATOM   1922  PO4 DPPCX 161     494.800  53.400  91.000  0.00  0.00            
ATOM   1923  GL1 DPPCX 161     493.000  51.400  88.300  0.00  0.00            
ATOM   1924  GL2 DPPCX 161     491.400  48.800  88.900  0.00  0.00            
ATOM   1925  C1A DPPCX 161     490.100  50.900  84.200  0.00  0.00            
ATOM   1926  C2A DPPCX 161     490.700  50.600  79.400  0.00  0.00            
ATOM   1927  C3A DPPCX 161     491.800  50.000  75.200  0.00  0.00            
ATOM   1928  C4A DPPCX 161     491.100  49.400  71.100  0.00  0.00            
ATOM   1929  C1B DPPCX 161     490.900  45.200  85.600  0.00  0.00            
ATOM   1930  C2B DPPCX 161     490.900  44.800  81.900  0.00  0.00            
ATOM   1931  C3B DPPCX 161     490.500  44.700  77.400  0.00  0.00            
ATOM   1932  C4B DPPCX 161     491.600  45.100  74.000  0.00  0.00            
ATOM   1933  NC3 DPPCX 162     380.300 266.500  30.000  0.00  0.00            
ATOM   1934  PO4 DPPCX 162     381.900 270.300  32.400  0.00  0.00            
ATOM   1935  GL1 DPPCX 162     383.000 270.500  35.300  0.00  0.00            
ATOM   1936  GL2 DPPCX 162     386.600 271.700  35.100  0.00  0.00            
ATOM   1937  C1A DPPCX 162     382.100 272.400  38.900  0.00  0.00            
ATOM   1938  C2A DPPCX 162     381.100 271.400  42.300  0.00  0.00            
ATOM   1939  C3A DPPCX 162     381.400 272.500  47.100  0.00  0.00            
ATOM   1940  C4A DPPCX 162     380.800 273.300  51.500  0.00  0.00            
ATOM   1941  C1B DPPCX 162     387.000 274.400  39.300  0.00  0.00            
ATOM   1942  C2B DPPCX 162     385.000 275.000  42.500  0.00  0.00            
ATOM   1943  C3B DPPCX 162     385.100 275.900  46.200  0.00  0.00            
ATOM   1944  C4B DPPCX 162     385.600 274.100  49.700  0.00  0.00            
ATOM   1945  NC3 DPPCX 163     392.400 248.500  35.600  0.00  0.00            
ATOM   1946  PO4 DPPCX 163     395.700 246.400  36.300  0.00  0.00            
ATOM   1947  GL1 DPPCX 163     395.000 245.600  40.000  0.00  0.00            
ATOM   1948  GL2 DPPCX 163     397.200 244.300  42.300  0.00  0.00            
ATOM   1949  C1A DPPCX 163     392.800 245.700  43.400  0.00  0.00            
ATOM   1950  C2A DPPCX 163     392.800 246.600  47.200  0.00  0.00            
ATOM   1951  C3A DPPCX 163     393.800 247.500  50.800  0.00  0.00            
ATOM   1952  C4A DPPCX 163     394.500 248.000  54.700  0.00  0.00            
ATOM   1953  C1B DPPCX 163     397.600 244.200  47.200  0.00  0.00            
ATOM   1954  C2B DPPCX 163     398.700 245.400  51.200  0.00  0.00            
ATOM   1955  C3B DPPCX 163     398.200 244.300  56.000  0.00  0.00            
ATOM   1956  C4B DPPCX 163     395.000 244.100  58.200  0.00  0.00            
ATOM   1957  NC3 DPPCX 164     363.300 212.500  29.200  0.00  0.00            
ATOM   1958  PO4 DPPCX 164     365.200 217.100  28.400  0.00  0.00            
ATOM   1959  GL1 DPPCX 164     365.700 217.500  33.100  0.00  0.00            
ATOM   1960  GL2 DPPCX 164     364.500 214.100  34.300  0.00  0.00            
ATOM   1961  C1A DPPCX 164     368.000 217.800  37.000  0.00  0.00            
ATOM   1962  C2A DPPCX 164     368.500 218.600  41.400  0.00  0.00            
ATOM   1963  C3A DPPCX 164     368.500 218.200  45.500  0.00  0.00            
ATOM   1964  C4A DPPCX 164     367.200 218.100  49.900  0.00  0.00            
ATOM   1965  C1B DPPCX 164     364.100 215.700  38.300  0.00  0.00            
ATOM   1966  C2B DPPCX 164     364.700 215.800  42.500  0.00  0.00            
ATOM   1967  C3B DPPCX 164     363.800 216.600  46.400  0.00  0.00            
ATOM   1968  C4B DPPCX 164     362.000 215.200  50.100  0.00  0.00            
ATOM   1969  NC3 DPPCX 165     381.400 249.800  77.000  0.00  0.00            
ATOM   1970  PO4 DPPCX 165     379.700 246.600  77.800  0.00  0.00            
ATOM   1971  GL1 DPPCX 165     380.700 244.800  74.100  0.00  0.00            
ATOM   1972  GL2 DPPCX 165     379.400 241.600  74.200  0.00  0.00            
ATOM   1973  C1A DPPCX 165     383.600 245.800  70.600  0.00  0.00            
ATOM   1974  C2A DPPCX 165     385.000 245.600  66.200  0.00  0.00            
ATOM   1975  C3A DPPCX 165     385.000 246.700  61.800  0.00  0.00            
ATOM   1976  C4A DPPCX 165     383.300 246.000  57.300  0.00  0.00            
ATOM   1977  C1B DPPCX 165     381.200 241.200  69.600  0.00  0.00            
ATOM   1978  C2B DPPCX 165     381.800 242.100  64.700  0.00  0.00            
ATOM   1979  C3B DPPCX 165     381.500 242.400  60.900  0.00  0.00            
ATOM   1980  C4B DPPCX 165     380.400 242.300  56.000  0.00  0.00            
ATOM   1981  NC3 DPPCX 166     389.900 259.100  30.300  0.00  0.00            
ATOM   1982  PO4 DPPCX 166     391.400 258.500  35.000  0.00  0.00            
ATOM   1983  GL1 DPPCX 166     389.300 260.900  38.200  0.00  0.00            
ATOM   1984  GL2 DPPCX 166     391.400 259.500  40.800  0.00  0.00            
ATOM   1985  C1A DPPCX 166     387.400 262.300  41.600  0.00  0.00            
ATOM   1986  C2A DPPCX 166     385.000 263.400  44.600  0.00  0.00            
ATOM   1987  C3A DPPCX 166     385.400 263.900  48.300  0.00  0.00            
ATOM   1988  C4A DPPCX 166     386.800 262.400  52.700  0.00  0.00            
ATOM   1989  C1B DPPCX 166     390.600 260.400  44.500  0.00  0.00            
ATOM   1990  C2B DPPCX 166     390.600 261.100  49.400  0.00  0.00            
ATOM   1991  C3B DPPCX 166     391.900 262.700  53.100  0.00  0.00            
ATOM   1992  C4B DPPCX 166     392.600 267.000  53.800  0.00  0.00            
ATOM   1993  NC3 DPPCX 167     384.500 221.100  84.900  0.00  0.00            
ATOM   1994  PO4 DPPCX 167     388.100 222.900  82.900  0.00  0.00            
ATOM   1995  GL1 DPPCX 167     386.900 223.000  79.100  0.00  0.00            
ATOM   1996  GL2 DPPCX 167     388.900 225.100  78.000  0.00  0.00            
ATOM   1997  C1A DPPCX 167     386.400 222.700  74.700  0.00  0.00            
ATOM   1998  C2A DPPCX 167     386.400 221.800  71.000  0.00  0.00            
ATOM   1999  C3A DPPCX 167     385.700 222.200  67.500  0.00  0.00            
ATOM   2000  C4A DPPCX 167     386.300 222.100  62.800  0.00  0.00            
ATOM   2001  C1B DPPCX 167     388.800 227.600  74.000  0.00  0.00            
ATOM   2002  C2B DPPCX 167     389.300 226.300  70.500  0.00  0.00            
ATOM   2003  C3B DPPCX 167     388.200 225.900  66.800  0.00  0.00            
ATOM   2004  C4B DPPCX 167     389.000 226.300  62.400  0.00  0.00            
ATOM   2005  NC3 DPPCX 168     260.900 237.700  28.600  0.00  0.00            
ATOM   2006  PO4 DPPCX 168     265.200 238.000  27.000  0.00  0.00            
ATOM   2007  GL1 DPPCX 168     264.700 241.200  30.500  0.00  0.00            
ATOM   2008  GL2 DPPCX 168     263.100 239.700  33.700  0.00  0.00            
ATOM   2009  C1A DPPCX 168     265.800 244.000  34.400  0.00  0.00            
ATOM   2010  C2A DPPCX 168     266.300 244.800  38.800  0.00  0.00            
ATOM   2011  C3A DPPCX 168     267.200 245.100  43.200  0.00  0.00            
ATOM   2012  C4A DPPCX 168     265.200 246.300  47.600  0.00  0.00            
ATOM   2013  C1B DPPCX 168     264.500 237.600  36.500  0.00  0.00            
ATOM   2014  C2B DPPCX 168     264.200 238.700  39.100  0.00  0.00            
ATOM   2015  C3B DPPCX 168     264.800 238.700  42.900  0.00  0.00            
ATOM   2016  C4B DPPCX 168     264.900 241.100  45.700  0.00  0.00            
ATOM   2017  NC3 DPPCX 169     296.500 226.800  26.300  0.00  0.00            
ATOM   2018  PO4 DPPCX 169     292.400 229.300  25.600  0.00  0.00            
ATOM   2019  GL1 DPPCX 169     292.600 229.800  30.200  0.00  0.00            
ATOM   2020  GL2 DPPCX 169     291.100 232.200  31.700  0.00  0.00            
ATOM   2021  C1A DPPCX 169     295.200 229.700  33.400  0.00  0.00            
ATOM   2022  C2A DPPCX 169     296.800 228.700  37.000  0.00  0.00            
ATOM   2023  C3A DPPCX 169     296.500 229.400  41.600  0.00  0.00            
ATOM   2024  C4A DPPCX 169     297.100 230.600  44.900  0.00  0.00            
ATOM   2025  C1B DPPCX 169     288.600 232.100  35.100  0.00  0.00            
ATOM   2026  C2B DPPCX 169     287.400 232.900  38.900  0.00  0.00            
ATOM   2027  C3B DPPCX 169     288.500 233.500  42.700  0.00  0.00            
ATOM   2028  C4B DPPCX 169     288.800 233.000  46.800  0.00  0.00            
ATOM   2029  NC3 DPPCX 170     308.100 236.800  25.200  0.00  0.00            
ATOM   2030  PO4 DPPCX 170     311.500 233.400  25.300  0.00  0.00            
ATOM   2031  GL1 DPPCX 170     312.800 233.700  28.900  0.00  0.00            
ATOM   2032  GL2 DPPCX 170     313.000 236.300  30.700  0.00  0.00            
ATOM   2033  C1A DPPCX 170     312.900 231.500  32.600  0.00  0.00            
ATOM   2034  C2A DPPCX 170     312.200 232.100  36.600  0.00  0.00            
ATOM   2035  C3A DPPCX 170     311.400 231.200  41.000  0.00  0.00            
ATOM   2036  C4A DPPCX 170     311.000 231.700  45.300  0.00  0.00            
ATOM   2037  C1B DPPCX 170     312.800 236.400  33.800  0.00  0.00            
ATOM   2038  C2B DPPCX 170     312.400 236.900  38.100  0.00  0.00            
ATOM   2039  C3B DPPCX 170     311.600 236.300  41.500  0.00  0.00            
ATOM   2040  C4B DPPCX 170     312.200 236.300  46.100  0.00  0.00            
ATOM   2041  NC3 DPPCX 171     379.300 254.400  78.000  0.00  0.00            
ATOM   2042  PO4 DPPCX 171     375.700 251.500  77.800  0.00  0.00            
ATOM   2043  GL1 DPPCX 171     376.800 248.600  74.200  0.00  0.00            
ATOM   2044  GL2 DPPCX 171     375.100 245.400  74.000  0.00  0.00            
ATOM   2045  C1A DPPCX 171     378.900 247.900  70.800  0.00  0.00            
ATOM   2046  C2A DPPCX 171     378.300 245.900  67.400  0.00  0.00            
ATOM   2047  C3A DPPCX 171     379.200 245.900  63.100  0.00  0.00            
ATOM   2048  C4A DPPCX 171     378.800 246.300  59.900  0.00  0.00            
ATOM   2049  C1B DPPCX 171     374.200 245.900  70.100  0.00  0.00            
ATOM   2050  C2B DPPCX 171     373.400 246.300  66.500  0.00  0.00            
ATOM   2051  C3B DPPCX 171     373.500 246.500  61.300  0.00  0.00            
ATOM   2052  C4B DPPCX 171     375.200 245.700  56.800  0.00  0.00            
ATOM   2053  NC3 DPPCX 172     422.500 258.900  38.000  0.00  0.00            
ATOM   2054  PO4 DPPCX 172     421.500 263.000  38.900  0.00  0.00            
ATOM   2055  GL1 DPPCX 172     420.300 262.500  42.000  0.00  0.00            
ATOM   2056  GL2 DPPCX 172     423.300 264.700  44.000  0.00  0.00            
ATOM   2057  C1A DPPCX 172     418.500 264.000  46.200  0.00  0.00            
ATOM   2058  C2A DPPCX 172     418.800 264.100  50.500  0.00  0.00            
ATOM   2059  C3A DPPCX 172     417.300 264.700  54.200  0.00  0.00            
ATOM   2060  C4A DPPCX 172     413.200 266.200  56.100  0.00  0.00            
ATOM   2061  C1B DPPCX 172     423.000 266.600  47.900  0.00  0.00            
ATOM   2062  C2B DPPCX 172     422.800 266.500  52.400  0.00  0.00            
ATOM   2063  C3B DPPCX 172     422.500 267.200  56.100  0.00  0.00            
ATOM   2064  C4B DPPCX 172     418.300 266.300  59.000  0.00  0.00            
ATOM   2065  NC3 DPPCX 173     414.800 258.600  88.000  0.00  0.00            
ATOM   2066  PO4 DPPCX 173     416.500 259.100  83.600  0.00  0.00            
ATOM   2067  GL1 DPPCX 173     416.300 257.900  79.700  0.00  0.00            
ATOM   2068  GL2 DPPCX 173     413.600 259.700  77.600  0.00  0.00            
ATOM   2069  C1A DPPCX 173     418.300 257.300  76.400  0.00  0.00            
ATOM   2070  C2A DPPCX 173     418.500 257.200  71.600  0.00  0.00            
ATOM   2071  C3A DPPCX 173     420.000 256.300  67.400  0.00  0.00            
ATOM   2072  C4A DPPCX 173     423.100 256.400  63.700  0.00  0.00            
ATOM   2073  C1B DPPCX 173     413.800 258.700  73.000  0.00  0.00            
ATOM   2074  C2B DPPCX 173     414.700 257.700  68.100  0.00  0.00            
ATOM   2075  C3B DPPCX 173     416.000 259.200  64.500  0.00  0.00            
ATOM   2076  C4B DPPCX 173     418.500 259.500  62.300  0.00  0.00            
ATOM   2077  NC3 DPPCX 174     237.000 120.200  31.900  0.00  0.00            
ATOM   2078  PO4 DPPCX 174     236.300 115.400  33.900  0.00  0.00            
ATOM   2079  GL1 DPPCX 174     241.400 115.700  34.600  0.00  0.00            
ATOM   2080  GL2 DPPCX 174     243.500 113.700  34.700  0.00  0.00            
ATOM   2081  C1A DPPCX 174     243.900 117.800  37.500  0.00  0.00            
ATOM   2082  C2A DPPCX 174     246.200 117.400  40.800  0.00  0.00            
ATOM   2083  C3A DPPCX 174     246.200 119.500  44.600  0.00  0.00            
ATOM   2084  C4A DPPCX 174     248.800 117.600  47.500  0.00  0.00            
ATOM   2085  C1B DPPCX 174     242.500 113.300  39.200  0.00  0.00            
ATOM   2086  C2B DPPCX 174     244.100 113.200  43.800  0.00  0.00            
ATOM   2087  C3B DPPCX 174     246.200 112.800  46.100  0.00  0.00            
ATOM   2088  C4B DPPCX 174     245.900 110.200  49.500  0.00  0.00            
ATOM   2089  NC3 DPPCX 175     355.300  12.800  77.400  0.00  0.00            
ATOM   2090  PO4 DPPCX 175     352.000   9.400  78.200  0.00  0.00            
ATOM   2091  GL1 DPPCX 175     349.800  11.100  74.900  0.00  0.00            
ATOM   2092  GL2 DPPCX 175     348.300   9.000  72.800  0.00  0.00            
ATOM   2093  C1A DPPCX 175     351.500  14.900  72.600  0.00  0.00            
ATOM   2094  C2A DPPCX 175     350.500  16.600  68.800  0.00  0.00            
ATOM   2095  C3A DPPCX 175     349.700  16.900  64.200  0.00  0.00            
ATOM   2096  C4A DPPCX 175     350.900  17.100  59.900  0.00  0.00            
ATOM   2097  C1B DPPCX 175     347.700  10.400  68.900  0.00  0.00            
ATOM   2098  C2B DPPCX 175     347.900  12.200  64.700  0.00  0.00            
ATOM   2099  C3B DPPCX 175     347.900  12.500  61.200  0.00  0.00            
ATOM   2100  C4B DPPCX 175     347.400  13.200  57.600  0.00  0.00            
ATOM   2101  NC3 DPPCX 176     390.600 249.300  80.900  0.00  0.00            
ATOM   2102  PO4 DPPCX 176     388.300 245.900  81.400  0.00  0.00            
ATOM   2103  GL1 DPPCX 176     388.600 246.500  77.100  0.00  0.00            
ATOM   2104  GL2 DPPCX 176     385.700 246.100  76.000  0.00  0.00            
ATOM   2105  C1A DPPCX 176     392.500 246.100  74.500  0.00  0.00            
ATOM   2106  C2A DPPCX 176     393.900 244.800  70.500  0.00  0.00            
ATOM   2107  C3A DPPCX 176     395.600 245.800  66.200  0.00  0.00            
ATOM   2108  C4A DPPCX 176     394.600 246.900  62.200  0.00  0.00            
ATOM   2109  C1B DPPCX 176     388.400 245.200  72.100  0.00  0.00            
ATOM   2110  C2B DPPCX 176     389.300 245.500  68.000  0.00  0.00            
ATOM   2111  C3B DPPCX 176     389.700 245.500  63.600  0.00  0.00            
ATOM   2112  C4B DPPCX 176     389.100 246.300  58.600  0.00  0.00            
ATOM   2113  NC3 DPPCX 177     358.200 247.300  33.000  0.00  0.00            
ATOM   2114  PO4 DPPCX 177     355.200 248.300  30.200  0.00  0.00            
ATOM   2115  GL1 DPPCX 177     351.900 246.800  34.100  0.00  0.00            
ATOM   2116  GL2 DPPCX 177     350.100 248.400  36.900  0.00  0.00            
ATOM   2117  C1A DPPCX 177     351.000 243.300  36.700  0.00  0.00            
ATOM   2118  C2A DPPCX 177     350.200 240.400  40.800  0.00  0.00            
ATOM   2119  C3A DPPCX 177     351.000 241.000  44.600  0.00  0.00            
ATOM   2120  C4A DPPCX 177     350.600 238.300  47.600  0.00  0.00            
ATOM   2121  C1B DPPCX 177     350.700 246.700  41.300  0.00  0.00            
ATOM   2122  C2B DPPCX 177     350.900 246.200  45.100  0.00  0.00            
ATOM   2123  C3B DPPCX 177     351.000 243.600  49.000  0.00  0.00            
ATOM   2124  C4B DPPCX 177     353.400 245.200  52.800  0.00  0.00            
ATOM   2125  NC3 DPPCX 178     332.200 224.500  26.100  0.00  0.00            
ATOM   2126  PO4 DPPCX 178     335.700 224.300  29.000  0.00  0.00            
ATOM   2127  GL1 DPPCX 178     335.900 226.900  33.500  0.00  0.00            
ATOM   2128  GL2 DPPCX 178     337.700 226.500  34.800  0.00  0.00            
ATOM   2129  C1A DPPCX 178     333.400 229.200  36.200  0.00  0.00            
ATOM   2130  C2A DPPCX 178     331.400 230.500  38.300  0.00  0.00            
ATOM   2131  C3A DPPCX 178     330.900 231.400  42.000  0.00  0.00            
ATOM   2132  C4A DPPCX 178     330.900 230.800  46.300  0.00  0.00            
ATOM   2133  C1B DPPCX 178     337.100 226.900  38.600  0.00  0.00            
ATOM   2134  C2B DPPCX 178     336.600 227.300  43.200  0.00  0.00            
ATOM   2135  C3B DPPCX 178     334.600 227.500  47.600  0.00  0.00            
ATOM   2136  C4B DPPCX 178     335.100 228.000  52.300  0.00  0.00            
ATOM   2137  NC3 DPPCX 179     378.000 240.700  32.500  0.00  0.00            
ATOM   2138  PO4 DPPCX 179     380.700 238.200  31.900  0.00  0.00            
ATOM   2139  GL1 DPPCX 179     379.700 238.000  35.800  0.00  0.00            
ATOM   2140  GL2 DPPCX 179     379.900 234.800  37.000  0.00  0.00            
ATOM   2141  C1A DPPCX 179     380.200 238.700  40.700  0.00  0.00            
ATOM   2142  C2A DPPCX 179     380.600 238.700  45.500  0.00  0.00            
ATOM   2143  C3A DPPCX 179     380.500 238.100  49.600  0.00  0.00            
ATOM   2144  C4A DPPCX 179     380.100 236.900  53.200  0.00  0.00            
ATOM   2145  C1B DPPCX 179     380.100 232.900  41.000  0.00  0.00            
ATOM   2146  C2B DPPCX 179     379.700 233.400  45.400  0.00  0.00            
ATOM   2147  C3B DPPCX 179     379.100 232.200  49.600  0.00  0.00            
ATOM   2148  C4B DPPCX 179     379.000 232.000  54.500  0.00  0.00            
ATOM   2149  NC3 DPPCX 180     330.000 241.300  75.300  0.00  0.00            
ATOM   2150  PO4 DPPCX 180     329.200 237.200  73.700  0.00  0.00            
ATOM   2151  GL1 DPPCX 180     331.800 238.900  70.500  0.00  0.00            
ATOM   2152  GL2 DPPCX 180     335.200 237.500  69.600  0.00  0.00            
ATOM   2153  C1A DPPCX 180     331.100 239.800  66.700  0.00  0.00            
ATOM   2154  C2A DPPCX 180     329.700 239.300  62.600  0.00  0.00            
ATOM   2155  C3A DPPCX 180     329.700 239.300  58.000  0.00  0.00            
ATOM   2156  C4A DPPCX 180     328.500 240.300  53.500  0.00  0.00            
ATOM   2157  C1B DPPCX 180     334.900 237.700  64.800  0.00  0.00            
ATOM   2158  C2B DPPCX 180     334.700 238.600  60.100  0.00  0.00            
ATOM   2159  C3B DPPCX 180     334.300 238.500  55.900  0.00  0.00            
ATOM   2160  C4B DPPCX 180     334.400 238.200  52.100  0.00  0.00            
ATOM   2161  NC3 DPPCX 181     373.500 238.400  78.900  0.00  0.00            
ATOM   2162  PO4 DPPCX 181     371.200 235.200  77.200  0.00  0.00            
ATOM   2163  GL1 DPPCX 181     372.600 237.100  74.000  0.00  0.00            
ATOM   2164  GL2 DPPCX 181     374.200 240.300  74.300  0.00  0.00            
ATOM   2165  C1A DPPCX 181     373.300 237.300  69.000  0.00  0.00            
ATOM   2166  C2A DPPCX 181     373.700 236.200  65.300  0.00  0.00            
ATOM   2167  C3A DPPCX 181     373.300 237.800  61.500  0.00  0.00            
ATOM   2168  C4A DPPCX 181     372.100 236.700  57.200  0.00  0.00            
ATOM   2169  C1B DPPCX 181     376.500 241.500  70.000  0.00  0.00            
ATOM   2170  C2B DPPCX 181     376.700 241.500  65.600  0.00  0.00            
ATOM   2171  C3B DPPCX 181     375.800 242.100  61.100  0.00  0.00            
ATOM   2172  C4B DPPCX 181     375.100 240.800  56.700  0.00  0.00            
ATOM   2173  NC3 DPPCX 182     390.600 240.300  30.500  0.00  0.00            
ATOM   2174  PO4 DPPCX 182     387.600 241.100  33.400  0.00  0.00            
ATOM   2175  GL1 DPPCX 182     385.600 241.700  38.100  0.00  0.00            
ATOM   2176  GL2 DPPCX 182     387.600 243.100  39.600  0.00  0.00            
ATOM   2177  C1A DPPCX 182     384.500 240.800  43.100  0.00  0.00            
ATOM   2178  C2A DPPCX 182     384.800 241.000  47.200  0.00  0.00            
ATOM   2179  C3A DPPCX 182     383.800 242.100  51.200  0.00  0.00            
ATOM   2180  C4A DPPCX 182     385.100 242.000  55.000  0.00  0.00            
ATOM   2181  C1B DPPCX 182     388.500 243.600  44.300  0.00  0.00            
ATOM   2182  C2B DPPCX 182     388.400 243.400  49.000  0.00  0.00            
ATOM   2183  C3B DPPCX 182     389.700 244.900  52.300  0.00  0.00            
ATOM   2184  C4B DPPCX 182     390.000 242.300  55.800  0.00  0.00            
ATOM   2185  NC3 DPPCX 183     335.500 228.300  77.400  0.00  0.00            
ATOM   2186  PO4 DPPCX 183     334.300 224.100  76.200  0.00  0.00            
ATOM   2187  GL1 DPPCX 183     334.900 223.200  72.700  0.00  0.00            
ATOM   2188  GL2 DPPCX 183     338.500 220.500  72.500  0.00  0.00            
ATOM   2189  C1A DPPCX 183     335.900 225.100  68.300  0.00  0.00            
ATOM   2190  C2A DPPCX 183     337.000 224.100  63.800  0.00  0.00            
ATOM   2191  C3A DPPCX 183     337.800 224.100  59.900  0.00  0.00            
ATOM   2192  C4A DPPCX 183     337.700 224.100  55.800  0.00  0.00            
ATOM   2193  C1B DPPCX 183     339.300 220.800  67.700  0.00  0.00            
ATOM   2194  C2B DPPCX 183     338.700 219.800  63.500  0.00  0.00            
ATOM   2195  C3B DPPCX 183     339.100 218.700  59.600  0.00  0.00            
ATOM   2196  C4B DPPCX 183     339.800 217.500  54.600  0.00  0.00            
ATOM   2197  NC3 DPPCX 184     320.700 213.300  73.900  0.00  0.00            
ATOM   2198  PO4 DPPCX 184     317.700 217.100  73.600  0.00  0.00            
ATOM   2199  GL1 DPPCX 184     316.500 215.600  70.200  0.00  0.00            
ATOM   2200  GL2 DPPCX 184     317.100 213.600  69.100  0.00  0.00            
ATOM   2201  C1A DPPCX 184     315.500 217.000  65.600  0.00  0.00            
ATOM   2202  C2A DPPCX 184     314.000 216.300  63.000  0.00  0.00            
ATOM   2203  C3A DPPCX 184     314.100 218.000  58.500  0.00  0.00            
ATOM   2204  C4A DPPCX 184     314.700 216.300  54.900  0.00  0.00            
ATOM   2205  C1B DPPCX 184     317.500 212.400  65.200  0.00  0.00            
ATOM   2206  C2B DPPCX 184     317.300 211.400  60.900  0.00  0.00            
ATOM   2207  C3B DPPCX 184     316.000 212.000  56.600  0.00  0.00            
ATOM   2208  C4B DPPCX 184     319.100 212.600  53.500  0.00  0.00            
ATOM   2209  NC3 DPPCX 185     318.500 235.200  72.100  0.00  0.00            
ATOM   2210  PO4 DPPCX 185     313.400 235.700  71.500  0.00  0.00            
ATOM   2211  GL1 DPPCX 185     315.900 237.100  68.700  0.00  0.00            
ATOM   2212  GL2 DPPCX 185     317.800 234.800  67.300  0.00  0.00            
ATOM   2213  C1A DPPCX 185     317.900 240.000  65.300  0.00  0.00            
ATOM   2214  C2A DPPCX 185     318.300 240.200  62.000  0.00  0.00            
ATOM   2215  C3A DPPCX 185     317.600 240.700  57.500  0.00  0.00            
ATOM   2216  C4A DPPCX 185     317.200 240.400  53.500  0.00  0.00            
ATOM   2217  C1B DPPCX 185     320.200 235.700  63.800  0.00  0.00            
ATOM   2218  C2B DPPCX 185     321.900 235.200  60.900  0.00  0.00            
ATOM   2219  C3B DPPCX 185     320.600 235.900  56.800  0.00  0.00            
ATOM   2220  C4B DPPCX 185     319.700 235.600  53.700  0.00  0.00            
ATOM   2221  NC3 DPPCX 186     368.300 241.200  33.300  0.00  0.00            
ATOM   2222  PO4 DPPCX 186     363.300 240.200  33.000  0.00  0.00            
ATOM   2223  GL1 DPPCX 186     364.700 240.200  36.800  0.00  0.00            
ATOM   2224  GL2 DPPCX 186     365.400 243.300  38.700  0.00  0.00            
ATOM   2225  C1A DPPCX 186     365.500 237.200  40.500  0.00  0.00            
ATOM   2226  C2A DPPCX 186     366.300 236.900  45.200  0.00  0.00            
ATOM   2227  C3A DPPCX 186     364.700 236.000  49.600  0.00  0.00            
ATOM   2228  C4A DPPCX 186     363.900 233.400  52.200  0.00  0.00            
ATOM   2229  C1B DPPCX 186     365.000 241.900  42.900  0.00  0.00            
ATOM   2230  C2B DPPCX 186     365.600 241.300  47.700  0.00  0.00            
ATOM   2231  C3B DPPCX 186     366.800 241.100  51.700  0.00  0.00            
ATOM   2232  C4B DPPCX 186     369.000 242.900  55.200  0.00  0.00            
ATOM   2233  NC3 DPPCX 187     345.800 238.500  26.400  0.00  0.00            
ATOM   2234  PO4 DPPCX 187     347.400 234.500  27.900  0.00  0.00            
ATOM   2235  GL1 DPPCX 187     345.700 232.400  31.300  0.00  0.00            
ATOM   2236  GL2 DPPCX 187     347.900 231.200  33.800  0.00  0.00            
ATOM   2237  C1A DPPCX 187     343.900 234.000  35.100  0.00  0.00            
ATOM   2238  C2A DPPCX 187     343.000 235.200  38.600  0.00  0.00            
ATOM   2239  C3A DPPCX 187     341.400 235.400  42.400  0.00  0.00            
ATOM   2240  C4A DPPCX 187     341.400 234.200  45.900  0.00  0.00            
ATOM   2241  C1B DPPCX 187     347.100 231.500  37.800  0.00  0.00            
ATOM   2242  C2B DPPCX 187     346.500 231.800  42.600  0.00  0.00            
ATOM   2243  C3B DPPCX 187     344.700 230.700  46.700  0.00  0.00            
ATOM   2244  C4B DPPCX 187     345.400 230.900  52.300  0.00  0.00            
ATOM   2245  NC3 DPPCX 188     324.200 247.800  71.800  0.00  0.00            
ATOM   2246  PO4 DPPCX 188     328.100 249.100  71.400  0.00  0.00            
ATOM   2247  GL1 DPPCX 188     328.400 247.500  67.800  0.00  0.00            
ATOM   2248  GL2 DPPCX 188     330.200 244.700  67.400  0.00  0.00            
ATOM   2249  C1A DPPCX 188     328.900 248.800  64.800  0.00  0.00            
ATOM   2250  C2A DPPCX 188     329.200 248.300  60.900  0.00  0.00            
ATOM   2251  C3A DPPCX 188     329.400 248.300  57.200  0.00  0.00            
ATOM   2252  C4A DPPCX 188     327.300 249.800  54.900  0.00  0.00            
ATOM   2253  C1B DPPCX 188     330.800 244.100  63.600  0.00  0.00            
ATOM   2254  C2B DPPCX 188     331.600 243.300  59.700  0.00  0.00            
ATOM   2255  C3B DPPCX 188     331.900 244.300  55.800  0.00  0.00            
ATOM   2256  C4B DPPCX 188     332.300 243.200  50.900  0.00  0.00            
ATOM   2257  NC3 DPPCX 189     292.800 252.400  73.500  0.00  0.00            
ATOM   2258  PO4 DPPCX 189     293.200 256.900  73.700  0.00  0.00            
ATOM   2259  GL1 DPPCX 189     293.200 254.900  69.100  0.00  0.00            
ATOM   2260  GL2 DPPCX 189     289.900 254.500  67.000  0.00  0.00            
ATOM   2261  C1A DPPCX 189     294.100 254.800  64.200  0.00  0.00            
ATOM   2262  C2A DPPCX 189     294.000 254.000  59.800  0.00  0.00            
ATOM   2263  C3A DPPCX 189     294.000 254.800  55.300  0.00  0.00            
ATOM   2264  C4A DPPCX 189     293.800 254.600  51.900  0.00  0.00            
ATOM   2265  C1B DPPCX 189     289.300 255.000  62.200  0.00  0.00            
ATOM   2266  C2B DPPCX 189     289.000 255.200  57.600  0.00  0.00            
ATOM   2267  C3B DPPCX 189     289.000 254.800  53.400  0.00  0.00            
ATOM   2268  C4B DPPCX 189     285.100 256.000  49.200  0.00  0.00            
ATOM   2269  NC3 DPPCX 190     318.100 223.900  25.700  0.00  0.00            
ATOM   2270  PO4 DPPCX 190     315.100 226.800  28.000  0.00  0.00            
ATOM   2271  GL1 DPPCX 190     313.700 225.200  31.700  0.00  0.00            
ATOM   2272  GL2 DPPCX 190     312.400 222.700  31.400  0.00  0.00            
ATOM   2273  C1A DPPCX 190     311.500 227.300  34.600  0.00  0.00            
ATOM   2274  C2A DPPCX 190     311.500 226.400  38.500  0.00  0.00            
ATOM   2275  C3A DPPCX 190     310.400 226.600  43.400  0.00  0.00            
ATOM   2276  C4A DPPCX 190     311.000 226.300  47.200  0.00  0.00            
ATOM   2277  C1B DPPCX 190     311.600 222.400  35.600  0.00  0.00            
ATOM   2278  C2B DPPCX 190     310.900 222.100  39.900  0.00  0.00            
ATOM   2279  C3B DPPCX 190     311.100 221.400  43.100  0.00  0.00            
ATOM   2280  C4B DPPCX 190     312.700 221.900  47.900  0.00  0.00            
ATOM   2281  NC3 DPPCX 191     352.600 217.200  32.500  0.00  0.00            
ATOM   2282  PO4 DPPCX 191     349.600 220.100  32.000  0.00  0.00            
ATOM   2283  GL1 DPPCX 191     349.900 217.700  36.800  0.00  0.00            
ATOM   2284  GL2 DPPCX 191     352.600 215.300  37.000  0.00  0.00            
ATOM   2285  C1A DPPCX 191     349.600 217.200  40.100  0.00  0.00            
ATOM   2286  C2A DPPCX 191     349.800 217.200  44.700  0.00  0.00            
ATOM   2287  C3A DPPCX 191     349.300 217.700  49.500  0.00  0.00            
ATOM   2288  C4A DPPCX 191     346.100 217.300  53.300  0.00  0.00            
ATOM   2289  C1B DPPCX 191     355.200 214.800  40.600  0.00  0.00            
ATOM   2290  C2B DPPCX 191     355.100 215.000  44.400  0.00  0.00            
ATOM   2291  C3B DPPCX 191     353.800 215.200  48.000  0.00  0.00            
ATOM   2292  C4B DPPCX 191     354.000 217.100  50.800  0.00  0.00            
ATOM   2293  NC3 DPPCX 192     364.100 251.400  33.100  0.00  0.00            
ATOM   2294  PO4 DPPCX 192     367.800 249.500  34.100  0.00  0.00            
ATOM   2295  GL1 DPPCX 192     367.700 248.100  37.700  0.00  0.00            
ATOM   2296  GL2 DPPCX 192     364.800 249.000  39.000  0.00  0.00            
ATOM   2297  C1A DPPCX 192     369.600 245.300  40.800  0.00  0.00            
ATOM   2298  C2A DPPCX 192     368.900 244.400  45.200  0.00  0.00            
ATOM   2299  C3A DPPCX 192     370.400 244.200  48.500  0.00  0.00            
ATOM   2300  C4A DPPCX 192     372.900 244.000  52.100  0.00  0.00            
ATOM   2301  C1B DPPCX 192     365.300 247.500  43.900  0.00  0.00            
ATOM   2302  C2B DPPCX 192     366.100 247.400  48.200  0.00  0.00            
ATOM   2303  C3B DPPCX 192     367.300 247.700  51.600  0.00  0.00            
ATOM   2304  C4B DPPCX 192     366.400 247.300  55.000  0.00  0.00            
ATOM   2305  NC3 DPPCX 193     375.200 249.400  33.400  0.00  0.00            
ATOM   2306  PO4 DPPCX 193     378.100 245.800  33.300  0.00  0.00            
ATOM   2307  GL1 DPPCX 193     379.400 244.200  37.200  0.00  0.00            
ATOM   2308  GL2 DPPCX 193     382.600 246.600  37.200  0.00  0.00            
ATOM   2309  C1A DPPCX 193     379.600 243.500  41.000  0.00  0.00            
ATOM   2310  C2A DPPCX 193     380.100 244.000  44.500  0.00  0.00            
ATOM   2311  C3A DPPCX 193     379.900 244.100  48.200  0.00  0.00            
ATOM   2312  C4A DPPCX 193     379.900 245.500  52.500  0.00  0.00            
ATOM   2313  C1B DPPCX 193     384.700 246.100  41.800  0.00  0.00            
ATOM   2314  C2B DPPCX 193     384.700 245.600  46.300  0.00  0.00            
ATOM   2315  C3B DPPCX 193     384.200 246.800  50.700  0.00  0.00            
ATOM   2316  C4B DPPCX 193     386.400 248.000  53.900  0.00  0.00            
ATOM   2317  NC3 DPPCX 194     348.900 248.700  75.500  0.00  0.00            
ATOM   2318  PO4 DPPCX 194     344.800 249.200  74.400  0.00  0.00            
ATOM   2319  GL1 DPPCX 194     342.900 249.300  70.700  0.00  0.00            
ATOM   2320  GL2 DPPCX 194     344.000 251.900  70.000  0.00  0.00            
ATOM   2321  C1A DPPCX 194     344.700 247.300  67.300  0.00  0.00            
ATOM   2322  C2A DPPCX 194     345.700 247.600  63.400  0.00  0.00            
ATOM   2323  C3A DPPCX 194     346.500 247.700  59.400  0.00  0.00            
ATOM   2324  C4A DPPCX 194     345.000 249.300  55.200  0.00  0.00            
ATOM   2325  C1B DPPCX 194     342.600 251.500  66.400  0.00  0.00            
ATOM   2326  C2B DPPCX 194     343.300 251.600  61.800  0.00  0.00            
ATOM   2327  C3B DPPCX 194     343.700 253.900  57.500  0.00  0.00            
ATOM   2328  C4B DPPCX 194     343.500 253.600  53.000  0.00  0.00            
ATOM   2329  NC3 DPPCX 195     294.000 205.900  69.700  0.00  0.00            
ATOM   2330  PO4 DPPCX 195     297.800 206.400  68.500  0.00  0.00            
ATOM   2331  GL1 DPPCX 195     298.400 202.700  65.700  0.00  0.00            
ATOM   2332  GL2 DPPCX 195     297.200 199.300  65.300  0.00  0.00            
ATOM   2333  C1A DPPCX 195     297.000 202.100  61.400  0.00  0.00            
ATOM   2334  C2A DPPCX 195     297.200 201.800  56.300  0.00  0.00            
ATOM   2335  C3A DPPCX 195     297.200 202.700  52.200  0.00  0.00            
ATOM   2336  C4A DPPCX 195     297.800 206.200  49.900  0.00  0.00            
ATOM   2337  C1B DPPCX 195     299.200 197.000  61.300  0.00  0.00            
ATOM   2338  C2B DPPCX 195     299.200 196.500  56.500  0.00  0.00            
ATOM   2339  C3B DPPCX 195     300.300 196.800  52.300  0.00  0.00            
ATOM   2340  C4B DPPCX 195     302.300 196.000  48.400  0.00  0.00            
ATOM   2341  NC3 DPPCX 196     333.700 233.800  72.600  0.00  0.00            
ATOM   2342  PO4 DPPCX 196     337.200 232.100  73.900  0.00  0.00            
ATOM   2343  GL1 DPPCX 196     338.900 233.900  70.900  0.00  0.00            
ATOM   2344  GL2 DPPCX 196     342.000 235.200  70.600  0.00  0.00            
ATOM   2345  C1A DPPCX 196     337.200 233.700  66.800  0.00  0.00            
ATOM   2346  C2A DPPCX 196     337.900 234.200  62.600  0.00  0.00            
ATOM   2347  C3A DPPCX 196     337.500 234.000  58.900  0.00  0.00            
ATOM   2348  C4A DPPCX 196     336.300 233.000  54.100  0.00  0.00            
ATOM   2349  C1B DPPCX 196     342.900 234.300  66.400  0.00  0.00            
ATOM   2350  C2B DPPCX 196     342.900 234.400  61.600  0.00  0.00            
ATOM   2351  C3B DPPCX 196     342.900 232.500  58.100  0.00  0.00            
ATOM   2352  C4B DPPCX 196     340.900 233.200  54.700  0.00  0.00            
ATOM   2353  NC3 DPPCX 197     325.200 261.400  72.400  0.00  0.00            
ATOM   2354  PO4 DPPCX 197     326.700 257.700  72.300  0.00  0.00            
ATOM   2355  GL1 DPPCX 197     324.500 257.600  68.200  0.00  0.00            
ATOM   2356  GL2 DPPCX 197     326.600 261.200  67.700  0.00  0.00            
ATOM   2357  C1A DPPCX 197     324.900 257.700  64.200  0.00  0.00            
ATOM   2358  C2A DPPCX 197     325.000 258.400  59.600  0.00  0.00            
ATOM   2359  C3A DPPCX 197     323.500 258.200  57.300  0.00  0.00            
ATOM   2360  C4A DPPCX 197     322.900 259.100  52.800  0.00  0.00            
ATOM   2361  C1B DPPCX 197     328.300 262.100  63.800  0.00  0.00            
ATOM   2362  C2B DPPCX 197     329.400 263.100  59.800  0.00  0.00            
ATOM   2363  C3B DPPCX 197     327.400 263.600  56.700  0.00  0.00            
ATOM   2364  C4B DPPCX 197     327.700 264.000  52.000  0.00  0.00            
ATOM   2365  NC3 DPPCX 198     353.000 234.000  28.800  0.00  0.00            
ATOM   2366  PO4 DPPCX 198     350.600 235.500  31.100  0.00  0.00            
ATOM   2367  GL1 DPPCX 198     351.700 233.700  34.900  0.00  0.00            
ATOM   2368  GL2 DPPCX 198     352.200 237.300  36.000  0.00  0.00            
ATOM   2369  C1A DPPCX 198     352.400 230.400  37.900  0.00  0.00            
ATOM   2370  C2A DPPCX 198     350.900 229.300  42.000  0.00  0.00            
ATOM   2371  C3A DPPCX 198     350.100 228.800  45.600  0.00  0.00            
ATOM   2372  C4A DPPCX 198     347.900 227.400  49.100  0.00  0.00            
ATOM   2373  C1B DPPCX 198     350.800 234.900  40.100  0.00  0.00            
ATOM   2374  C2B DPPCX 198     350.800 233.600  44.700  0.00  0.00            
ATOM   2375  C3B DPPCX 198     349.200 233.000  49.300  0.00  0.00            
ATOM   2376  C4B DPPCX 198     349.900 231.500  53.800  0.00  0.00            
ATOM   2377  NC3 DPPCX 199     332.600 249.600  73.800  0.00  0.00            
ATOM   2378  PO4 DPPCX 199     335.700 247.900  73.000  0.00  0.00            
ATOM   2379  GL1 DPPCX 199     338.000 249.800  69.800  0.00  0.00            
ATOM   2380  GL2 DPPCX 199     338.700 247.500  68.000  0.00  0.00            
ATOM   2381  C1A DPPCX 199     337.500 252.500  67.700  0.00  0.00            
ATOM   2382  C2A DPPCX 199     339.000 252.500  63.000  0.00  0.00            
ATOM   2383  C3A DPPCX 199     339.100 252.100  59.100  0.00  0.00            
ATOM   2384  C4A DPPCX 199     336.800 253.300  55.300  0.00  0.00            
ATOM   2385  C1B DPPCX 199     340.700 247.900  63.900  0.00  0.00            
ATOM   2386  C2B DPPCX 199     341.300 247.400  59.800  0.00  0.00            
ATOM   2387  C3B DPPCX 199     339.700 248.400  55.400  0.00  0.00            
ATOM   2388  C4B DPPCX 199     338.400 247.100  51.900  0.00  0.00            
ATOM   2389  NC3 DPPCX 200     301.300 222.400  70.400  0.00  0.00            
ATOM   2390  PO4 DPPCX 200     299.200 226.300  70.300  0.00  0.00            
ATOM   2391  GL1 DPPCX 200     297.600 223.400  67.000  0.00  0.00            
ATOM   2392  GL2 DPPCX 200     297.500 219.200  67.400  0.00  0.00            
ATOM   2393  C1A DPPCX 200     300.300 221.200  63.400  0.00  0.00            
ATOM   2394  C2A DPPCX 200     300.900 221.500  59.000  0.00  0.00            
ATOM   2395  C3A DPPCX 200     299.900 222.100  54.600  0.00  0.00            
ATOM   2396  C4A DPPCX 200     300.500 221.900  49.500  0.00  0.00            
ATOM   2397  C1B DPPCX 200     295.000 220.800  63.700  0.00  0.00            
ATOM   2398  C2B DPPCX 200     295.300 221.700  59.500  0.00  0.00            
ATOM   2399  C3B DPPCX 200     295.000 222.500  55.500  0.00  0.00            
ATOM   2400  C4B DPPCX 200     296.200 222.500  51.100  0.00  0.00            
ATOM   2401  NC3 DPPCX 201     386.100 228.800  34.800  0.00  0.00            
ATOM   2402  PO4 DPPCX 201     388.400 232.300  36.400  0.00  0.00            
ATOM   2403  GL1 DPPCX 201     386.200 231.800  40.300  0.00  0.00            
ATOM   2404  GL2 DPPCX 201     384.400 234.000  39.100  0.00  0.00            
ATOM   2405  C1A DPPCX 201     383.700 230.700  44.200  0.00  0.00            
ATOM   2406  C2A DPPCX 201     384.100 229.700  48.700  0.00  0.00            
ATOM   2407  C3A DPPCX 201     384.100 229.200  53.600  0.00  0.00            
ATOM   2408  C4A DPPCX 201     382.600 228.000  57.000  0.00  0.00            
ATOM   2409  C1B DPPCX 201     383.900 235.600  43.300  0.00  0.00            
ATOM   2410  C2B DPPCX 201     385.200 236.200  48.200  0.00  0.00            
ATOM   2411  C3B DPPCX 201     383.800 234.100  52.200  0.00  0.00            
ATOM   2412  C4B DPPCX 201     383.600 233.700  56.900  0.00  0.00            
ATOM   2413  NC3 DPPCX 202     348.100 231.300  74.100  0.00  0.00            
ATOM   2414  PO4 DPPCX 202     352.000 228.400  74.700  0.00  0.00            
ATOM   2415  GL1 DPPCX 202     354.400 229.400  71.100  0.00  0.00            
ATOM   2416  GL2 DPPCX 202     351.400 230.000  69.200  0.00  0.00            
ATOM   2417  C1A DPPCX 202     355.400 228.500  67.300  0.00  0.00            
ATOM   2418  C2A DPPCX 202     355.900 228.000  62.600  0.00  0.00            
ATOM   2419  C3A DPPCX 202     356.900 227.600  58.700  0.00  0.00            
ATOM   2420  C4A DPPCX 202     357.500 226.100  54.200  0.00  0.00            
ATOM   2421  C1B DPPCX 202     350.900 228.800  66.000  0.00  0.00            
ATOM   2422  C2B DPPCX 202     350.300 228.500  62.300  0.00  0.00            
ATOM   2423  C3B DPPCX 202     351.300 228.000  58.200  0.00  0.00            
ATOM   2424  C4B DPPCX 202     352.300 226.200  54.000  0.00  0.00            
ATOM   2425  NC3 DPPCX 203     395.000 232.600  79.700  0.00  0.00            
ATOM   2426  PO4 DPPCX 203     396.600 229.000  80.900  0.00  0.00            
ATOM   2427  GL1 DPPCX 203     393.600 227.800  77.000  0.00  0.00            
ATOM   2428  GL2 DPPCX 203     392.800 230.300  75.700  0.00  0.00            
ATOM   2429  C1A DPPCX 203     394.600 226.000  73.300  0.00  0.00            
ATOM   2430  C2A DPPCX 203     394.000 225.600  68.900  0.00  0.00            
ATOM   2431  C3A DPPCX 203     392.900 226.100  64.400  0.00  0.00            
ATOM   2432  C4A DPPCX 203     394.800 228.800  62.000  0.00  0.00            
ATOM   2433  C1B DPPCX 203     391.300 230.900  70.900  0.00  0.00            
ATOM   2434  C2B DPPCX 203     391.100 230.500  67.600  0.00  0.00            
ATOM   2435  C3B DPPCX 203     391.800 232.100  64.000  0.00  0.00            
ATOM   2436  C4B DPPCX 203     393.100 232.800  59.800  0.00  0.00            
ATOM   2437  NC3 DPPCX 204     393.100 233.400  36.100  0.00  0.00            
ATOM   2438  PO4 DPPCX 204     392.900 237.100  34.100  0.00  0.00            
ATOM   2439  GL1 DPPCX 204     393.600 237.700  38.500  0.00  0.00            
ATOM   2440  GL2 DPPCX 204     395.500 236.400  40.100  0.00  0.00            
ATOM   2441  C1A DPPCX 204     393.500 241.100  41.600  0.00  0.00            
ATOM   2442  C2A DPPCX 204     392.800 241.400  45.700  0.00  0.00            
ATOM   2443  C3A DPPCX 204     393.300 242.500  50.000  0.00  0.00            
ATOM   2444  C4A DPPCX 204     394.200 243.000  53.600  0.00  0.00            
ATOM   2445  C1B DPPCX 204     393.500 235.300  43.300  0.00  0.00            
ATOM   2446  C2B DPPCX 204     393.600 235.500  47.800  0.00  0.00            
ATOM   2447  C3B DPPCX 204     393.400 236.700  51.600  0.00  0.00            
ATOM   2448  C4B DPPCX 204     392.100 237.700  55.500  0.00  0.00            
ATOM   2449  NC3 DPPCX 205     318.300 267.500  72.700  0.00  0.00            
ATOM   2450  PO4 DPPCX 205     321.500 264.200  72.900  0.00  0.00            
ATOM   2451  GL1 DPPCX 205     323.900 266.000  69.100  0.00  0.00            
ATOM   2452  GL2 DPPCX 205     321.400 269.300  68.400  0.00  0.00            
ATOM   2453  C1A DPPCX 205     325.500 266.900  64.700  0.00  0.00            
ATOM   2454  C2A DPPCX 205     326.700 267.000  61.300  0.00  0.00            
ATOM   2455  C3A DPPCX 205     325.100 268.200  58.600  0.00  0.00            
ATOM   2456  C4A DPPCX 205     326.200 267.800  55.000  0.00  0.00            
ATOM   2457  C1B DPPCX 205     323.200 271.900  64.500  0.00  0.00            
ATOM   2458  C2B DPPCX 205     323.300 272.500  60.300  0.00  0.00            
ATOM   2459  C3B DPPCX 205     322.700 273.200  55.900  0.00  0.00            
ATOM   2460  C4B DPPCX 205     321.800 272.600  52.600  0.00  0.00            
ATOM   2461  NC3 DPPCX 206     383.800 256.300  26.400  0.00  0.00            
ATOM   2462  PO4 DPPCX 206     385.000 257.300  31.300  0.00  0.00            
ATOM   2463  GL1 DPPCX 206     382.200 260.000  34.800  0.00  0.00            
ATOM   2464  GL2 DPPCX 206     379.400 260.400  36.400  0.00  0.00            
ATOM   2465  C1A DPPCX 206     383.700 262.100  38.000  0.00  0.00            
ATOM   2466  C2A DPPCX 206     381.900 260.300  41.700  0.00  0.00            
ATOM   2467  C3A DPPCX 206     381.500 260.000  46.800  0.00  0.00            
ATOM   2468  C4A DPPCX 206     382.200 261.300  51.200  0.00  0.00            
ATOM   2469  C1B DPPCX 206     376.700 258.400  39.100  0.00  0.00            
ATOM   2470  C2B DPPCX 206     376.600 257.700  42.700  0.00  0.00            
ATOM   2471  C3B DPPCX 206     376.000 258.700  46.400  0.00  0.00            
ATOM   2472  C4B DPPCX 206     376.600 260.400  49.900  0.00  0.00            
ATOM   2473  NC3 DPPCX 207     384.800 237.800  79.000  0.00  0.00            
ATOM   2474  PO4 DPPCX 207     388.200 238.000  81.600  0.00  0.00            
ATOM   2475  GL1 DPPCX 207     389.700 240.200  77.900  0.00  0.00            
ATOM   2476  GL2 DPPCX 207     387.400 241.400  77.100  0.00  0.00            
ATOM   2477  C1A DPPCX 207     391.000 240.800  73.400  0.00  0.00            
ATOM   2478  C2A DPPCX 207     391.000 240.700  69.700  0.00  0.00            
ATOM   2479  C3A DPPCX 207     391.500 241.400  65.700  0.00  0.00            
ATOM   2480  C4A DPPCX 207     392.000 239.400  61.200  0.00  0.00            
ATOM   2481  C1B DPPCX 207     384.800 241.900  73.400  0.00  0.00            
ATOM   2482  C2B DPPCX 207     386.100 241.300  69.300  0.00  0.00            
ATOM   2483  C3B DPPCX 207     386.500 241.100  64.900  0.00  0.00            
ATOM   2484  C4B DPPCX 207     386.900 242.300  60.700  0.00  0.00            
ATOM   2485  NC3 DPPCX 208     356.700 239.100  80.500  0.00  0.00            
ATOM   2486  PO4 DPPCX 208     357.200 237.500  76.000  0.00  0.00            
ATOM   2487  GL1 DPPCX 208     355.300 241.200  73.800  0.00  0.00            
ATOM   2488  GL2 DPPCX 208     359.000 242.100  72.400  0.00  0.00            
ATOM   2489  C1A DPPCX 208     353.900 241.700  69.500  0.00  0.00            
ATOM   2490  C2A DPPCX 208     354.100 241.800  64.400  0.00  0.00            
ATOM   2491  C3A DPPCX 208     354.700 242.300  61.500  0.00  0.00            
ATOM   2492  C4A DPPCX 208     354.500 242.300  56.900  0.00  0.00            
ATOM   2493  C1B DPPCX 208     361.000 242.300  67.700  0.00  0.00            
ATOM   2494  C2B DPPCX 208     361.700 242.000  62.900  0.00  0.00            
ATOM   2495  C3B DPPCX 208     359.700 242.800  58.500  0.00  0.00            
ATOM   2496  C4B DPPCX 208     358.600 242.900  53.500  0.00  0.00            
ATOM   2497  NC3 DPPCX 209     352.400 239.400  77.200  0.00  0.00            
ATOM   2498  PO4 DPPCX 209     348.700 241.300  75.400  0.00  0.00            
ATOM   2499  GL1 DPPCX 209     349.900 239.800  70.800  0.00  0.00            
ATOM   2500  GL2 DPPCX 209     351.900 237.900  72.300  0.00  0.00            
ATOM   2501  C1A DPPCX 209     350.700 238.100  66.900  0.00  0.00            
ATOM   2502  C2A DPPCX 209     351.500 237.600  63.000  0.00  0.00            
ATOM   2503  C3A DPPCX 209     351.000 238.000  58.300  0.00  0.00            
ATOM   2504  C4A DPPCX 209     350.300 236.800  54.100  0.00  0.00            
ATOM   2505  C1B DPPCX 209     353.300 235.200  69.400  0.00  0.00            
ATOM   2506  C2B DPPCX 209     353.900 233.100  65.700  0.00  0.00            
ATOM   2507  C3B DPPCX 209     354.100 232.500  61.400  0.00  0.00            
ATOM   2508  C4B DPPCX 209     353.300 233.900  57.000  0.00  0.00            
ATOM   2509  NC3 DPPCX 210     383.400 247.300  32.000  0.00  0.00            
ATOM   2510  PO4 DPPCX 210     387.900 249.300  32.400  0.00  0.00            
ATOM   2511  GL1 DPPCX 210     388.100 249.700  37.700  0.00  0.00            
ATOM   2512  GL2 DPPCX 210     385.200 250.900  39.600  0.00  0.00            
ATOM   2513  C1A DPPCX 210     389.100 248.200  41.600  0.00  0.00            
ATOM   2514  C2A DPPCX 210     389.000 248.600  45.400  0.00  0.00            
ATOM   2515  C3A DPPCX 210     388.400 248.600  49.500  0.00  0.00            
ATOM   2516  C4A DPPCX 210     390.500 251.500  51.200  0.00  0.00            
ATOM   2517  C1B DPPCX 210     385.000 250.600  43.700  0.00  0.00            
ATOM   2518  C2B DPPCX 210     384.900 251.400  47.900  0.00  0.00            
ATOM   2519  C3B DPPCX 210     385.200 252.400  51.700  0.00  0.00            
ATOM   2520  C4B DPPCX 210     387.500 252.900  54.900  0.00  0.00            
ATOM   2521  NC3 DPPCX 211     344.800 228.000  29.800  0.00  0.00            
ATOM   2522  PO4 DPPCX 211     343.900 224.600  30.200  0.00  0.00            
ATOM   2523  GL1 DPPCX 211     342.700 223.100  34.500  0.00  0.00            
ATOM   2524  GL2 DPPCX 211     345.100 221.000  35.400  0.00  0.00            
ATOM   2525  C1A DPPCX 211     340.800 223.300  38.400  0.00  0.00            
ATOM   2526  C2A DPPCX 211     340.000 223.500  43.600  0.00  0.00            
ATOM   2527  C3A DPPCX 211     338.900 223.200  47.600  0.00  0.00            
ATOM   2528  C4A DPPCX 211     338.900 225.100  51.200  0.00  0.00            
ATOM   2529  C1B DPPCX 211     345.000 220.500  39.200  0.00  0.00            
ATOM   2530  C2B DPPCX 211     345.300 219.700  43.300  0.00  0.00            
ATOM   2531  C3B DPPCX 211     343.500 220.500  47.500  0.00  0.00            
ATOM   2532  C4B DPPCX 211     341.600 220.000  51.000  0.00  0.00            
ATOM   2533  NC3 DPPCX 212     303.200 236.900  72.300  0.00  0.00            
ATOM   2534  PO4 DPPCX 212     305.600 232.600  72.700  0.00  0.00            
ATOM   2535  GL1 DPPCX 212     305.800 233.800  68.800  0.00  0.00            
ATOM   2536  GL2 DPPCX 212     302.900 234.300  66.800  0.00  0.00            
ATOM   2537  C1A DPPCX 212     307.800 235.300  65.100  0.00  0.00            
ATOM   2538  C2A DPPCX 212     309.200 235.500  61.200  0.00  0.00            
ATOM   2539  C3A DPPCX 212     310.100 235.600  57.000  0.00  0.00            
ATOM   2540  C4A DPPCX 212     310.000 235.900  51.500  0.00  0.00            
ATOM   2541  C1B DPPCX 212     303.600 235.600  62.200  0.00  0.00            
ATOM   2542  C2B DPPCX 212     304.300 236.400  58.000  0.00  0.00            
ATOM   2543  C3B DPPCX 212     303.700 236.500  53.000  0.00  0.00            
ATOM   2544  C4B DPPCX 212     305.200 238.500  49.300  0.00  0.00            
ATOM   2545  NC3 DPPCX 213     324.400 204.900  22.600  0.00  0.00            
ATOM   2546  PO4 DPPCX 213     324.900 201.500  25.800  0.00  0.00            
ATOM   2547  GL1 DPPCX 213     322.300 202.500  30.000  0.00  0.00            
ATOM   2548  GL2 DPPCX 213     321.200 205.100  31.800  0.00  0.00            
ATOM   2549  C1A DPPCX 213     322.800 200.900  34.400  0.00  0.00            
ATOM   2550  C2A DPPCX 213     323.100 200.000  39.600  0.00  0.00            
ATOM   2551  C3A DPPCX 213     323.900 199.500  43.200  0.00  0.00            
ATOM   2552  C4A DPPCX 213     324.200 199.000  47.600  0.00  0.00            
ATOM   2553  C1B DPPCX 213     318.900 204.900  35.700  0.00  0.00            
ATOM   2554  C2B DPPCX 213     319.600 203.900  39.100  0.00  0.00            
ATOM   2555  C3B DPPCX 213     319.600 203.700  43.200  0.00  0.00            
ATOM   2556  C4B DPPCX 213     320.200 202.200  46.700  0.00  0.00            
ATOM   2557  NC3 DPPCX 214     350.800 223.100  74.100  0.00  0.00            
ATOM   2558  PO4 DPPCX 214     350.500 217.900  73.500  0.00  0.00            
ATOM   2559  GL1 DPPCX 214     354.600 218.700  69.900  0.00  0.00            
ATOM   2560  GL2 DPPCX 214     355.900 221.000  71.400  0.00  0.00            
ATOM   2561  C1A DPPCX 214     354.800 219.900  65.000  0.00  0.00            
ATOM   2562  C2A DPPCX 214     355.800 218.500  61.000  0.00  0.00            
ATOM   2563  C3A DPPCX 214     357.200 217.300  55.900  0.00  0.00            
ATOM   2564  C4A DPPCX 214     359.700 218.800  52.600  0.00  0.00            
ATOM   2565  C1B DPPCX 214     357.600 223.600  68.500  0.00  0.00            
ATOM   2566  C2B DPPCX 214     358.000 223.900  65.000  0.00  0.00            
ATOM   2567  C3B DPPCX 214     357.900 223.100  61.900  0.00  0.00            
ATOM   2568  C4B DPPCX 214     359.400 222.000  56.800  0.00  0.00            
ATOM   2569  NC3 DPPCX 215     375.400 239.100  28.600  0.00  0.00            
ATOM   2570  PO4 DPPCX 215     372.400 238.900  32.400  0.00  0.00            
ATOM   2571  GL1 DPPCX 215     370.100 238.100  36.700  0.00  0.00            
ATOM   2572  GL2 DPPCX 215     370.100 240.300  38.800  0.00  0.00            
ATOM   2573  C1A DPPCX 215     370.200 234.800  39.100  0.00  0.00            
ATOM   2574  C2A DPPCX 215     370.400 234.300  43.100  0.00  0.00            
ATOM   2575  C3A DPPCX 215     369.900 234.300  46.500  0.00  0.00            
ATOM   2576  C4A DPPCX 215     368.800 232.400  50.800  0.00  0.00            
ATOM   2577  C1B DPPCX 215     369.400 239.800  42.800  0.00  0.00            
ATOM   2578  C2B DPPCX 215     370.000 239.300  46.200  0.00  0.00            
ATOM   2579  C3B DPPCX 215     371.600 239.000  49.800  0.00  0.00            
ATOM   2580  C4B DPPCX 215     369.600 237.300  52.400  0.00  0.00            
ATOM   2581  NC3 DPPCX 216     362.700 228.500  79.700  0.00  0.00            
ATOM   2582  PO4 DPPCX 216     364.000 231.100  76.800  0.00  0.00            
ATOM   2583  GL1 DPPCX 216     367.600 230.700  73.200  0.00  0.00            
ATOM   2584  GL2 DPPCX 216     370.500 232.300  73.100  0.00  0.00            
ATOM   2585  C1A DPPCX 216     369.700 230.000  68.600  0.00  0.00            
ATOM   2586  C2A DPPCX 216     371.400 232.100  65.400  0.00  0.00            
ATOM   2587  C3A DPPCX 216     370.800 233.100  61.000  0.00  0.00            
ATOM   2588  C4A DPPCX 216     368.300 234.200  56.400  0.00  0.00            
ATOM   2589  C1B DPPCX 216     374.500 232.800  70.800  0.00  0.00            
ATOM   2590  C2B DPPCX 216     376.500 231.000  67.200  0.00  0.00            
ATOM   2591  C3B DPPCX 216     375.700 232.200  63.300  0.00  0.00            
ATOM   2592  C4B DPPCX 216     375.400 233.600  58.600  0.00  0.00            
ATOM   2593  NC3 DPPCX 217     317.700 231.300  27.300  0.00  0.00            
ATOM   2594  PO4 DPPCX 217     321.700 227.900  28.100  0.00  0.00            
ATOM   2595  GL1 DPPCX 217     323.600 230.500  30.900  0.00  0.00            
ATOM   2596  GL2 DPPCX 217     326.700 229.500  31.100  0.00  0.00            
ATOM   2597  C1A DPPCX 217     322.300 231.200  34.700  0.00  0.00            
ATOM   2598  C2A DPPCX 217     322.600 231.500  38.700  0.00  0.00            
ATOM   2599  C3A DPPCX 217     320.800 231.500  43.900  0.00  0.00            
ATOM   2600  C4A DPPCX 217     319.800 228.000  46.500  0.00  0.00            
ATOM   2601  C1B DPPCX 217     328.300 232.400  34.800  0.00  0.00            
ATOM   2602  C2B DPPCX 217     326.900 233.500  38.300  0.00  0.00            
ATOM   2603  C3B DPPCX 217     326.200 233.800  42.900  0.00  0.00            
ATOM   2604  C4B DPPCX 217     325.600 234.800  47.100  0.00  0.00            
ATOM   2605  NC3 DPPCX 218     386.200 206.200  83.100  0.00  0.00            
ATOM   2606  PO4 DPPCX 218     383.100 205.800  81.500  0.00  0.00            
ATOM   2607  GL1 DPPCX 218     385.100 204.700  77.900  0.00  0.00            
ATOM   2608  GL2 DPPCX 218     387.500 207.000  76.900  0.00  0.00            
ATOM   2609  C1A DPPCX 218     385.400 203.400  73.100  0.00  0.00            
ATOM   2610  C2A DPPCX 218     385.700 203.300  68.600  0.00  0.00            
ATOM   2611  C3A DPPCX 218     386.100 203.800  64.400  0.00  0.00            
ATOM   2612  C4A DPPCX 218     387.800 206.100  60.400  0.00  0.00            
ATOM   2613  C1B DPPCX 218     388.200 207.900  73.000  0.00  0.00            
ATOM   2614  C2B DPPCX 218     389.100 207.900  68.500  0.00  0.00            
ATOM   2615  C3B DPPCX 218     389.500 208.800  64.800  0.00  0.00            
ATOM   2616  C4B DPPCX 218     391.800 209.000  61.000  0.00  0.00            
ATOM   2617  NC3 DPPCX 219     305.500 202.300  20.200  0.00  0.00            
ATOM   2618  PO4 DPPCX 219     305.500 203.500  25.700  0.00  0.00            
ATOM   2619  GL1 DPPCX 219     303.100 200.600  28.300  0.00  0.00            
ATOM   2620  GL2 DPPCX 219     299.400 201.400  27.300  0.00  0.00            
ATOM   2621  C1A DPPCX 219     303.500 200.100  33.000  0.00  0.00            
ATOM   2622  C2A DPPCX 219     304.400 198.700  36.500  0.00  0.00            
ATOM   2623  C3A DPPCX 219     305.000 197.900  40.100  0.00  0.00            
ATOM   2624  C4A DPPCX 219     305.300 197.000  44.200  0.00  0.00            
ATOM   2625  C1B DPPCX 219     299.600 203.000  31.700  0.00  0.00            
ATOM   2626  C2B DPPCX 219     300.600 202.100  36.400  0.00  0.00            
ATOM   2627  C3B DPPCX 219     301.000 201.300  40.600  0.00  0.00            
ATOM   2628  C4B DPPCX 219     301.700 200.900  44.300  0.00  0.00            
ATOM   2629  NC3 DPPCX 220     428.200 260.300  34.700  0.00  0.00            
ATOM   2630  PO4 DPPCX 220     427.000 260.700  38.900  0.00  0.00            
ATOM   2631  GL1 DPPCX 220     425.400 260.300  42.800  0.00  0.00            
ATOM   2632  GL2 DPPCX 220     424.200 258.600  43.000  0.00  0.00            
ATOM   2633  C1A DPPCX 220     423.400 260.800  47.900  0.00  0.00            
ATOM   2634  C2A DPPCX 220     423.400 261.500  52.500  0.00  0.00            
ATOM   2635  C3A DPPCX 220     422.800 262.100  55.400  0.00  0.00            
ATOM   2636  C4A DPPCX 220     422.800 261.700  59.500  0.00  0.00            
ATOM   2637  C1B DPPCX 220     423.400 256.000  46.200  0.00  0.00            
ATOM   2638  C2B DPPCX 220     423.700 256.000  50.200  0.00  0.00            
ATOM   2639  C3B DPPCX 220     423.000 256.200  54.000  0.00  0.00            
ATOM   2640  C4B DPPCX 220     422.000 256.700  58.000  0.00  0.00            
ATOM   2641  NC3 DPPCX 221     329.000 253.600  73.000  0.00  0.00            
ATOM   2642  PO4 DPPCX 221     324.200 252.200  72.400  0.00  0.00            
ATOM   2643  GL1 DPPCX 221     324.000 251.900  68.500  0.00  0.00            
ATOM   2644  GL2 DPPCX 221     326.400 252.200  67.300  0.00  0.00            
ATOM   2645  C1A DPPCX 221     321.700 253.400  64.500  0.00  0.00            
ATOM   2646  C2A DPPCX 221     321.800 254.900  60.900  0.00  0.00            
ATOM   2647  C3A DPPCX 221     321.300 253.500  56.500  0.00  0.00            
ATOM   2648  C4A DPPCX 221     321.200 253.600  52.500  0.00  0.00            
ATOM   2649  C1B DPPCX 221     326.900 253.200  63.500  0.00  0.00            
ATOM   2650  C2B DPPCX 221     327.800 253.500  59.100  0.00  0.00            
ATOM   2651  C3B DPPCX 221     325.900 254.800  54.900  0.00  0.00            
ATOM   2652  C4B DPPCX 221     326.500 253.800  51.000  0.00  0.00            
ATOM   2653  NC3 DPPCX 222     301.700 206.400  71.200  0.00  0.00            
ATOM   2654  PO4 DPPCX 222     305.100 208.800  71.600  0.00  0.00            
ATOM   2655  GL1 DPPCX 222     304.800 206.700  67.200  0.00  0.00            
ATOM   2656  GL2 DPPCX 222     302.200 206.500  66.300  0.00  0.00            
ATOM   2657  C1A DPPCX 222     304.400 206.800  62.100  0.00  0.00            
ATOM   2658  C2A DPPCX 222     305.100 206.200  57.100  0.00  0.00            
ATOM   2659  C3A DPPCX 222     305.400 206.300  52.900  0.00  0.00            
ATOM   2660  C4A DPPCX 222     307.100 205.000  48.800  0.00  0.00            
ATOM   2661  C1B DPPCX 222     299.200 206.700  62.400  0.00  0.00            
ATOM   2662  C2B DPPCX 222     299.800 207.100  58.000  0.00  0.00            
ATOM   2663  C3B DPPCX 222     300.500 208.200  53.800  0.00  0.00            
ATOM   2664  C4B DPPCX 222     302.900 208.900  49.000  0.00  0.00            
ATOM   2665  NC3 DPPCX 223     381.400 232.500  86.900  0.00  0.00            
ATOM   2666  PO4 DPPCX 223     379.900 234.600  82.600  0.00  0.00            
ATOM   2667  GL1 DPPCX 223     381.600 234.300  77.800  0.00  0.00            
ATOM   2668  GL2 DPPCX 223     385.100 233.500  76.800  0.00  0.00            
ATOM   2669  C1A DPPCX 223     380.800 232.900  73.600  0.00  0.00            
ATOM   2670  C2A DPPCX 223     381.400 231.100  68.800  0.00  0.00            
ATOM   2671  C3A DPPCX 223     381.700 231.100  64.400  0.00  0.00            
ATOM   2672  C4A DPPCX 223     380.000 232.600  60.600  0.00  0.00            
ATOM   2673  C1B DPPCX 223     386.100 232.000  73.400  0.00  0.00            
ATOM   2674  C2B DPPCX 223     386.600 231.000  69.000  0.00  0.00            
ATOM   2675  C3B DPPCX 223     386.400 230.100  64.700  0.00  0.00            
ATOM   2676  C4B DPPCX 223     385.700 230.900  60.700  0.00  0.00            
ATOM   2677  NC3 DPPCX 224     357.800 229.500  26.300  0.00  0.00            
ATOM   2678  PO4 DPPCX 224     354.700 229.000  30.100  0.00  0.00            
ATOM   2679  GL1 DPPCX 224     356.200 230.200  34.400  0.00  0.00            
ATOM   2680  GL2 DPPCX 224     356.200 226.000  34.600  0.00  0.00            
ATOM   2681  C1A DPPCX 224     360.700 231.600  35.500  0.00  0.00            
ATOM   2682  C2A DPPCX 224     364.800 231.700  38.500  0.00  0.00            
ATOM   2683  C3A DPPCX 224     365.600 232.400  42.700  0.00  0.00            
ATOM   2684  C4A DPPCX 224     364.600 231.500  47.600  0.00  0.00            
ATOM   2685  C1B DPPCX 224     355.100 226.100  38.200  0.00  0.00            
ATOM   2686  C2B DPPCX 224     354.800 226.100  42.700  0.00  0.00            
ATOM   2687  C3B DPPCX 224     354.900 226.200  45.900  0.00  0.00            
ATOM   2688  C4B DPPCX 224     353.500 227.600  49.100  0.00  0.00            
ATOM   2689  NC3 DPPCX 225     423.300 253.400  40.400  0.00  0.00            
ATOM   2690  PO4 DPPCX 225     423.200 248.200  41.100  0.00  0.00            
ATOM   2691  GL1 DPPCX 225     425.400 249.300  44.700  0.00  0.00            
ATOM   2692  GL2 DPPCX 225     429.400 249.400  45.500  0.00  0.00            
ATOM   2693  C1A DPPCX 225     423.800 250.300  47.900  0.00  0.00            
ATOM   2694  C2A DPPCX 225     423.200 251.300  52.100  0.00  0.00            
ATOM   2695  C3A DPPCX 225     423.400 251.300  56.000  0.00  0.00            
ATOM   2696  C4A DPPCX 225     421.700 252.200  60.200  0.00  0.00            
ATOM   2697  C1B DPPCX 225     427.900 247.700  49.500  0.00  0.00            
ATOM   2698  C2B DPPCX 225     427.200 247.600  53.900  0.00  0.00            
ATOM   2699  C3B DPPCX 225     427.100 248.500  58.100  0.00  0.00            
ATOM   2700  C4B DPPCX 225     425.300 248.800  62.300  0.00  0.00            
ATOM   2701  NC3 DPPCX 226     320.400 237.900  27.800  0.00  0.00            
ATOM   2702  PO4 DPPCX 226     322.200 233.100  27.400  0.00  0.00            
ATOM   2703  GL1 DPPCX 226     322.300 235.800  31.900  0.00  0.00            
ATOM   2704  GL2 DPPCX 226     323.700 238.300  31.800  0.00  0.00            
ATOM   2705  C1A DPPCX 226     323.300 236.000  36.100  0.00  0.00            
ATOM   2706  C2A DPPCX 226     322.800 236.600  40.100  0.00  0.00            
ATOM   2707  C3A DPPCX 226     321.700 236.600  43.700  0.00  0.00            
ATOM   2708  C4A DPPCX 226     320.100 236.600  47.600  0.00  0.00            
ATOM   2709  C1B DPPCX 226     322.700 241.000  35.300  0.00  0.00            
ATOM   2710  C2B DPPCX 226     322.900 241.400  39.500  0.00  0.00            
ATOM   2711  C3B DPPCX 226     323.300 241.500  43.900  0.00  0.00            
ATOM   2712  C4B DPPCX 226     320.200 241.600  46.700  0.00  0.00            
ATOM   2713  NC3 DPPCX 227     357.600 269.800  80.000  0.00  0.00            
ATOM   2714  PO4 DPPCX 227     360.200 273.700  77.900  0.00  0.00            
ATOM   2715  GL1 DPPCX 227     360.600 273.300  72.900  0.00  0.00            
ATOM   2716  GL2 DPPCX 227     360.900 276.200  72.000  0.00  0.00            
ATOM   2717  C1A DPPCX 227     362.900 270.800  70.400  0.00  0.00            
ATOM   2718  C2A DPPCX 227     364.400 269.500  66.500  0.00  0.00            
ATOM   2719  C3A DPPCX 227     366.200 269.900  63.000  0.00  0.00            
ATOM   2720  C4A DPPCX 227     366.100 269.200  60.100  0.00  0.00            
ATOM   2721  C1B DPPCX 227     361.600 274.700  67.700  0.00  0.00            
ATOM   2722  C2B DPPCX 227     363.000 273.900  64.400  0.00  0.00            
ATOM   2723  C3B DPPCX 227     364.000 274.300  60.100  0.00  0.00            
ATOM   2724  C4B DPPCX 227     365.000 271.700  56.000  0.00  0.00            
ATOM   2725  NC3 DPPCX 228     399.100  22.600  33.700  0.00  0.00            
ATOM   2726  PO4 DPPCX 228     395.000  22.800  35.900  0.00  0.00            
ATOM   2727  GL1 DPPCX 228     393.500  22.100  39.300  0.00  0.00            
ATOM   2728  GL2 DPPCX 228     396.400  22.600  40.700  0.00  0.00            
ATOM   2729  C1A DPPCX 228     392.200  20.100  43.600  0.00  0.00            
ATOM   2730  C2A DPPCX 228     392.000  19.000  48.100  0.00  0.00            
ATOM   2731  C3A DPPCX 228     389.700  17.300  50.100  0.00  0.00            
ATOM   2732  C4A DPPCX 228     388.700  17.900  55.700  0.00  0.00            
ATOM   2733  C1B DPPCX 228     397.300  22.800  43.300  0.00  0.00            
ATOM   2734  C2B DPPCX 228     395.900  22.500  47.100  0.00  0.00            
ATOM   2735  C3B DPPCX 228     396.300  21.200  51.300  0.00  0.00            
ATOM   2736  C4B DPPCX 228     396.700  22.900  55.000  0.00  0.00            
ATOM   2737  NC3 DPPCX 229     311.400 248.300  75.700  0.00  0.00            
ATOM   2738  PO4 DPPCX 229     312.000 244.500  75.100  0.00  0.00            
ATOM   2739  GL1 DPPCX 229     311.700 242.200  70.500  0.00  0.00            
ATOM   2740  GL2 DPPCX 229     315.600 243.100  68.200  0.00  0.00            
ATOM   2741  C1A DPPCX 229     310.900 243.900  67.100  0.00  0.00            
ATOM   2742  C2A DPPCX 229     310.200 245.500  62.900  0.00  0.00            
ATOM   2743  C3A DPPCX 229     310.400 245.100  58.600  0.00  0.00            
ATOM   2744  C4A DPPCX 229     309.200 244.200  55.100  0.00  0.00            
ATOM   2745  C1B DPPCX 229     315.100 244.400  63.900  0.00  0.00            
ATOM   2746  C2B DPPCX 229     315.300 244.800  59.400  0.00  0.00            
ATOM   2747  C3B DPPCX 229     314.500 244.700  54.900  0.00  0.00            
ATOM   2748  C4B DPPCX 229     315.200 244.500  50.400  0.00  0.00            
ATOM   2749  NC3 DPPCX 230     337.000 234.400  27.600  0.00  0.00            
ATOM   2750  PO4 DPPCX 230     336.500 237.900  28.300  0.00  0.00            
ATOM   2751  GL1 DPPCX 230     334.900 238.700  32.900  0.00  0.00            
ATOM   2752  GL2 DPPCX 230     333.800 241.800  32.000  0.00  0.00            
ATOM   2753  C1A DPPCX 230     333.700 240.300  36.900  0.00  0.00            
ATOM   2754  C2A DPPCX 230     332.400 240.100  40.900  0.00  0.00            
ATOM   2755  C3A DPPCX 230     331.400 241.500  44.700  0.00  0.00            
ATOM   2756  C4A DPPCX 230     328.100 240.100  48.200  0.00  0.00            
ATOM   2757  C1B DPPCX 230     331.700 245.100  33.700  0.00  0.00            
ATOM   2758  C2B DPPCX 230     332.000 245.700  38.100  0.00  0.00            
ATOM   2759  C3B DPPCX 230     332.500 246.400  43.200  0.00  0.00            
ATOM   2760  C4B DPPCX 230     332.400 246.100  46.600  0.00  0.00            
ATOM   2761  NC3 DPPCX 231     350.500 250.100  81.400  0.00  0.00            
ATOM   2762  PO4 DPPCX 231     353.200 250.800  77.400  0.00  0.00            
ATOM   2763  GL1 DPPCX 231     354.400 250.300  72.800  0.00  0.00            
ATOM   2764  GL2 DPPCX 231     357.900 249.400  73.000  0.00  0.00            
ATOM   2765  C1A DPPCX 231     354.500 251.300  68.500  0.00  0.00            
ATOM   2766  C2A DPPCX 231     354.600 251.400  65.000  0.00  0.00            
ATOM   2767  C3A DPPCX 231     354.100 251.700  60.400  0.00  0.00            
ATOM   2768  C4A DPPCX 231     354.300 253.100  56.000  0.00  0.00            
ATOM   2769  C1B DPPCX 231     360.200 250.700  69.100  0.00  0.00            
ATOM   2770  C2B DPPCX 231     359.400 251.200  65.400  0.00  0.00            
ATOM   2771  C3B DPPCX 231     359.700 252.000  61.400  0.00  0.00            
ATOM   2772  C4B DPPCX 231     358.800 250.900  57.700  0.00  0.00            
ATOM   2773  NC3 DPPCX 232     354.300 256.300  75.900  0.00  0.00            
ATOM   2774  PO4 DPPCX 232     358.100 258.700  74.300  0.00  0.00            
ATOM   2775  GL1 DPPCX 232     360.900 260.000  70.800  0.00  0.00            
ATOM   2776  GL2 DPPCX 232     364.300 261.000  71.300  0.00  0.00            
ATOM   2777  C1A DPPCX 232     359.000 259.500  67.700  0.00  0.00            
ATOM   2778  C2A DPPCX 232     359.500 259.800  63.000  0.00  0.00            
ATOM   2779  C3A DPPCX 232     360.000 260.600  58.800  0.00  0.00            
ATOM   2780  C4A DPPCX 232     360.100 263.400  55.200  0.00  0.00            
ATOM   2781  C1B DPPCX 232     364.600 259.500  67.000  0.00  0.00            
ATOM   2782  C2B DPPCX 232     364.100 259.500  63.800  0.00  0.00            
ATOM   2783  C3B DPPCX 232     365.700 260.500  60.600  0.00  0.00            
ATOM   2784  C4B DPPCX 232     364.600 261.000  56.000  0.00  0.00            
ATOM   2785  NC3 DPPCX 233     413.100 275.400  79.200  0.00  0.00            
ATOM   2786  PO4 DPPCX 233     412.200 271.800  80.500  0.00  0.00            
ATOM   2787  GL1 DPPCX 233     411.300 270.700  76.300  0.00  0.00            
ATOM   2788  GL2 DPPCX 233     413.600 268.200  76.300  0.00  0.00            
ATOM   2789  C1A DPPCX 233     411.600 271.500  71.400  0.00  0.00            
ATOM   2790  C2A DPPCX 233     411.700 272.600  68.300  0.00  0.00            
ATOM   2791  C3A DPPCX 233     411.900 271.900  64.400  0.00  0.00            
ATOM   2792  C4A DPPCX 233     412.400 273.900  60.200  0.00  0.00            
ATOM   2793  C1B DPPCX 233     413.300 267.000  72.200  0.00  0.00            
ATOM   2794  C2B DPPCX 233     414.500 267.600  68.100  0.00  0.00            
ATOM   2795  C3B DPPCX 233     415.600 268.800  64.400  0.00  0.00            
ATOM   2796  C4B DPPCX 233     414.800 269.700  60.000  0.00  0.00            
ATOM   2797  NC3 DPPCX 234     360.000 267.500  74.700  0.00  0.00            
ATOM   2798  PO4 DPPCX 234     356.600 270.800  73.400  0.00  0.00            
ATOM   2799  GL1 DPPCX 234     356.100 269.900  69.800  0.00  0.00            
ATOM   2800  GL2 DPPCX 234     353.500 270.000  68.500  0.00  0.00            
ATOM   2801  C1A DPPCX 234     359.300 269.600  66.400  0.00  0.00            
ATOM   2802  C2A DPPCX 234     360.200 270.100  61.900  0.00  0.00            
ATOM   2803  C3A DPPCX 234     360.300 271.700  57.000  0.00  0.00            
ATOM   2804  C4A DPPCX 234     358.100 272.700  53.100  0.00  0.00            
ATOM   2805  C1B DPPCX 234     354.300 269.900  64.400  0.00  0.00            
ATOM   2806  C2B DPPCX 234     354.600 270.000  60.700  0.00  0.00            
ATOM   2807  C3B DPPCX 234     354.900 270.800  56.200  0.00  0.00            
ATOM   2808  C4B DPPCX 234     357.700 267.800  53.700  0.00  0.00            
ATOM   2809  NC3 DPPCX 235     402.200 258.700  83.100  0.00  0.00            
ATOM   2810  PO4 DPPCX 235     405.800 256.300  81.600  0.00  0.00            
ATOM   2811  GL1 DPPCX 235     404.700 254.800  77.800  0.00  0.00            
ATOM   2812  GL2 DPPCX 235     402.000 256.700  78.200  0.00  0.00            
ATOM   2813  C1A DPPCX 235     404.500 254.000  73.400  0.00  0.00            
ATOM   2814  C2A DPPCX 235     405.200 254.000  69.700  0.00  0.00            
ATOM   2815  C3A DPPCX 235     405.500 252.700  66.000  0.00  0.00            
ATOM   2816  C4A DPPCX 235     407.100 252.400  61.200  0.00  0.00            
ATOM   2817  C1B DPPCX 235     402.300 258.600  74.800  0.00  0.00            
ATOM   2818  C2B DPPCX 235     403.500 258.800  70.500  0.00  0.00            
ATOM   2819  C3B DPPCX 235     403.300 258.200  67.100  0.00  0.00            
ATOM   2820  C4B DPPCX 235     405.400 256.900  63.600  0.00  0.00            
ATOM   2821  NC3 DPPCX 236     400.900 281.600  85.500  0.00  0.00            
ATOM   2822  PO4 DPPCX 236     402.900 283.200  82.100  0.00  0.00            
ATOM   2823  GL1 DPPCX 236     405.500 285.300  78.200  0.00  0.00            
ATOM   2824  GL2 DPPCX 236     408.700 282.800  77.400  0.00  0.00            
ATOM   2825  C1A DPPCX 236     407.700 286.800  74.600  0.00  0.00            
ATOM   2826  C2A DPPCX 236     408.200 287.800  70.900  0.00  0.00            
ATOM   2827  C3A DPPCX 236     409.700 286.400  65.900  0.00  0.00            
ATOM   2828  C4A DPPCX 236     409.900 288.600  62.700  0.00  0.00            
ATOM   2829  C1B DPPCX 236     410.700 282.000  72.400  0.00  0.00            
ATOM   2830  C2B DPPCX 236     411.900 281.600  68.400  0.00  0.00            
ATOM   2831  C3B DPPCX 236     412.300 283.000  64.400  0.00  0.00            
ATOM   2832  C4B DPPCX 236     413.100 280.900  60.800  0.00  0.00            
ATOM   2833  NC3 DPPCX 237     372.600 267.000  35.200  0.00  0.00            
ATOM   2834  PO4 DPPCX 237     369.700 271.000  32.300  0.00  0.00            
ATOM   2835  GL1 DPPCX 237     370.000 271.700  37.200  0.00  0.00            
ATOM   2836  GL2 DPPCX 237     372.200 271.300  39.600  0.00  0.00            
ATOM   2837  C1A DPPCX 237     367.200 274.400  40.200  0.00  0.00            
ATOM   2838  C2A DPPCX 237     366.300 274.500  44.600  0.00  0.00            
ATOM   2839  C3A DPPCX 237     365.600 274.600  49.000  0.00  0.00            
ATOM   2840  C4A DPPCX 237     362.800 274.400  52.900  0.00  0.00            
ATOM   2841  C1B DPPCX 237     370.500 272.000  43.200  0.00  0.00            
ATOM   2842  C2B DPPCX 237     371.900 272.200  46.300  0.00  0.00            
ATOM   2843  C3B DPPCX 237     371.200 272.700  51.200  0.00  0.00            
ATOM   2844  C4B DPPCX 237     371.900 276.400  54.200  0.00  0.00            
ATOM   2845  NC3 DPPCX 238     389.600 272.000  29.000  0.00  0.00            
ATOM   2846  PO4 DPPCX 238     391.000 273.500  33.400  0.00  0.00            
ATOM   2847  GL1 DPPCX 238     391.100 269.400  35.700  0.00  0.00            
ATOM   2848  GL2 DPPCX 238     392.400 270.300  37.700  0.00  0.00            
ATOM   2849  C1A DPPCX 238     391.500 265.500  37.700  0.00  0.00            
ATOM   2850  C2A DPPCX 238     391.300 264.800  41.700  0.00  0.00            
ATOM   2851  C3A DPPCX 238     390.000 265.300  45.700  0.00  0.00            
ATOM   2852  C4A DPPCX 238     389.800 266.200  50.100  0.00  0.00            
ATOM   2853  C1B DPPCX 238     390.800 271.400  41.600  0.00  0.00            
ATOM   2854  C2B DPPCX 238     390.100 271.800  46.400  0.00  0.00            
ATOM   2855  C3B DPPCX 238     389.800 271.700  50.900  0.00  0.00            
ATOM   2856  C4B DPPCX 238     389.500 270.200  55.100  0.00  0.00            
ATOM   2857  NC3 DPPCX 239     338.900 270.200  29.600  0.00  0.00            
ATOM   2858  PO4 DPPCX 239     343.800 270.100  31.200  0.00  0.00            
ATOM   2859  GL1 DPPCX 239     343.100 268.500  35.000  0.00  0.00            
ATOM   2860  GL2 DPPCX 239     339.800 270.900  34.900  0.00  0.00            
ATOM   2861  C1A DPPCX 239     341.900 269.000  38.900  0.00  0.00            
ATOM   2862  C2A DPPCX 239     342.000 268.800  43.500  0.00  0.00            
ATOM   2863  C3A DPPCX 239     340.500 268.300  48.300  0.00  0.00            
ATOM   2864  C4A DPPCX 239     341.700 267.500  52.600  0.00  0.00            
ATOM   2865  C1B DPPCX 239     339.000 273.000  38.400  0.00  0.00            
ATOM   2866  C2B DPPCX 239     338.300 272.700  42.600  0.00  0.00            
ATOM   2867  C3B DPPCX 239     337.100 271.600  46.900  0.00  0.00            
ATOM   2868  C4B DPPCX 239     335.800 270.600  51.100  0.00  0.00            
ATOM   2869  NC3 DPPCX 240     385.100 284.800  75.300  0.00  0.00            
ATOM   2870  PO4 DPPCX 240     380.800 281.600  75.400  0.00  0.00            
ATOM   2871  GL1 DPPCX 240     383.400 281.400  72.400  0.00  0.00            
ATOM   2872  GL2 DPPCX 240     386.100 282.300  71.200  0.00  0.00            
ATOM   2873  C1A DPPCX 240     383.600 278.700  68.800  0.00  0.00            
ATOM   2874  C2A DPPCX 240     381.500 277.100  64.000  0.00  0.00            
ATOM   2875  C3A DPPCX 240     382.800 278.000  60.100  0.00  0.00            
ATOM   2876  C4A DPPCX 240     384.100 279.000  56.000  0.00  0.00            
ATOM   2877  C1B DPPCX 240     385.000 283.100  66.700  0.00  0.00            
ATOM   2878  C2B DPPCX 240     385.800 282.600  62.200  0.00  0.00            
ATOM   2879  C3B DPPCX 240     385.700 284.000  58.000  0.00  0.00            
ATOM   2880  C4B DPPCX 240     386.500 286.100  53.600  0.00  0.00            
ATOM   2881  NC3 DPPCX 241     354.400 263.100  32.200  0.00  0.00            
ATOM   2882  PO4 DPPCX 241     357.800 265.600  29.900  0.00  0.00            
ATOM   2883  GL1 DPPCX 241     357.300 268.100  33.800  0.00  0.00            
ATOM   2884  GL2 DPPCX 241     360.600 268.700  35.500  0.00  0.00            
ATOM   2885  C1A DPPCX 241     357.100 270.200  38.400  0.00  0.00            
ATOM   2886  C2A DPPCX 241     356.900 269.600  42.200  0.00  0.00            
ATOM   2887  C3A DPPCX 241     356.500 270.500  45.300  0.00  0.00            
ATOM   2888  C4A DPPCX 241     357.600 269.300  49.000  0.00  0.00            
ATOM   2889  C1B DPPCX 241     361.700 271.200  38.900  0.00  0.00            
ATOM   2890  C2B DPPCX 241     361.300 272.200  44.000  0.00  0.00            
ATOM   2891  C3B DPPCX 241     361.500 271.900  47.200  0.00  0.00            
ATOM   2892  C4B DPPCX 241     363.200 270.200  50.700  0.00  0.00            
ATOM   2893  NC3 DPPCX 242     367.400 256.600  78.800  0.00  0.00            
ATOM   2894  PO4 DPPCX 242     366.400 253.800  76.800  0.00  0.00            
ATOM   2895  GL1 DPPCX 242     369.700 252.700  73.200  0.00  0.00            
ATOM   2896  GL2 DPPCX 242     372.100 255.300  72.300  0.00  0.00            
ATOM   2897  C1A DPPCX 242     371.100 251.100  69.900  0.00  0.00            
ATOM   2898  C2A DPPCX 242     371.200 250.600  65.800  0.00  0.00            
ATOM   2899  C3A DPPCX 242     370.800 251.000  61.500  0.00  0.00            
ATOM   2900  C4A DPPCX 242     369.400 251.700  57.100  0.00  0.00            
ATOM   2901  C1B DPPCX 242     373.400 255.600  68.900  0.00  0.00            
ATOM   2902  C2B DPPCX 242     373.800 256.000  63.600  0.00  0.00            
ATOM   2903  C3B DPPCX 242     372.100 255.200  59.100  0.00  0.00            
ATOM   2904  C4B DPPCX 242     371.100 256.200  54.900  0.00  0.00            
ATOM   2905  NC3 DPPCX 243     369.700  11.400  29.700  0.00  0.00            
ATOM   2906  PO4 DPPCX 243     368.700  15.000  33.000  0.00  0.00            
ATOM   2907  GL1 DPPCX 243     366.600  16.700  36.400  0.00  0.00            
ATOM   2908  GL2 DPPCX 243     363.500  15.000  36.700  0.00  0.00            
ATOM   2909  C1A DPPCX 243     366.400  17.300  41.000  0.00  0.00            
ATOM   2910  C2A DPPCX 243     367.200  17.000  45.400  0.00  0.00            
ATOM   2911  C3A DPPCX 243     366.700  15.300  49.800  0.00  0.00            
ATOM   2912  C4A DPPCX 243     367.700  15.600  53.400  0.00  0.00            
ATOM   2913  C1B DPPCX 243     362.200  15.000  40.300  0.00  0.00            
ATOM   2914  C2B DPPCX 243     362.800  14.500  44.000  0.00  0.00            
ATOM   2915  C3B DPPCX 243     362.600  13.400  47.800  0.00  0.00            
ATOM   2916  C4B DPPCX 243     362.800  11.700  52.100  0.00  0.00            
ATOM   2917  NC3 DPPCX 244     292.700 248.000  26.900  0.00  0.00            
ATOM   2918  PO4 DPPCX 244     287.900 248.700  26.700  0.00  0.00            
ATOM   2919  GL1 DPPCX 244     290.900 250.500  30.700  0.00  0.00            
ATOM   2920  GL2 DPPCX 244     290.700 247.300  31.200  0.00  0.00            
ATOM   2921  C1A DPPCX 244     290.600 252.400  35.700  0.00  0.00            
ATOM   2922  C2A DPPCX 244     290.200 252.500  40.100  0.00  0.00            
ATOM   2923  C3A DPPCX 244     289.900 254.500  43.600  0.00  0.00            
ATOM   2924  C4A DPPCX 244     290.100 255.000  47.800  0.00  0.00            
ATOM   2925  C1B DPPCX 244     288.900 247.800  35.500  0.00  0.00            
ATOM   2926  C2B DPPCX 244     288.500 247.200  39.400  0.00  0.00            
ATOM   2927  C3B DPPCX 244     288.100 246.700  44.000  0.00  0.00            
ATOM   2928  C4B DPPCX 244     287.800 250.100  47.200  0.00  0.00            
ATOM   2929  NC3 DPPCX 245     310.200 250.200  23.600  0.00  0.00            
ATOM   2930  PO4 DPPCX 245     309.300 253.300  27.500  0.00  0.00            
ATOM   2931  GL1 DPPCX 245     309.400 255.100  32.300  0.00  0.00            
ATOM   2932  GL2 DPPCX 245     312.800 253.700  32.700  0.00  0.00            
ATOM   2933  C1A DPPCX 245     309.500 256.300  36.600  0.00  0.00            
ATOM   2934  C2A DPPCX 245     309.800 256.000  40.600  0.00  0.00            
ATOM   2935  C3A DPPCX 245     309.200 253.500  44.800  0.00  0.00            
ATOM   2936  C4A DPPCX 245     308.200 251.200  48.500  0.00  0.00            
ATOM   2937  C1B DPPCX 245     314.000 252.400  36.900  0.00  0.00            
ATOM   2938  C2B DPPCX 245     313.600 251.200  40.800  0.00  0.00            
ATOM   2939  C3B DPPCX 245     314.300 252.100  45.100  0.00  0.00            
ATOM   2940  C4B DPPCX 245     312.600 253.100  49.600  0.00  0.00            
ATOM   2941  NC3 DPPCX 246     344.400 271.400  79.500  0.00  0.00            
ATOM   2942  PO4 DPPCX 246     344.200 267.600  77.800  0.00  0.00            
ATOM   2943  GL1 DPPCX 246     344.400 266.600  73.100  0.00  0.00            
ATOM   2944  GL2 DPPCX 246     347.200 266.900  70.500  0.00  0.00            
ATOM   2945  C1A DPPCX 246     341.600 266.500  70.900  0.00  0.00            
ATOM   2946  C2A DPPCX 246     340.300 265.700  66.500  0.00  0.00            
ATOM   2947  C3A DPPCX 246     341.100 265.700  61.900  0.00  0.00            
ATOM   2948  C4A DPPCX 246     341.600 265.600  58.000  0.00  0.00            
ATOM   2949  C1B DPPCX 246     345.500 267.000  66.700  0.00  0.00            
ATOM   2950  C2B DPPCX 246     346.700 265.700  62.900  0.00  0.00            
ATOM   2951  C3B DPPCX 246     347.100 266.400  58.200  0.00  0.00            
ATOM   2952  C4B DPPCX 246     346.300 265.900  53.500  0.00  0.00            
ATOM   2953  NC3 DPPCX 247     414.100 275.400  34.700  0.00  0.00            
ATOM   2954  PO4 DPPCX 247     410.900 278.400  33.400  0.00  0.00            
ATOM   2955  GL1 DPPCX 247     407.300 279.000  36.100  0.00  0.00            
ATOM   2956  GL2 DPPCX 247     408.800 280.100  38.000  0.00  0.00            
ATOM   2957  C1A DPPCX 247     403.700 279.800  38.800  0.00  0.00            
ATOM   2958  C2A DPPCX 247     402.300 280.700  42.500  0.00  0.00            
ATOM   2959  C3A DPPCX 247     400.600 282.700  47.400  0.00  0.00            
ATOM   2960  C4A DPPCX 247     399.400 282.700  51.200  0.00  0.00            
ATOM   2961  C1B DPPCX 247     407.500 282.000  41.900  0.00  0.00            
ATOM   2962  C2B DPPCX 247     406.300 281.100  45.300  0.00  0.00            
ATOM   2963  C3B DPPCX 247     404.300 280.800  49.600  0.00  0.00            
ATOM   2964  C4B DPPCX 247     403.300 281.400  54.200  0.00  0.00            
ATOM   2965  NC3 DPPCX 248     408.900 266.100  79.300  0.00  0.00            
ATOM   2966  PO4 DPPCX 248     404.500 265.800  77.800  0.00  0.00            
ATOM   2967  GL1 DPPCX 248     404.900 264.000  75.200  0.00  0.00            
ATOM   2968  GL2 DPPCX 248     407.700 261.200  75.300  0.00  0.00            
ATOM   2969  C1A DPPCX 248     406.200 262.700  70.900  0.00  0.00            
ATOM   2970  C2A DPPCX 248     405.700 261.800  66.800  0.00  0.00            
ATOM   2971  C3A DPPCX 248     407.700 262.000  63.200  0.00  0.00            
ATOM   2972  C4A DPPCX 248     411.800 260.800  61.400  0.00  0.00            
ATOM   2973  C1B DPPCX 248     411.500 263.000  74.500  0.00  0.00            
ATOM   2974  C2B DPPCX 248     411.600 262.000  70.400  0.00  0.00            
ATOM   2975  C3B DPPCX 248     412.700 262.500  66.300  0.00  0.00            
ATOM   2976  C4B DPPCX 248     415.300 263.900  62.400  0.00  0.00            
ATOM   2977  NC3 DPPCX 249     288.500 236.600  22.300  0.00  0.00            
ATOM   2978  PO4 DPPCX 249     291.200 238.400  25.700  0.00  0.00            
ATOM   2979  GL1 DPPCX 249     293.300 242.000  28.900  0.00  0.00            
ATOM   2980  GL2 DPPCX 249     296.400 241.800  30.500  0.00  0.00            
ATOM   2981  C1A DPPCX 249     292.800 243.400  33.600  0.00  0.00            
ATOM   2982  C2A DPPCX 249     292.300 243.200  37.500  0.00  0.00            
ATOM   2983  C3A DPPCX 249     292.000 244.200  41.700  0.00  0.00            
ATOM   2984  C4A DPPCX 249     290.500 242.900  45.500  0.00  0.00            
ATOM   2985  C1B DPPCX 249     297.600 239.200  33.200  0.00  0.00            
ATOM   2986  C2B DPPCX 249     296.100 240.200  37.200  0.00  0.00            
ATOM   2987  C3B DPPCX 249     295.100 240.500  41.200  0.00  0.00            
ATOM   2988  C4B DPPCX 249     294.400 239.500  45.900  0.00  0.00            
ATOM   2989  NC3 DPPCX 250     278.800 224.900  68.800  0.00  0.00            
ATOM   2990  PO4 DPPCX 250     280.400 227.000  72.300  0.00  0.00            
ATOM   2991  GL1 DPPCX 250     282.900 227.900  67.800  0.00  0.00            
ATOM   2992  GL2 DPPCX 250     285.100 230.800  66.800  0.00  0.00            
ATOM   2993  C1A DPPCX 250     282.800 226.300  63.800  0.00  0.00            
ATOM   2994  C2A DPPCX 250     281.000 226.600  59.600  0.00  0.00            
ATOM   2995  C3A DPPCX 250     281.400 225.700  55.500  0.00  0.00            
ATOM   2996  C4A DPPCX 250     282.100 224.400  51.300  0.00  0.00            
ATOM   2997  C1B DPPCX 250     284.400 231.400  62.900  0.00  0.00            
ATOM   2998  C2B DPPCX 250     284.300 230.700  58.500  0.00  0.00            
ATOM   2999  C3B DPPCX 250     284.200 230.500  54.200  0.00  0.00            
ATOM   3000  C4B DPPCX 250     283.800 228.800  49.800  0.00  0.00            
ATOM   3001  NC3 DPPCX 251     443.300  44.200  89.700  0.00  0.00            
ATOM   3002  PO4 DPPCX 251     442.800  46.000  85.600  0.00  0.00            
ATOM   3003  GL1 DPPCX 251     444.800  47.400  82.100  0.00  0.00            
ATOM   3004  GL2 DPPCX 251     442.500  48.500  78.900  0.00  0.00            
ATOM   3005  C1A DPPCX 251     447.700  49.000  78.200  0.00  0.00            
ATOM   3006  C2A DPPCX 251     449.600  48.700  73.900  0.00  0.00            
ATOM   3007  C3A DPPCX 251     449.600  49.400  69.900  0.00  0.00            
ATOM   3008  C4A DPPCX 251     449.700  48.300  65.400  0.00  0.00            
ATOM   3009  C1B DPPCX 251     443.500  49.200  75.400  0.00  0.00            
ATOM   3010  C2B DPPCX 251     444.600  50.000  71.400  0.00  0.00            
ATOM   3011  C3B DPPCX 251     445.000  49.400  67.300  0.00  0.00            
ATOM   3012  C4B DPPCX 251     443.500  48.800  63.600  0.00  0.00            
ATOM   3013  NC3 DPPCX 252     404.200  64.600  31.000  0.00  0.00            
ATOM   3014  PO4 DPPCX 252     402.600  61.300  32.100  0.00  0.00            
ATOM   3015  GL1 DPPCX 252     402.200  60.500  36.200  0.00  0.00            
ATOM   3016  GL2 DPPCX 252     399.400  60.500  36.700  0.00  0.00            
ATOM   3017  C1A DPPCX 252     404.400  61.500  39.000  0.00  0.00            
ATOM   3018  C2A DPPCX 252     403.400  62.500  43.200  0.00  0.00            
ATOM   3019  C3A DPPCX 252     402.900  62.000  47.800  0.00  0.00            
ATOM   3020  C4A DPPCX 252     403.100  62.300  51.000  0.00  0.00            
ATOM   3021  C1B DPPCX 252     399.400  60.100  40.700  0.00  0.00            
ATOM   3022  C2B DPPCX 252     399.000  60.200  44.400  0.00  0.00            
ATOM   3023  C3B DPPCX 252     398.000  59.200  49.000  0.00  0.00            
ATOM   3024  C4B DPPCX 252     397.800  56.000  51.900  0.00  0.00            
ATOM   3025  NC3 DPPCX 253     342.300 252.800  27.700  0.00  0.00            
ATOM   3026  PO4 DPPCX 253     340.500 256.900  29.600  0.00  0.00            
ATOM   3027  GL1 DPPCX 253     341.500 256.100  34.000  0.00  0.00            
ATOM   3028  GL2 DPPCX 253     343.500 258.000  35.100  0.00  0.00            
ATOM   3029  C1A DPPCX 253     340.600 253.600  37.100  0.00  0.00            
ATOM   3030  C2A DPPCX 253     341.200 252.400  40.500  0.00  0.00            
ATOM   3031  C3A DPPCX 253     341.000 252.100  44.900  0.00  0.00            
ATOM   3032  C4A DPPCX 253     342.500 249.800  48.100  0.00  0.00            
ATOM   3033  C1B DPPCX 253     341.900 257.900  39.000  0.00  0.00            
ATOM   3034  C2B DPPCX 253     340.100 257.300  43.700  0.00  0.00            
ATOM   3035  C3B DPPCX 253     340.300 256.200  48.000  0.00  0.00            
ATOM   3036  C4B DPPCX 253     338.400 257.700  51.200  0.00  0.00            
ATOM   3037  NC3 DPPCX 254     436.200  40.500  33.700  0.00  0.00            
ATOM   3038  PO4 DPPCX 254     438.100  45.000  36.900  0.00  0.00            
ATOM   3039  GL1 DPPCX 254     436.200  45.100  41.300  0.00  0.00            
ATOM   3040  GL2 DPPCX 254     436.200  42.100  40.300  0.00  0.00            
ATOM   3041  C1A DPPCX 254     435.900  46.700  44.100  0.00  0.00            
ATOM   3042  C2A DPPCX 254     435.200  47.200  48.600  0.00  0.00            
ATOM   3043  C3A DPPCX 254     433.700  47.100  52.300  0.00  0.00            
ATOM   3044  C4A DPPCX 254     432.900  44.600  55.700  0.00  0.00            
ATOM   3045  C1B DPPCX 254     435.200  39.500  44.500  0.00  0.00            
ATOM   3046  C2B DPPCX 254     434.300  34.700  45.700  0.00  0.00            
ATOM   3047  C3B DPPCX 254     434.200  33.100  49.600  0.00  0.00            
ATOM   3048  C4B DPPCX 254     433.200  34.000  53.000  0.00  0.00            
ATOM   3049  NC3 DPPCX 255     310.000 271.100  74.100  0.00  0.00            
ATOM   3050  PO4 DPPCX 255     309.000 267.600  73.000  0.00  0.00            
ATOM   3051  GL1 DPPCX 255     309.700 268.500  68.200  0.00  0.00            
ATOM   3052  GL2 DPPCX 255     311.000 265.200  68.300  0.00  0.00            
ATOM   3053  C1A DPPCX 255     308.100 268.500  64.800  0.00  0.00            
ATOM   3054  C2A DPPCX 255     308.700 267.600  60.700  0.00  0.00            
ATOM   3055  C3A DPPCX 255     309.100 268.900  57.700  0.00  0.00            
ATOM   3056  C4A DPPCX 255     308.100 270.400  53.000  0.00  0.00            
ATOM   3057  C1B DPPCX 255     310.500 262.400  65.000  0.00  0.00            
ATOM   3058  C2B DPPCX 255     311.200 263.500  60.600  0.00  0.00            
ATOM   3059  C3B DPPCX 255     311.100 263.500  55.600  0.00  0.00            
ATOM   3060  C4B DPPCX 255     312.400 266.500  52.600  0.00  0.00            
ATOM   3061  NC3 DPPCX 256     381.100 276.500  75.200  0.00  0.00            
ATOM   3062  PO4 DPPCX 256     379.600 271.500  75.100  0.00  0.00            
ATOM   3063  GL1 DPPCX 256     378.100 272.300  71.500  0.00  0.00            
ATOM   3064  GL2 DPPCX 256     379.600 275.000  70.200  0.00  0.00            
ATOM   3065  C1A DPPCX 256     375.900 269.700  68.700  0.00  0.00            
ATOM   3066  C2A DPPCX 256     375.900 268.900  63.800  0.00  0.00            
ATOM   3067  C3A DPPCX 256     376.300 269.300  59.900  0.00  0.00            
ATOM   3068  C4A DPPCX 256     375.100 268.200  56.200  0.00  0.00            
ATOM   3069  C1B DPPCX 256     378.300 273.800  66.600  0.00  0.00            
ATOM   3070  C2B DPPCX 256     378.800 273.100  62.900  0.00  0.00            
ATOM   3071  C3B DPPCX 256     379.000 273.200  58.600  0.00  0.00            
ATOM   3072  C4B DPPCX 256     382.000 274.000  56.500  0.00  0.00            
ATOM   3073  NC3 DPPCX 257     354.800 255.700  31.600  0.00  0.00            
ATOM   3074  PO4 DPPCX 257     356.200 258.800  34.100  0.00  0.00            
ATOM   3075  GL1 DPPCX 257     356.500 261.100  37.400  0.00  0.00            
ATOM   3076  GL2 DPPCX 257     357.400 263.900  37.200  0.00  0.00            
ATOM   3077  C1A DPPCX 257     356.200 259.400  41.600  0.00  0.00            
ATOM   3078  C2A DPPCX 257     356.300 259.800  45.500  0.00  0.00            
ATOM   3079  C3A DPPCX 257     355.900 258.000  47.600  0.00  0.00            
ATOM   3080  C4A DPPCX 257     354.300 256.000  50.600  0.00  0.00            
ATOM   3081  C1B DPPCX 257     356.800 264.900  40.100  0.00  0.00            
ATOM   3082  C2B DPPCX 257     356.300 264.500  44.500  0.00  0.00            
ATOM   3083  C3B DPPCX 257     356.000 263.800  47.600  0.00  0.00            
ATOM   3084  C4B DPPCX 257     357.300 263.500  51.300  0.00  0.00            
ATOM   3085  NC3 DPPCX 258     309.100 257.300  75.100  0.00  0.00            
ATOM   3086  PO4 DPPCX 258     311.000 257.900  70.600  0.00  0.00            
ATOM   3087  GL1 DPPCX 258     308.600 256.000  67.500  0.00  0.00            
ATOM   3088  GL2 DPPCX 258     307.400 259.000  66.200  0.00  0.00            
ATOM   3089  C1A DPPCX 258     309.600 253.500  63.900  0.00  0.00            
ATOM   3090  C2A DPPCX 258     309.500 254.000  60.200  0.00  0.00            
ATOM   3091  C3A DPPCX 258     308.500 254.000  56.900  0.00  0.00            
ATOM   3092  C4A DPPCX 258     310.600 252.800  53.700  0.00  0.00            
ATOM   3093  C1B DPPCX 258     307.400 258.600  62.400  0.00  0.00            
ATOM   3094  C2B DPPCX 258     307.000 258.900  58.100  0.00  0.00            
ATOM   3095  C3B DPPCX 258     307.100 260.300  53.000  0.00  0.00            
ATOM   3096  C4B DPPCX 258     307.200 264.500  50.000  0.00  0.00            
ATOM   3097  NC3 DPPCX 259     275.700 260.600  72.100  0.00  0.00            
ATOM   3098  PO4 DPPCX 259     279.400 260.300  72.400  0.00  0.00            
ATOM   3099  GL1 DPPCX 259     279.800 260.200  68.700  0.00  0.00            
ATOM   3100  GL2 DPPCX 259     278.300 256.700  68.300  0.00  0.00            
ATOM   3101  C1A DPPCX 259     281.900 260.100  64.400  0.00  0.00            
ATOM   3102  C2A DPPCX 259     282.500 260.500  60.700  0.00  0.00            
ATOM   3103  C3A DPPCX 259     281.800 262.500  57.300  0.00  0.00            
ATOM   3104  C4A DPPCX 259     283.500 262.000  53.800  0.00  0.00            
ATOM   3105  C1B DPPCX 259     279.500 255.900  63.600  0.00  0.00            
ATOM   3106  C2B DPPCX 259     278.900 255.800  59.100  0.00  0.00            
ATOM   3107  C3B DPPCX 259     279.400 258.300  55.500  0.00  0.00            
ATOM   3108  C4B DPPCX 259     280.600 259.300  51.200  0.00  0.00            
ATOM   3109  NC3 DPPCX 260     298.100 257.400  74.600  0.00  0.00            
ATOM   3110  PO4 DPPCX 260     301.400 257.400  71.200  0.00  0.00            
ATOM   3111  GL1 DPPCX 260     302.100 260.200  67.800  0.00  0.00            
ATOM   3112  GL2 DPPCX 260     300.100 262.000  67.100  0.00  0.00            
ATOM   3113  C1A DPPCX 260     302.700 259.300  63.400  0.00  0.00            
ATOM   3114  C2A DPPCX 260     302.300 259.300  58.800  0.00  0.00            
ATOM   3115  C3A DPPCX 260     302.900 258.700  55.100  0.00  0.00            
ATOM   3116  C4A DPPCX 260     302.800 257.600  51.500  0.00  0.00            
ATOM   3117  C1B DPPCX 260     299.800 263.400  63.000  0.00  0.00            
ATOM   3118  C2B DPPCX 260     300.200 264.700  58.900  0.00  0.00            
ATOM   3119  C3B DPPCX 260     300.100 264.600  54.100  0.00  0.00            
ATOM   3120  C4B DPPCX 260     302.500 263.900  50.800  0.00  0.00            
ATOM   3121  NC3 DPPCX 261     337.400 261.600  26.700  0.00  0.00            
ATOM   3122  PO4 DPPCX 261     334.600 258.800  28.200  0.00  0.00            
ATOM   3123  GL1 DPPCX 261     336.000 261.400  31.400  0.00  0.00            
ATOM   3124  GL2 DPPCX 261     338.600 262.200  32.600  0.00  0.00            
ATOM   3125  C1A DPPCX 261     333.600 263.900  33.700  0.00  0.00            
ATOM   3126  C2A DPPCX 261     332.100 264.900  37.000  0.00  0.00            
ATOM   3127  C3A DPPCX 261     331.700 264.400  41.100  0.00  0.00            
ATOM   3128  C4A DPPCX 261     331.400 262.300  45.100  0.00  0.00            
ATOM   3129  C1B DPPCX 261     337.600 262.700  36.900  0.00  0.00            
ATOM   3130  C2B DPPCX 261     336.400 262.200  40.500  0.00  0.00            
ATOM   3131  C3B DPPCX 261     336.100 260.700  44.300  0.00  0.00            
ATOM   3132  C4B DPPCX 261     335.700 259.200  46.500  0.00  0.00            
ATOM   3133  NC3 DPPCX 262     325.800 273.200  24.900  0.00  0.00            
ATOM   3134  PO4 DPPCX 262     327.200 270.600  28.200  0.00  0.00            
ATOM   3135  GL1 DPPCX 262     325.400 270.900  31.800  0.00  0.00            
ATOM   3136  GL2 DPPCX 262     327.900 271.400  34.000  0.00  0.00            
ATOM   3137  C1A DPPCX 262     321.500 269.500  34.700  0.00  0.00            
ATOM   3138  C2A DPPCX 262     322.600 269.600  38.100  0.00  0.00            
ATOM   3139  C3A DPPCX 262     322.600 269.400  42.400  0.00  0.00            
ATOM   3140  C4A DPPCX 262     322.400 267.400  45.800  0.00  0.00            
ATOM   3141  C1B DPPCX 262     328.100 268.200  36.400  0.00  0.00            
ATOM   3142  C2B DPPCX 262     327.600 267.600  40.800  0.00  0.00            
ATOM   3143  C3B DPPCX 262     327.700 265.300  44.700  0.00  0.00            
ATOM   3144  C4B DPPCX 262     327.000 266.900  48.100  0.00  0.00            
ATOM   3145  NC3 DPPCX 263     332.400 263.400  76.700  0.00  0.00            
ATOM   3146  PO4 DPPCX 263     332.000 267.900  74.900  0.00  0.00            
ATOM   3147  GL1 DPPCX 263     332.500 266.900  70.700  0.00  0.00            
ATOM   3148  GL2 DPPCX 263     329.200 266.300  69.200  0.00  0.00            
ATOM   3149  C1A DPPCX 263     334.900 266.000  67.000  0.00  0.00            
ATOM   3150  C2A DPPCX 263     336.300 265.000  63.300  0.00  0.00            
ATOM   3151  C3A DPPCX 263     336.400 266.000  59.100  0.00  0.00            
ATOM   3152  C4A DPPCX 263     336.000 266.200  53.900  0.00  0.00            
ATOM   3153  C1B DPPCX 263     330.300 266.100  65.200  0.00  0.00            
ATOM   3154  C2B DPPCX 263     332.400 267.600  62.200  0.00  0.00            
ATOM   3155  C3B DPPCX 263     331.500 267.400  57.600  0.00  0.00            
ATOM   3156  C4B DPPCX 263     331.500 267.900  53.700  0.00  0.00            
ATOM   3157  NC3 DPPCX 264     375.200  25.000  76.500  0.00  0.00            
ATOM   3158  PO4 DPPCX 264     376.900  20.700  77.600  0.00  0.00            
ATOM   3159  GL1 DPPCX 264     374.600  19.300  73.900  0.00  0.00            
ATOM   3160  GL2 DPPCX 264     372.000  20.000  74.800  0.00  0.00            
ATOM   3161  C1A DPPCX 264     374.600  18.300  69.500  0.00  0.00            
ATOM   3162  C2A DPPCX 264     374.400  19.000  65.600  0.00  0.00            
ATOM   3163  C3A DPPCX 264     374.800  19.400  61.000  0.00  0.00            
ATOM   3164  C4A DPPCX 264     374.400  20.800  56.700  0.00  0.00            
ATOM   3165  C1B DPPCX 264     372.600  23.000  70.600  0.00  0.00            
ATOM   3166  C2B DPPCX 264     371.700  23.300  66.700  0.00  0.00            
ATOM   3167  C3B DPPCX 264     372.100  23.500  62.300  0.00  0.00            
ATOM   3168  C4B DPPCX 264     372.900  25.500  58.100  0.00  0.00            
ATOM   3169  NC3 DPPCX 265     320.300 257.000  27.900  0.00  0.00            
ATOM   3170  PO4 DPPCX 265     319.100 252.000  26.700  0.00  0.00            
ATOM   3171  GL1 DPPCX 265     319.900 252.800  30.500  0.00  0.00            
ATOM   3172  GL2 DPPCX 265     323.200 253.600  31.600  0.00  0.00            
ATOM   3173  C1A DPPCX 265     317.600 254.300  33.500  0.00  0.00            
ATOM   3174  C2A DPPCX 265     318.700 254.800  37.300  0.00  0.00            
ATOM   3175  C3A DPPCX 265     318.200 254.300  40.900  0.00  0.00            
ATOM   3176  C4A DPPCX 265     318.400 255.700  44.900  0.00  0.00            
ATOM   3177  C1B DPPCX 265     323.400 252.800  35.900  0.00  0.00            
ATOM   3178  C2B DPPCX 265     323.500 252.000  40.200  0.00  0.00            
ATOM   3179  C3B DPPCX 265     322.100 252.300  44.700  0.00  0.00            
ATOM   3180  C4B DPPCX 265     320.600 251.000  47.800  0.00  0.00            
ATOM   3181  NC3 DPPCX 266     340.600 247.000  29.000  0.00  0.00            
ATOM   3182  PO4 DPPCX 266     344.600 244.000  28.100  0.00  0.00            
ATOM   3183  GL1 DPPCX 266     344.400 244.100  31.900  0.00  0.00            
ATOM   3184  GL2 DPPCX 266     342.000 244.200  33.100  0.00  0.00            
ATOM   3185  C1A DPPCX 266     345.800 245.100  35.900  0.00  0.00            
ATOM   3186  C2A DPPCX 266     346.700 244.300  39.600  0.00  0.00            
ATOM   3187  C3A DPPCX 266     346.700 243.500  43.000  0.00  0.00            
ATOM   3188  C4A DPPCX 266     346.500 241.500  47.800  0.00  0.00            
ATOM   3189  C1B DPPCX 266     341.300 247.700  36.100  0.00  0.00            
ATOM   3190  C2B DPPCX 266     340.400 247.300  41.200  0.00  0.00            
ATOM   3191  C3B DPPCX 266     341.300 246.200  45.200  0.00  0.00            
ATOM   3192  C4B DPPCX 266     341.200 244.300  48.600  0.00  0.00            
ATOM   3193  NC3 DPPCX 267     357.000 271.900  29.700  0.00  0.00            
ATOM   3194  PO4 DPPCX 267     353.100 272.700  32.400  0.00  0.00            
ATOM   3195  GL1 DPPCX 267     352.700 272.400  36.600  0.00  0.00            
ATOM   3196  GL2 DPPCX 267     349.000 271.600  37.500  0.00  0.00            
ATOM   3197  C1A DPPCX 267     352.200 272.300  41.100  0.00  0.00            
ATOM   3198  C2A DPPCX 267     352.100 273.000  44.600  0.00  0.00            
ATOM   3199  C3A DPPCX 267     351.500 271.200  48.100  0.00  0.00            
ATOM   3200  C4A DPPCX 267     352.500 270.000  51.700  0.00  0.00            
ATOM   3201  C1B DPPCX 267     347.000 270.600  41.200  0.00  0.00            
ATOM   3202  C2B DPPCX 267     347.300 271.200  45.000  0.00  0.00            
ATOM   3203  C3B DPPCX 267     345.200 271.200  49.300  0.00  0.00            
ATOM   3204  C4B DPPCX 267     340.700 272.800  51.200  0.00  0.00            
ATOM   3205  NC3 DPPCX 268     379.800 282.800  32.500  0.00  0.00            
ATOM   3206  PO4 DPPCX 268     375.600 282.600  30.600  0.00  0.00            
ATOM   3207  GL1 DPPCX 268     376.700 279.200  34.300  0.00  0.00            
ATOM   3208  GL2 DPPCX 268     379.700 278.900  36.000  0.00  0.00            
ATOM   3209  C1A DPPCX 268     375.900 279.700  39.200  0.00  0.00            
ATOM   3210  C2A DPPCX 268     376.300 279.900  43.500  0.00  0.00            
ATOM   3211  C3A DPPCX 268     375.400 280.300  47.100  0.00  0.00            
ATOM   3212  C4A DPPCX 268     373.900 280.600  50.700  0.00  0.00            
ATOM   3213  C1B DPPCX 268     381.700 277.100  38.700  0.00  0.00            
ATOM   3214  C2B DPPCX 268     380.900 277.300  43.800  0.00  0.00            
ATOM   3215  C3B DPPCX 268     380.300 277.300  47.800  0.00  0.00            
ATOM   3216  C4B DPPCX 268     382.500 277.700  50.700  0.00  0.00            
ATOM   3217  NC3 DPPCX 269     327.400 269.500  73.200  0.00  0.00            
ATOM   3218  PO4 DPPCX 269     327.300 265.500  73.600  0.00  0.00            
ATOM   3219  GL1 DPPCX 269     330.400 262.800  72.000  0.00  0.00            
ATOM   3220  GL2 DPPCX 269     331.800 258.800  71.800  0.00  0.00            
ATOM   3221  C1A DPPCX 269     333.000 261.400  67.800  0.00  0.00            
ATOM   3222  C2A DPPCX 269     333.300 261.300  63.100  0.00  0.00            
ATOM   3223  C3A DPPCX 269     334.200 261.400  59.500  0.00  0.00            
ATOM   3224  C4A DPPCX 269     332.700 262.800  55.700  0.00  0.00            
ATOM   3225  C1B DPPCX 269     334.300 256.700  68.600  0.00  0.00            
ATOM   3226  C2B DPPCX 269     336.100 256.900  64.100  0.00  0.00            
ATOM   3227  C3B DPPCX 269     336.300 256.200  59.600  0.00  0.00            
ATOM   3228  C4B DPPCX 269     335.100 258.200  55.800  0.00  0.00            
ATOM   3229  NC3 DPPCX 270     288.900 242.700  70.500  0.00  0.00            
ATOM   3230  PO4 DPPCX 270     286.600 245.700  70.000  0.00  0.00            
ATOM   3231  GL1 DPPCX 270     288.400 246.200  66.400  0.00  0.00            
ATOM   3232  GL2 DPPCX 270     290.900 248.900  65.700  0.00  0.00            
ATOM   3233  C1A DPPCX 270     288.500 244.600  61.700  0.00  0.00            
ATOM   3234  C2A DPPCX 270     288.200 245.100  56.400  0.00  0.00            
ATOM   3235  C3A DPPCX 270     288.700 245.500  52.600  0.00  0.00            
ATOM   3236  C4A DPPCX 270     287.600 243.900  49.500  0.00  0.00            
ATOM   3237  C1B DPPCX 270     291.500 250.400  61.800  0.00  0.00            
ATOM   3238  C2B DPPCX 270     291.500 250.300  56.500  0.00  0.00            
ATOM   3239  C3B DPPCX 270     290.700 249.700  52.700  0.00  0.00            
ATOM   3240  C4B DPPCX 270     292.400 250.000  48.900  0.00  0.00            
ATOM   3241  NC3 DPPCX 271     337.300 258.100  80.800  0.00  0.00            
ATOM   3242  PO4 DPPCX 271     335.800 259.700  76.700  0.00  0.00            
ATOM   3243  GL1 DPPCX 271     338.600 260.100  73.400  0.00  0.00            
ATOM   3244  GL2 DPPCX 271     339.500 257.300  73.100  0.00  0.00            
ATOM   3245  C1A DPPCX 271     338.200 261.600  69.800  0.00  0.00            
ATOM   3246  C2A DPPCX 271     338.000 261.000  66.100  0.00  0.00            
ATOM   3247  C3A DPPCX 271     338.700 260.800  62.200  0.00  0.00            
ATOM   3248  C4A DPPCX 271     339.200 261.800  58.500  0.00  0.00            
ATOM   3249  C1B DPPCX 271     340.600 256.000  70.000  0.00  0.00            
ATOM   3250  C2B DPPCX 271     340.400 256.500  66.800  0.00  0.00            
ATOM   3251  C3B DPPCX 271     341.600 256.700  62.500  0.00  0.00            
ATOM   3252  C4B DPPCX 271     340.800 257.500  57.200  0.00  0.00            
ATOM   3253  NC3 DPPCX 272     365.900  37.100  77.700  0.00  0.00            
ATOM   3254  PO4 DPPCX 272     362.800  39.300  73.700  0.00  0.00            
ATOM   3255  GL1 DPPCX 272     363.000  35.200  72.500  0.00  0.00            
ATOM   3256  GL2 DPPCX 272     359.100  34.400  72.500  0.00  0.00            
ATOM   3257  C1A DPPCX 272     362.000  33.600  67.500  0.00  0.00            
ATOM   3258  C2A DPPCX 272     362.000  34.600  64.300  0.00  0.00            
ATOM   3259  C3A DPPCX 272     362.600  33.600  60.800  0.00  0.00            
ATOM   3260  C4A DPPCX 272     361.100  34.500  58.100  0.00  0.00            
ATOM   3261  C1B DPPCX 272     357.100  34.600  68.900  0.00  0.00            
ATOM   3262  C2B DPPCX 272     357.400  34.000  65.300  0.00  0.00            
ATOM   3263  C3B DPPCX 272     357.200  34.200  61.800  0.00  0.00            
ATOM   3264  C4B DPPCX 272     356.500  33.600  58.400  0.00  0.00            
ATOM   3265  NC3 DPPCX 273     339.900 227.000  30.400  0.00  0.00            
ATOM   3266  PO4 DPPCX 273     341.400 231.200  29.600  0.00  0.00            
ATOM   3267  GL1 DPPCX 273     339.500 233.400  32.100  0.00  0.00            
ATOM   3268  GL2 DPPCX 273     336.200 232.700  32.100  0.00  0.00            
ATOM   3269  C1A DPPCX 273     338.300 236.500  35.700  0.00  0.00            
ATOM   3270  C2A DPPCX 273     337.300 237.300  39.300  0.00  0.00            
ATOM   3271  C3A DPPCX 273     337.000 238.400  42.800  0.00  0.00            
ATOM   3272  C4A DPPCX 273     336.200 237.400  46.600  0.00  0.00            
ATOM   3273  C1B DPPCX 273     333.200 234.400  35.400  0.00  0.00            
ATOM   3274  C2B DPPCX 273     332.800 235.700  39.400  0.00  0.00            
ATOM   3275  C3B DPPCX 273     331.300 235.600  44.300  0.00  0.00            
ATOM   3276  C4B DPPCX 273     330.500 235.700  49.500  0.00  0.00            
ATOM   3277  NC3 DPPCX 274     335.400 273.000  75.300  0.00  0.00            
ATOM   3278  PO4 DPPCX 274     335.200 277.500  74.600  0.00  0.00            
ATOM   3279  GL1 DPPCX 274     335.400 276.900  70.500  0.00  0.00            
ATOM   3280  GL2 DPPCX 274     337.900 274.200  68.200  0.00  0.00            
ATOM   3281  C1A DPPCX 274     334.700 276.800  65.600  0.00  0.00            
ATOM   3282  C2A DPPCX 274     334.000 274.000  63.600  0.00  0.00            
ATOM   3283  C3A DPPCX 274     334.800 271.300  60.200  0.00  0.00            
ATOM   3284  C4A DPPCX 274     334.000 271.100  55.900  0.00  0.00            
ATOM   3285  C1B DPPCX 274     340.400 274.900  65.300  0.00  0.00            
ATOM   3286  C2B DPPCX 274     338.400 274.600  61.700  0.00  0.00            
ATOM   3287  C3B DPPCX 274     336.000 276.200  58.800  0.00  0.00            
ATOM   3288  C4B DPPCX 274     335.300 275.500  54.900  0.00  0.00            
ATOM   3289  NC3 DPPCX 275     372.800  31.300  81.000  0.00  0.00            
ATOM   3290  PO4 DPPCX 275     372.100  27.400  79.300  0.00  0.00            
ATOM   3291  GL1 DPPCX 275     370.300  26.700  76.300  0.00  0.00            
ATOM   3292  GL2 DPPCX 275     369.400  29.000  75.100  0.00  0.00            
ATOM   3293  C1A DPPCX 275     368.000  24.400  72.600  0.00  0.00            
ATOM   3294  C2A DPPCX 275     367.200  23.900  68.400  0.00  0.00            
ATOM   3295  C3A DPPCX 275     365.900  24.700  65.600  0.00  0.00            
ATOM   3296  C4A DPPCX 275     367.200  25.300  60.900  0.00  0.00            
ATOM   3297  C1B DPPCX 275     370.700  27.800  69.800  0.00  0.00            
ATOM   3298  C2B DPPCX 275     370.100  28.100  65.000  0.00  0.00            
ATOM   3299  C3B DPPCX 275     370.700  29.300  60.600  0.00  0.00            
ATOM   3300  C4B DPPCX 275     369.400  29.100  56.700  0.00  0.00            
ATOM   3301  NC3 DPPCX 276     359.800 240.100  29.600  0.00  0.00            
ATOM   3302  PO4 DPPCX 276     358.800 242.100  33.500  0.00  0.00            
ATOM   3303  GL1 DPPCX 276     355.400 241.200  36.000  0.00  0.00            
ATOM   3304  GL2 DPPCX 276     355.900 243.500  38.900  0.00  0.00            
ATOM   3305  C1A DPPCX 276     354.800 238.800  39.900  0.00  0.00            
ATOM   3306  C2A DPPCX 276     354.800 237.700  43.700  0.00  0.00            
ATOM   3307  C3A DPPCX 276     355.600 236.900  47.700  0.00  0.00            
ATOM   3308  C4A DPPCX 276     353.700 234.500  51.600  0.00  0.00            
ATOM   3309  C1B DPPCX 276     354.400 243.300  42.000  0.00  0.00            
ATOM   3310  C2B DPPCX 276     354.800 243.600  45.800  0.00  0.00            
ATOM   3311  C3B DPPCX 276     356.200 242.700  49.300  0.00  0.00            
ATOM   3312  C4B DPPCX 276     354.300 239.900  52.100  0.00  0.00            
ATOM   3313  NC3 DPPCX 277     354.400 261.600  76.100  0.00  0.00            
ATOM   3314  PO4 DPPCX 277     350.500 260.600  75.300  0.00  0.00            
ATOM   3315  GL1 DPPCX 277     349.900 261.700  71.000  0.00  0.00            
ATOM   3316  GL2 DPPCX 277     348.400 260.400  68.900  0.00  0.00            
ATOM   3317  C1A DPPCX 277     350.600 265.500  67.600  0.00  0.00            
ATOM   3318  C2A DPPCX 277     351.400 265.900  63.300  0.00  0.00            
ATOM   3319  C3A DPPCX 277     352.900 265.100  60.000  0.00  0.00            
ATOM   3320  C4A DPPCX 277     352.200 266.700  55.600  0.00  0.00            
ATOM   3321  C1B DPPCX 277     348.800 261.200  64.800  0.00  0.00            
ATOM   3322  C2B DPPCX 277     349.400 261.300  60.500  0.00  0.00            
ATOM   3323  C3B DPPCX 277     349.400 262.600  56.200  0.00  0.00            
ATOM   3324  C4B DPPCX 277     347.900 261.100  52.300  0.00  0.00            
ATOM   3325  NC3 DPPCX 278     389.300 268.600  74.800  0.00  0.00            
ATOM   3326  PO4 DPPCX 278     386.100 265.900  75.700  0.00  0.00            
ATOM   3327  GL1 DPPCX 278     387.300 263.500  73.200  0.00  0.00            
ATOM   3328  GL2 DPPCX 278     386.100 260.400  72.500  0.00  0.00            
ATOM   3329  C1A DPPCX 278     385.300 265.000  68.800  0.00  0.00            
ATOM   3330  C2A DPPCX 278     384.400 264.800  64.200  0.00  0.00            
ATOM   3331  C3A DPPCX 278     383.600 264.600  59.400  0.00  0.00            
ATOM   3332  C4A DPPCX 278     382.800 261.700  56.100  0.00  0.00            
ATOM   3333  C1B DPPCX 278     387.700 260.100  68.400  0.00  0.00            
ATOM   3334  C2B DPPCX 278     387.100 260.300  63.800  0.00  0.00            
ATOM   3335  C3B DPPCX 278     387.200 261.300  60.800  0.00  0.00            
ATOM   3336  C4B DPPCX 278     389.800 260.700  57.000  0.00  0.00            
ATOM   3337  NC3 DPPCX 279     369.100 258.000  31.700  0.00  0.00            
ATOM   3338  PO4 DPPCX 279     365.000 255.900  32.300  0.00  0.00            
ATOM   3339  GL1 DPPCX 279     366.500 256.000  35.200  0.00  0.00            
ATOM   3340  GL2 DPPCX 279     367.300 253.400  37.000  0.00  0.00            
ATOM   3341  C1A DPPCX 279     366.800 258.100  38.400  0.00  0.00            
ATOM   3342  C2A DPPCX 279     366.300 258.200  42.100  0.00  0.00            
ATOM   3343  C3A DPPCX 279     366.200 258.100  46.300  0.00  0.00            
ATOM   3344  C4A DPPCX 279     366.900 258.800  50.000  0.00  0.00            
ATOM   3345  C1B DPPCX 279     366.700 253.100  40.800  0.00  0.00            
ATOM   3346  C2B DPPCX 279     366.400 253.400  45.100  0.00  0.00            
ATOM   3347  C3B DPPCX 279     366.600 252.400  48.800  0.00  0.00            
ATOM   3348  C4B DPPCX 279     366.900 253.900  52.300  0.00  0.00            
ATOM   3349  NC3 DPPCX 280     415.700  43.800  79.400  0.00  0.00            
ATOM   3350  PO4 DPPCX 280     413.100  46.700  77.600  0.00  0.00            
ATOM   3351  GL1 DPPCX 280     413.500  45.800  73.800  0.00  0.00            
ATOM   3352  GL2 DPPCX 280     413.700  42.600  73.800  0.00  0.00            
ATOM   3353  C1A DPPCX 280     413.700  46.400  69.200  0.00  0.00            
ATOM   3354  C2A DPPCX 280     414.600  45.300  66.200  0.00  0.00            
ATOM   3355  C3A DPPCX 280     414.400  45.500  61.600  0.00  0.00            
ATOM   3356  C4A DPPCX 280     413.300  46.200  57.000  0.00  0.00            
ATOM   3357  C1B DPPCX 280     416.600  41.600  71.200  0.00  0.00            
ATOM   3358  C2B DPPCX 280     416.500  40.200  67.500  0.00  0.00            
ATOM   3359  C3B DPPCX 280     416.900  40.400  63.100  0.00  0.00            
ATOM   3360  C4B DPPCX 280     416.600  41.600  59.400  0.00  0.00            
ATOM   3361  NC3 DPPCX 281     408.000 263.700  32.900  0.00  0.00            
ATOM   3362  PO4 DPPCX 281     410.900 261.100  36.500  0.00  0.00            
ATOM   3363  GL1 DPPCX 281     412.700 263.400  40.100  0.00  0.00            
ATOM   3364  GL2 DPPCX 281     409.100 265.200  41.900  0.00  0.00            
ATOM   3365  C1A DPPCX 281     414.400 266.600  43.600  0.00  0.00            
ATOM   3366  C2A DPPCX 281     414.200 268.000  47.500  0.00  0.00            
ATOM   3367  C3A DPPCX 281     413.200 268.900  51.600  0.00  0.00            
ATOM   3368  C4A DPPCX 281     413.700 271.200  54.900  0.00  0.00            
ATOM   3369  C1B DPPCX 281     409.400 266.000  45.500  0.00  0.00            
ATOM   3370  C2B DPPCX 281     409.100 266.200  50.300  0.00  0.00            
ATOM   3371  C3B DPPCX 281     408.400 264.300  54.800  0.00  0.00            
ATOM   3372  C4B DPPCX 281     409.000 264.500  58.800  0.00  0.00            
ATOM   3373  NC3 DPPCX 282     364.400 262.900  76.100  0.00  0.00            
ATOM   3374  PO4 DPPCX 282     367.900 261.400  78.500  0.00  0.00            
ATOM   3375  GL1 DPPCX 282     369.000 261.100  74.700  0.00  0.00            
ATOM   3376  GL2 DPPCX 282     369.000 258.700  74.300  0.00  0.00            
ATOM   3377  C1A DPPCX 282     370.800 264.700  72.600  0.00  0.00            
ATOM   3378  C2A DPPCX 282     372.400 264.000  68.200  0.00  0.00            
ATOM   3379  C3A DPPCX 282     372.900 264.000  63.900  0.00  0.00            
ATOM   3380  C4A DPPCX 282     373.200 264.100  59.200  0.00  0.00            
ATOM   3381  C1B DPPCX 282     369.800 259.700  69.500  0.00  0.00            
ATOM   3382  C2B DPPCX 282     371.200 259.500  66.100  0.00  0.00            
ATOM   3383  C3B DPPCX 282     370.700 259.900  61.600  0.00  0.00            
ATOM   3384  C4B DPPCX 282     370.600 260.200  57.600  0.00  0.00            
ATOM   3385  NC3 DPPCX 283     347.300 276.200  80.600  0.00  0.00            
ATOM   3386  PO4 DPPCX 283     345.500 275.800  77.000  0.00  0.00            
ATOM   3387  GL1 DPPCX 283     344.200 274.800  72.300  0.00  0.00            
ATOM   3388  GL2 DPPCX 283     340.600 274.500  72.600  0.00  0.00            
ATOM   3389  C1A DPPCX 283     345.600 275.900  68.200  0.00  0.00            
ATOM   3390  C2A DPPCX 283     344.800 275.800  63.300  0.00  0.00            
ATOM   3391  C3A DPPCX 283     343.400 275.200  59.000  0.00  0.00            
ATOM   3392  C4A DPPCX 283     340.400 275.500  56.000  0.00  0.00            
ATOM   3393  C1B DPPCX 283     342.200 271.500  68.900  0.00  0.00            
ATOM   3394  C2B DPPCX 283     343.400 270.900  64.100  0.00  0.00            
ATOM   3395  C3B DPPCX 283     344.000 269.700  60.100  0.00  0.00            
ATOM   3396  C4B DPPCX 283     343.400 271.600  55.600  0.00  0.00            
ATOM   3397  NC3 DPPCX 284     347.200 257.500  77.600  0.00  0.00            
ATOM   3398  PO4 DPPCX 284     349.900 254.500  77.900  0.00  0.00            
ATOM   3399  GL1 DPPCX 284     348.000 253.700  73.900  0.00  0.00            
ATOM   3400  GL2 DPPCX 284     348.700 251.400  71.300  0.00  0.00            
ATOM   3401  C1A DPPCX 284     346.100 256.800  69.700  0.00  0.00            
ATOM   3402  C2A DPPCX 284     345.500 255.600  65.300  0.00  0.00            
ATOM   3403  C3A DPPCX 284     346.500 256.300  60.300  0.00  0.00            
ATOM   3404  C4A DPPCX 284     347.200 257.600  56.400  0.00  0.00            
ATOM   3405  C1B DPPCX 284     348.200 251.700  67.200  0.00  0.00            
ATOM   3406  C2B DPPCX 284     348.700 251.400  62.300  0.00  0.00            
ATOM   3407  C3B DPPCX 284     348.700 252.300  58.600  0.00  0.00            
ATOM   3408  C4B DPPCX 284     349.600 251.000  55.600  0.00  0.00            
ATOM   3409  NC3 DPPCX 285     388.500 287.100  31.200  0.00  0.00            
ATOM   3410  PO4 DPPCX 285     387.700 283.200  32.400  0.00  0.00            
ATOM   3411  GL1 DPPCX 285     389.800 284.600  35.900  0.00  0.00            
ATOM   3412  GL2 DPPCX 285     392.000 287.100  35.100  0.00  0.00            
ATOM   3413  C1A DPPCX 285     391.200 284.100  39.300  0.00  0.00            
ATOM   3414  C2A DPPCX 285     391.400 283.000  43.500  0.00  0.00            
ATOM   3415  C3A DPPCX 285     390.000 284.600  47.200  0.00  0.00            
ATOM   3416  C4A DPPCX 285     390.500 284.000  50.600  0.00  0.00            
ATOM   3417  C1B DPPCX 285     391.400 289.200  39.800  0.00  0.00            
ATOM   3418  C2B DPPCX 285     390.400 288.500  44.900  0.00  0.00            
ATOM   3419  C3B DPPCX 285     389.000 289.000  49.200  0.00  0.00            
ATOM   3420  C4B DPPCX 285     387.700 291.300  52.500  0.00  0.00            
ATOM   3421  NC3 DPPCX 286     335.500 252.600  23.900  0.00  0.00            
ATOM   3422  PO4 DPPCX 286     337.200 253.100  28.400  0.00  0.00            
ATOM   3423  GL1 DPPCX 286     335.600 251.200  31.900  0.00  0.00            
ATOM   3424  GL2 DPPCX 286     332.900 249.500  32.000  0.00  0.00            
ATOM   3425  C1A DPPCX 286     335.900 249.800  36.700  0.00  0.00            
ATOM   3426  C2A DPPCX 286     336.300 250.200  41.500  0.00  0.00            
ATOM   3427  C3A DPPCX 286     337.100 248.700  46.400  0.00  0.00            
ATOM   3428  C4A DPPCX 286     337.400 251.600  49.900  0.00  0.00            
ATOM   3429  C1B DPPCX 286     331.800 252.600  35.700  0.00  0.00            
ATOM   3430  C2B DPPCX 286     331.700 252.400  39.200  0.00  0.00            
ATOM   3431  C3B DPPCX 286     331.700 251.700  43.600  0.00  0.00            
ATOM   3432  C4B DPPCX 286     330.700 250.900  47.700  0.00  0.00            
ATOM   3433  NC3 DPPCX 287     316.000 245.000  72.600  0.00  0.00            
ATOM   3434  PO4 DPPCX 287     320.700 244.000  71.500  0.00  0.00            
ATOM   3435  GL1 DPPCX 287     319.700 244.600  66.400  0.00  0.00            
ATOM   3436  GL2 DPPCX 287     322.400 247.000  67.300  0.00  0.00            
ATOM   3437  C1A DPPCX 287     320.400 244.700  62.200  0.00  0.00            
ATOM   3438  C2A DPPCX 287     319.700 245.000  57.900  0.00  0.00            
ATOM   3439  C3A DPPCX 287     320.000 245.000  52.500  0.00  0.00            
ATOM   3440  C4A DPPCX 287     323.200 244.600  49.200  0.00  0.00            
ATOM   3441  C1B DPPCX 287     323.600 248.800  63.600  0.00  0.00            
ATOM   3442  C2B DPPCX 287     324.300 250.000  59.300  0.00  0.00            
ATOM   3443  C3B DPPCX 287     322.700 249.000  55.900  0.00  0.00            
ATOM   3444  C4B DPPCX 287     322.900 249.000  52.300  0.00  0.00            
ATOM   3445  NC3 DPPCX 288     305.400 244.400  21.700  0.00  0.00            
ATOM   3446  PO4 DPPCX 288     307.600 242.000  25.800  0.00  0.00            
ATOM   3447  GL1 DPPCX 288     306.100 243.400  29.500  0.00  0.00            
ATOM   3448  GL2 DPPCX 288     308.900 245.400  31.500  0.00  0.00            
ATOM   3449  C1A DPPCX 288     304.500 247.400  30.400  0.00  0.00            
ATOM   3450  C2A DPPCX 288     303.500 247.300  35.500  0.00  0.00            
ATOM   3451  C3A DPPCX 288     302.500 248.200  39.900  0.00  0.00            
ATOM   3452  C4A DPPCX 288     302.500 247.200  43.500  0.00  0.00            
ATOM   3453  C1B DPPCX 288     307.800 245.100  35.000  0.00  0.00            
ATOM   3454  C2B DPPCX 288     306.700 244.300  40.000  0.00  0.00            
ATOM   3455  C3B DPPCX 288     304.400 242.100  42.900  0.00  0.00            
ATOM   3456  C4B DPPCX 288     303.300 242.800  47.100  0.00  0.00            
ATOM   3457  NC3 DPPCX 289     335.400 243.000  74.500  0.00  0.00            
ATOM   3458  PO4 DPPCX 289     338.300 239.800  72.200  0.00  0.00            
ATOM   3459  GL1 DPPCX 289     340.100 241.000  68.600  0.00  0.00            
ATOM   3460  GL2 DPPCX 289     342.000 243.600  69.600  0.00  0.00            
ATOM   3461  C1A DPPCX 289     340.300 238.800  64.600  0.00  0.00            
ATOM   3462  C2A DPPCX 289     340.400 238.900  60.000  0.00  0.00            
ATOM   3463  C3A DPPCX 289     340.600 238.600  55.500  0.00  0.00            
ATOM   3464  C4A DPPCX 289     338.600 236.100  51.000  0.00  0.00            
ATOM   3465  C1B DPPCX 289     342.400 243.400  64.700  0.00  0.00            
ATOM   3466  C2B DPPCX 289     343.400 243.400  60.300  0.00  0.00            
ATOM   3467  C3B DPPCX 289     343.600 244.400  55.500  0.00  0.00            
ATOM   3468  C4B DPPCX 289     346.000 244.400  52.000  0.00  0.00            
ATOM   3469  NC3 DPPCX 290     347.300 261.300  33.000  0.00  0.00            
ATOM   3470  PO4 DPPCX 290     350.200 258.200  32.700  0.00  0.00            
ATOM   3471  GL1 DPPCX 290     349.000 255.000  35.500  0.00  0.00            
ATOM   3472  GL2 DPPCX 290     346.500 255.800  38.000  0.00  0.00            
ATOM   3473  C1A DPPCX 290     351.000 252.500  39.300  0.00  0.00            
ATOM   3474  C2A DPPCX 290     350.900 252.100  43.200  0.00  0.00            
ATOM   3475  C3A DPPCX 290     351.900 250.800  47.000  0.00  0.00            
ATOM   3476  C4A DPPCX 290     353.600 251.200  51.200  0.00  0.00            
ATOM   3477  C1B DPPCX 290     345.700 255.400  41.600  0.00  0.00            
ATOM   3478  C2B DPPCX 290     345.200 254.100  46.300  0.00  0.00            
ATOM   3479  C3B DPPCX 290     347.300 251.700  50.200  0.00  0.00            
ATOM   3480  C4B DPPCX 290     350.000 248.100  51.400  0.00  0.00            
ATOM   3481  NC3 DPPCX 291     370.100 278.300  76.900  0.00  0.00            
ATOM   3482  PO4 DPPCX 291     366.400 281.700  76.300  0.00  0.00            
ATOM   3483  GL1 DPPCX 291     366.400 280.500  72.600  0.00  0.00            
ATOM   3484  GL2 DPPCX 291     368.100 283.600  70.100  0.00  0.00            
ATOM   3485  C1A DPPCX 291     364.300 279.200  68.600  0.00  0.00            
ATOM   3486  C2A DPPCX 291     366.300 279.100  64.400  0.00  0.00            
ATOM   3487  C3A DPPCX 291     367.100 278.400  60.500  0.00  0.00            
ATOM   3488  C4A DPPCX 291     366.700 277.100  55.500  0.00  0.00            
ATOM   3489  C1B DPPCX 291     368.900 284.400  65.600  0.00  0.00            
ATOM   3490  C2B DPPCX 291     370.500 284.200  61.900  0.00  0.00            
ATOM   3491  C3B DPPCX 291     369.800 282.400  58.600  0.00  0.00            
ATOM   3492  C4B DPPCX 291     370.700 281.100  54.300  0.00  0.00            
ATOM   3493  NC3 DPPCX 292     332.700 254.000  28.200  0.00  0.00            
ATOM   3494  PO4 DPPCX 292     331.300 250.100  26.600  0.00  0.00            
ATOM   3495  GL1 DPPCX 292     328.400 250.700  29.900  0.00  0.00            
ATOM   3496  GL2 DPPCX 292     328.100 253.500  29.800  0.00  0.00            
ATOM   3497  C1A DPPCX 292     327.300 249.800  35.200  0.00  0.00            
ATOM   3498  C2A DPPCX 292     327.400 248.800  38.800  0.00  0.00            
ATOM   3499  C3A DPPCX 292     327.700 248.900  43.300  0.00  0.00            
ATOM   3500  C4A DPPCX 292     326.100 248.900  47.700  0.00  0.00            
ATOM   3501  C1B DPPCX 292     327.500 255.400  33.300  0.00  0.00            
ATOM   3502  C2B DPPCX 292     327.500 254.800  37.700  0.00  0.00            
ATOM   3503  C3B DPPCX 292     327.600 254.300  41.200  0.00  0.00            
ATOM   3504  C4B DPPCX 292     326.800 254.500  46.200  0.00  0.00            
ATOM   3505  NC3 DPPCX 293     386.800 256.900  78.200  0.00  0.00            
ATOM   3506  PO4 DPPCX 293     383.700 255.000  76.200  0.00  0.00            
ATOM   3507  GL1 DPPCX 293     385.200 255.500  73.000  0.00  0.00            
ATOM   3508  GL2 DPPCX 293     388.500 256.000  73.900  0.00  0.00            
ATOM   3509  C1A DPPCX 293     384.700 256.000  69.500  0.00  0.00            
ATOM   3510  C2A DPPCX 293     384.700 256.200  65.000  0.00  0.00            
ATOM   3511  C3A DPPCX 293     384.100 256.000  61.500  0.00  0.00            
ATOM   3512  C4A DPPCX 293     384.900 256.900  57.100  0.00  0.00            
ATOM   3513  C1B DPPCX 293     389.700 256.000  69.900  0.00  0.00            
ATOM   3514  C2B DPPCX 293     390.500 256.100  65.900  0.00  0.00            
ATOM   3515  C3B DPPCX 293     389.300 256.300  61.800  0.00  0.00            
ATOM   3516  C4B DPPCX 293     391.200 255.600  57.500  0.00  0.00            
ATOM   3517  NC3 DPPCX 294     301.300 231.000  25.600  0.00  0.00            
ATOM   3518  PO4 DPPCX 294     302.000 235.400  26.200  0.00  0.00            
ATOM   3519  GL1 DPPCX 294     301.700 234.000  30.400  0.00  0.00            
ATOM   3520  GL2 DPPCX 294     303.300 231.100  30.900  0.00  0.00            
ATOM   3521  C1A DPPCX 294     301.200 236.100  33.200  0.00  0.00            
ATOM   3522  C2A DPPCX 294     299.800 236.900  38.000  0.00  0.00            
ATOM   3523  C3A DPPCX 294     298.000 236.500  41.900  0.00  0.00            
ATOM   3524  C4A DPPCX 294     298.200 235.900  46.600  0.00  0.00            
ATOM   3525  C1B DPPCX 294     301.000 231.500  35.300  0.00  0.00            
ATOM   3526  C2B DPPCX 294     300.900 231.800  38.700  0.00  0.00            
ATOM   3527  C3B DPPCX 294     302.500 231.700  43.000  0.00  0.00            
ATOM   3528  C4B DPPCX 294     301.400 232.500  47.200  0.00  0.00            
ATOM   3529  NC3 DPPCX 295     402.700 260.900  33.000  0.00  0.00            
ATOM   3530  PO4 DPPCX 295     405.900 259.800  35.200  0.00  0.00            
ATOM   3531  GL1 DPPCX 295     406.600 262.100  38.800  0.00  0.00            
ATOM   3532  GL2 DPPCX 295     405.200 264.800  37.300  0.00  0.00            
ATOM   3533  C1A DPPCX 295     404.700 264.000  42.600  0.00  0.00            
ATOM   3534  C2A DPPCX 295     404.600 265.000  47.400  0.00  0.00            
ATOM   3535  C3A DPPCX 295     404.000 265.500  51.200  0.00  0.00            
ATOM   3536  C4A DPPCX 295     402.500 264.800  54.900  0.00  0.00            
ATOM   3537  C1B DPPCX 295     401.200 266.500  37.700  0.00  0.00            
ATOM   3538  C2B DPPCX 295     400.100 266.100  41.600  0.00  0.00            
ATOM   3539  C3B DPPCX 295     400.100 266.600  45.500  0.00  0.00            
ATOM   3540  C4B DPPCX 295     399.700 267.500  49.400  0.00  0.00            
ATOM   3541  NC3 DPPCX 296     310.100 262.900  72.600  0.00  0.00            
ATOM   3542  PO4 DPPCX 296     314.100 264.000  72.000  0.00  0.00            
ATOM   3543  GL1 DPPCX 296     316.700 265.600  68.300  0.00  0.00            
ATOM   3544  GL2 DPPCX 296     315.000 268.200  66.500  0.00  0.00            
ATOM   3545  C1A DPPCX 296     319.400 266.600  64.200  0.00  0.00            
ATOM   3546  C2A DPPCX 296     319.300 268.500  59.700  0.00  0.00            
ATOM   3547  C3A DPPCX 296     320.200 267.600  55.500  0.00  0.00            
ATOM   3548  C4A DPPCX 296     322.100 267.600  50.600  0.00  0.00            
ATOM   3549  C1B DPPCX 296     312.800 266.600  63.700  0.00  0.00            
ATOM   3550  C2B DPPCX 296     313.900 268.300  60.000  0.00  0.00            
ATOM   3551  C3B DPPCX 296     314.000 268.000  57.000  0.00  0.00            
ATOM   3552  C4B DPPCX 296     315.800 269.700  54.100  0.00  0.00            
ATOM   3553  NC3 DPPCX 297     337.200  12.700  78.000  0.00  0.00            
ATOM   3554  PO4 DPPCX 297     333.000  13.700  77.800  0.00  0.00            
ATOM   3555  GL1 DPPCX 297     333.700  16.200  74.700  0.00  0.00            
ATOM   3556  GL2 DPPCX 297     336.800  16.800  74.800  0.00  0.00            
ATOM   3557  C1A DPPCX 297     333.600  16.900  71.000  0.00  0.00            
ATOM   3558  C2A DPPCX 297     334.200  16.900  65.700  0.00  0.00            
ATOM   3559  C3A DPPCX 297     334.100  17.700  61.700  0.00  0.00            
ATOM   3560  C4A DPPCX 297     336.300  19.400  58.500  0.00  0.00            
ATOM   3561  C1B DPPCX 297     338.500  16.700  71.100  0.00  0.00            
ATOM   3562  C2B DPPCX 297     339.100  17.500  66.900  0.00  0.00            
ATOM   3563  C3B DPPCX 297     339.700  17.900  62.600  0.00  0.00            
ATOM   3564  C4B DPPCX 297     338.900  15.400  58.900  0.00  0.00            
ATOM   3565  NC3 DPPCX 298     361.300 250.600  76.200  0.00  0.00            
ATOM   3566  PO4 DPPCX 298     358.400 253.500  76.500  0.00  0.00            
ATOM   3567  GL1 DPPCX 298     357.300 254.400  71.700  0.00  0.00            
ATOM   3568  GL2 DPPCX 298     361.200 253.700  72.500  0.00  0.00            
ATOM   3569  C1A DPPCX 298     356.800 255.500  67.300  0.00  0.00            
ATOM   3570  C2A DPPCX 298     357.000 255.600  62.100  0.00  0.00            
ATOM   3571  C3A DPPCX 298     357.500 256.100  57.700  0.00  0.00            
ATOM   3572  C4A DPPCX 298     357.800 258.300  53.700  0.00  0.00            
ATOM   3573  C1B DPPCX 298     361.800 255.400  68.600  0.00  0.00            
ATOM   3574  C2B DPPCX 298     361.500 255.200  64.200  0.00  0.00            
ATOM   3575  C3B DPPCX 298     362.600 256.200  59.600  0.00  0.00            
ATOM   3576  C4B DPPCX 298     361.900 256.200  55.500  0.00  0.00            
ATOM   3577  NC3 DPPCX 299     325.400 265.700  29.300  0.00  0.00            
ATOM   3578  PO4 DPPCX 299     322.800 261.600  29.900  0.00  0.00            
ATOM   3579  GL1 DPPCX 299     325.400 259.300  31.800  0.00  0.00            
ATOM   3580  GL2 DPPCX 299     327.500 261.500  32.800  0.00  0.00            
ATOM   3581  C1A DPPCX 299     323.600 259.700  36.200  0.00  0.00            
ATOM   3582  C2A DPPCX 299     323.300 257.500  39.200  0.00  0.00            
ATOM   3583  C3A DPPCX 299     323.200 257.500  43.100  0.00  0.00            
ATOM   3584  C4A DPPCX 299     321.800 257.000  48.100  0.00  0.00            
ATOM   3585  C1B DPPCX 299     328.300 262.000  37.800  0.00  0.00            
ATOM   3586  C2B DPPCX 299     327.900 260.700  42.200  0.00  0.00            
ATOM   3587  C3B DPPCX 299     327.400 259.800  45.900  0.00  0.00            
ATOM   3588  C4B DPPCX 299     327.000 258.900  50.200  0.00  0.00            
ATOM   3589  NC3 DPPCX 300     445.400  51.800  38.000  0.00  0.00            
ATOM   3590  PO4 DPPCX 300     441.900  54.300  37.200  0.00  0.00            
ATOM   3591  GL1 DPPCX 300     442.000  53.400  41.900  0.00  0.00            
ATOM   3592  GL2 DPPCX 300     443.200  50.300  42.200  0.00  0.00            
ATOM   3593  C1A DPPCX 300     440.800  54.400  46.300  0.00  0.00            
ATOM   3594  C2A DPPCX 300     439.500  54.600  50.500  0.00  0.00            
ATOM   3595  C3A DPPCX 300     437.100  55.300  55.000  0.00  0.00            
ATOM   3596  C4A DPPCX 300     434.600  56.000  59.000  0.00  0.00            
ATOM   3597  C1B DPPCX 300     440.900  48.800  45.300  0.00  0.00            
ATOM   3598  C2B DPPCX 300     439.700  48.900  49.600  0.00  0.00            
ATOM   3599  C3B DPPCX 300     438.900  50.200  53.000  0.00  0.00            
ATOM   3600  C4B DPPCX 300     437.300  49.100  56.500  0.00  0.00            
ATOM   3601  NC3 DPPCX 301     315.400 270.300  25.200  0.00  0.00            
ATOM   3602  PO4 DPPCX 301     316.700 268.900  28.200  0.00  0.00            
ATOM   3603  GL1 DPPCX 301     316.800 270.400  31.900  0.00  0.00            
ATOM   3604  GL2 DPPCX 301     318.000 273.100  33.600  0.00  0.00            
ATOM   3605  C1A DPPCX 301     316.200 267.500  34.300  0.00  0.00            
ATOM   3606  C2A DPPCX 301     317.300 266.800  37.900  0.00  0.00            
ATOM   3607  C3A DPPCX 301     318.100 267.000  41.600  0.00  0.00            
ATOM   3608  C4A DPPCX 301     318.000 265.600  45.400  0.00  0.00            
ATOM   3609  C1B DPPCX 301     317.900 271.700  37.200  0.00  0.00            
ATOM   3610  C2B DPPCX 301     318.700 271.700  40.800  0.00  0.00            
ATOM   3611  C3B DPPCX 301     318.200 271.700  45.300  0.00  0.00            
ATOM   3612  C4B DPPCX 301     317.500 269.800  49.600  0.00  0.00            
ATOM   3613  NC3 DPPCX 302     392.600 279.800  77.500  0.00  0.00            
ATOM   3614  PO4 DPPCX 302     390.000 283.200  75.300  0.00  0.00            
ATOM   3615  GL1 DPPCX 302     391.600 279.800  72.800  0.00  0.00            
ATOM   3616  GL2 DPPCX 302     388.700 278.400  72.600  0.00  0.00            
ATOM   3617  C1A DPPCX 302     392.900 278.800  69.000  0.00  0.00            
ATOM   3618  C2A DPPCX 302     392.700 278.500  64.500  0.00  0.00            
ATOM   3619  C3A DPPCX 302     394.100 278.400  61.500  0.00  0.00            
ATOM   3620  C4A DPPCX 302     392.200 279.800  57.500  0.00  0.00            
ATOM   3621  C1B DPPCX 302     388.200 279.000  68.200  0.00  0.00            
ATOM   3622  C2B DPPCX 302     387.500 278.600  63.800  0.00  0.00            
ATOM   3623  C3B DPPCX 302     387.600 277.500  60.300  0.00  0.00            
ATOM   3624  C4B DPPCX 302     387.500 274.800  55.800  0.00  0.00            
ATOM   3625  NC3 DPPCX 303     405.800  57.600  33.400  0.00  0.00            
ATOM   3626  PO4 DPPCX 303     408.000  62.400  34.300  0.00  0.00            
ATOM   3627  GL1 DPPCX 303     411.300  62.000  37.500  0.00  0.00            
ATOM   3628  GL2 DPPCX 303     413.300  64.300  38.600  0.00  0.00            
ATOM   3629  C1A DPPCX 303     413.800  60.900  42.300  0.00  0.00            
ATOM   3630  C2A DPPCX 303     413.300  62.300  45.500  0.00  0.00            
ATOM   3631  C3A DPPCX 303     412.000  61.800  49.700  0.00  0.00            
ATOM   3632  C4A DPPCX 303     411.300  61.400  53.600  0.00  0.00            
ATOM   3633  C1B DPPCX 303     412.700  67.100  42.600  0.00  0.00            
ATOM   3634  C2B DPPCX 303     412.500  66.600  46.300  0.00  0.00            
ATOM   3635  C3B DPPCX 303     411.600  67.900  48.700  0.00  0.00            
ATOM   3636  C4B DPPCX 303     411.600  66.800  52.700  0.00  0.00            
ATOM   3637  NC3 DPPCX 304     318.600 260.600  72.600  0.00  0.00            
ATOM   3638  PO4 DPPCX 304     316.700 256.100  72.100  0.00  0.00            
ATOM   3639  GL1 DPPCX 304     318.000 257.900  68.500  0.00  0.00            
ATOM   3640  GL2 DPPCX 304     316.200 260.600  68.300  0.00  0.00            
ATOM   3641  C1A DPPCX 304     318.800 258.200  63.400  0.00  0.00            
ATOM   3642  C2A DPPCX 304     318.700 259.400  59.300  0.00  0.00            
ATOM   3643  C3A DPPCX 304     318.900 257.900  55.600  0.00  0.00            
ATOM   3644  C4A DPPCX 304     316.700 259.300  52.200  0.00  0.00            
ATOM   3645  C1B DPPCX 304     315.500 262.300  64.700  0.00  0.00            
ATOM   3646  C2B DPPCX 304     316.900 263.900  60.400  0.00  0.00            
ATOM   3647  C3B DPPCX 304     316.100 263.500  55.400  0.00  0.00            
ATOM   3648  C4B DPPCX 304     318.200 264.900  51.300  0.00  0.00            
ATOM   3649  NC3 DPPCX 305     370.500  19.500  33.300  0.00  0.00            
ATOM   3650  PO4 DPPCX 305     373.900  22.300  32.900  0.00  0.00            
ATOM   3651  GL1 DPPCX 305     372.000  22.400  37.100  0.00  0.00            
ATOM   3652  GL2 DPPCX 305     372.400  25.800  37.500  0.00  0.00            
ATOM   3653  C1A DPPCX 305     370.700  20.100  40.500  0.00  0.00            
ATOM   3654  C2A DPPCX 305     371.400  19.600  44.900  0.00  0.00            
ATOM   3655  C3A DPPCX 305     371.100  18.300  49.400  0.00  0.00            
ATOM   3656  C4A DPPCX 305     370.500  19.700  52.800  0.00  0.00            
ATOM   3657  C1B DPPCX 305     371.400  25.400  41.200  0.00  0.00            
ATOM   3658  C2B DPPCX 305     371.100  25.700  45.700  0.00  0.00            
ATOM   3659  C3B DPPCX 305     371.400  24.600  49.100  0.00  0.00            
ATOM   3660  C4B DPPCX 305     370.900  24.500  53.700  0.00  0.00            
ATOM   3661  NC3 DPPCX 306     345.500 280.600  74.800  0.00  0.00            
ATOM   3662  PO4 DPPCX 306     348.300 278.700  73.600  0.00  0.00            
ATOM   3663  GL1 DPPCX 306     350.000 276.200  70.400  0.00  0.00            
ATOM   3664  GL2 DPPCX 306     349.300 278.800  68.700  0.00  0.00            
ATOM   3665  C1A DPPCX 306     352.100 275.200  66.300  0.00  0.00            
ATOM   3666  C2A DPPCX 306     353.500 274.500  62.300  0.00  0.00            
ATOM   3667  C3A DPPCX 306     354.500 275.400  58.000  0.00  0.00            
ATOM   3668  C4A DPPCX 306     352.300 274.400  54.200  0.00  0.00            
ATOM   3669  C1B DPPCX 306     349.000 278.000  64.000  0.00  0.00            
ATOM   3670  C2B DPPCX 306     348.100 277.500  59.800  0.00  0.00            
ATOM   3671  C3B DPPCX 306     347.800 275.200  56.800  0.00  0.00            
ATOM   3672  C4B DPPCX 306     345.200 276.000  52.900  0.00  0.00            
ATOM   3673  NC3 DPPCX 307     442.300  43.100  81.200  0.00  0.00            
ATOM   3674  PO4 DPPCX 307     440.900  39.100  81.500  0.00  0.00            
ATOM   3675  GL1 DPPCX 307     440.900  38.200  77.100  0.00  0.00            
ATOM   3676  GL2 DPPCX 307     438.900  37.100  76.600  0.00  0.00            
ATOM   3677  C1A DPPCX 307     442.700  40.200  73.000  0.00  0.00            
ATOM   3678  C2A DPPCX 307     444.100  40.600  69.300  0.00  0.00            
ATOM   3679  C3A DPPCX 307     443.900  39.400  65.100  0.00  0.00            
ATOM   3680  C4A DPPCX 307     443.200  39.600  60.200  0.00  0.00            
ATOM   3681  C1B DPPCX 307     437.400  40.200  73.000  0.00  0.00            
ATOM   3682  C2B DPPCX 307     437.600  40.600  68.700  0.00  0.00            
ATOM   3683  C3B DPPCX 307     438.200  39.500  65.400  0.00  0.00            
ATOM   3684  C4B DPPCX 307     438.500  41.100  60.700  0.00  0.00            
ATOM   3685  NC3 DPPCX 308     418.500 278.400  84.100  0.00  0.00            
ATOM   3686  PO4 DPPCX 308     417.900 277.100  79.800  0.00  0.00            
ATOM   3687  GL1 DPPCX 308     417.600 277.200  75.200  0.00  0.00            
ATOM   3688  GL2 DPPCX 308     414.500 275.500  73.900  0.00  0.00            
ATOM   3689  C1A DPPCX 308     419.500 277.900  70.800  0.00  0.00            
ATOM   3690  C2A DPPCX 308     420.000 278.700  67.000  0.00  0.00            
ATOM   3691  C3A DPPCX 308     422.000 279.200  63.000  0.00  0.00            
ATOM   3692  C4A DPPCX 308     426.000 278.100  60.800  0.00  0.00            
ATOM   3693  C1B DPPCX 308     414.000 277.400  71.000  0.00  0.00            
ATOM   3694  C2B DPPCX 308     414.200 277.100  67.500  0.00  0.00            
ATOM   3695  C3B DPPCX 308     415.200 278.800  65.000  0.00  0.00            
ATOM   3696  C4B DPPCX 308     417.300 278.300  61.800  0.00  0.00            
ATOM   3697  NC3 DPPCX 309     428.000  45.700  79.100  0.00  0.00            
ATOM   3698  PO4 DPPCX 309     428.200  50.000  79.100  0.00  0.00            
ATOM   3699  GL1 DPPCX 309     426.500  50.700  75.300  0.00  0.00            
ATOM   3700  GL2 DPPCX 309     424.800  54.100  75.200  0.00  0.00            
ATOM   3701  C1A DPPCX 309     427.000  49.600  71.000  0.00  0.00            
ATOM   3702  C2A DPPCX 309     427.200  49.600  66.600  0.00  0.00            
ATOM   3703  C3A DPPCX 309     428.300  48.700  62.500  0.00  0.00            
ATOM   3704  C4A DPPCX 309     425.000  47.400  58.700  0.00  0.00            
ATOM   3705  C1B DPPCX 309     425.000  54.100  70.700  0.00  0.00            
ATOM   3706  C2B DPPCX 309     425.600  54.400  66.300  0.00  0.00            
ATOM   3707  C3B DPPCX 309     425.600  53.800  61.900  0.00  0.00            
ATOM   3708  C4B DPPCX 309     427.700  51.800  58.700  0.00  0.00            
ATOM   3709  NC3 DPPCX 310     501.800  73.000  92.700  0.00  0.00            
ATOM   3710  PO4 DPPCX 310     500.800  77.100  92.200  0.00  0.00            
ATOM   3711  GL1 DPPCX 310     500.500  80.600  90.200  0.00  0.00            
ATOM   3712  GL2 DPPCX 310     504.000  80.700  89.300  0.00  0.00            
ATOM   3713  C1A DPPCX 310     500.200  82.600  86.200  0.00  0.00            
ATOM   3714  C2A DPPCX 310     499.000  84.300  82.500  0.00  0.00            
ATOM   3715  C3A DPPCX 310     499.600  83.800  78.100  0.00  0.00            
ATOM   3716  C4A DPPCX 310     500.900  83.300  73.800  0.00  0.00            
ATOM   3717  C1B DPPCX 310     504.800  79.800  85.000  0.00  0.00            
ATOM   3718  C2B DPPCX 310     504.800  79.000  79.900  0.00  0.00            
ATOM   3719  C3B DPPCX 310     504.300  79.600  74.700  0.00  0.00            
ATOM   3720  C4B DPPCX 310     504.900  80.700  70.100  0.00  0.00            
ATOM   3721  NC3 DPPCX 311     472.700  74.900  85.700  0.00  0.00            
ATOM   3722  PO4 DPPCX 311     468.100  73.600  87.200  0.00  0.00            
ATOM   3723  GL1 DPPCX 311     469.700  73.100  82.300  0.00  0.00            
ATOM   3724  GL2 DPPCX 311     472.900  71.600  81.900  0.00  0.00            
ATOM   3725  C1A DPPCX 311     469.500  72.300  78.700  0.00  0.00            
ATOM   3726  C2A DPPCX 311     469.800  72.000  74.100  0.00  0.00            
ATOM   3727  C3A DPPCX 311     470.400  71.900  70.400  0.00  0.00            
ATOM   3728  C4A DPPCX 311     469.600  70.400  66.700  0.00  0.00            
ATOM   3729  C1B DPPCX 311     474.100  71.700  77.500  0.00  0.00            
ATOM   3730  C2B DPPCX 311     474.400  71.400  73.300  0.00  0.00            
ATOM   3731  C3B DPPCX 311     474.600  69.900  69.400  0.00  0.00            
ATOM   3732  C4B DPPCX 311     474.000  67.600  65.600  0.00  0.00            
ATOM   3733  NC3 DPPCX 312     460.400  45.500  40.500  0.00  0.00            
ATOM   3734  PO4 DPPCX 312     457.300  46.400  41.900  0.00  0.00            
ATOM   3735  GL1 DPPCX 312     457.900  45.500  46.300  0.00  0.00            
ATOM   3736  GL2 DPPCX 312     459.200  42.600  48.100  0.00  0.00            
ATOM   3737  C1A DPPCX 312     454.100  46.500  48.500  0.00  0.00            
ATOM   3738  C2A DPPCX 312     452.900  46.600  52.600  0.00  0.00            
ATOM   3739  C3A DPPCX 312     452.400  48.300  56.500  0.00  0.00            
ATOM   3740  C4A DPPCX 312     452.100  48.700  61.100  0.00  0.00            
ATOM   3741  C1B DPPCX 312     457.500  44.200  52.300  0.00  0.00            
ATOM   3742  C2B DPPCX 312     457.100  45.500  56.400  0.00  0.00            
ATOM   3743  C3B DPPCX 312     456.000  46.800  59.500  0.00  0.00            
ATOM   3744  C4B DPPCX 312     456.600  48.900  63.900  0.00  0.00            
ATOM   3745  NC3 DPPCX 313     371.500 284.800  32.500  0.00  0.00            
ATOM   3746  PO4 DPPCX 313     375.800 286.900  33.700  0.00  0.00            
ATOM   3747  GL1 DPPCX 313     376.400 283.800  36.700  0.00  0.00            
ATOM   3748  GL2 DPPCX 313     378.900 283.400  38.300  0.00  0.00            
ATOM   3749  C1A DPPCX 313     375.500 284.800  42.200  0.00  0.00            
ATOM   3750  C2A DPPCX 313     375.600 284.800  46.300  0.00  0.00            
ATOM   3751  C3A DPPCX 313     375.100 285.800  51.000  0.00  0.00            
ATOM   3752  C4A DPPCX 313     377.400 284.000  53.000  0.00  0.00            
ATOM   3753  C1B DPPCX 313     381.100 282.300  41.500  0.00  0.00            
ATOM   3754  C2B DPPCX 313     380.600 282.500  44.800  0.00  0.00            
ATOM   3755  C3B DPPCX 313     379.600 282.100  48.700  0.00  0.00            
ATOM   3756  C4B DPPCX 313     381.900 282.000  52.600  0.00  0.00            
ATOM   3757  NC3 DPPCX 314     364.300 284.500  29.500  0.00  0.00            
ATOM   3758  PO4 DPPCX 314     367.000 282.900  31.300  0.00  0.00            
ATOM   3759  GL1 DPPCX 314     369.000 281.200  35.000  0.00  0.00            
ATOM   3760  GL2 DPPCX 314     372.000 280.100  33.900  0.00  0.00            
ATOM   3761  C1A DPPCX 314     366.600 279.400  38.600  0.00  0.00            
ATOM   3762  C2A DPPCX 314     366.000 279.500  42.900  0.00  0.00            
ATOM   3763  C3A DPPCX 314     365.900 280.200  47.100  0.00  0.00            
ATOM   3764  C4A DPPCX 314     366.100 279.200  51.000  0.00  0.00            
ATOM   3765  C1B DPPCX 314     371.300 282.300  38.900  0.00  0.00            
ATOM   3766  C2B DPPCX 314     371.000 281.600  44.400  0.00  0.00            
ATOM   3767  C3B DPPCX 314     370.200 282.300  47.900  0.00  0.00            
ATOM   3768  C4B DPPCX 314     368.200 284.300  51.400  0.00  0.00            
ATOM   3769  NC3 DPPCX 315     461.600  47.200  91.000  0.00  0.00            
ATOM   3770  PO4 DPPCX 315     463.600  45.200  87.300  0.00  0.00            
ATOM   3771  GL1 DPPCX 315     462.100  44.500  84.100  0.00  0.00            
ATOM   3772  GL2 DPPCX 315     465.300  41.300  82.300  0.00  0.00            
ATOM   3773  C1A DPPCX 315     461.700  44.600  80.400  0.00  0.00            
ATOM   3774  C2A DPPCX 315     462.300  44.200  76.800  0.00  0.00            
ATOM   3775  C3A DPPCX 315     462.600  44.200  72.500  0.00  0.00            
ATOM   3776  C4A DPPCX 315     462.100  43.700  68.300  0.00  0.00            
ATOM   3777  C1B DPPCX 315     466.400  43.700  78.800  0.00  0.00            
ATOM   3778  C2B DPPCX 315     466.800  43.900  74.400  0.00  0.00            
ATOM   3779  C3B DPPCX 315     468.200  43.500  69.300  0.00  0.00            
ATOM   3780  C4B DPPCX 315     466.400  41.600  64.600  0.00  0.00            
ATOM   3781  NC3 DPPCX 316     432.100  57.600  37.800  0.00  0.00            
ATOM   3782  PO4 DPPCX 316     436.400  60.300  37.900  0.00  0.00            
ATOM   3783  GL1 DPPCX 316     435.100  61.000  41.600  0.00  0.00            
ATOM   3784  GL2 DPPCX 316     437.100  63.700  42.000  0.00  0.00            
ATOM   3785  C1A DPPCX 316     435.600  58.500  44.800  0.00  0.00            
ATOM   3786  C2A DPPCX 316     435.100  58.200  48.100  0.00  0.00            
ATOM   3787  C3A DPPCX 316     434.100  57.700  51.500  0.00  0.00            
ATOM   3788  C4A DPPCX 316     434.100  59.200  55.600  0.00  0.00            
ATOM   3789  C1B DPPCX 316     436.200  62.900  46.600  0.00  0.00            
ATOM   3790  C2B DPPCX 316     434.400  63.600  51.200  0.00  0.00            
ATOM   3791  C3B DPPCX 316     435.000  64.100  55.000  0.00  0.00            
ATOM   3792  C4B DPPCX 316     435.600  62.300  59.300  0.00  0.00            
ATOM   3793  NC3 DPPCX 317     405.800  37.600  75.600  0.00  0.00            
ATOM   3794  PO4 DPPCX 317     409.800  35.400  77.900  0.00  0.00            
ATOM   3795  GL1 DPPCX 317     408.800  32.000  74.900  0.00  0.00            
ATOM   3796  GL2 DPPCX 317     408.900  28.700  75.800  0.00  0.00            
ATOM   3797  C1A DPPCX 317     408.600  33.100  70.000  0.00  0.00            
ATOM   3798  C2A DPPCX 317     408.900  31.800  66.100  0.00  0.00            
ATOM   3799  C3A DPPCX 317     409.500  31.200  61.400  0.00  0.00            
ATOM   3800  C4A DPPCX 317     412.400  30.400  60.100  0.00  0.00            
ATOM   3801  C1B DPPCX 317     407.500  28.300  71.700  0.00  0.00            
ATOM   3802  C2B DPPCX 317     407.300  27.200  67.800  0.00  0.00            
ATOM   3803  C3B DPPCX 317     407.700  26.700  62.400  0.00  0.00            
ATOM   3804  C4B DPPCX 317     409.400  27.400  57.900  0.00  0.00            
ATOM   3805  NC3 DPPCX 318     354.600  58.500  30.700  0.00  0.00            
ATOM   3806  PO4 DPPCX 318     358.900  56.600  31.600  0.00  0.00            
ATOM   3807  GL1 DPPCX 318     359.800  55.100  35.000  0.00  0.00            
ATOM   3808  GL2 DPPCX 318     363.200  55.500  35.400  0.00  0.00            
ATOM   3809  C1A DPPCX 318     359.300  55.300  39.300  0.00  0.00            
ATOM   3810  C2A DPPCX 318     358.600  55.200  42.700  0.00  0.00            
ATOM   3811  C3A DPPCX 318     359.100  55.100  47.300  0.00  0.00            
ATOM   3812  C4A DPPCX 318     358.700  54.600  51.800  0.00  0.00            
ATOM   3813  C1B DPPCX 318     364.600  56.900  39.100  0.00  0.00            
ATOM   3814  C2B DPPCX 318     363.100  56.600  42.300  0.00  0.00            
ATOM   3815  C3B DPPCX 318     363.800  57.500  46.200  0.00  0.00            
ATOM   3816  C4B DPPCX 318     363.300  58.600  50.500  0.00  0.00            
ATOM   3817  NC3 DPPCX 319     367.600  30.600  31.900  0.00  0.00            
ATOM   3818  PO4 DPPCX 319     364.700  27.600  32.200  0.00  0.00            
ATOM   3819  GL1 DPPCX 319     361.900  27.000  36.400  0.00  0.00            
ATOM   3820  GL2 DPPCX 319     362.900  30.500  37.400  0.00  0.00            
ATOM   3821  C1A DPPCX 319     360.900  24.800  39.700  0.00  0.00            
ATOM   3822  C2A DPPCX 319     360.800  24.900  44.200  0.00  0.00            
ATOM   3823  C3A DPPCX 319     362.000  25.200  47.800  0.00  0.00            
ATOM   3824  C4A DPPCX 319     363.100  26.000  52.100  0.00  0.00            
ATOM   3825  C1B DPPCX 319     362.000  30.400  41.000  0.00  0.00            
ATOM   3826  C2B DPPCX 319     361.300  30.800  44.500  0.00  0.00            
ATOM   3827  C3B DPPCX 319     362.000  30.300  49.600  0.00  0.00            
ATOM   3828  C4B DPPCX 319     364.300  30.900  53.600  0.00  0.00            
ATOM   3829  NC3 DPPCX 320     371.500  44.800  28.800  0.00  0.00            
ATOM   3830  PO4 DPPCX 320     369.200  43.200  31.600  0.00  0.00            
ATOM   3831  GL1 DPPCX 320     368.300  41.700  36.000  0.00  0.00            
ATOM   3832  GL2 DPPCX 320     370.200  44.900  36.500  0.00  0.00            
ATOM   3833  C1A DPPCX 320     367.800  43.000  40.500  0.00  0.00            
ATOM   3834  C2A DPPCX 320     366.700  43.000  45.500  0.00  0.00            
ATOM   3835  C3A DPPCX 320     367.500  42.900  48.500  0.00  0.00            
ATOM   3836  C4A DPPCX 320     370.100  43.400  52.100  0.00  0.00            
ATOM   3837  C1B DPPCX 320     368.100  47.700  39.000  0.00  0.00            
ATOM   3838  C2B DPPCX 320     369.900  49.800  42.500  0.00  0.00            
ATOM   3839  C3B DPPCX 320     369.100  48.400  47.300  0.00  0.00            
ATOM   3840  C4B DPPCX 320     368.600  48.600  51.000  0.00  0.00            
ATOM   3841  NC3 DPPCX 321     423.200  52.800  80.000  0.00  0.00            
ATOM   3842  PO4 DPPCX 321     423.800  50.200  81.800  0.00  0.00            
ATOM   3843  GL1 DPPCX 321     423.400  47.400  77.700  0.00  0.00            
ATOM   3844  GL2 DPPCX 321     422.100  50.000  76.200  0.00  0.00            
ATOM   3845  C1A DPPCX 321     425.400  45.500  73.000  0.00  0.00            
ATOM   3846  C2A DPPCX 321     425.800  45.000  68.800  0.00  0.00            
ATOM   3847  C3A DPPCX 321     424.700  44.700  63.600  0.00  0.00            
ATOM   3848  C4A DPPCX 321     425.200  42.400  60.600  0.00  0.00            
ATOM   3849  C1B DPPCX 321     421.700  50.100  70.900  0.00  0.00            
ATOM   3850  C2B DPPCX 321     421.700  50.100  67.400  0.00  0.00            
ATOM   3851  C3B DPPCX 321     422.000  49.300  63.400  0.00  0.00            
ATOM   3852  C4B DPPCX 321     420.300  49.100  59.100  0.00  0.00            
ATOM   3853  NC3 DPPCX 322     459.300  36.800  40.500  0.00  0.00            
ATOM   3854  PO4 DPPCX 322     460.600  41.200  42.000  0.00  0.00            
ATOM   3855  GL1 DPPCX 322     463.200  43.000  44.600  0.00  0.00            
ATOM   3856  GL2 DPPCX 322     464.600  40.700  46.300  0.00  0.00            
ATOM   3857  C1A DPPCX 322     462.600  45.500  48.700  0.00  0.00            
ATOM   3858  C2A DPPCX 322     462.600  46.100  52.700  0.00  0.00            
ATOM   3859  C3A DPPCX 322     462.700  45.500  56.900  0.00  0.00            
ATOM   3860  C4A DPPCX 322     461.100  47.600  59.700  0.00  0.00            
ATOM   3861  C1B DPPCX 322     462.800  40.600  50.400  0.00  0.00            
ATOM   3862  C2B DPPCX 322     462.400  40.800  55.300  0.00  0.00            
ATOM   3863  C3B DPPCX 322     463.000  41.400  60.000  0.00  0.00            
ATOM   3864  C4B DPPCX 322     461.900  43.900  62.800  0.00  0.00            
ATOM   3865  NC3 DPPCX 323     397.300 287.600  81.500  0.00  0.00            
ATOM   3866  PO4 DPPCX 323     395.000 285.300  77.900  0.00  0.00            
ATOM   3867  GL1 DPPCX 323     394.600 287.100  73.400  0.00  0.00            
ATOM   3868  GL2 DPPCX 323     393.000 287.800  72.100  0.00  0.00            
ATOM   3869  C1A DPPCX 323     397.900 288.100  71.800  0.00  0.00            
ATOM   3870  C2A DPPCX 323     398.200 287.800  67.900  0.00  0.00            
ATOM   3871  C3A DPPCX 323     398.700 286.900  63.200  0.00  0.00            
ATOM   3872  C4A DPPCX 323     400.200 287.200  58.700  0.00  0.00            
ATOM   3873  C1B DPPCX 323     392.700 287.600  67.600  0.00  0.00            
ATOM   3874  C2B DPPCX 323     393.700 288.400  63.400  0.00  0.00            
ATOM   3875  C3B DPPCX 323     395.400 289.300  59.300  0.00  0.00            
ATOM   3876  C4B DPPCX 323     396.700 286.200  55.400  0.00  0.00            
ATOM   3877  NC3 DPPCX 324     357.000  27.300  35.900  0.00  0.00            
ATOM   3878  PO4 DPPCX 324     358.600  31.200  34.100  0.00  0.00            
ATOM   3879  GL1 DPPCX 324     357.600  31.400  38.100  0.00  0.00            
ATOM   3880  GL2 DPPCX 324     353.900  31.200  38.800  0.00  0.00            
ATOM   3881  C1A DPPCX 324     357.400  32.800  41.400  0.00  0.00            
ATOM   3882  C2A DPPCX 324     356.700  34.100  46.100  0.00  0.00            
ATOM   3883  C3A DPPCX 324     356.200  34.900  49.900  0.00  0.00            
ATOM   3884  C4A DPPCX 324     359.500  33.400  52.700  0.00  0.00            
ATOM   3885  C1B DPPCX 324     352.200  29.200  42.700  0.00  0.00            
ATOM   3886  C2B DPPCX 324     352.200  29.800  47.200  0.00  0.00            
ATOM   3887  C3B DPPCX 324     353.100  29.200  52.000  0.00  0.00            
ATOM   3888  C4B DPPCX 324     355.000  30.200  55.500  0.00  0.00            
ATOM   3889  NC3 DPPCX 325     363.000  49.500  76.500  0.00  0.00            
ATOM   3890  PO4 DPPCX 325     359.700  47.100  76.300  0.00  0.00            
ATOM   3891  GL1 DPPCX 325     361.200  45.900  73.000  0.00  0.00            
ATOM   3892  GL2 DPPCX 325     363.300  44.000  72.000  0.00  0.00            
ATOM   3893  C1A DPPCX 325     359.900  47.400  68.400  0.00  0.00            
ATOM   3894  C2A DPPCX 325     360.200  48.400  64.300  0.00  0.00            
ATOM   3895  C3A DPPCX 325     360.500  48.900  59.600  0.00  0.00            
ATOM   3896  C4A DPPCX 325     360.400  48.500  55.700  0.00  0.00            
ATOM   3897  C1B DPPCX 325     362.500  43.300  67.800  0.00  0.00            
ATOM   3898  C2B DPPCX 325     362.200  43.700  63.700  0.00  0.00            
ATOM   3899  C3B DPPCX 325     361.300  43.700  59.100  0.00  0.00            
ATOM   3900  C4B DPPCX 325     363.200  44.000  56.700  0.00  0.00            
ATOM   3901  NC3 DPPCX 326     452.400  41.600  87.400  0.00  0.00            
ATOM   3902  PO4 DPPCX 326     454.500  45.200  86.700  0.00  0.00            
ATOM   3903  GL1 DPPCX 326     455.200  48.500  82.900  0.00  0.00            
ATOM   3904  GL2 DPPCX 326     455.500  50.800  84.100  0.00  0.00            
ATOM   3905  C1A DPPCX 326     453.200  48.900  79.300  0.00  0.00            
ATOM   3906  C2A DPPCX 326     454.400  48.800  76.200  0.00  0.00            
ATOM   3907  C3A DPPCX 326     455.000  49.300  71.600  0.00  0.00            
ATOM   3908  C4A DPPCX 326     454.100  50.000  67.500  0.00  0.00            
ATOM   3909  C1B DPPCX 326     457.100  53.600  79.300  0.00  0.00            
ATOM   3910  C2B DPPCX 326     457.400  52.700  75.500  0.00  0.00            
ATOM   3911  C3B DPPCX 326     457.900  53.800  71.300  0.00  0.00            
ATOM   3912  C4B DPPCX 326     458.600  52.500  66.800  0.00  0.00            
ATOM   3913  NC3 DPPCX 327     406.300  35.200  30.100  0.00  0.00            
ATOM   3914  PO4 DPPCX 327     405.200  38.600  32.600  0.00  0.00            
ATOM   3915  GL1 DPPCX 327     401.900  41.100  34.200  0.00  0.00            
ATOM   3916  GL2 DPPCX 327     403.300  39.800  37.200  0.00  0.00            
ATOM   3917  C1A DPPCX 327     401.900  44.300  37.500  0.00  0.00            
ATOM   3918  C2A DPPCX 327     402.500  46.300  40.800  0.00  0.00            
ATOM   3919  C3A DPPCX 327     402.700  46.000  45.000  0.00  0.00            
ATOM   3920  C4A DPPCX 327     401.300  47.200  49.600  0.00  0.00            
ATOM   3921  C1B DPPCX 327     402.100  40.900  41.200  0.00  0.00            
ATOM   3922  C2B DPPCX 327     401.200  41.000  45.600  0.00  0.00            
ATOM   3923  C3B DPPCX 327     400.800  41.200  49.400  0.00  0.00            
ATOM   3924  C4B DPPCX 327     399.400  39.400  53.200  0.00  0.00            
ATOM   3925  NC3 DPPCX 328     377.600  25.700  33.800  0.00  0.00            
ATOM   3926  PO4 DPPCX 328     379.900  29.500  32.600  0.00  0.00            
ATOM   3927  GL1 DPPCX 328     381.800  28.900  36.200  0.00  0.00            
ATOM   3928  GL2 DPPCX 328     382.900  25.400  35.600  0.00  0.00            
ATOM   3929  C1A DPPCX 328     382.700  30.000  39.900  0.00  0.00            
ATOM   3930  C2A DPPCX 328     381.900  29.300  43.600  0.00  0.00            
ATOM   3931  C3A DPPCX 328     381.700  28.900  48.000  0.00  0.00            
ATOM   3932  C4A DPPCX 328     381.400  28.000  52.300  0.00  0.00            
ATOM   3933  C1B DPPCX 328     382.100  25.100  40.300  0.00  0.00            
ATOM   3934  C2B DPPCX 328     381.700  23.300  43.700  0.00  0.00            
ATOM   3935  C3B DPPCX 328     381.900  22.800  48.500  0.00  0.00            
ATOM   3936  C4B DPPCX 328     380.700  23.100  53.000  0.00  0.00            
ATOM   3937  NC3 DPPCX 329     367.900 266.000  33.700  0.00  0.00            
ATOM   3938  PO4 DPPCX 329     370.600 262.500  33.000  0.00  0.00            
ATOM   3939  GL1 DPPCX 329     370.700 262.700  36.700  0.00  0.00            
ATOM   3940  GL2 DPPCX 329     367.800 263.600  38.200  0.00  0.00            
ATOM   3941  C1A DPPCX 329     370.900 260.900  41.600  0.00  0.00            
ATOM   3942  C2A DPPCX 329     370.900 260.400  46.200  0.00  0.00            
ATOM   3943  C3A DPPCX 329     371.900 261.200  49.800  0.00  0.00            
ATOM   3944  C4A DPPCX 329     373.800 260.300  54.000  0.00  0.00            
ATOM   3945  C1B DPPCX 329     366.700 263.000  41.300  0.00  0.00            
ATOM   3946  C2B DPPCX 329     366.700 263.100  44.000  0.00  0.00            
ATOM   3947  C3B DPPCX 329     366.700 263.600  47.400  0.00  0.00            
ATOM   3948  C4B DPPCX 329     367.400 262.800  52.000  0.00  0.00            
ATOM   3949  NC3 DPPCX 330     405.100  34.100  78.300  0.00  0.00            
ATOM   3950  PO4 DPPCX 330     404.800  30.600  78.500  0.00  0.00            
ATOM   3951  GL1 DPPCX 330     403.000  31.200  75.100  0.00  0.00            
ATOM   3952  GL2 DPPCX 330     402.000  34.800  74.300  0.00  0.00            
ATOM   3953  C1A DPPCX 330     403.800  31.600  70.700  0.00  0.00            
ATOM   3954  C2A DPPCX 330     404.200  31.800  67.000  0.00  0.00            
ATOM   3955  C3A DPPCX 330     404.700  31.800  62.500  0.00  0.00            
ATOM   3956  C4A DPPCX 330     401.600  33.200  58.800  0.00  0.00            
ATOM   3957  C1B DPPCX 330     402.000  36.000  70.400  0.00  0.00            
ATOM   3958  C2B DPPCX 330     402.200  37.500  66.700  0.00  0.00            
ATOM   3959  C3B DPPCX 330     402.500  37.100  62.000  0.00  0.00            
ATOM   3960  C4B DPPCX 330     402.500  38.000  57.200  0.00  0.00            
ATOM   3961  NC3 DPPCX 331     434.300  45.900  84.000  0.00  0.00            
ATOM   3962  PO4 DPPCX 331     432.500  47.200  79.700  0.00  0.00            
ATOM   3963  GL1 DPPCX 331     432.100  50.100  76.400  0.00  0.00            
ATOM   3964  GL2 DPPCX 331     434.900  51.900  77.400  0.00  0.00            
ATOM   3965  C1A DPPCX 331     432.500  50.100  72.600  0.00  0.00            
ATOM   3966  C2A DPPCX 331     434.600  49.900  68.600  0.00  0.00            
ATOM   3967  C3A DPPCX 331     433.700  49.300  64.200  0.00  0.00            
ATOM   3968  C4A DPPCX 331     432.200  50.900  59.800  0.00  0.00            
ATOM   3969  C1B DPPCX 331     436.000  54.100  74.100  0.00  0.00            
ATOM   3970  C2B DPPCX 331     436.800  54.100  70.000  0.00  0.00            
ATOM   3971  C3B DPPCX 331     437.600  53.700  65.800  0.00  0.00            
ATOM   3972  C4B DPPCX 331     437.800  52.800  61.300  0.00  0.00            
ATOM   3973  NC3 DPPCX 332     361.500 279.300  26.300  0.00  0.00            
ATOM   3974  PO4 DPPCX 332     365.100 279.000  28.200  0.00  0.00            
ATOM   3975  GL1 DPPCX 332     364.100 277.900  32.000  0.00  0.00            
ATOM   3976  GL2 DPPCX 332     360.900 278.600  32.400  0.00  0.00            
ATOM   3977  C1A DPPCX 332     362.400 275.900  36.600  0.00  0.00            
ATOM   3978  C2A DPPCX 332     361.900 276.100  40.300  0.00  0.00            
ATOM   3979  C3A DPPCX 332     361.800 277.100  44.800  0.00  0.00            
ATOM   3980  C4A DPPCX 332     361.700 277.600  48.900  0.00  0.00            
ATOM   3981  C1B DPPCX 332     359.000 279.700  36.600  0.00  0.00            
ATOM   3982  C2B DPPCX 332     357.600 280.200  41.100  0.00  0.00            
ATOM   3983  C3B DPPCX 332     357.100 280.100  45.900  0.00  0.00            
ATOM   3984  C4B DPPCX 332     356.400 279.200  50.000  0.00  0.00            
ATOM   3985  NC3 DPPCX 333     402.500  47.000  76.600  0.00  0.00            
ATOM   3986  PO4 DPPCX 333     405.100  42.800  76.500  0.00  0.00            
ATOM   3987  GL1 DPPCX 333     408.600  42.200  73.700  0.00  0.00            
ATOM   3988  GL2 DPPCX 333     408.200  45.600  73.700  0.00  0.00            
ATOM   3989  C1A DPPCX 333     411.300  41.000  69.200  0.00  0.00            
ATOM   3990  C2A DPPCX 333     411.900  41.300  65.100  0.00  0.00            
ATOM   3991  C3A DPPCX 333     412.000  40.000  62.000  0.00  0.00            
ATOM   3992  C4A DPPCX 333     410.900  41.100  58.300  0.00  0.00            
ATOM   3993  C1B DPPCX 333     409.100  46.200  69.500  0.00  0.00            
ATOM   3994  C2B DPPCX 333     409.800  46.300  65.100  0.00  0.00            
ATOM   3995  C3B DPPCX 333     409.400  46.000  60.500  0.00  0.00            
ATOM   3996  C4B DPPCX 333     407.500  46.000  57.000  0.00  0.00            
ATOM   3997  NC3 DPPCX 334     367.500  46.900  79.900  0.00  0.00            
ATOM   3998  PO4 DPPCX 334     369.800  44.500  78.800  0.00  0.00            
ATOM   3999  GL1 DPPCX 334     372.100  44.600  75.000  0.00  0.00            
ATOM   4000  GL2 DPPCX 334     372.800  47.500  72.800  0.00  0.00            
ATOM   4001  C1A DPPCX 334     373.400  43.200  70.500  0.00  0.00            
ATOM   4002  C2A DPPCX 334     374.300  43.600  65.700  0.00  0.00            
ATOM   4003  C3A DPPCX 334     373.800  44.000  62.400  0.00  0.00            
ATOM   4004  C4A DPPCX 334     374.500  43.700  58.100  0.00  0.00            
ATOM   4005  C1B DPPCX 334     370.700  47.400  68.600  0.00  0.00            
ATOM   4006  C2B DPPCX 334     370.300  47.000  64.500  0.00  0.00            
ATOM   4007  C3B DPPCX 334     370.400  47.100  60.100  0.00  0.00            
ATOM   4008  C4B DPPCX 334     371.900  46.700  55.700  0.00  0.00            
ATOM   4009  NC3 DPPCX 335     369.700  56.000  85.300  0.00  0.00            
ATOM   4010  PO4 DPPCX 335     370.900  55.600  80.800  0.00  0.00            
ATOM   4011  GL1 DPPCX 335     372.400  54.200  76.100  0.00  0.00            
ATOM   4012  GL2 DPPCX 335     375.500  52.000  75.700  0.00  0.00            
ATOM   4013  C1A DPPCX 335     372.100  52.300  71.900  0.00  0.00            
ATOM   4014  C2A DPPCX 335     372.400  52.200  67.600  0.00  0.00            
ATOM   4015  C3A DPPCX 335     372.900  52.200  63.000  0.00  0.00            
ATOM   4016  C4A DPPCX 335     373.600  50.300  59.300  0.00  0.00            
ATOM   4017  C1B DPPCX 335     377.100  52.300  70.900  0.00  0.00            
ATOM   4018  C2B DPPCX 335     377.600  52.400  66.200  0.00  0.00            
ATOM   4019  C3B DPPCX 335     377.800  51.900  62.200  0.00  0.00            
ATOM   4020  C4B DPPCX 335     380.100  51.600  59.200  0.00  0.00            
ATOM   4021  NC3 DPPCX 336     415.200  30.600  30.100  0.00  0.00            
ATOM   4022  PO4 DPPCX 336     418.300  31.200  32.700  0.00  0.00            
ATOM   4023  GL1 DPPCX 336     418.100  30.500  36.800  0.00  0.00            
ATOM   4024  GL2 DPPCX 336     418.400  26.900  38.100  0.00  0.00            
ATOM   4025  C1A DPPCX 336     415.600  31.400  40.300  0.00  0.00            
ATOM   4026  C2A DPPCX 336     415.100  30.500  44.000  0.00  0.00            
ATOM   4027  C3A DPPCX 336     414.400  31.000  49.000  0.00  0.00            
ATOM   4028  C4A DPPCX 336     415.900  30.300  51.800  0.00  0.00            
ATOM   4029  C1B DPPCX 336     416.900  26.300  42.700  0.00  0.00            
ATOM   4030  C2B DPPCX 336     415.200  26.500  47.300  0.00  0.00            
ATOM   4031  C3B DPPCX 336     415.400  25.200  51.800  0.00  0.00            
ATOM   4032  C4B DPPCX 336     415.000  27.800  56.400  0.00  0.00            
ATOM   4033  NC3 DPPCX 337     402.100  43.300  29.300  0.00  0.00            
ATOM   4034  PO4 DPPCX 337     405.800  44.000  31.500  0.00  0.00            
ATOM   4035  GL1 DPPCX 337     406.500  42.700  35.300  0.00  0.00            
ATOM   4036  GL2 DPPCX 337     409.000  40.700  36.900  0.00  0.00            
ATOM   4037  C1A DPPCX 337     406.300  43.100  39.700  0.00  0.00            
ATOM   4038  C2A DPPCX 337     406.200  42.600  43.800  0.00  0.00            
ATOM   4039  C3A DPPCX 337     406.100  42.800  48.400  0.00  0.00            
ATOM   4040  C4A DPPCX 337     404.900  43.400  52.500  0.00  0.00            
ATOM   4041  C1B DPPCX 337     410.700  40.000  41.500  0.00  0.00            
ATOM   4042  C2B DPPCX 337     410.700  39.400  44.800  0.00  0.00            
ATOM   4043  C3B DPPCX 337     410.900  39.300  49.100  0.00  0.00            
ATOM   4044  C4B DPPCX 337     408.700  39.700  52.500  0.00  0.00            
ATOM   4045  NC3 DPPCX 338     354.900  26.200  78.300  0.00  0.00            
ATOM   4046  PO4 DPPCX 338     351.600  23.400  78.700  0.00  0.00            
ATOM   4047  GL1 DPPCX 338     352.900  23.100  75.000  0.00  0.00            
ATOM   4048  GL2 DPPCX 338     351.300  26.700  73.600  0.00  0.00            
ATOM   4049  C1A DPPCX 338     352.900  20.900  70.900  0.00  0.00            
ATOM   4050  C2A DPPCX 338     352.300  20.500  66.900  0.00  0.00            
ATOM   4051  C3A DPPCX 338     353.000  21.000  62.400  0.00  0.00            
ATOM   4052  C4A DPPCX 338     351.500  21.900  58.400  0.00  0.00            
ATOM   4053  C1B DPPCX 338     350.300  25.000  70.000  0.00  0.00            
ATOM   4054  C2B DPPCX 338     349.800  25.100  66.000  0.00  0.00            
ATOM   4055  C3B DPPCX 338     351.800  26.500  61.900  0.00  0.00            
ATOM   4056  C4B DPPCX 338     349.300  26.200  57.500  0.00  0.00            
ATOM   4057  NC3 DPPCX 339     398.000  37.000  80.100  0.00  0.00            
ATOM   4058  PO4 DPPCX 339     401.800  37.900  78.400  0.00  0.00            
ATOM   4059  GL1 DPPCX 339     400.700  39.800  74.600  0.00  0.00            
ATOM   4060  GL2 DPPCX 339     400.000  42.900  73.600  0.00  0.00            
ATOM   4061  C1A DPPCX 339     397.200  37.700  71.400  0.00  0.00            
ATOM   4062  C2A DPPCX 339     397.000  38.200  67.700  0.00  0.00            
ATOM   4063  C3A DPPCX 339     396.700  37.900  62.800  0.00  0.00            
ATOM   4064  C4A DPPCX 339     397.100  35.300  59.500  0.00  0.00            
ATOM   4065  C1B DPPCX 339     399.900  41.600  69.700  0.00  0.00            
ATOM   4066  C2B DPPCX 339     399.500  41.500  65.000  0.00  0.00            
ATOM   4067  C3B DPPCX 339     399.700  41.500  60.900  0.00  0.00            
ATOM   4068  C4B DPPCX 339     398.000  40.300  57.900  0.00  0.00            
ATOM   4069  NC3 DPPCX 340     369.900  38.600  32.900  0.00  0.00            
ATOM   4070  PO4 DPPCX 340     371.200  34.400  33.100  0.00  0.00            
ATOM   4071  GL1 DPPCX 340     373.200  33.300  36.400  0.00  0.00            
ATOM   4072  GL2 DPPCX 340     374.100  35.500  37.700  0.00  0.00            
ATOM   4073  C1A DPPCX 340     373.100  30.800  39.600  0.00  0.00            
ATOM   4074  C2A DPPCX 340     372.000  30.300  43.300  0.00  0.00            
ATOM   4075  C3A DPPCX 340     370.300  30.900  47.300  0.00  0.00            
ATOM   4076  C4A DPPCX 340     372.400  30.400  51.700  0.00  0.00            
ATOM   4077  C1B DPPCX 340     372.600  35.300  41.200  0.00  0.00            
ATOM   4078  C2B DPPCX 340     371.700  35.600  44.900  0.00  0.00            
ATOM   4079  C3B DPPCX 340     372.000  35.200  49.600  0.00  0.00            
ATOM   4080  C4B DPPCX 340     374.900  34.600  53.400  0.00  0.00            
ATOM   4081  NC3 DPPCX 341     410.700  20.800  36.800  0.00  0.00            
ATOM   4082  PO4 DPPCX 341     408.700  24.700  37.500  0.00  0.00            
ATOM   4083  GL1 DPPCX 341     406.300  25.600  40.800  0.00  0.00            
ATOM   4084  GL2 DPPCX 341     402.100  24.000  40.000  0.00  0.00            
ATOM   4085  C1A DPPCX 341     405.900  27.100  45.900  0.00  0.00            
ATOM   4086  C2A DPPCX 341     406.600  26.600  50.000  0.00  0.00            
ATOM   4087  C3A DPPCX 341     405.600  27.600  54.800  0.00  0.00            
ATOM   4088  C4A DPPCX 341     403.500  27.500  59.100  0.00  0.00            
ATOM   4089  C1B DPPCX 341     401.100  25.300  43.000  0.00  0.00            
ATOM   4090  C2B DPPCX 341     400.600  24.500  47.300  0.00  0.00            
ATOM   4091  C3B DPPCX 341     401.800  23.900  52.200  0.00  0.00            
ATOM   4092  C4B DPPCX 341     401.600  23.800  56.400  0.00  0.00            
ATOM   4093  NC3 DPPCX 342     432.300  49.400  36.600  0.00  0.00            
ATOM   4094  PO4 DPPCX 342     429.900  52.400  37.900  0.00  0.00            
ATOM   4095  GL1 DPPCX 342     429.300  51.000  41.700  0.00  0.00            
ATOM   4096  GL2 DPPCX 342     431.700  48.900  41.900  0.00  0.00            
ATOM   4097  C1A DPPCX 342     427.000  50.500  46.300  0.00  0.00            
ATOM   4098  C2A DPPCX 342     425.700  51.900  49.700  0.00  0.00            
ATOM   4099  C3A DPPCX 342     426.300  52.700  54.100  0.00  0.00            
ATOM   4100  C4A DPPCX 342     423.500  51.500  56.200  0.00  0.00            
ATOM   4101  C1B DPPCX 342     431.200  48.500  45.900  0.00  0.00            
ATOM   4102  C2B DPPCX 342     430.900  49.000  48.900  0.00  0.00            
ATOM   4103  C3B DPPCX 342     429.100  49.000  52.400  0.00  0.00            
ATOM   4104  C4B DPPCX 342     429.100  47.600  56.100  0.00  0.00            
ATOM   4105  NC3 DPPCX 343     348.900 269.000  33.400  0.00  0.00            
ATOM   4106  PO4 DPPCX 343     350.000 265.300  33.000  0.00  0.00            
ATOM   4107  GL1 DPPCX 343     347.500 264.500  36.600  0.00  0.00            
ATOM   4108  GL2 DPPCX 343     346.400 266.600  38.300  0.00  0.00            
ATOM   4109  C1A DPPCX 343     346.400 260.700  39.400  0.00  0.00            
ATOM   4110  C2A DPPCX 343     345.800 260.700  43.000  0.00  0.00            
ATOM   4111  C3A DPPCX 343     345.400 259.600  46.400  0.00  0.00            
ATOM   4112  C4A DPPCX 343     343.700 258.700  51.000  0.00  0.00            
ATOM   4113  C1B DPPCX 343     345.300 265.600  41.800  0.00  0.00            
ATOM   4114  C2B DPPCX 343     345.300 265.200  45.800  0.00  0.00            
ATOM   4115  C3B DPPCX 343     344.100 263.600  49.800  0.00  0.00            
ATOM   4116  C4B DPPCX 343     340.900 262.500  53.400  0.00  0.00            
ATOM   4117  NC3 DPPCX 344     374.700  52.400  80.800  0.00  0.00            
ATOM   4118  PO4 DPPCX 344     377.500  55.500  77.700  0.00  0.00            
ATOM   4119  GL1 DPPCX 344     378.600  57.300  74.400  0.00  0.00            
ATOM   4120  GL2 DPPCX 344     376.100  56.800  72.900  0.00  0.00            
ATOM   4121  C1A DPPCX 344     381.800  57.200  70.200  0.00  0.00            
ATOM   4122  C2A DPPCX 344     380.500  56.200  65.600  0.00  0.00            
ATOM   4123  C3A DPPCX 344     381.300  56.100  61.500  0.00  0.00            
ATOM   4124  C4A DPPCX 344     382.000  56.000  57.300  0.00  0.00            
ATOM   4125  C1B DPPCX 344     375.700  57.300  67.800  0.00  0.00            
ATOM   4126  C2B DPPCX 344     376.000  56.700  63.800  0.00  0.00            
ATOM   4127  C3B DPPCX 344     376.600  55.900  59.700  0.00  0.00            
ATOM   4128  C4B DPPCX 344     376.500  54.600  55.900  0.00  0.00            
ATOM   4129  NC3 DPPCX 345     357.800  32.500  78.600  0.00  0.00            
ATOM   4130  PO4 DPPCX 345     359.200  29.800  76.400  0.00  0.00            
ATOM   4131  GL1 DPPCX 345     362.000  29.600  72.500  0.00  0.00            
ATOM   4132  GL2 DPPCX 345     366.000  29.900  71.500  0.00  0.00            
ATOM   4133  C1A DPPCX 345     360.000  29.400  68.700  0.00  0.00            
ATOM   4134  C2A DPPCX 345     360.200  29.600  64.300  0.00  0.00            
ATOM   4135  C3A DPPCX 345     359.100  29.800  59.800  0.00  0.00            
ATOM   4136  C4A DPPCX 345     360.300  29.600  56.400  0.00  0.00            
ATOM   4137  C1B DPPCX 345     364.500  28.700  67.700  0.00  0.00            
ATOM   4138  C2B DPPCX 345     365.400  29.300  63.700  0.00  0.00            
ATOM   4139  C3B DPPCX 345     365.100  28.900  58.300  0.00  0.00            
ATOM   4140  C4B DPPCX 345     365.900  24.900  55.900  0.00  0.00            
ATOM   4141  NC3 DPPCX 346     394.400  29.600  78.200  0.00  0.00            
ATOM   4142  PO4 DPPCX 346     391.500  30.400  77.100  0.00  0.00            
ATOM   4143  GL1 DPPCX 346     393.500  32.100  73.700  0.00  0.00            
ATOM   4144  GL2 DPPCX 346     395.000  33.700  74.400  0.00  0.00            
ATOM   4145  C1A DPPCX 346     393.600  34.400  69.800  0.00  0.00            
ATOM   4146  C2A DPPCX 346     394.600  34.000  66.600  0.00  0.00            
ATOM   4147  C3A DPPCX 346     394.100  33.500  63.000  0.00  0.00            
ATOM   4148  C4A DPPCX 346     395.500  30.400  58.700  0.00  0.00            
ATOM   4149  C1B DPPCX 346     398.400  31.900  72.400  0.00  0.00            
ATOM   4150  C2B DPPCX 346     398.800  32.400  68.100  0.00  0.00            
ATOM   4151  C3B DPPCX 346     399.800  33.600  65.200  0.00  0.00            
ATOM   4152  C4B DPPCX 346     399.100  31.900  62.900  0.00  0.00            
ATOM   4153  NC3 DPPCX 347     390.800  38.900  79.400  0.00  0.00            
ATOM   4154  PO4 DPPCX 347     392.900  35.100  78.600  0.00  0.00            
ATOM   4155  GL1 DPPCX 347     390.400  36.000  75.700  0.00  0.00            
ATOM   4156  GL2 DPPCX 347     391.800  38.200  74.000  0.00  0.00            
ATOM   4157  C1A DPPCX 347     389.100  34.600  71.100  0.00  0.00            
ATOM   4158  C2A DPPCX 347     389.500  34.500  66.600  0.00  0.00            
ATOM   4159  C3A DPPCX 347     388.500  32.900  62.100  0.00  0.00            
ATOM   4160  C4A DPPCX 347     389.900  32.300  58.100  0.00  0.00            
ATOM   4161  C1B DPPCX 347     392.100  39.200  69.600  0.00  0.00            
ATOM   4162  C2B DPPCX 347     392.600  38.300  65.600  0.00  0.00            
ATOM   4163  C3B DPPCX 347     392.300  37.800  61.300  0.00  0.00            
ATOM   4164  C4B DPPCX 347     393.800  37.800  56.900  0.00  0.00            
ATOM   4165  NC3 DPPCX 348     327.200 248.700  24.900  0.00  0.00            
ATOM   4166  PO4 DPPCX 348     325.800 244.800  25.300  0.00  0.00            
ATOM   4167  GL1 DPPCX 348     324.400 243.700  30.000  0.00  0.00            
ATOM   4168  GL2 DPPCX 348     320.600 243.300  31.300  0.00  0.00            
ATOM   4169  C1A DPPCX 348     326.700 244.900  33.700  0.00  0.00            
ATOM   4170  C2A DPPCX 348     326.700 244.000  37.800  0.00  0.00            
ATOM   4171  C3A DPPCX 348     328.300 243.000  41.000  0.00  0.00            
ATOM   4172  C4A DPPCX 348     327.200 244.300  45.100  0.00  0.00            
ATOM   4173  C1B DPPCX 348     318.400 243.000  35.400  0.00  0.00            
ATOM   4174  C2B DPPCX 348     317.100 243.700  38.200  0.00  0.00            
ATOM   4175  C3B DPPCX 348     317.000 243.700  42.700  0.00  0.00            
ATOM   4176  C4B DPPCX 348     313.600 243.000  45.900  0.00  0.00            
ATOM   4177  NC3 DPPCX 349     385.900  40.400  76.700  0.00  0.00            
ATOM   4178  PO4 DPPCX 349     382.300  36.400  77.700  0.00  0.00            
ATOM   4179  GL1 DPPCX 349     381.000  37.300  74.200  0.00  0.00            
ATOM   4180  GL2 DPPCX 349     381.700  41.200  73.300  0.00  0.00            
ATOM   4181  C1A DPPCX 349     380.600  38.100  70.200  0.00  0.00            
ATOM   4182  C2A DPPCX 349     380.600  38.700  65.600  0.00  0.00            
ATOM   4183  C3A DPPCX 349     381.300  38.600  61.700  0.00  0.00            
ATOM   4184  C4A DPPCX 349     381.900  38.200  57.100  0.00  0.00            
ATOM   4185  C1B DPPCX 349     383.700  43.100  69.300  0.00  0.00            
ATOM   4186  C2B DPPCX 349     385.000  43.100  65.700  0.00  0.00            
ATOM   4187  C3B DPPCX 349     385.000  43.300  62.700  0.00  0.00            
ATOM   4188  C4B DPPCX 349     385.100  41.800  58.700  0.00  0.00            
ATOM   4189  NC3 DPPCX 350     382.100  68.500  79.900  0.00  0.00            
ATOM   4190  PO4 DPPCX 350     385.600  69.700  77.800  0.00  0.00            
ATOM   4191  GL1 DPPCX 350     384.600  69.200  74.000  0.00  0.00            
ATOM   4192  GL2 DPPCX 350     383.400  70.600  71.800  0.00  0.00            
ATOM   4193  C1A DPPCX 350     382.000  66.400  69.800  0.00  0.00            
ATOM   4194  C2A DPPCX 350     381.500  65.400  66.000  0.00  0.00            
ATOM   4195  C3A DPPCX 350     381.500  65.700  61.900  0.00  0.00            
ATOM   4196  C4A DPPCX 350     381.900  65.000  57.200  0.00  0.00            
ATOM   4197  C1B DPPCX 350     385.300  70.100  67.500  0.00  0.00            
ATOM   4198  C2B DPPCX 350     385.100  69.300  63.600  0.00  0.00            
ATOM   4199  C3B DPPCX 350     385.100  69.100  59.300  0.00  0.00            
ATOM   4200  C4B DPPCX 350     384.400  69.700  54.800  0.00  0.00            
ATOM   4201  NC3 DPPCX 351     359.500 255.800  30.900  0.00  0.00            
ATOM   4202  PO4 DPPCX 351     358.200 252.200  31.700  0.00  0.00            
ATOM   4203  GL1 DPPCX 351     355.700 251.200  34.900  0.00  0.00            
ATOM   4204  GL2 DPPCX 351     356.000 254.600  36.500  0.00  0.00            
ATOM   4205  C1A DPPCX 351     354.900 249.100  38.700  0.00  0.00            
ATOM   4206  C2A DPPCX 351     354.900 248.000  43.400  0.00  0.00            
ATOM   4207  C3A DPPCX 351     356.000 248.300  48.400  0.00  0.00            
ATOM   4208  C4A DPPCX 351     358.600 247.600  51.200  0.00  0.00            
ATOM   4209  C1B DPPCX 351     355.500 254.300  39.500  0.00  0.00            
ATOM   4210  C2B DPPCX 351     355.600 253.200  44.700  0.00  0.00            
ATOM   4211  C3B DPPCX 351     358.000 253.400  48.900  0.00  0.00            
ATOM   4212  C4B DPPCX 351     358.700 253.400  52.400  0.00  0.00            
ATOM   4213  NC3 DPPCX 352     401.100 269.800  78.600  0.00  0.00            
ATOM   4214  PO4 DPPCX 352     399.300 273.100  78.200  0.00  0.00            
ATOM   4215  GL1 DPPCX 352     397.000 274.000  74.400  0.00  0.00            
ATOM   4216  GL2 DPPCX 352     395.600 277.100  74.000  0.00  0.00            
ATOM   4217  C1A DPPCX 352     395.400 273.200  70.700  0.00  0.00            
ATOM   4218  C2A DPPCX 352     396.800 273.400  66.200  0.00  0.00            
ATOM   4219  C3A DPPCX 352     397.300 272.800  62.300  0.00  0.00            
ATOM   4220  C4A DPPCX 352     397.600 274.500  57.900  0.00  0.00            
ATOM   4221  C1B DPPCX 352     397.700 277.600  70.600  0.00  0.00            
ATOM   4222  C2B DPPCX 352     398.600 277.900  67.300  0.00  0.00            
ATOM   4223  C3B DPPCX 352     399.100 277.400  63.900  0.00  0.00            
ATOM   4224  C4B DPPCX 352     400.500 277.300  60.200  0.00  0.00            
ATOM   4225  NC3 DPPCX 353     440.000 275.800  88.600  0.00  0.00            
ATOM   4226  PO4 DPPCX 353     441.100 278.900  85.800  0.00  0.00            
ATOM   4227  GL1 DPPCX 353     442.300 277.000  81.800  0.00  0.00            
ATOM   4228  GL2 DPPCX 353     443.600 279.500  80.200  0.00  0.00            
ATOM   4229  C1A DPPCX 353     441.300 275.300  77.400  0.00  0.00            
ATOM   4230  C2A DPPCX 353     443.000 278.600  73.800  0.00  0.00            
ATOM   4231  C3A DPPCX 353     443.900 280.000  70.100  0.00  0.00            
ATOM   4232  C4A DPPCX 353     444.300 281.000  66.200  0.00  0.00            
ATOM   4233  C1B DPPCX 353     443.700 284.100  78.000  0.00  0.00            
ATOM   4234  C2B DPPCX 353     444.400 284.300  73.600  0.00  0.00            
ATOM   4235  C3B DPPCX 353     443.600 285.000  69.100  0.00  0.00            
ATOM   4236  C4B DPPCX 353     442.000 285.400  64.500  0.00  0.00            
ATOM   4237  NC3 DPPCX 354     388.700 254.200  32.500  0.00  0.00            
ATOM   4238  PO4 DPPCX 354     384.800 252.300  34.500  0.00  0.00            
ATOM   4239  GL1 DPPCX 354     381.100 251.300  37.300  0.00  0.00            
ATOM   4240  GL2 DPPCX 354     378.300 250.000  37.200  0.00  0.00            
ATOM   4241  C1A DPPCX 354     380.600 248.900  41.200  0.00  0.00            
ATOM   4242  C2A DPPCX 354     380.400 249.000  45.100  0.00  0.00            
ATOM   4243  C3A DPPCX 354     379.900 249.500  49.600  0.00  0.00            
ATOM   4244  C4A DPPCX 354     381.200 250.200  54.200  0.00  0.00            
ATOM   4245  C1B DPPCX 354     376.300 252.000  40.100  0.00  0.00            
ATOM   4246  C2B DPPCX 354     376.800 252.300  43.400  0.00  0.00            
ATOM   4247  C3B DPPCX 354     375.500 252.100  47.800  0.00  0.00            
ATOM   4248  C4B DPPCX 354     377.000 253.300  52.100  0.00  0.00            
ATOM   4249  NC3 DPPCX 355     425.600  31.300  80.200  0.00  0.00            
ATOM   4250  PO4 DPPCX 355     426.200  35.100  78.900  0.00  0.00            
ATOM   4251  GL1 DPPCX 355     426.800  37.200  76.700  0.00  0.00            
ATOM   4252  GL2 DPPCX 355     423.700  37.700  75.600  0.00  0.00            
ATOM   4253  C1A DPPCX 355     428.200  40.000  74.000  0.00  0.00            
ATOM   4254  C2A DPPCX 355     427.500  40.400  70.000  0.00  0.00            
ATOM   4255  C3A DPPCX 355     427.600  40.400  65.300  0.00  0.00            
ATOM   4256  C4A DPPCX 355     429.100  39.200  61.700  0.00  0.00            
ATOM   4257  C1B DPPCX 355     425.200  36.100  71.100  0.00  0.00            
ATOM   4258  C2B DPPCX 355     425.700  36.000  66.700  0.00  0.00            
ATOM   4259  C3B DPPCX 355     425.000  36.100  61.700  0.00  0.00            
ATOM   4260  C4B DPPCX 355     425.600  32.800  58.400  0.00  0.00            
ATOM   4261  NC3 DPPCX 356     447.200  41.600  36.400  0.00  0.00            
ATOM   4262  PO4 DPPCX 356     450.600  38.500  35.900  0.00  0.00            
ATOM   4263  GL1 DPPCX 356     449.900  37.400  39.300  0.00  0.00            
ATOM   4264  GL2 DPPCX 356     452.100  39.400  40.900  0.00  0.00            
ATOM   4265  C1A DPPCX 356     447.600  37.500  43.200  0.00  0.00            
ATOM   4266  C2A DPPCX 356     449.100  37.500  47.500  0.00  0.00            
ATOM   4267  C3A DPPCX 356     447.600  37.700  51.900  0.00  0.00            
ATOM   4268  C4A DPPCX 356     445.900  38.600  55.600  0.00  0.00            
ATOM   4269  C1B DPPCX 356     449.600  41.700  44.200  0.00  0.00            
ATOM   4270  C2B DPPCX 356     449.600  43.100  48.600  0.00  0.00            
ATOM   4271  C3B DPPCX 356     448.100  42.100  53.500  0.00  0.00            
ATOM   4272  C4B DPPCX 356     449.100  44.700  56.800  0.00  0.00            
ATOM   4273  NC3 DPPCX 357     481.300  93.600  85.300  0.00  0.00            
ATOM   4274  PO4 DPPCX 357     479.100  98.200  84.700  0.00  0.00            
ATOM   4275  GL1 DPPCX 357     478.200 101.000  82.300  0.00  0.00            
ATOM   4276  GL2 DPPCX 357     478.700  98.700  79.700  0.00  0.00            
ATOM   4277  C1A DPPCX 357     479.100 104.500  79.400  0.00  0.00            
ATOM   4278  C2A DPPCX 357     479.300 104.000  74.900  0.00  0.00            
ATOM   4279  C3A DPPCX 357     480.000 105.500  70.700  0.00  0.00            
ATOM   4280  C4A DPPCX 357     477.400 108.200  67.100  0.00  0.00            
ATOM   4281  C1B DPPCX 357     478.600  98.600  76.100  0.00  0.00            
ATOM   4282  C2B DPPCX 357     478.300  99.500  71.600  0.00  0.00            
ATOM   4283  C3B DPPCX 357     478.400  99.300  68.600  0.00  0.00            
ATOM   4284  C4B DPPCX 357     476.900  99.800  64.900  0.00  0.00            
ATOM   4285  NC3 DPPCX 358     387.600  55.600  78.900  0.00  0.00            
ATOM   4286  PO4 DPPCX 358     392.200  55.400  79.100  0.00  0.00            
ATOM   4287  GL1 DPPCX 358     390.600  54.100  75.200  0.00  0.00            
ATOM   4288  GL2 DPPCX 358     391.300  51.900  72.300  0.00  0.00            
ATOM   4289  C1A DPPCX 358     387.000  55.600  71.600  0.00  0.00            
ATOM   4290  C2A DPPCX 358     385.900  57.200  68.400  0.00  0.00            
ATOM   4291  C3A DPPCX 358     386.000  56.700  64.600  0.00  0.00            
ATOM   4292  C4A DPPCX 358     386.900  57.000  59.700  0.00  0.00            
ATOM   4293  C1B DPPCX 358     389.700  52.500  68.600  0.00  0.00            
ATOM   4294  C2B DPPCX 358     389.000  52.200  64.300  0.00  0.00            
ATOM   4295  C3B DPPCX 358     391.000  51.200  59.700  0.00  0.00            
ATOM   4296  C4B DPPCX 358     390.300  50.400  55.500  0.00  0.00            
ATOM   4297  NC3 DPPCX 359     421.000  34.100  78.400  0.00  0.00            
ATOM   4298  PO4 DPPCX 359     417.300  31.900  79.500  0.00  0.00            
ATOM   4299  GL1 DPPCX 359     417.200  32.600  74.700  0.00  0.00            
ATOM   4300  GL2 DPPCX 359     413.900  33.800  75.500  0.00  0.00            
ATOM   4301  C1A DPPCX 359     416.700  32.300  70.700  0.00  0.00            
ATOM   4302  C2A DPPCX 359     417.600  31.600  66.100  0.00  0.00            
ATOM   4303  C3A DPPCX 359     417.000  31.600  61.800  0.00  0.00            
ATOM   4304  C4A DPPCX 359     416.000  32.700  57.100  0.00  0.00            
ATOM   4305  C1B DPPCX 359     412.800  31.300  72.900  0.00  0.00            
ATOM   4306  C2B DPPCX 359     412.800  29.800  68.700  0.00  0.00            
ATOM   4307  C3B DPPCX 359     413.000  28.700  65.500  0.00  0.00            
ATOM   4308  C4B DPPCX 359     414.000  25.400  60.900  0.00  0.00            
ATOM   4309  NC3 DPPCX 360     392.600 279.300  34.800  0.00  0.00            
ATOM   4310  PO4 DPPCX 360     395.400 282.900  34.800  0.00  0.00            
ATOM   4311  GL1 DPPCX 360     396.200 284.400  38.500  0.00  0.00            
ATOM   4312  GL2 DPPCX 360     399.700 283.700  40.300  0.00  0.00            
ATOM   4313  C1A DPPCX 360     395.000 285.600  42.200  0.00  0.00            
ATOM   4314  C2A DPPCX 360     394.600 286.300  46.300  0.00  0.00            
ATOM   4315  C3A DPPCX 360     394.500 287.300  50.700  0.00  0.00            
ATOM   4316  C4A DPPCX 360     391.700 288.800  54.100  0.00  0.00            
ATOM   4317  C1B DPPCX 360     403.500 285.100  43.000  0.00  0.00            
ATOM   4318  C2B DPPCX 360     405.200 287.000  45.800  0.00  0.00            
ATOM   4319  C3B DPPCX 360     404.000 286.300  49.600  0.00  0.00            
ATOM   4320  C4B DPPCX 360     403.300 286.400  53.900  0.00  0.00            
ATOM   4321  NC3 DPPCX 361     390.900  27.400  33.500  0.00  0.00            
ATOM   4322  PO4 DPPCX 361     389.800  31.200  35.900  0.00  0.00            
ATOM   4323  GL1 DPPCX 361     387.200  29.100  38.100  0.00  0.00            
ATOM   4324  GL2 DPPCX 361     389.200  26.500  38.100  0.00  0.00            
ATOM   4325  C1A DPPCX 361     386.500  26.900  41.800  0.00  0.00            
ATOM   4326  C2A DPPCX 361     385.300  25.900  46.500  0.00  0.00            
ATOM   4327  C3A DPPCX 361     385.700  25.700  50.700  0.00  0.00            
ATOM   4328  C4A DPPCX 361     387.900  25.100  54.100  0.00  0.00            
ATOM   4329  C1B DPPCX 361     390.800  24.400  42.400  0.00  0.00            
ATOM   4330  C2B DPPCX 361     389.900  24.000  46.800  0.00  0.00            
ATOM   4331  C3B DPPCX 361     391.300  24.000  50.000  0.00  0.00            
ATOM   4332  C4B DPPCX 361     391.400  21.300  53.400  0.00  0.00            
ATOM   4333  NC3 DPPCX 362     359.300   5.800  75.000  0.00  0.00            
ATOM   4334  PO4 DPPCX 362     359.000   9.700  75.100  0.00  0.00            
ATOM   4335  GL1 DPPCX 362     357.100  11.400  71.900  0.00  0.00            
ATOM   4336  GL2 DPPCX 362     353.700  10.200  71.100  0.00  0.00            
ATOM   4337  C1A DPPCX 362     357.300  11.600  67.800  0.00  0.00            
ATOM   4338  C2A DPPCX 362     358.000  12.000  64.300  0.00  0.00            
ATOM   4339  C3A DPPCX 362     358.100  11.800  60.400  0.00  0.00            
ATOM   4340  C4A DPPCX 362     359.400  10.300  55.300  0.00  0.00            
ATOM   4341  C1B DPPCX 362     352.100  12.100  68.000  0.00  0.00            
ATOM   4342  C2B DPPCX 362     352.800  12.000  64.500  0.00  0.00            
ATOM   4343  C3B DPPCX 362     352.900  12.000  60.700  0.00  0.00            
ATOM   4344  C4B DPPCX 362     352.600  11.200  57.100  0.00  0.00            
ATOM   4345  NC3 DPPCX 363     354.500  25.200  31.800  0.00  0.00            
ATOM   4346  PO4 DPPCX 363     358.400  22.400  32.900  0.00  0.00            
ATOM   4347  GL1 DPPCX 363     357.000  22.000  36.400  0.00  0.00            
ATOM   4348  GL2 DPPCX 363     354.000  22.400  36.600  0.00  0.00            
ATOM   4349  C1A DPPCX 363     356.200  20.900  40.800  0.00  0.00            
ATOM   4350  C2A DPPCX 363     356.500  21.900  45.400  0.00  0.00            
ATOM   4351  C3A DPPCX 363     357.400  21.400  49.800  0.00  0.00            
ATOM   4352  C4A DPPCX 363     360.100  20.100  53.100  0.00  0.00            
ATOM   4353  C1B DPPCX 363     351.300  24.100  41.500  0.00  0.00            
ATOM   4354  C2B DPPCX 363     352.200  24.400  45.700  0.00  0.00            
ATOM   4355  C3B DPPCX 363     353.300  24.700  49.800  0.00  0.00            
ATOM   4356  C4B DPPCX 363     353.000  24.000  53.400  0.00  0.00            
ATOM   4357  NC3 DPPCX 364     330.800 276.600  77.100  0.00  0.00            
ATOM   4358  PO4 DPPCX 364     328.300 274.100  74.600  0.00  0.00            
ATOM   4359  GL1 DPPCX 364     329.200 274.400  70.300  0.00  0.00            
ATOM   4360  GL2 DPPCX 364     331.600 272.600  70.500  0.00  0.00            
ATOM   4361  C1A DPPCX 364     330.200 276.300  66.900  0.00  0.00            
ATOM   4362  C2A DPPCX 364     330.300 276.600  62.600  0.00  0.00            
ATOM   4363  C3A DPPCX 364     331.200 276.000  58.000  0.00  0.00            
ATOM   4364  C4A DPPCX 364     331.300 278.500  53.300  0.00  0.00            
ATOM   4365  C1B DPPCX 364     333.800 270.800  67.000  0.00  0.00            
ATOM   4366  C2B DPPCX 364     337.800 270.400  64.700  0.00  0.00            
ATOM   4367  C3B DPPCX 364     339.300 270.100  61.100  0.00  0.00            
ATOM   4368  C4B DPPCX 364     338.900 269.600  56.300  0.00  0.00            
ATOM   4369  NC3 DPPCX 365     374.000 272.400  29.500  0.00  0.00            
ATOM   4370  PO4 DPPCX 365     375.800 269.800  32.600  0.00  0.00            
ATOM   4371  GL1 DPPCX 365     378.100 268.500  36.000  0.00  0.00            
ATOM   4372  GL2 DPPCX 365     379.700 266.100  35.900  0.00  0.00            
ATOM   4373  C1A DPPCX 365     376.700 268.600  40.700  0.00  0.00            
ATOM   4374  C2A DPPCX 365     376.900 269.300  43.400  0.00  0.00            
ATOM   4375  C3A DPPCX 365     376.300 270.100  47.800  0.00  0.00            
ATOM   4376  C4A DPPCX 365     376.600 269.700  51.800  0.00  0.00            
ATOM   4377  C1B DPPCX 365     381.200 266.800  39.600  0.00  0.00            
ATOM   4378  C2B DPPCX 365     381.100 267.200  45.100  0.00  0.00            
ATOM   4379  C3B DPPCX 365     380.600 267.700  49.600  0.00  0.00            
ATOM   4380  C4B DPPCX 365     381.800 266.600  54.400  0.00  0.00            
ATOM   4381  NC3 DPPCX 366     438.100  34.700  81.900  0.00  0.00            
ATOM   4382  PO4 DPPCX 366     433.400  37.100  80.800  0.00  0.00            
ATOM   4383  GL1 DPPCX 366     431.700  36.900  76.800  0.00  0.00            
ATOM   4384  GL2 DPPCX 366     433.000  39.800  75.900  0.00  0.00            
ATOM   4385  C1A DPPCX 366     430.600  35.400  72.800  0.00  0.00            
ATOM   4386  C2A DPPCX 366     430.500  35.600  68.300  0.00  0.00            
ATOM   4387  C3A DPPCX 366     431.300  35.100  65.100  0.00  0.00            
ATOM   4388  C4A DPPCX 366     432.400  34.300  61.400  0.00  0.00            
ATOM   4389  C1B DPPCX 366     432.200  40.100  71.200  0.00  0.00            
ATOM   4390  C2B DPPCX 366     432.700  39.900  66.900  0.00  0.00            
ATOM   4391  C3B DPPCX 366     433.400  39.200  63.400  0.00  0.00            
ATOM   4392  C4B DPPCX 366     433.700  41.300  59.400  0.00  0.00            
ATOM   4393  NC3 DPPCX 367     389.000  36.100  34.300  0.00  0.00            
ATOM   4394  PO4 DPPCX 367     384.900  38.300  33.100  0.00  0.00            
ATOM   4395  GL1 DPPCX 367     382.200  37.400  35.800  0.00  0.00            
ATOM   4396  GL2 DPPCX 367     380.300  39.000  36.100  0.00  0.00            
ATOM   4397  C1A DPPCX 367     382.600  36.200  39.900  0.00  0.00            
ATOM   4398  C2A DPPCX 367     382.200  35.300  44.600  0.00  0.00            
ATOM   4399  C3A DPPCX 367     381.400  34.700  48.600  0.00  0.00            
ATOM   4400  C4A DPPCX 367     380.500  35.200  53.500  0.00  0.00            
ATOM   4401  C1B DPPCX 367     377.800  37.700  39.400  0.00  0.00            
ATOM   4402  C2B DPPCX 367     377.400  37.200  43.500  0.00  0.00            
ATOM   4403  C3B DPPCX 367     376.100  36.900  46.800  0.00  0.00            
ATOM   4404  C4B DPPCX 367     377.300  37.500  50.100  0.00  0.00            
ATOM   4405  NC3 DPPCX 368     377.000 264.900  80.800  0.00  0.00            
ATOM   4406  PO4 DPPCX 368     377.900 260.700  78.400  0.00  0.00            
ATOM   4407  GL1 DPPCX 368     375.900 262.000  74.300  0.00  0.00            
ATOM   4408  GL2 DPPCX 368     373.700 260.300  73.000  0.00  0.00            
ATOM   4409  C1A DPPCX 368     376.500 264.400  70.800  0.00  0.00            
ATOM   4410  C2A DPPCX 368     377.200 265.300  66.500  0.00  0.00            
ATOM   4411  C3A DPPCX 368     379.000 264.600  62.700  0.00  0.00            
ATOM   4412  C4A DPPCX 368     378.400 264.300  57.900  0.00  0.00            
ATOM   4413  C1B DPPCX 368     375.500 260.500  68.300  0.00  0.00            
ATOM   4414  C2B DPPCX 368     376.100 260.700  63.600  0.00  0.00            
ATOM   4415  C3B DPPCX 368     375.200 259.400  59.300  0.00  0.00            
ATOM   4416  C4B DPPCX 368     378.500 259.300  54.900  0.00  0.00            
ATOM   4417  NC3 DPPCX 369     337.100  18.400  31.500  0.00  0.00            
ATOM   4418  PO4 DPPCX 369     339.200  20.500  34.400  0.00  0.00            
ATOM   4419  GL1 DPPCX 369     339.800  24.800  37.000  0.00  0.00            
ATOM   4420  GL2 DPPCX 369     343.300  23.000  37.200  0.00  0.00            
ATOM   4421  C1A DPPCX 369     339.400  26.900  41.000  0.00  0.00            
ATOM   4422  C2A DPPCX 369     340.600  27.100  45.200  0.00  0.00            
ATOM   4423  C3A DPPCX 369     339.700  27.500  50.600  0.00  0.00            
ATOM   4424  C4A DPPCX 369     337.900  28.000  54.500  0.00  0.00            
ATOM   4425  C1B DPPCX 369     341.600  22.100  41.500  0.00  0.00            
ATOM   4426  C2B DPPCX 369     343.300  23.100  45.400  0.00  0.00            
ATOM   4427  C3B DPPCX 369     343.100  24.500  49.400  0.00  0.00            
ATOM   4428  C4B DPPCX 369     343.100  25.000  53.600  0.00  0.00            
ATOM   4429  NC3 DPPCX 370     473.300  39.200  43.700  0.00  0.00            
ATOM   4430  PO4 DPPCX 370     470.300  43.000  44.100  0.00  0.00            
ATOM   4431  GL1 DPPCX 370     469.900  43.600  47.900  0.00  0.00            
ATOM   4432  GL2 DPPCX 370     471.900  41.400  48.900  0.00  0.00            
ATOM   4433  C1A DPPCX 370     467.700  43.500  51.400  0.00  0.00            
ATOM   4434  C2A DPPCX 370     466.800  43.000  56.500  0.00  0.00            
ATOM   4435  C3A DPPCX 370     466.500  45.000  60.600  0.00  0.00            
ATOM   4436  C4A DPPCX 370     465.800  46.900  63.900  0.00  0.00            
ATOM   4437  C1B DPPCX 370     471.500  40.600  52.600  0.00  0.00            
ATOM   4438  C2B DPPCX 370     471.400  41.500  56.600  0.00  0.00            
ATOM   4439  C3B DPPCX 370     470.000  41.200  60.700  0.00  0.00            
ATOM   4440  C4B DPPCX 370     470.600  38.600  64.000  0.00  0.00            
ATOM   4441  NC3 DPPCX 371     364.900  13.100  79.600  0.00  0.00            
ATOM   4442  PO4 DPPCX 371     367.800  17.200  78.700  0.00  0.00            
ATOM   4443  GL1 DPPCX 371     366.900  16.200  75.400  0.00  0.00            
ATOM   4444  GL2 DPPCX 371     366.000  18.900  74.100  0.00  0.00            
ATOM   4445  C1A DPPCX 371     366.100  15.500  71.200  0.00  0.00            
ATOM   4446  C2A DPPCX 371     366.500  15.200  67.700  0.00  0.00            
ATOM   4447  C3A DPPCX 371     366.700  15.200  63.000  0.00  0.00            
ATOM   4448  C4A DPPCX 371     366.100  14.600  58.800  0.00  0.00            
ATOM   4449  C1B DPPCX 371     368.700  19.400  70.600  0.00  0.00            
ATOM   4450  C2B DPPCX 371     369.500  19.200  66.300  0.00  0.00            
ATOM   4451  C3B DPPCX 371     369.100  19.800  61.800  0.00  0.00            
ATOM   4452  C4B DPPCX 371     369.200  21.600  58.000  0.00  0.00            
ATOM   4453  NC3 DPPCX 372     373.300  37.300  81.600  0.00  0.00            
ATOM   4454  PO4 DPPCX 372     369.900  35.200  80.100  0.00  0.00            
ATOM   4455  GL1 DPPCX 372     369.900  34.200  75.900  0.00  0.00            
ATOM   4456  GL2 DPPCX 372     368.000  35.700  72.800  0.00  0.00            
ATOM   4457  C1A DPPCX 372     371.400  32.100  72.400  0.00  0.00            
ATOM   4458  C2A DPPCX 372     372.600  32.400  67.800  0.00  0.00            
ATOM   4459  C3A DPPCX 372     372.900  32.400  63.300  0.00  0.00            
ATOM   4460  C4A DPPCX 372     372.900  34.100  59.000  0.00  0.00            
ATOM   4461  C1B DPPCX 372     367.200  33.400  68.700  0.00  0.00            
ATOM   4462  C2B DPPCX 372     367.600  33.900  63.200  0.00  0.00            
ATOM   4463  C3B DPPCX 372     366.900  33.800  58.900  0.00  0.00            
ATOM   4464  C4B DPPCX 372     369.900  33.800  55.200  0.00  0.00            
ATOM   4465  NC3 DPPCX 373     378.000 284.000  79.000  0.00  0.00            
ATOM   4466  PO4 DPPCX 373     375.500 282.900  75.700  0.00  0.00            
ATOM   4467  GL1 DPPCX 373     376.700 281.700  72.000  0.00  0.00            
ATOM   4468  GL2 DPPCX 373     378.900 280.000  70.500  0.00  0.00            
ATOM   4469  C1A DPPCX 373     374.800 282.300  68.000  0.00  0.00            
ATOM   4470  C2A DPPCX 373     375.300 283.200  64.800  0.00  0.00            
ATOM   4471  C3A DPPCX 373     375.800 283.200  60.700  0.00  0.00            
ATOM   4472  C4A DPPCX 373     374.900 281.900  57.300  0.00  0.00            
ATOM   4473  C1B DPPCX 373     379.900 282.100  67.100  0.00  0.00            
ATOM   4474  C2B DPPCX 373     380.200 283.000  63.700  0.00  0.00            
ATOM   4475  C3B DPPCX 373     381.100 283.800  60.000  0.00  0.00            
ATOM   4476  C4B DPPCX 373     379.800 281.800  57.000  0.00  0.00            
ATOM   4477  NC3 DPPCX 374     403.200  29.800  34.700  0.00  0.00            
ATOM   4478  PO4 DPPCX 374     407.400  31.800  34.200  0.00  0.00            
ATOM   4479  GL1 DPPCX 374     408.900  29.800  37.600  0.00  0.00            
ATOM   4480  GL2 DPPCX 374     406.300  30.000  38.700  0.00  0.00            
ATOM   4481  C1A DPPCX 374     410.500  29.200  42.200  0.00  0.00            
ATOM   4482  C2A DPPCX 374     410.400  27.800  46.700  0.00  0.00            
ATOM   4483  C3A DPPCX 374     410.600  29.200  51.500  0.00  0.00            
ATOM   4484  C4A DPPCX 374     410.700  31.300  55.200  0.00  0.00            
ATOM   4485  C1B DPPCX 374     406.000  31.100  43.100  0.00  0.00            
ATOM   4486  C2B DPPCX 374     406.600  31.700  47.300  0.00  0.00            
ATOM   4487  C3B DPPCX 374     406.500  31.600  51.900  0.00  0.00            
ATOM   4488  C4B DPPCX 374     404.900  32.800  55.800  0.00  0.00            
ATOM   4489  NC3 DPPCX 375     452.000  53.800  40.700  0.00  0.00            
ATOM   4490  PO4 DPPCX 375     456.100  55.700  43.400  0.00  0.00            
ATOM   4491  GL1 DPPCX 375     458.500  55.900  46.700  0.00  0.00            
ATOM   4492  GL2 DPPCX 375     462.100  56.800  46.600  0.00  0.00            
ATOM   4493  C1A DPPCX 375     458.800  55.900  50.700  0.00  0.00            
ATOM   4494  C2A DPPCX 375     457.400  55.800  55.000  0.00  0.00            
ATOM   4495  C3A DPPCX 375     458.200  56.700  58.700  0.00  0.00            
ATOM   4496  C4A DPPCX 375     459.000  56.700  63.600  0.00  0.00            
ATOM   4497  C1B DPPCX 375     463.100  58.700  50.300  0.00  0.00            
ATOM   4498  C2B DPPCX 375     462.400  58.500  54.600  0.00  0.00            
ATOM   4499  C3B DPPCX 375     462.100  59.500  58.300  0.00  0.00            
ATOM   4500  C4B DPPCX 375     463.000  61.200  61.800  0.00  0.00            
ATOM   4501  NC3 DPPCX 376     398.400  36.400  34.700  0.00  0.00            
ATOM   4502  PO4 DPPCX 376     398.600  31.900  34.900  0.00  0.00            
ATOM   4503  GL1 DPPCX 376     396.400  32.400  38.600  0.00  0.00            
ATOM   4504  GL2 DPPCX 376     393.300  34.600  37.800  0.00  0.00            
ATOM   4505  C1A DPPCX 376     395.600  32.800  43.200  0.00  0.00            
ATOM   4506  C2A DPPCX 376     396.200  32.600  46.900  0.00  0.00            
ATOM   4507  C3A DPPCX 376     395.800  31.900  51.400  0.00  0.00            
ATOM   4508  C4A DPPCX 376     394.700  33.800  54.100  0.00  0.00            
ATOM   4509  C1B DPPCX 376     392.300  36.200  41.700  0.00  0.00            
ATOM   4510  C2B DPPCX 376     391.600  35.100  46.000  0.00  0.00            
ATOM   4511  C3B DPPCX 376     392.600  34.900  49.400  0.00  0.00            
ATOM   4512  C4B DPPCX 376     390.200  34.400  53.600  0.00  0.00            
ATOM   4513  NC3 DPPCX 377     431.700  52.400  80.900  0.00  0.00            
ATOM   4514  PO4 DPPCX 377     434.800  55.400  83.200  0.00  0.00            
ATOM   4515  GL1 DPPCX 377     434.500  56.800  79.500  0.00  0.00            
ATOM   4516  GL2 DPPCX 377     431.500  57.600  79.000  0.00  0.00            
ATOM   4517  C1A DPPCX 377     437.200  58.000  76.600  0.00  0.00            
ATOM   4518  C2A DPPCX 377     438.900  58.000  72.800  0.00  0.00            
ATOM   4519  C3A DPPCX 377     439.900  58.300  68.000  0.00  0.00            
ATOM   4520  C4A DPPCX 377     438.600  59.800  63.000  0.00  0.00            
ATOM   4521  C1B DPPCX 377     432.500  58.500  74.500  0.00  0.00            
ATOM   4522  C2B DPPCX 377     434.500  58.400  70.400  0.00  0.00            
ATOM   4523  C3B DPPCX 377     432.900  59.100  66.900  0.00  0.00            
ATOM   4524  C4B DPPCX 377     434.500  56.900  64.200  0.00  0.00            
ATOM   4525  NC3 DPPCX 378     410.600  44.000  32.700  0.00  0.00            
ATOM   4526  PO4 DPPCX 378     415.700  43.900  32.100  0.00  0.00            
ATOM   4527  GL1 DPPCX 378     414.500  44.200  36.300  0.00  0.00            
ATOM   4528  GL2 DPPCX 378     414.700  47.900  38.000  0.00  0.00            
ATOM   4529  C1A DPPCX 378     412.100  44.200  40.100  0.00  0.00            
ATOM   4530  C2A DPPCX 378     410.800  44.300  44.800  0.00  0.00            
ATOM   4531  C3A DPPCX 378     411.300  45.000  48.700  0.00  0.00            
ATOM   4532  C4A DPPCX 378     409.700  46.300  52.600  0.00  0.00            
ATOM   4533  C1B DPPCX 378     413.000  50.800  40.800  0.00  0.00            
ATOM   4534  C2B DPPCX 378     412.100  49.400  45.300  0.00  0.00            
ATOM   4535  C3B DPPCX 378     412.300  50.100  50.100  0.00  0.00            
ATOM   4536  C4B DPPCX 378     413.200  50.500  54.200  0.00  0.00            
ATOM   4537  NC3 DPPCX 379     386.500  20.300  76.100  0.00  0.00            
ATOM   4538  PO4 DPPCX 379     384.800  24.200  76.100  0.00  0.00            
ATOM   4539  GL1 DPPCX 379     386.200  24.100  72.400  0.00  0.00            
ATOM   4540  GL2 DPPCX 379     388.300  23.600  72.100  0.00  0.00            
ATOM   4541  C1A DPPCX 379     383.500  24.900  69.200  0.00  0.00            
ATOM   4542  C2A DPPCX 379     383.900  24.300  65.100  0.00  0.00            
ATOM   4543  C3A DPPCX 379     383.800  24.300  61.000  0.00  0.00            
ATOM   4544  C4A DPPCX 379     383.400  24.900  56.900  0.00  0.00            
ATOM   4545  C1B DPPCX 379     388.300  22.300  68.200  0.00  0.00            
ATOM   4546  C2B DPPCX 379     388.900  23.600  64.900  0.00  0.00            
ATOM   4547  C3B DPPCX 379     389.700  23.600  61.500  0.00  0.00            
ATOM   4548  C4B DPPCX 379     388.800  22.300  58.100  0.00  0.00            
ATOM   4549  NC3 DPPCX 380     376.200  71.200  30.900  0.00  0.00            
ATOM   4550  PO4 DPPCX 380     373.400  67.500  30.300  0.00  0.00            
ATOM   4551  GL1 DPPCX 380     372.200  66.800  34.600  0.00  0.00            
ATOM   4552  GL2 DPPCX 380     375.500  68.400  35.700  0.00  0.00            
ATOM   4553  C1A DPPCX 380     369.700  65.600  38.000  0.00  0.00            
ATOM   4554  C2A DPPCX 380     370.100  64.800  42.400  0.00  0.00            
ATOM   4555  C3A DPPCX 380     369.500  64.300  46.600  0.00  0.00            
ATOM   4556  C4A DPPCX 380     369.100  65.700  48.900  0.00  0.00            
ATOM   4557  C1B DPPCX 380     374.900  68.900  40.300  0.00  0.00            
ATOM   4558  C2B DPPCX 380     374.200  68.200  43.800  0.00  0.00            
ATOM   4559  C3B DPPCX 380     373.900  68.600  47.400  0.00  0.00            
ATOM   4560  C4B DPPCX 380     373.600  67.600  51.000  0.00  0.00            
ATOM   4561  NC3 DPPCX 381     365.600 276.800  77.600  0.00  0.00            
ATOM   4562  PO4 DPPCX 381     369.000 273.600  76.900  0.00  0.00            
ATOM   4563  GL1 DPPCX 381     368.700 274.900  73.700  0.00  0.00            
ATOM   4564  GL2 DPPCX 381     365.600 275.000  72.300  0.00  0.00            
ATOM   4565  C1A DPPCX 381     369.400 278.000  70.500  0.00  0.00            
ATOM   4566  C2A DPPCX 381     370.400 280.300  67.000  0.00  0.00            
ATOM   4567  C3A DPPCX 381     371.600 280.000  63.300  0.00  0.00            
ATOM   4568  C4A DPPCX 381     371.600 278.300  59.100  0.00  0.00            
ATOM   4569  C1B DPPCX 381     366.200 274.100  68.200  0.00  0.00            
ATOM   4570  C2B DPPCX 381     367.600 274.500  64.000  0.00  0.00            
ATOM   4571  C3B DPPCX 381     368.500 273.200  59.800  0.00  0.00            
ATOM   4572  C4B DPPCX 381     370.200 272.000  55.600  0.00  0.00            
ATOM   4573  NC3 DPPCX 382     412.800  57.000  77.900  0.00  0.00            
ATOM   4574  PO4 DPPCX 382     411.900  61.200  78.600  0.00  0.00            
ATOM   4575  GL1 DPPCX 382     410.500  63.700  75.600  0.00  0.00            
ATOM   4576  GL2 DPPCX 382     412.800  66.100  74.900  0.00  0.00            
ATOM   4577  C1A DPPCX 382     409.400  64.400  71.800  0.00  0.00            
ATOM   4578  C2A DPPCX 382     410.100  65.100  67.200  0.00  0.00            
ATOM   4579  C3A DPPCX 382     409.700  64.300  62.700  0.00  0.00            
ATOM   4580  C4A DPPCX 382     408.700  65.100  58.300  0.00  0.00            
ATOM   4581  C1B DPPCX 382     412.500  68.500  72.100  0.00  0.00            
ATOM   4582  C2B DPPCX 382     412.800  69.500  68.100  0.00  0.00            
ATOM   4583  C3B DPPCX 382     412.700  69.100  63.600  0.00  0.00            
ATOM   4584  C4B DPPCX 382     413.100  67.900  59.500  0.00  0.00            
ATOM   4585  NC3 DPPCX 383     458.100  96.700  86.900  0.00  0.00            
ATOM   4586  PO4 DPPCX 383     457.500  93.200  85.600  0.00  0.00            
ATOM   4587  GL1 DPPCX 383     461.200  92.700  82.600  0.00  0.00            
ATOM   4588  GL2 DPPCX 383     463.700  95.600  81.700  0.00  0.00            
ATOM   4589  C1A DPPCX 383     462.000  92.900  78.000  0.00  0.00            
ATOM   4590  C2A DPPCX 383     463.200  93.900  72.900  0.00  0.00            
ATOM   4591  C3A DPPCX 383     463.500  94.900  67.300  0.00  0.00            
ATOM   4592  C4A DPPCX 383     465.800  93.700  64.100  0.00  0.00            
ATOM   4593  C1B DPPCX 383     463.500  97.900  78.000  0.00  0.00            
ATOM   4594  C2B DPPCX 383     463.600  98.600  73.600  0.00  0.00            
ATOM   4595  C3B DPPCX 383     463.700  99.100  69.700  0.00  0.00            
ATOM   4596  C4B DPPCX 383     465.800  98.600  65.900  0.00  0.00            
ATOM   4597  NC3 DPPCX 384     423.500  75.600  82.300  0.00  0.00            
ATOM   4598  PO4 DPPCX 384     420.100  73.900  79.100  0.00  0.00            
ATOM   4599  GL1 DPPCX 384     423.900  73.800  77.300  0.00  0.00            
ATOM   4600  GL2 DPPCX 384     422.400  70.800  76.500  0.00  0.00            
ATOM   4601  C1A DPPCX 384     425.800  73.700  72.700  0.00  0.00            
ATOM   4602  C2A DPPCX 384     427.000  73.600  68.500  0.00  0.00            
ATOM   4603  C3A DPPCX 384     426.300  73.300  63.200  0.00  0.00            
ATOM   4604  C4A DPPCX 384     426.900  73.200  59.000  0.00  0.00            
ATOM   4605  C1B DPPCX 384     423.100  69.000  71.900  0.00  0.00            
ATOM   4606  C2B DPPCX 384     424.300  69.300  67.200  0.00  0.00            
ATOM   4607  C3B DPPCX 384     424.100  68.500  62.800  0.00  0.00            
ATOM   4608  C4B DPPCX 384     424.000  68.000  59.300  0.00  0.00            
ATOM   4609  NC3 DPPCX 385     467.100  98.000  85.300  0.00  0.00            
ATOM   4610  PO4 DPPCX 385     471.300  95.500  86.000  0.00  0.00            
ATOM   4611  GL1 DPPCX 385     469.800  93.700  82.300  0.00  0.00            
ATOM   4612  GL2 DPPCX 385     469.500  96.300  80.300  0.00  0.00            
ATOM   4613  C1A DPPCX 385     467.300  91.900  80.100  0.00  0.00            
ATOM   4614  C2A DPPCX 385     467.100  90.700  77.100  0.00  0.00            
ATOM   4615  C3A DPPCX 385     467.600  91.100  73.100  0.00  0.00            
ATOM   4616  C4A DPPCX 385     466.900  91.400  69.500  0.00  0.00            
ATOM   4617  C1B DPPCX 385     468.300  95.800  76.900  0.00  0.00            
ATOM   4618  C2B DPPCX 385     468.400  96.000  72.100  0.00  0.00            
ATOM   4619  C3B DPPCX 385     469.000  95.900  68.100  0.00  0.00            
ATOM   4620  C4B DPPCX 385     470.500  98.300  63.700  0.00  0.00            
ATOM   4621  NC3 DPPCX 386     514.600 129.100  92.000  0.00  0.00            
ATOM   4622  PO4 DPPCX 386     510.400 130.600  91.500  0.00  0.00            
ATOM   4623  GL1 DPPCX 386     509.300 128.600  87.700  0.00  0.00            
ATOM   4624  GL2 DPPCX 386     512.200 128.400  86.100  0.00  0.00            
ATOM   4625  C1A DPPCX 386     508.000 129.600  83.600  0.00  0.00            
ATOM   4626  C2A DPPCX 386     507.800 129.300  79.400  0.00  0.00            
ATOM   4627  C3A DPPCX 386     508.300 130.000  74.900  0.00  0.00            
ATOM   4628  C4A DPPCX 386     507.800 129.500  71.100  0.00  0.00            
ATOM   4629  C1B DPPCX 386     511.900 126.500  81.700  0.00  0.00            
ATOM   4630  C2B DPPCX 386     511.600 127.400  77.300  0.00  0.00            
ATOM   4631  C3B DPPCX 386     511.800 125.900  73.500  0.00  0.00            
ATOM   4632  C4B DPPCX 386     512.400 122.600  70.600  0.00  0.00            
ATOM   4633  NC3 DPPCX 387     453.400  80.900  39.800  0.00  0.00            
ATOM   4634  PO4 DPPCX 387     451.700  83.800  41.100  0.00  0.00            
ATOM   4635  GL1 DPPCX 387     452.000  83.200  44.700  0.00  0.00            
ATOM   4636  GL2 DPPCX 387     454.300  80.500  46.600  0.00  0.00            
ATOM   4637  C1A DPPCX 387     451.000  83.600  48.600  0.00  0.00            
ATOM   4638  C2A DPPCX 387     450.000  82.900  52.500  0.00  0.00            
ATOM   4639  C3A DPPCX 387     450.600  83.700  56.900  0.00  0.00            
ATOM   4640  C4A DPPCX 387     450.400  84.400  61.300  0.00  0.00            
ATOM   4641  C1B DPPCX 387     454.500  79.800  50.500  0.00  0.00            
ATOM   4642  C2B DPPCX 387     453.700  79.800  55.400  0.00  0.00            
ATOM   4643  C3B DPPCX 387     454.800  81.500  59.400  0.00  0.00            
ATOM   4644  C4B DPPCX 387     454.800  82.300  64.000  0.00  0.00            
ATOM   4645  NC3 DPPCX 388     459.700  59.600  42.500  0.00  0.00            
ATOM   4646  PO4 DPPCX 388     455.800  61.100  42.300  0.00  0.00            
ATOM   4647  GL1 DPPCX 388     453.800  59.300  45.600  0.00  0.00            
ATOM   4648  GL2 DPPCX 388     451.500  61.200  46.000  0.00  0.00            
ATOM   4649  C1A DPPCX 388     453.700  57.900  49.900  0.00  0.00            
ATOM   4650  C2A DPPCX 388     452.800  57.500  54.300  0.00  0.00            
ATOM   4651  C3A DPPCX 388     452.200  58.700  57.400  0.00  0.00            
ATOM   4652  C4A DPPCX 388     454.200  58.100  61.600  0.00  0.00            
ATOM   4653  C1B DPPCX 388     449.000  60.200  48.600  0.00  0.00            
ATOM   4654  C2B DPPCX 388     448.200  60.900  53.100  0.00  0.00            
ATOM   4655  C3B DPPCX 388     447.100  62.500  57.900  0.00  0.00            
ATOM   4656  C4B DPPCX 388     447.700  61.600  62.700  0.00  0.00            
ATOM   4657  NC3 DPPCX 389     434.000  66.100  32.500  0.00  0.00            
ATOM   4658  PO4 DPPCX 389     432.500  63.100  36.000  0.00  0.00            
ATOM   4659  GL1 DPPCX 389     430.200  62.000  39.900  0.00  0.00            
ATOM   4660  GL2 DPPCX 389     427.600  63.900  42.000  0.00  0.00            
ATOM   4661  C1A DPPCX 389     430.900  59.600  44.400  0.00  0.00            
ATOM   4662  C2A DPPCX 389     429.500  60.800  49.000  0.00  0.00            
ATOM   4663  C3A DPPCX 389     430.100  61.400  52.400  0.00  0.00            
ATOM   4664  C4A DPPCX 389     430.000  61.800  56.400  0.00  0.00            
ATOM   4665  C1B DPPCX 389     426.200  63.000  45.700  0.00  0.00            
ATOM   4666  C2B DPPCX 389     425.400  63.700  50.100  0.00  0.00            
ATOM   4667  C3B DPPCX 389     425.000  65.200  53.000  0.00  0.00            
ATOM   4668  C4B DPPCX 389     425.200  63.400  57.300  0.00  0.00            
ATOM   4669  NC3 DPPCX 390     469.300  57.200  90.000  0.00  0.00            
ATOM   4670  PO4 DPPCX 390     474.000  57.500  89.000  0.00  0.00            
ATOM   4671  GL1 DPPCX 390     478.300  58.400  86.200  0.00  0.00            
ATOM   4672  GL2 DPPCX 390     476.500  59.500  84.100  0.00  0.00            
ATOM   4673  C1A DPPCX 390     480.900  57.300  83.000  0.00  0.00            
ATOM   4674  C2A DPPCX 390     482.500  56.700  78.700  0.00  0.00            
ATOM   4675  C3A DPPCX 390     483.600  56.700  74.100  0.00  0.00            
ATOM   4676  C4A DPPCX 390     483.100  57.000  69.800  0.00  0.00            
ATOM   4677  C1B DPPCX 390     477.000  59.100  80.300  0.00  0.00            
ATOM   4678  C2B DPPCX 390     478.400  58.700  76.200  0.00  0.00            
ATOM   4679  C3B DPPCX 390     479.100  59.300  72.800  0.00  0.00            
ATOM   4680  C4B DPPCX 390     480.000  60.400  68.000  0.00  0.00            
ATOM   4681  NC3 DPPCX 391     420.700 103.400  38.800  0.00  0.00            
ATOM   4682  PO4 DPPCX 391     422.300  99.600  36.900  0.00  0.00            
ATOM   4683  GL1 DPPCX 391     422.700  96.200  39.900  0.00  0.00            
ATOM   4684  GL2 DPPCX 391     419.300  94.500  39.300  0.00  0.00            
ATOM   4685  C1A DPPCX 391     421.400  96.000  43.500  0.00  0.00            
ATOM   4686  C2A DPPCX 391     420.800  96.100  47.800  0.00  0.00            
ATOM   4687  C3A DPPCX 391     421.100  96.200  52.400  0.00  0.00            
ATOM   4688  C4A DPPCX 391     421.000  95.400  56.700  0.00  0.00            
ATOM   4689  C1B DPPCX 391     417.400  93.400  43.000  0.00  0.00            
ATOM   4690  C2B DPPCX 391     416.800  92.900  47.600  0.00  0.00            
ATOM   4691  C3B DPPCX 391     416.500  93.000  52.000  0.00  0.00            
ATOM   4692  C4B DPPCX 391     416.600  92.100  55.900  0.00  0.00            
ATOM   4693  NC3 DPPCX 392     426.100  58.200  87.700  0.00  0.00            
ATOM   4694  PO4 DPPCX 392     425.900  59.600  83.300  0.00  0.00            
ATOM   4695  GL1 DPPCX 392     424.300  61.300  79.400  0.00  0.00            
ATOM   4696  GL2 DPPCX 392     427.000  61.300  77.200  0.00  0.00            
ATOM   4697  C1A DPPCX 392     422.900  58.800  75.300  0.00  0.00            
ATOM   4698  C2A DPPCX 392     422.600  60.300  70.400  0.00  0.00            
ATOM   4699  C3A DPPCX 392     423.400  59.100  65.800  0.00  0.00            
ATOM   4700  C4A DPPCX 392     424.800  59.500  62.000  0.00  0.00            
ATOM   4701  C1B DPPCX 392     427.500  58.400  73.200  0.00  0.00            
ATOM   4702  C2B DPPCX 392     428.900  58.400  69.800  0.00  0.00            
ATOM   4703  C3B DPPCX 392     428.300  58.800  65.000  0.00  0.00            
ATOM   4704  C4B DPPCX 392     429.700  59.700  60.700  0.00  0.00            
ATOM   4705  NC3 DPPCX 393     363.000  66.100  29.000  0.00  0.00            
ATOM   4706  PO4 DPPCX 393     364.800  62.700  30.600  0.00  0.00            
ATOM   4707  GL1 DPPCX 393     361.600  63.500  33.600  0.00  0.00            
ATOM   4708  GL2 DPPCX 393     361.400  60.300  34.000  0.00  0.00            
ATOM   4709  C1A DPPCX 393     359.800  65.700  36.500  0.00  0.00            
ATOM   4710  C2A DPPCX 393     360.200  65.200  41.400  0.00  0.00            
ATOM   4711  C3A DPPCX 393     359.900  65.100  45.900  0.00  0.00            
ATOM   4712  C4A DPPCX 393     361.500  66.300  50.500  0.00  0.00            
ATOM   4713  C1B DPPCX 393     360.300  61.000  38.200  0.00  0.00            
ATOM   4714  C2B DPPCX 393     359.700  60.300  41.800  0.00  0.00            
ATOM   4715  C3B DPPCX 393     359.200  60.000  45.500  0.00  0.00            
ATOM   4716  C4B DPPCX 393     358.700  61.400  49.200  0.00  0.00            
ATOM   4717  NC3 DPPCX 394     365.400  40.200  28.900  0.00  0.00            
ATOM   4718  PO4 DPPCX 394     363.800  37.900  33.000  0.00  0.00            
ATOM   4719  GL1 DPPCX 394     364.500  38.900  36.700  0.00  0.00            
ATOM   4720  GL2 DPPCX 394     363.500  41.600  37.100  0.00  0.00            
ATOM   4721  C1A DPPCX 394     367.200  38.200  39.700  0.00  0.00            
ATOM   4722  C2A DPPCX 394     367.400  38.300  43.200  0.00  0.00            
ATOM   4723  C3A DPPCX 394     368.500  38.000  47.400  0.00  0.00            
ATOM   4724  C4A DPPCX 394     367.800  38.900  51.500  0.00  0.00            
ATOM   4725  C1B DPPCX 394     362.800  42.000  40.800  0.00  0.00            
ATOM   4726  C2B DPPCX 394     361.700  42.600  44.600  0.00  0.00            
ATOM   4727  C3B DPPCX 394     362.700  41.900  48.400  0.00  0.00            
ATOM   4728  C4B DPPCX 394     364.900  42.100  52.800  0.00  0.00            
ATOM   4729  NC3 DPPCX 395     387.900  61.100  30.400  0.00  0.00            
ATOM   4730  PO4 DPPCX 395     386.200  57.500  32.400  0.00  0.00            
ATOM   4731  GL1 DPPCX 395     386.100  60.300  35.700  0.00  0.00            
ATOM   4732  GL2 DPPCX 395     382.100  61.200  36.300  0.00  0.00            
ATOM   4733  C1A DPPCX 395     385.400  62.900  40.700  0.00  0.00            
ATOM   4734  C2A DPPCX 395     384.400  63.400  44.800  0.00  0.00            
ATOM   4735  C3A DPPCX 395     383.300  61.800  49.000  0.00  0.00            
ATOM   4736  C4A DPPCX 395     383.700  63.200  52.700  0.00  0.00            
ATOM   4737  C1B DPPCX 395     379.100  60.000  40.000  0.00  0.00            
ATOM   4738  C2B DPPCX 395     378.500  58.900  43.300  0.00  0.00            
ATOM   4739  C3B DPPCX 395     378.300  60.400  46.800  0.00  0.00            
ATOM   4740  C4B DPPCX 395     376.900  59.900  51.700  0.00  0.00            
ATOM   4741  NC3 DPPCX 396     412.000  59.100  83.500  0.00  0.00            
ATOM   4742  PO4 DPPCX 396     416.300  58.800  81.500  0.00  0.00            
ATOM   4743  GL1 DPPCX 396     418.400  57.300  77.300  0.00  0.00            
ATOM   4744  GL2 DPPCX 396     419.200  53.800  77.600  0.00  0.00            
ATOM   4745  C1A DPPCX 396     418.500  59.000  72.200  0.00  0.00            
ATOM   4746  C2A DPPCX 396     418.000  61.700  68.100  0.00  0.00            
ATOM   4747  C3A DPPCX 396     418.600  60.500  64.100  0.00  0.00            
ATOM   4748  C4A DPPCX 396     417.400  58.800  60.800  0.00  0.00            
ATOM   4749  C1B DPPCX 396     420.300  54.900  73.300  0.00  0.00            
ATOM   4750  C2B DPPCX 396     420.800  55.400  68.700  0.00  0.00            
ATOM   4751  C3B DPPCX 396     421.000  55.100  64.100  0.00  0.00            
ATOM   4752  C4B DPPCX 396     419.200  53.300  61.500  0.00  0.00            
ATOM   4753  NC3 DPPCX 397     479.800 110.500  45.800  0.00  0.00            
ATOM   4754  PO4 DPPCX 397     477.800 107.100  44.300  0.00  0.00            
ATOM   4755  GL1 DPPCX 397     475.000 107.000  48.300  0.00  0.00            
ATOM   4756  GL2 DPPCX 397     472.000 106.000  46.300  0.00  0.00            
ATOM   4757  C1A DPPCX 397     475.400 106.300  53.100  0.00  0.00            
ATOM   4758  C2A DPPCX 397     475.200 106.700  56.700  0.00  0.00            
ATOM   4759  C3A DPPCX 397     474.300 108.400  60.400  0.00  0.00            
ATOM   4760  C4A DPPCX 397     473.800 110.100  64.500  0.00  0.00            
ATOM   4761  C1B DPPCX 397     471.100 104.900  51.300  0.00  0.00            
ATOM   4762  C2B DPPCX 397     470.200 104.500  56.000  0.00  0.00            
ATOM   4763  C3B DPPCX 397     469.800 106.200  59.600  0.00  0.00            
ATOM   4764  C4B DPPCX 397     468.100 108.400  62.200  0.00  0.00            
ATOM   4765  NC3 DPPCX 398     528.900 103.200  94.600  0.00  0.00            
ATOM   4766  PO4 DPPCX 398     528.000 107.700  94.200  0.00  0.00            
ATOM   4767  GL1 DPPCX 398     529.300 106.400  89.600  0.00  0.00            
ATOM   4768  GL2 DPPCX 398     530.600 108.200  87.400  0.00  0.00            
ATOM   4769  C1A DPPCX 398     530.200 103.300  85.700  0.00  0.00            
ATOM   4770  C2A DPPCX 398     530.700 103.400  82.200  0.00  0.00            
ATOM   4771  C3A DPPCX 398     530.600 104.000  78.000  0.00  0.00            
ATOM   4772  C4A DPPCX 398     528.500 103.500  74.900  0.00  0.00            
ATOM   4773  C1B DPPCX 398     529.400 109.800  82.900  0.00  0.00            
ATOM   4774  C2B DPPCX 398     529.900 109.500  78.800  0.00  0.00            
ATOM   4775  C3B DPPCX 398     529.700 108.200  74.300  0.00  0.00            
ATOM   4776  C4B DPPCX 398     530.700 105.200  71.200  0.00  0.00            
ATOM   4777  NC3 DPPCX 399     345.600  57.600  30.400  0.00  0.00            
ATOM   4778  PO4 DPPCX 399     348.200  61.400  31.900  0.00  0.00            
ATOM   4779  GL1 DPPCX 399     347.200  64.900  34.400  0.00  0.00            
ATOM   4780  GL2 DPPCX 399     344.700  64.600  34.500  0.00  0.00            
ATOM   4781  C1A DPPCX 399     344.900  68.800  37.200  0.00  0.00            
ATOM   4782  C2A DPPCX 399     344.200  68.500  41.000  0.00  0.00            
ATOM   4783  C3A DPPCX 399     344.800  69.400  45.300  0.00  0.00            
ATOM   4784  C4A DPPCX 399     347.000  69.700  49.200  0.00  0.00            
ATOM   4785  C1B DPPCX 399     345.000  64.100  39.000  0.00  0.00            
ATOM   4786  C2B DPPCX 399     344.700  63.900  43.300  0.00  0.00            
ATOM   4787  C3B DPPCX 399     345.300  65.300  48.500  0.00  0.00            
ATOM   4788  C4B DPPCX 399     342.700  68.100  50.100  0.00  0.00            
ATOM   4789  NC3 DPPCX 400     376.800  44.800  84.400  0.00  0.00            
ATOM   4790  PO4 DPPCX 400     376.700  44.400  79.800  0.00  0.00            
ATOM   4791  GL1 DPPCX 400     378.000  44.700  74.600  0.00  0.00            
ATOM   4792  GL2 DPPCX 400     377.500  48.100  73.300  0.00  0.00            
ATOM   4793  C1A DPPCX 400     378.400  43.200  70.100  0.00  0.00            
ATOM   4794  C2A DPPCX 400     379.300  43.400  66.900  0.00  0.00            
ATOM   4795  C3A DPPCX 400     378.800  43.200  62.100  0.00  0.00            
ATOM   4796  C4A DPPCX 400     380.000  42.800  58.100  0.00  0.00            
ATOM   4797  C1B DPPCX 400     376.400  47.700  68.400  0.00  0.00            
ATOM   4798  C2B DPPCX 400     375.300  48.100  64.500  0.00  0.00            
ATOM   4799  C3B DPPCX 400     377.100  47.400  60.900  0.00  0.00            
ATOM   4800  C4B DPPCX 400     378.000  48.300  56.100  0.00  0.00            
ATOM   4801  NC3 DPPCX 401     484.200  82.200  89.700  0.00  0.00            
ATOM   4802  PO4 DPPCX 401     480.800  80.000  89.000  0.00  0.00            
ATOM   4803  GL1 DPPCX 401     480.600  78.700  84.600  0.00  0.00            
ATOM   4804  GL2 DPPCX 401     481.900  76.600  83.200  0.00  0.00            
ATOM   4805  C1A DPPCX 401     478.800  79.800  80.100  0.00  0.00            
ATOM   4806  C2A DPPCX 401     478.600  79.300  75.300  0.00  0.00            
ATOM   4807  C3A DPPCX 401     478.300  79.900  71.500  0.00  0.00            
ATOM   4808  C4A DPPCX 401     476.400  79.800  68.100  0.00  0.00            
ATOM   4809  C1B DPPCX 401     484.100  76.600  79.000  0.00  0.00            
ATOM   4810  C2B DPPCX 401     483.300  77.000  74.900  0.00  0.00            
ATOM   4811  C3B DPPCX 401     483.800  78.800  72.400  0.00  0.00            
ATOM   4812  C4B DPPCX 401     483.600  80.400  68.200  0.00  0.00            
ATOM   4813  NC3 DPPCX 402     418.200  55.700  36.800  0.00  0.00            
ATOM   4814  PO4 DPPCX 402     420.500  52.500  35.100  0.00  0.00            
ATOM   4815  GL1 DPPCX 402     419.800  50.800  39.500  0.00  0.00            
ATOM   4816  GL2 DPPCX 402     420.100  46.400  38.700  0.00  0.00            
ATOM   4817  C1A DPPCX 402     417.900  51.900  43.000  0.00  0.00            
ATOM   4818  C2A DPPCX 402     417.300  50.800  45.800  0.00  0.00            
ATOM   4819  C3A DPPCX 402     417.200  52.500  49.300  0.00  0.00            
ATOM   4820  C4A DPPCX 402     415.500  54.400  53.000  0.00  0.00            
ATOM   4821  C1B DPPCX 402     418.100  44.100  40.200  0.00  0.00            
ATOM   4822  C2B DPPCX 402     415.300  46.600  43.100  0.00  0.00            
ATOM   4823  C3B DPPCX 402     415.600  46.300  47.300  0.00  0.00            
ATOM   4824  C4B DPPCX 402     415.800  46.900  52.000  0.00  0.00            
ATOM   4825  NC3 DPPCX 403     383.300  42.400  34.900  0.00  0.00            
ATOM   4826  PO4 DPPCX 403     381.400  46.000  32.500  0.00  0.00            
ATOM   4827  GL1 DPPCX 403     379.900  49.600  35.700  0.00  0.00            
ATOM   4828  GL2 DPPCX 403     383.200  51.300  37.100  0.00  0.00            
ATOM   4829  C1A DPPCX 403     379.300  50.000  39.700  0.00  0.00            
ATOM   4830  C2A DPPCX 403     377.500  49.100  43.800  0.00  0.00            
ATOM   4831  C3A DPPCX 403     377.800  48.600  48.100  0.00  0.00            
ATOM   4832  C4A DPPCX 403     376.800  50.600  51.600  0.00  0.00            
ATOM   4833  C1B DPPCX 403     384.800  52.000  41.500  0.00  0.00            
ATOM   4834  C2B DPPCX 403     382.800  51.300  45.500  0.00  0.00            
ATOM   4835  C3B DPPCX 403     382.600  52.100  50.400  0.00  0.00            
ATOM   4836  C4B DPPCX 403     381.800  51.600  54.000  0.00  0.00            
ATOM   4837  NC3 DPPCX 404     428.500  42.800  35.400  0.00  0.00            
ATOM   4838  PO4 DPPCX 404     432.800  40.000  38.000  0.00  0.00            
ATOM   4839  GL1 DPPCX 404     430.100  37.500  42.100  0.00  0.00            
ATOM   4840  GL2 DPPCX 404     427.400  35.700  41.400  0.00  0.00            
ATOM   4841  C1A DPPCX 404     430.400  37.800  46.300  0.00  0.00            
ATOM   4842  C2A DPPCX 404     433.600  38.100  49.100  0.00  0.00            
ATOM   4843  C3A DPPCX 404     436.000  41.100  51.500  0.00  0.00            
ATOM   4844  C4A DPPCX 404     436.900  41.200  55.400  0.00  0.00            
ATOM   4845  C1B DPPCX 404     424.900  35.700  45.300  0.00  0.00            
ATOM   4846  C2B DPPCX 404     424.300  35.400  49.600  0.00  0.00            
ATOM   4847  C3B DPPCX 404     422.800  35.200  53.700  0.00  0.00            
ATOM   4848  C4B DPPCX 404     424.800  38.300  57.400  0.00  0.00            
ATOM   4849  NC3 DPPCX 405     361.000  58.300  80.100  0.00  0.00            
ATOM   4850  PO4 DPPCX 405     364.700  60.400  77.500  0.00  0.00            
ATOM   4851  GL1 DPPCX 405     365.700  60.900  72.600  0.00  0.00            
ATOM   4852  GL2 DPPCX 405     363.200  60.500  71.400  0.00  0.00            
ATOM   4853  C1A DPPCX 405     367.900  62.100  69.100  0.00  0.00            
ATOM   4854  C2A DPPCX 405     367.600  62.800  65.300  0.00  0.00            
ATOM   4855  C3A DPPCX 405     367.700  62.300  61.100  0.00  0.00            
ATOM   4856  C4A DPPCX 405     369.500  60.400  57.800  0.00  0.00            
ATOM   4857  C1B DPPCX 405     363.200  62.400  67.200  0.00  0.00            
ATOM   4858  C2B DPPCX 405     363.400  63.400  63.500  0.00  0.00            
ATOM   4859  C3B DPPCX 405     362.700  62.100  59.400  0.00  0.00            
ATOM   4860  C4B DPPCX 405     364.500  60.200  56.100  0.00  0.00            
ATOM   4861  NC3 DPPCX 406     429.100  69.600  80.400  0.00  0.00            
ATOM   4862  PO4 DPPCX 406     427.700  73.400  81.500  0.00  0.00            
ATOM   4863  GL1 DPPCX 406     428.900  73.100  76.600  0.00  0.00            
ATOM   4864  GL2 DPPCX 406     427.300  70.300  76.000  0.00  0.00            
ATOM   4865  C1A DPPCX 406     431.300  73.400  72.700  0.00  0.00            
ATOM   4866  C2A DPPCX 406     432.200  72.500  68.800  0.00  0.00            
ATOM   4867  C3A DPPCX 406     431.500  73.200  64.700  0.00  0.00            
ATOM   4868  C4A DPPCX 406     434.600  72.400  60.700  0.00  0.00            
ATOM   4869  C1B DPPCX 406     428.100  69.700  71.300  0.00  0.00            
ATOM   4870  C2B DPPCX 406     429.400  69.000  66.900  0.00  0.00            
ATOM   4871  C3B DPPCX 406     429.600  69.400  62.600  0.00  0.00            
ATOM   4872  C4B DPPCX 406     430.100  69.600  58.100  0.00  0.00            
ATOM   4873  NC3 DPPCX 407     455.800  70.900  43.100  0.00  0.00            
ATOM   4874  PO4 DPPCX 407     460.000  69.400  42.500  0.00  0.00            
ATOM   4875  GL1 DPPCX 407     458.700  69.900  46.800  0.00  0.00            
ATOM   4876  GL2 DPPCX 407     455.700  68.800  47.400  0.00  0.00            
ATOM   4877  C1A DPPCX 407     459.200  71.900  49.900  0.00  0.00            
ATOM   4878  C2A DPPCX 407     459.300  72.000  54.400  0.00  0.00            
ATOM   4879  C3A DPPCX 407     457.600  72.800  58.000  0.00  0.00            
ATOM   4880  C4A DPPCX 407     455.900  73.400  62.700  0.00  0.00            
ATOM   4881  C1B DPPCX 407     454.500  69.600  50.700  0.00  0.00            
ATOM   4882  C2B DPPCX 407     454.100  70.000  55.400  0.00  0.00            
ATOM   4883  C3B DPPCX 407     453.800  69.000  59.700  0.00  0.00            
ATOM   4884  C4B DPPCX 407     456.900  67.700  62.300  0.00  0.00            
ATOM   4885  NC3 DPPCX 408     404.200  68.200  79.600  0.00  0.00            
ATOM   4886  PO4 DPPCX 408     401.600  65.000  78.000  0.00  0.00            
ATOM   4887  GL1 DPPCX 408     400.700  65.600  72.400  0.00  0.00            
ATOM   4888  GL2 DPPCX 408     397.200  64.900  72.300  0.00  0.00            
ATOM   4889  C1A DPPCX 408     400.100  65.600  67.600  0.00  0.00            
ATOM   4890  C2A DPPCX 408     397.500  64.900  64.100  0.00  0.00            
ATOM   4891  C3A DPPCX 408     399.300  65.600  60.100  0.00  0.00            
ATOM   4892  C4A DPPCX 408     398.000  64.200  56.200  0.00  0.00            
ATOM   4893  C1B DPPCX 408     394.400  65.500  68.800  0.00  0.00            
ATOM   4894  C2B DPPCX 408     392.400  65.000  65.500  0.00  0.00            
ATOM   4895  C3B DPPCX 408     392.700  64.400  60.900  0.00  0.00            
ATOM   4896  C4B DPPCX 408     393.600  64.500  56.700  0.00  0.00            
ATOM   4897  NC3 DPPCX 409     368.400  56.600  76.500  0.00  0.00            
ATOM   4898  PO4 DPPCX 409     367.400  52.000  77.100  0.00  0.00            
ATOM   4899  GL1 DPPCX 409     367.300  50.300  73.400  0.00  0.00            
ATOM   4900  GL2 DPPCX 409     367.900  46.600  73.000  0.00  0.00            
ATOM   4901  C1A DPPCX 409     367.400  51.200  69.800  0.00  0.00            
ATOM   4902  C2A DPPCX 409     368.100  51.900  64.900  0.00  0.00            
ATOM   4903  C3A DPPCX 409     367.900  52.200  61.100  0.00  0.00            
ATOM   4904  C4A DPPCX 409     368.900  50.600  56.900  0.00  0.00            
ATOM   4905  C1B DPPCX 409     365.100  47.300  68.500  0.00  0.00            
ATOM   4906  C2B DPPCX 409     365.700  48.200  63.700  0.00  0.00            
ATOM   4907  C3B DPPCX 409     365.500  48.100  59.300  0.00  0.00            
ATOM   4908  C4B DPPCX 409     365.300  48.300  54.300  0.00  0.00            
ATOM   4909  NC3 DPPCX 410     396.800  65.400  77.000  0.00  0.00            
ATOM   4910  PO4 DPPCX 410     394.400  68.200  76.800  0.00  0.00            
ATOM   4911  GL1 DPPCX 410     392.700  68.700  73.900  0.00  0.00            
ATOM   4912  GL2 DPPCX 410     389.300  70.800  74.600  0.00  0.00            
ATOM   4913  C1A DPPCX 410     391.600  69.000  69.100  0.00  0.00            
ATOM   4914  C2A DPPCX 410     390.300  69.800  64.400  0.00  0.00            
ATOM   4915  C3A DPPCX 410     390.500  69.500  60.600  0.00  0.00            
ATOM   4916  C4A DPPCX 410     390.300  68.100  56.800  0.00  0.00            
ATOM   4917  C1B DPPCX 410     388.700  72.900  71.100  0.00  0.00            
ATOM   4918  C2B DPPCX 410     388.800  73.700  67.600  0.00  0.00            
ATOM   4919  C3B DPPCX 410     387.400  74.300  63.900  0.00  0.00            
ATOM   4920  C4B DPPCX 410     387.500  74.000  60.100  0.00  0.00            
ATOM   4921  NC3 DPPCX 411     423.100  40.700  32.800  0.00  0.00            
ATOM   4922  PO4 DPPCX 411     423.600  43.600  35.900  0.00  0.00            
ATOM   4923  GL1 DPPCX 411     424.500  44.000  39.500  0.00  0.00            
ATOM   4924  GL2 DPPCX 411     426.500  41.300  40.600  0.00  0.00            
ATOM   4925  C1A DPPCX 411     422.200  42.900  43.600  0.00  0.00            
ATOM   4926  C2A DPPCX 411     420.900  43.000  47.700  0.00  0.00            
ATOM   4927  C3A DPPCX 411     419.800  43.500  51.900  0.00  0.00            
ATOM   4928  C4A DPPCX 411     418.200  45.600  56.100  0.00  0.00            
ATOM   4929  C1B DPPCX 411     426.700  40.800  44.200  0.00  0.00            
ATOM   4930  C2B DPPCX 411     426.100  39.700  48.200  0.00  0.00            
ATOM   4931  C3B DPPCX 411     428.700  38.400  51.900  0.00  0.00            
ATOM   4932  C4B DPPCX 411     432.400  39.500  54.500  0.00  0.00            
ATOM   4933  NC3 DPPCX 412     415.400  69.600  36.700  0.00  0.00            
ATOM   4934  PO4 DPPCX 412     418.000  73.900  36.300  0.00  0.00            
ATOM   4935  GL1 DPPCX 412     418.500  74.200  40.100  0.00  0.00            
ATOM   4936  GL2 DPPCX 412     414.800  72.800  41.100  0.00  0.00            
ATOM   4937  C1A DPPCX 412     417.800  75.700  44.200  0.00  0.00            
ATOM   4938  C2A DPPCX 412     416.700  75.700  48.000  0.00  0.00            
ATOM   4939  C3A DPPCX 412     415.500  75.000  50.700  0.00  0.00            
ATOM   4940  C4A DPPCX 412     414.800  74.500  55.000  0.00  0.00            
ATOM   4941  C1B DPPCX 412     412.800  72.700  44.700  0.00  0.00            
ATOM   4942  C2B DPPCX 412     411.900  73.000  48.100  0.00  0.00            
ATOM   4943  C3B DPPCX 412     411.300  71.900  51.800  0.00  0.00            
ATOM   4944  C4B DPPCX 412     411.100  70.700  55.700  0.00  0.00            
ATOM   4945  NC3 DPPCX 413     375.500  69.600  76.600  0.00  0.00            
ATOM   4946  PO4 DPPCX 413     379.900  72.000  76.600  0.00  0.00            
ATOM   4947  GL1 DPPCX 413     378.400  70.600  72.400  0.00  0.00            
ATOM   4948  GL2 DPPCX 413     375.100  70.100  71.300  0.00  0.00            
ATOM   4949  C1A DPPCX 413     379.700  70.500  67.800  0.00  0.00            
ATOM   4950  C2A DPPCX 413     380.500  70.200  65.100  0.00  0.00            
ATOM   4951  C3A DPPCX 413     379.200  71.300  62.000  0.00  0.00            
ATOM   4952  C4A DPPCX 413     379.100  69.300  58.000  0.00  0.00            
ATOM   4953  C1B DPPCX 413     374.000  71.300  67.700  0.00  0.00            
ATOM   4954  C2B DPPCX 413     374.300  71.200  63.600  0.00  0.00            
ATOM   4955  C3B DPPCX 413     374.200  70.800  59.600  0.00  0.00            
ATOM   4956  C4B DPPCX 413     374.200  69.600  55.800  0.00  0.00            
ATOM   4957  NC3 DPPCX 414     359.600  71.300  75.400  0.00  0.00            
ATOM   4958  PO4 DPPCX 414     363.800  74.000  76.700  0.00  0.00            
ATOM   4959  GL1 DPPCX 414     363.100  75.100  73.000  0.00  0.00            
ATOM   4960  GL2 DPPCX 414     362.900  73.100  71.700  0.00  0.00            
ATOM   4961  C1A DPPCX 414     365.700  75.300  68.800  0.00  0.00            
ATOM   4962  C2A DPPCX 414     366.900  75.800  65.200  0.00  0.00            
ATOM   4963  C3A DPPCX 414     367.200  76.300  61.300  0.00  0.00            
ATOM   4964  C4A DPPCX 414     368.300  76.700  58.400  0.00  0.00            
ATOM   4965  C1B DPPCX 414     363.500  71.300  66.900  0.00  0.00            
ATOM   4966  C2B DPPCX 414     364.100  71.800  61.900  0.00  0.00            
ATOM   4967  C3B DPPCX 414     365.100  72.100  57.400  0.00  0.00            
ATOM   4968  C4B DPPCX 414     368.200  73.600  54.300  0.00  0.00            
ATOM   4969  NC3 DPPCX 415     384.200  75.200  31.700  0.00  0.00            
ATOM   4970  PO4 DPPCX 415     381.200  71.300  32.400  0.00  0.00            
ATOM   4971  GL1 DPPCX 415     381.800  69.500  36.300  0.00  0.00            
ATOM   4972  GL2 DPPCX 415     379.400  70.400  37.600  0.00  0.00            
ATOM   4973  C1A DPPCX 415     384.400  68.900  39.100  0.00  0.00            
ATOM   4974  C2A DPPCX 415     384.500  68.700  42.800  0.00  0.00            
ATOM   4975  C3A DPPCX 415     383.300  68.400  46.300  0.00  0.00            
ATOM   4976  C4A DPPCX 415     383.200  67.500  50.200  0.00  0.00            
ATOM   4977  C1B DPPCX 415     379.500  71.000  42.100  0.00  0.00            
ATOM   4978  C2B DPPCX 415     378.900  70.700  46.000  0.00  0.00            
ATOM   4979  C3B DPPCX 415     379.000  69.800  49.200  0.00  0.00            
ATOM   4980  C4B DPPCX 415     377.600  71.300  53.300  0.00  0.00            
ATOM   4981  NC3 DPPCX 416     393.000  41.400  30.500  0.00  0.00            
ATOM   4982  PO4 DPPCX 416     393.700  36.700  32.600  0.00  0.00            
ATOM   4983  GL1 DPPCX 416     392.600  39.500  36.700  0.00  0.00            
ATOM   4984  GL2 DPPCX 416     393.100  42.900  36.700  0.00  0.00            
ATOM   4985  C1A DPPCX 416     392.000  41.000  41.400  0.00  0.00            
ATOM   4986  C2A DPPCX 416     391.600  40.800  44.800  0.00  0.00            
ATOM   4987  C3A DPPCX 416     391.200  40.300  48.500  0.00  0.00            
ATOM   4988  C4A DPPCX 416     390.100  38.600  52.100  0.00  0.00            
ATOM   4989  C1B DPPCX 416     389.100  43.500  38.000  0.00  0.00            
ATOM   4990  C2B DPPCX 416     387.800  43.700  42.400  0.00  0.00            
ATOM   4991  C3B DPPCX 416     387.600  43.100  46.600  0.00  0.00            
ATOM   4992  C4B DPPCX 416     386.200  41.600  49.700  0.00  0.00            
ATOM   4993  NC3 DPPCX 417     455.600  66.400  43.000  0.00  0.00            
ATOM   4994  PO4 DPPCX 417     451.300  68.700  41.400  0.00  0.00            
ATOM   4995  GL1 DPPCX 417     447.800  69.300  43.300  0.00  0.00            
ATOM   4996  GL2 DPPCX 417     444.900  70.400  43.200  0.00  0.00            
ATOM   4997  C1A DPPCX 417     445.900  69.200  47.600  0.00  0.00            
ATOM   4998  C2A DPPCX 417     444.000  68.800  50.800  0.00  0.00            
ATOM   4999  C3A DPPCX 417     444.400  68.700  55.400  0.00  0.00            
ATOM   5000  C4A DPPCX 417     445.000  66.800  59.300  0.00  0.00            
ATOM   5001  C1B DPPCX 417     441.300  70.500  45.800  0.00  0.00            
ATOM   5002  C2B DPPCX 417     440.000  71.600  50.100  0.00  0.00            
ATOM   5003  C3B DPPCX 417     440.200  71.900  54.000  0.00  0.00            
ATOM   5004  C4B DPPCX 417     441.700  71.600  59.300  0.00  0.00            
ATOM   5005  NC3 DPPCX 418     446.600  66.800  39.000  0.00  0.00            
ATOM   5006  PO4 DPPCX 418     445.400  63.800  41.400  0.00  0.00            
ATOM   5007  GL1 DPPCX 418     443.700  65.400  44.200  0.00  0.00            
ATOM   5008  GL2 DPPCX 418     446.900  64.700  45.700  0.00  0.00            
ATOM   5009  C1A DPPCX 418     440.800  65.600  47.500  0.00  0.00            
ATOM   5010  C2A DPPCX 418     440.200  66.100  52.100  0.00  0.00            
ATOM   5011  C3A DPPCX 418     439.000  66.500  55.900  0.00  0.00            
ATOM   5012  C4A DPPCX 418     438.700  67.700  59.700  0.00  0.00            
ATOM   5013  C1B DPPCX 418     445.000  63.000  48.300  0.00  0.00            
ATOM   5014  C2B DPPCX 418     444.000  63.200  51.800  0.00  0.00            
ATOM   5015  C3B DPPCX 418     443.300  63.500  55.100  0.00  0.00            
ATOM   5016  C4B DPPCX 418     441.700  62.700  59.500  0.00  0.00            
ATOM   5017  NC3 DPPCX 419     393.100  63.200  79.100  0.00  0.00            
ATOM   5018  PO4 DPPCX 419     395.200  60.500  76.500  0.00  0.00            
ATOM   5019  GL1 DPPCX 419     395.100  58.700  72.200  0.00  0.00            
ATOM   5020  GL2 DPPCX 419     394.500  61.000  70.700  0.00  0.00            
ATOM   5021  C1A DPPCX 419     392.800  56.700  69.400  0.00  0.00            
ATOM   5022  C2A DPPCX 419     391.900  56.400  65.300  0.00  0.00            
ATOM   5023  C3A DPPCX 419     392.500  55.600  60.700  0.00  0.00            
ATOM   5024  C4A DPPCX 419     390.900  55.000  56.000  0.00  0.00            
ATOM   5025  C1B DPPCX 419     395.100  60.300  67.000  0.00  0.00            
ATOM   5026  C2B DPPCX 419     394.700  60.500  63.700  0.00  0.00            
ATOM   5027  C3B DPPCX 419     395.600  60.100  59.900  0.00  0.00            
ATOM   5028  C4B DPPCX 419     395.300  57.500  56.600  0.00  0.00            
ATOM   5029  NC3 DPPCX 420     361.800  65.000  74.100  0.00  0.00            
ATOM   5030  PO4 DPPCX 420     357.700  66.500  73.300  0.00  0.00            
ATOM   5031  GL1 DPPCX 420     358.000  62.200  71.300  0.00  0.00            
ATOM   5032  GL2 DPPCX 420     356.000  58.800  72.600  0.00  0.00            
ATOM   5033  C1A DPPCX 420     355.300  58.900  68.000  0.00  0.00            
ATOM   5034  C2A DPPCX 420     356.000  58.500  64.600  0.00  0.00            
ATOM   5035  C3A DPPCX 420     355.800  57.800  60.100  0.00  0.00            
ATOM   5036  C4A DPPCX 420     356.700  58.500  54.900  0.00  0.00            
ATOM   5037  C1B DPPCX 420     353.700  55.200  71.000  0.00  0.00            
ATOM   5038  C2B DPPCX 420     352.800  52.900  66.900  0.00  0.00            
ATOM   5039  C3B DPPCX 420     353.500  54.300  62.200  0.00  0.00            
ATOM   5040  C4B DPPCX 420     353.500  54.400  57.900  0.00  0.00            
ATOM   5041  NC3 DPPCX 421     421.400  57.300  82.800  0.00  0.00            
ATOM   5042  PO4 DPPCX 421     420.500  61.400  83.100  0.00  0.00            
ATOM   5043  GL1 DPPCX 421     419.700  62.300  79.200  0.00  0.00            
ATOM   5044  GL2 DPPCX 421     416.600  62.500  77.400  0.00  0.00            
ATOM   5045  C1A DPPCX 421     421.000  64.400  73.500  0.00  0.00            
ATOM   5046  C2A DPPCX 421     421.100  65.100  69.500  0.00  0.00            
ATOM   5047  C3A DPPCX 421     421.800  65.100  65.200  0.00  0.00            
ATOM   5048  C4A DPPCX 421     422.000  63.700  61.700  0.00  0.00            
ATOM   5049  C1B DPPCX 421     415.800  62.500  73.100  0.00  0.00            
ATOM   5050  C2B DPPCX 421     414.800  65.400  68.700  0.00  0.00            
ATOM   5051  C3B DPPCX 421     416.200  65.100  64.600  0.00  0.00            
ATOM   5052  C4B DPPCX 421     415.700  63.300  61.100  0.00  0.00            
ATOM   5053  NC3 DPPCX 422     362.800  66.800  82.500  0.00  0.00            
ATOM   5054  PO4 DPPCX 422     363.000  67.900  77.400  0.00  0.00            
ATOM   5055  GL1 DPPCX 422     365.100  68.400  73.400  0.00  0.00            
ATOM   5056  GL2 DPPCX 422     367.100  66.000  73.100  0.00  0.00            
ATOM   5057  C1A DPPCX 422     367.400  70.800  71.200  0.00  0.00            
ATOM   5058  C2A DPPCX 422     369.100  72.000  66.800  0.00  0.00            
ATOM   5059  C3A DPPCX 422     369.200  71.900  62.600  0.00  0.00            
ATOM   5060  C4A DPPCX 422     369.700  70.600  58.000  0.00  0.00            
ATOM   5061  C1B DPPCX 422     366.300  66.500  68.700  0.00  0.00            
ATOM   5062  C2B DPPCX 422     366.400  68.000  64.600  0.00  0.00
[truncated: 19,512,531 more chars]
