# Supplementary material for: Membrane Partitioning of Anionic, Ligand-Coated Nanoparticles Is Accompanied by Ligand Snorkeling, Local Disordering, and Cholesterol Depletion
Source: PLoS Comput Biol. 2014 Dec 4;10(12):e1003917. doi: 10.1371/journal.pcbi.1003917 (PMC4256007; doi:10.1371/journal.pcbi.1003917)
Supplement: Dataset S1 — The data used to generate Figures 2, 3, 4, 5, and 6. (ZIP) [file pcbi.1003917.s002.zip › DATA/Figure3/pmf_conv.dat]

-0.0275000035	25.61970792936598	0	0.08277575
0.117499995	24.89792217936598	0	0.263395525
0.2625	23.57773080436598	0	0.36865705
0.4075	23.32239155436597	0	0.352942025
0.5525	22.92651930436597	0	0.47347585
0.6975	21.41417080436598	0	0.4744249500000001
0.8424999999999999	19.81289255436598	0	0.4505646
0.9875	18.64333055436598	0	0.441317275
1.1325	17.35149080436598	0	0.4286516
1.2775	16.12686180436598	0	0.4274545749999999
1.4225	15.10824105436598	0	0.433670025
1.5675	14.05781355436598	0	0.4868894
1.7125	13.03577105436598	0	0.5031217
1.8575	11.95742355436598	0	0.48405495
2.0025	10.81927355436598	0	0.489052475
2.1475	10.04701605436598	0	0.5168365500000001
2.2925	8.865653554365979	0	0.5195028749999999
2.4375	7.83014105436598	0	0.5229217249999999
2.5825	6.952173554365978	0	0.5753295
2.7275	5.83253105436598	0	0.55317935
2.8725	5.075236054365978	0	0.561768275
3.0175	4.154248554365978	0	0.6170658499999999
3.1625	3.531678554365979	0	0.596953
3.3075	3.000641054365978	0	0.62665635
3.4525	2.189223554365979	0	0.63546225
3.5975	1.859983554365978	0	0.6404502000000001
3.7425	1.617676054365978	0	0.64162515
3.8875	1.407701054365978	0	0.6430648999999999
4.0325	1.111546054365978	0	0.7130036000000001
4.177499999999999	0.6907910543659783	0	0.674490525
4.3225	0.4449460543659782	0	0.72381315
4.467499999999999	0.1884185543659784	0	0.743193275
4.6125	0.1344735543659779	0	0.742232675
4.757499999999999	0.4083935543659791	0	0.7143805249999999
4.9025	0.538866054365978	0	0.7280198
5.0475	0.6269210543659787	0	0.733806525
5.1925	0.9596760543659784	0	0.7297290500000001
5.337499999999999	1.370826054365978	0	0.74228235
5.4825	1.655366054365978	0	0.74154295
5.6275	1.991818554365978	0	0.742264575
5.772500000000001	2.230618554365979	0	0.763901125
5.9175	2.769068554365978	0	0.768826475
6.0625	3.305668554365979	0	0.769032575
6.2075	4.508086054365978	0	0.75740505
6.3525	5.393893554365978	0	0.7909331749999999
6.4975	6.240898554365978	0	0.7860749749999999
6.6425	7.056496054365979	0	0.779703425
6.7875	7.741651054365978	0	0.775888
6.9325	8.378341054365979	0	0.785161475
7.077500000000001	8.832376054365978	0	0.7878863250000001
