# Supplementary material for: Membrane Partitioning of Anionic, Ligand-Coated Nanoparticles Is Accompanied by Ligand Snorkeling, Local Disordering, and Cholesterol Depletion
Source: PLoS Comput Biol. 2014 Dec 4;10(12):e1003917. doi: 10.1371/journal.pcbi.1003917 (PMC4256007; doi:10.1371/journal.pcbi.1003917)
Supplement: Dataset S1 — The data used to generate Figures 2, 3, 4, 5, and 6. (ZIP) [file pcbi.1003917.s002.zip › DATA/Figure3/pmf_conv.plot]

<?xml version="1.0" encoding="UTF-8"?>
<!DOCTYPE plist PUBLIC "-//Apple//DTD PLIST 1.0//EN" "http://www.apple.com/DTDs/PropertyList-1.0.dtd">
<plist version="1.0">
<dict>
	<key>$archiver</key>
	<string>NSKeyedArchiver</string>
	<key>$objects</key>
	<array>
		<string>$null</string>
		<string>4234</string>
		<dict>
			<key>$class</key>
			<dict>
				<key>CF$UID</key>
				<integer>369</integer>
			</dict>
			<key>NS.objects</key>
			<array>
				<dict>
					<key>CF$UID</key>
					<integer>3</integer>
				</dict>
				<dict>
					<key>CF$UID</key>
					<integer>28</integer>
				</dict>
				<dict>
					<key>CF$UID</key>
					<integer>45</integer>
				</dict>
				<dict>
					<key>CF$UID</key>
					<integer>62</integer>
				</dict>
				<dict>
					<key>CF$UID</key>
					<integer>79</integer>
				</dict>
				<dict>
					<key>CF$UID</key>
					<integer>96</integer>
				</dict>
				<dict>
					<key>CF$UID</key>
					<integer>113</integer>
				</dict>
				<dict>
					<key>CF$UID</key>
					<integer>130</integer>
				</dict>
				<dict>
					<key>CF$UID</key>
					<integer>147</integer>
				</dict>
				<dict>
					<key>CF$UID</key>
					<integer>164</integer>
				</dict>
				<dict>
					<key>CF$UID</key>
					<integer>181</integer>
				</dict>
				<dict>
					<key>CF$UID</key>
					<integer>198</integer>
				</dict>
				<dict>
					<key>CF$UID</key>
					<integer>214</integer>
				</dict>
				<dict>
					<key>CF$UID</key>
					<integer>230</integer>
				</dict>
				<dict>
					<key>CF$UID</key>
					<integer>246</integer>
				</dict>
				<dict>
					<key>CF$UID</key>
					<integer>263</integer>
				</dict>
				<dict>
					<key>CF$UID</key>
					<integer>281</integer>
				</dict>
				<dict>
					<key>CF$UID</key>
					<integer>299</integer>
				</dict>
				<dict>
					<key>CF$UID</key>
					<integer>315</integer>
				</dict>
				<dict>
					<key>CF$UID</key>
					<integer>334</integer>
				</dict>
				<dict>
					<key>CF$UID</key>
					<integer>353</integer>
				</dict>
			</array>
		</dict>
		<dict>
			<key>$class</key>
			<dict>
				<key>CF$UID</key>
				<integer>27</integer>
			</dict>
			<key>X</key>
			<dict>
				<key>CF$UID</key>
				<integer>4</integer>
			</dict>
			<key>Y</key>
			<dict>
				<key>CF$UID</key>
				<integer>5</integer>
			</dict>
			<key>barcolor</key>
			<dict>
				<key>CF$UID</key>
				<integer>21</integer>
			</dict>
			<key>barxleft</key>
			<false/>
			<key>barxright</key>
			<false/>
			<key>barybottom</key>
			<false/>
			<key>barytop</key>
			<false/>
			<key>belongx</key>
			<integer>1</integer>
			<key>belongy</key>
			<integer>1</integer>
			<key>byteorder</key>
			<integer>0</integer>
			<key>color</key>
			<dict>
				<key>CF$UID</key>
				<integer>10</integer>
			</dict>
			<key>comment</key>
			<dict>
				<key>CF$UID</key>
				<integer>8</integer>
			</dict>
			<key>dash</key>
			<integer>0</integer>
			<key>dashwidth</key>
			<real>0.0</real>
			<key>dynsize</key>
			<dict>
				<key>CF$UID</key>
				<integer>9</integer>
			</dict>
			<key>errorbarx</key>
			<integer>0</integer>
			<key>errorbary</key>
			<integer>0</integer>
			<key>errorcolor</key>
			<dict>
				<key>CF$UID</key>
				<integer>25</integer>
			</dict>
			<key>errorvalx</key>
			<real>0.0</real>
			<key>errorvaly</key>
			<real>0.0</real>
			<key>errorwidth</key>
			<real>1</real>
			<key>fillcolor</key>
			<dict>
				<key>CF$UID</key>
				<integer>18</integer>
			</dict>
			<key>freex</key>
			<false/>
			<key>freey</key>
			<false/>
			<key>fxmax</key>
			<real>1</real>
			<key>fxmin</key>
			<real>0.0</real>
			<key>fymax</key>
			<real>1</real>
			<key>fymin</key>
			<real>0.0</real>
			<key>havexminmax</key>
			<true/>
			<key>haveyminmax</key>
			<true/>
			<key>linewidth</key>
			<real>1</real>
			<key>plotarea</key>
			<false/>
			<key>plotdots</key>
			<false/>
			<key>plotfhist</key>
			<false/>
			<key>plothist</key>
			<false/>
			<key>plotlegend</key>
			<true/>
			<key>plotlines</key>
			<true/>
			<key>plotsymbols</key>
			<false/>
			<key>plotxbars</key>
			<false/>
			<key>plotxsticks</key>
			<false/>
			<key>plotybars</key>
			<false/>
			<key>plotysticks</key>
			<false/>
			<key>show</key>
			<false/>
			<key>source</key>
			<dict>
				<key>CF$UID</key>
				<integer>6</integer>
			</dict>
			<key>stickabs</key>
			<false/>
			<key>stickcolor</key>
			<dict>
				<key>CF$UID</key>
				<integer>23</integer>
			</dict>
			<key>sticksize</key>
			<real>20</real>
			<key>symbol</key>
			<integer>0</integer>
			<key>symbolsize</key>
			<real>10</real>
			<key>symfill</key>
			<false/>
			<key>verno</key>
			<integer>31</integer>
		</dict>
		<data>
		UI2XbhKDuL+8dJMYBFa2vylcj8L1KLS/lkOLbOf7sb8EVg4tsp2vv90kBoGV
		Q6u/tvP91Hjppr+PwvUoXI+iv9Ei2/l+apy/g8DKoUW2k79qvHSTGASGv/p/
		3wOXbmK/OslR3pmZeT9oke18PzWOPwIrhxbZzpc/qMZLN4lBoD/P91PjpZuk
		P/YoXI/C9ag/HVpkO99PrT+iRbbz/dSwPzVeukkMArM/yXa+nxovtT9cj8L1
		KFy3P/Cnxks3ibk/g8DKoUW2uz8X2c73U+O9P9V46SYxCMA/H4XrUbgewT9o
		ke18PzXCP7Kd76fGS8M//Knx0k1ixD9GtvP91HjFP4/C9Shcj8Y/2c73U+Ol
		xz8j2/l+arzIP23n+6nx0sk/tvP91Hjpyj8AAAAAAADMP0oMAiuHFs0/kxgE
		Vg4tzj/dJAaBlUPPP5MYBFYOLdA/uB6F61G40D/dJAaBlUPRPwIrhxbZztE/
		JzEIrBxa0j9MN4lBYOXSP3E9CtejcNM/lkOLbOf70z+6SQwCK4fUP99PjZdu
		EtU/BFYOLbKd1T8pXI/C9SjWP05iEFg5tNY/c2iR7Xw/1z+YbhKDwMrXP7x0
		kxgEVtg/4XoUrkfh2D8GgZVDi2zZPyuHFtnO99k/UI2XbhKD2j91kxgEVg7b
		P5qZmZmZmds/vp8aL90k3D/jpZvEILDcPwisHFpkO90/LbKd76fG3T9SuB6F
		61HeP3e+nxov3d4/nMQgsHJo3z/ByqFFtvPfP3Noke18P+A/hetRuB6F4D+Y
		bhKDwMrgP6rx0k1iEOE/vHSTGARW4T/P91PjpZvhP+F6FK5H4eE/9P3UeOkm
		4j8GgZVDi2ziPxkEVg4tsuI/K4cW2c734j89CtejcD3jP1CNl24Sg+M/YhBY
		ObTI4z91kxgEVg7kP4cW2c73U+Q/mpmZmZmZ5D+sHFpkO9/kP76fGi/dJOU/
		0SLb+X5q5T/jpZvEILDlP/YoXI/C9eU/CKwcWmQ75j8bL90kBoHmPy2yne+n
		xuY/PzVeukkM5z9SuB6F61HnP2Q730+Nl+c/d76fGi/d5z+JQWDl0CLoP5zE
		ILByaOg/rkfhehSu6D/ByqFFtvPoP9NNYhBYOek/5dAi2/l+6T/4U+Olm8Tp
		PwrXo3A9Cuo/HVpkO99P6j8v3SQGgZXqP0Jg5dAi2+o/VOOlm8Qg6z9mZmZm
		ZmbrP3npJjEIrOs/i2zn+6nx6z+e76fGSzfsP7ByaJHtfOw/w/UoXI/C7D/V
		eOkmMQjtP+f7qfHSTe0/+n5qvHST7T8MAiuHFtntPx+F61G4Hu4/MQisHFpk
		7j9Ei2zn+6nuP1YOLbKd7+4/aJHtfD817z97FK5H4XrvP42XbhKDwO8/UI2X
		bhID8D/ZzvdT4yXwP2IQWDm0SPA/7FG4HoVr8D91kxgEVo7wP/7UeOkmsfA/
		hxbZzvfT8D8QWDm0yPbwP5qZmZmZGfE/I9v5fmo88T+sHFpkO1/xPzVeukkM
		gvE/vp8aL92k8T9I4XoUrsfxP9Ei2/l+6vE/WmQ7308N8j/jpZvEIDDyP23n
		+6nxUvI/9ihcj8J18j9/arx0k5jyPwisHFpku/I/ke18PzXe8j8bL90kBgHz
		P6RwPQrXI/M/LbKd76dG8z+28/3UeGnzPz81XrpJjPM/yXa+nxqv8z9SuB6F
		69HzP9v5fmq89PM/ZDvfT40X9D/ufD81Xjr0P3e+nxovXfQ/AAAAAACA9D+J
		QWDl0KL0PxKDwMqhxfQ/nMQgsHLo9D8lBoGVQwv1P65H4XoULvU/N4lBYOVQ
		9T/ByqFFtnP1P0oMAiuHlvU/001iEFi59T9cj8L1KNz1P+XQItv5/vU/bxKD
		wMoh9j/4U+Olm0T2P4GVQ4tsZ/Y/CtejcD2K9j+TGARWDq32Px1aZDvfz/Y/
		ppvEILDy9j8v3SQGgRX3P7gehetROPc/QmDl0CJb9z/LoUW28333P1TjpZvE
		oPc/3SQGgZXD9z9mZmZmZub3P/Cnxks3Cfg/eekmMQgs+D8CK4cW2U74P4ts
		5/upcfg/FK5H4XqU+D+e76fGS7f4PycxCKwc2vg/sHJoke38+D85tMh2vh/5
		P8P1KFyPQvk/TDeJQWBl+T/VeOkmMYj5P39XarG1SwRApm20niHVC0A=
		</data>
		<data>
		O09aWqL05b8uvsPDo0zmv+fDw8OP9ua/NmBaWqyT579ll5aWkiPov9jX0tJJ
		pui/2S8tLYEb6b+gdXh49oLpv5iWlpZ93Om/y7S0tNsn6r8xkRoEAmXqv1qs
		ZIuuk+q/rNgo7a2z6r/UdhLA/8Tqv8yipaVwx+q/I7W0tNS66r9fy8PDFZ/q
		v6N/eHgsdOq/Z9LS0hg66r9VRUtLkfDpvyzm4eGVl+m/jVlLSzUv6b9NOjw8
		frfov9RQS0tTMOi/PjItLcOZ579/u8PDofPmv3YDDw/vPea/d/j//xF55b91
		e3h43qTkv+WglpaAweO/Ok5aWvjO4r/8bXh4VM3hv5xoWlqyvOC/mnB4eNQ6
		378/v9LS2t7cv4WILS2VZdq/tI1padHP17+l1MPD5x3Vvz+n0tK6T9K/tTse
		HvbLzr+wlLS07MLIv+HYlpYehMK/xNwAALAjuL8b9ElLy6ulvxcAQktL5IY/
		9TG0tATvsD9lmjs8jGG/P5DDtLQkGcc/mIP//3evzj915EpL1zjTPynkw8Mz
		L9c/rbfS0u462z9bWB4eilrfP6+Iw8NvxuE/YecOD0Hp4z/nRS0tFxXmP5E/
		Dw9fSeg/qmZaWpSF6j83x8PDxcnsP25vpaV9Fe8/G5Npaf6z8D8h0+HhfODx
		P1Hf0tIcEPM/3HelpX5C9D9KNUtLjHf1P3HX8PAKr/Y/sa60tKno9z/RpoeH
		UiT5P6y24eG7Yfo/ae3h4ZSg+z/L4sPDuOD8PwJJaWn7If4/LN3w8Atk/z+h
		Y0vLYlMAQCxeaWnv9ABAMufhYYOWAUAnIC2tEzgCQD+klpaR2QJARCcenr56
		A0A7BC2teRsEQPh8w8PCuwRAZb7wcHFbBUDa4NJSc/oFQEgmAACrmAZA77rS
		UuE1B0Dw6R2eEtIHQDaMeHghbQhArrClJfQGCUAKaWnpcJ8JQAju//9yNgpA
		Lf4sreDLCkBhYg+Pp18LQAwYS0vA8QtA0/w7vPOBDEDPZFraNhANQC0M8fB6
		nA1Aysm0NJAmDkD6owAAfq4OQNaslpYqNA9AUJqHh223D0AKGQ8PHBwQQBI6
		LS1FWxBAlPk7vB+ZEEAhcrS0oNUQQNl6lhbIEBFAJgsAgINKEUBrI/Hw0oIR
		QKaXtLSnuRFAcgZLywHvEUAkMwCA0iISQBNeAIAdVRJAlMyWFtSFEkDt9js8
		67QSQFSJ0lJ14hJAw2FaGlMOE0Cn8Tu8gjgTQCnmLO0SYRNASidLS/GHE0CG
		oGkpGq0TQANE4uGU0BNALM9p6VDyE0CyCS3tURIUQKGZh0efMBRAVdLDQypN
		FEAPHw+P9mcUQNerltYHgRRAyxJp6VSYFEBvuqWl6q0UQM5rtDTHwRRAKuzh
		4dvTFEAxtkuLNeQUQLrIDg/h8hRAlFKlZdP/FEASeR5eAwsVQI5btLSKFBVA
		BEIt7W4cFUBgj9JSoSIVQFMYAEApJxVA47cODw4qFUB9pYfHWisVQP/Aw8MW
		KxVAf4jS0jgpFUA8kTz8yyUVQI8lHh7dIBVAh1ml5W8aFUD+C6algBIVQD/i
		OzwcCRVAtjYPj1r+FECLP5aWMPIUQMsOAACi5BRAYxUAgL3VFEDRjXh4lcUU
		QByklpYttBRAIzHT0nqhFECpGWnplo0UQKKePDyUeBRAJUEdHm9iFEDVzOHh
		I0sUQGSkw0PMMhRAMPjSUn4ZFEBU1YcHL/8TQHWhaGnp4xNAmRAtLbzHE0Ck
		i1pasqoTQDKsePjWjBNA5Fq1tC1uE0AzEcRDxU4TQAPhLK2oLhNALAt5+OIN
		E0Dnx3d4cOwSQFxcaelqyhJAaMVZWuinEkCXOWlp1oQSQPd0eHhHYRJA+/8P
		j0Y9EkCKZTy86RgSQOp6Wlo49BFAFXDiYSfPEUDhCzw81KkRQDXA7/BJhBFA
		iB7/f4heEUC7upaWkzgRQM0FxEOBEhFAmUE9PGDsEEBurP9/MMYQQHugDg/y
		nxBAV0nx8K95EEDEgOHhg1MQQBeFDo9xLRBAE2pLS3UHEED3/oiHJcMPQJpu
		wsPOdw9APpLw8N4sD0BHM7W0TuIOQBJJ4OFYmA5A0k/Ew+5ODkDebMLDLQYO
		QLt4iIcOvg1AiVYPD5F2DUB6idDSEFMNQOjwenbccQFAgMQe/wz/6D8=
		</data>
		<dict>
			<key>$class</key>
			<dict>
				<key>CF$UID</key>
				<integer>7</integer>
			</dict>
			<key>NS.string</key>
			<string>FFTsmoth</string>
		</dict>
		<dict>
			<key>$classes</key>
			<array>
				<string>NSMutableString</string>
				<string>NSString</string>
				<string>NSObject</string>
			</array>
			<key>$classname</key>
			<string>NSMutableString</string>
		</dict>
		<dict>
			<key>$class</key>
			<dict>
				<key>CF$UID</key>
				<integer>7</integer>
			</dict>
			<key>NS.string</key>
			<string>Import, fftsmooth(10,64), diff(11,0.01)</string>
		</dict>
		<dict>
			<key>$class</key>
			<dict>
				<key>CF$UID</key>
				<integer>7</integer>
			</dict>
			<key>NS.string</key>
			<string></string>
		</dict>
		<dict>
			<key>$class</key>
			<dict>
				<key>CF$UID</key>
				<integer>17</integer>
			</dict>
			<key>NSAllowsLogicalLayoutDirection</key>
			<false/>
			<key>NSColor</key>
			<dict>
				<key>CF$UID</key>
				<integer>15</integer>
			</dict>
			<key>NSDragTypes</key>
			<dict>
				<key>CF$UID</key>
				<integer>11</integer>
			</dict>
			<key>NSEnabled</key>
			<true/>
			<key>NSFrameSize</key>
			<dict>
				<key>CF$UID</key>
				<integer>14</integer>
			</dict>
			<key>NSIsBordered</key>
			<true/>
			<key>NSNextResponder</key>
			<dict>
				<key>CF$UID</key>
				<integer>0</integer>
			</dict>
			<key>NSvFlags</key>
			<integer>256</integer>
		</dict>
		<dict>
			<key>$class</key>
			<dict>
				<key>CF$UID</key>
				<integer>13</integer>
			</dict>
			<key>NS.objects</key>
			<array>
				<dict>
					<key>CF$UID</key>
					<integer>12</integer>
				</dict>
			</array>
		</dict>
		<string>NSColor pasteboard type</string>
		<dict>
			<key>$classes</key>
			<array>
				<string>NSMutableSet</string>
				<string>NSSet</string>
				<string>NSObject</string>
			</array>
			<key>$classname</key>
			<string>NSMutableSet</string>
		</dict>
		<string>{0, 0}</string>
		<dict>
			<key>$class</key>
			<dict>
				<key>CF$UID</key>
				<integer>16</integer>
			</dict>
			<key>NSColorSpace</key>
			<integer>3</integer>
			<key>NSWhite</key>
			<data>
			MAA=
			</data>
		</dict>
		<dict>
			<key>$classes</key>
			<array>
				<string>NSColor</string>
				<string>NSObject</string>
			</array>
			<key>$classname</key>
			<string>NSColor</string>
		</dict>
		<dict>
			<key>$classes</key>
			<array>
				<string>NSColorWell</string>
				<string>NSControl</string>
				<string>NSView</string>
				<string>NSResponder</string>
				<string>NSObject</string>
			</array>
			<key>$classname</key>
			<string>NSColorWell</string>
		</dict>
		<dict>
			<key>$class</key>
			<dict>
				<key>CF$UID</key>
				<integer>17</integer>
			</dict>
			<key>NSAllowsLogicalLayoutDirection</key>
			<false/>
			<key>NSColor</key>
			<dict>
				<key>CF$UID</key>
				<integer>20</integer>
			</dict>
			<key>NSDragTypes</key>
			<dict>
				<key>CF$UID</key>
				<integer>19</integer>
			</dict>
			<key>NSEnabled</key>
			<true/>
			<key>NSFrameSize</key>
			<dict>
				<key>CF$UID</key>
				<integer>14</integer>
			</dict>
			<key>NSIsBordered</key>
			<true/>
			<key>NSNextResponder</key>
			<dict>
				<key>CF$UID</key>
				<integer>0</integer>
			</dict>
			<key>NSvFlags</key>
			<integer>256</integer>
		</dict>
		<dict>
			<key>$class</key>
			<dict>
				<key>CF$UID</key>
				<integer>13</integer>
			</dict>
			<key>NS.objects</key>
			<array>
				<dict>
					<key>CF$UID</key>
					<integer>12</integer>
				</dict>
			</array>
		</dict>
		<dict>
			<key>$class</key>
			<dict>
				<key>CF$UID</key>
				<integer>16</integer>
			</dict>
			<key>NSColorSpace</key>
			<integer>3</integer>
			<key>NSWhite</key>
			<data>
			MC42NjY2NjY2NjY3AA==
			</data>
		</dict>
		<dict>
			<key>$class</key>
			<dict>
				<key>CF$UID</key>
				<integer>17</integer>
			</dict>
			<key>NSAllowsLogicalLayoutDirection</key>
			<false/>
			<key>NSColor</key>
			<dict>
				<key>CF$UID</key>
				<integer>15</integer>
			</dict>
			<key>NSDragTypes</key>
			<dict>
				<key>CF$UID</key>
				<integer>22</integer>
			</dict>
			<key>NSEnabled</key>
			<true/>
			<key>NSFrameSize</key>
			<dict>
				<key>CF$UID</key>
				<integer>14</integer>
			</dict>
			<key>NSIsBordered</key>
			<true/>
			<key>NSNextResponder</key>
			<dict>
				<key>CF$UID</key>
				<integer>0</integer>
			</dict>
			<key>NSvFlags</key>
			<integer>256</integer>
		</dict>
		<dict>
			<key>$class</key>
			<dict>
				<key>CF$UID</key>
				<integer>13</integer>
			</dict>
			<key>NS.objects</key>
			<array>
				<dict>
					<key>CF$UID</key>
					<integer>12</integer>
				</dict>
			</array>
		</dict>
		<dict>
			<key>$class</key>
			<dict>
				<key>CF$UID</key>
				<integer>17</integer>
			</dict>
			<key>NSAllowsLogicalLayoutDirection</key>
			<false/>
			<key>NSColor</key>
			<dict>
				<key>CF$UID</key>
				<integer>15</integer>
			</dict>
			<key>NSDragTypes</key>
			<dict>
				<key>CF$UID</key>
				<integer>24</integer>
			</dict>
			<key>NSEnabled</key>
			<true/>
			<key>NSFrameSize</key>
			<dict>
				<key>CF$UID</key>
				<integer>14</integer>
			</dict>
			<key>NSIsBordered</key>
			<true/>
			<key>NSNextResponder</key>
			<dict>
				<key>CF$UID</key>
				<integer>0</integer>
			</dict>
			<key>NSvFlags</key>
			<integer>256</integer>
		</dict>
		<dict>
			<key>$class</key>
			<dict>
				<key>CF$UID</key>
				<integer>13</integer>
			</dict>
			<key>NS.objects</key>
			<array>
				<dict>
					<key>CF$UID</key>
					<integer>12</integer>
				</dict>
			</array>
		</dict>
		<dict>
			<key>$class</key>
			<dict>
				<key>CF$UID</key>
				<integer>17</integer>
			</dict>
			<key>NSAllowsLogicalLayoutDirection</key>
			<false/>
			<key>NSColor</key>
			<dict>
				<key>CF$UID</key>
				<integer>15</integer>
			</dict>
			<key>NSDragTypes</key>
			<dict>
				<key>CF$UID</key>
				<integer>26</integer>
			</dict>
			<key>NSEnabled</key>
			<true/>
			<key>NSFrameSize</key>
			<dict>
				<key>CF$UID</key>
				<integer>14</integer>
			</dict>
			<key>NSIsBordered</key>
			<true/>
			<key>NSNextResponder</key>
			<dict>
				<key>CF$UID</key>
				<integer>0</integer>
			</dict>
			<key>NSvFlags</key>
			<integer>256</integer>
		</dict>
		<dict>
			<key>$class</key>
			<dict>
				<key>CF$UID</key>
				<integer>13</integer>
			</dict>
			<key>NS.objects</key>
			<array>
				<dict>
					<key>CF$UID</key>
					<integer>12</integer>
				</dict>
			</array>
		</dict>
		<dict>
			<key>$classes</key>
			<array>
				<string>DataBuffer</string>
				<string>NSObject</string>
			</array>
			<key>$classname</key>
			<string>DataBuffer</string>
		</dict>
		<dict>
			<key>$class</key>
			<dict>
				<key>CF$UID</key>
				<integer>27</integer>
			</dict>
			<key>X</key>
			<dict>
				<key>CF$UID</key>
				<integer>29</integer>
			</dict>
			<key>Y</key>
			<dict>
				<key>CF$UID</key>
				<integer>30</integer>
			</dict>
			<key>barcolor</key>
			<dict>
				<key>CF$UID</key>
				<integer>39</integer>
			</dict>
			<key>barxleft</key>
			<false/>
			<key>barxright</key>
			<false/>
			<key>barybottom</key>
			<false/>
			<key>barytop</key>
			<false/>
			<key>belongx</key>
			<integer>1</integer>
			<key>belongy</key>
			<integer>1</integer>
			<key>byteorder</key>
			<integer>0</integer>
			<key>color</key>
			<dict>
				<key>CF$UID</key>
				<integer>34</integer>
			</dict>
			<key>comment</key>
			<dict>
				<key>CF$UID</key>
				<integer>32</integer>
			</dict>
			<key>dash</key>
			<integer>2</integer>
			<key>dashwidth</key>
			<real>0.0</real>
			<key>dynsize</key>
			<dict>
				<key>CF$UID</key>
				<integer>33</integer>
			</dict>
			<key>errorbarx</key>
			<integer>0</integer>
			<key>errorbary</key>
			<integer>0</integer>
			<key>errorcolor</key>
			<dict>
				<key>CF$UID</key>
				<integer>43</integer>
			</dict>
			<key>errorvalx</key>
			<real>0.0</real>
			<key>errorvaly</key>
			<real>0.0</real>
			<key>errorwidth</key>
			<real>1</real>
			<key>fillcolor</key>
			<dict>
				<key>CF$UID</key>
				<integer>37</integer>
			</dict>
			<key>freex</key>
			<false/>
			<key>freey</key>
			<false/>
			<key>fxmax</key>
			<real>1</real>
			<key>fxmin</key>
			<real>0.0</real>
			<key>fymax</key>
			<real>1</real>
			<key>fymin</key>
			<real>0.0</real>
			<key>havexminmax</key>
			<true/>
			<key>haveyminmax</key>
			<true/>
			<key>linewidth</key>
			<real>2.1446999999999998</real>
			<key>plotarea</key>
			<false/>
			<key>plotdots</key>
			<false/>
			<key>plotfhist</key>
			<false/>
			<key>plothist</key>
			<false/>
			<key>plotlegend</key>
			<true/>
			<key>plotlines</key>
			<true/>
			<key>plotsymbols</key>
			<false/>
			<key>plotxbars</key>
			<false/>
			<key>plotxsticks</key>
			<false/>
			<key>plotybars</key>
			<false/>
			<key>plotysticks</key>
			<false/>
			<key>show</key>
			<false/>
			<key>source</key>
			<dict>
				<key>CF$UID</key>
				<integer>31</integer>
			</dict>
			<key>stickabs</key>
			<false/>
			<key>stickcolor</key>
			<dict>
				<key>CF$UID</key>
				<integer>41</integer>
			</dict>
			<key>sticksize</key>
			<real>20</real>
			<key>symbol</key>
			<integer>0</integer>
			<key>symbolsize</key>
			<real>10</real>
			<key>symfill</key>
			<false/>
			<key>verno</key>
			<integer>31</integer>
		</dict>
		<data>
		AAAAAAAAAACFWtO84xR9P4Va07zjFI0/5IOezarPlT+FWtO84xSdP5MYBFYO
		LaI/5IOezarPpT817zhFR3KpP4Za07zjFK0/6+I2GsBbsD+TGARWDi2yPztO
		0ZFc/rM/44OezarPtT+LuWsJ+aC3PzPvOEVHcrk/2yQGgZVDuz+DWtO84xS9
		PyuQoPgx5r4/6uI2GsBbwD++fR04Z0TBP5IYBFYOLcI/ZrPqc7UVwz86TtGR
		XP7DPw7pt68D58Q/4oOezarPxT+2HoXrUbjGP4q5awn5oMc/XlRSJ6CJyD8y
		7zhFR3LJPwaKH2PuWso/2iQGgZVDyz+uv+yePCzMP4Ja07zjFM0/VvW52or9
		zT8qkKD4MebOP/4qhxbZzs8/6eI2GsBb0D9TMCqpE9DQP719HThnRNE/J8sQ
		x7q40T+RGARWDi3SP/tl9+RhodI/ZbPqc7UV0z/PAN4CCYrTPzlO0ZFc/tM/
		o5vEILBy1D8N6bevA+fUP3c2qz5XW9U/4YOezarP1T9L0ZFc/kPWP7UehetR
		uNY/H2x4eqUs1z+JuWsJ+aDXP/MGX5hMFdg/XVRSJ6CJ2D/HoUW28/3YPzHv
		OEVHctk/mzws1Jrm2T8Fih9j7lraP2/XEvJBz9o/2SQGgZVD2z9DcvkP6bfb
		P62/7J48LNw/Fw3gLZCg3D+BWtO84xTdP+unxks3id0/VfW52or93T+/Qq1p
		3nHePymQoPgx5t4/k92Th4Va3z/9KocW2c7fPzQ8vVKWIeA/6eI2GsBb4D+e
		ibDh6ZXgP1MwKqkT0OA/CNejcD0K4T+9fR04Z0ThP3Ikl/+QfuE/J8sQx7q4
		4T/ccYqO5PLhP5EYBFYOLeI/Rr99HThn4j/7ZffkYaHiP7AMcayL2+I/ZbPq
		c7UV4z8aWmQ730/jP88A3gIJiuM/hKdXyjLE4z85TtGRXP7jP+70SlmGOOQ/
		o5vEILBy5D9YQj7o2azkPw3pt68D5+Q/wo8xdy0h5T93Nqs+V1vlPyzdJAaB
		leU/4YOezarP5T+WKhiV1AnmP0vRkVz+Q+Y/AHgLJCh+5j+1HoXrUbjmP2rF
		/rJ78uY/H2x4eqUs5z/UEvJBz2bnP4m5awn5oOc/PmDl0CLb5z/zBl+YTBXo
		P6it2F92T+g/XVRSJ6CJ6D8S+8vuycPoP8ehRbbz/eg/fEi/fR046T8x7zhF
		R3LpP+aVsgxxrOk/mzws1Jrm6T9Q46WbxCDqPwWKH2PuWuo/ujCZKhiV6j9v
		1xLyQc/qPyR+jLlrCes/2SQGgZVD6z+Oy39Iv33rP0Ny+Q/pt+s/+Bhz1xLy
		6z+tv+yePCzsP2JmZmZmZuw/Fw3gLZCg7D/Ms1n1udrsP4Fa07zjFO0/NgFN
		hA1P7T/rp8ZLN4ntP6BOQBNhw+0/VfW52or97T8KnDOitDfuP79CrWnece4/
		dOkmMQis7j8pkKD4MebuP942GsBbIO8/k92Th4Va7z9IhA1Pr5TvP/0qhxbZ
		zu8/2WgAb4EE8D80PL1SliHwP48PejarPvA/6uI2GsBb8D9FtvP91HjwP6CJ
		sOHplfA/+1xtxf6y8D9WMCqpE9DwP7ED54wo7fA/DNejcD0K8T9nqmBUUifx
		P8J9HThnRPE/HVHaG3xh8T94JJf/kH7xP9P3U+Olm/E/LssQx7q48T+Jns2q
		z9XxP+Rxio7k8vE/P0VHcvkP8j+aGARWDi3yP/XrwDkjSvI/UL99HThn8j+r
		kjoBTYTyPwZm9+RhofI/YTm0yHa+8j+8DHGsi9vyPxfgLZCg+PI/crPqc7UV
		8z/NhqdXyjLzPyhaZDvfT/M/gy0hH/Rs8z/eAN4CCYrzPznUmuYdp/M/lKdX
		yjLE8z/vehSuR+HzP0pO0ZFc/vM/pSGOdXEb9D8A9UpZhjj0P1vIBz2bVfQ/
		tpvEILBy9D8Rb4EExY/0P2xCPujZrPQ/xxX7y+7J9D8i6bevA+f0P328dJMY
		BPU/2I8xdy0h9T8zY+5aQj71P442qz5XW/U/6QloImx49T9E3SQGgZX1P5+w
		4emVsvU/+oOezarP9T9VV1uxv+z1P7AqGJXUCfY/C/7UeOkm9j9m0ZFc/kP2
		P8GkTkATYfY/HHgLJCh+9j93S8gHPZv2P9IehetRuPY/LfJBz2bV9j+Ixf6y
		e/L2P+OYu5aQD/c/Pmx4eqUs9z+ZPzVeukn3P/QS8kHPZvc/T+auJeSD9z+q
		uWsJ+aD3PwWNKO0Nvvc/YGDl0CLb9z+7M6K0N/j3PxYHX5hMFfg/cdobfGEy
		+D/Mrdhfdk/4PyeBlUOLbPg/glRSJ6CJ+D/dJw8Ltab4Pzj7y+7Jw/g/k86I
		0t7g+D/uoUW28/34P0l1ApoIG/k/pEi/fR04+T//G3xhMlX5P1rvOEVHcvk/
		tcL1KFyP+T8QlrIMcaz5P2tpb/CFyfk/xjws1Jrm+T8hEOm3rwP6P3zjpZvE
		IPo/17Zif9k9+j8yih9j7lr6P41d3EYDePo/6DCZKhiV+j9DBFYOLbL6P57X
		EvJBz/o/+arP1Vbs+j9Ufoy5awn7P69RSZ2AJvs/CiUGgZVD+z9l+MJkqmD7
		P8DLf0i/ffs/G588LNSa+z92cvkP6bf7P9FFtvP91Ps/LBlz1xLy+z+H7C+7
		Jw/8P+K/7J48LPw/PZOpglFJ/D+YZmZmZmb8P/M5I0p7g/w/Tg3gLZCg/D+p
		4JwRpb38PwS0WfW52vw/X4cW2c73/D+6WtO84xT9PxUukKD4Mf0/cAFNhA1P
		/T/L1AloImz9Pyaoxks3if0/gXuDL0ym/T/cTkATYcP9Pzci/fZ14P0/kvW5
		2or9/T/tyHa+nxr+P0icM6K0N/4/o2/whclU/j/+Qq1p3nH+P1kWak3zjv4/
		tOkmMQis/j8PveMUHcn+P2qQoPgx5v4/xWNd3EYD/z8gNxrAWyD/P3sK16Nw
		Pf8/1t2Th4Va/z8xsVBrmnf/P4yEDU+vlP8/51fKMsSx/z9CK4cW2c7/P53+
		Q/rt6/8//GgAb4EEAECp0t7gCxMAQFY8vVKWIQBAA6abxCAwAECwD3o2qz4A
		QF15WKg1TQBACuM2GsBbAEC3TBWMSmoAQGS28/3UeABAESDSb1+HAEC+ibDh
		6ZUAQGvzjlN0pABAGF1txf6yAEDFxks3icEAQHIwKqkT0ABAH5oIG57eAEDM
		A+eMKO0AQHltxf6y+wBAJtejcD0KAUDTQILixxgBQICqYFRSJwFALRQ/xtw1
		AUDafR04Z0QBQIfn+6nxUgFANFHaG3xhAUDhuriNBnABQI4kl/+QfgFAO451
		cRuNAUDo91PjpZsBQJVhMlUwqgFAQssQx7q4AUDvNO84RccBQJyezarP1QFA
		SQisHFrkAUD2cYqO5PIBQKPbaABvAQJAUEVHcvkPAkD9riXkgx4CQKoYBFYO
		LQJAV4Lix5g7AkAE7MA5I0oCQLFVn6utWAJAXr99HThnAkALKVyPwnUCQLiS
		OgFNhAJAZfwYc9eSAkASZvfkYaECQL/P1VbsrwJAbDm0yHa+AkAZo5I6Ac0C
		QMYMcayL2wJAc3ZPHhbqAkAg4C2QoPgCQM1JDAIrBwNAerPqc7UVA0AnHcnl
		PyQDQNSGp1fKMgNAgfCFyVRBA0AuWmQ7308DQNvDQq1pXgNAiC0hH/RsA0A1
		l/+QfnsDQOIA3gIJigNAj2q8dJOYA0A81JrmHacDQOk9eViotQNAlqdXyjLE
		A0BDETY8vdIDQPB6FK5H4QNAneTyH9LvA0BKTtGRXP4DQPe3rwPnDARApCGO
		dXEbBEBRi2zn+ykEQP70SlmGOARAq14pyxBHBEBYyAc9m1UEQAUy5q4lZARA
		spvEILByBEBfBaOSOoEEQAxvgQTFjwRAudhfdk+eBEBmQj7o2awEQBOsHFpk
		uwRAwBX7y+7JBEBtf9k9edgEQBrpt68D5wRAx1KWIY71BEB0vHSTGAQFQCEm
		UwWjEgVAzo8xdy0hBUB7+Q/pty8FQChj7lpCPgVA1czMzMxMBUCCNqs+V1sF
		QC+gibDhaQVA3AloImx4BUCJc0aU9oYFQDbdJAaBlQVA40YDeAukBUCQsOHp
		lbIFQD0awFsgwQVA6oOezarPBUCX7Xw/Nd4FQERXW7G/7AVA8cA5I0r7BUCe
		KhiV1AkGQEuU9gZfGAZA+P3UeOkmBkClZ7PqczUGQFLRkVz+QwZA/zpwzohS
		BkCspE5AE2EGQFkOLbKdbwZABngLJCh+BkCz4emVsowGQGBLyAc9mwZADbWm
		ecepBkC6HoXrUbgGQGeIY13cxgZAFPJBz2bVBkDBWyBB8eMGQG7F/rJ78gZA
		Gy/dJAYBB0DImLuWkA8HQHUCmggbHgdAImx4eqUsB0DP1VbsLzsHQHw/NV66
		SQdAKakT0ERYB0DWEvJBz2YHQIN80LNZdQdAMOauJeSDB0DdT42XbpIHQIq5
		awn5oAdANyNKe4OvB0DkjCjtDb4HQJH2Bl+YzAdAPmDl0CLbB0DrycNCrekH
		QJgzorQ3+AdARZ2AJsIGCEDyBl+YTBUIQJ9wPQrXIwhATNobfGEyCED5Q/rt
		60AIQKat2F92TwhAUxe30QBeCEAAgZVDi2wIQK3qc7UVewhAWlRSJ6CJCEAH
		vjCZKpgIQLQnDwu1pghAYZHtfD+1CEAO+8vuycMIQLtkqmBU0ghAaM6I0t7g
		CEAVOGdEae8IQMKhRbbz/QhAbwskKH4MCUAcdQKaCBsJQMne4AuTKQlAdki/
		fR04CUAjsp3vp0YJQNAbfGEyVQlAfYVa07xjCUAq7zhFR3IJQNdYF7fRgAlA
		hML1KFyPCUAxLNSa5p0JQN6VsgxxrAlAi/+Qfvu6CUA4aW/whckJQOXSTWIQ
		2AlAkjws1JrmCUA/pgpGJfUJQOwP6bevAwpAmXnHKToSCkBG46WbxCAKQPNM
		hA1PLwpAoLZif9k9CkBNIEHxY0wKQPqJH2PuWgpAp/P91HhpCkBUXdxGA3gK
		QAHHuriNhgpArjCZKhiVCkBbmnecoqMKQAgEVg4tsgpAtW00gLfACkBi1xLy
		Qc8KQA9B8WPM3QpAvKrP1VbsCkBpFK5H4foKQBZ+jLlrCQtAw+dqK/YXC0Bw
		UUmdgCYLQB27Jw8LNQtAyiQGgZVDC0B3juTyH1ILQCT4wmSqYAtA0WGh1jRv
		C0B+y39Iv30LQCs1XrpJjAtA2J48LNSaC0CFCBueXqkLQDJy+Q/ptwtA39vX
		gXPGC0CMRbbz/dQLQDmvlGWI4wtA5hhz1xLyC0CTglFJnQAMQEDsL7snDwxA
		7VUOLbIdDECav+yePCwMQEcpyxDHOgxA9JKpglFJDECh/If021cMQE5mZmZm
		ZgxA+89E2PB0DECoOSNKe4MMQFWjAbwFkgxAAg3gLZCgDECvdr6fGq8MQFzg
		nBGlvQxACUp7gy/MDEC2s1n1udoMQGMdOGdE6QxAEIcW2c73DEC98PRKWQYN
		QGpa07zjFA1AF8SxLm4jDUDELZCg+DENQHGXbhKDQA1AHgFNhA1PDUDLaiv2
		l10NQHjUCWgibA1AJT7o2ax6DUDSp8ZLN4kNQH8Rpb3Blw1ALHuDL0ymDUDZ
		5GGh1rQNQIZOQBNhww1AM7gehevRDUDgIf32deANQI2L22gA7w1AOvW52or9
		DUDnXphMFQwOQJTIdr6fGg5AQTJVMCopDkDumzOitDcOQJsFEhQ/Rg5ASG/w
		hclUDkD12M73U2MOQKJCrWnecQ5AT6yL22iADkD8FWpN844OQKl/SL99nQ5A
		VukmMQisDkADUwWjkroOQLC84xQdyQ5AXSbChqfXDkAKkKD4MeYOQLf5fmq8
		9A5AZGNd3EYDD0ARzTtO0REPQL42GsBbIA9Aa6D4MeYuD0AYCtejcD0PQMVz
		tRX7Sw9Act2Th4VaD0AfR3L5D2kPQMywUGuadw9AeRov3SSGD0AmhA1Pr5QP
		QNPt68A5ow9AgFfKMsSxD0AtwaikTsAPQNoqhxbZzg9Ah5RliGPdD0A0/kP6
		7esPQOFnImx4+g9Ax2gAb4EEEECene+nxgsQQHXS3uALExBATAfOGVEaEEAj
		PL1SliEQQPpwrIvbKBBA0aWbxCAwEECo2or9ZTcQQH8PejarPhBAVkRpb/BF
		EEAteVioNU0QQASuR+F6VBBA2+I2GsBbEECyFyZTBWMQQIlMFYxKahBAYIEE
		xY9xEEA3tvP91HgQQA7r4jYagBBA5R/Sb1+HEEC8VMGopI4QQJOJsOHplRBA
		ar6fGi+dEEBB845TdKQQQBgofoy5qxBA71xtxf6yEEDGkVz+Q7oQQJ3GSzeJ
		wRBAdPs6cM7IEEBLMCqpE9AQQCJlGeJY1xBA+ZkIG57eEEDQzvdT4+UQQKcD
		54wo7RBAfjjWxW30EEBVbcX+svsQQCyitDf4AhFAA9ejcD0KEUDaC5OpghER
		QLFAguLHGBFAiHVxGw0gEUBfqmBUUicRQDbfT42XLhFADRQ/xtw1EUDkSC7/
		IT0RQLt9HThnRBFAkrIMcaxLEUBp5/up8VIRQEAc6+I2WhFAF1HaG3xhEUDu
		hclUwWgRQMW6uI0GcBFAnO+nxkt3EUBzJJf/kH4RQEpZhjjWhRFAIY51cRuN
		EUD4wmSqYJQRQM/3U+OlmxFApixDHOuiEUB9YTJVMKoRQFSWIY51sRFAK8sQ
		x7q4EUACAAAAAMARQNk07zhFxxFAsGnecYrOEUCHns2qz9URQF7TvOMU3RFA
		NQisHFrkEUAMPZtVn+sRQONxio7k8hFAuqZ5xyn6EUCR22gAbwESQGgQWDm0
		CBJAP0VHcvkPEkAWejarPhcSQO2uJeSDHhJAxOMUHcklEkCbGARWDi0SQHJN
		845TNBJASYLix5g7EkAgt9EA3kISQPfrwDkjShJAziCwcmhREkClVZ+rrVgS
		QHyKjuTyXxJAU799HThnEkAq9GxWfW4SQAEpXI/CdRJA2F1LyAd9EkCvkjoB
		TYQSQIbHKTqSixJAXfwYc9eSEkA0MQisHJoSQAtm9+RhoRJA4prmHaeoEkC5
		z9VW7K8SQJAExY8xtxJAZzm0yHa+EkA+bqMBvMUSQBWjkjoBzRJA7NeBc0bU
		EkDDDHGsi9sSQJpBYOXQ4hJAcXZPHhbqEkBIqz5XW/ESQB/gLZCg+BJA9hQd
		yeX/EkDNSQwCKwcTQKR++zpwDhNAe7Pqc7UVE0BS6Nms+hwTQCkdyeU/JBNA
		AFK4HoUrE0DXhqdXyjITQK67lpAPOhNAhfCFyVRBE0BcJXUCmkgTQDNaZDvf
		TxNACo9TdCRXE0Dhw0KtaV4TQLj4MeauZRNAjy0hH/RsE0BmYhBYOXQTQD2X
		/5B+exNAFMzuycOCE0DrAN4CCYoTQMI1zTtOkRNAmWq8dJOYE0Bwn6ut2J8T
		QEfUmuYdpxNAHgmKH2OuE0D1PXlYqLUTQMxyaJHtvBNAo6dXyjLEE0B63EYD
		eMsTQFERNjy90hNAKEYldQLaE0D/ehSuR+ETQNavA+eM6BNAreTyH9LvE0CE
		GeJYF/cTQFtO0ZFc/hNAMoPAyqEFFEAJuK8D5wwUQODsnjwsFBRAtyGOdXEb
		FECOVn2utiIUQGWLbOf7KRRAPMBbIEExFEAT9UpZhjgUQOopOpLLPxRAwV4p
		yxBHFECYkxgEVk4UQG/IBz2bVRRARv32deBcFEAdMuauJWQUQPRm1edqaxRA
		y5vEILByFECi0LNZ9XkUQHkFo5I6gRRAUDqSy3+IFEAnb4EExY8UQP6jcD0K
		lxRA1dhfdk+eFECsDU+vlKUUQINCPujZrBRAWnctIR+0FEAxrBxaZLsUQAjh
		C5OpwhRA3xX7y+7JFEC2SuoENNEUQI1/2T152BRAZLTIdr7fFEA76bevA+cU
		QBIep+hI7hRA6VKWIY71FEDAh4Va0/wUQJe8dJMYBBVAbvFjzF0LFUBFJlMF
		oxIVQBxbQj7oGRVA848xdy0hFUDKxCCwcigVQKH5D+m3LxVAeC7/If02FUBP
		Y+5aQj4VQCaY3ZOHRRVA/czMzMxMFUDUAbwFElQVQKs2qz5XWxVAgmuad5xi
		FUBZoImw4WkVQDDVeOkmcRVABwpoImx4FUDePldbsX8VQLVzRpT2hhVAjKg1
		zTuOFUBj3SQGgZUVQDoSFD/GnBVAEUcDeAukFUDoe/KwUKsVQL+w4emVshVA
		luXQItu5FUBtGsBbIMEVQERPr5RlyBVAG4SezarPFUDyuI0G8NYVQMntfD81
		3hVAoCJseHrlFUB3V1uxv+wVQE6MSuoE9BVAJcE5I0r7FUD89ShcjwIWQNMq
		GJXUCRZAql8HzhkRFkCBlPYGXxgWQFjJ5T+kHxZAL/7UeOkmFkAGM8SxLi4W
		QN1ns+pzNRZAtJyiI7k8FkCL0ZFc/kMWQGIGgZVDSxZAOTtwzohSFkAQcF8H
		zlkWQOekTkATYRZAvtk9eVhoFkCVDi2ynW8WQGxDHOvidhZAQ3gLJCh+FkAa
		rfpcbYUWQPHh6ZWyjBZAyBbZzveTFkCfS8gHPZsWQHaAt0CCohZATbWmecep
		FkAk6pWyDLEWQPsehetRuBZA0lN0JJe/FkCpiGNd3MYWQIC9UpYhzhZAV/JB
		z2bVFkAuJzEIrNwWQAVcIEHx4xZA3JAPejbrFkCzxf6ye/IWQIr67evA+RZA
		YS/dJAYBF0A4ZMxdSwgXQA+Zu5aQDxdA5s2qz9UWF0C9ApoIGx4XQJQ3iUFg
		JRdAa2x4eqUsF0BCoWez6jMXQBnWVuwvOxdA8ApGJXVCF0DHPzVeukkXQJ50
		JJf/UBdAdakT0ERYF0BM3gIJil8XQCMT8kHPZhdA+kfhehRuF0DRfNCzWXUX
		QKixv+yefBdAf+auJeSDF0BWG55eKYsXQC1QjZdukhdABIV80LOZF0DbuWsJ
		+aAXQLLuWkI+qBdAiSNKe4OvF0BgWDm0yLYXQDeNKO0NvhdADsIXJlPFF0Dl
		9gZfmMwXQLwr9pfd0xdAk2Dl0CLbF0BqldQJaOIXQEHKw0Kt6RdAGP+ye/Lw
		F0DvM6K0N/gXQMZoke18/xdAnZ2AJsIGGEB00m9fBw4YQEsHX5hMFRhAIjxO
		0ZEcGED5cD0K1yMYQNClLEMcKxhAp9obfGEyGEB+Dwu1pjkYQFVE+u3rQBhA
		LHnpJjFIGEADrthfdk8YQNrix5i7VhhAsRe30QBeGECITKYKRmUYQF+BlUOL
		bBhANraEfNBzGEAN63O1FXsYQOQfY+5aghhAu1RSJ6CJGECSiUFg5ZAYQGm+
		MJkqmBhAQPMf0m+fGEAXKA8LtaYYQO5c/kP6rRhAxZHtfD+1GECcxty1hLwY
		QHP7y+7JwxhASjC7Jw/LGEAhZapgVNIYQPiZmZmZ2RhAz86I0t7gGECmA3gL
		JOgYQH04Z0Rp7xhAVG1Wfa72GEArokW28/0YQALXNO84BRlA2QskKH4MGUCw
		QBNhwxMZQId1ApoIGxlAXqrx0k0iGUA13+ALkykZQAwU0ETYMBlA40i/fR04
		GUC6fa62Yj8ZQJGyne+nRhlAaOeMKO1NGUA/HHxhMlUZQBZRa5p3XBlA7YVa
		07xjGUDEukkMAmsZQJvvOEVHchlAciQofox5GUBJWRe30YAZQCCOBvAWiBlA
		98L1KFyPGUDO9+RhoZYZQKUs1JrmnRlAfGHD0yulGUBTlrIMcawZQCrLoUW2
		sxlAAQCRfvu6GUDYNIC3QMIZQK9pb/CFyRlAhp5eKcvQGUBd001iENgZQDQI
		PZtV3xlACz0s1JrmGUDicRsN4O0ZQLmmCkYl9RlAkNv5fmr8GUBnEOm3rwMa
		QD5F2PD0ChpAFXrHKToSGkDsrrZifxkaQMPjpZvEIBpAmhiV1AkoGkBxTYQN
		Ty8aQEiCc0aUNhpAH7dif9k9GkD261G4HkUaQM0gQfFjTBpApFUwKqlTGkB7
		ih9j7loaQFK/DpwzYhpAKfT91HhpGkAAKe0NvnAaQNdd3EYDeBpArpLLf0h/
		GkCFx7q4jYYaQFz8qfHSjRpAMzGZKhiVGkAKZohjXZwaQOGad5yioxpAuM9m
		1eeqGkCPBFYOLbIaQGY5RUdyuRpAPW40gLfAGkAUoyO5/McaQOvXEvJBzxpA
		wgwCK4fWGkCZQfFjzN0aQHB24JwR5RpAR6vP1VbsGkAe4L4OnPMaQPUUrkfh
		+hpAzEmdgCYCG0Cjfoy5awkbQHqze/KwEBtAUehqK/YXG0AoHVpkOx8bQP9R
		SZ2AJhtA1oY41sUtG0CtuycPCzUbQITwFkhQPBtAWyUGgZVDG0AyWvW52kob
		QAmP5PIfUhtA4MPTK2VZG0C3+MJkqmAbQI4tsp3vZxtAZWKh1jRvG0A8l5AP
		enYbQBPMf0i/fRtA6gBvgQSFG0DBNV66SYwbQJhqTfOOkxtAb588LNSaG0BG
		1CtlGaIbQB0JG55eqRtA9D0K16OwG0DLcvkP6bcbQKKn6EguvxtAedzXgXPG
		G0BQEce6uM0bQCdGtvP91BtA/nqlLEPcG0DVr5RliOMbQKzkg57N6htAgxlz
		1xLyG0BaTmIQWPkbQDGDUUmdABxACLhAguIHHEDf7C+7Jw8cQLYhH/RsFhxA
		jVYOLbIdHEBki/1l9yQcQDvA7J48LBxAEvXb14EzHEDpKcsQxzocQMBeukkM
		QhxAl5OpglFJHEBuyJi7llAcQEX9h/TbVxxAHDJ3LSFfHEA=
		</data>
		<data>
		AIyQ1ji+lT8AjJDWOL6VPwCMkNY4vpU/AIyQ1ji+lT8AjJDWOL6VPwCMkNY4
		vpU/AIyQ1ji+lT8AjJDWOL6VPwCMkNY4vpU/AIyQ1ji+lT8AjJDWOL6VPwCM
		kNY4vpU/AIyQ1ji+lT8AjJDWOL6VPwCMkNY4vpU/AIyQ1ji+lT8AjJDWOL6V
		PwCMkNY4vpU/AIyQ1ji+lT8AjJDWOL6VPwCMkNY4vpU/AIyQ1ji+lT8AjJDW
		OL6VPwCMkNY4vpU/AIyQ1ji+lT8AjJDWOL6VPwCMkNY4vpU/AIyQ1ji+lT8A
		jJDWOL6VPwCMkNY4vpU/AIyQ1ji+lT8AjJDWOL6VPwCMkNY4vpU/AIyQ1ji+
		lT8AjJDWOL6VPwCMkNY4vpU/AIyQ1ji+lT8AjJDWOL6VPwCMkNY4vpU/AIyQ
		1ji+lT8AjJDWOL6VPwCMkNY4vpU/AIyQ1ji+lT8AjJDWOL6VPwCMkNY4vpU/
		AIyQ1ji+lT8AjJDWOL6VPwCMkNY4vpU/AIyQ1ji+lT8AjJDWOL6VPwCMkNY4
		vpU/AIyQ1ji+lT8AjJDWOL6VPwCMkNY4vpU/AIyQ1ji+lT8AjJDWOL6VPwCM
		kNY4vpU/AIyQ1ji+lT8AjJDWOL6VPwCMkNY4vpU/AIyQ1ji+lT8AjJDWOL6V
		PwCMkNY4vpU/AIyQ1ji+lT8AjJDWOL6VPwCMkNY4vpU/AIyQ1ji+lT8AjJDW
		OL6VPwCMkNY4vpU/AIyQ1ji+lT8AjJDWOL6VPwCMkNY4vpU/AIyQ1ji+lT8A
		jJDWOL6VPwCMkNY4vpU/AIyQ1ji+lT8AjJDWOL6VPwCMkNY4vpU/AIyQ1ji+
		lT8AjJDWOL6VPwCMkNY4vpU/AIyQ1ji+lT8AjJDWOL6VPwCMkNY4vpU/AIyQ
		1ji+lT8AjJDWOL6VPwCMkNY4vpU/AIyQ1ji+lT8AjJDWOL6VPwCMkNY4vpU/
		AIyQ1ji+lT8AjJDWOL6VPwCMkNY4vpU/AIyQ1ji+lT8AjJDWOL6VPwCMkNY4
		vpU/AIyQ1ji+lT8AjJDWOL6VPwCMkNY4vpU/AIyQ1ji+lT8AjJDWOL6VPwCM
		kNY4vpU/AIyQ1ji+lT8AjJDWOL6VPwCMkNY4vpU/AIyQ1ji+lT8AjJDWOL6V
		PwCMkNY4vpU/AIyQ1ji+lT8AjJDWOL6VPwCMkNY4vpU/AIyQ1ji+lT8AjJDW
		OL6VPwCMkNY4vpU/AIyQ1ji+lT8AjJDWOL6VPwCMkNY4vpU/AIyQ1ji+lT8A
		jJDWOL6VPwCMkNY4vpU/AIyQ1ji+lT8AjJDWOL6VPwCMkNY4vpU/AIyQ1ji+
		lT8AjJDWOL6VPwCMkNY4vpU/AIyQ1ji+lT8AjJDWOL6VPwCMkNY4vpU/AIyQ
		1ji+lT8AjJDWOL6VPwCMkNY4vpU/AIyQ1ji+lT8AjJDWOL6VPwCMkNY4vpU/
		AIyQ1ji+lT8AjJDWOL6VPwCMkNY4vpU/AIyQ1ji+lT8AjJDWOL6VPwCMkNY4
		vpU/AIyQ1ji+lT8AjJDWOL6VPwCMkNY4vpU/AIyQ1ji+lT8AjJDWOL6VPwCM
		kNY4vpU/AIyQ1ji+lT8AjJDWOL6VPwCMkNY4vpU/AIyQ1ji+lT8AjJDWOL6V
		PwCMkNY4vpU/AIyQ1ji+lT8AjJDWOL6VPwCMkNY4vpU/AIyQ1ji+lT8AjJDW
		OL6VPwCMkNY4vpU/AIyQ1ji+lT8AjJDWOL6VPwCMkNY4vpU/AIyQ1ji+lT8A
		jJDWOL6VPwCMkNY4vpU/AIyQ1ji+lT8AjJDWOL6VPwCMkNY4vpU/AIyQ1ji+
		lT8AjJDWOL6VPwCMkNY4vpU/AIyQ1ji+lT8AjJDWOL6VPwCMkNY4vpU/AIyQ
		1ji+lT8AjJDWOL6VPwCMkNY4vpU/AIyQ1ji+lT8AjJDWOL6VPwCMkNY4vpU/
		AIyQ1ji+lT8AjJDWOL6VPwCMkNY4vpU/AIyQ1ji+lT8AjJDWOL6VPwCMkNY4
		vpU/AIyQ1ji+lT8AjJDWOL6VPwCMkNY4vpU/AIyQ1ji+lT8AjJDWOL6VPwCM
		kNY4vpU/AIyQ1ji+lT8AjJDWOL6VPwCMkNY4vpU/AIyQ1ji+lT8AjJDWOL6V
		PwCMkNY4vpU/AIyQ1ji+lT8AjJDWOL6VPwCMkNY4vpU/AIyQ1ji+lT8AjJDW
		OL6VPwCMkNY4vpU/AIyQ1ji+lT8AjJDWOL6VPwCMkNY4vpU/AIyQ1ji+lT8A
		jJDWOL6VPwCMkNY4vpU/AIyQ1ji+lT8AjJDWOL6VPwCMkNY4vpU/AIyQ1ji+
		lT8AjJDWOL6VPwCMkNY4vpU/AIyQ1ji+lT8AjJDWOL6VPwCMkNY4vpU/AIyQ
		1ji+lT8AjJDWOL6VPwCMkNY4vpU/AIyQ1ji+lT8AjJDWOL6VPwCMkNY4vpU/
		AIyQ1ji+lT8AjJDWOL6VPwCMkNY4vpU/AIyQ1ji+lT8AjJDWOL6VPwCMkNY4
		vpU/AIyQ1ji+lT8AjJDWOL6VPwCMkNY4vpU/AIyQ1ji+lT8AjJDWOL6VPwCM
		kNY4vpU/AIyQ1ji+lT8AjJDWOL6VPwCMkNY4vpU/AIyQ1ji+lT8AjJDWOL6V
		PwCMkNY4vpU/AIyQ1ji+lT8AjJDWOL6VPwCMkNY4vpU/AIyQ1ji+lT8AjJDW
		OL6VPwCMkNY4vpU/AIyQ1ji+lT8AjJDWOL6VPwCMkNY4vpU/AIyQ1ji+lT8A
		jJDWOL6VPwCMkNY4vpU/AIyQ1ji+lT8AjJDWOL6VPwCMkNY4vpU/AIyQ1ji+
		lT8AjJDWOL6VPwCMkNY4vpU/AIyQ1ji+lT8AjJDWOL6VPwCMkNY4vpU/AIyQ
		1ji+lT8AjJDWOL6VPwCMkNY4vpU/AIyQ1ji+lT8AjJDWOL6VPwCMkNY4vpU/
		AIyQ1ji+lT8AjJDWOL6VPwCMkNY4vpU/AIyQ1ji+lT8AjJDWOL6VPwCMkNY4
		vpU/AIyQ1ji+lT8AjJDWOL6VPwCMkNY4vpU/AIyQ1ji+lT8AjJDWOL6VPwCM
		kNY4vpU/AIyQ1ji+lT8AjJDWOL6VPwCMkNY4vpU/AIyQ1ji+lT8AjJDWOL6V
		PwCMkNY4vpU/AIyQ1ji+lT8AjJDWOL6VPwCMkNY4vpU/AIyQ1ji+lT8AjJDW
		OL6VPwCMkNY4vpU/AIyQ1ji+lT8AjJDWOL6VPwCMkNY4vpU/AIyQ1ji+lT8A
		jJDWOL6VPwCMkNY4vpU/AIyQ1ji+lT8AjJDWOL6VPwCMkNY4vpU/AIyQ1ji+
		lT8AjJDWOL6VPwCMkNY4vpU/AIyQ1ji+lT8AjJDWOL6VPwCMkNY4vpU/AIyQ
		1ji+lT8AjJDWOL6VPwCMkNY4vpU/AIyQ1ji+lT8AjJDWOL6VPwCMkNY4vpU/
		AIyQ1ji+lT8AjJDWOL6VPwCMkNY4vpU/AIyQ1ji+lT8AjJDWOL6VPwCMkNY4
		vpU/AIyQ1ji+lT8AjJDWOL6VPwCMkNY4vpU/AIyQ1ji+lT8AjJDWOL6VPwCM
		kNY4vpU/AIyQ1ji+lT8AjJDWOL6VPwCMkNY4vpU/AIyQ1ji+lT8AjJDWOL6V
		PwCMkNY4vpU/AIyQ1ji+lT8AjJDWOL6VPwCMkNY4vpU/AIyQ1ji+lT8AjJDW
		OL6VPwCMkNY4vpU/AIyQ1ji+lT8AjJDWOL6VPwCMkNY4vpU/AIyQ1ji+lT8A
		jJDWOL6VPwCMkNY4vpU/AIyQ1ji+lT8AjJDWOL6VPwCMkNY4vpU/AIyQ1ji+
		lT8AjJDWOL6VPwCMkNY4vpU/AIyQ1ji+lT8AjJDWOL6VPwCMkNY4vpU/AIyQ
		1ji+lT8AjJDWOL6VPwCMkNY4vpU/AIyQ1ji+lT8AjJDWOL6VPwCMkNY4vpU/
		AIyQ1ji+lT8AjJDWOL6VPwCMkNY4vpU/AIyQ1ji+lT8AjJDWOL6VPwCMkNY4
		vpU/AIyQ1ji+lT8AjJDWOL6VPwCMkNY4vpU/AIyQ1ji+lT8AjJDWOL6VPwCM
		kNY4vpU/AIyQ1ji+lT8AjJDWOL6VPwCMkNY4vpU/AIyQ1ji+lT8AjJDWOL6V
		PwCMkNY4vpU/AIyQ1ji+lT8AjJDWOL6VPwCMkNY4vpU/AIyQ1ji+lT8AjJDW
		OL6VPwCMkNY4vpU/AIyQ1ji+lT8AjJDWOL6VPwCMkNY4vpU/AIyQ1ji+lT8A
		jJDWOL6VPwCMkNY4vpU/AIyQ1ji+lT8AjJDWOL6VPwCMkNY4vpU/AIyQ1ji+
		lT8AjJDWOL6VPwCMkNY4vpU/AIyQ1ji+lT8AjJDWOL6VPwCMkNY4vpU/AIyQ
		1ji+lT8AjJDWOL6VPwCMkNY4vpU/AIyQ1ji+lT8AjJDWOL6VPwCMkNY4vpU/
		AIyQ1ji+lT8AjJDWOL6VPwCMkNY4vpU/AIyQ1ji+lT8AjJDWOL6VPwCMkNY4
		vpU/AIyQ1ji+lT8AjJDWOL6VPwCMkNY4vpU/AIyQ1ji+lT8AjJDWOL6VPwCM
		kNY4vpU/AIyQ1ji+lT8AjJDWOL6VPwCMkNY4vpU/AIyQ1ji+lT8AjJDWOL6V
		PwCMkNY4vpU/AIyQ1ji+lT8AjJDWOL6VPwCMkNY4vpU/AIyQ1ji+lT8AjJDW
		OL6VPwCMkNY4vpU/AIyQ1ji+lT8AjJDWOL6VPwCMkNY4vpU/AIyQ1ji+lT8A
		jJDWOL6VPwCMkNY4vpU/AIyQ1ji+lT8AjJDWOL6VPwCMkNY4vpU/AIyQ1ji+
		lT8AjJDWOL6VPwCMkNY4vpU/AIyQ1ji+lT8AjJDWOL6VPwCMkNY4vpU/AIyQ
		1ji+lT8AjJDWOL6VPwCMkNY4vpU/AIyQ1ji+lT8AjJDWOL6VPwCMkNY4vpU/
		AIyQ1ji+lT8AjJDWOL6VPwCMkNY4vpU/AIyQ1ji+lT8AjJDWOL6VPwCMkNY4
		vpU/AIyQ1ji+lT8AjJDWOL6VPwCMkNY4vpU/AIyQ1ji+lT8AjJDWOL6VPwCM
		kNY4vpU/AIyQ1ji+lT8AjJDWOL6VPwCMkNY4vpU/AIyQ1ji+lT8AjJDWOL6V
		PwCMkNY4vpU/AIyQ1ji+lT8AjJDWOL6VPwCMkNY4vpU/AIyQ1ji+lT8AjJDW
		OL6VPwCMkNY4vpU/AIyQ1ji+lT8AjJDWOL6VPwCMkNY4vpU/AIyQ1ji+lT8A
		jJDWOL6VPwCMkNY4vpU/AIyQ1ji+lT8AjJDWOL6VPwCMkNY4vpU/AIyQ1ji+
		lT8AjJDWOL6VPwCMkNY4vpU/AIyQ1ji+lT8AjJDWOL6VPwCMkNY4vpU/AIyQ
		1ji+lT8AjJDWOL6VPwCMkNY4vpU/AIyQ1ji+lT8AjJDWOL6VPwCMkNY4vpU/
		AIyQ1ji+lT8AjJDWOL6VPwCMkNY4vpU/AIyQ1ji+lT8AjJDWOL6VPwCMkNY4
		vpU/AIyQ1ji+lT8AjJDWOL6VPwCMkNY4vpU/AIyQ1ji+lT8AjJDWOL6VPwCM
		kNY4vpU/AIyQ1ji+lT8AjJDWOL6VPwCMkNY4vpU/AIyQ1ji+lT8AjJDWOL6V
		PwCMkNY4vpU/AIyQ1ji+lT8AjJDWOL6VPwCMkNY4vpU/AIyQ1ji+lT8AjJDW
		OL6VPwCMkNY4vpU/AIyQ1ji+lT8AjJDWOL6VPwCMkNY4vpU/AIyQ1ji+lT8A
		jJDWOL6VPwCMkNY4vpU/AIyQ1ji+lT8AjJDWOL6VPwCMkNY4vpU/AIyQ1ji+
		lT8AjJDWOL6VPwCMkNY4vpU/AIyQ1ji+lT8AjJDWOL6VPwCMkNY4vpU/AIyQ
		1ji+lT8AjJDWOL6VPwCMkNY4vpU/AIyQ1ji+lT8AjJDWOL6VPwCMkNY4vpU/
		AIyQ1ji+lT8AjJDWOL6VPwCMkNY4vpU/AIyQ1ji+lT8AjJDWOL6VPwCMkNY4
		vpU/AIyQ1ji+lT8AjJDWOL6VPwCMkNY4vpU/AIyQ1ji+lT8AjJDWOL6VPwCM
		kNY4vpU/AIyQ1ji+lT8AjJDWOL6VPwCMkNY4vpU/AIyQ1ji+lT8AjJDWOL6V
		PwCMkNY4vpU/AIyQ1ji+lT8AjJDWOL6VPwCMkNY4vpU/AIyQ1ji+lT8AjJDW
		OL6VPwCMkNY4vpU/AIyQ1ji+lT8AjJDWOL6VPwCMkNY4vpU/AIyQ1ji+lT8A
		jJDWOL6VPwCMkNY4vpU/AIyQ1ji+lT8AjJDWOL6VPwCMkNY4vpU/AIyQ1ji+
		lT8AjJDWOL6VPwCMkNY4vpU/AIyQ1ji+lT8AjJDWOL6VPwCMkNY4vpU/AIyQ
		1ji+lT8AjJDWOL6VPwCMkNY4vpU/AIyQ1ji+lT8AjJDWOL6VPwCMkNY4vpU/
		AIyQ1ji+lT8AjJDWOL6VPwCMkNY4vpU/AIyQ1ji+lT8AjJDWOL6VPwCMkNY4
		vpU/AIyQ1ji+lT8AjJDWOL6VPwCMkNY4vpU/AIyQ1ji+lT8AjJDWOL6VPwCM
		kNY4vpU/AIyQ1ji+lT8AjJDWOL6VPwCMkNY4vpU/AIyQ1ji+lT8AjJDWOL6V
		PwCMkNY4vpU/AIyQ1ji+lT8AjJDWOL6VPwCMkNY4vpU/AIyQ1ji+lT8AjJDW
		OL6VPwCMkNY4vpU/AIyQ1ji+lT8AjJDWOL6VPwCMkNY4vpU/AIyQ1ji+lT8A
		jJDWOL6VPwCMkNY4vpU/AIyQ1ji+lT8AjJDWOL6VPwCMkNY4vpU/AIyQ1ji+
		lT8AjJDWOL6VPwCMkNY4vpU/AIyQ1ji+lT8AjJDWOL6VPwCMkNY4vpU/AIyQ
		1ji+lT8AjJDWOL6VPwCMkNY4vpU/AIyQ1ji+lT8AjJDWOL6VPwCMkNY4vpU/
		AIyQ1ji+lT8AjJDWOL6VPwCMkNY4vpU/AIyQ1ji+lT8AjJDWOL6VPwCMkNY4
		vpU/AIyQ1ji+lT8AjJDWOL6VPwCMkNY4vpU/AIyQ1ji+lT8AjJDWOL6VPwCM
		kNY4vpU/AIyQ1ji+lT8AjJDWOL6VPwCMkNY4vpU/AIyQ1ji+lT8AjJDWOL6V
		PwCMkNY4vpU/AIyQ1ji+lT8AjJDWOL6VPwCMkNY4vpU/AIyQ1ji+lT8AjJDW
		OL6VPwCMkNY4vpU/AIyQ1ji+lT8AjJDWOL6VPwCMkNY4vpU/AIyQ1ji+lT8A
		jJDWOL6VPwCMkNY4vpU/AIyQ1ji+lT8AjJDWOL6VPwCMkNY4vpU/AIyQ1ji+
		lT8AjJDWOL6VPwCMkNY4vpU/AIyQ1ji+lT8AjJDWOL6VPwCMkNY4vpU/AIyQ
		1ji+lT8AjJDWOL6VPwCMkNY4vpU/AIyQ1ji+lT8AjJDWOL6VPwCMkNY4vpU/
		AIyQ1ji+lT8AjJDWOL6VPwCMkNY4vpU/AIyQ1ji+lT8AjJDWOL6VPwCMkNY4
		vpU/AIyQ1ji+lT8AjJDWOL6VPwCMkNY4vpU/AIyQ1ji+lT8AjJDWOL6VPwCM
		kNY4vpU/AIyQ1ji+lT8AjJDWOL6VPwCMkNY4vpU/AIyQ1ji+lT8AjJDWOL6V
		PwCMkNY4vpU/AIyQ1ji+lT8AjJDWOL6VPwCMkNY4vpU/AIyQ1ji+lT8AjJDW
		OL6VPwCMkNY4vpU/AIyQ1ji+lT8AjJDWOL6VPwCMkNY4vpU/AIyQ1ji+lT8A
		jJDWOL6VPwCMkNY4vpU/AIyQ1ji+lT8AjJDWOL6VPwCMkNY4vpU/AIyQ1ji+
		lT8AjJDWOL6VPwCMkNY4vpU/AIyQ1ji+lT8AjJDWOL6VPwCMkNY4vpU/AIyQ
		1ji+lT8AjJDWOL6VPwCMkNY4vpU/AIyQ1ji+lT8AjJDWOL6VPwCMkNY4vpU/
		AIyQ1ji+lT8AjJDWOL6VPwCMkNY4vpU/AIyQ1ji+lT8AjJDWOL6VPwCMkNY4
		vpU/AIyQ1ji+lT8AjJDWOL6VPwCMkNY4vpU/AIyQ1ji+lT8AjJDWOL6VPwCM
		kNY4vpU/AIyQ1ji+lT8AjJDWOL6VPwCMkNY4vpU/AIyQ1ji+lT8AjJDWOL6V
		PwCMkNY4vpU/AIyQ1ji+lT8AjJDWOL6VPwCMkNY4vpU/AIyQ1ji+lT8AjJDW
		OL6VPwCMkNY4vpU/AIyQ1ji+lT8AjJDWOL6VPwCMkNY4vpU/AIyQ1ji+lT8A
		jJDWOL6VPwCMkNY4vpU/AIyQ1ji+lT8AjJDWOL6VPwCMkNY4vpU/AIyQ1ji+
		lT8AjJDWOL6VPwCMkNY4vpU/AIyQ1ji+lT8AjJDWOL6VPwCMkNY4vpU/AIyQ
		1ji+lT8AjJDWOL6VPwCMkNY4vpU/AIyQ1ji+lT8AjJDWOL6VPwCMkNY4vpU/
		AIyQ1ji+lT8AjJDWOL6VPwCMkNY4vpU/AIyQ1ji+lT8AjJDWOL6VPwCMkNY4
		vpU/AIyQ1ji+lT8AjJDWOL6VPwCMkNY4vpU/AIyQ1ji+lT8AjJDWOL6VPwCM
		kNY4vpU/AIyQ1ji+lT8AjJDWOL6VPwCMkNY4vpU/AIyQ1ji+lT8AjJDWOL6V
		PwCMkNY4vpU/AIyQ1ji+lT8AjJDWOL6VPwCMkNY4vpU/AIyQ1ji+lT8AjJDW
		OL6VPwCMkNY4vpU/AIyQ1ji+lT8AjJDWOL6VPwCMkNY4vpU/AIyQ1ji+lT8A
		jJDWOL6VPwCMkNY4vpU/AIyQ1ji+lT8AjJDWOL6VPwCMkNY4vpU/AIyQ1ji+
		lT8AjJDWOL6VPwCMkNY4vpU/AIyQ1ji+lT8AjJDWOL6VPwCMkNY4vpU/AIyQ
		1ji+lT8AjJDWOL6VPwCMkNY4vpU/AIyQ1ji+lT8AjJDWOL6VPwCMkNY4vpU/
		AIyQ1ji+lT8AjJDWOL6VPwCMkNY4vpU/AIyQ1ji+lT8AjJDWOL6VPwCMkNY4
		vpU/AIyQ1ji+lT8AjJDWOL6VPwCMkNY4vpU/AIyQ1ji+lT8AjJDWOL6VPwCM
		kNY4vpU/AIyQ1ji+lT8AjJDWOL6VPwCMkNY4vpU/AIyQ1ji+lT8AjJDWOL6V
		PwCMkNY4vpU/AIyQ1ji+lT8AjJDWOL6VPwCMkNY4vpU/AIyQ1ji+lT8AjJDW
		OL6VPwCMkNY4vpU/AIyQ1ji+lT8AjJDWOL6VPwCMkNY4vpU/AIyQ1ji+lT8A
		jJDWOL6VPwCMkNY4vpU/AIyQ1ji+lT8AjJDWOL6VPwCMkNY4vpU/AIyQ1ji+
		lT8AjJDWOL6VPwCMkNY4vpU/AIyQ1ji+lT8AjJDWOL6VPwCMkNY4vpU/AIyQ
		1ji+lT8AjJDWOL6VPwCMkNY4vpU/AIyQ1ji+lT8AjJDWOL6VPwCMkNY4vpU/
		AIyQ1ji+lT8AjJDWOL6VPwCMkNY4vpU/AIyQ1ji+lT8AjJDWOL6VPwCMkNY4
		vpU/AIyQ1ji+lT8AjJDWOL6VPwCMkNY4vpU/AIyQ1ji+lT8AjJDWOL6VPwCM
		kNY4vpU/AIyQ1ji+lT8AjJDWOL6VPwCMkNY4vpU/AIyQ1ji+lT8AjJDWOL6V
		PwCMkNY4vpU/AIyQ1ji+lT8AjJDWOL6VPwCMkNY4vpU/AIyQ1ji+lT8AjJDW
		OL6VPwCMkNY4vpU/AIyQ1ji+lT8AjJDWOL6VPwCMkNY4vpU/AIyQ1ji+lT8A
		jJDWOL6VPwCMkNY4vpU/AIyQ1ji+lT8AjJDWOL6VPwCMkNY4vpU/AIyQ1ji+
		lT8AjJDWOL6VPwCMkNY4vpU/AIyQ1ji+lT8AjJDWOL6VPwCMkNY4vpU/AIyQ
		1ji+lT8AjJDWOL6VPwCMkNY4vpU/AIyQ1ji+lT8AjJDWOL6VPwCMkNY4vpU/
		AIyQ1ji+lT8AjJDWOL6VPwCMkNY4vpU/AIyQ1ji+lT8AjJDWOL6VPwCMkNY4
		vpU/AIyQ1ji+lT8AjJDWOL6VPwCMkNY4vpU/AIyQ1ji+lT8AjJDWOL6VPwCM
		kNY4vpU/AIyQ1ji+lT8AjJDWOL6VPwCMkNY4vpU/AIyQ1ji+lT8AjJDWOL6V
		PwCMkNY4vpU/AIyQ1ji+lT8AjJDWOL6VPwCMkNY4vpU/AIyQ1ji+lT8AjJDW
		OL6VPwCMkNY4vpU/AIyQ1ji+lT8AjJDWOL6VPwCMkNY4vpU/AIyQ1ji+lT8A
		jJDWOL6VPwCMkNY4vpU/AIyQ1ji+lT8AjJDWOL6VPwCMkNY4vpU/AIyQ1ji+
		lT8AjJDWOL6VPwCMkNY4vpU/AIyQ1ji+lT8AjJDWOL6VPwCMkNY4vpU/AIyQ
		1ji+lT8AjJDWOL6VPwCMkNY4vpU/AIyQ1ji+lT8AjJDWOL6VPwCMkNY4vpU/
		AIyQ1ji+lT8AjJDWOL6VPwCMkNY4vpU/AIyQ1ji+lT8AjJDWOL6VPwCMkNY4
		vpU/AIyQ1ji+lT8AjJDWOL6VPwCMkNY4vpU/AIyQ1ji+lT8AjJDWOL6VPwCM
		kNY4vpU/AIyQ1ji+lT8AjJDWOL6VPwCMkNY4vpU/AIyQ1ji+lT8AjJDWOL6V
		PwCMkNY4vpU/AIyQ1ji+lT8AjJDWOL6VPwCMkNY4vpU/AIyQ1ji+lT8AjJDW
		OL6VPwCMkNY4vpU/AIyQ1ji+lT8AjJDWOL6VPwCMkNY4vpU/AIyQ1ji+lT8A
		jJDWOL6VPwCMkNY4vpU/AIyQ1ji+lT8AjJDWOL6VPwCMkNY4vpU/AIyQ1ji+
		lT8AjJDWOL6VPwCMkNY4vpU/AIyQ1ji+lT8AjJDWOL6VPwCMkNY4vpU/AIyQ
		1ji+lT8AjJDWOL6VPwCMkNY4vpU/AIyQ1ji+lT8AjJDWOL6VPwCMkNY4vpU/
		AIyQ1ji+lT8AjJDWOL6VPwCMkNY4vpU/AIyQ1ji+lT8AjJDWOL6VPwCMkNY4
		vpU/AIyQ1ji+lT8AjJDWOL6VPwCMkNY4vpU/AIyQ1ji+lT8=
		</data>
		<dict>
			<key>$class</key>
			<dict>
				<key>CF$UID</key>
				<integer>7</integer>
			</dict>
			<key>NS.string</key>
			<string>Function</string>
		</dict>
		<dict>
			<key>$class</key>
			<dict>
				<key>CF$UID</key>
				<integer>7</integer>
			</dict>
			<key>NS.string</key>
			<string>y=0 (0-7.1,1001)</string>
		</dict>
		<dict>
			<key>$class</key>
			<dict>
				<key>CF$UID</key>
				<integer>7</integer>
			</dict>
			<key>NS.string</key>
			<string></string>
		</dict>
		<dict>
			<key>$class</key>
			<dict>
				<key>CF$UID</key>
				<integer>17</integer>
			</dict>
			<key>NSAllowsLogicalLayoutDirection</key>
			<false/>
			<key>NSColor</key>
			<dict>
				<key>CF$UID</key>
				<integer>36</integer>
			</dict>
			<key>NSDragTypes</key>
			<dict>
				<key>CF$UID</key>
				<integer>35</integer>
			</dict>
			<key>NSEnabled</key>
			<true/>
			<key>NSFrameSize</key>
			<dict>
				<key>CF$UID</key>
				<integer>14</integer>
			</dict>
			<key>NSIsBordered</key>
			<true/>
			<key>NSNextResponder</key>
			<dict>
				<key>CF$UID</key>
				<integer>0</integer>
			</dict>
			<key>NSvFlags</key>
			<integer>256</integer>
		</dict>
		<dict>
			<key>$class</key>
			<dict>
				<key>CF$UID</key>
				<integer>13</integer>
			</dict>
			<key>NS.objects</key>
			<array>
				<dict>
					<key>CF$UID</key>
					<integer>12</integer>
				</dict>
			</array>
		</dict>
		<dict>
			<key>$class</key>
			<dict>
				<key>CF$UID</key>
				<integer>16</integer>
			</dict>
			<key>NSColorSpace</key>
			<integer>1</integer>
			<key>NSRGB</key>
			<data>
			MCAwIDAA
			</data>
		</dict>
		<dict>
			<key>$class</key>
			<dict>
				<key>CF$UID</key>
				<integer>17</integer>
			</dict>
			<key>NSAllowsLogicalLayoutDirection</key>
			<false/>
			<key>NSColor</key>
			<dict>
				<key>CF$UID</key>
				<integer>20</integer>
			</dict>
			<key>NSDragTypes</key>
			<dict>
				<key>CF$UID</key>
				<integer>38</integer>
			</dict>
			<key>NSEnabled</key>
			<true/>
			<key>NSFrameSize</key>
			<dict>
				<key>CF$UID</key>
				<integer>14</integer>
			</dict>
			<key>NSIsBordered</key>
			<true/>
			<key>NSNextResponder</key>
			<dict>
				<key>CF$UID</key>
				<integer>0</integer>
			</dict>
			<key>NSvFlags</key>
			<integer>256</integer>
		</dict>
		<dict>
			<key>$class</key>
			<dict>
				<key>CF$UID</key>
				<integer>13</integer>
			</dict>
			<key>NS.objects</key>
			<array>
				<dict>
					<key>CF$UID</key>
					<integer>12</integer>
				</dict>
			</array>
		</dict>
		<dict>
			<key>$class</key>
			<dict>
				<key>CF$UID</key>
				<integer>17</integer>
			</dict>
			<key>NSAllowsLogicalLayoutDirection</key>
			<false/>
			<key>NSColor</key>
			<dict>
				<key>CF$UID</key>
				<integer>15</integer>
			</dict>
			<key>NSDragTypes</key>
			<dict>
				<key>CF$UID</key>
				<integer>40</integer>
			</dict>
			<key>NSEnabled</key>
			<true/>
			<key>NSFrameSize</key>
			<dict>
				<key>CF$UID</key>
				<integer>14</integer>
			</dict>
			<key>NSIsBordered</key>
			<true/>
			<key>NSNextResponder</key>
			<dict>
				<key>CF$UID</key>
				<integer>0</integer>
			</dict>
			<key>NSvFlags</key>
			<integer>256</integer>
		</dict>
		<dict>
			<key>$class</key>
			<dict>
				<key>CF$UID</key>
				<integer>13</integer>
			</dict>
			<key>NS.objects</key>
			<array>
				<dict>
					<key>CF$UID</key>
					<integer>12</integer>
				</dict>
			</array>
		</dict>
		<dict>
			<key>$class</key>
			<dict>
				<key>CF$UID</key>
				<integer>17</integer>
			</dict>
			<key>NSAllowsLogicalLayoutDirection</key>
			<false/>
			<key>NSColor</key>
			<dict>
				<key>CF$UID</key>
				<integer>15</integer>
			</dict>
			<key>NSDragTypes</key>
			<dict>
				<key>CF$UID</key>
				<integer>42</integer>
			</dict>
			<key>NSEnabled</key>
			<true/>
			<key>NSFrameSize</key>
			<dict>
				<key>CF$UID</key>
				<integer>14</integer>
			</dict>
			<key>NSIsBordered</key>
			<true/>
			<key>NSNextResponder</key>
			<dict>
				<key>CF$UID</key>
				<integer>0</integer>
			</dict>
			<key>NSvFlags</key>
			<integer>256</integer>
		</dict>
		<dict>
			<key>$class</key>
			<dict>
				<key>CF$UID</key>
				<integer>13</integer>
			</dict>
			<key>NS.objects</key>
			<array>
				<dict>
					<key>CF$UID</key>
					<integer>12</integer>
				</dict>
			</array>
		</dict>
		<dict>
			<key>$class</key>
			<dict>
				<key>CF$UID</key>
				<integer>17</integer>
			</dict>
			<key>NSAllowsLogicalLayoutDirection</key>
			<false/>
			<key>NSColor</key>
			<dict>
				<key>CF$UID</key>
				<integer>15</integer>
			</dict>
			<key>NSDragTypes</key>
			<dict>
				<key>CF$UID</key>
				<integer>44</integer>
			</dict>
			<key>NSEnabled</key>
			<true/>
			<key>NSFrameSize</key>
			<dict>
				<key>CF$UID</key>
				<integer>14</integer>
			</dict>
			<key>NSIsBordered</key>
			<true/>
			<key>NSNextResponder</key>
			<dict>
				<key>CF$UID</key>
				<integer>0</integer>
			</dict>
			<key>NSvFlags</key>
			<integer>256</integer>
		</dict>
		<dict>
			<key>$class</key>
			<dict>
				<key>CF$UID</key>
				<integer>13</integer>
			</dict>
			<key>NS.objects</key>
			<array>
				<dict>
					<key>CF$UID</key>
					<integer>12</integer>
				</dict>
			</array>
		</dict>
		<dict>
			<key>$class</key>
			<dict>
				<key>CF$UID</key>
				<integer>27</integer>
			</dict>
			<key>X</key>
			<dict>
				<key>CF$UID</key>
				<integer>46</integer>
			</dict>
			<key>Y</key>
			<dict>
				<key>CF$UID</key>
				<integer>47</integer>
			</dict>
			<key>barcolor</key>
			<dict>
				<key>CF$UID</key>
				<integer>56</integer>
			</dict>
			<key>barxleft</key>
			<false/>
			<key>barxright</key>
			<false/>
			<key>barybottom</key>
			<false/>
			<key>barytop</key>
			<false/>
			<key>belongx</key>
			<integer>1</integer>
			<key>belongy</key>
			<integer>1</integer>
			<key>byteorder</key>
			<integer>0</integer>
			<key>color</key>
			<dict>
				<key>CF$UID</key>
				<integer>51</integer>
			</dict>
			<key>comment</key>
			<dict>
				<key>CF$UID</key>
				<integer>49</integer>
			</dict>
			<key>dash</key>
			<integer>1</integer>
			<key>dashwidth</key>
			<real>0.0</real>
			<key>dynsize</key>
			<dict>
				<key>CF$UID</key>
				<integer>50</integer>
			</dict>
			<key>errorbarx</key>
			<integer>0</integer>
			<key>errorbary</key>
			<integer>0</integer>
			<key>errorcolor</key>
			<dict>
				<key>CF$UID</key>
				<integer>60</integer>
			</dict>
			<key>errorvalx</key>
			<real>0.0</real>
			<key>errorvaly</key>
			<real>0.0</real>
			<key>errorwidth</key>
			<real>1</real>
			<key>fillcolor</key>
			<dict>
				<key>CF$UID</key>
				<integer>54</integer>
			</dict>
			<key>freex</key>
			<false/>
			<key>freey</key>
			<false/>
			<key>fxmax</key>
			<real>1</real>
			<key>fxmin</key>
			<real>0.0</real>
			<key>fymax</key>
			<real>1</real>
			<key>fymin</key>
			<real>0.0</real>
			<key>havexminmax</key>
			<true/>
			<key>haveyminmax</key>
			<true/>
			<key>linewidth</key>
			<real>1.3539399999999999</real>
			<key>plotarea</key>
			<false/>
			<key>plotdots</key>
			<false/>
			<key>plotfhist</key>
			<false/>
			<key>plothist</key>
			<false/>
			<key>plotlegend</key>
			<true/>
			<key>plotlines</key>
			<true/>
			<key>plotsymbols</key>
			<false/>
			<key>plotxbars</key>
			<false/>
			<key>plotxsticks</key>
			<false/>
			<key>plotybars</key>
			<false/>
			<key>plotysticks</key>
			<false/>
			<key>show</key>
			<false/>
			<key>source</key>
			<dict>
				<key>CF$UID</key>
				<integer>48</integer>
			</dict>
			<key>stickabs</key>
			<false/>
			<key>stickcolor</key>
			<dict>
				<key>CF$UID</key>
				<integer>58</integer>
			</dict>
			<key>sticksize</key>
			<real>20</real>
			<key>symbol</key>
			<integer>1</integer>
			<key>symbolsize</key>
			<real>10</real>
			<key>symfill</key>
			<false/>
			<key>verno</key>
			<integer>31</integer>
		</dict>
		<data>
		woR28/nNxb8y9m+oKRPBvxtkkpGzsLi/+I0K9yV2rr9kMBTqyBWXvzCIQNxy
		gY0/Slwq451Lqj9ES6KHb5u2P7rvvWSICMA/Sn7Er1jDxD/ZDMv6KH7JP2mb
		0UX5OM4//BRsyOR50T9EXO/tTNfTP4yjchO1NNY/0+r1OB2S2D8bMnlehe/a
		P2N5/IPtTN0/qsB/qVWq3z/5g4Hn3gPhP50nQ/qSMuI/QcsEDUdh4z/lbsYf
		+4/kP4kSiDKvvuU/LLZJRWPt5j/QWQtYFxzoP3T9zGrLSuk/GKGOfX956j+8
		RFCQM6jrP2DoEaPn1uw/BIzTtZsF7j+oL5XITzTvP9tOWyOCMfA/Ei7kEdzI
		8D9KDW0ANmDxP4Hs9e6P9/E/uMt+3emO8j/vqgfMQybzPyaKkLqdvfM/XmkZ
		qfdU9D+gwhGkUuz0P9ehmpKsg/U/D4EjgQYb9j9GYKxvYLL2P30/NV66Sfc/
		tB6+TBTh9z/r/UY7bnj4PyPdzynID/k/WrxYGCKn+T+Rm+EGfD76P9P02QHX
		1fo/C9Ri8DBt+z9Cs+veigT8P3mSdM3km/w/sHH9uz4z/T/nUIaqmMr9Px8w
		D5nyYf4/Vg+Yh0z5/j+N7iB2ppD/P+ijjLgAFABAgxPRr61fAEAfgxWnWqsA
		QLvyWZ4H9wBAVmKelbRCAUDy0eKMYY4BQI1BJ4QO2gFAKbFre7slAkDFILBy
		aHECQGCQ9GkVvQJAAb1w58IIA0CdLLXeb1QDQDmc+dUcoANA1As+zcnrA0Bw
		e4LEdjcEQAvrxrsjgwRAp1oLs9DOBEBDyk+qfRoFQN45lKEqZgVAeqnYmNex
		BUAb1lQWhf0FQLdFmQ0ySQZAUrXdBN+UBkDuJCL8i+AGQIqUZvM4LAdAJQSr
		6uV3B0DBc+/hksMHQFzjM9k/DwhA+FJ40OxaCECUwrzHmaYIQDXvOEVH8ghA
		0F59PPQ9CUBszsEzoYkJQAg+BitO1QlAo61KIvsgCkA/HY8ZqGwKQNqM0xBV
		uApAdvwXCAIEC0ASbFz/rk8LQK3boPZbmwtATwgddAnnC0Dqd2FrtjIMQIbn
		pWJjfgxAIVfqWRDKDEC9xi5RvRUNQFk2c0hqYQ1A9KW3PxetDUCQFfw2xPgN
		QCuFQC5xRA5Ax/SEJR6QDkBoIQGjy9sOQASRRZp4Jw9AnwCKkSVzD0A7cM6I
		0r4PQOtvCcA/BRBAuaerOxYrEECH30237FAQQFUX8DLDdhBAIk+SrpmcEEDw
		hjQqcMIQQEGd8uhG6BBAD9WUZB0OEUDdDDfg8zMRQKpE2VvKWRFAeHx716B/
		EUBGtB1Td6URQBTsv85NyxFA4iNiSiTxEUCvWwTG+hYSQH2TpkHRPBJAzqlk
		AKhiEkCc4QZ8fogSQGkZqfdUrhJAN1FLcyvUEkAFie3uAfoSQNPAj2rYHxNA
		ofgx5q5FE0BuMNRhhWsTQDxodt1bkRNACqAYWTK3E0BbttYXCd0TQCjueJPf
		AhRA9iUbD7YoFEDEXb2KjE4UQJKVXwZjdBRAYM0BgjmaFEAtBaT9D8AUQPs8
		Rnnm5RRAyXTo9LwLFUCXrIpwkzEVQOfCSC9qVxVAtfrqqkB9FUCDMo0mF6MV
		QFFqL6LtyBVAH6LRHcTuFUDs2XOZmhQWQLoRFhVxOhZAiEm4kEdgFkBWgVoM
		HoYWQCS5/If0qxZAdM+6RsvRFkBCB13CofcWQBA//z14HRdA3nahuU5DF0Cr
		rkM1JWkXQHnm5bD7jhdARx6ILNK0F0AVViqoqNoXQOONzCN/ABhAsMVun1Um
		GEAB3CxeLEwYQM8Tz9kCchhAnUtxVdmXGEBrgxPRr70YQDi7tUyG4xhABvNX
		yFwJGUDUKvpDMy8ZQKJinL8JVRlAcJo+O+B6GUA90uC2tqAZQI7onnWNxhlA
		XCBB8WPsGUAqWONsOhIaQPePhegQOBpAxccnZOddGkCT/8nfvYMaQGE3bFuU
		qRpAL28O12rPGkD8prBSQfUaQE29bhEYGxtAG/UQje5AG0DpLLMIxWYbQLZk
		VYSbjBtAhJz3/3GyG0BS1Jl7SNgbQCAMPPce/htA7kPecvUjHEC7e4Duy0kc
		QImzImqibxxA2sngKHmVHECoAYOkT7scQA==
		</data>
		<data>
		zz/u8H6OPEDPP+7QsjQ8QM8/7nBXlztAzz/uMCflOkDPP+4QOl86QM8/7rAU
		HzpAzz/uMN4IOkDPP+5wP/E5QM8/7hAVwjlAzz/uEMd5OUDPP+6Qyho5QM8/
		7vBmqzhAzz/u8N49OEDPP+7w0Og3QM8/7jBqtjdAzz/usH2jN0DPP+5w/6s3
		QM8/7rCEyzdAzz/ukMvwN0DPP+6QBQA4QM8/7tAi6jdAzz/u8Kq4N0DPP+4w
		JXo3QM8/7rBuKzdAzz/uMF7ANkDPP+6QfT02QM8/7lAHujVAzz/ucPlFNUDP
		P+4we9k0QM8/7vB/YzRAzz/uMBjiM0DPP+7wOmczQM8/7hA9CTNAzz/uMJXQ
		MkDPP+7wcK8yQM8/7tAViTJAzz/uUK5IMkDPP+4wIfUxQM8/7rBSpzFAzz/u
		8DZnMUDPP+5woxsxQM8/7vBqqDBAzz/ucB0XMECef9zhtCMvQJ5/3KH5Zi5A
		nn/cYYLXLUCef9zhDzUtQJ5/3KHgcyxAnn/coaC9K0Cef9zBTikrQJ5/3IFb
		lCpAnn/cocrNKUCef9xhQ9IoQJ5/3KEUyydAnn/cgd3ZJkCef9xBGPclQJ5/
		3KF3CCVAnn/c4dcOJECef9zBYzQjQJ5/3CFVqCJAnn/cwXZqIkCef9whXz0i
		QJ5/3IHq1SFAnn/coYsgIUCef9yhBVYgQDv/uAOxhx9AO/+4A677HkA7/7jD
		w5geQDv/uEMm1x1AO/+4Q2WqHEA7/7hDZoQbQDv/uIPryBpAO/+4Q9lbGkA7
		/7jD3dAZQDv/uMPt+BhAO/+4ww8VGEA7/7jD/3AXQDv/uMPa9RZAO/+4QypP
		FkA7/7jDNW4VQDv/uENIrBRAO/+4Q7hOFEA7/7iDfxAUQDv/uEM5WxNAO/+4
		Q1f3EUA7/7gDw2AQQHb+cYeItw5Adv5xh1x/DkB2/nEH2VoPQHb+cYcq2g9A
		dv5xB4oqD0B2/nEH0cwNQHb+cQdPAQ1Adv5xh0dhDUB2/nEHmh8OQHb+cQfy
		8Q1Adv5xh22zDEB2/nGHt6oLQHb+cYfp5wtAdv5xhz/EDEB2/nGHXZsMQHb+
		cYc48ApAdv5xBy8uCUB2/nEH2vUIQHb+cYe7GQpAdv5xhzPLCkB2/nGH06EJ
		QHb+cYfR+QZAdv5xB4VABEB2/nGHolwCQHb+cYfkIgFAdv5xB4coAEDs/OMO
		Vij/P+z84w4Zlv8/dv5xhyZ/AEB2/nGHY5EAQOz84w5Bbf4/7PzjDmsQ+j/s
		/OMO1/r2P+z84w4mdPY/7PzjDmOF9j/s/OMOcFH0P9j5xx2w/e4/2PnHHdb0
		5D+w8487aBjeP7DzjztUCdo/sPOPO0DM1z+w8487rG7VP7Dzjzuw7NY/sPOP
		OxBp3z/Y+ccdorDlP9j5xx0kfuk/2PnHHU7P6D/Y+ccdcmPlP9j5xx2ypuM/
		2PnHHSCW5j/Y+ccdDqvsP+z84w4HhfA/7PzjDksV8D/Y+ccd+k3rP9j5xx0I
		FOc/2PnHHS6/5j/Y+ccdWEXpP9j5xx2qDes/2PnHHXAS6j/Y+ccdxOLnP9j5
		xx2Ypuc/2PnHHZKY6j/Y+ccd5OPuP+z84w7F/fA/7PzjDvGw8T/s/OMOLi3y
		P+z84w5mlPI/7PzjDiwH8j/Y+ccdYuvvP9j5xx3IA+s/2PnHHZie6T/Y+ccd
		OLTtP+z8445egvI/7Pzjjrnr9T/s/OMOv134P+z84w4DfPo/7PzjjngJ/T/s
		/OMO1fz/P3b+ccebXgFAdv5xxxlrAkB2/nEH0SgDQHb+cYdX0ANAdv5xB3mh
		BEB2/nGHyaMFQHb+cQfWgQZAdv5xh3W9BkB2/nGHFiQGQHb+cQe7AwVAdv5x
		h3HaA0B2/nEHT+oCQHb+ccenRwJAdv5xhxw8AkB2/nHnjzgDQHb+cadQIgVA
		dv5xB9LsBkB2/nHn7WIHQHb+cQdMcwZAdv5xh4tXBUB2/nFHszUFQHb+cUfq
		6AVAdv5xh62CBkB2/nHHgMMGQHb+cQdZewdAdv5xx0BYCUB2/nGH9NULQHb+
		cYc/sQ1Adv5xx3MjDkB2/nEHJmENQHb+cQf9JgxAdv5xh6s1C0B2/nHH+xgL
		QHb+cYcW4wtAdv5xB/jyDEB2/nFHK1cNQA==
		</data>
		<dict>
			<key>$class</key>
			<dict>
				<key>CF$UID</key>
				<integer>7</integer>
			</dict>
			<key>NS.string</key>
			<string>profile.xvg</string>
		</dict>
		<dict>
			<key>$class</key>
			<dict>
				<key>CF$UID</key>
				<integer>7</integer>
			</dict>
			<key>NS.string</key>
			<string>50ns</string>
		</dict>
		<dict>
			<key>$class</key>
			<dict>
				<key>CF$UID</key>
				<integer>7</integer>
			</dict>
			<key>NS.string</key>
			<string></string>
		</dict>
		<dict>
			<key>$class</key>
			<dict>
				<key>CF$UID</key>
				<integer>17</integer>
			</dict>
			<key>NSAllowsLogicalLayoutDirection</key>
			<false/>
			<key>NSColor</key>
			<dict>
				<key>CF$UID</key>
				<integer>53</integer>
			</dict>
			<key>NSDragTypes</key>
			<dict>
				<key>CF$UID</key>
				<integer>52</integer>
			</dict>
			<key>NSEnabled</key>
			<true/>
			<key>NSFrameSize</key>
			<dict>
				<key>CF$UID</key>
				<integer>14</integer>
			</dict>
			<key>NSIsBordered</key>
			<true/>
			<key>NSNextResponder</key>
			<dict>
				<key>CF$UID</key>
				<integer>0</integer>
			</dict>
			<key>NSvFlags</key>
			<integer>256</integer>
		</dict>
		<dict>
			<key>$class</key>
			<dict>
				<key>CF$UID</key>
				<integer>13</integer>
			</dict>
			<key>NS.objects</key>
			<array>
				<dict>
					<key>CF$UID</key>
					<integer>12</integer>
				</dict>
			</array>
		</dict>
		<dict>
			<key>$class</key>
			<dict>
				<key>CF$UID</key>
				<integer>16</integer>
			</dict>
			<key>NSColorSpace</key>
			<integer>1</integer>
			<key>NSRGB</key>
			<data>
			MC41MDE5NjA4MSAwIDAA
			</data>
		</dict>
		<dict>
			<key>$class</key>
			<dict>
				<key>CF$UID</key>
				<integer>17</integer>
			</dict>
			<key>NSAllowsLogicalLayoutDirection</key>
			<false/>
			<key>NSColor</key>
			<dict>
				<key>CF$UID</key>
				<integer>20</integer>
			</dict>
			<key>NSDragTypes</key>
			<dict>
				<key>CF$UID</key>
				<integer>55</integer>
			</dict>
			<key>NSEnabled</key>
			<true/>
			<key>NSFrameSize</key>
			<dict>
				<key>CF$UID</key>
				<integer>14</integer>
			</dict>
			<key>NSIsBordered</key>
			<true/>
			<key>NSNextResponder</key>
			<dict>
				<key>CF$UID</key>
				<integer>0</integer>
			</dict>
			<key>NSvFlags</key>
			<integer>256</integer>
		</dict>
		<dict>
			<key>$class</key>
			<dict>
				<key>CF$UID</key>
				<integer>13</integer>
			</dict>
			<key>NS.objects</key>
			<array>
				<dict>
					<key>CF$UID</key>
					<integer>12</integer>
				</dict>
			</array>
		</dict>
		<dict>
			<key>$class</key>
			<dict>
				<key>CF$UID</key>
				<integer>17</integer>
			</dict>
			<key>NSAllowsLogicalLayoutDirection</key>
			<false/>
			<key>NSColor</key>
			<dict>
				<key>CF$UID</key>
				<integer>15</integer>
			</dict>
			<key>NSDragTypes</key>
			<dict>
				<key>CF$UID</key>
				<integer>57</integer>
			</dict>
			<key>NSEnabled</key>
			<true/>
			<key>NSFrameSize</key>
			<dict>
				<key>CF$UID</key>
				<integer>14</integer>
			</dict>
			<key>NSIsBordered</key>
			<true/>
			<key>NSNextResponder</key>
			<dict>
				<key>CF$UID</key>
				<integer>0</integer>
			</dict>
			<key>NSvFlags</key>
			<integer>256</integer>
		</dict>
		<dict>
			<key>$class</key>
			<dict>
				<key>CF$UID</key>
				<integer>13</integer>
			</dict>
			<key>NS.objects</key>
			<array>
				<dict>
					<key>CF$UID</key>
					<integer>12</integer>
				</dict>
			</array>
		</dict>
		<dict>
			<key>$class</key>
			<dict>
				<key>CF$UID</key>
				<integer>17</integer>
			</dict>
			<key>NSAllowsLogicalLayoutDirection</key>
			<false/>
			<key>NSColor</key>
			<dict>
				<key>CF$UID</key>
				<integer>15</integer>
			</dict>
			<key>NSDragTypes</key>
			<dict>
				<key>CF$UID</key>
				<integer>59</integer>
			</dict>
			<key>NSEnabled</key>
			<true/>
			<key>NSFrameSize</key>
			<dict>
				<key>CF$UID</key>
				<integer>14</integer>
			</dict>
			<key>NSIsBordered</key>
			<true/>
			<key>NSNextResponder</key>
			<dict>
				<key>CF$UID</key>
				<integer>0</integer>
			</dict>
			<key>NSvFlags</key>
			<integer>256</integer>
		</dict>
		<dict>
			<key>$class</key>
			<dict>
				<key>CF$UID</key>
				<integer>13</integer>
			</dict>
			<key>NS.objects</key>
			<array>
				<dict>
					<key>CF$UID</key>
					<integer>12</integer>
				</dict>
			</array>
		</dict>
		<dict>
			<key>$class</key>
			<dict>
				<key>CF$UID</key>
				<integer>17</integer>
			</dict>
			<key>NSAllowsLogicalLayoutDirection</key>
			<false/>
			<key>NSColor</key>
			<dict>
				<key>CF$UID</key>
				<integer>15</integer>
			</dict>
			<key>NSDragTypes</key>
			<dict>
				<key>CF$UID</key>
				<integer>61</integer>
			</dict>
			<key>NSEnabled</key>
			<true/>
			<key>NSFrameSize</key>
			<dict>
				<key>CF$UID</key>
				<integer>14</integer>
			</dict>
			<key>NSIsBordered</key>
			<true/>
			<key>NSNextResponder</key>
			<dict>
				<key>CF$UID</key>
				<integer>0</integer>
			</dict>
			<key>NSvFlags</key>
			<integer>256</integer>
		</dict>
		<dict>
			<key>$class</key>
			<dict>
				<key>CF$UID</key>
				<integer>13</integer>
			</dict>
			<key>NS.objects</key>
			<array>
				<dict>
					<key>CF$UID</key>
					<integer>12</integer>
				</dict>
			</array>
		</dict>
		<dict>
			<key>$class</key>
			<dict>
				<key>CF$UID</key>
				<integer>27</integer>
			</dict>
			<key>X</key>
			<dict>
				<key>CF$UID</key>
				<integer>63</integer>
			</dict>
			<key>Y</key>
			<dict>
				<key>CF$UID</key>
				<integer>64</integer>
			</dict>
			<key>barcolor</key>
			<dict>
				<key>CF$UID</key>
				<integer>73</integer>
			</dict>
			<key>barxleft</key>
			<false/>
			<key>barxright</key>
			<false/>
			<key>barybottom</key>
			<false/>
			<key>barytop</key>
			<false/>
			<key>belongx</key>
			<integer>1</integer>
			<key>belongy</key>
			<integer>1</integer>
			<key>byteorder</key>
			<integer>0</integer>
			<key>color</key>
			<dict>
				<key>CF$UID</key>
				<integer>68</integer>
			</dict>
			<key>comment</key>
			<dict>
				<key>CF$UID</key>
				<integer>66</integer>
			</dict>
			<key>dash</key>
			<integer>2</integer>
			<key>dashwidth</key>
			<real>0.0</real>
			<key>dynsize</key>
			<dict>
				<key>CF$UID</key>
				<integer>67</integer>
			</dict>
			<key>errorbarx</key>
			<integer>0</integer>
			<key>errorbary</key>
			<integer>0</integer>
			<key>errorcolor</key>
			<dict>
				<key>CF$UID</key>
				<integer>77</integer>
			</dict>
			<key>errorvalx</key>
			<real>0.0</real>
			<key>errorvaly</key>
			<real>0.0</real>
			<key>errorwidth</key>
			<real>1</real>
			<key>fillcolor</key>
			<dict>
				<key>CF$UID</key>
				<integer>71</integer>
			</dict>
			<key>freex</key>
			<false/>
			<key>freey</key>
			<false/>
			<key>fxmax</key>
			<real>1</real>
			<key>fxmin</key>
			<real>0.0</real>
			<key>fymax</key>
			<real>1</real>
			<key>fymin</key>
			<real>0.0</real>
			<key>havexminmax</key>
			<true/>
			<key>haveyminmax</key>
			<true/>
			<key>linewidth</key>
			<real>1.3539399999999999</real>
			<key>plotarea</key>
			<false/>
			<key>plotdots</key>
			<false/>
			<key>plotfhist</key>
			<false/>
			<key>plothist</key>
			<false/>
			<key>plotlegend</key>
			<true/>
			<key>plotlines</key>
			<true/>
			<key>plotsymbols</key>
			<false/>
			<key>plotxbars</key>
			<false/>
			<key>plotxsticks</key>
			<false/>
			<key>plotybars</key>
			<false/>
			<key>plotysticks</key>
			<false/>
			<key>show</key>
			<false/>
			<key>source</key>
			<dict>
				<key>CF$UID</key>
				<integer>65</integer>
			</dict>
			<key>stickabs</key>
			<false/>
			<key>stickcolor</key>
			<dict>
				<key>CF$UID</key>
				<integer>75</integer>
			</dict>
			<key>sticksize</key>
			<real>20</real>
			<key>symbol</key>
			<integer>2</integer>
			<key>symbolsize</key>
			<real>10</real>
			<key>symfill</key>
			<false/>
			<key>verno</key>
			<integer>31</integer>
		</dict>
		<data>
		3vvA+uTNxb+IW0++6hLBv9o61a3gr7i/wUExaNdzrr+tkjyV2w+Xv3Oqa6Pw
		j40/kB5UHOZPqj99i/Pc5522P4AwS5buCcA/1tC80ujExD8tcS4P43/JP1mm
		XyLeOs4/WKNoL+x60T+Dc6FNadjTP65D2mvmNdY/RN5y9WOT2D9vrqsT4fDa
		P5p+5DFeTt0/xU4dUNur3z+u9NpsrAThP8Nc9/tqM+I/2cQTiyli4z8kEuBP
		6JDkPzp6/N6mv+U/T+IYbmXu5j9lSjX9Ix3oP7CXAcLiS+k/xf8dUaF66j/b
		ZzrgX6nrP/DPVm8e2Ow/Ox0jNN0G7j9RhT/DmzXvPxkEVg4tMvA/iUUMO4zJ
		8D/5hsJn62DxP2nIeJRK+PE/5IOezaqP8j9UxVT6CSfzP8QGCydpvvM/NEjB
		U8hV9D+kiXeAJ+30PxTLLa2GhPU/hAzk2eUb9j8AyAkTRrP2P3AJwD+lSvc/
		4Ep2bATi9z9QjCyZY3n4P8DN4sXCEPk/MA+Z8iGo+T+gUE8fgT/6PxCSBUzg
		1vo/jE0rhUBu+z/8juGxnwX8P2zQl97+nPw/3BFOC140/T9MUwQ4vcv9P7yU
		umQcY/4/LNZwkXv6/j+cFye+2pH/P4xppnudFABARIoBEk1gAED8qlyo/KsA
		QLTLtz6s9wBAbOwS1VtDAUAkDW5rC48BQNwtyQG72gFAlE4kmGomAkBSLLe0
		GnICQApNEkvKvQJAwm1t4XkJA0B6jsh3KVUDQDKvIw7ZoANA6s9+pIjsA0Ci
		8Nk6ODgEQFoRNdHngwRAF+/H7ZfPBEDQDyOERxsFQIgwfhr3ZgVAQFHZsKay
		BUD4cTRHVv4FQLCSj90FSgZAaLPqc7WVBkAg1EUKZeEGQN2x2CYVLQdAldIz
		vcR4B0BN845TdMQHQAUU6ukjEAhAvTRFgNNbCEB1VaAWg6cIQC52+6wy8whA
		5pZWQ+I+CUCjdOlfkooJQFuVRPZB1glAE7afjPEhCkDL1voioW0KQIP3VblQ
		uQpAOxixTwAFC0DzOAzmr1ALQKtZZ3xfnAtAaTf6mA/oC0AhWFUvvzMMQNl4
		sMVufwxAkZkLXB7LDEBJumbyzRYNQAHbwYh9Yg1AufscHy2uDUBxHHi13PkN
		QC/6CtKMRQ5A5xpmaDyRDkCfO8H+69wOQFdcHJWbKA9AD313K0t0D0DHndLB
		+r8PQEDfFizVBRBAHk5gOq0rEEB63o0FhVEQQNZuu9BcdxBAMv/omzSdEECO
		jxZnDMMQQOsfRDLk6BBAR7Bx/bsOEUCjQJ/IkzQRQIGv6NZrWhFA3T8WokOA
		EUA50ENtG6YRQJVgcTjzyxFA8fCeA8vxEUBNgczOohcSQKkR+pl6PRJABaIn
		ZVJjEkDkEHFzKokSQEChnj4CrxJAnDHMCdrUEkD4wfnUsfoSQFRSJ6CJIBNA
		sOJUa2FGE0AMc4I2OWwTQGgDsAERkhNAR3L5D+m3E0CjAifbwN0TQP+SVKaY
		AxRAWyOCcXApFEC3s688SE8UQBNE3QcgdRRAb9QK0/eaFEDLZDiez8AUQKrT
		gayn5hRABmSvd38MFUBi9NxCVzIVQL6ECg4vWBVAGhU42QZ+FUB2pWWk3qMV
		QNI1k2+2yRVALsbAOo7vFUANNQpJZhUWQGnFNxQ+OxZAxVVl3xVhFkAh5pKq
		7YYWQH12wHXFrBZA2QbuQJ3SFkA1lxsMdfgWQJEnSddMHhdAcJaS5SREF0DM
		JsCw/GkXQCi37XvUjxdAhEcbR6y1F0Dg10gShNsXQDxodt1bARhAmPijqDMn
		GED0iNFzC00YQNP3GoLjchhAL4hITbuYGECLGHYYk74YQOeoo+Nq5BhAQznR
		rkIKGUCfyf55GjAZQPtZLEXyVRlAV+pZEMp7GUA2WaMeoqEZQJLp0Ol5xxlA
		7nn+tFHtGUBKCiyAKRMaQKaaWUsBORpAAiuHFtleGkBeu7ThsIQaQD0q/u+I
		qhpAmboru2DQGkD1SlmGOPYaQFHbhlEQHBtArWu0HOhBG0AJ/OHnv2cbQGWM
		D7OXjRtAwRw9fm+zG0Cgi4aMR9kbQPwbtFcf/xtAWKzhIvckHEC0PA/uzkoc
		QBDNPLmmcBxAbF1qhH6WHEDI7ZdPVrwcQA==
		</data>
		<data>
		bcJvY8FBO0Btwm/DKK06QG3Cb6OV9TlAbcJvIzRTOUBtwm/jQvM4QG3Cb8PW
		2zhAbcJvg5/tOEBtwm9DYfk4QG3Cb4Na2ThAbcJvI4uFOEBtwm9Dwxc4QG3C
		b0PMtjdAbcJvg+V2N0Btwm+jz083QG3Cb6MgMzdAbcJvY+QkN0Btwm8j7jQ3
		QG3Cb2OMYTdAbcJvo5uLN0Btwm8jpY03QG3CbyNkWzdAbcJvY/QGN0Btwm9D
		tKo2QG3CbyNjUzZAbcJvoxb+NUBtwm9DEqQ1QG3Cb8MdRDVAbcJvQ1viNEBt
		wm9j3II0QG3Cb4OyJTRAbcJvI1vIM0Btwm/jwmszQG3Cb0MDGDNAbcJvAxHW
		MkBtwm/DrqIyQG3Cb6N4azJAbcJvQxkgMkBtwm8DE8cxQG3Cb+OBeTFAbcJv
		g8FEMUBtwm+DxRUxQG3CbwMMyzBAbcJvg1BZMEDahN+GbqovQNqE34aqry5A
		2oTfhjrKLUDahN+GS+ksQNqE3waKEyxA2oTf5hNnK0DahN/GzOgqQNqE32a4
		bypA2oTfRlXRKUDahN9GXRQpQNqE34Z4ZChA2oTfBh7YJ0DahN8GFFUnQNqE
		32a/siZA2oTfZsjqJUDahN+GGR8lQNqE38aFdSRA2oTfhmr0I0DahN/mMIAj
		QNqE30ax9iJA2oTfRjBQIkDahN9mDaohQNqE32bWLCFA2oTfZmHgIEDahN8m
		r5wgQNqE3wZNMSBAtAm/jVg5H0C0Cb8N4x4eQLQJvw0WZB1AtAm/jXfoHEC0
		Cb/NvUscQLQJv43WbRtAtAm/DfmLGkC0Cb+NhtQZQLQJv41xEhlAtAm/jY70
		F0C0Cb+Nf5QWQLQJv42WehVAtAm/zSAGFUC0Cb/NtvMUQLQJvw0TmhRAtAm/
		TcOXE0C0Cb9NJjESQLQJv43dBRFAtAm/Tdp1EEC0Cb8NYEsQQGgTfhvP5g9A
		aBN+G1MgDkBoE34bOLkLQGgTfptq5wlAaBN+m9pOCUBoE34blkIJQGgTfhvW
		kwhAaBN+Gx4OB0BoE34busIFQGgTfpv0qwVAaBN+G9ZZBkBoE34bTmUGQGgT
		fhscIwVAaBN+G1BxA0BoE34bPaECQGgTfhsp4gJAaBN+GywbA0BoE34biUYC
		QGgTfhvllgBA0Cb8Nkg3/j/QJvw2pPz8P9Am/Dai0Pw/0Cb8NhJG/D/QJvw2
		mvb6P9Am/DbIivk/0Cb8NoZN+D/QJvw22ov2P9Am/DajwfM/0Cb8Nh7b8D+g
		TfhtsvnuP6BN+G2U7e8/0Cb8NiuT8D+gTfhtKLTuP6BN+G14Zeg/oE34bZKt
		4T9Am/Db6G7bP0Cb8NtYLNk/QJvw2/ip2D9Am/DbGHbXP0Cb8Nt8y9Y/QJvw
		26xD2T9Am/DbaGrfP6BN+G1OLOM/oE34bVTJ5D+gTfhtQKrjP6BN+G0Wu+E/
		oE34bTw64j+gTfht4gXmP6BN+G1C8Ok/oE34barw6T+gTfhtmvrlP6BN+G36
		aOI/oE34bQQL4z+gTfhtRNnmP6BN+G1Ut+k/oE34bSLy6T+gTfhtjHrqP6BN
		+G3QLu8/0Cb8NjL+8z/QJvw2ymL4P9Am/Dbl7Po/0Cb8Nuu1+z/QJvw21RL8
		P9Am/DYXlvw/0Cb8Nj9s/D/QJvw2Hdj6P9Am/DZ3wvg/0Cb8Npcm+D/QJvy2
		Fej5P9Am/Lafyfw/0Cb8tnbm/j/QJvw2Nd7/P2gTfhtAggBAaBN+W6O/AUBo
		E35b02gDQGgTftv7xQRAaBN+G8qABUBoE35brekFQGgTfhtrdAZAaBN+Wxcw
		B0BoE34bGNUHQGgTftsRMQhAaBN+m2ZgCEBoE34baqMIQGgTfhv4DAlAaBN+
		m5lfCUBoE37bZUYJQGgTfhu5ywhAaBN+W0KWCEBoE34b53gJQGgTfpsAlAtA
		aBN+m4r/DUBoE37bAZUPQLQJv83KCxBAtAm/DSAuEEC0Cb+N5Z0QQLQJvy0c
		UxFAtAm/jZj/EUC0Cb8t+pQSQLQJv42ZYBNAtAm/ra+TFEC0Cb8t79sVQLQJ
		v23EmhZAtAm/jcV7FkC0Cb9tgL4VQLQJv42w8RRAtAm/zU94FEC0Cb/tyUoU
		QLQJv41ZFRRAtAm/DRqKE0C0Cb9NfaQSQA==
		</data>
		<dict>
			<key>$class</key>
			<dict>
				<key>CF$UID</key>
				<integer>7</integer>
			</dict>
			<key>NS.string</key>
			<string>profile.xvg</string>
		</dict>
		<dict>
			<key>$class</key>
			<dict>
				<key>CF$UID</key>
				<integer>7</integer>
			</dict>
			<key>NS.string</key>
			<string>100</string>
		</dict>
		<dict>
			<key>$class</key>
			<dict>
				<key>CF$UID</key>
				<integer>7</integer>
			</dict>
			<key>NS.string</key>
			<string></string>
		</dict>
		<dict>
			<key>$class</key>
			<dict>
				<key>CF$UID</key>
				<integer>17</integer>
			</dict>
			<key>NSAllowsLogicalLayoutDirection</key>
			<false/>
			<key>NSColor</key>
			<dict>
				<key>CF$UID</key>
				<integer>70</integer>
			</dict>
			<key>NSDragTypes</key>
			<dict>
				<key>CF$UID</key>
				<integer>69</integer>
			</dict>
			<key>NSEnabled</key>
			<true/>
			<key>NSFrameSize</key>
			<dict>
				<key>CF$UID</key>
				<integer>14</integer>
			</dict>
			<key>NSIsBordered</key>
			<true/>
			<key>NSNextResponder</key>
			<dict>
				<key>CF$UID</key>
				<integer>0</integer>
			</dict>
			<key>NSvFlags</key>
			<integer>256</integer>
		</dict>
		<dict>
			<key>$class</key>
			<dict>
				<key>CF$UID</key>
				<integer>13</integer>
			</dict>
			<key>NS.objects</key>
			<array>
				<dict>
					<key>CF$UID</key>
					<integer>12</integer>
				</dict>
			</array>
		</dict>
		<dict>
			<key>$class</key>
			<dict>
				<key>CF$UID</key>
				<integer>16</integer>
			</dict>
			<key>NSColorSpace</key>
			<integer>1</integer>
			<key>NSRGB</key>
			<data>
			MCAwLjI1MDE1NjQgMC41MDQwNTEyNwA=
			</data>
		</dict>
		<dict>
			<key>$class</key>
			<dict>
				<key>CF$UID</key>
				<integer>17</integer>
			</dict>
			<key>NSAllowsLogicalLayoutDirection</key>
			<false/>
			<key>NSColor</key>
			<dict>
				<key>CF$UID</key>
				<integer>20</integer>
			</dict>
			<key>NSDragTypes</key>
			<dict>
				<key>CF$UID</key>
				<integer>72</integer>
			</dict>
			<key>NSEnabled</key>
			<true/>
			<key>NSFrameSize</key>
			<dict>
				<key>CF$UID</key>
				<integer>14</integer>
			</dict>
			<key>NSIsBordered</key>
			<true/>
			<key>NSNextResponder</key>
			<dict>
				<key>CF$UID</key>
				<integer>0</integer>
			</dict>
			<key>NSvFlags</key>
			<integer>256</integer>
		</dict>
		<dict>
			<key>$class</key>
			<dict>
				<key>CF$UID</key>
				<integer>13</integer>
			</dict>
			<key>NS.objects</key>
			<array>
				<dict>
					<key>CF$UID</key>
					<integer>12</integer>
				</dict>
			</array>
		</dict>
		<dict>
			<key>$class</key>
			<dict>
				<key>CF$UID</key>
				<integer>17</integer>
			</dict>
			<key>NSAllowsLogicalLayoutDirection</key>
			<false/>
			<key>NSColor</key>
			<dict>
				<key>CF$UID</key>
				<integer>15</integer>
			</dict>
			<key>NSDragTypes</key>
			<dict>
				<key>CF$UID</key>
				<integer>74</integer>
			</dict>
			<key>NSEnabled</key>
			<true/>
			<key>NSFrameSize</key>
			<dict>
				<key>CF$UID</key>
				<integer>14</integer>
			</dict>
			<key>NSIsBordered</key>
			<true/>
			<key>NSNextResponder</key>
			<dict>
				<key>CF$UID</key>
				<integer>0</integer>
			</dict>
			<key>NSvFlags</key>
			<integer>256</integer>
		</dict>
		<dict>
			<key>$class</key>
			<dict>
				<key>CF$UID</key>
				<integer>13</integer>
			</dict>
			<key>NS.objects</key>
			<array>
				<dict>
					<key>CF$UID</key>
					<integer>12</integer>
				</dict>
			</array>
		</dict>
		<dict>
			<key>$class</key>
			<dict>
				<key>CF$UID</key>
				<integer>17</integer>
			</dict>
			<key>NSAllowsLogicalLayoutDirection</key>
			<false/>
			<key>NSColor</key>
			<dict>
				<key>CF$UID</key>
				<integer>15</integer>
			</dict>
			<key>NSDragTypes</key>
			<dict>
				<key>CF$UID</key>
				<integer>76</integer>
			</dict>
			<key>NSEnabled</key>
			<true/>
			<key>NSFrameSize</key>
			<dict>
				<key>CF$UID</key>
				<integer>14</integer>
			</dict>
			<key>NSIsBordered</key>
			<true/>
			<key>NSNextResponder</key>
			<dict>
				<key>CF$UID</key>
				<integer>0</integer>
			</dict>
			<key>NSvFlags</key>
			<integer>256</integer>
		</dict>
		<dict>
			<key>$class</key>
			<dict>
				<key>CF$UID</key>
				<integer>13</integer>
			</dict>
			<key>NS.objects</key>
			<array>
				<dict>
					<key>CF$UID</key>
					<integer>12</integer>
				</dict>
			</array>
		</dict>
		<dict>
			<key>$class</key>
			<dict>
				<key>CF$UID</key>
				<integer>17</integer>
			</dict>
			<key>NSAllowsLogicalLayoutDirection</key>
			<false/>
			<key>NSColor</key>
			<dict>
				<key>CF$UID</key>
				<integer>15</integer>
			</dict>
			<key>NSDragTypes</key>
			<dict>
				<key>CF$UID</key>
				<integer>78</integer>
			</dict>
			<key>NSEnabled</key>
			<true/>
			<key>NSFrameSize</key>
			<dict>
				<key>CF$UID</key>
				<integer>14</integer>
			</dict>
			<key>NSIsBordered</key>
			<true/>
			<key>NSNextResponder</key>
			<dict>
				<key>CF$UID</key>
				<integer>0</integer>
			</dict>
			<key>NSvFlags</key>
			<integer>256</integer>
		</dict>
		<dict>
			<key>$class</key>
			<dict>
				<key>CF$UID</key>
				<integer>13</integer>
			</dict>
			<key>NS.objects</key>
			<array>
				<dict>
					<key>CF$UID</key>
					<integer>12</integer>
				</dict>
			</array>
		</dict>
		<dict>
			<key>$class</key>
			<dict>
				<key>CF$UID</key>
				<integer>27</integer>
			</dict>
			<key>X</key>
			<dict>
				<key>CF$UID</key>
				<integer>80</integer>
			</dict>
			<key>Y</key>
			<dict>
				<key>CF$UID</key>
				<integer>81</integer>
			</dict>
			<key>barcolor</key>
			<dict>
				<key>CF$UID</key>
				<integer>90</integer>
			</dict>
			<key>barxleft</key>
			<false/>
			<key>barxright</key>
			<false/>
			<key>barybottom</key>
			<false/>
			<key>barytop</key>
			<false/>
			<key>belongx</key>
			<integer>1</integer>
			<key>belongy</key>
			<integer>1</integer>
			<key>byteorder</key>
			<integer>0</integer>
			<key>color</key>
			<dict>
				<key>CF$UID</key>
				<integer>85</integer>
			</dict>
			<key>comment</key>
			<dict>
				<key>CF$UID</key>
				<integer>83</integer>
			</dict>
			<key>dash</key>
			<integer>3</integer>
			<key>dashwidth</key>
			<real>0.0</real>
			<key>dynsize</key>
			<dict>
				<key>CF$UID</key>
				<integer>84</integer>
			</dict>
			<key>errorbarx</key>
			<integer>0</integer>
			<key>errorbary</key>
			<integer>0</integer>
			<key>errorcolor</key>
			<dict>
				<key>CF$UID</key>
				<integer>94</integer>
			</dict>
			<key>errorvalx</key>
			<real>0.0</real>
			<key>errorvaly</key>
			<real>0.0</real>
			<key>errorwidth</key>
			<real>1</real>
			<key>fillcolor</key>
			<dict>
				<key>CF$UID</key>
				<integer>88</integer>
			</dict>
			<key>freex</key>
			<false/>
			<key>freey</key>
			<false/>
			<key>fxmax</key>
			<real>1</real>
			<key>fxmin</key>
			<real>0.0</real>
			<key>fymax</key>
			<real>1</real>
			<key>fymin</key>
			<real>0.0</real>
			<key>havexminmax</key>
			<true/>
			<key>haveyminmax</key>
			<true/>
			<key>linewidth</key>
			<real>1.3539399999999999</real>
			<key>plotarea</key>
			<false/>
			<key>plotdots</key>
			<false/>
			<key>plotfhist</key>
			<false/>
			<key>plothist</key>
			<false/>
			<key>plotlegend</key>
			<true/>
			<key>plotlines</key>
			<true/>
			<key>plotsymbols</key>
			<false/>
			<key>plotxbars</key>
			<false/>
			<key>plotxsticks</key>
			<false/>
			<key>plotybars</key>
			<false/>
			<key>plotysticks</key>
			<false/>
			<key>show</key>
			<false/>
			<key>source</key>
			<dict>
				<key>CF$UID</key>
				<integer>82</integer>
			</dict>
			<key>stickabs</key>
			<false/>
			<key>stickcolor</key>
			<dict>
				<key>CF$UID</key>
				<integer>92</integer>
			</dict>
			<key>sticksize</key>
			<real>20</real>
			<key>symbol</key>
			<integer>3</integer>
			<key>symbolsize</key>
			<real>10</real>
			<key>symfill</key>
			<false/>
			<key>verno</key>
			<integer>31</integer>
		</dict>
		<data>
		3vvA+uTNxb+IW0++6hLBv9o61a3gr7i/wUExaNdzrr+tkjyV2w+Xv3Oqa6Pw
		j40/kB5UHOZPqj99i/Pc5522P4AwS5buCcA/1tC80ujExD8tcS4P43/JP1mm
		XyLeOs4/WKNoL+x60T+Dc6FNadjTP65D2mvmNdY/RN5y9WOT2D9vrqsT4fDa
		P5p+5DFeTt0/xU4dUNur3z+u9NpsrAThP8Nc9/tqM+I/2cQTiyli4z8kEuBP
		6JDkPzp6/N6mv+U/T+IYbmXu5j9lSjX9Ix3oP7CXAcLiS+k/xf8dUaF66j/b
		ZzrgX6nrP/DPVm8e2Ow/Ox0jNN0G7j9RhT/DmzXvPxkEVg4tMvA/iUUMO4zJ
		8D/5hsJn62DxP2nIeJRK+PE/5IOezaqP8j9UxVT6CSfzP8QGCydpvvM/NEjB
		U8hV9D+kiXeAJ+30PxTLLa2GhPU/hAzk2eUb9j8AyAkTRrP2P3AJwD+lSvc/
		4Ep2bATi9z9QjCyZY3n4P8DN4sXCEPk/MA+Z8iGo+T+gUE8fgT/6PxCSBUzg
		1vo/jE0rhUBu+z/8juGxnwX8P2zQl97+nPw/3BFOC140/T9MUwQ4vcv9P7yU
		umQcY/4/LNZwkXv6/j+cFye+2pH/P4xppnudFABARIoBEk1gAED8qlyo/KsA
		QLTLtz6s9wBAbOwS1VtDAUAkDW5rC48BQNwtyQG72gFAlE4kmGomAkBSLLe0
		GnICQApNEkvKvQJAwm1t4XkJA0B6jsh3KVUDQDKvIw7ZoANA6s9+pIjsA0Ci
		8Nk6ODgEQFoRNdHngwRAF+/H7ZfPBEDQDyOERxsFQIgwfhr3ZgVAQFHZsKay
		BUD4cTRHVv4FQLCSj90FSgZAaLPqc7WVBkAg1EUKZeEGQN2x2CYVLQdAldIz
		vcR4B0BN845TdMQHQAUU6ukjEAhAvTRFgNNbCEB1VaAWg6cIQC52+6wy8whA
		5pZWQ+I+CUCjdOlfkooJQFuVRPZB1glAE7afjPEhCkDL1voioW0KQIP3VblQ
		uQpAOxixTwAFC0DzOAzmr1ALQKtZZ3xfnAtAaTf6mA/oC0AhWFUvvzMMQNl4
		sMVufwxAkZkLXB7LDEBJumbyzRYNQAHbwYh9Yg1AufscHy2uDUBxHHi13PkN
		QC/6CtKMRQ5A5xpmaDyRDkCfO8H+69wOQFdcHJWbKA9AD313K0t0D0DHndLB
		+r8PQEDfFizVBRBAHk5gOq0rEEB63o0FhVEQQNZuu9BcdxBAMv/omzSdEECO
		jxZnDMMQQOsfRDLk6BBAR7Bx/bsOEUCjQJ/IkzQRQIGv6NZrWhFA3T8WokOA
		EUA50ENtG6YRQJVgcTjzyxFA8fCeA8vxEUBNgczOohcSQKkR+pl6PRJABaIn
		ZVJjEkDkEHFzKokSQEChnj4CrxJAnDHMCdrUEkD4wfnUsfoSQFRSJ6CJIBNA
		sOJUa2FGE0AMc4I2OWwTQGgDsAERkhNAR3L5D+m3E0CjAifbwN0TQP+SVKaY
		AxRAWyOCcXApFEC3s688SE8UQBNE3QcgdRRAb9QK0/eaFEDLZDiez8AUQKrT
		gayn5hRABmSvd38MFUBi9NxCVzIVQL6ECg4vWBVAGhU42QZ+FUB2pWWk3qMV
		QNI1k2+2yRVALsbAOo7vFUANNQpJZhUWQGnFNxQ+OxZAxVVl3xVhFkAh5pKq
		7YYWQH12wHXFrBZA2QbuQJ3SFkA1lxsMdfgWQJEnSddMHhdAcJaS5SREF0DM
		JsCw/GkXQCi37XvUjxdAhEcbR6y1F0Dg10gShNsXQDxodt1bARhAmPijqDMn
		GED0iNFzC00YQNP3GoLjchhAL4hITbuYGECLGHYYk74YQOeoo+Nq5BhAQznR
		rkIKGUCfyf55GjAZQPtZLEXyVRlAV+pZEMp7GUA2WaMeoqEZQJLp0Ol5xxlA
		7nn+tFHtGUBKCiyAKRMaQKaaWUsBORpAAiuHFtleGkBeu7ThsIQaQD0q/u+I
		qhpAmboru2DQGkD1SlmGOPYaQFHbhlEQHBtArWu0HOhBG0AJ/OHnv2cbQGWM
		D7OXjRtAwRw9fm+zG0Cgi4aMR9kbQPwbtFcf/xtAWKzhIvckHEC0PA/uzkoc
		QBDNPLmmcBxAbF1qhH6WHEDI7ZdPVrwcQA==
		</data>
		<data>
		x+zlxQMlO0DH7OVlQGA6QMfs5WUojzlAx+zlJfztOEDH7OWF2JU4QMfs5SUN
		ejhAx+zlRTR9OEDH7OVF3X04QMfs5cUNXDhAx+zl5foJOEDH7OWld5w3QMfs
		5QWjPDdAx+zlhfcAN0DH7OVFw9w2QMfs5UVmvDZAx+zlZdqmNkDH7OXF37M2
		QMfs5aWp4jZAx+zlhYMKN0DH7OUlBf42QMfs5QVztzZAx+zlRdVZNkDH7OXF
		nAg2QMfs5QXexjVAx+zlJYx/NUDH7OUlCCU1QMfs5WU0wDRAx+zl5b1hNEDH
		7OVlVQw0QMfs5WVwsjNAx+zlJWVIM0DH7OXFTdUyQMfs5SWgbzJAx+zlZa0n
		MkDH7OWlOvUxQMfs5WXxvDFAx+zlJYlrMUDH7OUF1QoxQMfs5WXytjBAx+zl
		JTd9MEDH7OXl40swQMfs5QWjBzBAjtnLS/RXL0CO2csLIpouQI7Zy8uh9C1A
		jtnLy3BWLUCO2ctLmp8sQI7Zy0uk1itAjtnLy9AkK0CO2cuLcZ4qQI7Zyyv/
		JCpAjtnLC0uLKUCO2csL/8ooQI7Zy4s/CChAjtnLK5FkJ0CO2cuL19smQI7Z
		ywuyUCZAjtnLC1ixJUCO2cuL5QglQI7ZywsicCRAjtnLywf0I0CO2csLCYsj
		QI7Zy+u3HiNAjtnLy/6eIkCO2csL8w4iQI7Zy4uifyFAjtnLi3H8IECO2cuL
		cn4gQByzl5c18R9AHLOXF4/fHkAcs5cXXvgdQByzlxfYVh1AHLOXlyfQHEAc
		s5eXNBYcQByzl5fUCBtAHLOXFzrNGUAcs5dXoZIYQByzlxcGXhdAHLOXl74k
		FkAcs5eXOAMVQByzl1dMMhRAHLOXFzi/E0Acs5cXbmYTQByzlxfJxxJAHLOX
		V8a+EUAcs5eXxoUQQDhmLy/8Cg9AOGYvL2X1DUA4Zi8vTHsNQDhmL68AygxA
		OGYvL7plC0A4Zi+vg8EJQDhmLy9jzQhAOGYvr0nUCEA4Zi8v9f8IQDhmL6+E
		PAhAOGYvrymBBkA4Zi8vJ+UEQDhmL6+sVwRAOGYvL/qKBEA4Zi8vhWcEQDhm
		L68XbwNAOGYvL65QAkA4Zi8vtfsBQDhmLy83ZAJAOGYvL1eEAkA4Zi8vwJYB
		QDhmLy+0AgBAcMxeXjGx/T9wzF5eXxH9P3DMXl7G3vw/cMxeXgZ4+z9wzF5e
		0vT4P3DMXl4Ey/Y/cMxeXhKf9T9wzF5eUFT0P3DMXl58tPE/4Ji9vCzH7D/g
		mL28fKjoP+CYvbyureg/4Ji9vF796T/gmL285KHoP+CYvbx+BeQ/wDF7ecH+
		3T/AMXt5YR3YP8Axe3nx3dU/wDF7ecn20z/AMXt5gVXRP4Bj9vKyoM8/wDF7
		eSkg0T/AMXt5IY7UP8Axe3mVN9c/wDF7eRUS1j/AMXt5sa3QP4Bj9vJKl8U/
		gGP28rKvwz+AY/by8hTOP8Axe3kd59Q/wDF7eX3n1D+AY/byujTPP4Bj9vKa
		Dsk/wDF7eXEB0T/AMXt5iYnZP8Axe3mBlN4/wDF7eb153j/AMXt52ZPfP+CY
		vbwSEuQ/4Ji9vDBL6z9wzF5ebtvwP3DMXl44a/I/cMxeXh3a8j9wzF5eu3rz
		P3DMXl4OuvQ/cMxeXne79T9wzF5eQp/1P3DMXl5c0PQ/cMxeXvaw9D9wzF5e
		9wL2P3DMXl4XDvg/cMxeXh2f+T9wzF5ex4/6P3DMXt5Nz/s/cMxe3vXu/T84
		Zi8v/x0AQDhmL6/X0ABAOGYvb7wMAUA4Zi8vql8BQDhmLy8UPwJAOGYvr+SC
		A0A4Zi8v2poEQDhmLy8kMAVAOGYvr+t+BUA4Zi8vSBIGQDhmL6/4KgdAOGYv
		r9BsCEA4Zi9vGjoJQDhmL6+LdglAOGYvL5PXCUA4Zi+vIzoLQDhmL++0mQ1A
		OGYv7xbnD0Acs5fXlYwQQByzl1esphBAHLOXVzbPEEAcs5c3y3ARQByzl1cs
		aRJAHLOXd5RPE0Acs5dXyQMUQByzlzewyxRAHLOX98TgFUAcs5fXggQXQByz
		l9dAohdAHLOXl/RYF0Acs5f3jVoWQByzl1cHShVAHLOXl17CFEAcs5d3D+8U
		QByzlzeafhVAHLOX16LtFUAcs5d3PuoVQA==
		</data>
		<dict>
			<key>$class</key>
			<dict>
				<key>CF$UID</key>
				<integer>7</integer>
			</dict>
			<key>NS.string</key>
			<string>profile.xvg</string>
		</dict>
		<dict>
			<key>$class</key>
			<dict>
				<key>CF$UID</key>
				<integer>7</integer>
			</dict>
			<key>NS.string</key>
			<string>150</string>
		</dict>
		<dict>
			<key>$class</key>
			<dict>
				<key>CF$UID</key>
				<integer>7</integer>
			</dict>
			<key>NS.string</key>
			<string></string>
		</dict>
		<dict>
			<key>$class</key>
			<dict>
				<key>CF$UID</key>
				<integer>17</integer>
			</dict>
			<key>NSAllowsLogicalLayoutDirection</key>
			<false/>
			<key>NSColor</key>
			<dict>
				<key>CF$UID</key>
				<integer>87</integer>
			</dict>
			<key>NSDragTypes</key>
			<dict>
				<key>CF$UID</key>
				<integer>86</integer>
			</dict>
			<key>NSEnabled</key>
			<true/>
			<key>NSFrameSize</key>
			<dict>
				<key>CF$UID</key>
				<integer>14</integer>
			</dict>
			<key>NSIsBordered</key>
			<true/>
			<key>NSNextResponder</key>
			<dict>
				<key>CF$UID</key>
				<integer>0</integer>
			</dict>
			<key>NSvFlags</key>
			<integer>256</integer>
		</dict>
		<dict>
			<key>$class</key>
			<dict>
				<key>CF$UID</key>
				<integer>13</integer>
			</dict>
			<key>NS.objects</key>
			<array>
				<dict>
					<key>CF$UID</key>
					<integer>12</integer>
				</dict>
			</array>
		</dict>
		<dict>
			<key>$class</key>
			<dict>
				<key>CF$UID</key>
				<integer>16</integer>
			</dict>
			<key>NSColorSpace</key>
			<integer>1</integer>
			<key>NSRGB</key>
			<data>
			MCAwLjUwMTk2MDgxIDAuNTAxOTYwODEA
			</data>
		</dict>
		<dict>
			<key>$class</key>
			<dict>
				<key>CF$UID</key>
				<integer>17</integer>
			</dict>
			<key>NSAllowsLogicalLayoutDirection</key>
			<false/>
			<key>NSColor</key>
			<dict>
				<key>CF$UID</key>
				<integer>20</integer>
			</dict>
			<key>NSDragTypes</key>
			<dict>
				<key>CF$UID</key>
				<integer>89</integer>
			</dict>
			<key>NSEnabled</key>
			<true/>
			<key>NSFrameSize</key>
			<dict>
				<key>CF$UID</key>
				<integer>14</integer>
			</dict>
			<key>NSIsBordered</key>
			<true/>
			<key>NSNextResponder</key>
			<dict>
				<key>CF$UID</key>
				<integer>0</integer>
			</dict>
			<key>NSvFlags</key>
			<integer>256</integer>
		</dict>
		<dict>
			<key>$class</key>
			<dict>
				<key>CF$UID</key>
				<integer>13</integer>
			</dict>
			<key>NS.objects</key>
			<array>
				<dict>
					<key>CF$UID</key>
					<integer>12</integer>
				</dict>
			</array>
		</dict>
		<dict>
			<key>$class</key>
			<dict>
				<key>CF$UID</key>
				<integer>17</integer>
			</dict>
			<key>NSAllowsLogicalLayoutDirection</key>
			<false/>
			<key>NSColor</key>
			<dict>
				<key>CF$UID</key>
				<integer>15</integer>
			</dict>
			<key>NSDragTypes</key>
			<dict>
				<key>CF$UID</key>
				<integer>91</integer>
			</dict>
			<key>NSEnabled</key>
			<true/>
			<key>NSFrameSize</key>
			<dict>
				<key>CF$UID</key>
				<integer>14</integer>
			</dict>
			<key>NSIsBordered</key>
			<true/>
			<key>NSNextResponder</key>
			<dict>
				<key>CF$UID</key>
				<integer>0</integer>
			</dict>
			<key>NSvFlags</key>
			<integer>256</integer>
		</dict>
		<dict>
			<key>$class</key>
			<dict>
				<key>CF$UID</key>
				<integer>13</integer>
			</dict>
			<key>NS.objects</key>
			<array>
				<dict>
					<key>CF$UID</key>
					<integer>12</integer>
				</dict>
			</array>
		</dict>
		<dict>
			<key>$class</key>
			<dict>
				<key>CF$UID</key>
				<integer>17</integer>
			</dict>
			<key>NSAllowsLogicalLayoutDirection</key>
			<false/>
			<key>NSColor</key>
			<dict>
				<key>CF$UID</key>
				<integer>15</integer>
			</dict>
			<key>NSDragTypes</key>
			<dict>
				<key>CF$UID</key>
				<integer>93</integer>
			</dict>
			<key>NSEnabled</key>
			<true/>
			<key>NSFrameSize</key>
			<dict>
				<key>CF$UID</key>
				<integer>14</integer>
			</dict>
			<key>NSIsBordered</key>
			<true/>
			<key>NSNextResponder</key>
			<dict>
				<key>CF$UID</key>
				<integer>0</integer>
			</dict>
			<key>NSvFlags</key>
			<integer>256</integer>
		</dict>
		<dict>
			<key>$class</key>
			<dict>
				<key>CF$UID</key>
				<integer>13</integer>
			</dict>
			<key>NS.objects</key>
			<array>
				<dict>
					<key>CF$UID</key>
					<integer>12</integer>
				</dict>
			</array>
		</dict>
		<dict>
			<key>$class</key>
			<dict>
				<key>CF$UID</key>
				<integer>17</integer>
			</dict>
			<key>NSAllowsLogicalLayoutDirection</key>
			<false/>
			<key>NSColor</key>
			<dict>
				<key>CF$UID</key>
				<integer>15</integer>
			</dict>
			<key>NSDragTypes</key>
			<dict>
				<key>CF$UID</key>
				<integer>95</integer>
			</dict>
			<key>NSEnabled</key>
			<true/>
			<key>NSFrameSize</key>
			<dict>
				<key>CF$UID</key>
				<integer>14</integer>
			</dict>
			<key>NSIsBordered</key>
			<true/>
			<key>NSNextResponder</key>
			<dict>
				<key>CF$UID</key>
				<integer>0</integer>
			</dict>
			<key>NSvFlags</key>
			<integer>256</integer>
		</dict>
		<dict>
			<key>$class</key>
			<dict>
				<key>CF$UID</key>
				<integer>13</integer>
			</dict>
			<key>NS.objects</key>
			<array>
				<dict>
					<key>CF$UID</key>
					<integer>12</integer>
				</dict>
			</array>
		</dict>
		<dict>
			<key>$class</key>
			<dict>
				<key>CF$UID</key>
				<integer>27</integer>
			</dict>
			<key>X</key>
			<dict>
				<key>CF$UID</key>
				<integer>97</integer>
			</dict>
			<key>Y</key>
			<dict>
				<key>CF$UID</key>
				<integer>98</integer>
			</dict>
			<key>barcolor</key>
			<dict>
				<key>CF$UID</key>
				<integer>107</integer>
			</dict>
			<key>barxleft</key>
			<false/>
			<key>barxright</key>
			<false/>
			<key>barybottom</key>
			<false/>
			<key>barytop</key>
			<false/>
			<key>belongx</key>
			<integer>1</integer>
			<key>belongy</key>
			<integer>1</integer>
			<key>byteorder</key>
			<integer>0</integer>
			<key>color</key>
			<dict>
				<key>CF$UID</key>
				<integer>102</integer>
			</dict>
			<key>comment</key>
			<dict>
				<key>CF$UID</key>
				<integer>100</integer>
			</dict>
			<key>dash</key>
			<integer>4</integer>
			<key>dashwidth</key>
			<real>0.0</real>
			<key>dynsize</key>
			<dict>
				<key>CF$UID</key>
				<integer>101</integer>
			</dict>
			<key>errorbarx</key>
			<integer>0</integer>
			<key>errorbary</key>
			<integer>0</integer>
			<key>errorcolor</key>
			<dict>
				<key>CF$UID</key>
				<integer>111</integer>
			</dict>
			<key>errorvalx</key>
			<real>0.0</real>
			<key>errorvaly</key>
			<real>0.0</real>
			<key>errorwidth</key>
			<real>1</real>
			<key>fillcolor</key>
			<dict>
				<key>CF$UID</key>
				<integer>105</integer>
			</dict>
			<key>freex</key>
			<false/>
			<key>freey</key>
			<false/>
			<key>fxmax</key>
			<real>1</real>
			<key>fxmin</key>
			<real>0.0</real>
			<key>fymax</key>
			<real>1</real>
			<key>fymin</key>
			<real>0.0</real>
			<key>havexminmax</key>
			<true/>
			<key>haveyminmax</key>
			<true/>
			<key>linewidth</key>
			<real>1.3539399999999999</real>
			<key>plotarea</key>
			<false/>
			<key>plotdots</key>
			<false/>
			<key>plotfhist</key>
			<false/>
			<key>plothist</key>
			<false/>
			<key>plotlegend</key>
			<true/>
			<key>plotlines</key>
			<true/>
			<key>plotsymbols</key>
			<false/>
			<key>plotxbars</key>
			<false/>
			<key>plotxsticks</key>
			<false/>
			<key>plotybars</key>
			<false/>
			<key>plotysticks</key>
			<false/>
			<key>show</key>
			<false/>
			<key>source</key>
			<dict>
				<key>CF$UID</key>
				<integer>99</integer>
			</dict>
			<key>stickabs</key>
			<false/>
			<key>stickcolor</key>
			<dict>
				<key>CF$UID</key>
				<integer>109</integer>
			</dict>
			<key>sticksize</key>
			<real>20</real>
			<key>symbol</key>
			<integer>4</integer>
			<key>symbolsize</key>
			<real>10</real>
			<key>symfill</key>
			<false/>
			<key>verno</key>
			<integer>31</integer>
		</dict>
		<data>
		yMOMOoQ7yb9xWktcInLEvzXiE/yAUb+/dpjEk7y+tb8HUJ1Y8Veov428xSam
		yYS/k1pBNj3mmz8XRwY1U4ywP4k3fBwXH7o/G4V/bO3YwT9y7sBKT6LGP8lX
		Aimxa8s/+6oB74ka0D+mXyLeOn/SP1IUQ83r49Q//chjvJxI1z+pfYSrTa3Z
		P1QypZr+Edw//+bFia923j/VTXM8sG3gP2GNs+kIoOE/tudDYWHS4j8MQtTY
		uQTkP2KcZFASN+U/uPb0x2pp5j8NUYU/w5vnP2OrFbcbzug/7upVZHQA6j9E
		RebbzDLrP5qfdlMlZew/7/kGy32X7T9FVJdC1snuP5uuJ7ou/O8/SNxj6UOX
		8D84Z0RpbzDxPzNslPWbyfE/LnHkgchi8j8pdjQO9fvyPxkBFY4glfM/FAZl
		Gk0u9D8PC7Wmecf0P/+VlSalYPU/+prlstH59T/1nzU//pL2P/CkhcsqLPc/
		4C9mS1bF9z/bNLbXgl74P9Y5BmSv9/g/xsTm49qQ+T/ByTZwByr6P7zOhvwz
		w/o/t9PWiGBc+z+mXrcIjPX7P6JjB5W4jvw/nWhXIeUn/T+M8zehEMH9P4f4
		hy09Wv4/gv3XuWnz/j9+AihGloz/P7dGBOPgEgBANEksKXdfAECyS1RvDawA
		QCqRRC+j+ABAp5NsdTlFAUAllpS7z5EBQKKYvAFm3gFAGt6swfsqAkCY4NQH
		kncCQBXj/E0oxAJAjSjtDb4QA0AKKxVUVF0DQIgtPZrqqQNABjBl4ID2A0B9
		dVWgFkMEQPt3feasjwRAeHqlLEPcBEDwv5Xs2CgFQG7CvTJvdQVA68TleAXC
		BUBpxw2/mw4GQOEM/n4xWwZAXg8mxcenBkDcEU4LXvQGQFRXPsvzQAdA0Vlm
		EYqNB0BPXI5XINoHQMxetp22JghARKSmXUxzCEDCps6j4r8IQD+p9ul4DAlA
		t+7mqQ5ZCUA18Q7wpKUJQLLzNjY78glAMPZefNE+CkCnO088Z4sKQCU+d4L9
		1wpAo0CfyJMkC0Aaho+IKXELQJiIt86/vQtAFYvfFFYKDECTjQdb7FYMQAvT
		9xqCowxAiNUfYRjwDEAG2EenrjwNQH4dOGdEiQ1A+x9grdrVDUB5IojzcCIO
		QPYksDkHbw5Abmqg+Zy7DkDsbMg/MwgPQGlv8IXJVA9A4bTgRV+hD0BftwiM
		9e0PQO5cGOlFHRBALV4sDJFDEEDpgCTs22kQQCiCOA8nkBBAZoNMMnK2EEAi
		pkQSvdwQQGGnWDUIAxFAoKhsWFMpEUDfqYB7nk8RQJrMeFvpdRFA2c2MfjSc
		EUAYz6Chf8IRQNTxmIHK6BFAE/OspBUPEkBR9MDHYDUSQJD11OqrWxJATBjN
		yvaBEkCLGeHtQagSQMoa9RCNzhJAhj3t8Nf0EkDEPgEUIxsTQANAFTduQRNA
		v2INF7lnE0D+YyE6BI4TQD1lNV1PtBNAe2ZJgJraE0A3iUFg5QAUQHaKVYMw
		JxRAtYtppntNFEBxrmGGxnMUQLCvdakRmhRA7rCJzFzAFEAtsp3vp+YUQOnU
		lc/yDBVAKNap8j0zFUBn170ViVkVQCL6tfXTfxVAYfvJGB+mFUCg/N07aswV
		QN/98V618hVAmyDqPgAZFkDZIf5hSz8WQBgjEoWWZRZA1EUKZeGLFkATRx6I
		LLIWQFJIMqt32BZAkElGzsL+FkBMbD6uDSUXQIttUtFYSxdAym5m9KNxF0CG
		kV7U7pcXQMWScvc5vhdAA5SGGoXkF0BClZo90AoYQP63kh0bMRhAPbmmQGZX
		GEB8urpjsX0YQDfdskP8oxhAdt7GZkfKGEC139qJkvAYQPTg7qzdFhlAsAPn
		jCg9GUDuBPuvc2MZQC0GD9O+iRlA6SgHswmwGUAoKhvWVNYZQGcrL/mf/BlA
		pSxDHOsiGkBhTzv8NUkaQKBQTx+BbxpA31FjQsyVGkCbdFsiF7waQNp1b0Vi
		4hpAGHeDaK0IG0BXeJeL+C4bQBObj2tDVRtAUpyjjo57G0CRnbex2aEbQE3A
		r5EkyBtAi8HDtG/uG0DKwtfXuhQcQAnE6/oFOxxAxebj2lBhHEAE6Pf9m4cc
		QELpCyHnrRxA/gsEATLUHEA9DRgkffocQA==
		</data>
		<data>
		OpnFC70PO0A6mcWr3FM6QDqZxQuZbzlAOpnFS72jOEA6mcWLNhs4QDqZxWs9
		2DdAOpnFqzvEN0A6mcXrsME3QDqZxcuZsDdAOpnFK+x2N0A6mcVL2RQ3QDqZ
		xSsJqzZAOpnFqwhfNkA6mcXrbjg2QDqZxWsqIjZAOpnFCxIONkA6mcUrMQk2
		QDqZxWswIzZAOpnFq7BKNkA6mcXrNFM2QDqZxUtaIjZAOpnF67zLNUA6mcUL
		4Hc1QDqZxQuFNjVAOpnFS3D0NEA6mcWrdJs0QDqZxYuILzRAOpnFaxrHM0A6
		mcVLaG8zQDqZxStNITNAOpnFaxTPMkA6mcWrEXYyQDqZxWv3IDJAOpnFC6jb
		MUA6mcXLEqUxQDqZxStabDFAOpnF6zIfMUA6mcXrpr4wQDqZxasXYjBAOpnF
		qwIfMEBzMotXHd4vQHMyi5eObC9AczKL19zILkBzMovXcw0uQHMyi1fcZS1A
		czKL14/TLEBzMosXnzMsQHMyi1exeCtAczKLN4fCKkBzMos3OTEqQHMyi9dj
		tilAczKL1ywoKUBzMovX5XooQHMyi9ee0CdAczKL90xKJ0BzMouXrdomQHMy
		i9dRVSZAczKLl1akJUBzMos3VuIkQHMyi9frPSRAczKLV8vLI0BzMouX8Xcj
		QHMyi1eIHSNAczKLdy+nIkBzMotXaRkiQHMyi9ewgyFAczKLl4TsIEBzMou3
		2k4gQOZkFm+IVR9A5mQWr1YlHkDmZBavFj4dQOZkFi+QoxxA5mQWLygZHEDm
		ZBbvGlcbQOZkFq86ThpA5mQWbzwnGUDmZBYvbQIYQOZkFu8j0xZA5mQW79eK
		FUDmZBYvaFIUQOZkFq/CchNA5mQWL7L6EkDmZBYvrJUSQOZkFm8U1xFA5mQW
		r76tEEDMySxeK/YOQMzJLF4hXw1AzMksXmWwDEDMySxebi4MQMzJLF57FwtA
		zMksXm1tCUDMySxePuQHQMzJLN6nDQdAzMks3gWuBkDMySxedvsFQMzJLF4L
		hARAzMksXuu0AkDMySxe+WMBQMzJLF6R5QBAzMks3svCAEDMySxe518AQJiT
		WbwMdv8/mJNZvCim/j+Yk1m8Ur3+P5iTWbyfvf4/mJNZvOpK/T+Yk1m87Fv6
		P5iTWbxBbPc/mJNZvNbf9T+Yk1m87Ib1P5iTWbx6B/U/mJNZvAGR8z+Yk1m8
		8K7xP5iTWbyATfA/MCezeFnb7j8wJ7N4CbXsPzAns3jr++k/MCezeN+N6D8w
		J7N4W7vpPzAns3g7y+s/MCezeDNc6z8wJ7N4fz7nPzAns3hx5uE/YE5m8VpC
		3T9gTmbx6iXcP2BOZvE6ONw/YE5m8ZaV2T9gTmbxhi3VP2BOZvFSJdM/YE5m
		8e6/1T9gTmbx5oTaP2BOZvHahdw/YE5m8b6S2T9gTmbxdg7VP2BOZvHOx9Q/
		YE5m8eZ02j8wJ7N4z5ngPzAns3g/auE/YE5m8U5D3z9gTmbxOuXcPzAns3jT
		ieA/MCezeDH65D8wJ7N44avoPzAns3j5Xuo/MCezeOcf7D+Yk1m8mTrwP5iT
		WbyNe/M/mJNZvDtI9j+Yk1m82oH3P5iTWbxvsPc/mJNZvERF+D+Yk1m8I9z5
		P5iTWbwznvs/mJNZvA90/D+Yk1k8XXH8P5iTWbw0rPw/mJNZvLTO/T+Yk1k8
		E1j/P8zJLF7IPwBAzMks3vayAEDMySxeMHEBQMzJLB6umwJAzMksHr7BA0DM
		ySyefV0EQMzJLN7DcQRAzMksnjqCBEDMySzetvsEQMzJLF5BzgVAzMksHsSm
		BkDMySwePm0HQMzJLB48aAhAzMks3nXdCUDMySxes54LQMzJLF6sDA1AzMks
		3vmlDUDMySwel58NQMzJLN7+2Q1AzMks3gcVD0DmZBYPv5EQQOZkFs8aiBFA
		5mQWr9AWEkDmZBbPBm4SQOZkFu/5AhNA5mQWjxb2E0DmZBZvtewUQOZkFi81
		lxVA5mQWT+UpFkDmZBYvUhYXQOZkFq8QXRhA5mQWL+ZmGUDmZBYvu5sZQOZk
		Fq+W9BhA5mQWzwrsF0DmZBYvrhQXQOZkFs8o2BZA5mQWr/VSF0DmZBbvzRkY
		QOZkFi+AQBhA5mQW73MHF0DmZBYv0qoUQA==
		</data>
		<dict>
			<key>$class</key>
			<dict>
				<key>CF$UID</key>
				<integer>7</integer>
			</dict>
			<key>NS.string</key>
			<string>profile.xvg</string>
		</dict>
		<dict>
			<key>$class</key>
			<dict>
				<key>CF$UID</key>
				<integer>7</integer>
			</dict>
			<key>NS.string</key>
			<string>200</string>
		</dict>
		<dict>
			<key>$class</key>
			<dict>
				<key>CF$UID</key>
				<integer>7</integer>
			</dict>
			<key>NS.string</key>
			<string></string>
		</dict>
		<dict>
			<key>$class</key>
			<dict>
				<key>CF$UID</key>
				<integer>17</integer>
			</dict>
			<key>NSAllowsLogicalLayoutDirection</key>
			<false/>
			<key>NSColor</key>
			<dict>
				<key>CF$UID</key>
				<integer>104</integer>
			</dict>
			<key>NSDragTypes</key>
			<dict>
				<key>CF$UID</key>
				<integer>103</integer>
			</dict>
			<key>NSEnabled</key>
			<true/>
			<key>NSFrameSize</key>
			<dict>
				<key>CF$UID</key>
				<integer>14</integer>
			</dict>
			<key>NSIsBordered</key>
			<true/>
			<key>NSNextResponder</key>
			<dict>
				<key>CF$UID</key>
				<integer>0</integer>
			</dict>
			<key>NSvFlags</key>
			<integer>256</integer>
		</dict>
		<dict>
			<key>$class</key>
			<dict>
				<key>CF$UID</key>
				<integer>13</integer>
			</dict>
			<key>NS.objects</key>
			<array>
				<dict>
					<key>CF$UID</key>
					<integer>12</integer>
				</dict>
			</array>
		</dict>
		<dict>
			<key>$class</key>
			<dict>
				<key>CF$UID</key>
				<integer>16</integer>
			</dict>
			<key>NSColorSpace</key>
			<integer>1</integer>
			<key>NSRGB</key>
			<data>
			MC41MDE5NjA4MSAwIDAuNTAxOTYwODEA
			</data>
		</dict>
		<dict>
			<key>$class</key>
			<dict>
				<key>CF$UID</key>
				<integer>17</integer>
			</dict>
			<key>NSAllowsLogicalLayoutDirection</key>
			<false/>
			<key>NSColor</key>
			<dict>
				<key>CF$UID</key>
				<integer>20</integer>
			</dict>
			<key>NSDragTypes</key>
			<dict>
				<key>CF$UID</key>
				<integer>106</integer>
			</dict>
			<key>NSEnabled</key>
			<true/>
			<key>NSFrameSize</key>
			<dict>
				<key>CF$UID</key>
				<integer>14</integer>
			</dict>
			<key>NSIsBordered</key>
			<true/>
			<key>NSNextResponder</key>
			<dict>
				<key>CF$UID</key>
				<integer>0</integer>
			</dict>
			<key>NSvFlags</key>
			<integer>256</integer>
		</dict>
		<dict>
			<key>$class</key>
			<dict>
				<key>CF$UID</key>
				<integer>13</integer>
			</dict>
			<key>NS.objects</key>
			<array>
				<dict>
					<key>CF$UID</key>
					<integer>12</integer>
				</dict>
			</array>
		</dict>
		<dict>
			<key>$class</key>
			<dict>
				<key>CF$UID</key>
				<integer>17</integer>
			</dict>
			<key>NSAllowsLogicalLayoutDirection</key>
			<false/>
			<key>NSColor</key>
			<dict>
				<key>CF$UID</key>
				<integer>15</integer>
			</dict>
			<key>NSDragTypes</key>
			<dict>
				<key>CF$UID</key>
				<integer>108</integer>
			</dict>
			<key>NSEnabled</key>
			<true/>
			<key>NSFrameSize</key>
			<dict>
				<key>CF$UID</key>
				<integer>14</integer>
			</dict>
			<key>NSIsBordered</key>
			<true/>
			<key>NSNextResponder</key>
			<dict>
				<key>CF$UID</key>
				<integer>0</integer>
			</dict>
			<key>NSvFlags</key>
			<integer>256</integer>
		</dict>
		<dict>
			<key>$class</key>
			<dict>
				<key>CF$UID</key>
				<integer>13</integer>
			</dict>
			<key>NS.objects</key>
			<array>
				<dict>
					<key>CF$UID</key>
					<integer>12</integer>
				</dict>
			</array>
		</dict>
		<dict>
			<key>$class</key>
			<dict>
				<key>CF$UID</key>
				<integer>17</integer>
			</dict>
			<key>NSAllowsLogicalLayoutDirection</key>
			<false/>
			<key>NSColor</key>
			<dict>
				<key>CF$UID</key>
				<integer>15</integer>
			</dict>
			<key>NSDragTypes</key>
			<dict>
				<key>CF$UID</key>
				<integer>110</integer>
			</dict>
			<key>NSEnabled</key>
			<true/>
			<key>NSFrameSize</key>
			<dict>
				<key>CF$UID</key>
				<integer>14</integer>
			</dict>
			<key>NSIsBordered</key>
			<true/>
			<key>NSNextResponder</key>
			<dict>
				<key>CF$UID</key>
				<integer>0</integer>
			</dict>
			<key>NSvFlags</key>
			<integer>256</integer>
		</dict>
		<dict>
			<key>$class</key>
			<dict>
				<key>CF$UID</key>
				<integer>13</integer>
			</dict>
			<key>NS.objects</key>
			<array>
				<dict>
					<key>CF$UID</key>
					<integer>12</integer>
				</dict>
			</array>
		</dict>
		<dict>
			<key>$class</key>
			<dict>
				<key>CF$UID</key>
				<integer>17</integer>
			</dict>
			<key>NSAllowsLogicalLayoutDirection</key>
			<false/>
			<key>NSColor</key>
			<dict>
				<key>CF$UID</key>
				<integer>15</integer>
			</dict>
			<key>NSDragTypes</key>
			<dict>
				<key>CF$UID</key>
				<integer>112</integer>
			</dict>
			<key>NSEnabled</key>
			<true/>
			<key>NSFrameSize</key>
			<dict>
				<key>CF$UID</key>
				<integer>14</integer>
			</dict>
			<key>NSIsBordered</key>
			<true/>
			<key>NSNextResponder</key>
			<dict>
				<key>CF$UID</key>
				<integer>0</integer>
			</dict>
			<key>NSvFlags</key>
			<integer>256</integer>
		</dict>
		<dict>
			<key>$class</key>
			<dict>
				<key>CF$UID</key>
				<integer>13</integer>
			</dict>
			<key>NS.objects</key>
			<array>
				<dict>
					<key>CF$UID</key>
					<integer>12</integer>
				</dict>
			</array>
		</dict>
		<dict>
			<key>$class</key>
			<dict>
				<key>CF$UID</key>
				<integer>27</integer>
			</dict>
			<key>X</key>
			<dict>
				<key>CF$UID</key>
				<integer>114</integer>
			</dict>
			<key>Y</key>
			<dict>
				<key>CF$UID</key>
				<integer>115</integer>
			</dict>
			<key>barcolor</key>
			<dict>
				<key>CF$UID</key>
				<integer>124</integer>
			</dict>
			<key>barxleft</key>
			<false/>
			<key>barxright</key>
			<false/>
			<key>barybottom</key>
			<false/>
			<key>barytop</key>
			<false/>
			<key>belongx</key>
			<integer>1</integer>
			<key>belongy</key>
			<integer>1</integer>
			<key>byteorder</key>
			<integer>0</integer>
			<key>color</key>
			<dict>
				<key>CF$UID</key>
				<integer>119</integer>
			</dict>
			<key>comment</key>
			<dict>
				<key>CF$UID</key>
				<integer>117</integer>
			</dict>
			<key>dash</key>
			<integer>5</integer>
			<key>dashwidth</key>
			<real>0.0</real>
			<key>dynsize</key>
			<dict>
				<key>CF$UID</key>
				<integer>118</integer>
			</dict>
			<key>errorbarx</key>
			<integer>0</integer>
			<key>errorbary</key>
			<integer>0</integer>
			<key>errorcolor</key>
			<dict>
				<key>CF$UID</key>
				<integer>128</integer>
			</dict>
			<key>errorvalx</key>
			<real>0.0</real>
			<key>errorvaly</key>
			<real>0.0</real>
			<key>errorwidth</key>
			<real>1</real>
			<key>fillcolor</key>
			<dict>
				<key>CF$UID</key>
				<integer>122</integer>
			</dict>
			<key>freex</key>
			<false/>
			<key>freey</key>
			<false/>
			<key>fxmax</key>
			<real>1</real>
			<key>fxmin</key>
			<real>0.0</real>
			<key>fymax</key>
			<real>1</real>
			<key>fymin</key>
			<real>0.0</real>
			<key>havexminmax</key>
			<true/>
			<key>haveyminmax</key>
			<true/>
			<key>linewidth</key>
			<real>1.3539399999999999</real>
			<key>plotarea</key>
			<false/>
			<key>plotdots</key>
			<false/>
			<key>plotfhist</key>
			<false/>
			<key>plothist</key>
			<false/>
			<key>plotlegend</key>
			<true/>
			<key>plotlines</key>
			<true/>
			<key>plotsymbols</key>
			<false/>
			<key>plotxbars</key>
			<false/>
			<key>plotxsticks</key>
			<false/>
			<key>plotybars</key>
			<false/>
			<key>plotysticks</key>
			<false/>
			<key>show</key>
			<false/>
			<key>source</key>
			<dict>
				<key>CF$UID</key>
				<integer>116</integer>
			</dict>
			<key>stickabs</key>
			<false/>
			<key>stickcolor</key>
			<dict>
				<key>CF$UID</key>
				<integer>126</integer>
			</dict>
			<key>sticksize</key>
			<real>20</real>
			<key>symbol</key>
			<integer>5</integer>
			<key>symbolsize</key>
			<real>10</real>
			<key>symfill</key>
			<false/>
			<key>verno</key>
			<integer>31</integer>
		</dict>
		<data>
		yMOMOoQ7yb9xWktcInLEvzXiE/yAUb+/dpjEk7y+tb8HUJ1Y8Veov428xSam
		yYS/k1pBNj3mmz8XRwY1U4ywP4k3fBwXH7o/G4V/bO3YwT9y7sBKT6LGP8lX
		Aimxa8s/+6oB74ka0D+mXyLeOn/SP1IUQ83r49Q//chjvJxI1z+pfYSrTa3Z
		P1QypZr+Edw//+bFia923j/VTXM8sG3gP2GNs+kIoOE/tudDYWHS4j8MQtTY
		uQTkP2KcZFASN+U/uPb0x2pp5j8NUYU/w5vnP2OrFbcbzug/7upVZHQA6j9E
		RebbzDLrP5qfdlMlZew/7/kGy32X7T9FVJdC1snuP5uuJ7ou/O8/SNxj6UOX
		8D84Z0RpbzDxPzNslPWbyfE/LnHkgchi8j8pdjQO9fvyPxkBFY4glfM/FAZl
		Gk0u9D8PC7Wmecf0P/+VlSalYPU/+prlstH59T/1nzU//pL2P/CkhcsqLPc/
		4C9mS1bF9z/bNLbXgl74P9Y5BmSv9/g/xsTm49qQ+T/ByTZwByr6P7zOhvwz
		w/o/t9PWiGBc+z+mXrcIjPX7P6JjB5W4jvw/nWhXIeUn/T+M8zehEMH9P4f4
		hy09Wv4/gv3XuWnz/j9+AihGloz/P7dGBOPgEgBANEksKXdfAECyS1RvDawA
		QCqRRC+j+ABAp5NsdTlFAUAllpS7z5EBQKKYvAFm3gFAGt6swfsqAkCY4NQH
		kncCQBXj/E0oxAJAjSjtDb4QA0AKKxVUVF0DQIgtPZrqqQNABjBl4ID2A0B9
		dVWgFkMEQPt3feasjwRAeHqlLEPcBEDwv5Xs2CgFQG7CvTJvdQVA68TleAXC
		BUBpxw2/mw4GQOEM/n4xWwZAXg8mxcenBkDcEU4LXvQGQFRXPsvzQAdA0Vlm
		EYqNB0BPXI5XINoHQMxetp22JghARKSmXUxzCEDCps6j4r8IQD+p9ul4DAlA
		t+7mqQ5ZCUA18Q7wpKUJQLLzNjY78glAMPZefNE+CkCnO088Z4sKQCU+d4L9
		1wpAo0CfyJMkC0Aaho+IKXELQJiIt86/vQtAFYvfFFYKDECTjQdb7FYMQAvT
		9xqCowxAiNUfYRjwDEAG2EenrjwNQH4dOGdEiQ1A+x9grdrVDUB5IojzcCIO
		QPYksDkHbw5Abmqg+Zy7DkDsbMg/MwgPQGlv8IXJVA9A4bTgRV+hD0BftwiM
		9e0PQO5cGOlFHRBALV4sDJFDEEDpgCTs22kQQCiCOA8nkBBAZoNMMnK2EEAi
		pkQSvdwQQGGnWDUIAxFAoKhsWFMpEUDfqYB7nk8RQJrMeFvpdRFA2c2MfjSc
		EUAYz6Chf8IRQNTxmIHK6BFAE/OspBUPEkBR9MDHYDUSQJD11OqrWxJATBjN
		yvaBEkCLGeHtQagSQMoa9RCNzhJAhj3t8Nf0EkDEPgEUIxsTQANAFTduQRNA
		v2INF7lnE0D+YyE6BI4TQD1lNV1PtBNAe2ZJgJraE0A3iUFg5QAUQHaKVYMw
		JxRAtYtppntNFEBxrmGGxnMUQLCvdakRmhRA7rCJzFzAFEAtsp3vp+YUQOnU
		lc/yDBVAKNap8j0zFUBn170ViVkVQCL6tfXTfxVAYfvJGB+mFUCg/N07aswV
		QN/98V618hVAmyDqPgAZFkDZIf5hSz8WQBgjEoWWZRZA1EUKZeGLFkATRx6I
		LLIWQFJIMqt32BZAkElGzsL+FkBMbD6uDSUXQIttUtFYSxdAym5m9KNxF0CG
		kV7U7pcXQMWScvc5vhdAA5SGGoXkF0BClZo90AoYQP63kh0bMRhAPbmmQGZX
		GEB8urpjsX0YQDfdskP8oxhAdt7GZkfKGEC139qJkvAYQPTg7qzdFhlAsAPn
		jCg9GUDuBPuvc2MZQC0GD9O+iRlA6SgHswmwGUAoKhvWVNYZQGcrL/mf/BlA
		pSxDHOsiGkBhTzv8NUkaQKBQTx+BbxpA31FjQsyVGkCbdFsiF7waQNp1b0Vi
		4hpAGHeDaK0IG0BXeJeL+C4bQBObj2tDVRtAUpyjjo57G0CRnbex2aEbQE3A
		r5EkyBtAi8HDtG/uG0DKwtfXuhQcQAnE6/oFOxxAxebj2lBhHEAE6Pf9m4cc
		QELpCyHnrRxA/gsEATLUHEA9DRgkffocQA==
		</data>
		<data>
		VhAwtGVsPEBWEDC0nYI7QFYQMHSXcDpAVhAw9A6JOUBWEDB0BPo4QFYQMLSp
		ujhAVhAw9PioOEBWEDD0JaU4QFYQMNTakjhAVhAw9MhZOEBWEDA0yPc3QFYQ
		MDTvijdAVhAwdG85N0BWEDCUVw43QFYQMJQK+DZAVhAwVOHoNkBWEDAUi+o2
		QFYQMPT0BzdAVhAwdOwtN0BWEDDUiTI3QFYQMDRH/zZAVhAwVNaoNkBWEDDU
		e1U2QFYQMBTyETZAVhAwtLHJNUBWEDA0Mmg1QFYQMDTY9TRAVhAw9LSNNEBW
		EDBUlj00QFYQMBSu+TNAVhAwtCyvM0BWEDAU/1ozQFYQMHQ8CjNAVhAwlJrH
		MkBWEDA06owyQFYQMPQZSDJAVhAwNIruMUBWEDBU/IoxQFYQMLSNNTFAVhAw
		tMP6MEBWEDD0RcwwQFYQMLRFjzBAVhAw9LY5MECtIGDoLbUvQK0gYCgzBi9A
		rSBgCGtgLkCtIGCIq6YtQK0gYCgw2SxArSBgqCQfLECtIGBIoZQrQK0gYMh1
		IitArSBgqIeYKkCtIGDo7OcpQK0gYGi1MClArSBgyDeVKECtIGBo+g8oQK0g
		YMhzfydArSBgqBbTJkCtIGBoJiAmQK0gYKj3iCVArSBgqCMXJUCtIGCobbIk
		QK0gYGgkOiRArSBgaM+jI0CtIGDIYQAjQK0gYIhaZSJArSBgKCnUIUCtIGDo
		JDwhQK0gYMiilSBAWkHA0D7qH0BaQcBQJfUeQFpBwJCEVx5AWkHAUDnNHUBa
		QcDQ2/8cQFpBwBDh2BtAWkHAkIKIGkBaQcDQ2kAZQFpBwFBcBBhAWkHAUIXF
		FkBaQcBQHKAVQFpBwNDTzRRAWkHA0O9YFEBaQcBQSPQTQFpBwFA4PBNAWkHA
		EHogEkBaQcBQR/sQQFpBwNDzNBBAtIKAIXewD0C0goCh3BsPQLSCgKEcAw5A
		tIKAobB0DEC0goChEgkLQLSCgKHjFApAtIKAoTI3CUC0goChbdAHQLSCgKHw
		0QVAtIKAobbmA0C0goAhM8ACQLSCgKGVXQJAtIKAoZckAkC0goChuaABQLSC
		gKHA/QBAtIKAIYm1AEC0goChSuEAQLSCgCHHAQFAtIKAoWZ/AEBoBQFDY6T+
		P2gFAUMGK/w/aAUBQ2PZ+j9oBQFDub/6P2gFAUMVx/o/aAUBQwDz+T9oBQFD
		rEn4P2gFAUOPYPY/aAUBQ2Jn9D9oBQFD+iryP9AKAoYm6e8/0AoChjZc7T/Q
		CgKGDmvtP9AKAoZY6u0/0AoChmyo6z/QCgKGsiPmP9AKAoaCUeA/oBUEDHWf
		2j+gFQQMCTzaP6AVBAxxado/oBUEDK2H1z+gFQQM4RLTP6AVBAzNHNE/oBUE
		DAl70z+gFQQModXXP6AVBAx9/dk/oBUEDDUt2D+gFQQM9TvVP6AVBAyx/tU/
		oBUEDFG72z/QCgKGmvfgP9AKAoYIjuE/oBUEDLWZ3z+gFQQMQavdP9AKAoYO
		BuE/0AoChvQg5T/QCgKGMg3oP9AKAoYW2ug/0AoChljF6T/QCgKGCBXtP2gF
		AUPnBfE/aAUBQwrt8j9oBQFDNZHzP2gFAUNWxPM/aAUBQ8q99D9oBQFDu4/2
		P2gFAUP/E/g/aAUBQ2td+D9oBQFDTuL3P2gFAUPk8Pc/aAUBQ78e+T9oBQFD
		h6z6P2gFAUOiofs/aAUBQ58o/D9oBQFD/1v9P2gFAcNtv/8/tIKA4RE0AUC0
		goChqfwBQLSCgCGPHwJAtIKAod03AkC0goAhSukCQLSCgOHJOQRAtIKAoRqp
		BUC0goAhrtQGQLSCgGHt4AdAtIKAoX41CUC0goDhouEKQLSCgCF+YQxAtIKA
		IWwbDUC0goDhuh4NQLSCgCEYRg1AtIKAoStvDkBaQcCQzUYQQFpBwDBLWhFA
		WkHAECMTEkBaQcBQtJQSQFpBwFA2ShNAWkHA0EhSFEBaQcAws1kVQFpBwHDN
		GRZAWkHAcGvGFkBaQcAw5cUXQFpBwBBuDhlAWkHAsNALGkBaQcDwazkaQFpB
		wNAKrBlAWkHAsFDuGEBaQcCwmX0YQFpBwBAehxhAWkHAkHj0GEBaQcDQ5HMZ
		QFpBwHAygBlAWkHA0NywGEBaQcCwfikXQA==
		</data>
		<dict>
			<key>$class</key>
			<dict>
				<key>CF$UID</key>
				<integer>7</integer>
			</dict>
			<key>NS.string</key>
			<string>profile.xvg</string>
		</dict>
		<dict>
			<key>$class</key>
			<dict>
				<key>CF$UID</key>
				<integer>7</integer>
			</dict>
			<key>NS.string</key>
			<string>250</string>
		</dict>
		<dict>
			<key>$class</key>
			<dict>
				<key>CF$UID</key>
				<integer>7</integer>
			</dict>
			<key>NS.string</key>
			<string></string>
		</dict>
		<dict>
			<key>$class</key>
			<dict>
				<key>CF$UID</key>
				<integer>17</integer>
			</dict>
			<key>NSAllowsLogicalLayoutDirection</key>
			<false/>
			<key>NSColor</key>
			<dict>
				<key>CF$UID</key>
				<integer>121</integer>
			</dict>
			<key>NSDragTypes</key>
			<dict>
				<key>CF$UID</key>
				<integer>120</integer>
			</dict>
			<key>NSEnabled</key>
			<true/>
			<key>NSFrameSize</key>
			<dict>
				<key>CF$UID</key>
				<integer>14</integer>
			</dict>
			<key>NSIsBordered</key>
			<true/>
			<key>NSNextResponder</key>
			<dict>
				<key>CF$UID</key>
				<integer>0</integer>
			</dict>
			<key>NSvFlags</key>
			<integer>256</integer>
		</dict>
		<dict>
			<key>$class</key>
			<dict>
				<key>CF$UID</key>
				<integer>13</integer>
			</dict>
			<key>NS.objects</key>
			<array>
				<dict>
					<key>CF$UID</key>
					<integer>12</integer>
				</dict>
			</array>
		</dict>
		<dict>
			<key>$class</key>
			<dict>
				<key>CF$UID</key>
				<integer>16</integer>
			</dict>
			<key>NSColorSpace</key>
			<integer>1</integer>
			<key>NSRGB</key>
			<data>
			MC41MDE5NjA4MSAwLjUwMTk2MDgxIDAA
			</data>
		</dict>
		<dict>
			<key>$class</key>
			<dict>
				<key>CF$UID</key>
				<integer>17</integer>
			</dict>
			<key>NSAllowsLogicalLayoutDirection</key>
			<false/>
			<key>NSColor</key>
			<dict>
				<key>CF$UID</key>
				<integer>20</integer>
			</dict>
			<key>NSDragTypes</key>
			<dict>
				<key>CF$UID</key>
				<integer>123</integer>
			</dict>
			<key>NSEnabled</key>
			<true/>
			<key>NSFrameSize</key>
			<dict>
				<key>CF$UID</key>
				<integer>14</integer>
			</dict>
			<key>NSIsBordered</key>
			<true/>
			<key>NSNextResponder</key>
			<dict>
				<key>CF$UID</key>
				<integer>0</integer>
			</dict>
			<key>NSvFlags</key>
			<integer>256</integer>
		</dict>
		<dict>
			<key>$class</key>
			<dict>
				<key>CF$UID</key>
				<integer>13</integer>
			</dict>
			<key>NS.objects</key>
			<array>
				<dict>
					<key>CF$UID</key>
					<integer>12</integer>
				</dict>
			</array>
		</dict>
		<dict>
			<key>$class</key>
			<dict>
				<key>CF$UID</key>
				<integer>17</integer>
			</dict>
			<key>NSAllowsLogicalLayoutDirection</key>
			<false/>
			<key>NSColor</key>
			<dict>
				<key>CF$UID</key>
				<integer>15</integer>
			</dict>
			<key>NSDragTypes</key>
			<dict>
				<key>CF$UID</key>
				<integer>125</integer>
			</dict>
			<key>NSEnabled</key>
			<true/>
			<key>NSFrameSize</key>
			<dict>
				<key>CF$UID</key>
				<integer>14</integer>
			</dict>
			<key>NSIsBordered</key>
			<true/>
			<key>NSNextResponder</key>
			<dict>
				<key>CF$UID</key>
				<integer>0</integer>
			</dict>
			<key>NSvFlags</key>
			<integer>256</integer>
		</dict>
		<dict>
			<key>$class</key>
			<dict>
				<key>CF$UID</key>
				<integer>13</integer>
			</dict>
			<key>NS.objects</key>
			<array>
				<dict>
					<key>CF$UID</key>
					<integer>12</integer>
				</dict>
			</array>
		</dict>
		<dict>
			<key>$class</key>
			<dict>
				<key>CF$UID</key>
				<integer>17</integer>
			</dict>
			<key>NSAllowsLogicalLayoutDirection</key>
			<false/>
			<key>NSColor</key>
			<dict>
				<key>CF$UID</key>
				<integer>15</integer>
			</dict>
			<key>NSDragTypes</key>
			<dict>
				<key>CF$UID</key>
				<integer>127</integer>
			</dict>
			<key>NSEnabled</key>
			<true/>
			<key>NSFrameSize</key>
			<dict>
				<key>CF$UID</key>
				<integer>14</integer>
			</dict>
			<key>NSIsBordered</key>
			<true/>
			<key>NSNextResponder</key>
			<dict>
				<key>CF$UID</key>
				<integer>0</integer>
			</dict>
			<key>NSvFlags</key>
			<integer>256</integer>
		</dict>
		<dict>
			<key>$class</key>
			<dict>
				<key>CF$UID</key>
				<integer>13</integer>
			</dict>
			<key>NS.objects</key>
			<array>
				<dict>
					<key>CF$UID</key>
					<integer>12</integer>
				</dict>
			</array>
		</dict>
		<dict>
			<key>$class</key>
			<dict>
				<key>CF$UID</key>
				<integer>17</integer>
			</dict>
			<key>NSAllowsLogicalLayoutDirection</key>
			<false/>
			<key>NSColor</key>
			<dict>
				<key>CF$UID</key>
				<integer>15</integer>
			</dict>
			<key>NSDragTypes</key>
			<dict>
				<key>CF$UID</key>
				<integer>129</integer>
			</dict>
			<key>NSEnabled</key>
			<true/>
			<key>NSFrameSize</key>
			<dict>
				<key>CF$UID</key>
				<integer>14</integer>
			</dict>
			<key>NSIsBordered</key>
			<true/>
			<key>NSNextResponder</key>
			<dict>
				<key>CF$UID</key>
				<integer>0</integer>
			</dict>
			<key>NSvFlags</key>
			<integer>256</integer>
		</dict>
		<dict>
			<key>$class</key>
			<dict>
				<key>CF$UID</key>
				<integer>13</integer>
			</dict>
			<key>NS.objects</key>
			<array>
				<dict>
					<key>CF$UID</key>
					<integer>12</integer>
				</dict>
			</array>
		</dict>
		<dict>
			<key>$class</key>
			<dict>
				<key>CF$UID</key>
				<integer>27</integer>
			</dict>
			<key>X</key>
			<dict>
				<key>CF$UID</key>
				<integer>131</integer>
			</dict>
			<key>Y</key>
			<dict>
				<key>CF$UID</key>
				<integer>132</integer>
			</dict>
			<key>barcolor</key>
			<dict>
				<key>CF$UID</key>
				<integer>141</integer>
			</dict>
			<key>barxleft</key>
			<false/>
			<key>barxright</key>
			<false/>
			<key>barybottom</key>
			<false/>
			<key>barytop</key>
			<false/>
			<key>belongx</key>
			<integer>1</integer>
			<key>belongy</key>
			<integer>1</integer>
			<key>byteorder</key>
			<integer>0</integer>
			<key>color</key>
			<dict>
				<key>CF$UID</key>
				<integer>136</integer>
			</dict>
			<key>comment</key>
			<dict>
				<key>CF$UID</key>
				<integer>134</integer>
			</dict>
			<key>dash</key>
			<integer>6</integer>
			<key>dashwidth</key>
			<real>0.0</real>
			<key>dynsize</key>
			<dict>
				<key>CF$UID</key>
				<integer>135</integer>
			</dict>
			<key>errorbarx</key>
			<integer>0</integer>
			<key>errorbary</key>
			<integer>0</integer>
			<key>errorcolor</key>
			<dict>
				<key>CF$UID</key>
				<integer>145</integer>
			</dict>
			<key>errorvalx</key>
			<real>0.0</real>
			<key>errorvaly</key>
			<real>0.0</real>
			<key>errorwidth</key>
			<real>1</real>
			<key>fillcolor</key>
			<dict>
				<key>CF$UID</key>
				<integer>139</integer>
			</dict>
			<key>freex</key>
			<false/>
			<key>freey</key>
			<false/>
			<key>fxmax</key>
			<real>1</real>
			<key>fxmin</key>
			<real>0.0</real>
			<key>fymax</key>
			<real>1</real>
			<key>fymin</key>
			<real>0.0</real>
			<key>havexminmax</key>
			<true/>
			<key>haveyminmax</key>
			<true/>
			<key>linewidth</key>
			<real>1.3539399999999999</real>
			<key>plotarea</key>
			<false/>
			<key>plotdots</key>
			<false/>
			<key>plotfhist</key>
			<false/>
			<key>plothist</key>
			<false/>
			<key>plotlegend</key>
			<true/>
			<key>plotlines</key>
			<true/>
			<key>plotsymbols</key>
			<false/>
			<key>plotxbars</key>
			<false/>
			<key>plotxsticks</key>
			<false/>
			<key>plotybars</key>
			<false/>
			<key>plotysticks</key>
			<false/>
			<key>show</key>
			<false/>
			<key>source</key>
			<dict>
				<key>CF$UID</key>
				<integer>133</integer>
			</dict>
			<key>stickabs</key>
			<false/>
			<key>stickcolor</key>
			<dict>
				<key>CF$UID</key>
				<integer>143</integer>
			</dict>
			<key>sticksize</key>
			<real>20</real>
			<key>symbol</key>
			<integer>6</integer>
			<key>symbolsize</key>
			<real>10</real>
			<key>symfill</key>
			<false/>
			<key>verno</key>
			<integer>31</integer>
		</dict>
		<data>
		yMOMOoQ7yb9xWktcInLEvzXiE/yAUb+/dpjEk7y+tb8HUJ1Y8Veov428xSam
		yYS/k1pBNj3mmz8XRwY1U4ywP4k3fBwXH7o/G4V/bO3YwT9y7sBKT6LGP8lX
		Aimxa8s/+6oB74ka0D+mXyLeOn/SP1IUQ83r49Q//chjvJxI1z+pfYSrTa3Z
		P1QypZr+Edw//+bFia923j/VTXM8sG3gP2GNs+kIoOE/tudDYWHS4j8MQtTY
		uQTkP2KcZFASN+U/uPb0x2pp5j8NUYU/w5vnP2OrFbcbzug/7upVZHQA6j9E
		RebbzDLrP5qfdlMlZew/7/kGy32X7T9FVJdC1snuP5uuJ7ou/O8/SNxj6UOX
		8D84Z0RpbzDxPzNslPWbyfE/LnHkgchi8j8pdjQO9fvyPxkBFY4glfM/FAZl
		Gk0u9D8PC7Wmecf0P/+VlSalYPU/+prlstH59T/1nzU//pL2P/CkhcsqLPc/
		4C9mS1bF9z/bNLbXgl74P9Y5BmSv9/g/xsTm49qQ+T/ByTZwByr6P7zOhvwz
		w/o/t9PWiGBc+z+mXrcIjPX7P6JjB5W4jvw/nWhXIeUn/T+M8zehEMH9P4f4
		hy09Wv4/gv3XuWnz/j9+AihGloz/P7dGBOPgEgBANEksKXdfAECyS1RvDawA
		QCqRRC+j+ABAp5NsdTlFAUAllpS7z5EBQKKYvAFm3gFAGt6swfsqAkCY4NQH
		kncCQBXj/E0oxAJAjSjtDb4QA0AKKxVUVF0DQIgtPZrqqQNABjBl4ID2A0B9
		dVWgFkMEQPt3feasjwRAeHqlLEPcBEDwv5Xs2CgFQG7CvTJvdQVA68TleAXC
		BUBpxw2/mw4GQOEM/n4xWwZAXg8mxcenBkDcEU4LXvQGQFRXPsvzQAdA0Vlm
		EYqNB0BPXI5XINoHQMxetp22JghARKSmXUxzCEDCps6j4r8IQD+p9ul4DAlA
		t+7mqQ5ZCUA18Q7wpKUJQLLzNjY78glAMPZefNE+CkCnO088Z4sKQCU+d4L9
		1wpAo0CfyJMkC0Aaho+IKXELQJiIt86/vQtAFYvfFFYKDECTjQdb7FYMQAvT
		9xqCowxAiNUfYRjwDEAG2EenrjwNQH4dOGdEiQ1A+x9grdrVDUB5IojzcCIO
		QPYksDkHbw5Abmqg+Zy7DkDsbMg/MwgPQGlv8IXJVA9A4bTgRV+hD0BftwiM
		9e0PQO5cGOlFHRBALV4sDJFDEEDpgCTs22kQQCiCOA8nkBBAZoNMMnK2EEAi
		pkQSvdwQQGGnWDUIAxFAoKhsWFMpEUDfqYB7nk8RQJrMeFvpdRFA2c2MfjSc
		EUAYz6Chf8IRQNTxmIHK6BFAE/OspBUPEkBR9MDHYDUSQJD11OqrWxJATBjN
		yvaBEkCLGeHtQagSQMoa9RCNzhJAhj3t8Nf0EkDEPgEUIxsTQANAFTduQRNA
		v2INF7lnE0D+YyE6BI4TQD1lNV1PtBNAe2ZJgJraE0A3iUFg5QAUQHaKVYMw
		JxRAtYtppntNFEBxrmGGxnMUQLCvdakRmhRA7rCJzFzAFEAtsp3vp+YUQOnU
		lc/yDBVAKNap8j0zFUBn170ViVkVQCL6tfXTfxVAYfvJGB+mFUCg/N07aswV
		QN/98V618hVAmyDqPgAZFkDZIf5hSz8WQBgjEoWWZRZA1EUKZeGLFkATRx6I
		LLIWQFJIMqt32BZAkElGzsL+FkBMbD6uDSUXQIttUtFYSxdAym5m9KNxF0CG
		kV7U7pcXQMWScvc5vhdAA5SGGoXkF0BClZo90AoYQP63kh0bMRhAPbmmQGZX
		GEB8urpjsX0YQDfdskP8oxhAdt7GZkfKGEC139qJkvAYQPTg7qzdFhlAsAPn
		jCg9GUDuBPuvc2MZQC0GD9O+iRlA6SgHswmwGUAoKhvWVNYZQGcrL/mf/BlA
		pSxDHOsiGkBhTzv8NUkaQKBQTx+BbxpA31FjQsyVGkCbdFsiF7waQNp1b0Vi
		4hpAGHeDaK0IG0BXeJeL+C4bQBObj2tDVRtAUpyjjo57G0CRnbex2aEbQE3A
		r5EkyBtAi8HDtG/uG0DKwtfXuhQcQAnE6/oFOxxAxebj2lBhHEAE6Pf9m4cc
		QELpCyHnrRxA/gsEATLUHEA9DRgkffocQA==
		</data>
		<data>
		1hpJzALVPEDWGkksZfA7QNYaSWy66jpA1hpJbHMQOkDWGknMu4k5QNYaSQxL
		TDlA1hpJbM82OUDWGkmsGyo5QNYaSSwCDDlA1hpJLMfIOEDWGkkMj2E4QNYa
		Scz28jdA1hpJDFKfN0DWGklMaHA3QNYaSSx9VjdA1hpJjHdFN0DWGkmMokY3
		QNYaSWwjZDdA1hpJLECKN0DWGknMko03QNYaSQyPVTdA1hpJLN32NkDWGknM
		A5o2QNYaScxNTTZA1hpJjIP7NUDWGknsu481QNYaSSy4FDVA1hpJTMSoNEDW
		GkmsJ1o0QNYaSSxTGjRA1hpJLBrTM0DWGknsqH8zQNYaSYx+LTNA1hpJTJ7p
		MkDWGknMkrAyQNYaSSyGcDJA1hpJrAkbMkDWGklsx7UxQNYaSYxjVzFA1hpJ
		TDIQMUDWGkmss9cwQNYaScyFljBA1hpJTORBMECtNZKYA8svQK01kjhjHy9A
		rTWSuOh5LkCtNZJ49L8tQK01kjjO8ixArTWS+NU3LECtNZJYp6srQK01knha
		PStArTWSGFfCKkCtNZKYpCYqQK01kliGfClArTWSOMzdKECtNZLYxEooQK01
		kpi0ridArTWSGEz/JkCtNZLYvE0mQK01kljgtCVArTWSGA06JUCtNZLYDsUk
		QK01kjiKOCRArTWSOEuPI0CtNZIYI94iQK01kpgYOiJArTWSGEaiIUCtNZI4
		QQchQK01kjjrZSBAWmskMdGmH0BaayQxvdAeQFprJDGXQh5AWmsksYW0HUBa
		aySxNN4cQFprJPFRuhtAWmskMb1+GkBaayRxzVUZQFprJPHsNBhAWmsk8TcF
		F0BaaySxq+AVQFprJLGfBBVAWmskMTV/FEBaayRxOAUUQFprJLHgNRNAWmsk
		MewFEkBaayTxY9EQQLTWSGLu8w9AtNZIYuIBD0C01khi/x4OQLTWSOJdvAxA
		tNZI4pQCC0C01khiHYsJQLTWSGJVmQhAtNZIYnDDB0C01khi3XEGQLTWSGJo
		nARAtNZIYkniAkC01khiA94BQLTWSGJ0fgFAtNZIYqwmAUC01kji22kAQGit
		kcSICP8/aK2RxHwN/j9orZHEBTj+P2itkcTmhf4/aK2RxG6i/T9orZHEQVv7
		P2itkcQ24Pg/aK2RxJ9/9z9orZHEO0j3P2itkcSUGfc/aK2RxKT59T9orZHE
		7AX0P2itkcQq8vE/0Fojidn57z/QWiOJCc/rP9BaI4kvwec/0FojiY2I5T/Q
		WiOJMf7lP9BaI4k1IOc/0FojidGl5T/QWiOJT7vgP6C1RhJ7Z9Y/oLVGEsP2
		0D+gtUYSS+fRP6C1RhKf7dM/oLVGEhc70j9Aa40kRvfKP0BrjSSeZcQ/QGuN
		JD6Nxj9Aa40kTrzNP6C1RhL7fdA/QGuNJK75yz9Aa40k5k/EP0BrjSRO0cM/
		QGuNJMb1zD+gtUYS12nTP6C1RhK7k9M/QGuNJCaWzz9Aa40k7i/NP6C1RhJD
		ptQ/oLVGEt8Q3z/QWiOJ423jP9BaI4k1qeQ/0FojiTtr5T/QWiOJBXvoP9Ba
		I4n1xO0/aK2RxN1M8T9orZHE533yP2itkcSj4fI/aK2RxEWU8z9orZHESeb0
		P2itkcQyBfY/aK2RxHox9j9orZHEPO71P2itkcRcj/Y/aK2RxLOa+D9orZHE
		XQ/7P2itkcSpn/w/aK2RxHdf/T9orZHE7K7+P7TWSGL0sQBAtNZIYjxGAkC0
		1khiczkDQLTWSOLyVANAtNZIou9NA0C01khimv8DQLTWSCKEjAVAtNZI4hVg
		B0C01khiKu0IQLTWSGKQPApAtNZI4tS3C0C01kiiAoYNQLTWSGJqPg9AWmsk
		sd8nEEBaaySxPFoQQFprJLGhlBBAWmskkdtEEUBaayTxd3USQFprJLFtvRNA
		WmskMS+xFEBaaySxJFQVQFprJLFF/hVAWmskMZrbFkBaayRRTLcXQFprJBH/
		WhhAWmsk0V7yGEBaayRR5dQZQFprJNGB9xpAWmsk8RfTG0BaaySR7vAbQFpr
		JJFSaxtAWmsk0TvMGkBaayTRCpAaQFprJFHG4xpAWmskkQCuG0BaayQRhpMc
		QFprJJGd/xxAWmskMZN5HEBaayQxaxwbQA==
		</data>
		<dict>
			<key>$class</key>
			<dict>
				<key>CF$UID</key>
				<integer>7</integer>
			</dict>
			<key>NS.string</key>
			<string>profile.xvg</string>
		</dict>
		<dict>
			<key>$class</key>
			<dict>
				<key>CF$UID</key>
				<integer>7</integer>
			</dict>
			<key>NS.string</key>
			<string>300</string>
		</dict>
		<dict>
			<key>$class</key>
			<dict>
				<key>CF$UID</key>
				<integer>7</integer>
			</dict>
			<key>NS.string</key>
			<string></string>
		</dict>
		<dict>
			<key>$class</key>
			<dict>
				<key>CF$UID</key>
				<integer>17</integer>
			</dict>
			<key>NSAllowsLogicalLayoutDirection</key>
			<false/>
			<key>NSColor</key>
			<dict>
				<key>CF$UID</key>
				<integer>138</integer>
			</dict>
			<key>NSDragTypes</key>
			<dict>
				<key>CF$UID</key>
				<integer>137</integer>
			</dict>
			<key>NSEnabled</key>
			<true/>
			<key>NSFrameSize</key>
			<dict>
				<key>CF$UID</key>
				<integer>14</integer>
			</dict>
			<key>NSIsBordered</key>
			<true/>
			<key>NSNextResponder</key>
			<dict>
				<key>CF$UID</key>
				<integer>0</integer>
			</dict>
			<key>NSvFlags</key>
			<integer>256</integer>
		</dict>
		<dict>
			<key>$class</key>
			<dict>
				<key>CF$UID</key>
				<integer>13</integer>
			</dict>
			<key>NS.objects</key>
			<array>
				<dict>
					<key>CF$UID</key>
					<integer>12</integer>
				</dict>
			</array>
		</dict>
		<dict>
			<key>$class</key>
			<dict>
				<key>CF$UID</key>
				<integer>16</integer>
			</dict>
			<key>NSColorSpace</key>
			<integer>1</integer>
			<key>NSRGB</key>
			<data>
			MC41MDE5NjA4MSAwLjI1MDk4MDQxIDAA
			</data>
		</dict>
		<dict>
			<key>$class</key>
			<dict>
				<key>CF$UID</key>
				<integer>17</integer>
			</dict>
			<key>NSAllowsLogicalLayoutDirection</key>
			<false/>
			<key>NSColor</key>
			<dict>
				<key>CF$UID</key>
				<integer>20</integer>
			</dict>
			<key>NSDragTypes</key>
			<dict>
				<key>CF$UID</key>
				<integer>140</integer>
			</dict>
			<key>NSEnabled</key>
			<true/>
			<key>NSFrameSize</key>
			<dict>
				<key>CF$UID</key>
				<integer>14</integer>
			</dict>
			<key>NSIsBordered</key>
			<true/>
			<key>NSNextResponder</key>
			<dict>
				<key>CF$UID</key>
				<integer>0</integer>
			</dict>
			<key>NSvFlags</key>
			<integer>256</integer>
		</dict>
		<dict>
			<key>$class</key>
			<dict>
				<key>CF$UID</key>
				<integer>13</integer>
			</dict>
			<key>NS.objects</key>
			<array>
				<dict>
					<key>CF$UID</key>
					<integer>12</integer>
				</dict>
			</array>
		</dict>
		<dict>
			<key>$class</key>
			<dict>
				<key>CF$UID</key>
				<integer>17</integer>
			</dict>
			<key>NSAllowsLogicalLayoutDirection</key>
			<false/>
			<key>NSColor</key>
			<dict>
				<key>CF$UID</key>
				<integer>15</integer>
			</dict>
			<key>NSDragTypes</key>
			<dict>
				<key>CF$UID</key>
				<integer>142</integer>
			</dict>
			<key>NSEnabled</key>
			<true/>
			<key>NSFrameSize</key>
			<dict>
				<key>CF$UID</key>
				<integer>14</integer>
			</dict>
			<key>NSIsBordered</key>
			<true/>
			<key>NSNextResponder</key>
			<dict>
				<key>CF$UID</key>
				<integer>0</integer>
			</dict>
			<key>NSvFlags</key>
			<integer>256</integer>
		</dict>
		<dict>
			<key>$class</key>
			<dict>
				<key>CF$UID</key>
				<integer>13</integer>
			</dict>
			<key>NS.objects</key>
			<array>
				<dict>
					<key>CF$UID</key>
					<integer>12</integer>
				</dict>
			</array>
		</dict>
		<dict>
			<key>$class</key>
			<dict>
				<key>CF$UID</key>
				<integer>17</integer>
			</dict>
			<key>NSAllowsLogicalLayoutDirection</key>
			<false/>
			<key>NSColor</key>
			<dict>
				<key>CF$UID</key>
				<integer>15</integer>
			</dict>
			<key>NSDragTypes</key>
			<dict>
				<key>CF$UID</key>
				<integer>144</integer>
			</dict>
			<key>NSEnabled</key>
			<true/>
			<key>NSFrameSize</key>
			<dict>
				<key>CF$UID</key>
				<integer>14</integer>
			</dict>
			<key>NSIsBordered</key>
			<true/>
			<key>NSNextResponder</key>
			<dict>
				<key>CF$UID</key>
				<integer>0</integer>
			</dict>
			<key>NSvFlags</key>
			<integer>256</integer>
		</dict>
		<dict>
			<key>$class</key>
			<dict>
				<key>CF$UID</key>
				<integer>13</integer>
			</dict>
			<key>NS.objects</key>
			<array>
				<dict>
					<key>CF$UID</key>
					<integer>12</integer>
				</dict>
			</array>
		</dict>
		<dict>
			<key>$class</key>
			<dict>
				<key>CF$UID</key>
				<integer>17</integer>
			</dict>
			<key>NSAllowsLogicalLayoutDirection</key>
			<false/>
			<key>NSColor</key>
			<dict>
				<key>CF$UID</key>
				<integer>15</integer>
			</dict>
			<key>NSDragTypes</key>
			<dict>
				<key>CF$UID</key>
				<integer>146</integer>
			</dict>
			<key>NSEnabled</key>
			<true/>
			<key>NSFrameSize</key>
			<dict>
				<key>CF$UID</key>
				<integer>14</integer>
			</dict>
			<key>NSIsBordered</key>
			<true/>
			<key>NSNextResponder</key>
			<dict>
				<key>CF$UID</key>
				<integer>0</integer>
			</dict>
			<key>NSvFlags</key>
			<integer>256</integer>
		</dict>
		<dict>
			<key>$class</key>
			<dict>
				<key>CF$UID</key>
				<integer>13</integer>
			</dict>
			<key>NS.objects</key>
			<array>
				<dict>
					<key>CF$UID</key>
					<integer>12</integer>
				</dict>
			</array>
		</dict>
		<dict>
			<key>$class</key>
			<dict>
				<key>CF$UID</key>
				<integer>27</integer>
			</dict>
			<key>X</key>
			<dict>
				<key>CF$UID</key>
				<integer>148</integer>
			</dict>
			<key>Y</key>
			<dict>
				<key>CF$UID</key>
				<integer>149</integer>
			</dict>
			<key>barcolor</key>
			<dict>
				<key>CF$UID</key>
				<integer>158</integer>
			</dict>
			<key>barxleft</key>
			<false/>
			<key>barxright</key>
			<false/>
			<key>barybottom</key>
			<false/>
			<key>barytop</key>
			<false/>
			<key>belongx</key>
			<integer>1</integer>
			<key>belongy</key>
			<integer>1</integer>
			<key>byteorder</key>
			<integer>0</integer>
			<key>color</key>
			<dict>
				<key>CF$UID</key>
				<integer>153</integer>
			</dict>
			<key>comment</key>
			<dict>
				<key>CF$UID</key>
				<integer>151</integer>
			</dict>
			<key>dash</key>
			<integer>7</integer>
			<key>dashwidth</key>
			<real>0.0</real>
			<key>dynsize</key>
			<dict>
				<key>CF$UID</key>
				<integer>152</integer>
			</dict>
			<key>errorbarx</key>
			<integer>0</integer>
			<key>errorbary</key>
			<integer>0</integer>
			<key>errorcolor</key>
			<dict>
				<key>CF$UID</key>
				<integer>162</integer>
			</dict>
			<key>errorvalx</key>
			<real>0.0</real>
			<key>errorvaly</key>
			<real>0.0</real>
			<key>errorwidth</key>
			<real>1</real>
			<key>fillcolor</key>
			<dict>
				<key>CF$UID</key>
				<integer>156</integer>
			</dict>
			<key>freex</key>
			<false/>
			<key>freey</key>
			<false/>
			<key>fxmax</key>
			<real>1</real>
			<key>fxmin</key>
			<real>0.0</real>
			<key>fymax</key>
			<real>1</real>
			<key>fymin</key>
			<real>0.0</real>
			<key>havexminmax</key>
			<true/>
			<key>haveyminmax</key>
			<true/>
			<key>linewidth</key>
			<real>1.3539399999999999</real>
			<key>plotarea</key>
			<false/>
			<key>plotdots</key>
			<false/>
			<key>plotfhist</key>
			<false/>
			<key>plothist</key>
			<false/>
			<key>plotlegend</key>
			<true/>
			<key>plotlines</key>
			<true/>
			<key>plotsymbols</key>
			<false/>
			<key>plotxbars</key>
			<false/>
			<key>plotxsticks</key>
			<false/>
			<key>plotybars</key>
			<false/>
			<key>plotysticks</key>
			<false/>
			<key>show</key>
			<false/>
			<key>source</key>
			<dict>
				<key>CF$UID</key>
				<integer>150</integer>
			</dict>
			<key>stickabs</key>
			<false/>
			<key>stickcolor</key>
			<dict>
				<key>CF$UID</key>
				<integer>160</integer>
			</dict>
			<key>sticksize</key>
			<real>20</real>
			<key>symbol</key>
			<integer>7</integer>
			<key>symbolsize</key>
			<real>10</real>
			<key>symfill</key>
			<false/>
			<key>verno</key>
			<integer>31</integer>
		</dict>
		<data>
		yMOMOoQ7yb9xWktcInLEvzXiE/yAUb+/dpjEk7y+tb8HUJ1Y8Veov428xSam
		yYS/k1pBNj3mmz8XRwY1U4ywP4k3fBwXH7o/G4V/bO3YwT9y7sBKT6LGP8lX
		Aimxa8s/+6oB74ka0D+mXyLeOn/SP1IUQ83r49Q//chjvJxI1z+pfYSrTa3Z
		P1QypZr+Edw//+bFia923j/VTXM8sG3gP2GNs+kIoOE/tudDYWHS4j8MQtTY
		uQTkP2KcZFASN+U/uPb0x2pp5j8NUYU/w5vnP2OrFbcbzug/7upVZHQA6j9E
		RebbzDLrP5qfdlMlZew/7/kGy32X7T9FVJdC1snuP5uuJ7ou/O8/SNxj6UOX
		8D84Z0RpbzDxPzNslPWbyfE/LnHkgchi8j8pdjQO9fvyPxkBFY4glfM/FAZl
		Gk0u9D8PC7Wmecf0P/+VlSalYPU/+prlstH59T/1nzU//pL2P/CkhcsqLPc/
		4C9mS1bF9z/bNLbXgl74P9Y5BmSv9/g/xsTm49qQ+T/ByTZwByr6P7zOhvwz
		w/o/t9PWiGBc+z+mXrcIjPX7P6JjB5W4jvw/nWhXIeUn/T+M8zehEMH9P4f4
		hy09Wv4/gv3XuWnz/j9+AihGloz/P7dGBOPgEgBANEksKXdfAECyS1RvDawA
		QCqRRC+j+ABAp5NsdTlFAUAllpS7z5EBQKKYvAFm3gFAGt6swfsqAkCY4NQH
		kncCQBXj/E0oxAJAjSjtDb4QA0AKKxVUVF0DQIgtPZrqqQNABjBl4ID2A0B9
		dVWgFkMEQPt3feasjwRAeHqlLEPcBEDwv5Xs2CgFQG7CvTJvdQVA68TleAXC
		BUBpxw2/mw4GQOEM/n4xWwZAXg8mxcenBkDcEU4LXvQGQFRXPsvzQAdA0Vlm
		EYqNB0BPXI5XINoHQMxetp22JghARKSmXUxzCEDCps6j4r8IQD+p9ul4DAlA
		t+7mqQ5ZCUA18Q7wpKUJQLLzNjY78glAMPZefNE+CkCnO088Z4sKQCU+d4L9
		1wpAo0CfyJMkC0Aaho+IKXELQJiIt86/vQtAFYvfFFYKDECTjQdb7FYMQAvT
		9xqCowxAiNUfYRjwDEAG2EenrjwNQH4dOGdEiQ1A+x9grdrVDUB5IojzcCIO
		QPYksDkHbw5Abmqg+Zy7DkDsbMg/MwgPQGlv8IXJVA9A4bTgRV+hD0BftwiM
		9e0PQO5cGOlFHRBALV4sDJFDEEDpgCTs22kQQCiCOA8nkBBAZoNMMnK2EEAi
		pkQSvdwQQGGnWDUIAxFAoKhsWFMpEUDfqYB7nk8RQJrMeFvpdRFA2c2MfjSc
		EUAYz6Chf8IRQNTxmIHK6BFAE/OspBUPEkBR9MDHYDUSQJD11OqrWxJATBjN
		yvaBEkCLGeHtQagSQMoa9RCNzhJAhj3t8Nf0EkDEPgEUIxsTQANAFTduQRNA
		v2INF7lnE0D+YyE6BI4TQD1lNV1PtBNAe2ZJgJraE0A3iUFg5QAUQHaKVYMw
		JxRAtYtppntNFEBxrmGGxnMUQLCvdakRmhRA7rCJzFzAFEAtsp3vp+YUQOnU
		lc/yDBVAKNap8j0zFUBn170ViVkVQCL6tfXTfxVAYfvJGB+mFUCg/N07aswV
		QN/98V618hVAmyDqPgAZFkDZIf5hSz8WQBgjEoWWZRZA1EUKZeGLFkATRx6I
		LLIWQFJIMqt32BZAkElGzsL+FkBMbD6uDSUXQIttUtFYSxdAym5m9KNxF0CG
		kV7U7pcXQMWScvc5vhdAA5SGGoXkF0BClZo90AoYQP63kh0bMRhAPbmmQGZX
		GEB8urpjsX0YQDfdskP8oxhAdt7GZkfKGEC139qJkvAYQPTg7qzdFhlAsAPn
		jCg9GUDuBPuvc2MZQC0GD9O+iRlA6SgHswmwGUAoKhvWVNYZQGcrL/mf/BlA
		pSxDHOsiGkBhTzv8NUkaQKBQTx+BbxpA31FjQsyVGkCbdFsiF7waQNp1b0Vi
		4hpAGHeDaK0IG0BXeJeL+C4bQBObj2tDVRtAUpyjjo57G0CRnbex2aEbQE3A
		r5EkyBtAi8HDtG/uG0DKwtfXuhQcQAnE6/oFOxxAxebj2lBhHEAE6Pf9m4cc
		QELpCyHnrRxA/gsEATLUHEA9DRgkffocQA==
		</data>
		<data>
		UAi1HinkPEBQCLXeSPQ7QFAItV4q8DpAUAi1nrsfOkBQCLWeUaE5QFAItX4R
		ZjlAUAi1fiNPOUBQCLU+8kA5QFAItf5YIjlAUAi1XmrfOEBQCLXeyng4QFAI
		tR5OCThAUAi1/pqxN0BQCLVef303QFAItV41YjdAUAi1viFVN0BQCLXePVo3
		QFAItT5JdTdAUAi1XrWSN0BQCLW+04w3QFAItR5/TjdAUAi1/ibqNkBQCLXe
		xIU2QFAItV4AMjZAUAi1XmPeNUBQCLX+5HY1QFAItf4BAjVAUAi1PiCZNEBQ
		CLWe0kg0QFAItX6XAzRAUAi13iS1M0BQCLW+s1ozQFAItd5qAzNAUAi1/hq8
		MkBQCLVeOH8yQFAItb7lOTJAUAi1vlXgMUBQCLV+d3wxQFAItR7IJTFAUAi1
		nkPoMEBQCLVeFbYwQFAItZ7jdjBAUAi1rqIjMECgEGp9wZcvQKAQar0m/C5A
		oBBqfVZnLkCgEGq9hrgtQKAQal0i7yxAoBBqnfsyLECgEGpdZKUrQKAQaj0A
		OitAoBBqfezHKkCgEGrdhDgqQKAQap2dmClAoBBq/dn9KECgEGq9QmgoQKAQ
		av3+xSdAoBBqPaoQJ0CgEGq9WF0mQKAQar3KySVAoBBq/elaJUCgEGq9RvMk
		QKAQar3ZbiRAoBBqvfPGI0CgEGo9RBYjQKAQah2PeCJAoBBqXRfsIUCgEGo9
		JFkhQKAQaj0qtiBAoBBq/RobIEBAIdR63FEfQEAh1Prlvx5AQCHU+iUvHkBA
		IdR6SEodQEAh1DrcDBxAQCHUeim9GkBAIdR6P5YZQEAh1PrAjhhAQCHUOkx/
		F0BAIdQ6ZmsWQEAh1Pq5gxVAQCHU+vrbFEBAIdR61DsUQEAh1Hr2UxNAQCHU
		OqEcEkBAIdT6G+gQQEAh1LroDRBAgEKodQchD0CAQqh1lkgOQIBCqPXeEw1A
		gEKo9XSfC0CAQqj132AKQIBCqPUCewlAgEKo9QuACECAQqj1D/MGQIBCqPU+
		8QRAgEKo9RgxA0CAQqj1I0gCQIBCqPVvBwJAgEKo9U+vAUCAQqj1LMUAQACF
		UOv5Lv8/AIVQ642w/T8AhVDrP4j9PwCFUOtPpP0/AIVQ6wWX/D8AhVDrFTn6
		PwCFUOuL2vc/AIVQ6xXI9j8AhVDr79z2PwCFUOtzxPY/AIVQ6ziE9T8AhVDr
		R2XzPwCFUOv7PvE/AAqh1nGW7j8ACqHWJ1rqPwAKodar/OU/AAqh1iNI4z8A
		CqHWD1fjPwAKodaZY+Q/AAqh1vsj4z8AFEKtLwXdPwAUQq3fIdI/ACiEWk//
		yD8AKIRap8bKPwAohFoHxs8/ACiEWr8tzj8AKIRat8PGPwAohFqXecI/ACiE
		Wv9jxz8AFEKtK9jQPwAUQq373dM/ABRCrdNh0j8AKIRav7POPwAohFo34M8/
		ABRCradF1T8AFEKty4DaPwAUQq1fZNo/ABRCrcdB1j8AFEKt20XVPwAUQq0D
		Mdw/AAqh1k3K4z8ACqHWT/znPwAKodZnXOk/AAqh1uVF6j8ACqHWsYntPwCF
		UOvEgPE/AIVQ6/wB9D8AhVDrO1n1PwCFUOsj8vU/AIVQ64bT9j8AhVDr4Ub4
		PwCFUOu1lfk/AIVQ6w0c+j8AhVDr30n6PwCFUOs4PPs/AIVQ69pU/T8AhVDr
		Qpr/P4BCqHXxawBAgEKo9X2bAECAQqh1lRsBQIBCqHWabgJAgEKo9cUmBECA
		Qqh1+lQFQIBCqHUXngVAgEKodbKoBUCAQqj1/2QGQIBCqHV2EghAgEKo9egf
		CkCAQqg12OoLQIBCqDUXaA1AgEKo9YH9DkBAIdSas2sQQEAh1HqpSRFAQCHU
		mmfVEUBAIdT66BMSQEAh1DoYZhJAQCHUej0xE0BAIdR6bHIUQEAh1Dp4uhVA
		QCHUesCiFkBAIdS6BjgXQEAh1PrW2RdAQCHU2nu4GEBAIdSav5wZQEAh1Bq/
		QxpAQCHUWuDKGkBAIdT6CYwbQEAh1Lq1kxxAQCHUumdxHUBAIdT62qwdQEAh
		1BrITB1AQCHUWubNHEBAIdT6iKscQEAh1NqIDh1AQCHUOqXVHUBAIdT6x7Ie
		QEAh1FqiOh9AQCHUGtMSH0BAIdSazj0eQA==
		</data>
		<dict>
			<key>$class</key>
			<dict>
				<key>CF$UID</key>
				<integer>7</integer>
			</dict>
			<key>NS.string</key>
			<string>profile.xvg</string>
		</dict>
		<dict>
			<key>$class</key>
			<dict>
				<key>CF$UID</key>
				<integer>7</integer>
			</dict>
			<key>NS.string</key>
			<string>350</string>
		</dict>
		<dict>
			<key>$class</key>
			<dict>
				<key>CF$UID</key>
				<integer>7</integer>
			</dict>
			<key>NS.string</key>
			<string></string>
		</dict>
		<dict>
			<key>$class</key>
			<dict>
				<key>CF$UID</key>
				<integer>17</integer>
			</dict>
			<key>NSAllowsLogicalLayoutDirection</key>
			<false/>
			<key>NSColor</key>
			<dict>
				<key>CF$UID</key>
				<integer>155</integer>
			</dict>
			<key>NSDragTypes</key>
			<dict>
				<key>CF$UID</key>
				<integer>154</integer>
			</dict>
			<key>NSEnabled</key>
			<true/>
			<key>NSFrameSize</key>
			<dict>
				<key>CF$UID</key>
				<integer>14</integer>
			</dict>
			<key>NSIsBordered</key>
			<true/>
			<key>NSNextResponder</key>
			<dict>
				<key>CF$UID</key>
				<integer>0</integer>
			</dict>
			<key>NSvFlags</key>
			<integer>256</integer>
		</dict>
		<dict>
			<key>$class</key>
			<dict>
				<key>CF$UID</key>
				<integer>13</integer>
			</dict>
			<key>NS.objects</key>
			<array>
				<dict>
					<key>CF$UID</key>
					<integer>12</integer>
				</dict>
			</array>
		</dict>
		<dict>
			<key>$class</key>
			<dict>
				<key>CF$UID</key>
				<integer>16</integer>
			</dict>
			<key>NSColorSpace</key>
			<integer>1</integer>
			<key>NSRGB</key>
			<data>
			MC4yNTA5ODA0MSAwIDAuNTAxOTYwODEA
			</data>
		</dict>
		<dict>
			<key>$class</key>
			<dict>
				<key>CF$UID</key>
				<integer>17</integer>
			</dict>
			<key>NSAllowsLogicalLayoutDirection</key>
			<false/>
			<key>NSColor</key>
			<dict>
				<key>CF$UID</key>
				<integer>20</integer>
			</dict>
			<key>NSDragTypes</key>
			<dict>
				<key>CF$UID</key>
				<integer>157</integer>
			</dict>
			<key>NSEnabled</key>
			<true/>
			<key>NSFrameSize</key>
			<dict>
				<key>CF$UID</key>
				<integer>14</integer>
			</dict>
			<key>NSIsBordered</key>
			<true/>
			<key>NSNextResponder</key>
			<dict>
				<key>CF$UID</key>
				<integer>0</integer>
			</dict>
			<key>NSvFlags</key>
			<integer>256</integer>
		</dict>
		<dict>
			<key>$class</key>
			<dict>
				<key>CF$UID</key>
				<integer>13</integer>
			</dict>
			<key>NS.objects</key>
			<array>
				<dict>
					<key>CF$UID</key>
					<integer>12</integer>
				</dict>
			</array>
		</dict>
		<dict>
			<key>$class</key>
			<dict>
				<key>CF$UID</key>
				<integer>17</integer>
			</dict>
			<key>NSAllowsLogicalLayoutDirection</key>
			<false/>
			<key>NSColor</key>
			<dict>
				<key>CF$UID</key>
				<integer>15</integer>
			</dict>
			<key>NSDragTypes</key>
			<dict>
				<key>CF$UID</key>
				<integer>159</integer>
			</dict>
			<key>NSEnabled</key>
			<true/>
			<key>NSFrameSize</key>
			<dict>
				<key>CF$UID</key>
				<integer>14</integer>
			</dict>
			<key>NSIsBordered</key>
			<true/>
			<key>NSNextResponder</key>
			<dict>
				<key>CF$UID</key>
				<integer>0</integer>
			</dict>
			<key>NSvFlags</key>
			<integer>256</integer>
		</dict>
		<dict>
			<key>$class</key>
			<dict>
				<key>CF$UID</key>
				<integer>13</integer>
			</dict>
			<key>NS.objects</key>
			<array>
				<dict>
					<key>CF$UID</key>
					<integer>12</integer>
				</dict>
			</array>
		</dict>
		<dict>
			<key>$class</key>
			<dict>
				<key>CF$UID</key>
				<integer>17</integer>
			</dict>
			<key>NSAllowsLogicalLayoutDirection</key>
			<false/>
			<key>NSColor</key>
			<dict>
				<key>CF$UID</key>
				<integer>15</integer>
			</dict>
			<key>NSDragTypes</key>
			<dict>
				<key>CF$UID</key>
				<integer>161</integer>
			</dict>
			<key>NSEnabled</key>
			<true/>
			<key>NSFrameSize</key>
			<dict>
				<key>CF$UID</key>
				<integer>14</integer>
			</dict>
			<key>NSIsBordered</key>
			<true/>
			<key>NSNextResponder</key>
			<dict>
				<key>CF$UID</key>
				<integer>0</integer>
			</dict>
			<key>NSvFlags</key>
			<integer>256</integer>
		</dict>
		<dict>
			<key>$class</key>
			<dict>
				<key>CF$UID</key>
				<integer>13</integer>
			</dict>
			<key>NS.objects</key>
			<array>
				<dict>
					<key>CF$UID</key>
					<integer>12</integer>
				</dict>
			</array>
		</dict>
		<dict>
			<key>$class</key>
			<dict>
				<key>CF$UID</key>
				<integer>17</integer>
			</dict>
			<key>NSAllowsLogicalLayoutDirection</key>
			<false/>
			<key>NSColor</key>
			<dict>
				<key>CF$UID</key>
				<integer>15</integer>
			</dict>
			<key>NSDragTypes</key>
			<dict>
				<key>CF$UID</key>
				<integer>163</integer>
			</dict>
			<key>NSEnabled</key>
			<true/>
			<key>NSFrameSize</key>
			<dict>
				<key>CF$UID</key>
				<integer>14</integer>
			</dict>
			<key>NSIsBordered</key>
			<true/>
			<key>NSNextResponder</key>
			<dict>
				<key>CF$UID</key>
				<integer>0</integer>
			</dict>
			<key>NSvFlags</key>
			<integer>256</integer>
		</dict>
		<dict>
			<key>$class</key>
			<dict>
				<key>CF$UID</key>
				<integer>13</integer>
			</dict>
			<key>NS.objects</key>
			<array>
				<dict>
					<key>CF$UID</key>
					<integer>12</integer>
				</dict>
			</array>
		</dict>
		<dict>
			<key>$class</key>
			<dict>
				<key>CF$UID</key>
				<integer>27</integer>
			</dict>
			<key>X</key>
			<dict>
				<key>CF$UID</key>
				<integer>165</integer>
			</dict>
			<key>Y</key>
			<dict>
				<key>CF$UID</key>
				<integer>166</integer>
			</dict>
			<key>barcolor</key>
			<dict>
				<key>CF$UID</key>
				<integer>175</integer>
			</dict>
			<key>barxleft</key>
			<false/>
			<key>barxright</key>
			<false/>
			<key>barybottom</key>
			<false/>
			<key>barytop</key>
			<false/>
			<key>belongx</key>
			<integer>1</integer>
			<key>belongy</key>
			<integer>1</integer>
			<key>byteorder</key>
			<integer>0</integer>
			<key>color</key>
			<dict>
				<key>CF$UID</key>
				<integer>170</integer>
			</dict>
			<key>comment</key>
			<dict>
				<key>CF$UID</key>
				<integer>168</integer>
			</dict>
			<key>dash</key>
			<integer>0</integer>
			<key>dashwidth</key>
			<real>0.0</real>
			<key>dynsize</key>
			<dict>
				<key>CF$UID</key>
				<integer>169</integer>
			</dict>
			<key>errorbarx</key>
			<integer>0</integer>
			<key>errorbary</key>
			<integer>0</integer>
			<key>errorcolor</key>
			<dict>
				<key>CF$UID</key>
				<integer>179</integer>
			</dict>
			<key>errorvalx</key>
			<real>0.0</real>
			<key>errorvaly</key>
			<real>0.0</real>
			<key>errorwidth</key>
			<real>1</real>
			<key>fillcolor</key>
			<dict>
				<key>CF$UID</key>
				<integer>173</integer>
			</dict>
			<key>freex</key>
			<false/>
			<key>freey</key>
			<false/>
			<key>fxmax</key>
			<real>1</real>
			<key>fxmin</key>
			<real>0.0</real>
			<key>fymax</key>
			<real>1</real>
			<key>fymin</key>
			<real>0.0</real>
			<key>havexminmax</key>
			<true/>
			<key>haveyminmax</key>
			<true/>
			<key>linewidth</key>
			<real>2.4959199999999999</real>
			<key>plotarea</key>
			<false/>
			<key>plotdots</key>
			<false/>
			<key>plotfhist</key>
			<false/>
			<key>plothist</key>
			<false/>
			<key>plotlegend</key>
			<true/>
			<key>plotlines</key>
			<true/>
			<key>plotsymbols</key>
			<false/>
			<key>plotxbars</key>
			<false/>
			<key>plotxsticks</key>
			<false/>
			<key>plotybars</key>
			<false/>
			<key>plotysticks</key>
			<false/>
			<key>show</key>
			<false/>
			<key>source</key>
			<dict>
				<key>CF$UID</key>
				<integer>167</integer>
			</dict>
			<key>stickabs</key>
			<false/>
			<key>stickcolor</key>
			<dict>
				<key>CF$UID</key>
				<integer>177</integer>
			</dict>
			<key>sticksize</key>
			<real>20</real>
			<key>symbol</key>
			<integer>8</integer>
			<key>symbolsize</key>
			<real>10</real>
			<key>symfill</key>
			<false/>
			<key>verno</key>
			<integer>31</integer>
		</dict>
		<data>
		yMOMOoQ7yb9xWktcInLEvzXiE/yAUb+/dpjEk7y+tb8HUJ1Y8Veov428xSam
		yYS/k1pBNj3mmz8XRwY1U4ywP4k3fBwXH7o/G4V/bO3YwT9y7sBKT6LGP8lX
		Aimxa8s/+6oB74ka0D+mXyLeOn/SP1IUQ83r49Q//chjvJxI1z+pfYSrTa3Z
		P1QypZr+Edw//+bFia923j/VTXM8sG3gP2GNs+kIoOE/tudDYWHS4j8MQtTY
		uQTkP2KcZFASN+U/uPb0x2pp5j8NUYU/w5vnP2OrFbcbzug/7upVZHQA6j9E
		RebbzDLrP5qfdlMlZew/7/kGy32X7T9FVJdC1snuP5uuJ7ou/O8/SNxj6UOX
		8D84Z0RpbzDxPzNslPWbyfE/LnHkgchi8j8pdjQO9fvyPxkBFY4glfM/FAZl
		Gk0u9D8PC7Wmecf0P/+VlSalYPU/+prlstH59T/1nzU//pL2P/CkhcsqLPc/
		4C9mS1bF9z/bNLbXgl74P9Y5BmSv9/g/xsTm49qQ+T/ByTZwByr6P7zOhvwz
		w/o/t9PWiGBc+z+mXrcIjPX7P6JjB5W4jvw/nWhXIeUn/T+M8zehEMH9P4f4
		hy09Wv4/gv3XuWnz/j9+AihGloz/P7dGBOPgEgBANEksKXdfAECyS1RvDawA
		QCqRRC+j+ABAp5NsdTlFAUAllpS7z5EBQKKYvAFm3gFAGt6swfsqAkCY4NQH
		kncCQBXj/E0oxAJAjSjtDb4QA0AKKxVUVF0DQIgtPZrqqQNABjBl4ID2A0B9
		dVWgFkMEQPt3feasjwRAeHqlLEPcBEDwv5Xs2CgFQG7CvTJvdQVA68TleAXC
		BUBpxw2/mw4GQOEM/n4xWwZAXg8mxcenBkDcEU4LXvQGQFRXPsvzQAdA0Vlm
		EYqNB0BPXI5XINoHQMxetp22JghARKSmXUxzCEDCps6j4r8IQD+p9ul4DAlA
		t+7mqQ5ZCUA18Q7wpKUJQLLzNjY78glAMPZefNE+CkCnO088Z4sKQCU+d4L9
		1wpAo0CfyJMkC0Aaho+IKXELQJiIt86/vQtAFYvfFFYKDECTjQdb7FYMQAvT
		9xqCowxAiNUfYRjwDEAG2EenrjwNQH4dOGdEiQ1A+x9grdrVDUB5IojzcCIO
		QPYksDkHbw5Abmqg+Zy7DkDsbMg/MwgPQGlv8IXJVA9A4bTgRV+hD0BftwiM
		9e0PQO5cGOlFHRBALV4sDJFDEEDpgCTs22kQQCiCOA8nkBBAZoNMMnK2EEAi
		pkQSvdwQQGGnWDUIAxFAoKhsWFMpEUDfqYB7nk8RQJrMeFvpdRFA2c2MfjSc
		EUAYz6Chf8IRQNTxmIHK6BFAE/OspBUPEkBR9MDHYDUSQJD11OqrWxJATBjN
		yvaBEkCLGeHtQagSQMoa9RCNzhJAhj3t8Nf0EkDEPgEUIxsTQANAFTduQRNA
		v2INF7lnE0D+YyE6BI4TQD1lNV1PtBNAe2ZJgJraE0A3iUFg5QAUQHaKVYMw
		JxRAtYtppntNFEBxrmGGxnMUQLCvdakRmhRA7rCJzFzAFEAtsp3vp+YUQOnU
		lc/yDBVAKNap8j0zFUBn170ViVkVQCL6tfXTfxVAYfvJGB+mFUCg/N07aswV
		QN/98V618hVAmyDqPgAZFkDZIf5hSz8WQBgjEoWWZRZA1EUKZeGLFkATRx6I
		LLIWQFJIMqt32BZAkElGzsL+FkBMbD6uDSUXQIttUtFYSxdAym5m9KNxF0CG
		kV7U7pcXQMWScvc5vhdAA5SGGoXkF0BClZo90AoYQP63kh0bMRhAPbmmQGZX
		GEB8urpjsX0YQDfdskP8oxhAdt7GZkfKGEC139qJkvAYQPTg7qzdFhlAsAPn
		jCg9GUDuBPuvc2MZQC0GD9O+iRlA6SgHswmwGUAoKhvWVNYZQGcrL/mf/BlA
		pSxDHOsiGkBhTzv8NUkaQKBQTx+BbxpA31FjQsyVGkCbdFsiF7waQNp1b0Vi
		4hpAGHeDaK0IG0BXeJeL+C4bQBObj2tDVRtAUpyjjo57G0CRnbex2aEbQE3A
		r5EkyBtAi8HDtG/uG0DKwtfXuhQcQAnE6/oFOxxAxebj2lBhHEAE6Pf9m4cc
		QELpCyHnrRxA/gsEATLUHEA9DRgkffocQA==
		</data>
		<data>
		H4cNA9QHPEAfhw1v6287QB+HDQMdvjpAH4cNfwUfOkAfhw2bZq85QB+HDUsk
		cTlAH4cNhzNUOUAfhw0bREE5QB+HDS8UHzlAH4cNuy/bOEAfhw1vYHc4QB+H
		DRspDDhAH4cNY322N0Afhw37FIE3QB+HDeMKYzdAH4cNy8VTN0Afhw07W1c3
		QB+HDWskcDdAH4cNC1yJN0Afhw2Lq303QB+HDZOXOTdAH4cNS8TQNkAfhw3j
		m2g2QB+HDTt+EDZAH4cN2+23NUAfhw2bHUw1QB+HDaND1DRAH4cNu2NpNEAf
		hw1L0Bc0QB+HDdtI0jNAH4cNi7GDM0Afhw0bryYzQB+HDUtxyDJAH4cNi0t3
		MkAfhw0rEjIyQB+HDctS6TFAH4cN28uQMUAfhw376i4xQB+HDSv31zBAH4cN
		G4aXMEAfhw1rvGEwQB+HDasKIDBAPg4bNriWL0A+DhsWEOUuQD4OG5Z2SS5A
		Pg4bllq6LUA+DhtW8BYtQD4OG7aPWCxAPg4bFjegK0A+DhuWZA4rQD4OGxaS
		mypAPg4bto4jKkA+Dhu2dpEpQD4OGzZj8yhAPg4blgNhKEA+DhuW1tknQD4O
		G5ZbRidAPg4blmKZJkA+DhvWEuclQD4OG1bkUyVAPg4bFoztJEA+DhuWRpok
		QD4OG1YFMiRAPg4b1oelI0A+DhsWcQgjQD4OG9axdSJAPg4bFp3wIUA+DhuW
		vmYhQD4OG9Y3ziBAPg4b1qs5IEB8HDasd40fQHwcNiy+8h5AfBw2rCJgHkB8
		HDasOIQdQHwcNiz4ThxAfBw2LGb6GkB8HDYsxMYZQHwcNiyovxhAfBw2LAzM
		F0B8HDYsCOUWQHwcNiw2IBZAfBw2LMiAFUB8HDYs4NgUQHwcNixY8RNAfBw2
		rEfMEkB8HDYskKwRQHwcNqwC0xBAfBw2LEQ9EED4OGxYamEPQPg4bFipBA5A
		+DhsWJKNDED4OGxY3GQLQPg4bFjenQpA+DhsWP7BCUD4OGxYEksIQPg4bFiW
		SgZA+DhsWIhzBED4OGxY8mYDQPg4bFgzCANA+DhsWKmjAkD4OGxYir8BQPg4
		bFhsoQBA8HHYsCDX/z/wcdiw4JX/P/Bx2LBeZ/8/8HHYsL79/T/wcdiwYGP7
		P/Bx2LBoB/k/8HHYsDAw+D/wcdiwWJb4P/Bx2LAovPg/8HHYsIyN9z/wcdiw
		9Fj1P/Bx2LDaFfM/8HHYsAgb8T/g47Bh7Q7uP+DjsGF5rek/4OOwYXW35j/g
		47BhYWXmP+DjsGHZJOc/4OOwYU2u5T/g47Bh5brgP8DHYcMSddU/gI/DhjX+
		zD+Aj8OGVdvMP8DHYcOSr9A/wMdhw6I20D+Aj8OG5SnKP4CPw4allcc/gI/D
		hkWFzz/Ax2HDojjXP8DHYcPC2tw/wMdhwxJ+3T/Ax2HDcsHbP8DHYcMqCt0/
		4OOwYSlZ4T/g47Bhfd3jP+DjsGEhZuM/4OOwYa3K4D/Ax2HDmrvfP+DjsGEd
		9uI/4OOwYREk6D/g47BhtbLrP+DjsGHJrew/4OOwYYWs7T/wcdiwNJ3wP/Bx
		2LAKXvM/8HHYsDK+9T/wcdiwzP/2P/Bx2LCmqvc/8HHYsDyf+D/wcdiwQPH5
		P/Bx2LAU8fo/8HHYsOw6+z/wcdiwKG37P/Bx2LAMkvw/8HHYsADW/j/4OGxY
		WI8AQPg4bFgZHAFA+DhsWAQsAUD4OGxYJIYBQPg4bFjcuQJA+DhsWHhpBED4
		OGxYNKsFQPg4bFhWFwZA+DhsWHRABkD4OGxYWgsHQPg4bFituQhA+DhsWJjF
		CkD4OGxYsJwMQPg4bFjjQg5AfBw2rE8QEEB8HDYs4ycRQHwcNixjKBJAfBw2
		LOnFEkB8HDasJgcTQHwcNixvUhNAfBw2LHUPFEB8HDasuD0VQHwcNqy3dRZA
		fBw2LB9ZF0B8HDasm/MXQHwcNiyUmhhAfBw2rCp3GUB8HDYsJFUaQHwcNqyX
		9xpAfBw2LIx8G0B8HDasZD0cQHwcNizGTR1AfBw2rCVJHkB8HDYsVLseQHwc
		NizMoR5AfBw2LFtpHkB8HDYsQX4eQHwcNqzi/h5AfBw2LHvLH0A+DhuWrFUg
		QD4OG9aUqSBAPg4blia7IEA+DhvWTIAgQA==
		</data>
		<dict>
			<key>$class</key>
			<dict>
				<key>CF$UID</key>
				<integer>7</integer>
			</dict>
			<key>NS.string</key>
			<string>profile.xvg</string>
		</dict>
		<dict>
			<key>$class</key>
			<dict>
				<key>CF$UID</key>
				<integer>7</integer>
			</dict>
			<key>NS.string</key>
			<string>400</string>
		</dict>
		<dict>
			<key>$class</key>
			<dict>
				<key>CF$UID</key>
				<integer>7</integer>
			</dict>
			<key>NS.string</key>
			<string></string>
		</dict>
		<dict>
			<key>$class</key>
			<dict>
				<key>CF$UID</key>
				<integer>17</integer>
			</dict>
			<key>NSAllowsLogicalLayoutDirection</key>
			<false/>
			<key>NSColor</key>
			<dict>
				<key>CF$UID</key>
				<integer>172</integer>
			</dict>
			<key>NSDragTypes</key>
			<dict>
				<key>CF$UID</key>
				<integer>171</integer>
			</dict>
			<key>NSEnabled</key>
			<true/>
			<key>NSFrameSize</key>
			<dict>
				<key>CF$UID</key>
				<integer>14</integer>
			</dict>
			<key>NSIsBordered</key>
			<true/>
			<key>NSNextResponder</key>
			<dict>
				<key>CF$UID</key>
				<integer>0</integer>
			</dict>
			<key>NSvFlags</key>
			<integer>256</integer>
		</dict>
		<dict>
			<key>$class</key>
			<dict>
				<key>CF$UID</key>
				<integer>13</integer>
			</dict>
			<key>NS.objects</key>
			<array>
				<dict>
					<key>CF$UID</key>
					<integer>12</integer>
				</dict>
			</array>
		</dict>
		<dict>
			<key>$class</key>
			<dict>
				<key>CF$UID</key>
				<integer>16</integer>
			</dict>
			<key>NSColorSpace</key>
			<integer>1</integer>
			<key>NSRGB</key>
			<data>
			MC41MDE5NjA4MSAwIDAA
			</data>
		</dict>
		<dict>
			<key>$class</key>
			<dict>
				<key>CF$UID</key>
				<integer>17</integer>
			</dict>
			<key>NSAllowsLogicalLayoutDirection</key>
			<false/>
			<key>NSColor</key>
			<dict>
				<key>CF$UID</key>
				<integer>20</integer>
			</dict>
			<key>NSDragTypes</key>
			<dict>
				<key>CF$UID</key>
				<integer>174</integer>
			</dict>
			<key>NSEnabled</key>
			<true/>
			<key>NSFrameSize</key>
			<dict>
				<key>CF$UID</key>
				<integer>14</integer>
			</dict>
			<key>NSIsBordered</key>
			<true/>
			<key>NSNextResponder</key>
			<dict>
				<key>CF$UID</key>
				<integer>0</integer>
			</dict>
			<key>NSvFlags</key>
			<integer>256</integer>
		</dict>
		<dict>
			<key>$class</key>
			<dict>
				<key>CF$UID</key>
				<integer>13</integer>
			</dict>
			<key>NS.objects</key>
			<array>
				<dict>
					<key>CF$UID</key>
					<integer>12</integer>
				</dict>
			</array>
		</dict>
		<dict>
			<key>$class</key>
			<dict>
				<key>CF$UID</key>
				<integer>17</integer>
			</dict>
			<key>NSAllowsLogicalLayoutDirection</key>
			<false/>
			<key>NSColor</key>
			<dict>
				<key>CF$UID</key>
				<integer>15</integer>
			</dict>
			<key>NSDragTypes</key>
			<dict>
				<key>CF$UID</key>
				<integer>176</integer>
			</dict>
			<key>NSEnabled</key>
			<true/>
			<key>NSFrameSize</key>
			<dict>
				<key>CF$UID</key>
				<integer>14</integer>
			</dict>
			<key>NSIsBordered</key>
			<true/>
			<key>NSNextResponder</key>
			<dict>
				<key>CF$UID</key>
				<integer>0</integer>
			</dict>
			<key>NSvFlags</key>
			<integer>256</integer>
		</dict>
		<dict>
			<key>$class</key>
			<dict>
				<key>CF$UID</key>
				<integer>13</integer>
			</dict>
			<key>NS.objects</key>
			<array>
				<dict>
					<key>CF$UID</key>
					<integer>12</integer>
				</dict>
			</array>
		</dict>
		<dict>
			<key>$class</key>
			<dict>
				<key>CF$UID</key>
				<integer>17</integer>
			</dict>
			<key>NSAllowsLogicalLayoutDirection</key>
			<false/>
			<key>NSColor</key>
			<dict>
				<key>CF$UID</key>
				<integer>15</integer>
			</dict>
			<key>NSDragTypes</key>
			<dict>
				<key>CF$UID</key>
				<integer>178</integer>
			</dict>
			<key>NSEnabled</key>
			<true/>
			<key>NSFrameSize</key>
			<dict>
				<key>CF$UID</key>
				<integer>14</integer>
			</dict>
			<key>NSIsBordered</key>
			<true/>
			<key>NSNextResponder</key>
			<dict>
				<key>CF$UID</key>
				<integer>0</integer>
			</dict>
			<key>NSvFlags</key>
			<integer>256</integer>
		</dict>
		<dict>
			<key>$class</key>
			<dict>
				<key>CF$UID</key>
				<integer>13</integer>
			</dict>
			<key>NS.objects</key>
			<array>
				<dict>
					<key>CF$UID</key>
					<integer>12</integer>
				</dict>
			</array>
		</dict>
		<dict>
			<key>$class</key>
			<dict>
				<key>CF$UID</key>
				<integer>17</integer>
			</dict>
			<key>NSAllowsLogicalLayoutDirection</key>
			<false/>
			<key>NSColor</key>
			<dict>
				<key>CF$UID</key>
				<integer>15</integer>
			</dict>
			<key>NSDragTypes</key>
			<dict>
				<key>CF$UID</key>
				<integer>180</integer>
			</dict>
			<key>NSEnabled</key>
			<true/>
			<key>NSFrameSize</key>
			<dict>
				<key>CF$UID</key>
				<integer>14</integer>
			</dict>
			<key>NSIsBordered</key>
			<true/>
			<key>NSNextResponder</key>
			<dict>
				<key>CF$UID</key>
				<integer>0</integer>
			</dict>
			<key>NSvFlags</key>
			<integer>256</integer>
		</dict>
		<dict>
			<key>$class</key>
			<dict>
				<key>CF$UID</key>
				<integer>13</integer>
			</dict>
			<key>NS.objects</key>
			<array>
				<dict>
					<key>CF$UID</key>
					<integer>12</integer>
				</dict>
			</array>
		</dict>
		<dict>
			<key>$class</key>
			<dict>
				<key>CF$UID</key>
				<integer>27</integer>
			</dict>
			<key>X</key>
			<dict>
				<key>CF$UID</key>
				<integer>182</integer>
			</dict>
			<key>Y</key>
			<dict>
				<key>CF$UID</key>
				<integer>183</integer>
			</dict>
			<key>barcolor</key>
			<dict>
				<key>CF$UID</key>
				<integer>192</integer>
			</dict>
			<key>barxleft</key>
			<false/>
			<key>barxright</key>
			<false/>
			<key>barybottom</key>
			<false/>
			<key>barytop</key>
			<false/>
			<key>belongx</key>
			<integer>1</integer>
			<key>belongy</key>
			<integer>1</integer>
			<key>byteorder</key>
			<integer>0</integer>
			<key>color</key>
			<dict>
				<key>CF$UID</key>
				<integer>187</integer>
			</dict>
			<key>comment</key>
			<dict>
				<key>CF$UID</key>
				<integer>185</integer>
			</dict>
			<key>dash</key>
			<integer>0</integer>
			<key>dashwidth</key>
			<real>0.0</real>
			<key>dynsize</key>
			<dict>
				<key>CF$UID</key>
				<integer>186</integer>
			</dict>
			<key>errorbarx</key>
			<integer>0</integer>
			<key>errorbary</key>
			<integer>0</integer>
			<key>errorcolor</key>
			<dict>
				<key>CF$UID</key>
				<integer>196</integer>
			</dict>
			<key>errorvalx</key>
			<real>0.0</real>
			<key>errorvaly</key>
			<real>0.0</real>
			<key>errorwidth</key>
			<real>1</real>
			<key>fillcolor</key>
			<dict>
				<key>CF$UID</key>
				<integer>190</integer>
			</dict>
			<key>freex</key>
			<false/>
			<key>freey</key>
			<false/>
			<key>fxmax</key>
			<real>1</real>
			<key>fxmin</key>
			<real>0.0</real>
			<key>fymax</key>
			<real>1</real>
			<key>fymin</key>
			<real>0.0</real>
			<key>havexminmax</key>
			<true/>
			<key>haveyminmax</key>
			<true/>
			<key>linewidth</key>
			<real>1.7248600000000001</real>
			<key>plotarea</key>
			<false/>
			<key>plotdots</key>
			<false/>
			<key>plotfhist</key>
			<false/>
			<key>plothist</key>
			<false/>
			<key>plotlegend</key>
			<true/>
			<key>plotlines</key>
			<true/>
			<key>plotsymbols</key>
			<false/>
			<key>plotxbars</key>
			<false/>
			<key>plotxsticks</key>
			<false/>
			<key>plotybars</key>
			<false/>
			<key>plotysticks</key>
			<false/>
			<key>show</key>
			<false/>
			<key>source</key>
			<dict>
				<key>CF$UID</key>
				<integer>184</integer>
			</dict>
			<key>stickabs</key>
			<false/>
			<key>stickcolor</key>
			<dict>
				<key>CF$UID</key>
				<integer>194</integer>
			</dict>
			<key>sticksize</key>
			<real>20</real>
			<key>symbol</key>
			<integer>0</integer>
			<key>symbolsize</key>
			<real>10</real>
			<key>symfill</key>
			<false/>
			<key>verno</key>
			<integer>31</integer>
		</dict>
		<data>
		d76fGi/dwL/8qfHSTWK4vxSuR+F6FK6/YhBYObTIlr/Jdr6fGi+NP5ZDi2zn
		+6k/vHSTGARWtj+uR+F6FK6/P1CNl24Sg8Q/yXa+nxovyT9CYOXQItvNP90k
		BoGVQ9E/mpmZmZmZ0z9WDi2yne/VPxKDwMqhRdg/z/dT46Wb2j+LbOf7qfHc
		P0jhehSuR98/AiuHFtnO4D9g5dAi2/nhP76fGi/dJOM/HVpkO99P5D97FK5H
		4XrlP9nO91PjpeY/N4lBYOXQ5z+WQ4ts5/voP/T91HjpJuo/UrgehetR6z+w
		cmiR7XzsPw4tsp3vp+0/bef7qfHS7j/LoUW28/3vPxSuR+F6lPA/RIts5/sp
		8T9zaJHtfL/xP6JFtvP9VPI/0SLb+X7q8j8AAAAAAIDzPy/dJAaBFfQ/XrpJ
		DAKr9D+Nl24Sg0D1P7x0kxgE1vU/7FG4HoVr9j8bL90kBgH3P0oMAiuHlvc/
		eekmMQgs+D+oxks3icH4P9ejcD0KV/k/BoGVQ4vs+T81XrpJDIL6P2Q730+N
		F/s/kxgEVg6t+z/D9Shcj0L8P/LSTWIQ2Pw/IbByaJFt/T9QjZduEgP+P39q
		vHSTmP4/rkfhehQu/z/dJAaBlcP/PwaBlUOLLABAnu+nxkt3AEA1XrpJDMIA
		QM3MzMzMDAFAZDvfT41XAUD8qfHSTaIBQJMYBFYO7QFAK4cW2c43AkDD9Shc
		j4ICQFpkO99PzQJA8tJNYhAYA0CJQWDl0GIDQCGwcmiRrQNAuB6F61H4A0BQ
		jZduEkMEQOf7qfHSjQRAf2q8dJPYBEAX2c73UyMFQK5H4XoUbgVARrbz/dS4
		BUDdJAaBlQMGQHWTGARWTgZADAIrhxaZBkCkcD0K1+MGQDvfT42XLgdA001i
		EFh5B0BqvHSTGMQHQAIrhxbZDghAmpmZmZlZCEAxCKwcWqQIQMl2vp8a7whA
		YOXQIts5CUD4U+Olm4QJQI/C9ShczwlAJzEIrBwaCkC+nxov3WQKQFYOLbKd
		rwpA7nw/NV76CkCF61G4HkULQB1aZDvfjwtAtMh2vp/aC0BMN4lBYCUMQOOl
		m8QgcAxAexSuR+G6DEASg8DKoQUNQKrx0k1iUA1AQmDl0CKbDUDZzvdT4+UN
		QHE9CtejMA5ACKwcWmR7DkCgGi/dJMYOQDeJQWDlEA9Az/dT46VbD0BmZmZm
		ZqYPQP7UeOkm8Q9Ay6FFtvMdEEAX2c73U0MQQGIQWDm0aBBArkfhehSOEED6
		fmq8dLMQQEa28/3U2BBAke18PzX+EEDdJAaBlSMRQClcj8L1SBFAdZMYBFZu
		EUDByqFFtpMRQAwCK4cWuRFAWDm0yHbeEUCkcD0K1wMSQPCnxks3KRJAO99P
		jZdOEkCHFtnO93MSQNNNYhBYmRJAH4XrUbi+EkBqvHSTGOQSQLbz/dR4CRNA
		AiuHFtkuE0BOYhBYOVQTQJqZmZmZeRNA5dAi2/meE0AxCKwcWsQTQH0/NV66
		6RNAyXa+nxoPFEAUrkfhejQUQGDl0CLbWRRArBxaZDt/FED4U+Olm6QUQESL
		bOf7yRRAj8L1KFzvFEDb+X5qvBQVQCcxCKwcOhVAc2iR7XxfFUC+nxov3YQV
		QArXo3A9qhVAVg4tsp3PFUCiRbbz/fQVQO58PzVeGhZAObTIdr4/FkCF61G4
		HmUWQNEi2/l+ihZAHVpkO9+vFkBoke18P9UWQLTIdr6f+hZAAAAAAAAgF0BM
		N4lBYEUXQJhuEoPAahdA46WbxCCQF0Av3SQGgbUXQHsUrkfh2hdAx0s3iUEA
		GEASg8DKoSUYQF66SQwCSxhAqvHSTWJwGED2KFyPwpUYQEJg5dAiuxhAjZdu
		EoPgGEDZzvdT4wUZQCUGgZVDKxlAcT0K16NQGUC8dJMYBHYZQAisHFpkmxlA
		VOOlm8TAGUCgGi/dJOYZQOxRuB6FCxpAN4lBYOUwGkCDwMqhRVYaQM/3U+Ol
		expAGy/dJAahGkBmZmZmZsYaQLKd76fG6xpA/tR46SYRG0BKDAIrhzYbQJZD
		i2znWxtA4XoUrkeBG0Atsp3vp6YbQHnpJjEIzBtAxSCwcmjxG0AQWDm0yBYc
		QFyPwvUoPBxAqMZLN4lhHED0/dR46YYcQA==
		</data>
		<data>
		yIs6LhYvNUDCDqz5uH40QHA44Rmg9TNAYPTKsL3PM0B6tZGmrYozQEo1oQRp
		gzNATzT9zfeEM0CHYXWfT5kzQDwl1TKFfzNAkF1Xhw8lM0BVJ1WWVLoyQC/U
		T/PBkzJAbtONa6+6MkBWc27O9LsyQJJSvluM1jJAUJ5np1LYMkD+N+RaINYy
		QKY4/CnB3zJAslnjJ0HsMkBs2+UWJigzQCMH2thYdjNAAneOvN+9M0D5ISTG
		ngY0QEXZWmS4cDRA6Nq7sFeVNEBA2d1SlWg0QBPnlhFK8DNA5++TXgefM0DC
		s/KGZ24zQJSWf+i1DjNAKoAXcW2hMkCo1UXFa08yQA25B9wmATJAOY2iwkSw
		MUAu2WYeLIQxQHonVCt/OzFAcaB1SJ2xMEA1jkb5tVYwQN6kV76aHDBACLOs
		qjbxL0AQR/pj+ZwvQJomD7oj5S5AoDZNToz+LUCalvuTl04tQNQpMumOFy1A
		BAHV7vayLECIEtDzRn8rQLoZETvy0SpA1nN1dtFBKkD0jYsZgMcpQK3+qz2L
		dylAPKnSxUUPKUA9DiZ0Nj4oQC4CBvgNlSdAqf15yZ4OJ0C54/D4lbgmQKN4
		ODBYMyZATTVWEQ1EJUBBS/oqmIokQBzuxjExDyRAqHJ9znzgI0CLUuUqtaAj
		QI23ONmlHyNASU7J6B9mIkANHd4iz/chQHifhh7QSyFARyNC0ka3IEBewkQy
		g4ogQEInygPPSB9ARJE03SkIHkAkM12tUVodQF4XxGVTmRxAgCyKfNW1HEBe
		+t2ZR8kbQGy4DjNyIRpAEhoHvAr0GEAAQJSNRZ4XQLJzGVyxyhZA8g3LxOsF
		FkCa2S0n3/cUQLhtXvrVBxRApGNNis1yE0B4FgNJFjsTQFRnNBf2XxJAdFr9
		NgJcEUCYuOH6LCUPQEACC+MjeA1A8ADbROI0DUDAHp8T924LQKAFZgh81ApA
		4CFR67IuCUBw9/6JRs0HQKCfbiMaMwZAaFUQhrYyBkDITj1VOq4GQKBDpZSM
		cgNAUKfIpDseAUAw1Y9TpZL+PwBN1UNlqP4/IMN7FN+1/j9QXKYsdAr+P9A5
		V5rF8Ps/kN6I9AzG9z/wMtsbrc/2P/A5OrT55Pc/8LChobDw+T/QBUZkibP2
		P7BlvLOnSfM/cLYKaFNa8D/AU9zEK9ruP8Cexy6CK/I/MEQRWGoi8z8wK56A
		V7DwP6BSVXSGc+o/ILSHybad5z/gpJn62y/kP8AKy6vV6OA/AJSueOer2D+A
		y16t1GnJPwBQMjDs5so/AAAn84zY0T/AQ5V5qMjXP0BtJr7Xa9A/gIElYHpF
		z78AN6/zdWPNv0BOcNI3DtC/gEJfg8TAwr8AsZKhb5+0v0BQuD8a89C/wKEB
		3ZoZ078ABxu/8zDQvwDMD2WuVsW/AChpoRPhqD8AHC2q9LKvPwAI7sFGG5y/
		ACuxfQ1VsL8ADKiUKNypv4DNFZy7E8g/ACc7FW3p0T8AVnn5l1rDPwDWcO4A
		sKi/AOIO5rsosb8AXDRbc/3DP4CApGd3o90/wMC3yDp33z9AuUBhTcDVP0B/
		Ov2dSNw/gFqSD9wS4T9gABHuMLfsPwDF4GeNJvA/wAwTGbjN7T8g/KN1haPw
		P3AJStd9rPE/EPzAW1Ev8j9wIHVBrrn0P8B4V0MTjfQ/kM9Dc8608z8gMv0Y
		pEX0P+DH6fGsifY/gK+rzwZF+z+wOZFmXYj9P7B/tttfIvo/MP9yMw1v+j+Q
		BkFNXkn9PyBOJYaZzABAGKuSS5i/AkAw5J3GcmEDQNCTvpPLVQJA6FViIe9r
		AkA4t85Ct20EQJjgmVN+KAdAkJgscZkpCUAourrmCoUKQBgeh0RWjQtAaCTO
		DQLBDUC0nqByinkQQAxM7WowOBFAmBgR6mBoEUDEBHtxIE8RQOQQt2g/vRFA
		qHp49P1/EkDcwGOdaGIUQB4EY6J/jRVApuBv2V8BFkAGpEMFxToWQNbLNSqu
		9RZA9MS5q5UUGEBwvIEnax8ZQEK4SP8JeRlAao2HHJmSGUBGKz34x2YaQCK2
		Ol6/qxtAvEq9zO50HUAkbSlFaVodQNbVY4CC1hxAZo4rUwqFHEBc1G2u2Ioc
		QPh7qJI/Ix1ALugDJxlkHkDy2BVYPlYfQA==
		</data>
		<dict>
			<key>$class</key>
			<dict>
				<key>CF$UID</key>
				<integer>7</integer>
			</dict>
			<key>NS.string</key>
			<string>Pasteboard</string>
		</dict>
		<dict>
			<key>$class</key>
			<dict>
				<key>CF$UID</key>
				<integer>7</integer>
			</dict>
			<key>NS.string</key>
			<string>400-inside</string>
		</dict>
		<dict>
			<key>$class</key>
			<dict>
				<key>CF$UID</key>
				<integer>7</integer>
			</dict>
			<key>NS.string</key>
			<string></string>
		</dict>
		<dict>
			<key>$class</key>
			<dict>
				<key>CF$UID</key>
				<integer>17</integer>
			</dict>
			<key>NSAllowsLogicalLayoutDirection</key>
			<false/>
			<key>NSColor</key>
			<dict>
				<key>CF$UID</key>
				<integer>189</integer>
			</dict>
			<key>NSDragTypes</key>
			<dict>
				<key>CF$UID</key>
				<integer>188</integer>
			</dict>
			<key>NSEnabled</key>
			<true/>
			<key>NSFrameSize</key>
			<dict>
				<key>CF$UID</key>
				<integer>14</integer>
			</dict>
			<key>NSIsBordered</key>
			<true/>
			<key>NSNextResponder</key>
			<dict>
				<key>CF$UID</key>
				<integer>0</integer>
			</dict>
			<key>NSvFlags</key>
			<integer>256</integer>
		</dict>
		<dict>
			<key>$class</key>
			<dict>
				<key>CF$UID</key>
				<integer>13</integer>
			</dict>
			<key>NS.objects</key>
			<array>
				<dict>
					<key>CF$UID</key>
					<integer>12</integer>
				</dict>
			</array>
		</dict>
		<dict>
			<key>$class</key>
			<dict>
				<key>CF$UID</key>
				<integer>16</integer>
			</dict>
			<key>NSColorSpace</key>
			<integer>1</integer>
			<key>NSRGB</key>
			<data>
			MSAwLjQwMDAwMDAxIDAuNDAwMDAwMDEA
			</data>
		</dict>
		<dict>
			<key>$class</key>
			<dict>
				<key>CF$UID</key>
				<integer>17</integer>
			</dict>
			<key>NSAllowsLogicalLayoutDirection</key>
			<false/>
			<key>NSColor</key>
			<dict>
				<key>CF$UID</key>
				<integer>20</integer>
			</dict>
			<key>NSDragTypes</key>
			<dict>
				<key>CF$UID</key>
				<integer>191</integer>
			</dict>
			<key>NSEnabled</key>
			<true/>
			<key>NSFrameSize</key>
			<dict>
				<key>CF$UID</key>
				<integer>14</integer>
			</dict>
			<key>NSIsBordered</key>
			<true/>
			<key>NSNextResponder</key>
			<dict>
				<key>CF$UID</key>
				<integer>0</integer>
			</dict>
			<key>NSvFlags</key>
			<integer>256</integer>
		</dict>
		<dict>
			<key>$class</key>
			<dict>
				<key>CF$UID</key>
				<integer>13</integer>
			</dict>
			<key>NS.objects</key>
			<array>
				<dict>
					<key>CF$UID</key>
					<integer>12</integer>
				</dict>
			</array>
		</dict>
		<dict>
			<key>$class</key>
			<dict>
				<key>CF$UID</key>
				<integer>17</integer>
			</dict>
			<key>NSAllowsLogicalLayoutDirection</key>
			<false/>
			<key>NSColor</key>
			<dict>
				<key>CF$UID</key>
				<integer>15</integer>
			</dict>
			<key>NSDragTypes</key>
			<dict>
				<key>CF$UID</key>
				<integer>193</integer>
			</dict>
			<key>NSEnabled</key>
			<true/>
			<key>NSFrameSize</key>
			<dict>
				<key>CF$UID</key>
				<integer>14</integer>
			</dict>
			<key>NSIsBordered</key>
			<true/>
			<key>NSNextResponder</key>
			<dict>
				<key>CF$UID</key>
				<integer>0</integer>
			</dict>
			<key>NSvFlags</key>
			<integer>256</integer>
		</dict>
		<dict>
			<key>$class</key>
			<dict>
				<key>CF$UID</key>
				<integer>13</integer>
			</dict>
			<key>NS.objects</key>
			<array>
				<dict>
					<key>CF$UID</key>
					<integer>12</integer>
				</dict>
			</array>
		</dict>
		<dict>
			<key>$class</key>
			<dict>
				<key>CF$UID</key>
				<integer>17</integer>
			</dict>
			<key>NSAllowsLogicalLayoutDirection</key>
			<false/>
			<key>NSColor</key>
			<dict>
				<key>CF$UID</key>
				<integer>15</integer>
			</dict>
			<key>NSDragTypes</key>
			<dict>
				<key>CF$UID</key>
				<integer>195</integer>
			</dict>
			<key>NSEnabled</key>
			<true/>
			<key>NSFrameSize</key>
			<dict>
				<key>CF$UID</key>
				<integer>14</integer>
			</dict>
			<key>NSIsBordered</key>
			<true/>
			<key>NSNextResponder</key>
			<dict>
				<key>CF$UID</key>
				<integer>0</integer>
			</dict>
			<key>NSvFlags</key>
			<integer>256</integer>
		</dict>
		<dict>
			<key>$class</key>
			<dict>
				<key>CF$UID</key>
				<integer>13</integer>
			</dict>
			<key>NS.objects</key>
			<array>
				<dict>
					<key>CF$UID</key>
					<integer>12</integer>
				</dict>
			</array>
		</dict>
		<dict>
			<key>$class</key>
			<dict>
				<key>CF$UID</key>
				<integer>17</integer>
			</dict>
			<key>NSAllowsLogicalLayoutDirection</key>
			<false/>
			<key>NSColor</key>
			<dict>
				<key>CF$UID</key>
				<integer>15</integer>
			</dict>
			<key>NSDragTypes</key>
			<dict>
				<key>CF$UID</key>
				<integer>197</integer>
			</dict>
			<key>NSEnabled</key>
			<true/>
			<key>NSFrameSize</key>
			<dict>
				<key>CF$UID</key>
				<integer>14</integer>
			</dict>
			<key>NSIsBordered</key>
			<true/>
			<key>NSNextResponder</key>
			<dict>
				<key>CF$UID</key>
				<integer>0</integer>
			</dict>
			<key>NSvFlags</key>
			<integer>256</integer>
		</dict>
		<dict>
			<key>$class</key>
			<dict>
				<key>CF$UID</key>
				<integer>13</integer>
			</dict>
			<key>NS.objects</key>
			<array>
				<dict>
					<key>CF$UID</key>
					<integer>12</integer>
				</dict>
			</array>
		</dict>
		<dict>
			<key>$class</key>
			<dict>
				<key>CF$UID</key>
				<integer>27</integer>
			</dict>
			<key>X</key>
			<dict>
				<key>CF$UID</key>
				<integer>199</integer>
			</dict>
			<key>Y</key>
			<dict>
				<key>CF$UID</key>
				<integer>200</integer>
			</dict>
			<key>barcolor</key>
			<dict>
				<key>CF$UID</key>
				<integer>208</integer>
			</dict>
			<key>barxleft</key>
			<false/>
			<key>barxright</key>
			<false/>
			<key>barybottom</key>
			<false/>
			<key>barytop</key>
			<false/>
			<key>belongx</key>
			<integer>1</integer>
			<key>belongy</key>
			<integer>1</integer>
			<key>byteorder</key>
			<integer>0</integer>
			<key>color</key>
			<dict>
				<key>CF$UID</key>
				<integer>204</integer>
			</dict>
			<key>comment</key>
			<dict>
				<key>CF$UID</key>
				<integer>202</integer>
			</dict>
			<key>dash</key>
			<integer>0</integer>
			<key>dashwidth</key>
			<real>0.0</real>
			<key>dynsize</key>
			<dict>
				<key>CF$UID</key>
				<integer>203</integer>
			</dict>
			<key>errorbarx</key>
			<integer>0</integer>
			<key>errorbary</key>
			<integer>0</integer>
			<key>errorcolor</key>
			<dict>
				<key>CF$UID</key>
				<integer>212</integer>
			</dict>
			<key>errorvalx</key>
			<real>0.0</real>
			<key>errorvaly</key>
			<real>0.0</real>
			<key>errorwidth</key>
			<real>1</real>
			<key>fillcolor</key>
			<dict>
				<key>CF$UID</key>
				<integer>206</integer>
			</dict>
			<key>freex</key>
			<false/>
			<key>freey</key>
			<false/>
			<key>fxmax</key>
			<real>1</real>
			<key>fxmin</key>
			<real>0.0</real>
			<key>fymax</key>
			<real>1</real>
			<key>fymin</key>
			<real>0.0</real>
			<key>havexminmax</key>
			<true/>
			<key>haveyminmax</key>
			<true/>
			<key>linewidth</key>
			<real>1</real>
			<key>plotarea</key>
			<false/>
			<key>plotdots</key>
			<false/>
			<key>plotfhist</key>
			<false/>
			<key>plothist</key>
			<false/>
			<key>plotlegend</key>
			<true/>
			<key>plotlines</key>
			<true/>
			<key>plotsymbols</key>
			<false/>
			<key>plotxbars</key>
			<false/>
			<key>plotxsticks</key>
			<false/>
			<key>plotybars</key>
			<false/>
			<key>plotysticks</key>
			<false/>
			<key>show</key>
			<false/>
			<key>source</key>
			<dict>
				<key>CF$UID</key>
				<integer>201</integer>
			</dict>
			<key>stickabs</key>
			<false/>
			<key>stickcolor</key>
			<dict>
				<key>CF$UID</key>
				<integer>210</integer>
			</dict>
			<key>sticksize</key>
			<real>20</real>
			<key>symbol</key>
			<integer>0</integer>
			<key>symbolsize</key>
			<real>10</real>
			<key>symfill</key>
			<false/>
			<key>verno</key>
			<integer>31</integer>
		</dict>
		<data>
		UI2XbhKDuL+8dJMYBFa2vylcj8L1KLS/lkOLbOf7sb8EVg4tsp2vv90kBoGV
		Q6u/tvP91Hjppr+PwvUoXI+iv9Ei2/l+apy/g8DKoUW2k79qvHSTGASGv/p/
		3wOXbmK/OslR3pmZeT9oke18PzWOPwIrhxbZzpc/qMZLN4lBoD/P91PjpZuk
		P/YoXI/C9ag/HVpkO99PrT+iRbbz/dSwPzVeukkMArM/yXa+nxovtT9cj8L1
		KFy3P/Cnxks3ibk/g8DKoUW2uz8X2c73U+O9P9V46SYxCMA/H4XrUbgewT9o
		ke18PzXCP7Kd76fGS8M//Knx0k1ixD9GtvP91HjFP4/C9Shcj8Y/2c73U+Ol
		xz8j2/l+arzIP23n+6nx0sk/tvP91Hjpyj8AAAAAAADMP0oMAiuHFs0/kxgE
		Vg4tzj/dJAaBlUPPP5MYBFYOLdA/uB6F61G40D/dJAaBlUPRPwIrhxbZztE/
		JzEIrBxa0j9MN4lBYOXSP3E9CtejcNM/lkOLbOf70z+6SQwCK4fUP99PjZdu
		EtU/BFYOLbKd1T8pXI/C9SjWP05iEFg5tNY/c2iR7Xw/1z+YbhKDwMrXP7x0
		kxgEVtg/4XoUrkfh2D8GgZVDi2zZPyuHFtnO99k/UI2XbhKD2j91kxgEVg7b
		P5qZmZmZmds/vp8aL90k3D/jpZvEILDcPwisHFpkO90/LbKd76fG3T9SuB6F
		61HeP3e+nxov3d4/nMQgsHJo3z/ByqFFtvPfP3Noke18P+A/hetRuB6F4D+Y
		bhKDwMrgP6rx0k1iEOE/vHSTGARW4T/P91PjpZvhP+F6FK5H4eE/9P3UeOkm
		4j8GgZVDi2ziPxkEVg4tsuI/K4cW2c734j89CtejcD3jP1CNl24Sg+M/YhBY
		ObTI4z91kxgEVg7kP4cW2c73U+Q/mpmZmZmZ5D+sHFpkO9/kP76fGi/dJOU/
		0SLb+X5q5T/jpZvEILDlP/YoXI/C9eU/CKwcWmQ75j8bL90kBoHmPy2yne+n
		xuY/PzVeukkM5z9SuB6F61HnP2Q730+Nl+c/d76fGi/d5z+JQWDl0CLoP5zE
		ILByaOg/rkfhehSu6D/ByqFFtvPoP9NNYhBYOek/5dAi2/l+6T/4U+Olm8Tp
		PwrXo3A9Cuo/HVpkO99P6j8v3SQGgZXqP0Jg5dAi2+o/VOOlm8Qg6z9mZmZm
		ZmbrP3npJjEIrOs/i2zn+6nx6z+e76fGSzfsP7ByaJHtfOw/w/UoXI/C7D/V
		eOkmMQjtP+f7qfHSTe0/+n5qvHST7T8MAiuHFtntPx+F61G4Hu4/MQisHFpk
		7j9Ei2zn+6nuP1YOLbKd7+4/aJHtfD817z97FK5H4XrvP42XbhKDwO8/UI2X
		bhID8D/ZzvdT4yXwP2IQWDm0SPA/7FG4HoVr8D91kxgEVo7wP/7UeOkmsfA/
		hxbZzvfT8D8QWDm0yPbwP5qZmZmZGfE/I9v5fmo88T+sHFpkO1/xPzVeukkM
		gvE/vp8aL92k8T9I4XoUrsfxP9Ei2/l+6vE/WmQ7308N8j/jpZvEIDDyP23n
		+6nxUvI/9ihcj8J18j9/arx0k5jyPwisHFpku/I/ke18PzXe8j8bL90kBgHz
		P6RwPQrXI/M/LbKd76dG8z+28/3UeGnzPz81XrpJjPM/yXa+nxqv8z9SuB6F
		69HzP9v5fmq89PM/ZDvfT40X9D/ufD81Xjr0P3e+nxovXfQ/AAAAAACA9D+J
		QWDl0KL0PxKDwMqhxfQ/nMQgsHLo9D8lBoGVQwv1P65H4XoULvU/N4lBYOVQ
		9T/ByqFFtnP1P0oMAiuHlvU/001iEFi59T9cj8L1KNz1P+XQItv5/vU/bxKD
		wMoh9j/4U+Olm0T2P4GVQ4tsZ/Y/CtejcD2K9j+TGARWDq32Px1aZDvfz/Y/
		ppvEILDy9j8v3SQGgRX3P7gehetROPc/QmDl0CJb9z/LoUW28333P1TjpZvE
		oPc/3SQGgZXD9z9mZmZmZub3P/Cnxks3Cfg/eekmMQgs+D8CK4cW2U74P4ts
		5/upcfg/FK5H4XqU+D+e76fGS7f4PycxCKwc2vg/sHJoke38+D85tMh2vh/5
		P8P1KFyPQvk/TDeJQWBl+T/VeOkmMYj5Pw==
		</data>
		<data>
		AAAAAAAAAABQt6KD5FPIvxQlIZG2cde/FUfU+hH13r/GCsiofJnjvye8qe3L
		Pue/IrlGFQ855r/TYGQTqiXov769a9CXnuW/hf3o5cHn6b9gUEsYchHtvxkx
		WBbxwu6/7YMsCyZ+8r/v42iOrPzwvwn+t5Id2/C/VG6iluYW8b+uKCUEq+rw
		v8R5OIHp9PG/Dvj8MEK48L8CEeLK2Tvxv9nMIamF0vG/raI/NPNk8r8K1jib
		joDwv5c2HJYGPvC/kh/xK9aw7r/PEfkupe7uv34AUps4Oe+/v5WRH5ay7b9T
		cB2I0djuv0890uC29u2/74M9N36y77+mY84z9qXxv8xjzcgg9/K/xXB1AMSd
		87+uuDgqN9H1vyY2H9eGSve/CXHl7J3R+L/9g0iGHBv6v+0MU1vqYPy/Udmw
		prLo/b/FA8qmXOH/v4jaNoyCYP+/dArys5Gr/788LT9wlSf/v2mtaHOcG/+/
		aNDQP8GF/r/FO8CTFm7+v1ouG53zU/2/sK4K1GJw/L96bwwBwPH7vw8qcR3j
		iv2/c58cBYgC/b8VxhaCHBT7vycXY2Adh/y/3bJD/MOW+79aDYl7LD38v0xr
		09hei/q/hA8lWvJ4+r/vA5DaxMn6vyy7YHDNnfq/hq3Zyku++79iZTTyeYX7
		v05FKowtRPu/7Q4pBkg0+7/cgqW6gFf7vxoziXrBp/u/dLaA0Hq4+7996lil
		9Mz6v5hPVgxXx/u/vM0bJ4U5+7+TGARWDu36v3LFxVG5ifu/v5zZrtDH+r/9
		9QoL7gf6v/Widr8KMPq/Q8nk1M4w+L9DyeTUzvD2v+hPG9XpQPW/18HB3sRQ
		9L//PXjt0ob0v5KtLqcERPG/VG8NbJVg8L+1F9F2TB3zv/lx6rk7Ie+/1JtR
		81Uy8b9kuJW5VIDtv6T2xyAcWOu/2RE93wUA7b9WNIxxtFnrvwD7jRsjvuu/
		yIROvo8Z6r9HsqJhjCPov17C/HDryeW/wmGzbWLS4b9NMs3PaIbgv5aJbDGJ
		xNe/OsssQrGV1L9VrND2noDIvwVsByP2Cci/qi3QSUrVx78JAFHaYlF9P83/
		7aruLqc/6hLEL6tmxD/XkdkPZzTVPxADXfsCetI/we2/hMCA3D8jopi8AWbd
		P40jeynhruE/XFPF+UCX3z9nRj8aThnXPyiRjry9Ndk/YwtBDkqY2T8vvmiP
		F1LWP/N234z16Nc/DMnJxK0C1T9ZHZSLjGnVP4f16/O9K84/FFDyNKod0z89
		OypIfaPVPzN2HQXjO9g/AmFMn8I21z+YZIlzeVjlP+1mRj8ajuQ/Oj/FceAV
		6D90/GGVHEHqP4nqrYGtEuw/UM1AwLUu7j80SSwpd1/wP1RvDWyVoPQ/f4gN
		Fk6S8T+YiLfOv93xP1VQUfUrHfE/RgDc0aT57z/aXyzCA3nuP0RbhBieze0/
		jErqBDSR8T9Qpzy6ERbzPwtjC0EOSvA/nyCx3T1A8D+taklHOdjwP/Wc9L7x
		9fE/BOJ1/YId8z85Jov7j0z0P/qAQGfSpvY/a0YGuYuw9j9p/S0B+Gf4PxFS
		t7OvfPk/X+tSI/Tz+j+LUkKwql79P2iR7Xw/tf4/D5pd91ZEAUDo2hfQCzcD
		QA7cgTrlcQFAMlpHVROEAkAvppnudXIBQHVbIhecIQFAf/j578GLAUBRTx+B
		PzwCQGzRArSt5gNAjuczoN5MA0AB/FOqRFkDQJrMeFvpVQNAsK2f/rNmAkBj
		YvNxbSgDQHRiD+1jZQNAdqc7TzyHA0Bky/J1GT4FQJZdMLjmTgVAkGtDxTh/
		BkCUaMnjaRkGQIpz1NFxFQdAW+1hLxSwBkB/LhoyHgUIQPD8ogT95QlAnl+U
		oL/wCkD1udqK/cUMQAqDMo0m1w1A/zwNGCS9DUATKGIRw44OQHWOAdnrvQ1A
		5QtaSMBoDEChD5axofsJQO/nFORn4whAz57L1CR4CEBZMsfyrjoIQHZUNUHU
		XQhAyF2EKcoFCUAG9phIaVYJQC2wx0RKUwpAF6BtNeusCUB+UYL+Qo8JQE1l
		UdhF8QpAdavnpPcNDUB9PV+zXHYLQHFYGvhRDQ5AmS7E6o+QD0BAoDNpU1UN
		QJqxaDo7WRFAmE9WDFcXEEAaFM0DWEQQQA==
		</data>
		<dict>
			<key>$class</key>
			<dict>
				<key>CF$UID</key>
				<integer>7</integer>
			</dict>
			<key>NS.string</key>
			<string>Pasteboard</string>
		</dict>
		<dict>
			<key>$class</key>
			<dict>
				<key>CF$UID</key>
				<integer>7</integer>
			</dict>
			<key>NS.string</key>
			<string>Import</string>
		</dict>
		<dict>
			<key>$class</key>
			<dict>
				<key>CF$UID</key>
				<integer>7</integer>
			</dict>
			<key>NS.string</key>
			<string></string>
		</dict>
		<dict>
			<key>$class</key>
			<dict>
				<key>CF$UID</key>
				<integer>17</integer>
			</dict>
			<key>NSAllowsLogicalLayoutDirection</key>
			<false/>
			<key>NSColor</key>
			<dict>
				<key>CF$UID</key>
				<integer>15</integer>
			</dict>
			<key>NSDragTypes</key>
			<dict>
				<key>CF$UID</key>
				<integer>205</integer>
			</dict>
			<key>NSEnabled</key>
			<true/>
			<key>NSFrameSize</key>
			<dict>
				<key>CF$UID</key>
				<integer>14</integer>
			</dict>
			<key>NSIsBordered</key>
			<true/>
			<key>NSNextResponder</key>
			<dict>
				<key>CF$UID</key>
				<integer>0</integer>
			</dict>
			<key>NSvFlags</key>
			<integer>256</integer>
		</dict>
		<dict>
			<key>$class</key>
			<dict>
				<key>CF$UID</key>
				<integer>13</integer>
			</dict>
			<key>NS.objects</key>
			<array>
				<dict>
					<key>CF$UID</key>
					<integer>12</integer>
				</dict>
			</array>
		</dict>
		<dict>
			<key>$class</key>
			<dict>
				<key>CF$UID</key>
				<integer>17</integer>
			</dict>
			<key>NSAllowsLogicalLayoutDirection</key>
			<false/>
			<key>NSColor</key>
			<dict>
				<key>CF$UID</key>
				<integer>20</integer>
			</dict>
			<key>NSDragTypes</key>
			<dict>
				<key>CF$UID</key>
				<integer>207</integer>
			</dict>
			<key>NSEnabled</key>
			<true/>
			<key>NSFrameSize</key>
			<dict>
				<key>CF$UID</key>
				<integer>14</integer>
			</dict>
			<key>NSIsBordered</key>
			<true/>
			<key>NSNextResponder</key>
			<dict>
				<key>CF$UID</key>
				<integer>0</integer>
			</dict>
			<key>NSvFlags</key>
			<integer>256</integer>
		</dict>
		<dict>
			<key>$class</key>
			<dict>
				<key>CF$UID</key>
				<integer>13</integer>
			</dict>
			<key>NS.objects</key>
			<array>
				<dict>
					<key>CF$UID</key>
					<integer>12</integer>
				</dict>
			</array>
		</dict>
		<dict>
			<key>$class</key>
			<dict>
				<key>CF$UID</key>
				<integer>17</integer>
			</dict>
			<key>NSAllowsLogicalLayoutDirection</key>
			<false/>
			<key>NSColor</key>
			<dict>
				<key>CF$UID</key>
				<integer>15</integer>
			</dict>
			<key>NSDragTypes</key>
			<dict>
				<key>CF$UID</key>
				<integer>209</integer>
			</dict>
			<key>NSEnabled</key>
			<true/>
			<key>NSFrameSize</key>
			<dict>
				<key>CF$UID</key>
				<integer>14</integer>
			</dict>
			<key>NSIsBordered</key>
			<true/>
			<key>NSNextResponder</key>
			<dict>
				<key>CF$UID</key>
				<integer>0</integer>
			</dict>
			<key>NSvFlags</key>
			<integer>256</integer>
		</dict>
		<dict>
			<key>$class</key>
			<dict>
				<key>CF$UID</key>
				<integer>13</integer>
			</dict>
			<key>NS.objects</key>
			<array>
				<dict>
					<key>CF$UID</key>
					<integer>12</integer>
				</dict>
			</array>
		</dict>
		<dict>
			<key>$class</key>
			<dict>
				<key>CF$UID</key>
				<integer>17</integer>
			</dict>
			<key>NSAllowsLogicalLayoutDirection</key>
			<false/>
			<key>NSColor</key>
			<dict>
				<key>CF$UID</key>
				<integer>15</integer>
			</dict>
			<key>NSDragTypes</key>
			<dict>
				<key>CF$UID</key>
				<integer>211</integer>
			</dict>
			<key>NSEnabled</key>
			<true/>
			<key>NSFrameSize</key>
			<dict>
				<key>CF$UID</key>
				<integer>14</integer>
			</dict>
			<key>NSIsBordered</key>
			<true/>
			<key>NSNextResponder</key>
			<dict>
				<key>CF$UID</key>
				<integer>0</integer>
			</dict>
			<key>NSvFlags</key>
			<integer>256</integer>
		</dict>
		<dict>
			<key>$class</key>
			<dict>
				<key>CF$UID</key>
				<integer>13</integer>
			</dict>
			<key>NS.objects</key>
			<array>
				<dict>
					<key>CF$UID</key>
					<integer>12</integer>
				</dict>
			</array>
		</dict>
		<dict>
			<key>$class</key>
			<dict>
				<key>CF$UID</key>
				<integer>17</integer>
			</dict>
			<key>NSAllowsLogicalLayoutDirection</key>
			<false/>
			<key>NSColor</key>
			<dict>
				<key>CF$UID</key>
				<integer>15</integer>
			</dict>
			<key>NSDragTypes</key>
			<dict>
				<key>CF$UID</key>
				<integer>213</integer>
			</dict>
			<key>NSEnabled</key>
			<true/>
			<key>NSFrameSize</key>
			<dict>
				<key>CF$UID</key>
				<integer>14</integer>
			</dict>
			<key>NSIsBordered</key>
			<true/>
			<key>NSNextResponder</key>
			<dict>
				<key>CF$UID</key>
				<integer>0</integer>
			</dict>
			<key>NSvFlags</key>
			<integer>256</integer>
		</dict>
		<dict>
			<key>$class</key>
			<dict>
				<key>CF$UID</key>
				<integer>13</integer>
			</dict>
			<key>NS.objects</key>
			<array>
				<dict>
					<key>CF$UID</key>
					<integer>12</integer>
				</dict>
			</array>
		</dict>
		<dict>
			<key>$class</key>
			<dict>
				<key>CF$UID</key>
				<integer>27</integer>
			</dict>
			<key>X</key>
			<dict>
				<key>CF$UID</key>
				<integer>215</integer>
			</dict>
			<key>Y</key>
			<dict>
				<key>CF$UID</key>
				<integer>216</integer>
			</dict>
			<key>barcolor</key>
			<dict>
				<key>CF$UID</key>
				<integer>224</integer>
			</dict>
			<key>barxleft</key>
			<false/>
			<key>barxright</key>
			<false/>
			<key>barybottom</key>
			<false/>
			<key>barytop</key>
			<false/>
			<key>belongx</key>
			<integer>1</integer>
			<key>belongy</key>
			<integer>1</integer>
			<key>byteorder</key>
			<integer>0</integer>
			<key>color</key>
			<dict>
				<key>CF$UID</key>
				<integer>220</integer>
			</dict>
			<key>comment</key>
			<dict>
				<key>CF$UID</key>
				<integer>218</integer>
			</dict>
			<key>dash</key>
			<integer>0</integer>
			<key>dashwidth</key>
			<real>0.0</real>
			<key>dynsize</key>
			<dict>
				<key>CF$UID</key>
				<integer>219</integer>
			</dict>
			<key>errorbarx</key>
			<integer>0</integer>
			<key>errorbary</key>
			<integer>0</integer>
			<key>errorcolor</key>
			<dict>
				<key>CF$UID</key>
				<integer>228</integer>
			</dict>
			<key>errorvalx</key>
			<real>0.0</real>
			<key>errorvaly</key>
			<real>0.0</real>
			<key>errorwidth</key>
			<real>1</real>
			<key>fillcolor</key>
			<dict>
				<key>CF$UID</key>
				<integer>222</integer>
			</dict>
			<key>freex</key>
			<false/>
			<key>freey</key>
			<false/>
			<key>fxmax</key>
			<real>1</real>
			<key>fxmin</key>
			<real>0.0</real>
			<key>fymax</key>
			<real>1</real>
			<key>fymin</key>
			<real>0.0</real>
			<key>havexminmax</key>
			<true/>
			<key>haveyminmax</key>
			<true/>
			<key>linewidth</key>
			<real>1</real>
			<key>plotarea</key>
			<false/>
			<key>plotdots</key>
			<false/>
			<key>plotfhist</key>
			<false/>
			<key>plothist</key>
			<false/>
			<key>plotlegend</key>
			<true/>
			<key>plotlines</key>
			<true/>
			<key>plotsymbols</key>
			<false/>
			<key>plotxbars</key>
			<false/>
			<key>plotxsticks</key>
			<false/>
			<key>plotybars</key>
			<false/>
			<key>plotysticks</key>
			<false/>
			<key>show</key>
			<false/>
			<key>source</key>
			<dict>
				<key>CF$UID</key>
				<integer>217</integer>
			</dict>
			<key>stickabs</key>
			<false/>
			<key>stickcolor</key>
			<dict>
				<key>CF$UID</key>
				<integer>226</integer>
			</dict>
			<key>sticksize</key>
			<real>20</real>
			<key>symbol</key>
			<integer>0</integer>
			<key>symbolsize</key>
			<real>10</real>
			<key>symfill</key>
			<false/>
			<key>verno</key>
			<integer>31</integer>
		</dict>
		<data>
		UI2XbhKDuL+8dJMYBFa2vylcj8L1KLS/lkOLbOf7sb8EVg4tsp2vv90kBoGV
		Q6u/tvP91Hjppr+PwvUoXI+iv9Ei2/l+apy/g8DKoUW2k79qvHSTGASGv/p/
		3wOXbmK/OslR3pmZeT9oke18PzWOPwIrhxbZzpc/qMZLN4lBoD/P91PjpZuk
		P/YoXI/C9ag/HVpkO99PrT+iRbbz/dSwPzVeukkMArM/yXa+nxovtT9cj8L1
		KFy3P/Cnxks3ibk/g8DKoUW2uz8X2c73U+O9P9V46SYxCMA/H4XrUbgewT9o
		ke18PzXCP7Kd76fGS8M//Knx0k1ixD9GtvP91HjFP4/C9Shcj8Y/2c73U+Ol
		xz8j2/l+arzIP23n+6nx0sk/tvP91Hjpyj8AAAAAAADMP0oMAiuHFs0/kxgE
		Vg4tzj/dJAaBlUPPP5MYBFYOLdA/uB6F61G40D/dJAaBlUPRPwIrhxbZztE/
		JzEIrBxa0j9MN4lBYOXSP3E9CtejcNM/lkOLbOf70z+6SQwCK4fUP99PjZdu
		EtU/BFYOLbKd1T8pXI/C9SjWP05iEFg5tNY/c2iR7Xw/1z+YbhKDwMrXP7x0
		kxgEVtg/4XoUrkfh2D8GgZVDi2zZPyuHFtnO99k/UI2XbhKD2j91kxgEVg7b
		P5qZmZmZmds/vp8aL90k3D/jpZvEILDcPwisHFpkO90/LbKd76fG3T9SuB6F
		61HeP3e+nxov3d4/nMQgsHJo3z/ByqFFtvPfP3Noke18P+A/hetRuB6F4D+Y
		bhKDwMrgP6rx0k1iEOE/vHSTGARW4T/P91PjpZvhP+F6FK5H4eE/9P3UeOkm
		4j8GgZVDi2ziPxkEVg4tsuI/K4cW2c734j89CtejcD3jP1CNl24Sg+M/YhBY
		ObTI4z91kxgEVg7kP4cW2c73U+Q/mpmZmZmZ5D+sHFpkO9/kP76fGi/dJOU/
		0SLb+X5q5T/jpZvEILDlP/YoXI/C9eU/CKwcWmQ75j8bL90kBoHmPy2yne+n
		xuY/PzVeukkM5z9SuB6F61HnP2Q730+Nl+c/d76fGi/d5z+JQWDl0CLoP5zE
		ILByaOg/rkfhehSu6D/ByqFFtvPoP9NNYhBYOek/5dAi2/l+6T/4U+Olm8Tp
		PwrXo3A9Cuo/HVpkO99P6j8v3SQGgZXqP0Jg5dAi2+o/VOOlm8Qg6z9mZmZm
		ZmbrP3npJjEIrOs/i2zn+6nx6z+e76fGSzfsP7ByaJHtfOw/w/UoXI/C7D/V
		eOkmMQjtP+f7qfHSTe0/+n5qvHST7T8MAiuHFtntPx+F61G4Hu4/MQisHFpk
		7j9Ei2zn+6nuP1YOLbKd7+4/aJHtfD817z97FK5H4XrvP42XbhKDwO8/UI2X
		bhID8D/ZzvdT4yXwP2IQWDm0SPA/7FG4HoVr8D91kxgEVo7wP/7UeOkmsfA/
		hxbZzvfT8D8QWDm0yPbwP5qZmZmZGfE/I9v5fmo88T+sHFpkO1/xPzVeukkM
		gvE/vp8aL92k8T9I4XoUrsfxP9Ei2/l+6vE/WmQ7308N8j/jpZvEIDDyP23n
		+6nxUvI/9ihcj8J18j9/arx0k5jyPwisHFpku/I/ke18PzXe8j8bL90kBgHz
		P6RwPQrXI/M/LbKd76dG8z+28/3UeGnzPz81XrpJjPM/yXa+nxqv8z9SuB6F
		69HzP9v5fmq89PM/ZDvfT40X9D/ufD81Xjr0P3e+nxovXfQ/AAAAAACA9D+J
		QWDl0KL0PxKDwMqhxfQ/nMQgsHLo9D8lBoGVQwv1P65H4XoULvU/N4lBYOVQ
		9T/ByqFFtnP1P0oMAiuHlvU/001iEFi59T9cj8L1KNz1P+XQItv5/vU/bxKD
		wMoh9j/4U+Olm0T2P4GVQ4tsZ/Y/CtejcD2K9j+TGARWDq32Px1aZDvfz/Y/
		ppvEILDy9j8v3SQGgRX3P7gehetROPc/QmDl0CJb9z/LoUW28333P1TjpZvE
		oPc/3SQGgZXD9z9mZmZmZub3P/Cnxks3Cfg/eekmMQgs+D8CK4cW2U74P4ts
		5/upcfg/FK5H4XqU+D+e76fGS7f4PycxCKwc2vg/sHJoke38+D85tMh2vh/5
		P8P1KFyPQvk/TDeJQWBl+T/VeOkmMYj5Pw==
		</data>
		<data>
		AAAAYGAX7b8AAADgJkftvwAAAGBseO2/AAAAYBar7b8AAACgB9/tvwAAAOAj
		FO6/AAAAAE5K7r8AAABgaIHuvwAAAMBUue6/AAAAwPTx7r8AAAAgKSvvvwAA
		AEDTZO+/AAAAwNKe778AAAAgCNnvvwAAAICpCfC/AAAAgMkm8L8AAACA00Pw
		vwAAACC3YPC/AAAAwGN98L8AAAAAyZnwvwAAAKDVtfC/AAAAQHnR8L8AAADA
		ouzwvwAAAOBBB/G/AAAAQEUh8b8AAADAnDrxvwAAAKA2U/G/AAAAwAJr8b8A
		AABA8IHxvwAAAKDul/G/AAAAYO2s8b8AAAAA3MDxvwAAACCq0/G/AAAAgEfl
		8b8AAACApPXxvwAAAMCwBPK/AAAAwFwS8r8AAAAAmR7yvwAAAGBWKfK/AAAA
		QIUy8r8AAABAFzryvwAAAKD9P/K/AAAA4ClE8r8AAACAjkbyvwAAAGAcR/K/
		AAAAQMdF8r8AAABAgULyvwAAACA+PfK/AAAAgPA18r8AAADAjCzyvwAAAKAG
		IfK/AAAAQFMT8r8AAABAZgPyvwAAAGA28fG/AAAAgLjc8b8AAADA4sXxvwAA
		AGCrrPG/AAAAwAmR8b8AAABA9XLxvwAAACBlUvG/AAAAwFEv8b8AAAAAtAnx
		vwAAAOCE4fC/AAAAwL228L8AAABAWYnwvwAAACBRWfC/AAAAAKEm8L8AAAAA
		iOLvvwAAAEBscu+/AAAAgOf87r8AAACA9IHuvwAAAECNAe6/AAAAAK577b8A
		AACAU/DsvwAAAEB7X+y/AAAAgCTJ678AAACATy3rvwAAAED8i+q/AAAAACzl
		6b8AAAAA4zjpvwAAAMAkh+i/AAAAgPXP578AAACAWxPnvwAAAEBcUea/AAAA
		AACK5b8AAAAAUL3kvwAAAMBU6+O/AAAAgBkU478AAACAqDfivwAAAMAOVuG/
		AAAAAFlv4L8AAAAALAffvwAAAICnJd2/AAAAAEM6278AAAAAIkXZvwAAAIBk
		Rte/AAAAADA+1b8AAAAAqyzTvwAAAAD6EdG/AAAAAI7czb8AAAAAeIPJvwAA
		AAAKGcW/AAAAAJidwL8AAAAACCO4vwAAAACg1K2/AAAAADBHlr8AAAAA4C2P
		PwAAAAAI96o/AAAAALQutz8AAAAARH/APwAAAAAMdcU/AAAAAFJ4yj8AAAAA
		mojPPwAAAAC/UtI/AAAAAEbn1D8AAACApoHXPwAAAACnIdo/AAAAABDH3D8A
		AAAAo3HfPwAAAMCTEOE/AAAAgLBq4j8AAABACcfjPwAAAECAJeU/AAAAAPiF
		5j8AAADAUOjnPwAAAIBtTOk/AAAAAC+y6j8AAAAAdxnsPwAAAAAogu0/AAAA
		gCPs7j8AAAAApSvwPwAAAGC/4fA/AAAAAFKY8T8AAADATU/yPwAAACCjBvM/
		AAAAwES+8z8AAACAI3b0PwAAAAAxLvU/AAAAoF7m9T8AAACAnp72PwAAAMDi
		Vvc/AAAAAB4P+D8AAADAQcf4PwAAAGBBf/k/AAAAQA83+j8AAAAAn+76PwAA
		AMDipfs/AAAAAM9c/D8AAACAVxP9PwAAAABwyf0/AAAAgAx//j8AAADAITT/
		PwAAAACl6P8/AAAAoEVOAEAAAACA5KcAQAAAAIAqAQFAAAAAgBJaAUAAAADA
		l7IBQAAAAAC1CgJAAAAAYGZiAkAAAABgp7kCQAAAAMBzEANAAAAAYMdmA0AA
		AACAnrwDQAAAAGD1EQRAAAAAoMhmBEAAAACgFLsEQAAAAIDWDgVAAAAAAAti
		BUAAAACgr7QFQAAAAADBBgZAAAAAgD1YBkAAAACAIqkGQAAAAMBt+QZAAAAA
		QB1JB0AAAAAgL5gHQAAAACCi5gdAAAAAoHQ0CEAAAAAApYEIQAAAAKAyzghA
		AAAAQBwaCUAAAABAYWUJQAAAAIAAsAlAAAAAIPr5CUAAAACATUMKQAAAAMD6
		iwpAAAAAQAHUCkAAAACAYRsLQAAAAMAbYgtAAAAAoDCoC0AAAABAoO0LQAAA
		AGBrMgxAAAAAIJN2DEAAAAAgGLoMQAAAAGD7/AxAAAAAgD4/DUAAAABA4oAN
		QAAAAMDowQ1AAAAAoFICDkAAAAAAIkIOQA==
		</data>
		<dict>
			<key>$class</key>
			<dict>
				<key>CF$UID</key>
				<integer>7</integer>
			</dict>
			<key>NS.string</key>
			<string>FFTsmoth</string>
		</dict>
		<dict>
			<key>$class</key>
			<dict>
				<key>CF$UID</key>
				<integer>7</integer>
			</dict>
			<key>NS.string</key>
			<string>Import, fftsmooth(10,64)</string>
		</dict>
		<dict>
			<key>$class</key>
			<dict>
				<key>CF$UID</key>
				<integer>7</integer>
			</dict>
			<key>NS.string</key>
			<string></string>
		</dict>
		<dict>
			<key>$class</key>
			<dict>
				<key>CF$UID</key>
				<integer>17</integer>
			</dict>
			<key>NSAllowsLogicalLayoutDirection</key>
			<false/>
			<key>NSColor</key>
			<dict>
				<key>CF$UID</key>
				<integer>15</integer>
			</dict>
			<key>NSDragTypes</key>
			<dict>
				<key>CF$UID</key>
				<integer>221</integer>
			</dict>
			<key>NSEnabled</key>
			<true/>
			<key>NSFrameSize</key>
			<dict>
				<key>CF$UID</key>
				<integer>14</integer>
			</dict>
			<key>NSIsBordered</key>
			<true/>
			<key>NSNextResponder</key>
			<dict>
				<key>CF$UID</key>
				<integer>0</integer>
			</dict>
			<key>NSvFlags</key>
			<integer>256</integer>
		</dict>
		<dict>
			<key>$class</key>
			<dict>
				<key>CF$UID</key>
				<integer>13</integer>
			</dict>
			<key>NS.objects</key>
			<array>
				<dict>
					<key>CF$UID</key>
					<integer>12</integer>
				</dict>
			</array>
		</dict>
		<dict>
			<key>$class</key>
			<dict>
				<key>CF$UID</key>
				<integer>17</integer>
			</dict>
			<key>NSAllowsLogicalLayoutDirection</key>
			<false/>
			<key>NSColor</key>
			<dict>
				<key>CF$UID</key>
				<integer>20</integer>
			</dict>
			<key>NSDragTypes</key>
			<dict>
				<key>CF$UID</key>
				<integer>223</integer>
			</dict>
			<key>NSEnabled</key>
			<true/>
			<key>NSFrameSize</key>
			<dict>
				<key>CF$UID</key>
				<integer>14</integer>
			</dict>
			<key>NSIsBordered</key>
			<true/>
			<key>NSNextResponder</key>
			<dict>
				<key>CF$UID</key>
				<integer>0</integer>
			</dict>
			<key>NSvFlags</key>
			<integer>256</integer>
		</dict>
		<dict>
			<key>$class</key>
			<dict>
				<key>CF$UID</key>
				<integer>13</integer>
			</dict>
			<key>NS.objects</key>
			<array>
				<dict>
					<key>CF$UID</key>
					<integer>12</integer>
				</dict>
			</array>
		</dict>
		<dict>
			<key>$class</key>
			<dict>
				<key>CF$UID</key>
				<integer>17</integer>
			</dict>
			<key>NSAllowsLogicalLayoutDirection</key>
			<false/>
			<key>NSColor</key>
			<dict>
				<key>CF$UID</key>
				<integer>15</integer>
			</dict>
			<key>NSDragTypes</key>
			<dict>
				<key>CF$UID</key>
				<integer>225</integer>
			</dict>
			<key>NSEnabled</key>
			<true/>
			<key>NSFrameSize</key>
			<dict>
				<key>CF$UID</key>
				<integer>14</integer>
			</dict>
			<key>NSIsBordered</key>
			<true/>
			<key>NSNextResponder</key>
			<dict>
				<key>CF$UID</key>
				<integer>0</integer>
			</dict>
			<key>NSvFlags</key>
			<integer>256</integer>
		</dict>
		<dict>
			<key>$class</key>
			<dict>
				<key>CF$UID</key>
				<integer>13</integer>
			</dict>
			<key>NS.objects</key>
			<array>
				<dict>
					<key>CF$UID</key>
					<integer>12</integer>
				</dict>
			</array>
		</dict>
		<dict>
			<key>$class</key>
			<dict>
				<key>CF$UID</key>
				<integer>17</integer>
			</dict>
			<key>NSAllowsLogicalLayoutDirection</key>
			<false/>
			<key>NSColor</key>
			<dict>
				<key>CF$UID</key>
				<integer>15</integer>
			</dict>
			<key>NSDragTypes</key>
			<dict>
				<key>CF$UID</key>
				<integer>227</integer>
			</dict>
			<key>NSEnabled</key>
			<true/>
			<key>NSFrameSize</key>
			<dict>
				<key>CF$UID</key>
				<integer>14</integer>
			</dict>
			<key>NSIsBordered</key>
			<true/>
			<key>NSNextResponder</key>
			<dict>
				<key>CF$UID</key>
				<integer>0</integer>
			</dict>
			<key>NSvFlags</key>
			<integer>256</integer>
		</dict>
		<dict>
			<key>$class</key>
			<dict>
				<key>CF$UID</key>
				<integer>13</integer>
			</dict>
			<key>NS.objects</key>
			<array>
				<dict>
					<key>CF$UID</key>
					<integer>12</integer>
				</dict>
			</array>
		</dict>
		<dict>
			<key>$class</key>
			<dict>
				<key>CF$UID</key>
				<integer>17</integer>
			</dict>
			<key>NSAllowsLogicalLayoutDirection</key>
			<false/>
			<key>NSColor</key>
			<dict>
				<key>CF$UID</key>
				<integer>15</integer>
			</dict>
			<key>NSDragTypes</key>
			<dict>
				<key>CF$UID</key>
				<integer>229</integer>
			</dict>
			<key>NSEnabled</key>
			<true/>
			<key>NSFrameSize</key>
			<dict>
				<key>CF$UID</key>
				<integer>14</integer>
			</dict>
			<key>NSIsBordered</key>
			<true/>
			<key>NSNextResponder</key>
			<dict>
				<key>CF$UID</key>
				<integer>0</integer>
			</dict>
			<key>NSvFlags</key>
			<integer>256</integer>
		</dict>
		<dict>
			<key>$class</key>
			<dict>
				<key>CF$UID</key>
				<integer>13</integer>
			</dict>
			<key>NS.objects</key>
			<array>
				<dict>
					<key>CF$UID</key>
					<integer>12</integer>
				</dict>
			</array>
		</dict>
		<dict>
			<key>$class</key>
			<dict>
				<key>CF$UID</key>
				<integer>27</integer>
			</dict>
			<key>X</key>
			<dict>
				<key>CF$UID</key>
				<integer>231</integer>
			</dict>
			<key>Y</key>
			<dict>
				<key>CF$UID</key>
				<integer>232</integer>
			</dict>
			<key>barcolor</key>
			<dict>
				<key>CF$UID</key>
				<integer>240</integer>
			</dict>
			<key>barxleft</key>
			<false/>
			<key>barxright</key>
			<false/>
			<key>barybottom</key>
			<false/>
			<key>barytop</key>
			<false/>
			<key>belongx</key>
			<integer>1</integer>
			<key>belongy</key>
			<integer>1</integer>
			<key>byteorder</key>
			<integer>0</integer>
			<key>color</key>
			<dict>
				<key>CF$UID</key>
				<integer>236</integer>
			</dict>
			<key>comment</key>
			<dict>
				<key>CF$UID</key>
				<integer>234</integer>
			</dict>
			<key>dash</key>
			<integer>0</integer>
			<key>dashwidth</key>
			<real>0.0</real>
			<key>dynsize</key>
			<dict>
				<key>CF$UID</key>
				<integer>235</integer>
			</dict>
			<key>errorbarx</key>
			<integer>0</integer>
			<key>errorbary</key>
			<integer>0</integer>
			<key>errorcolor</key>
			<dict>
				<key>CF$UID</key>
				<integer>244</integer>
			</dict>
			<key>errorvalx</key>
			<real>0.0</real>
			<key>errorvaly</key>
			<real>0.0</real>
			<key>errorwidth</key>
			<real>1</real>
			<key>fillcolor</key>
			<dict>
				<key>CF$UID</key>
				<integer>238</integer>
			</dict>
			<key>freex</key>
			<false/>
			<key>freey</key>
			<false/>
			<key>fxmax</key>
			<real>1</real>
			<key>fxmin</key>
			<real>0.0</real>
			<key>fymax</key>
			<real>1</real>
			<key>fymin</key>
			<real>0.0</real>
			<key>havexminmax</key>
			<true/>
			<key>haveyminmax</key>
			<true/>
			<key>linewidth</key>
			<real>1</real>
			<key>plotarea</key>
			<false/>
			<key>plotdots</key>
			<false/>
			<key>plotfhist</key>
			<false/>
			<key>plothist</key>
			<false/>
			<key>plotlegend</key>
			<true/>
			<key>plotlines</key>
			<true/>
			<key>plotsymbols</key>
			<false/>
			<key>plotxbars</key>
			<false/>
			<key>plotxsticks</key>
			<false/>
			<key>plotybars</key>
			<false/>
			<key>plotysticks</key>
			<false/>
			<key>show</key>
			<false/>
			<key>source</key>
			<dict>
				<key>CF$UID</key>
				<integer>233</integer>
			</dict>
			<key>stickabs</key>
			<false/>
			<key>stickcolor</key>
			<dict>
				<key>CF$UID</key>
				<integer>242</integer>
			</dict>
			<key>sticksize</key>
			<real>20</real>
			<key>symbol</key>
			<integer>0</integer>
			<key>symbolsize</key>
			<real>10</real>
			<key>symfill</key>
			<false/>
			<key>verno</key>
			<integer>31</integer>
		</dict>
		<data>
		vHSTGARWtr8pXI/C9Si0v5ZDi2zn+7G/BFYOLbKdr7/dJAaBlUOrv7bz/dR4
		6aa/j8L1KFyPor/RItv5fmqcv4PAyqFFtpO/arx0kxgEhr/6f98Dl25ivzrJ
		Ud6ZmXk/aJHtfD81jj8CK4cW2c6XP6jGSzeJQaA/z/dT46WbpD/2KFyPwvWo
		Px1aZDvfT60/okW28/3UsD81XrpJDAKzP8l2vp8aL7U/XI/C9Shctz/wp8ZL
		N4m5P4PAyqFFtrs/F9nO91PjvT/VeOkmMQjAPx+F61G4HsE/aJHtfD81wj+y
		ne+nxkvDP/yp8dJNYsQ/Rrbz/dR4xT+PwvUoXI/GP9nO91Pjpcc/I9v5fmq8
		yD9t5/up8dLJP7bz/dR46co/AAAAAAAAzD9KDAIrhxbNP5MYBFYOLc4/3SQG
		gZVDzz+TGARWDi3QP7gehetRuNA/3SQGgZVD0T8CK4cW2c7RPycxCKwcWtI/
		TDeJQWDl0j9xPQrXo3DTP5ZDi2zn+9M/ukkMAiuH1D/fT42XbhLVPwRWDi2y
		ndU/KVyPwvUo1j9OYhBYObTWP3Noke18P9c/mG4Sg8DK1z+8dJMYBFbYP+F6
		FK5H4dg/BoGVQ4ts2T8rhxbZzvfZP1CNl24Sg9o/dZMYBFYO2z+amZmZmZnb
		P76fGi/dJNw/46WbxCCw3D8IrBxaZDvdPy2yne+nxt0/UrgehetR3j93vp8a
		L93eP5zEILByaN8/wcqhRbbz3z9zaJHtfD/gP4XrUbgeheA/mG4Sg8DK4D+q
		8dJNYhDhP7x0kxgEVuE/z/dT46Wb4T/hehSuR+HhP/T91HjpJuI/BoGVQ4ts
		4j8ZBFYOLbLiPyuHFtnO9+I/PQrXo3A94z9QjZduEoPjP2IQWDm0yOM/dZMY
		BFYO5D+HFtnO91PkP5qZmZmZmeQ/rBxaZDvf5D++nxov3STlP9Ei2/l+auU/
		46WbxCCw5T/2KFyPwvXlPwisHFpkO+Y/Gy/dJAaB5j8tsp3vp8bmPz81XrpJ
		DOc/UrgehetR5z9kO99PjZfnP3e+nxov3ec/iUFg5dAi6D+cxCCwcmjoP65H
		4XoUrug/wcqhRbbz6D/TTWIQWDnpP+XQItv5fuk/+FPjpZvE6T8K16NwPQrq
		Px1aZDvfT+o/L90kBoGV6j9CYOXQItvqP1TjpZvEIOs/ZmZmZmZm6z956SYx
		CKzrP4ts5/up8es/nu+nxks37D+wcmiR7XzsP8P1KFyPwuw/1XjpJjEI7T/n
		+6nx0k3tP/p+arx0k+0/DAIrhxbZ7T8fhetRuB7uPzEIrBxaZO4/RIts5/up
		7j9WDi2yne/uP2iR7Xw/Ne8/exSuR+F67z+Nl24Sg8DvP1CNl24SA/A/2c73
		U+Ml8D9iEFg5tEjwP+xRuB6Fa/A/dZMYBFaO8D/+1HjpJrHwP4cW2c730/A/
		EFg5tMj28D+amZmZmRnxPyPb+X5qPPE/rBxaZDtf8T81XrpJDILxP76fGi/d
		pPE/SOF6FK7H8T/RItv5furxP1pkO99PDfI/46WbxCAw8j9t5/up8VLyP/Yo
		XI/CdfI/f2q8dJOY8j8IrBxaZLvyP5HtfD813vI/Gy/dJAYB8z+kcD0K1yPz
		Py2yne+nRvM/tvP91Hhp8z8/NV66SYzzP8l2vp8ar/M/UrgehevR8z/b+X5q
		vPTzP2Q730+NF/Q/7nw/NV469D93vp8aL130PwAAAAAAgPQ/iUFg5dCi9D8S
		g8DKocX0P5zEILBy6PQ/JQaBlUML9T+uR+F6FC71PzeJQWDlUPU/wcqhRbZz
		9T9KDAIrh5b1P9NNYhBYufU/XI/C9Sjc9T/l0CLb+f71P28Sg8DKIfY/+FPj
		pZtE9j+BlUOLbGf2PwrXo3A9ivY/kxgEVg6t9j8dWmQ738/2P6abxCCw8vY/
		L90kBoEV9z+4HoXrUTj3P0Jg5dAiW/c/y6FFtvN99z9U46WbxKD3P90kBoGV
		w/c/ZmZmZmbm9z/wp8ZLNwn4P3npJjEILPg/AiuHFtlO+D+LbOf7qXH4PxSu
		R+F6lPg/nu+nxku3+D8nMQisHNr4P7ByaJHt/Pg/ObTIdr4f+T/D9Shcj0L5
		P0w3iUFgZfk/1XjpJjGI+T9/V2qxtUsEQMmtaZU49AtA
		</data>
		<data>
		Jf+cAMnV1D+vmDYaIVzUP05lAydm39M/JDLQM95f0z8yZQMHzt3SP/cx0PN8
		WdI/4f6cgDPT0T/a/pzgOkvRP9n+nKDdwdA/gS3PJ2Y30D+qcPJ0QVjPPwhS
		Zgy1QM4/UAYUZ8AozT/e02r0/xDMP2JtBM4R+so/IKA3gZTkyT9xOdGaJtHI
		PwSgN4FmwMc/+DnRGveyxj/JbATOeanFP8040RqPpMQ/Agae59akwz9u0mo0
		86rCPwifN4GEt8E/cWwETi7LwD/CptVoJs2/P85AbwKfFL4/utkInAhuvD8w
		cqI1ntq6P3zaCJycW7k/eg48zz7ytz9MDDzPvJ+2P5BAbwJFZbU/zHSiNQtE
		tD9oCDzPQD2zP3BuojULUrI/jNQInI6DsT/ECjzP8tKwP2BvojVUQbA/UOFE
		a4yfrz+Y3ERrxP6uP9Bw3gReoq4/GEWr0YSMrj/Y00RrOr+uP+jSRGtoPK8/
		pGeiNQIDsD+EAjzP+o6wP8AxbwILQ7E/VMYInBIgsj/MMG8C7CazP3gubwJ3
		WLQ/AJnVaHu1tT/89jvPtj63P4j0O8/19Lg/lF+iNe7Yuj+wl9VoSuu8P2jK
		CJyqLL8/9jHRGtvOwD/GYQTOgh/CP/xnBE6PiMM/FP6d50IKxT+cZgTO3aTG
		P+PGarSVWMg/3ZI3gaElyj9xXQTOMQzMPybEarRvDM4/tv3Oc0IT0D86x5uA
		SS3RP2tiNVpaVNI/e8qbwIGI0z/ex5uAysnUP+lgNVo7GNY/5/3Oc9pz1z+G
		+84zqtzYPzqWaI2pUto/oMebwNfV2z8F/c6zMmbdP2bKm0CxA98/gOJNYCRX
		4D82EoHz9zLhP/R25zlMFeI/pEW0xhn+4j9N4U3AV+3jP3RFtIb64uQ/W9xN
		YPfe5T84eOfZQeHmP05FtIbM6ec/c6sa7Yj46D8md+fZZg3qP3NBtEZVKOs/
		TRSBk0JJ7D8TqRoNHXDtP9U/tMbPnO4/xkG0RkbP7z+cIVqztYPwP8buJrCT
		IvE/YcDz7DHE8T+V8iZghGjyP1ZZjQZ+D/M/jSZa0xG58z/x8ybgMmX0P/9V
		jSbTE/U/FiBaU+TE9T9YufNMWHj2P2KHwNkfLvc/p/AmICzm9z/X7SZgbaD4
		P6BQjSbUXPk/WojAGVAb+j/fWY1m0dv6P9v0JkBHnvs/G4nAeaBi/D9v7CZA
		zSj9P8dUjXa78P0/EVCNhlm6/j9xgMDJloX/P3LZeZYwKQBAsg6tYVOQAEC8
		qkYTK/gAQNqsRmOuYAFAIBGtUdTJAUDY3nkOlDMCQOirRkPknQJA2UXg3LsI
		A0C8rEbbEXQDQHdD4Ozc3wNA/UTgPBRMBEAk3HnGrrgEQDTdeRajJQVAw0bg
		ROiSBUCEQ+CsdQAGQIAOrTFCbgZAu6tGi0TcBkARqEZTdEoHQJypRgvJuAdA
		VadGszknCEDHqEarvZUIQEEMrXlMBAlAdnQT6N1yCUDeQODcaeEJQASlRuPn
		TwpA/UHg9E++CkC/p0ZTmiwLQFalRju/mgtAPalGw7YIDEA/chNweXYMQGB0
		E2AA5AxAGz7gHERRDUA/DK1pPb4NQFmmRnPlKg5AmHMT0DWXDkD8pkYDKAMP
		QIh2EzC1bg9AIHMTYNfZD0BGiNZ0RCIQQMzqPOthVxBAzB5wDkGMEEA66zxD
		38AQQPXrPCM69RBAxLkJAE8pEUAbg9ZkG10RQOO2CQidkBFAybcJuNHDEUBT
		uAlgt/YRQM/tPOtLKRJAi1SjeY1bEkCV7DxDeo0SQNCI1pwQvxJA+B5wvk7w
		EkDeUqNJMyETQNuD1hS9URNArlCjkeqBE0DeUKORurETQJNUo/kr4RNAxyBw
		9j0QFEB3h9a07z4UQHmJ1ixAbRRANrsJ2C6bFECZg9Y0u8gUQBroPLPk9RRA
		NFCj0aoiFUBttwlgDU8VQEzuPEsMexVASYXWbKemFUCfHXCe3tEVQO+F1uSx
		/BVAZOo8myEnFkAvT6MJLlEWQJCD1mTXehZARobW9B2kFkDotQlwAs0WQA62
		CViF9RZAEITWJKcdF0A2GnDGaEUXQIdPo+nKbBdAWBlwfs6TF0De6DxTdLoX
		QM7oPDu94BdA8rAJSO8GGEDSecllNoYeQEuKr0apdiBA
		</data>
		<dict>
			<key>$class</key>
			<dict>
				<key>CF$UID</key>
				<integer>7</integer>
			</dict>
			<key>NS.string</key>
			<string>FFTsmoth</string>
		</dict>
		<dict>
			<key>$class</key>
			<dict>
				<key>CF$UID</key>
				<integer>7</integer>
			</dict>
			<key>NS.string</key>
			<string>Import, fftsmooth(10,64), diff(11,0.01), integral(0), calc(y=y*1.2)</string>
		</dict>
		<dict>
			<key>$class</key>
			<dict>
				<key>CF$UID</key>
				<integer>7</integer>
			</dict>
			<key>NS.string</key>
			<string></string>
		</dict>
		<dict>
			<key>$class</key>
			<dict>
				<key>CF$UID</key>
				<integer>17</integer>
			</dict>
			<key>NSAllowsLogicalLayoutDirection</key>
			<false/>
			<key>NSColor</key>
			<dict>
				<key>CF$UID</key>
				<integer>15</integer>
			</dict>
			<key>NSDragTypes</key>
			<dict>
				<key>CF$UID</key>
				<integer>237</integer>
			</dict>
			<key>NSEnabled</key>
			<true/>
			<key>NSFrameSize</key>
			<dict>
				<key>CF$UID</key>
				<integer>14</integer>
			</dict>
			<key>NSIsBordered</key>
			<true/>
			<key>NSNextResponder</key>
			<dict>
				<key>CF$UID</key>
				<integer>0</integer>
			</dict>
			<key>NSvFlags</key>
			<integer>256</integer>
		</dict>
		<dict>
			<key>$class</key>
			<dict>
				<key>CF$UID</key>
				<integer>13</integer>
			</dict>
			<key>NS.objects</key>
			<array>
				<dict>
					<key>CF$UID</key>
					<integer>12</integer>
				</dict>
			</array>
		</dict>
		<dict>
			<key>$class</key>
			<dict>
				<key>CF$UID</key>
				<integer>17</integer>
			</dict>
			<key>NSAllowsLogicalLayoutDirection</key>
			<false/>
			<key>NSColor</key>
			<dict>
				<key>CF$UID</key>
				<integer>20</integer>
			</dict>
			<key>NSDragTypes</key>
			<dict>
				<key>CF$UID</key>
				<integer>239</integer>
			</dict>
			<key>NSEnabled</key>
			<true/>
			<key>NSFrameSize</key>
			<dict>
				<key>CF$UID</key>
				<integer>14</integer>
			</dict>
			<key>NSIsBordered</key>
			<true/>
			<key>NSNextResponder</key>
			<dict>
				<key>CF$UID</key>
				<integer>0</integer>
			</dict>
			<key>NSvFlags</key>
			<integer>256</integer>
		</dict>
		<dict>
			<key>$class</key>
			<dict>
				<key>CF$UID</key>
				<integer>13</integer>
			</dict>
			<key>NS.objects</key>
			<array>
				<dict>
					<key>CF$UID</key>
					<integer>12</integer>
				</dict>
			</array>
		</dict>
		<dict>
			<key>$class</key>
			<dict>
				<key>CF$UID</key>
				<integer>17</integer>
			</dict>
			<key>NSAllowsLogicalLayoutDirection</key>
			<false/>
			<key>NSColor</key>
			<dict>
				<key>CF$UID</key>
				<integer>15</integer>
			</dict>
			<key>NSDragTypes</key>
			<dict>
				<key>CF$UID</key>
				<integer>241</integer>
			</dict>
			<key>NSEnabled</key>
			<true/>
			<key>NSFrameSize</key>
			<dict>
				<key>CF$UID</key>
				<integer>14</integer>
			</dict>
			<key>NSIsBordered</key>
			<true/>
			<key>NSNextResponder</key>
			<dict>
				<key>CF$UID</key>
				<integer>0</integer>
			</dict>
			<key>NSvFlags</key>
			<integer>256</integer>
		</dict>
		<dict>
			<key>$class</key>
			<dict>
				<key>CF$UID</key>
				<integer>13</integer>
			</dict>
			<key>NS.objects</key>
			<array>
				<dict>
					<key>CF$UID</key>
					<integer>12</integer>
				</dict>
			</array>
		</dict>
		<dict>
			<key>$class</key>
			<dict>
				<key>CF$UID</key>
				<integer>17</integer>
			</dict>
			<key>NSAllowsLogicalLayoutDirection</key>
			<false/>
			<key>NSColor</key>
			<dict>
				<key>CF$UID</key>
				<integer>15</integer>
			</dict>
			<key>NSDragTypes</key>
			<dict>
				<key>CF$UID</key>
				<integer>243</integer>
			</dict>
			<key>NSEnabled</key>
			<true/>
			<key>NSFrameSize</key>
			<dict>
				<key>CF$UID</key>
				<integer>14</integer>
			</dict>
			<key>NSIsBordered</key>
			<true/>
			<key>NSNextResponder</key>
			<dict>
				<key>CF$UID</key>
				<integer>0</integer>
			</dict>
			<key>NSvFlags</key>
			<integer>256</integer>
		</dict>
		<dict>
			<key>$class</key>
			<dict>
				<key>CF$UID</key>
				<integer>13</integer>
			</dict>
			<key>NS.objects</key>
			<array>
				<dict>
					<key>CF$UID</key>
					<integer>12</integer>
				</dict>
			</array>
		</dict>
		<dict>
			<key>$class</key>
			<dict>
				<key>CF$UID</key>
				<integer>17</integer>
			</dict>
			<key>NSAllowsLogicalLayoutDirection</key>
			<false/>
			<key>NSColor</key>
			<dict>
				<key>CF$UID</key>
				<integer>15</integer>
			</dict>
			<key>NSDragTypes</key>
			<dict>
				<key>CF$UID</key>
				<integer>245</integer>
			</dict>
			<key>NSEnabled</key>
			<true/>
			<key>NSFrameSize</key>
			<dict>
				<key>CF$UID</key>
				<integer>14</integer>
			</dict>
			<key>NSIsBordered</key>
			<true/>
			<key>NSNextResponder</key>
			<dict>
				<key>CF$UID</key>
				<integer>0</integer>
			</dict>
			<key>NSvFlags</key>
			<integer>256</integer>
		</dict>
		<dict>
			<key>$class</key>
			<dict>
				<key>CF$UID</key>
				<integer>13</integer>
			</dict>
			<key>NS.objects</key>
			<array>
				<dict>
					<key>CF$UID</key>
					<integer>12</integer>
				</dict>
			</array>
		</dict>
		<dict>
			<key>$class</key>
			<dict>
				<key>CF$UID</key>
				<integer>27</integer>
			</dict>
			<key>X</key>
			<dict>
				<key>CF$UID</key>
				<integer>247</integer>
			</dict>
			<key>Y</key>
			<dict>
				<key>CF$UID</key>
				<integer>248</integer>
			</dict>
			<key>barcolor</key>
			<dict>
				<key>CF$UID</key>
				<integer>257</integer>
			</dict>
			<key>barxleft</key>
			<false/>
			<key>barxright</key>
			<false/>
			<key>barybottom</key>
			<false/>
			<key>barytop</key>
			<false/>
			<key>belongx</key>
			<integer>1</integer>
			<key>belongy</key>
			<integer>1</integer>
			<key>byteorder</key>
			<integer>0</integer>
			<key>color</key>
			<dict>
				<key>CF$UID</key>
				<integer>252</integer>
			</dict>
			<key>comment</key>
			<dict>
				<key>CF$UID</key>
				<integer>250</integer>
			</dict>
			<key>dash</key>
			<integer>0</integer>
			<key>dashwidth</key>
			<real>0.0</real>
			<key>dynsize</key>
			<dict>
				<key>CF$UID</key>
				<integer>251</integer>
			</dict>
			<key>errorbarx</key>
			<integer>0</integer>
			<key>errorbary</key>
			<integer>0</integer>
			<key>errorcolor</key>
			<dict>
				<key>CF$UID</key>
				<integer>261</integer>
			</dict>
			<key>errorvalx</key>
			<real>0.0</real>
			<key>errorvaly</key>
			<real>0.0</real>
			<key>errorwidth</key>
			<real>1</real>
			<key>fillcolor</key>
			<dict>
				<key>CF$UID</key>
				<integer>255</integer>
			</dict>
			<key>freex</key>
			<false/>
			<key>freey</key>
			<false/>
			<key>fxmax</key>
			<real>1</real>
			<key>fxmin</key>
			<real>0.0</real>
			<key>fymax</key>
			<real>1</real>
			<key>fymin</key>
			<real>0.0</real>
			<key>havexminmax</key>
			<true/>
			<key>haveyminmax</key>
			<true/>
			<key>linewidth</key>
			<real>2.4959199999999999</real>
			<key>plotarea</key>
			<false/>
			<key>plotdots</key>
			<false/>
			<key>plotfhist</key>
			<false/>
			<key>plothist</key>
			<false/>
			<key>plotlegend</key>
			<true/>
			<key>plotlines</key>
			<true/>
			<key>plotsymbols</key>
			<false/>
			<key>plotxbars</key>
			<false/>
			<key>plotxsticks</key>
			<false/>
			<key>plotybars</key>
			<false/>
			<key>plotysticks</key>
			<false/>
			<key>show</key>
			<false/>
			<key>source</key>
			<dict>
				<key>CF$UID</key>
				<integer>249</integer>
			</dict>
			<key>stickabs</key>
			<false/>
			<key>stickcolor</key>
			<dict>
				<key>CF$UID</key>
				<integer>259</integer>
			</dict>
			<key>sticksize</key>
			<real>20</real>
			<key>symbol</key>
			<integer>0</integer>
			<key>symbolsize</key>
			<real>10</real>
			<key>symfill</key>
			<false/>
			<key>verno</key>
			<integer>31</integer>
		</dict>
		<data>
		vHSTGARWtr+fPCzUmua1v4IExY8xd7W/ZcxdS8gHtb9IlPYGX5i0vylcj8L1
		KLS/DCQofoy5s7/v68A5I0qzv9KzWfW52rK/tXvysFBrsr+WQ4ts5/uxv3gL
		JCh+jLG/WtO84xQdsb88m1Wfq62wvx5j7lpCPrC/BFYOLbKdr7/J5T+k376u
		v451cRsN4K2/UwWjkjoBrb8YldQJaCKsv90kBoGVQ6u/orQ3+MJkqr9nRGlv
		8IWpvyzUmuYdp6i/8WPMXUvIp7+28/3UeOmmv3uDL0ymCqa/QBNhw9Mrpb8F
		o5I6AU2kv8oyxLEubqO/j8L1KFyPor9UUiegibChvxniWBe30aC/vOMUHcnl
		n79GA3gLJCiev9Ei2/l+apy/W0I+6Nmsmr/lYaHWNO+Yv2+BBMWPMZe/+aBn
		s+pzlb+DwMqhRbaTvw3gLZCg+JG/l/+Qfvs6kL9CPujZrPqMv1Z9rrZif4m/
		arx0kxgEhr+Iw1tpzoiCv0uVhX4IG36/hqNTKnQkd7/BsSHW3y1wv/p/3wOX
		bmK/KPHh27kFQr/MDt0rdNdSPxaL1aLiWGc/Y0felwWjcj86yVHemZl5P5Jt
		gwsXSIA/h/bdJ2HDgz98fzhEqz6HP3EIk2D1uYo/aJHtfD81jj8qqRPQRNiQ
		P6CJsOHplZI/FmpN845TlD+MSuoENBGWPwIrhxbZzpc/eAskKH6MmT/u68A5
		I0qbP2TMXUvIB50/2qz6XG3Fnj+oxks3iUGgP+M2GsBbIKE/HqfoSC7/oT9Z
		F7fRAN6iP5SHhVrTvKM/z/dT46WbpD8KaCJseHqlP0XY8PRKWaY/gEi/fR04
		pz+7uI0G8BaoP/YoXI/C9ag/MZkqGJXUqT9sCfmgZ7OqP6d5xyk6kqs/4umV
		sgxxrD8dWmQ730+tP1jKMsSxLq4/kzoBTYQNrz/Oqs/VVuyvP4QNT6+UZbA/
		okW28/3UsD+/fR04Z0SxP9y1hHzQs7E/+e3rwDkjsj8WJlMFo5KyPzVeukkM
		ArM/U5YhjnVxsz9xzojS3uCzP48G8BZIULQ/rT5XW7G/tD/Jdr6fGi+1P+au
		JeSDnrU/A+eMKO0Ntj8gH/RsVn22Pz1XW7G/7LY/XI/C9Shctz96xyk6ksu3
		P5j/kH77Org/tjf4wmSquD/Ub18Hzhm5P/Cnxks3ibk/DeAtkKD4uT8qGJXU
		CWi6P0dQ/Bhz17o/ZIhjXdxGuz+DwMqhRba7P6H4MeauJbw/vzCZKhiVvD/d
		aABvgQS9P/ugZ7Pqc70/F9nO91PjvT80ETY8vVK+P1FJnYAmwr4/boEExY8x
		vz+LuWsJ+aC/P9V46SYxCMA/5BQdyeU/wD/zsFBrmnfAPwJNhA1Pr8A/Eem3
		rwPnwD8fhetRuB7BPy4hH/RsVsE/Pb1SliGOwT9MWYY41sXBP1v1udqK/cE/
		aJHtfD81wj93LSEf9GzCP4bJVMGopMI/lWWIY13cwj+kAbwFEhTDP7Kd76fG
		S8M/wTkjSnuDwz/Q1VbsL7vDP99xio7k8sM/7g2+MJkqxD/8qfHSTWLEPwtG
		JXUCmsQ/GuJYF7fRxD8pfoy5awnFPzgawFsgQcU/Rrbz/dR4xT9VUiegibDF
		P2TuWkI+6MU/c4qO5PIfxj+CJsKGp1fGP4/C9Shcj8Y/nl4pyxDHxj+t+lxt
		xf7GP7yWkA96Nsc/yzLEsS5uxz/ZzvdT46XHP+hqK/aX3cc/9wZfmEwVyD8G
		o5I6AU3IPxU/xty1hMg/I9v5fmq8yD8ydy0hH/TIP0ETYcPTK8k/UK+UZYhj
		yT9fS8gHPZvJP23n+6nx0sk/fIMvTKYKyj+LH2PuWkLKP5q7lpAPeso/qVfK
		MsSxyj+28/3UeOnKP8WPMXctIcs/1CtlGeJYyz/jx5i7lpDLP/JjzF1LyMs/
		AAAAAAAAzD8PnDOitDfMPx44Z0Rpb8w/LdSa5h2nzD88cM6I0t7MP0oMAiuH
		Fs0/Wag1zTtOzT9oRGlv8IXNP3fgnBGlvc0/hnzQs1n1zT+TGARWDi3OP6K0
		N/jCZM4/sVBrmneczj/A7J48LNTOP8+I0t7gC88/3SQGgZVDzz/swDkjSnvP
		P/tcbcX+ss8/CvmgZ7Pqzz+MSuoENBHQP5MYBFYOLdA/muYdp+hI0D+htDf4
		wmTQP6iCUUmdgNA/r1Brmnec0D+4HoXrUbjQP7/snjws1NA/xrq4jQbw0D/N
		iNLe4AvRP9RW7C+7J9E/3SQGgZVD0T/k8h/Sb1/RP+vAOSNKe9E/8o5TdCSX
		0T/5XG3F/rLRPwIrhxbZztE/CfmgZ7Pq0T8Qx7q4jQbSPxeV1AloItI/HmPu
		WkI+0j8nMQisHFrSPy7/If32ddI/Nc07TtGR0j88m1Wfq63SP0Npb/CFydI/
		TDeJQWDl0j9TBaOSOgHTP1rTvOMUHdM/YaHWNO840z9ob/CFyVTTP3E9Ctej
		cNM/eAskKH6M0z9/2T15WKjTP4anV8oyxNM/jXVxGw3g0z+WQ4ts5/vTP50R
		pb3BF9Q/pN++Dpwz1D+rrdhfdk/UP7J78rBQa9Q/ukkMAiuH1D/BFyZTBaPU
		P8jlP6TfvtQ/z7NZ9bna1D/WgXNGlPbUP99PjZduEtU/5h2n6Egu1T/t68A5
		I0rVP/S52or9ZdU/+4f029eB1T8EVg4tsp3VPwskKH6MudU/EvJBz2bV1T8Z
		wFsgQfHVPyCOdXEbDdY/KVyPwvUo1j8wKqkT0ETWPzf4wmSqYNY/PsbctYR8
		1j9FlPYGX5jWP05iEFg5tNY/VTAqqRPQ1j9c/kP67evWP2PMXUvIB9c/app3
		nKIj1z9zaJHtfD/XP3o2qz5XW9c/gQTFjzF31z+I0t7gC5PXP4+g+DHmrtc/
		mG4Sg8DK1z+fPCzUmubXP6YKRiV1Atg/rdhfdk8e2D+0pnnHKTrYP7x0kxgE
		Vtg/w0Ktad5x2D/KEMe6uI3YP9He4AuTqdg/2Kz6XG3F2D/hehSuR+HYP+hI
		Lv8h/dg/7xZIUPwY2T/25GGh1jTZP/2ye/KwUNk/BoGVQ4ts2T8NT6+UZYjZ
		PxQdyeU/pNk/G+viNhrA2T8iufyH9NvZPyuHFtnO99k/MlUwKqkT2j85I0p7
		gy/aP0DxY8xdS9o/R799HThn2j9QjZduEoPaP1dbsb/snto/XinLEMe62j9l
		9+RhodbaP2zF/rJ78to/dZMYBFYO2z98YTJVMCrbP4MvTKYKRts/iv1l9+Rh
		2z+Ry39Iv33bP5qZmZmZmds/oWez6nO12z+oNc07TtHbP68D54wo7ds/ttEA
		3gIJ3D++nxov3STcP8VtNIC3QNw/zDtO0ZFc3D/TCWgibHjcP9rXgXNGlNw/
		46WbxCCw3D/qc7UV+8vcP/FBz2bV59w/+A/pt68D3T//3QIJih/dPwisHFpk
		O90/D3o2qz5X3T8WSFD8GHPdPx0Wak3zjt0/JOSDns2q3T8tsp3vp8bdPzSA
		t0CC4t0/O07RkVz+3T9CHOviNhreP0nqBDQRNt4/UrgehetR3j9ZhjjWxW3e
		P2BUUiegid4/ZyJseHql3j9u8IXJVMHeP3e+nxov3d4/foy5awn53j+FWtO8
		4xTfP4wo7Q2+MN8/k/YGX5hM3z+cxCCwcmjfP6OSOgFNhN8/qmBUUieg3z+x
		Lm6jAbzfP7j8h/Tb198/wcqhRbbz3z9kzF1LyAfgP2iz6nO1FeA/bJp3nKIj
		4D9wgQTFjzHgP3Noke18P+A/d08eFmpN4D97Nqs+V1vgP38dOGdEaeA/gwTF
		jzF34D+F61G4HoXgP4nS3uALk+A/jblrCfmg4D+RoPgx5q7gP5WHhVrTvOA/
		mG4Sg8DK4D+cVZ+rrdjgP6A8LNSa5uA/pCO5/If04D+oCkYldQLhP6rx0k1i
		EOE/rthfdk8e4T+yv+yePCzhP7ameccpOuE/uo0G8BZI4T+8dJMYBFbhP8Bb
		IEHxY+E/xEKtad5x4T/IKTqSy3/hP8wQx7q4jeE/z/dT46Wb4T/T3uALk6nh
		P9fFbTSAt+E/26z6XG3F4T/fk4eFWtPhP+F6FK5H4eE/5WGh1jTv4T/pSC7/
		If3hP+0vuycPC+I/8RZIUPwY4j/0/dR46SbiP/jkYaHWNOI//MvuycNC4j8A
		s3vysFDiPwSaCBueXuI/BoGVQ4ts4j8KaCJseHriPw5Pr5RliOI/EjY8vVKW
		4j8WHcnlP6TiPxkEVg4tsuI/HeviNhrA4j8h0m9fB87iPyW5/If02+I/KaCJ
		sOHp4j8rhxbZzvfiPy9uowG8BeM/M1UwKqkT4z83PL1SliHjPzsjSnuDL+M/
		PQrXo3A94z9B8WPMXUvjP0XY8PRKWeM/Sb99HThn4z9NpgpGJXXjP1CNl24S
		g+M/VHQkl/+Q4z9YW7G/7J7jP1xCPujZrOM/YCnLEMe64z9iEFg5tMjjP2b3
		5GGh1uM/at5xio7k4z9uxf6ye/LjP3Ksi9toAOQ/dZMYBFYO5D95eqUsQxzk
		P31hMlUwKuQ/gUi/fR045D+FL0ymCkbkP4cW2c73U+Q/i/1l9+Rh5D+P5PIf
		0m/kP5PLf0i/feQ/l7IMcayL5D+amZmZmZnkP56AJsKGp+Q/omez6nO15D+m
		TkATYcPkP6o1zTtO0eQ/rBxaZDvf5D+wA+eMKO3kP7Tqc7UV++Q/uNEA3gIJ
		5T+8uI0G8BblP76fGi/dJOU/woanV8oy5T/GbTSAt0DlP8pUwaikTuU/zjtO
		0ZFc5T/RItv5fmrlP9UJaCJseOU/2fD0SlmG5T/d14FzRpTlP+G+DpwzouU/
		46WbxCCw5T/njCjtDb7lP+tztRX7y+U/71pCPujZ5T/zQc9m1eflP/YoXI/C
		9eU/+g/pt68D5j/+9nXgnBHmPwLeAgmKH+Y/BsWPMXct5j8IrBxaZDvmPwyT
		qYJRSeY/EHo2qz5X5j8UYcPTK2XmPxhIUPwYc+Y/Gy/dJAaB5j8fFmpN847m
		PyP99nXgnOY/J+SDns2q5j8ryxDHurjmPy2yne+nxuY/MZkqGJXU5j81gLdA
		guLmPzlnRGlv8OY/PU7RkVz+5j8/NV66SQznP0Mc6+I2Guc/RwN4CyQo5z9L
		6gQ0ETbnP0/RkVz+Q+c/UrgehetR5z9Wn6ut2F/nP1qGONbFbec/Xm3F/rJ7
		5z9iVFInoInnP2Q730+Nl+c/aCJseHql5z9sCfmgZ7PnP3DwhclUwec/dNcS
		8kHP5z93vp8aL93nP3ulLEMc6+c/f4y5awn55z+Dc0aU9gboP4da07zjFOg/
		iUFg5dAi6D+NKO0NvjDoP5EPejarPug/lfYGX5hM6D+Z3ZOHhVroP5zEILBy
		aOg/oKut2F926D+kkjoBTYToP6h5xyk6kug/rGBUUieg6D+uR+F6FK7oP7Iu
		bqMBvOg/thX7y+7J6D+6/If029foP77jFB3J5eg/wcqhRbbz6D/FsS5uowHp
		P8mYu5aQD+k/zX9Iv30d6T/RZtXnaivpP9NNYhBYOek/1zTvOEVH6T/bG3xh
		MlXpP98CCYofY+k/4+mVsgxx6T/l0CLb+X7pP+m3rwPnjOk/7Z48LNSa6T/x
		hclUwajpP/VsVn2utuk/+FPjpZvE6T/8OnDOiNLpPwAi/fZ14Ok/BAmKH2Pu
		6T8I8BZIUPzpPwrXo3A9Cuo/Dr4wmSoY6j8Spb3BFybqPxaMSuoENOo/GnPX
		EvJB6j8dWmQ730/qPyFB8WPMXeo/JSh+jLlr6j8pDwu1pnnqPy32l92Th+o/
		L90kBoGV6j8zxLEubqPqPzerPldbseo/O5LLf0i/6j8/eVioNc3qP0Jg5dAi
		2+o/Rkdy+Q/p6j9KLv8h/fbqP04VjErqBOs/UvwYc9cS6z9U46WbxCDrP1jK
		MsSxLus/XLG/7J486z9gmEwVjErrP2R/2T15WOs/ZmZmZmZm6z9qTfOOU3Tr
		P240gLdAgus/chsN4C2Q6z92ApoIG57rP3npJjEIrOs/fdCzWfW56z+Bt0CC
		4sfrP4WezarP1es/iYVa07zj6z+LbOf7qfHrP49TdCSX/+s/kzoBTYQN7D+X
		IY51cRvsP5sIG55eKew/nu+nxks37D+i1jTvOEXsP6a9wRcmU+w/qqROQBNh
		7D+ui9toAG/sP7ByaJHtfOw/tFn1udqK7D+4QILix5jsP7wnDwu1puw/wA6c
		M6K07D/D9Shcj8LsP8fctYR80Ow/y8NCrWne7D/Pqs/VVuzsP9ORXP5D+uw/
		1XjpJjEI7T/ZX3ZPHhbtP91GA3gLJO0/4S2QoPgx7T/lFB3J5T/tP+f7qfHS
		Te0/6+I2GsBb7T/vycNCrWntP/OwUGuad+0/95fdk4eF7T/6fmq8dJPtP/5l
		9+Rhoe0/Ak2EDU+v7T8GNBE2PL3tPwobnl4py+0/DAIrhxbZ7T8Q6bevA+ft
		PxTQRNjw9O0/GLfRAN4C7j8cnl4pyxDuPx+F61G4Hu4/I2x4eqUs7j8nUwWj
		kjruPys6kst/SO4/LyEf9GxW7j8xCKwcWmTuPzXvOEVHcu4/OdbFbTSA7j89
		vVKWIY7uP0Gk374OnO4/RIts5/up7j9IcvkP6bfuP0xZhjjWxe4/UEATYcPT
		7j9UJ6CJsOHuP1YOLbKd7+4/WvW52or97j9e3EYDeAvvP2LD0ytlGe8/Zqpg
		VFIn7z9oke18PzXvP2x4eqUsQ+8/cF8HzhlR7z90RpT2Bl/vP3gtIR/0bO8/
		exSuR+F67z9/+zpwzojvP4Pix5i7lu8/h8lUwaik7z+LsOHplbLvP42XbhKD
		wO8/kX77OnDO7z+VZYhjXdzvP5lMFYxK6u8/nTOitDf47z9QjZduEgPwP9IA
		3gIJCvA/VHQkl/8Q8D/W52or9hfwP1hbsb/sHvA/2c73U+Ml8D9bQj7o2Szw
		P921hHzQM/A/XynLEMc68D/hnBGlvUHwP2IQWDm0SPA/5IOezapP8D9m9+Rh
		oVbwP+hqK/aXXfA/at5xio5k8D/sUbgehWvwP27F/rJ7cvA/8DhFR3J58D9y
		rIvbaIDwP/Qf0m9fh/A/dZMYBFaO8D/3Bl+YTJXwP3l6pSxDnPA/++3rwDmj
		8D99YTJVMKrwP/7UeOkmsfA/gEi/fR248D8CvAUSFL/wP4QvTKYKxvA/BqOS
		OgHN8D+HFtnO99PwPwmKH2Pu2vA/i/1l9+Th8D8NcayL2+jwP4/k8h/S7/A/
		EFg5tMj28D+Sy39Iv/3wPxQ/xty1BPE/lrIMcawL8T8YJlMFoxLxP5qZmZmZ
		GfE/HA3gLZAg8T+egCbChifxPyD0bFZ9LvE/omez6nM18T8j2/l+ajzxP6VO
		QBNhQ/E/J8KGp1dK8T+pNc07TlHxPyupE9BEWPE/rBxaZDtf8T8ukKD4MWbx
		P7AD54wobfE/MnctIR908T+06nO1FXvxPzVeukkMgvE/t9EA3gKJ8T85RUdy
		+Y/xP7u4jQbwlvE/PSzUmuad8T++nxov3aTxP0ATYcPTq/E/woanV8qy8T9E
		+u3rwLnxP8ZtNIC3wPE/SOF6FK7H8T/KVMGopM7xP0zIBz2b1fE/zjtO0ZHc
		8T9Qr5RliOPxP9Ei2/l+6vE/U5YhjnXx8T/VCWgibPjxP1d9rrZi//E/2fD0
		SlkG8j9aZDvfTw3yP9zXgXNGFPI/XkvIBz0b8j/gvg6cMyLyP2IyVTAqKfI/
		46WbxCAw8j9lGeJYFzfyP+eMKO0NPvI/aQBvgQRF8j/rc7UV+0vyP23n+6nx
		UvI/71pCPuhZ8j9xzojS3mDyP/NBz2bVZ/I/dbUV+8tu8j/2KFyPwnXyP3ic
		oiO5fPI/+g/pt6+D8j98gy9MporyP/72deCckfI/f2q8dJOY8j8B3gIJip/y
		P4NRSZ2ApvI/BcWPMXet8j+HONbFbbTyPwisHFpku/I/ih9j7lrC8j8Mk6mC
		UcnyP44G8BZI0PI/EHo2qz7X8j+R7Xw/Nd7yPxNhw9Mr5fI/ldQJaCLs8j8X
		SFD8GPPyP5m7lpAP+vI/Gy/dJAYB8z+doiO5/AfzPx8Wak3zDvM/oYmw4ekV
		8z8j/fZ14BzzP6RwPQrXI/M/JuSDns0q8z+oV8oyxDHzPyrLEMe6OPM/rD5X
		W7E/8z8tsp3vp0bzP68l5IOeTfM/MZkqGJVU8z+zDHGsi1vzPzWAt0CCYvM/
		tvP91Hhp8z84Z0Rpb3DzP7raiv1ld/M/PE7RkVx+8z++wRcmU4XzPz81XrpJ
		jPM/waikTkCT8z9DHOviNprzP8WPMXctofM/RwN4CySo8z/Jdr6fGq/zP0vq
		BDQRtvM/zV1LyAe98z9P0ZFc/sPzP9FE2PD0yvM/UrgehevR8z/UK2UZ4tjz
		P1afq63Y3/M/2BLyQc/m8z9ahjjWxe3zP9v5fmq89PM/XW3F/rL78z/f4AuT
		qQL0P2FUUiegCfQ/48eYu5YQ9D9kO99PjRf0P+auJeSDHvQ/aCJseHol9D/q
		lbIMcSz0P2wJ+aBnM/Q/7nw/NV469D9w8IXJVEH0P/JjzF1LSPQ/dNcS8kFP
		9D/2SlmGOFb0P3e+nxovXfQ/+THmriVk9D97pSxDHGv0P/0Yc9cScvQ/f4y5
		awl59D8AAAAAAID0P4JzRpT2hvQ/BOeMKO2N9D+GWtO845T0PwjOGVHam/Q/
		iUFg5dCi9D8LtaZ5x6n0P40o7Q2+sPQ/D5wzorS39D+RD3o2q770PxKDwMqh
		xfQ/lPYGX5jM9D8Wak3zjtP0P5jdk4eF2vQ/GlHaG3zh9D+cxCCwcuj0Px44
		Z0Rp7/Q/oKut2F/29D8iH/RsVv30P6SSOgFNBPU/JQaBlUML9T+neccpOhL1
		PyntDb4wGfU/q2BUUicg9T8t1JrmHSf1P65H4XoULvU/MLsnDws19T+yLm6j
		ATz1PzSitDf4QvU/thX7y+5J9T83iUFg5VD1P7n8h/TbV/U/O3DOiNJe9T+9
		4xQdyWX1Pz9XW7G/bPU/wcqhRbZz9T9DPujZrHr1P8WxLm6jgfU/RyV1ApqI
		9T/JmLuWkI/1P0oMAiuHlvU/zH9Iv32d9T9O845TdKT1P9Bm1edqq/U/Utob
		fGGy9T/TTWIQWLn1P1XBqKROwPU/1zTvOEXH9T9ZqDXNO871P9sbfGEy1fU/
		XI/C9Sjc9T/eAgmKH+P1P2B2Tx4W6vU/4umVsgzx9T9kXdxGA/j1P+XQItv5
		/vU/Z0Rpb/AF9j/pt68D5wz2P2sr9pfdE/Y/7Z48LNQa9j9vEoPAyiH2P/GF
		yVTBKPY/c/kP6bcv9j/1bFZ9rjb2P3fgnBGlPfY/+FPjpZtE9j96xyk6kkv2
		P/w6cM6IUvY/fq62Yn9Z9j8AIv32dWD2P4GVQ4tsZ/Y/AwmKH2Nu9j+FfNCz
		WXX2PwfwFkhQfPY/iWNd3EaD9j8K16NwPYr2P4xK6gQ0kfY/Dr4wmSqY9j+Q
		MXctIZ/2PxKlvcEXpvY/kxgEVg6t9j8VjErqBLT2P5f/kH77uvY/GXPXEvLB
		9j+b5h2n6Mj2Px1aZDvfz/Y/n82qz9XW9j8hQfFjzN32P6O0N/jC5PY/JSh+
		jLnr9j+mm8QgsPL2PygPC7Wm+fY/qoJRSZ0A9z8s9pfdkwf3P65p3nGKDvc/
		L90kBoEV9z+xUGuadxz3PzPEsS5uI/c/tTf4wmQq9z83qz5XWzH3P7gehetR
		OPc/OpLLf0g/9z+8BRIUP0b3Pz55WKg1Tfc/wOyePCxU9z9CYOXQIlv3P8TT
		K2UZYvc/Rkdy+Q9p9z/IuriNBnD3P0ou/yH9dvc/y6FFtvN99z9NFYxK6oT3
		P8+I0t7gi/c/UfwYc9eS9z/Tb18Hzpn3P1TjpZvEoPc/1lbsL7un9z9YyjLE
		sa73P9o9eViotfc/XLG/7J689z/dJAaBlcP3P1+YTBWMyvc/4QuTqYLR9z9j
		f9k9edj3P+XyH9Jv3/c/ZmZmZmbm9z/o2az6XO33P2pN845T9Pc/7MA5I0r7
		9z9uNIC3QAL4P/Cnxks3Cfg/chsN4C0Q+D/0jlN0JBf4P3YCmggbHvg/+HXg
		nBEl+D956SYxCCz4P/tcbcX+Mvg/fdCzWfU5+D//Q/rt60D4P4G3QILiR/g/
		AiuHFtlO+D+Ens2qz1X4PwYSFD/GXPg/iIVa07xj+D8K+aBns2r4P4ts5/up
		cfg/DeAtkKB4+D+PU3Qkl3/4PxHHuriNhvg/kzoBTYSN+D8UrkfhepT4P5Yh
		jnVxm/g/GJXUCWii+D+aCBueXqn4Pxx8YTJVsPg/nu+nxku3+D8gY+5aQr74
		P6LWNO84xfg/JEp7gy/M+D+mvcEXJtP4PycxCKwc2vg/qaROQBPh+D8rGJXU
		Cej4P62L22gA7/g/L/8h/fb1+D+wcmiR7fz4PzLmriXkA/k/tFn1udoK+T82
		zTtO0RH5P7hAguLHGPk/ObTIdr4f+T+7Jw8LtSb5Pz2bVZ+rLfk/vw6cM6I0
		+T9BguLHmDv5P8P1KFyPQvk/RWlv8IVJ+T/H3LWEfFD5P0lQ/BhzV/k/y8NC
		rWle+T9MN4lBYGX5P86qz9VWbPk/UB4Wak1z+T/SkVz+Q3r5P1QFo5I6gfk/
		1XjpJjGI+T+qud51hY/5P3/608TZlvk/VDvJEy6e+T8pfL5igqX5P/68s7HW
		rPk/0/2oACu0+T+oPp5Pf7v5P31/k57Twvk/UsCI7SfK+T8nAX48fNH5P/xB
		c4vQ2Pk/0YJo2iTg+T+mw10peef5P3sEU3jN7vk/UEVIxyH2+T8lhj0Wdv35
		P/rGMmXKBPo/zwcotB4M+j+kSB0DcxP6P3mJElLHGvo/TsoHoRsi+j8jC/3v
		byn6P/hL8j7EMPo/zYznjRg4+j+izdzcbD/6P3cO0ivBRvo/TE/HehVO+j8h
		kLzJaVX6P/bQsRi+XPo/yxGnZxJk+j+gUpy2Zmv6P3WTkQW7cvo/StSGVA96
		+j8fFXyjY4H6P/RVcfK3iPo/yZZmQQyQ+j+e11uQYJf6P3MYUd+0nvo/SFlG
		Lgmm+j8dmjt9Xa36P/LaMMyxtPo/xxsmGwa8+j+cXBtqWsP6P3GdELmuyvo/
		Rt4FCAPS+j8bH/tWV9n6P/Bf8KWr4Po/xaDl9P/n+j+a4dpDVO/6P28i0JKo
		9vo/RGPF4fz9+j8ZpLowUQX7P+7kr3+lDPs/wyWlzvkT+z+YZpodThv7P22n
		j2yiIvs/QuiEu/Yp+z8XKXoKSzH7P+xpb1mfOPs/wapkqPM/+z+W61n3R0f7
		P2ssT0acTvs/QG1ElfBV+z8VrjnkRF37P+ruLjOZZPs/vy8kgu1r+z+UcBnR
		QXP7P2mxDiCWevs/PvIDb+qB+z8TM/m9Pon7P+hz7gyTkPs/vbTjW+eX+z+S
		9diqO5/7P2c2zvmPpvs/PHfDSOSt+z8RuLiXOLX7P+b4reaMvPs/uzmjNeHD
		+z+QepiENcv7P2W7jdOJ0vs/OvyCIt7Z+z8PPXhxMuH7P+R9bcCG6Ps/ub5i
		D9vv+z+O/1deL/f7P2NATa2D/vs/OIFC/NcF/D8NwjdLLA38P+ICLZqAFPw/
		t0Mi6dQb/D+MhBc4KSP8P2HFDId9Kvw/NgYC1tEx/D8LR/ckJjn8P+CH7HN6
		QPw/tcjhws5H/D+KCdcRI0/8P19KzGB3Vvw/NIvBr8td/D8JzLb+H2X8P94M
		rE10bPw/s02hnMhz/D+IjpbrHHv8P13Pizpxgvw/MhCBicWJ/D8HUXbYGZH8
		P9yRaydumPw/sdJgdsKf/D+GE1bFFqf8P1tUSxRrrvw/MJVAY7+1/D8F1jWy
		E738P9oWKwFoxPw/r1cgULzL/D+EmBWfENP8P1nZCu5k2vw/LhoAPbnh/D8D
		W/WLDen8P9ib6tph8Pw/rdzfKbb3/D+CHdV4Cv/8P1deysdeBv0/LJ+/FrMN
		/T8B4LRlBxX9P9YgqrRbHP0/q2GfA7Aj/T+AopRSBCv9P1XjiaFYMv0/KiR/
		8Kw5/T//ZHQ/AUH9P9SlaY5VSP0/qeZe3alP/T9+J1Qs/lb9P1NoSXtSXv0/
		KKk+yqZl/T/96TMZ+2z9P9IqKWhPdP0/p2set6N7/T98rBMG+IL9P1HtCFVM
		iv0/Ji7+o6CR/T/7bvPy9Jj9P9Cv6EFJoP0/pfDdkJ2n/T96MdPf8a79P09y
		yC5Gtv0/JLO9fZq9/T/587LM7sT9P840qBtDzP0/o3WdapfT/T94tpK569r9
		P033hwhA4v0/Ijh9V5Tp/T/3eHKm6PD9P8y5Z/U8+P0/ofpcRJH//T92O1KT
		5Qb+P0t8R+I5Dv4/IL08MY4V/j/1/TGA4hz+P8o+J882JP4/n38cHosr/j90
		wBFt3zL+P0kBB7wzOv4/HkL8CohB/j/zgvFZ3Ej+P8jD5qgwUP4/nQTc94RX
		/j9yRdFG2V7+P0eGxpUtZv4/HMe75IFt/j/xB7Ez1nT+P8ZIpoIqfP4/m4mb
		0X6D/j9wypAg04r+P0ULhm8nkv4/Gkx7vnuZ/j/vjHAN0KD+P8TNZVwkqP4/
		mQ5bq3iv/j9uT1D6zLb+P0OQRUkhvv4/GNE6mHXF/j/tETDnycz+P8JSJTYe
		1P4/l5MahXLb/j9s1A/UxuL+P0EVBSMb6v4/Flb6cW/x/j/rlu/Aw/j+P8DX
		5A8YAP8/lRjaXmwH/z9qWc+twA7/Pz+axPwUFv8/FNu5S2kd/z/pG6+avST/
		P75cpOkRLP8/k52ZOGYz/z9o3o6Hujr/Pz0fhNYOQv8/EmB5JWNJ/z/noG50
		t1D/P7zhY8MLWP8/kSJZEmBf/z9mY05htGb/PzukQ7AIbv8/EOU4/1x1/z/l
		JS5OsXz/P7pmI50FhP8/j6cY7FmL/z9k6A07rpL/PzkpA4oCmv8/Dmr42Fah
		/z/jqu0nq6j/P7jr4nb/r/8/jSzYxVO3/z9ibc0UqL7/PzeuwmP8xf8/DO+3
		slDN/z/hL60BpdT/P7ZwolD52/8/i7GXn03j/z9g8ozuoer/PzUzgj328f8/
		CnR3jEr5/z9wWrZtTwAAQNv6MJX5AwBARpurvKMHAECxOybkTQsAQBzcoAv4
		DgBAh3wbM6ISAEDyHJZaTBYAQF29EIL2GQBAyF2LqaAdAEAz/gXRSiEAQJ6e
		gPj0JABACT/7H58oAEB033VHSSwAQN9/8G7zLwBASiBrlp0zAEC1wOW9RzcA
		QCBhYOXxOgBAiwHbDJw+AED2oVU0RkIAQGFC0FvwRQBAzOJKg5pJAEA3g8Wq
		RE0AQKIjQNLuUABADcS6+ZhUAEB4ZDUhQ1gAQOMEsEjtWwBATqUqcJdfAEC5
		RaWXQWMAQCTmH7/rZgBAj4aa5pVqAED6JhUOQG4AQGXHjzXqcQBA0GcKXZR1
		AEA7CIWEPnkAQKao/6vofABAEUl605KAAEB86fT6PIQAQOeJbyLnhwBAUirq
		SZGLAEC9ymRxO48AQChr35jlkgBAkwtawI+WAED+q9TnOZoAQGlMTw/knQBA
		1OzJNo6hAEA/jUReOKUAQKotv4XiqABAFc45rYysAECAbrTUNrAAQOsOL/zg
		swBAVq+pI4u3AEDBTyRLNbsAQCzwnnLfvgBAl5AZmonCAEACMZTBM8YAQG3R
		DundyQBA2HGJEIjNAEBDEgQ4MtEAQK6yfl/c1ABAGVP5hobYAECE83OuMNwA
		QO+T7tXa3wBAWjRp/YTjAEDF1OMkL+cAQDB1XkzZ6gBAmxXZc4PuAEAGtlOb
		LfIAQHFWzsLX9QBA3PZI6oH5AEBHl8MRLP0AQLI3PjnWAAFAHdi4YIAEAUCI
		eDOIKggBQPMYrq/UCwFAXrko134PAUDJWaP+KBMBQDT6HSbTFgFAn5qYTX0a
		AUAKOxN1Jx4BQHXbjZzRIQFA4HsIxHslAUBLHIPrJSkBQLa8/RLQLAFAIV14
		OnowAUCM/fJhJDQBQPedbYnONwFAYj7osHg7AUDN3mLYIj8BQDh/3f/MQgFA
		ox9YJ3dGAUAOwNJOIUoBQHlgTXbLTQFA5ADInXVRAUBPoULFH1UBQLpBvezJ
		WAFAJeI3FHRcAUCQgrI7HmABQPsiLWPIYwFAZsOninJnAUDRYyKyHGsBQDwE
		ndnGbgFAp6QXAXFyAUASRZIoG3YBQH3lDFDFeQFA6IWHd299AUBTJgKfGYEB
		QL7GfMbDhAFAKWf37W2IAUCUB3IVGIwBQP+n7DzCjwFAakhnZGyTAUDV6OGL
		FpcBQECJXLPAmgFAqynX2mqeAUAWylECFaIBQIFqzCm/pQFA7ApHUWmpAUBX
		q8F4E60BQMJLPKC9sAFALey2x2e0AUCYjDHvEbgBQAMtrBa8uwFAbs0mPma/
		AUDZbaFlEMMBQEQOHI26xgFAr66WtGTKAUAaTxHcDs4BQIXviwO50QFA8I8G
		K2PVAUBbMIFSDdkBQMbQ+3m33AFAMXF2oWHgAUCcEfHIC+QBQAeya/C15wFA
		clLmF2DrAUDd8mA/Cu8BQEiT22a08gFAszNWjl72AUAe1NC1CPoBQIl0S92y
		/QFA9BTGBF0BAkBftUAsBwUCQMpVu1OxCAJANfY1e1sMAkCglrCiBRACQAs3
		K8qvEwJAdtel8VkXAkDhdyAZBBsCQEwYm0CuHgJAt7gVaFgiAkAiWZCPAiYC
		QI35CresKQJA+JmF3lYtAkBjOgAGATECQM7aei2rNAJAOXv1VFU4AkCkG3B8
		/zsCQA+86qOpPwJAelxly1NDAkDl/N/y/UYCQFCdWhqoSgJAuz3VQVJOAkAm
		3k9p/FECQJF+ypCmVQJA/B5FuFBZAkBnv7/f+lwCQNJfOgelYAJAPQC1Lk9k
		AkCooC9W+WcCQBNBqn2jawJAfuEkpU1vAkDpgZ/M93ICQFQiGvShdgJAv8KU
		G0x6AkAqYw9D9n0CQJUDimqggQJAAKQEkkqFAkBrRH+59IgCQNbk+eCejAJA
		QYV0CEmQAkCsJe8v85MCQBfGaVedlwJAgmbkfkebAkDtBl+m8Z4CQFin2c2b
		ogJAw0dU9UWmAkAu6M4c8KkCQJmISUSarQJABCnEa0SxAkBvyT6T7rQCQNpp
		ubqYuAJARQo04kK8AkCwqq4J7b8CQBtLKTGXwwJAhuujWEHHAkDxix6A68oC
		QFwsmaeVzgJAx8wTzz/SAkAybY726dUCQJ0NCR6U2QJACK6DRT7dAkBzTv5s
		6OACQN7ueJSS5AJASY/zuzzoAkC0L27j5usCQB/Q6AqR7wJAinBjMjvzAkD1
		EN5Z5fYCQGCxWIGP+gJAy1HTqDn+AkA28k3Q4wEDQKGSyPeNBQNADDNDHzgJ
		A0B3071G4gwDQOJzOG6MEANATRSzlTYUA0C4tC294BcDQCNVqOSKGwNAjvUi
		DDUfA0D5lZ0z3yIDQGQ2GFuJJgNAz9aSgjMqA0A6dw2q3S0DQKUXiNGHMQNA
		ELgC+TE1A0B7WH0g3DgDQOb490eGPANAUZlybzBAA0C8Oe2W2kMDQCfaZ76E
		RwNAknri5S5LA0D9Gl0N2U4DQGi71zSDUgNA01tSXC1WA0A+/MyD11kDQKmc
		R6uBXQNAFD3C0ithA0B/3Tz61WQDQOp9tyGAaANAVR4ySSpsA0DAvqxw1G8D
		QCtfJ5h+cwNAlv+hvyh3A0ABoBzn0noDQGxAlw59fgNA1+ARNieCA0BCgYxd
		0YUDQK0hB4V7iQNAGMKBrCWNA0CDYvzTz5ADQO4Cd/t5lANAWaPxIiSYA0DE
		Q2xKzpsDQC/k5nF4nwNAmoRhmSKjA0AFJdzAzKYDQHDFVuh2qgNA22XRDyGu
		A0BGBkw3y7EDQLGmxl51tQNAHEdBhh+5A0CH57utybwDQPKHNtVzwANAXSix
		/B3EA0DIyCskyMcDQDNppktyywNAngkhcxzPA0AJqpuaxtIDQHRKFsJw1gNA
		3+qQ6RraA0BKiwsRxd0DQLUrhjhv4QNAIMwAYBnlA0CLbHuHw+gDQPYM9q5t
		7ANAYa1w1hfwA0DMTev9wfMDQDfuZSVs9wNAoo7gTBb7A0ANL1t0wP4DQHjP
		1ZtqAgRA429QwxQGBEBOEMvqvgkEQLmwRRJpDQRAJFHAORMRBECP8TphvRQE
		QPqRtYhnGARAZTIwsBEcBEDQ0qrXux8EQDtzJf9lIwRAphOgJhAnBEARtBpO
		uioEQHxUlXVkLgRA5/QPnQ4yBEBSlYrEuDUEQL01BexiOQRAKNZ/Ew09BECT
		dvo6t0AEQP4WdWJhRARAabfviQtIBEB/V2qxtUsEQHlFjc5fTwRAczOw6wlT
		BEBtIdMItFYEQGcP9iVeWgRAYf0YQwheBEBb6ztgsmEEQFXZXn1cZQRAT8eB
		mgZpBEBJtaS3sGwEQEOjx9RacARAPZHq8QR0BEA3fw0Pr3cEQDFtMCxZewRA
		K1tTSQN/BEAlSXZmrYIEQB83mYNXhgRAGSW8oAGKBEATE9+9q40EQA0BAttV
		kQRAB+8k+P+UBEAB3UcVqpgEQPvKajJUnARA9biNT/6fBEDvprBsqKMEQOmU
		04lSpwRA44L2pvyqBEDdcBnEpq4EQNdePOFQsgRA0Uxf/vq1BEDLOoIbpbkE
		QMUopThPvQRAvxbIVfnABEC5BOtyo8QEQLPyDZBNyARAreAwrffLBECnzlPK
		oc8EQKG8dudL0wRAm6qZBPbWBECVmLwhoNoEQI+G3z5K3gRAiXQCXPThBECD
		YiV5nuUEQH1QSJZI6QRAdz5rs/LsBEBxLI7QnPAEQGsase1G9ARAZQjUCvH3
		BEBf9vYnm/sEQFnkGUVF/wRAU9I8Yu8CBUBNwF9/mQYFQEeugpxDCgVAQZyl
		ue0NBUA7isjWlxEFQDV46/NBFQVAL2YOEewYBUApVDEulhwFQCNCVEtAIAVA
		HTB3aOojBUAXHpqFlCcFQBEMvaI+KwVAC/rfv+guBUAF6ALdkjIFQP/VJfo8
		NgVA+cNIF+c5BUDzsWs0kT0FQO2fjlE7QQVA542xbuVEBUDhe9SLj0gFQNtp
		96g5TAVA1VcaxuNPBUDPRT3jjVMFQMkzYAA4VwVAwyGDHeJaBUC9D6Y6jF4F
		QLf9yFc2YgVAsevrdOBlBUCr2Q6SimkFQKXHMa80bQVAn7VUzN5wBUCZo3fp
		iHQFQJORmgYzeAVAjX+9I917BUCHbeBAh38FQIFbA14xgwVAe0kme9uGBUB1
		N0mYhYoFQG8lbLUvjgVAaROP0tmRBUBjAbLvg5UFQF3v1AwumQVAV933Kdic
		BUBRyxpHgqAFQEu5PWQspAVARadggdanBUA/lYOegKsFQDmDprsqrwVAM3HJ
		2NSyBUAtX+z1frYFQCdNDxMpugVAITsyMNO9BUAbKVVNfcEFQBUXeGonxQVA
		DwWbh9HIBUAJ872ke8wFQAPh4MEl0AVA/c4D38/TBUD3vCb8edcFQPGqSRkk
		2wVA65hsNs7eBUDlho9TeOIFQN90snAi5gVA2WLVjczpBUDTUPiqdu0FQM0+
		G8gg8QVAxyw+5cr0BUDBGmECdfgFQLsIhB8f/AVAtfamPMn/BUCv5MlZcwMG
		QKnS7HYdBwZAo8APlMcKBkCdrjKxcQ4GQJecVc4bEgZAkYp468UVBkCLeJsI
		cBkGQIVmviUaHQZAf1ThQsQgBkB5QgRgbiQGQHMwJ30YKAZAbR5KmsIrBkBn
		DG23bC8GQGH6j9QWMwZAW+iy8cA2BkBV1tUOazoGQE/E+CsVPgZASbIbSb9B
		BkBDoD5maUUGQD2OYYMTSQZAN3yEoL1MBkAxaqe9Z1AGQCtYytoRVAZAJUbt
		97tXBkAfNBAVZlsGQBkiMzIQXwZAExBWT7piBkAN/nhsZGYGQAfsm4kOagZA
		Adq+prhtBkD7x+HDYnEGQPW1BOEMdQZA76Mn/rZ4BkDpkUobYXwGQON/bTgL
		gAZA3W2QVbWDBkDXW7NyX4cGQNFJ1o8JiwZAyzf5rLOOBkDFJRzKXZIGQL8T
		P+cHlgZAuQFiBLKZBkCz74QhXJ0GQK3dpz4GoQZAp8vKW7CkBkChue14WqgG
		QJunEJYErAZAlZUzs66vBkCPg1bQWLMGQIlxee0CtwZAg1+cCq26BkB9Tb8n
		V74GQHc74kQBwgZAcSkFYqvFBkBrFyh/VckGQGUFS5z/zAZAX/NtuanQBkBZ
		4ZDWU9QGQFPPs/P91wZATb3WEKjbBkBHq/ktUt8GQEGZHEv84gZAO4c/aKbm
		BkA1dWKFUOoGQC9jhaL67QZAKVGov6TxBkAjP8vcTvUGQB0t7vn4+AZAFxsR
		F6P8BkARCTQ0TQAHQAv3VlH3AwdABeV5bqEHB0D/0pyLSwsHQPnAv6j1DgdA
		867ixZ8SB0DtnAXjSRYHQOeKKAD0GQdA4XhLHZ4dB0DbZm46SCEHQNVUkVfy
		JAdAz0K0dJwoB0DJMNeRRiwHQMMe+q7wLwdAvQwdzJozB0C3+j/pRDcHQLHo
		YgbvOgdAq9aFI5k+B0ClxKhAQ0IHQJ+yy13tRQdAmaDuepdJB0CTjhGYQU0H
		QI18NLXrUAdAh2pX0pVUB0CBWHrvP1gHQHtGnQzqWwdAdTTAKZRfB0BvIuNG
		PmMHQGkQBmToZgdAY/4ogZJqB0Bd7EuePG4HQFfabrvmcQdAUciR2JB1B0BL
		trT1OnkHQEWk1xLlfAdAP5L6L4+AB0A5gB1NOYQHQDNuQGrjhwdALVxjh42L
		B0AnSoakN48HQCE4qcHhkgdAGybM3ouWB0AVFO/7NZoHQA8CEhngnQdACfA0
		NoqhB0AD3ldTNKUHQP3LenDeqAdA97mdjYisB0Dxp8CqMrAHQOuV48fcswdA
		5YMG5Ya3B0DfcSkCMbsHQNlfTB/bvgdA001vPIXCB0DNO5JZL8YHQMcptXbZ
		yQdAwRfYk4PNB0C7BfuwLdEHQLXzHc7X1AdAr+FA64HYB0Cpz2MILNwHQKO9
		hiXW3wdAnaupQoDjB0CXmcxfKucHQJGH73zU6gdAi3USmn7uB0CFYzW3KPIH
		QH9RWNTS9QdAeT978Xz5B0BzLZ4OJ/0HQG0bwSvRAAhAZwnkSHsECEBh9wZm
		JQgIQFvlKYPPCwhAVdNMoHkPCEBPwW+9IxMIQEmvktrNFghAQ52193caCEA9
		i9gUIh4IQDd5+zHMIQhAMWceT3YlCEArVUFsICkIQCVDZInKLAhAHzGHpnQw
		CEAZH6rDHjQIQBMNzeDINwhADfvv/XI7CEAH6RIbHT8IQAHXNTjHQghA+8RY
		VXFGCED1sntyG0oIQO+gno/FTQhA6Y7BrG9RCEDjfOTJGVUIQN1qB+fDWAhA
		11gqBG5cCEDRRk0hGGAIQMs0cD7CYwhAxSKTW2xnCEC/ELZ4FmsIQLn+2JXA
		bghAs+z7smpyCECt2h7QFHYIQKfIQe2+eQhAobZkCml9CECbpIcnE4EIQJWS
		qkS9hAhAj4DNYWeICECJbvB+EYwIQINcE5y7jwhAfUo2uWWTCEB3OFnWD5cI
		QHEmfPO5mghAaxSfEGSeCEBlAsItDqIIQF/w5Eq4pQhAWd4HaGKpCEBTzCqF
		DK0IQE26TaK2sAhAR6hwv2C0CEBBlpPcCrgIQDuEtvm0uwhANXLZFl+/CEAv
		YPwzCcMIQClOH1GzxghAIzxCbl3KCEAdKmWLB84IQBcYiKix0QhAEQarxVvV
		CEAL9M3iBdkIQAXi8P+v3AhA/88THVrgCED5vTY6BOQIQPOrWVeu5whA7Zl8
		dFjrCEDnh5+RAu8IQOF1wq6s8ghA22Ply1b2CEDVUQjpAPoIQM8/Kwar/QhA
		yS1OI1UBCUDDG3FA/wQJQL0JlF2pCAlAt/e2elMMCUCx5dmX/Q8JQKvT/LSn
		EwlApcEf0lEXCUCfr0Lv+xoJQJmdZQymHglAk4uIKVAiCUCNeatG+iUJQIdn
		zmOkKQlAgVXxgE4tCUB7QxSe+DAJQHUxN7uiNAlAbx9a2Ew4CUBpDX319jsJ
		QGP7nxKhPwlAXenCL0tDCUBX1+VM9UYJQFHFCGqfSglAS7Mrh0lOCUBFoU6k
		81EJQD+PccGdVQlAOX2U3kdZCUAza7f78VwJQC1Z2hicYAlAJ0f9NUZkCUAh
		NSBT8GcJQBsjQ3CaawlAFRFmjURvCUAP/4iq7nIJQAntq8eYdglAA9vO5EJ6
		CUD9yPEB7X0JQPe2FB+XgQlA8aQ3PEGFCUDrklpZ64gJQOWAfXaVjAlA326g
		kz+QCUDZXMOw6ZMJQNNK5s2TlwlAzTgJ6z2bCUDHJiwI6J4JQMEUTyWSoglA
		uwJyQjymCUC18JRf5qkJQK/et3yQrQlAqczamTqxCUCjuv225LQJQJ2oINSO
		uAlAl5ZD8Ti8CUCRhGYO478JQItyiSuNwwlAhWCsSDfHCUB/Ts9l4coJQHk8
		8oKLzglAcyoVoDXSCUBtGDi939UJQGcGW9qJ2QlAYfR99zPdCUBb4qAU3uAJ
		QFXQwzGI5AlAT77mTjLoCUBJrAls3OsJQEOaLImG7wlAPYhPpjDzCUA3dnLD
		2vYJQDFkleCE+glAK1K4/S7+CUAlQNsa2QEKQB8u/jeDBQpAGRwhVS0JCkAT
		CkRy1wwKQA34Zo+BEApAB+aJrCsUCkAB1KzJ1RcKQPvBz+Z/GwpA9a/yAyof
		CkDvnRUh1CIKQOmLOD5+JgpA43lbWygqCkDdZ3540i0KQNdVoZV8MQpA0UPE
		siY1CkDLMefP0DgKQMUfCu16PApAvw0tCiVACkC5+08nz0MKQLPpckR5RwpA
		rdeVYSNLCkCnxbh+zU4KQKGz25t3UgpAm6H+uCFWCkCVjyHWy1kKQI99RPN1
		XQpAiWtnECBhCkCDWYotymQKQH1HrUp0aApAdzXQZx5sCkBxI/OEyG8KQGsR
		FqJycwpAZf84vxx3CkBf7VvcxnoKQFnbfvlwfgpAU8mhFhuCCkBNt8QzxYUK
		QEel51BviQpAQZMKbhmNCkA7gS2Lw5AKQDVvUKhtlApAL11zxReYCkApS5bi
		wZsKQCM5uf9rnwpAHSfcHBajCkAXFf85wKYKQBEDIldqqgpAC/FEdBSuCkAF
		32eRvrEKQP/Miq5otQpA+bqtyxK5CkDzqNDovLwKQO2W8wVnwApA54QWIxHE
		CkDhcjlAu8cKQNtgXF1lywpA1U5/eg/PCkDPPKKXudIKQMkqxbRj1gpAwxjo
		0Q3aCkC9Bgvvt90KQLf0LQxi4QpAseJQKQzlCkCr0HNGtugKQKW+lmNg7ApA
		n6y5gArwCkCZmtydtPMKQJOI/7pe9wpAjXYi2Aj7CkCHZEX1sv4KQIFSaBJd
		AgtAe0CLLwcGC0B1Lq5MsQkLQG8c0WlbDQtAaQr0hgURC0Bj+BakrxQLQF3m
		OcFZGAtAV9Rc3gMcC0BRwn/7rR8LQEuwohhYIwtARZ7FNQInC0A/jOhSrCoL
		QDl6C3BWLgtAM2gujQAyC0AtVlGqqjULQCdEdMdUOQtAITKX5P48C0AbILoB
		qUALQBUO3R5TRAtAD/z/O/1HC0AJ6iJZp0sLQAPYRXZRTwtA/cVok/tSC0D3
		s4uwpVYLQPGhrs1PWgtA64/R6vldC0DlffQHpGELQN9rFyVOZQtA2Vk6Qvho
		C0DTR11fomwLQM01gHxMcAtAxyOjmfZzC0DBEca2oHcLQLv/6NNKewtAte0L
		8fR+C0Cv2y4On4ILQKnJUStJhgtAo7d0SPOJC0CdpZdlnY0LQJeTuoJHkQtA
		kYHdn/GUC0CLbwC9m5gLQIVdI9pFnAtAf0tG9++fC0B5OWkUmqMLQHMnjDFE
		pwtAbRWvTu6qC0BnA9JrmK4LQGHx9IhCsgtAW98Xpuy1C0BVzTrDlrkLQE+7
		XeBAvQtASamA/erAC0BDl6MalcQLQD2Fxjc/yAtAN3PpVOnLC0AxYQxyk88L
		QCtPL4890wtAJT1SrOfWC0AfK3XJkdoLQBkZmOY73gtAEwe7A+bhC0AN9d0g
		kOULQAfjAD466QtAAdEjW+TsC0D7vkZ4jvALQMmtaZU49AtA
		</data>
		<data>
		Jf+cAMnV1D/Gvj6ajL3UP7xJSN5EpdQ/o+qp8fCM1D8W7FP5j3TUP6+YNhoh
		XNQ/q6t/2U9D1D8E/+H7birUP1bdTaZ9EdQ/O5Gz/Xr40z9OZQMnZt/TPy6t
		bpIIxtM/H8mpeJis0z9pIqpdFpPTP1MiZcWCedM/JDLQM95f0z+BdKmD+kXT
		P2zl1LUGLNM/RDr/IQMS0z9mKNUf8PfSPzJlAwfO3dI/gorFaHPD0j+Nfz1r
		CqnSPwMQHG6TjtI/lgcS0Q500j/3MdDzfFnSPy/c0bm5PtI/JHKz/ukj0j8V
		4dshDgnSP0AWsoIm7tE/4f6cgDPT0T+wy8hGFrjRPz4PQWvunNE/mJ/WT7yB
		0T/IUlpWgGbRP9r+nOA6S9E/4vFchdIv0T9rnIFwYRTRPwrn3wLo+NA/UrpM
		nWbd0D/Z/pyg3cHQP9r8B/84ptA/M4QQi42K0D9pxJuo227QPwHtjrsjU9A/
		gS3PJ2Y30D8gJk9plBvQPx2oVJp7/88/7nMTccXHzz8CtSwhB5DPP6pw8nRB
		WM8/A20AmWIgzz9Cz5zyfejOP3djV0mUsM4/tPW/ZKZ4zj8IUmYMtUDOP5zX
		nHa5CM4/XAiCAbzQzT+/7vZ5vZjNPz6V3Ky+YM0/UAYUZ8AozT9T4Uc5x/DM
		PwG9fy7QuMw/u7+MFdyAzD/kD0C960jMP97TavT/EMw/GbLAvyjZyz/yE624
		V6HLP9Tifa6Nacs/KwiBcMsxyz9ibQTOEfrKP9pW+ER8wso/vbYl9vCKyj8q
		2vewcFPKP0EO2kT8G8o/IKA3gZTkyT/HRk9eYK3JP0gHXIE6dsk/mVBsuCM/
		yT+qkY7RHAjJP3E50Zom0cg/1c7Mc3OayD9vCCah0mPIP8y0C/lELcg/eaKs
		Ucv2xz8EoDeBZsDHP2NCuMdUisc/E3MGjllUxz/44damdR7HP/g+3uSp6MY/
		+DnRGveyxj/ZBrIup33GPzK9E99xSMY/lvjW/VcTxj+YVNxcWt7FP8lsBM55
		qcU/GQ+m0wt1xT/q/reNvEDFP/oxp8yMDMU/Bp7gYH3YxD/NONEaj6TEPw+D
		/wQjccQ/pr3xudk9xD9utEcOtArEP0Qzoday18M/Agae59akwz+3zc4SjXLD
		PwFkEixqQMM/r3c4BG8Owz+OtxBsnNzCP27SajTzqsI/NiDBuut5wj97ds5I
		D0nCP+tT+LReGMI/Njek1drnwT8InzeBhLfBP+QFAfffh8E/6p7Vo2pYwT8M
		mXNdJSnBPz0jmfkQ+sA/cWwETi7LwD9U9oZrDZ3AP0TA/OAfb8A/XBxVeGZB
		wD+yXH/74RPAP8Km1Wgmzb8/Hc0qsSp0vz8GevyhnRu/PyojZuSAw74/Mz6D
		IdZrvj/OQG8CnxS+P4Vemocpv70/eJE38ypqvT+mkc7epBW9PxAX5+OYwbw/
		utkInAhuvD+gfEOlWBy8P9cFJpony7s/c2bHGXd6uz+Jjz7DSCq7PzByojWe
		2ro/j2uBC/OMuj9SNAnlzj+6Pzrx3l0z87k/B8enESKnuT982gicnFu5P2bd
		91s1Erk//SyZJ13JuD+Es2GYFYG4P0FbxkdgObg/eg48zz7ytz9rp6kxWq23
		P31u2I0Mabc/EpwDbFcltz+LaGZUPOK2P0wMPM+8n7Y/q8Cfh5dftj/JuJ3u
		ECC2P74oIpgq4bU/o0QZGOaitT+QQG8CRWW1PwIhvWUcKrU/BNZSWJrvtD8G
		IC1rwLW0P3i/SC+QfLQ/zHSiNQtEtD/ZCsq3HA60P7k6s4rc2LM/78fkK0yk
		sz/9deUYbXCzP2gIPM9APbM/AwYglccMsz9A3eQeBN2yP+O/jun3rbI/sd8h
		cqR/sj9wbqI1C1KyP1rIAJFBJ7I/pUfSKTX9sT/+cJiF59OxPxHJ1Claq7E/
		jNQInI6DsT8O+zTLr16xP7B2SMGVOrE/fWSx8UEXsT+A4d3PtfSwP8QKPM/y
		0rA/nGkxWzi0sD9s2mTgSZawP+CldMMoebA/ohT/aNZcsD9gb6I1VEGwP3BP
		XUf1KLA/4BGFWmkRsD/PyJ7JY/WvP4Tp47egya8/UOFEa4yfrz/d3AaM9nuv
		P5Dy2/wUWq8/AwpQXeo5rz/SCu9MeRuvP5jcRGvE/q4/SmShVsDorj+OOvb1
		fdSuP2b1+C4Awq4/0Spf50mxrj/QcN4EXqKuP8JZWF9amq4/klmlnyaUrj+K
		4MlgxY+uP/Neyj05ja4/GEWr0YSMrj/jcOKZ6pKuP3seeS0tm64/pvfpBU+l
		rj8tpq+cUrGuP9jTRGs6v64/JFsf5mvUrj/TIbWnhuuuP10+d0WNBK8/O8fW
		VIIfrz/o0kRraDyvP1cGn6rJYK8/+BL8ASGHrz+3ON/scK+vP4K3y+a72a8/
		pGeiNQIDsD9VlbzX+xywP/fbG7T2N7A/C2j9AfRTsD8PZp749HCwP4QCPM/6
		jrA/lsTlUO2wsD9dJB4N59OwP6H0OSfp97A/KgiOwvQcsT/AMW8CC0OxPzKm
		Ir8jbbE/kqyuXkmYsT/77Qn8fMSxP4cTK7K/8bE/VMYInBIgsj/vsCk2fVKy
		P8rnbUn6hbI/yYBFAIu6sj/RkSCFMPCyP8wwbwLsJrM/VDDaftVhsz/6dM8g
		152zPwWg9erx2rM/wFLz3yYZtD94Lm8Cd1i0P+6leYUInLQ/lQNZK7fgtD9a
		Y73mgya1PyzhVqpvbbU/AJnVaHu1tT8Kpn672gG2P0ZsAA9cT7Y//E6edgCe
		tj90sZsFye22P/z2O8+2Prc/kOutvAyUtz/WUoPiieq3PytZOSsvQrg/7ypN
		gf2auD+I9DvP9fS4P3pvUdRnU7k/ICM5mwWzuT8BJG0D0BO6P6OGZ+zHdbo/
		lF+iNe7Yuj/q/y/wnkC7P5NzILh/qbs/EwMcW5ETvD/w9sqm1H68P7CX1WhK
		67w/8LjbB1pcvT8bDxjKnc69P7fZvI4WQr4/TFj8NMW2vj9oygicqiy/P4y3
		J486p78/GLL8dIERwD9nrhg6AlDAP/CWwfofj8A/9jHRGtvOwD/1A1j68hDB
		P5qG+fKoU8E/0vGPWv2WwT+QffWG8NrBP8ZhBM6CH8I/WwCORHhmwj+YzIOC
		Da7CP8Rjzt5C9sI/ImNWsBg/wz/8ZwROj4jDPyUPjZxv1MM/YyXcY/EgxD8O
		d6n5FG7EP3/QrLPau8Q/FP6d50IKxT+F8Yc0G1vFP1yKwpSWrMU/h834S7X+
		xT/2v9Wdd1HGP5xmBM7dpMY/nDobLLn6xj/9Opb1OFHHP/7a3HNdqMc/341W
		8CYAyD/jxmq0lVjIP6EcwCJ/s8g/0iPYYQ4PyT+JlHOxQ2vJP9kmU1EfyMk/
		3ZI3gaElyj/XKPIgo4XKP1Lsd8RL5so/E3nOn5tHyz/aavvmkqnLP3FdBM4x
		DMw/NJ+lDFRxzD/u43pXHtfMPwyS1uaQPc0/+A8L86ukzT8mxGq0bwzOPy1u
		DQK7ds4/lcvIaK/hzj8Z8zcUTU3PP3X79S+Uuc8/tv3Oc0IT0D/SsOc3AEvQ
		P82EsvASg9A/YRMfr3q70D9G9hyEN/TQPzrHm4BJLdE/kBvJKqJn0T9Cc1Ee
		UKLRP+ZJH2xT3dE/FRsdJawY0j9rYjVaWlTSP19Y0YBQkdI/sxsBQ5zO0j8P
		iFOvPQzTPxl5V9Q0StM/e8qbwIGI0z9azbq0F8jTP2CtuYYDCNQ/swupPkVI
		1D97iZnk3IjUP97Hm4DKydQ/USQ9wAEM1T8Ab7UGj07VP140uVxykdU/3gD9
		yqvU1T/pYDVaOxjWP8+y2zIVXdY/THtBOEWi1j/xEH1ty+fWP0zKpNWnLdc/
		5/3Oc9pz1z9CYaeWV7vXP0ZHifAqA9g/x2Flf1RL2D+ZYixB1JPYP4b7zjOq
		3Ng/qbC4hMom2T89Za8DQXHZP7nO868NvNk/lKLGiDAH2j86lmiNqVLaP1m1
		oeFsn9o/zzlKX4bs2j+ns8EE9jnbP+uyZ9C7h9s/oMebwNfV2z9/unjfPSXc
		P0Y5PhT6dNw/WyrnUQzF3D8ndG6LdBXdPwX9zrMyZt0/iJj0Ejq43T+YUHhF
		lwrePz0c5DxKXd4/gfLB6lKw3j9myptAsQPfPw0557hXWN8/Hcjiv1Ot3z+o
		T1ylUgHgPzFzSScmLOA/gOJNYCRX4D8wV6tBxoLgP1LH48qSruA/rs4l8ona
		4D8OCaCtqwbhPzYSgfP3MuE/1uJXJudf4T8700jQAI3hP5iY2OdEuuE/HOiL
		Y7Pn4T/0duc5TBXiP9qeI0eHQ+I/Lg5Lmuxx4j/WFxwofKDiP7MOVeU1z+I/
		pEW0xhn+4j9horYGny3jP9CSpU9OXeM/pReJkSeN4z+UMWm8Kr3jP03hTcBX
		7eM/QR368SQe5D8VtEbfG0/kPydqx3o8gOQ/1AMQt4ax5D90RbSG+uLkPxZj
		64ENFeU/bR2U8klH5T/YpDDIr3nlP7QpQ/I+rOU/W9xNYPfe5T9iKCy+TRLm
		PxUl/j3NReY/9iQ9znV55j+EemJdR63mPzh459lB4eY/EvdL9tgV5z81RMHb
		mErnPzozf3eBf+c/upe9tpK05z9ORbSGzOnnPzaIVY6hH+g/c6eL/p5V6D+l
		YvvBxIvoP3J5ScMSwug/c6sa7Yj46D+dW4m1mC/pP/bw4HrQZuk/zHXiJjCe
		6T9v9E6jt9XpPyZ359lmDeo/oCy4BK5F6j+o3zu8HH7qP2J/OOmytuo/8Ppz
		dHDv6j9zQbRGVSjrP/pkSVDQYes/OKc1c3Kb6z/KbAWZO9XrP0oaRasrD+w/
		TRSBk0JJ7D9NI6wD7oPsP17bPhfAvuw/aTQYsrj57D9ZJhe41zTtPxOpGg0d
		cO0/BF8g0PSr7T8tgISr8uftPwrvwYQWJO4/G45TQWBg7j/VP7TGz5zuPxrr
		Z73P2e4/2T8tR/UW7z9a8stIQFTvP+e2C6ewke8/xkG0RkbP7z/siaYmtQbw
		P8pdEq3ZJfA/BMqkphBF8D8f/GQDWmTwP5whWrO1g/A/RKxTZVej8D/67kNM
		C8PwP+KA5VnR4vA/HPnyf6kC8T/G7iawkyLxPxFcUNDCQvE/N2md3ANj8T96
		oVDFVoPxPx2QrHq7o/E/YcDz7DHE8T9P3YIh7OTxP5F1FPK3BfI/lTd9TZUm
		8j/J0ZEihEfyP5XyJmCEaPI/QhgwF8eJ8j+TenMUG6vyPyEh1kaAzPI/hRM9
		nfbt8j9WWY0Gfg/zP/rNiaFGMfM/cJC4LSBT8z+Ak32aCnXzP/PJPNcFl/M/
		jSZa0xG58z+GRWTCXdvzP03AsE26/fM/vNm/Yicg9D+r1BHvpEL0P/HzJuAy
		ZfQ/0bDaYf+H9D/Hg/si3Kr0P7QbsxDJzfQ/fScrGMbw9D//VY0m0xP1P2ru
		rlwdN/U/QK3CdHda9T9I56Zc4X31P07xOQJbofU/FiBaU+TE9T/Y4ztwqej1
		P+gHSRJ+DPY/BHNBJWIw9j/rC+WUVVT2P1i580xYePY/9o8tTZWc9j8RrHhu
		4cD2P99Xu5085fY/ld3bx6YJ9z9ih8DZHy73PyXHO8XRUvc/yll/cJJ39z/i
		I6nGYZz3P/wJ17I/wfc/p/AmICzm9z+KZ0DXTwv4PyJzs+aBMPg/AcOZOsJV
		+D+6Bg2/EHv4P9ftJmBtoPg/VTcqzf/F+D/jXDgtoOv4P5Lnm2pOEfk/d2Cf
		bwo3+T+gUI0m1Fz5PxQn1QnSgvk/e+T0dN2o+T9vb49T9s75P4iuR5Ec9fk/
		WojAGVAb+j/34MNHtkH6P2D7G5YpaPo/Bxi67qmO+j9hd487N7X6P99ZjWbR
		2/o/eex2kJwC+z/GEKFrdCn7P+GUMuFYUPs/4UZS2kl3+z/b9CZAR577P8LY
		mO9zxfs/JnD94Kzs+z9ppGsA8hP8P/Fe+jlDO/w/G4nAeaBi/D+cTE6EK4r8
		P1Xq5GjCsfw/b+M+D2XZ/D8VuRZfEwH9P2/sJkDNKP0/dwm5G7NQ/T9M+jFZ
		pHj9P9qzheGgoP0/CyuonajI/T/HVI12u/D9P9C6TpD4GP4/2Bp7mkBB/j9k
		x8Z/k2n+P/YS5irxkf4/EVCNhlm6/j9t3SmK6uL+P37FDBGGC/8/7B5AAyw0
		/z9cAM5I3Fz/P3GAwMmWhf8/n/fuJ3iu/z/8uguSY9f/P7QwS3gsAABA4UAH
		FqwUAEBy2XmWMCkAQD4VX6THPQBAebsIfmNSAEC64kQYBGcAQJuh4WepewBA
		sg6tYVOQAEDexBESD6UAQBxeI1XPuQBAq/iRHpTOAEDMsg1iXeMAQLyqRhMr
		+ABAr8BljwkNAUBKvzNh7CEBQCEz8nzTNgFAy6ji1r5LAUDarEZjrmABQGOu
		cNmtdQFApdvvarGKAUBdRWQMuZ8BQEj8bbLEtAFAIBGtUdTJAUAqzXMA894B
		QDgCsZAV9AFAn7oF9jsJAkC4ABMkZh4CQNjeeQ6UMwJA3VyOG9BIAkBrsMvM
		D14CQKwMYBZTcwJAyaR57JmIAkDoq0ZD5J0CQO1TJdo7swJAVgQ42pbIAkBT
		I9E39d0CQBkXQ+dW8wJA2UXg3LsIA0CkhJcyLR4DQN6vcbahMwNAyxIUXBlJ
		A0Cq+CMXlF4DQLysRtsRdANAFhv+EpuJA0AfAgU8J58DQA3B8kq2tANAGbde
		NEjKA0B3Q+Ds3N8DQBZeFT589QNATRM6Rx4LBEApCJH8wiAEQLXhXFJqNgRA
		/UTgPBRMBECMiQDfx2EEQIS1kP19dwRAhoEGjDaNBEAxptd98aIEQCTcecau
		uARAuoWp1nTOBECHQ4olPeQEQNhfhqcH+gRA+SQIUdQPBUA03XkWoyUFQHga
		V8V5OwVANHlieVJRBUB23W8nLWcFQEwrU8QJfQVAw0bgROiSBUDrKoPYzagF
		QOthrzi1vgVA7IxwWZ7UBUATTdIuieoFQIRD4Kx1AAZAWOrzWGgWBkCK0GiV
		XCwGQAZe6FVSQgZAtPobjklYBkCADq0xQm4GQOqEGhdAhAZATYjEUD+aBkCa
		xuDTP7AGQMXtpJVBxgZAu6tGi0TcBkDs76fzS/IGQN0eFHpUCAdAit6CE14e
		B0Dy1Ou0aDQHQBGoRlN0SgdALj/PkINgB0Ba2FC0k3YHQO3y2rGkjAdAPA59
		fbaiB0CcqUYLybgHQFX/rFPezgdAOD8VR/TkB0AFVEraCvsHQHsoFwIiEQhA
		VadGszknCEA9CClIUz0IQMXOHFBtUwhAZMsFwIdpCECSzseMon8IQMeoRqu9
		lQhAxGKT2NmrCED7xshB9sEIQCbYLtwS2AhAAJkNnS/uCEBBDK15TAQJQOlx
		opdpGglAiPcjvIYwCUDzB7Xco0YJQP0N2e7AXAlAdnQT6N1yCUDVaXxZ+ogJ
		QFGrSJwWnwlAwrlBpTK1CUAAFjFpTssJQN5A4Nxp4QlA+7kT8oP3CUDEtF2h
		nQ0KQGhjS+C2IwpAGfhppM85CkAEpUbj508KQE2qU/v9ZQpAh46XeRN8CkA1
		5v1TKJIKQNtFcoA8qApA/UHg9E++CkAePjuBYNQKQM2YXUFw6gpAmX8pK38A
		C0AQIIE0jRYLQL+nRlOaLAtAKYgGyKNCC0Al4aQ9rFgLQHsWsKmzbgtA9Iu2
		AbqEC0BWpUY7v5oLQIgfzQLAsAtA1JiXl7/GC0CdCNLvvdwLQEtmqAG78gtA
		PalGw7YIDEB1x45WrR4MQLUJCYeiNAxAWrfzS5ZKDEC/F42ciGAMQD9yE3B5
		dgxAD5sNbWSMDEDpQEXaTaIMQF6fzK01uAxAAfK13RvODEBgdBNgAOQMQHMq
		3U3e+QxAJxm1eroPDUDLDSPdlCUNQK7VrmttOw1AGz7gHERRDUDsbgGEE2cN
		QGCuYfvgfA1AO50SeqySDUBF3CX3dagNQD8MrWk9vg1A+5r55vzTDUD/fH1I
		uukNQNxz6oV1/w1AIUHyli4VDkBZpkZz5SoOQJqGELuTQA5ABFlxvT9WDkA7
		tgFy6WsOQOA2WtCQgQ5AmHMT0DWXDkAGJRCa0awOQNLjzPNqwg5ApWgQ1AHY
		DkAmbKExlu0OQPymRgMoAw9ANejK7q8YD0BOaH89NS4PQCV2uee3Qw9AmWDO
		5TdZD0CIdhMwtW4PQOogEgEohA9A6hBHD5iZD0DIEWNTBa8PQMXuFsZvxA9A
		IHMTYNfZD0A9iov0M+8PQJUBldBGAhBAieYNL/IMEECS68YRnBcQQEaI1nRE
		IhBAPOstCucsEECdG+sXiDcQQJDXBponQhBAPd15jMVMEEDM6jzrYVcQQHrs
		Mi/4YRBAKGAS2IxsEEDM8XviH3cQQFxNEEuxgRBAzB5wDkGMEEB241F2ypYQ
		QOcelTJSoRBADiYvQNirEEDaTRWcXLYQQDrrPEPfwBBAwaFzVFvLEEC+3ESq
		1dUQQCRWFEFO4BBA5sdFFcXqEED16zwjOvUQQI0yOlao/xBAt7QwvBQKEUDD
		QfBRfxQRQAKpSBToHhFAxLkJAE8pEUBEMqzTrjMRQFKGjMoMPhFAqhiw4WhI
		EUAETBwWw1IRQBuD1mQbXRFAx89UYmxnEUBOMkZ0u3ERQBNaypcIfBFAevYA
		ylOGEUDjtgkInZARQFFAub3emhFAVgSpeR6lEUAiaic5XK8RQOPYgvmXuRFA
		ybcJuNHDEUAgS4u6A84RQOz+wrUz2BFAThztpmHiEUBm7EWLjewRQFO4CWC3
		9hFARkbdQ9kAEkBLvOsS+QoSQHy9yMoWFRJA9OwHaTIfEkDP7TzrSykSQHhD
		BE5dMxJASzb9j2w9EkD27s+ueUcSQCiWJKiEURJAi1SjeY1bEkBYUNH+jWUS
		QO9nsVeMbxJAO3cjgoh5EkAlWgd8goMSQJXsPEN6jRJAH/NNlWmXEkBckiGw
		VqESQI7XSJFBqxJA9M9UNiq1EkDQiNacEL8SQNjuuV/uyBJAVcPi38nSEkAG
		p48bo9wSQKc6/xB65hJA+B5wvk7wEkAQH5CmGvoSQD6nikPkAxNAKk76k6sN
		E0B9qnmWcBcTQN5So0kzIRNArCmIHO0qE0DJMX+cpDQTQMy5VcdZPhNASxDZ
		mgxIE0Dbg9YUvVETQOXTr4RkWxNAzFxalwllE0DD619LrG4TQP5NSp9MeBNA
		rlCjkeqBE0Cs+rJdf4sTQAHxOsURlRNAXRK7xqGeE0BtPbNgL6gTQN5Qo5G6
		sRNAb1ydfzy7E0AG/AcCvMQTQJr82xc5zhNAIisSwLPXE0CTVKP5K+ETQGWd
		ddya6hNAKUKUTgf0E0Dv1vdOcf0TQMrvmNzYBhRAxyBw9j0QFEAkr7ulmRkU
		QCc1t97yIhRAQf7jn0ksFEDhVcPnnTUUQHeH1rTvPhRAUc3x+jdIFEBPoS3E
		fVEUQC1s9Q/BWhRAqJa03QFkFEB5idYsQG0UQCgdtul0dhRA86a6Jqd/FEDf
		6zrj1ogUQPSwjR4EkhRANrsJ2C6bFEBChpfyT6QUQHe65YlurRRAyrY0nYq2
		FEAu2sQrpL8UQJmD1jS7yBRAXFimkMjRFECl4oFl09oUQADzsrLb4xRA+VmD
		d+HsFEAa6Dyz5PUUQHy/JDTe/hRASdUKK9UHFUAzcLqXyRAVQPHW/nm7GRVA
		NFCj0aoiFUB11HNqkCsVQDo2XnhzNBVAyvlQ+1M9FUBuozrzMUYVQG23CWAN
		TxVAec+pDN9XFUD6AegtrmAVQL16jsN6aRVAk2VnzURyFUBM7jxLDHsVQABz
		4QTKgxVAILYUMoWMFUBlrJ7SPZUVQItKR+bznRVASYXWbKemFUBntwsrUa8V
		QEYt7Fv4txVAUZl0/5zAFUD2raEVP8kVQJ8dcJ7e0RVAHDe0XnTaFUAq1iGS
		B+MVQOlyRDmY6xVAdoWnVCb0FUDvhdbksfwVQMafzLYzBRZAzAR2/rINFkAn
		mi68LxYWQPlEUvCpHhZAZOo8myEnFkBjeNOOjy8WQJgkzvn6NxZAey1u3GNA
		FkCG0fQ2ykgWQC9PowkuURZATSPmKYhZFkCnKtzC32EWQGKAz9Q0ahZApD8K
		YIdyFkCQg9Zk13oWQNPW4rwdgxZAUeXZj2GLFkBzysreopMWQKGhxKrhmxZA
		RobW9B2kFkBihEGmUKwWQGOzdNeAtBZATBsRia68FkAixLe72cQWQOi1CXAC
		zRZAoVPQlyHVFkACDGVCPt0WQL2oSXBY5RZAhvP/IXDtFkAOtglYhfUWQF8r
		aguR/RZAL/sARZoFF0CKPi8GoQ0XQHwOVlClFRdAEITWJKcdF0Act9+QnyUX
		QAwRcomVLRdAEvpbD4k1F0Bk2msjej0XQDYacMZoRRdAKsCPEE5NF0CMCWXr
		MFUXQBbS4lcRXRdAgfX7Vu9kF0CHT6PpymwXQBPjAzaddBdAMBiXGm18F0Ad
		fg6bOoQXQBakG7sFjBdAWBlwfs6TF0BEViY+jpsXQM2wdZJLoxdABmj+aAar
		F0AFu2CvvrIXQN7oPFN0uhdAxlfJsR/CF0CEUdnpyMkXQABH1olw0RdAIakp
		IBfZF0DO6Dw7veAXQECU82pj6BdARHlb/wjwF0D5gvxJrfcXQH+cXpxP/xdA
		8rAJSO8GGEBuLn3TxgwYQCdoP6+aEhhAfuTi3GoYGEDWKfpdNx4YQJK+FzQA
		JBhAESnOYMUpGEC476/lhi8YQOeYT8RENRhAAas//v46GEBorBKVtUAYQH0j
		W4poRhhAo5ar3xdMGEA8jJaWw1EYQKmKrrBrVxhATBiGLxBdGECJu68UsWIY
		QMD6vWFOaBhAU1xDGOhtGEClZtI5fnMYQBeg/ccQeRhADI9XxJ9+GEDluXIw
		K4QYQASn4Q2ziRhAzNw2XjePGECf4QQjuJQYQN073l01mhhA6nFVEK+fGEAo
		Cv07JaUYQPeKZ+KXqhhAu3onBQewGEDVX8+lcrUYQKjA8cXauhhAlCMhZz/A
		GED9DvCKoMUYQEQJ8TL+yhhAy5i2YFjQGED1Q9MVr9UYQCKR2VMC2xhAtQZc
		HFLgGEARK+1wnuUYQJeEH1Pn6hhAqJmFxCzwGECo8LHGbvUYQPcPN1ut+hhA
		+X2ng+j/GEAPwZVBIAUZQJpflJZUChlA/d81hIUPGUCbyAwMsxQZQNSfqy/d
		GRlAC+yk8AMfGUCiM4tQJyQZQPr88FBHKRlAd85o82MuGUB5LoU5fTMZQGOj
		2CSTOBlAl7P1tqU9GUB25W7xtEIZQGS/1tXARxlAwMe/ZclMGUDvhLyizlEZ
		QFF9X47QVhlASTc7Ks9bGUA4OeJ3ymAZQIEJ53jCZRlAhS7cLrdqGUCnLlSb
		qG8ZQEmQ4b+WdBlAzNkWnoF5GUCSkYY3aX4ZQP49w41NgxlAcWVfoi6IGUBO
		ju12DI0ZQPY+AA3nkRlAzP0pZr6WGUAxUf2DkpsZQIe/DGhjoBlAMM/qEzGl
		GUCPBiqJ+6kZQAXsXMnCrhlA9QUW1oazGUC/2uewR7gZQMfwZFsFvRlAbs4f
		17/BGUAW+qold8YZQCL6mEgryxlA8lR8QdzPGUDqkOcRitQZQGo0bbs02RlA
		1sWfP9zdGUCPyxGggOIZQPfLVd4h5xlAb03++7/rGUBb1p36WvAZQBztxtvy
		9BlAFBgMoYf5GUCk3f9LGf4ZQDDENN6nAhpAGVI9WTMHGkDADay+uwsaQIh9
		ExBBEBpA0ycGT8MUGkADkxZ9QhkaQHpF15u+HRpAmsXarDciGkDEmbOxrSYa
		QFtI9KsgKxpAwFcvnZAvGkBXTveG/TMaQICy3mpnOBpAnQp4Ss48GkAS3VUn
		MkEaQD+wCgOTRRpAhgop3/BJGkBKckO9S04aQO1t7J6jUhpA0IO2hfhWGkBW
		OjRzSlsaQOAX+GiZXxpA0aKUaOVjGkCKYZxzLmgaQG7aoYt0bBpA3pM3srdw
		GkA8FPDo93QaQOvhXTE1eRpATIMTjW99GkDCfqP9poEaQK1aoITbhRpAcZ2c
		Iw2KGkBwzSrcO44aQApx3a9nkhpAow5HoJCWGkCcLPqutpoaQFhRid3ZnhpA
		NwOHLfqiGkCcyIWgF6caQOonGDgyqxpAgqfQ9UmvGkDGzUHbXrMaQBgh/ulw
		txpA2ieYI4C7GkBuaKKJjL8aQDZprx2WwxpAlbBR4ZzHGkDrxBvWoMsaQJss
		oP2hzxpAB25xWaDTGkCRDyLrm9caQJqXRLSU2xpAhoxrtorfGkC2dCnzfeMa
		QIvWEGxu5xpAaDi0IlzrGkCvIKYYR+8aQMIVeU8v8xpAA56/yBT3GkDTPwyG
		9/oaQJWB8YjX/hpAqukB07QCG0B2/s9ljwYbQFlG7kJnChtAtkfvazwOG0Du
		iGXiDhIbQGSQ46feFRtAeeT7vasZG0CQC0Emdh0bQAuMReI9IRtAS+yb8wIl
		G0CystZbxSgbQKNliByFLBtAgItDN0IwG0Cqqpqt/DMbQINJIIG0NxtAbu5m
		s2k7G0DMHwFGHD8bQP9jgTrMQhtAakF6knlGG0BuPn5PJEobQG7hH3PMTRtA
		yrDx/nFRG0DmMob0FFUbQCTub1W1WBtA5GhBI1NcG0CKKY1f7l8bQHa25QuH
		YxtADJbdKR1nG0CuTge7sGobQLxm9cBBbhtAmWQ6PdBxG0CnzmgxXHUbQEkr
		E5/leBtA3wDMh2x8G0DN1SXt8H8bQHMws9BygxtANZcGNPKGG0BzkLIYb4ob
		QJCiSYDpjRtA71NebGGRG0DwKoPe1pQbQPatSthJmBtAY2NHW7qbG0CZ0Qtp
		KJ8bQPl+KgOUohtA5/E1K/2lG0DDsMDiY6kbQPBBXSvIrBtA0CueBiqwG0DE
		9BV2ibMbQC8jV3vmthtAcz30F0G6G0DxyX9Nmb0bQAxPjB3vwBtAJlOsiULE
		G0CgXHKTk8cbQN3xcDziyhtAPpk6hi7OG0Am2WFyeNEbQPY3eQLA1BtAEjwT
		OAXYG0DZa8IUSNsbQK9NGZqI3htA9WeqycbhG0AOQQilAuUbQFtfxS086BtA
		P0l0ZXPrG0AbhadNqO4bQFKZ8efa8RtARAzlNQv1G0BWZBQ5OfgbQOcnEvNk
		+xtAW91wZY7+G0ATC8ORtQEcQHI3m3naBBxA2OiLHv0HHECopSeCHQscQEX0
		AKY7DhxAEFuqi1cRHEBrYLY0cRQcQLiKt6KIFxxAWmBA150aHECxZ+PTsB0c
		QCAnM5rBIBxACiXCK9AjHEDP5yKK3CYcQNL157bmKRxAdtWjs+4sHEAbDemB
		9C8cQCQjSiP4MhxA851Zmfk1HEDqA6rl+DgcQGrbzQn2OxxA16pXB/E+HECS
		+Nnf6UEcQPxK55TgRBxAeCgSKNVHHEBnF+2ax0ocQC2eCu+3TRxAKkP9JaZQ
		HEDBjFdBklMcQFQBrEJ8VhxARCeNK2RZHED0hI39SVwcQMWgP7otXxxAGgE2
		Yw9iHEBVLAP67mQcQNeoOYDMZxxAA/1r96dqHEA6ryxhgW0cQN9FDr9YcBxA
		U0ejEi5zHED5OX5dAXYcQDKkMaHSeBxAYAxQ36F7HEDm+GsZb34cQCbwF1E6
		gRxAgHjmhwOEHEBYGGq/yoYcQBBWNfmPiRxACbjaNlOMHECkxOx5FI8cQEYC
		/sPTkRxATvegFpGUHEAgKmhzTJccQB0h5tsFmhxApmKtUb2cHEAgdVDWcp8c
		QOreYWsmohxAaCZ0EtikHED60RnNh6ccQARo5Zw1qhxA5m5pg+GsHEAEbTiC
		i68cQL/o5JozshxAeWgBz9m0HECUciAgfrccQHGN1I8guhxAdD+wH8G8HED+
		DkbRX78cQHCCKKb8wRxALSDqn5fEHECXbh3AMMccQBD0VAjIyRxA+jYjel3M
		HEC3vRoX8c4cQKgOzuCC0RxAMLDP2BLUHECxKLIAodYcQI3+B1ot2RxAJbhj
		5rfbHEDc21enQN4cQBTwdp7H4BxALntTzUzjHECNA4A10OUcQJMPj9hR6BxA
		oSUTuNHqHEAazJ7VT+0cQF6JxDLM7xxA0uMW0UbyHEDWYSiyv/QcQM6Ji9c2
		9xxAGOLSQqz5HEAa8ZD1H/wcQDQ9WPGR/hxAyEy7NwIBHUA6pkzKcAMdQOjP
		nqrdBR1AOFBE2kgIHUCKrc9asgodQEBu0y0aDR1AvBjiVIAPHUBhM47R5BEd
		QJBEaqVHFB1ArNII0qgWHUAVZPxYCBkdQC5/1ztmGx1AWqosfMIdHUD6a44b
		HSAdQHBKjxt2Ih1AHszBfc0kHUBmd7hDIycdQKrSBW93KR1ATGQ8AcorHUCu
		su77Gi4dQDJEr2BqMB1AO58QMbgyHUApSqVuBDUdQGDL/xpPNx1AQKmyN5g5
		HUAsalDG3zsdQIWUa8glPh1Ar66WP2pAHUAKP2QtrUIdQPrLZpPuRB1A39sw
		cy5HHUAc9VTObEkdQBKeZaapSx1AJV31/ORNHUC2uJbTHlAdQCU33CtXUh1A
		115YB45UHUAstp1nw1YdQIfDPk73WB1ASg3OvClbHUDVGd60Wl0dQI1vATiK
		Xx1A0pTKR7hhHUAHEMzl5GMdQI1nmBMQZh1AxyHC0jloHUAXxdskYmodQN3X
		dwuJbB1AfuAoiK5uHUBZZYGc0nAdQNLsE0r1ch1ASv1ykhZ1HUAkHTF3Nncd
		QMHS4PlUeR1AhKQUHHJ7HUDOGF/fjX0dQAC2UkWofx1AfwKCT8GBHUCqhH//
		2IMdQOXC3VbvhR1AkUMvVwSIHUAQjQYCGIodQMQl9lgqjB1AEJSQXTuOHUBU
		XmgRS5AdQPQKEHZZkh1AUSAajWaUHUDNJBlYcpYdQMqen9h8mB1AqhRAEIaa
		HUDODI0AjpwdQJoNGauUnh1Ab512EZqgHUCvQjg1nqIdQLyD8BehpB1A9+Yx
		u6KmHUDE8o4go6gdQIMtmkmiqh1Alx3mN6CsHUBiSQXtnK4dQEY3imqYsB1A
		pG0HspKyHUDgcg/Fi7QdQFrNNKWDth1AdQMKVHq4HUCSmyHTb7odQBQcDiRk
		vB1AXQtiSFe+HUDP769BScAdQMtPihE6wh1AtLGDuSnEHUDrmy47GMYdQNOU
		HZgFyB1AziLj0fHJHUA8zBHq3MsdQIIXPOLGzR1AAIv0u6/PHUAYrc14l9Ed
		QC0EWhp+0x1AoBYsomPVHUDUatYRSNcdQCqH62or2R1ABPL9rg3bHUDGMaDf
		7twdQM7MZP7O3h1AgkneDK7gHUBCLp8MjOIdQHABOv9o5B1AbklB5kTmHUCe
		jEfDH+gdQGNR35f56R1AHh6bZdLrHUAweQ0uqu0dQP7oyPKA7x1A5/NftVbx
		HUBOIGV3K/MdQJb0ajr/9B1AIPcDANL2HUBNrsLJo/gdQICgOZl0+h1AHFT7
		b0T8HUCCT5pPE/4dQBMZqTnh/x1AMze6L64BHkBCMGAzegMeQKOKLUZFBR5A
		uMy0aQ8HHkDkfIif2AgeQIYhO+mgCh5AA0FfSGgMHkC8YYe+Lg4eQBIKRk30
		Dx5AaMAt9rgRHkAgC9G6fBMeQJxwwpw/FR5APXeUnQEXHkBmpdm+whgeQHmB
		JAKDGh5A15EHaUIcHkDjXBX1AB4eQP5o4Ke+Hx5Aizz7gnshHkDsXfiHNyMe
		QIJTarjyJB5AsKPjFa0mHkDX1PahZigeQFptNl4fKh5AmvM0TNcrHkD67YRt
		ji0eQNviuMNELx5An1hjUPowHkCp1RYVrzIeQFrgZRNjNB5AFf/iTBY2HkA7
		uCDDyDceQC6SsXd6OR5AUBMobCs7HkAEwhai2zweQKskEBuLPh5Ap8Gm2DlA
		HkBbH23c50EeQCjE9SeVQx5AbzbTvEFFHkCU/Jec7UYeQPic1siYSB5A/Z0h
		Q0NKHkAGhgsN7UseQHPbJiiWTR5AqCQGlj5PHkAF6DtY5lAeQO2rWnCNUh5A
		w/b03zNUHkDnTp2o2VUeQLw65st+Vx5ApUBiSyNZHkAC56Mox1oeQDa0PWVq
		XB5Aoy7CAg1eHkCq3MMCr18eQK9E1WZQYR5AEu2IMPFiHkA2XHFhkWQeQH0Y
		IfswZh5ASagq/89nHkD8kSBvbmkeQPdblUwMax5AnYwbmalsHkBPqkVWRm4e
		QHA7poXibx5AYsbPKH5xHkCG0VRBGXMeQD/jx9CzdB5A74G72E12HkD3M8Ja
		53ceQLp/bliAeR5AmetS0xh7HkD2/QHNsHweQDQ9DkdIfh5AtS8KQ99/HkDa
		W4jCdYEeQAVIG8cLgx5AmXpVUqGEHkDSecllNoYeQACX5Qmzhh5AmRtjOS+H
		HkCvgNT1qoceQFM/zEAmiB5AmdDcG6GIHkCSrZiIG4keQFFPkoiViR5A5i5c
		HQ+KHkBlxYhIiIoeQN+LqgsBix5AZ/tTaHmLHkAOjRdg8YseQOe5h/RojB5A
		A/s2J+CMHkB1ybf5Vo0eQE+enG3NjR5Ao/J3hEOOHkCCP9w/uY4eQP/9W6Eu
		jx5ALaeJqqOPHkActPdcGJAeQOCdOLqMkB5Aid3ewwCRHkAr7Hx7dJEeQNhC
		peLnkR5AoFrq+lqSHkCXrN7FzZIeQM+xFEVAkx5AWeMeerKTHkBHuo9mJJQe
		QKyv+QuWlB5AmjzvaweVHkAj2gKIeJUeQFgBx2HplR5ATSvO+lmWHkAS0apU
		ypYeQLpr73A6lx5AWHQuUaqXHkD8Y/r2GZgeQLqz5WOJmB5Ao9yCmfiYHkDJ
		V2SZZ5keQD+eHGXWmR5AFik+/kSaHkBhcVtms5oeQDHwBp8hmx5AmB7TqY+b
		HkCqdVKI/ZseQHduFzxrnB5AEoK0xticHkCMKbwpRp0eQPndwGaznR5AahhV
		fyCeHkDwUQt1jZ4eQJ8Ddkn6nh5AiKYn/mafHkC9s7KU058eQFCkqQ5AoB5A
		VPGebaygHkDaEyWzGKEeQPSEzuCEoR5Atb0t+PChHkAvN9X6XKIeQHNqV+rI
		oh5AlNBGyDSjHkCk4jWWoKMeQLQZt1UMpB5A1+5cCHikHkAg27mv46QeQJ9X
		YE1PpR5AZ93i4rqlHkCL5dNxJqYeQBvpxfuRph5AK2FLgv2mHkDMxvYGaace
		QBCTWovUpx5ACj8JEUCoHkDLQ5WZq6geQGYakSYXqR5A7TuPuYKpHkBxISJU
		7qkeQARE3PdZqh5AuhxQpsWqHkCjJBBhMaseQNLUrimdqx5AWqa+AQmsHkBL
		EtLqdKweQLiRe+bgrB5As51N9kytHkBPr9obua0eQJ0/tVglrh5Ar8dvrpGu
		HkCXwJwe/q4eQGijzqpqrx5ANOmXVNevHkAMC4sdRLAeQAKCOgexsB5AKsc4
		Ex6xHkCUUxhDi7EeQFKga5j4sR5AeCbFFGayHkAWX7e507IeQEDD1IhBsx5A
		Bsyvg6+zHkB88tqrHbQeQLOv6AKMtB5AvXxrivq0HkCs0vVDabUeQJIqGjHY
		tR5Agv1qU0e2HkCOxHqstrYeQMf42z0mtx5APxMhCZa3HkAJjdwPBrgeQDff
		oFN2uB5A2oIA1ua4HkAG8Y2YV7keQMui25zIuR5APBF85Dm6HkBrtQFxq7oe
		QGoI/0Mdux5ATIMGX4+7HkAhn6rDAbweQP3UfXN0vB5A8Z0ScOe8HkAPc/u6
		Wr0eQGrNylXOvR5AEyYTQkK+HkAd9maBtr4eQJm2WBUrvx5AmuB6/5+/HkAx
		7V9BFcAeQHJVmtyKwB5AbZK80gDBHkA1HVkld8EeQNxuAtbtwR5AdABL5mTC
		HkAQS8VX3MIeQMDHAyxUwx5Al++YZMzDHkCoOxcDRcQeQAQlEQm+xB5AviQZ
		eDfFHkDms8FRscUeQJFLnZcrxh5Az2Q+S6bGHkCyeDduIcceQE0AGwKdxx5A
		snR7CBnIHkDzTuuClcgeQCEI/XISyR5AUBlD2o/JHkCQ+0+6DcoeQPUnthSM
		yh5AjxcI6wrLHkByQ9g+isseQK8kuREKzB5AWDQ9ZYrMHkB/6/Y6C80eQDfD
		eJSMzR5AkjRVcw7OHkCguB7ZkM4eQHbIZ8cTzx5AJN3CP5fPHkC9b8JDG9Ae
		QFL5+NSf0B5A9vL49CTRHkC81VSlqtEeQLQan+cw0h5A8TpqvbfSHkCFr0go
		P9MeQILxzCnH0x5A+nmJw0/UHkAAwhD32NQeQKVC9cVi1R5A+3TJMe3VHkAV
		0h88eNYeQATTiuYD1x5A2/CcMpDXHkCrpOghHdgeQIdnALaq2B5AgLJ28DjZ
		HkCq/t3Sx9keQBXFyF5X2h5A1H7JlefaHkD5pHJ5eNseQJawVgsK3B5AvRoI
		TZzcHkCBXBlAL90eQPLuHObC3R5AJEulQFfeHkAo6kRR7N4eQBBFjhmC3x5A
		79QTmxjgHkDXEmjXr+AeQNh3HdBH4R5AB33GhuDhHkB0m/X8eeIeQDJMPTQU
		4x5AUwgwLq/jHkDoSGDsSuQeQASHYHDn5B5AujvDu4TlHkAa4BrQIuYeQDjt
		+a7B5h5AJNzyWWHnHkDyJZjSAegeQLRDfBqj6B5Aeq4xM0XpHkBY30oe6Oke
		QF9PWt2L6h5AonfycTDrHkAy0aXd1eseQCLVBiJ87B5AhPynQCPtHkBqwBs7
		y+0eQOWZ9BJ07h5ACALFyR3vHkDlcR9hyO8eQI5iltpz8B5AFU28NyDxHkCN
		qiN6zfEeQAb0XqN78h5AlKIAtSrzHkBIL5uw2vMeQDQTwZeL9B5Aa8cEbD31
		HkD+xPgu8PUeQACFL+Kj9h5AgoA7h1j3HkCXMK8fDvgeQFAOHa3E+B5AwZIX
		MXz5HkD6NjGtNPoeQA50/CLu+h5AD8MLlKj7HkAPnfEBZPweQCF7QG4g/R5A
		VdaK2t39HkC+J2NInP4eQG/oW7lb/x5AeZEHLxwAH0Dvm/iq3QAfQOKAwS6g
		AR9AZLn0u2MCH0CIviRUKAMfQF8J5PjtAx9A/RLFq7QEH0BxVFpufAUfQNBG
		NkJFBh9AK2PrKA8HH0CTIgwk2gcfQBz+KjWmCB9A1m7aXXMJH0DV7ayfQQof
		QCn0NPwQCx9A5voEdeELH0Aee68LswwfQOHtxsGFDR9AQ8zdmFkOH0BVj4aS
		Lg8fQCqwU7AEEB9A1KfX89sQH0Bk76RetBEfQO3/TfKNEh9AgFJlsGgTH0Ax
		YH2aRBQfQBCiKLIhFR9AMJH5+P8VH0CjpoJw3xYfQHtbVhrAFx9AyygH+KEY
		H0CjhycLhRkfQBfxSVVpGh9AON4A2E4bH0AYyN6UNRwfQMondo0dHR9AX3ZZ
		wwYeH0DqLBs48R4fQHzETe3cHx9AKLaD5MkgH0AAe08fuCEfQBaMQ5+nIh9A
		e2LyZZgjH0BCd+50iiQfQH1Dys19JR9AP0AYcnImH0CY5mpjaCcfQJuvVKNf
		KB9AWxRoM1gpH0DpjTcVUiofQFeVVUpNKx9AuKNU1EksH0AcMse0Ry0fQJi5
		P+1GLh9APLNQf0cvH0AbmIxsSTAfQEbhhbZMMR9A0AfPXlEyH0DLhPpmVzMf
		QEjRmtBeNB9AW2ZCnWc1H0AVvYPOcTYfQIdO8WV9Nx9AxZMdZYo4H0DgBZvN
		mDkfQOod/KCoOh9A9VTT4Lk7H0AUJLOOzDwfQFgELqzgPR9A027WOvY+H0CY
		3D48DUAfQLnG+bElQR9AR6aZnT9CH0BV9LAAW0MfQPUp0tx3RB9AOMCPM5ZF
		H0AyMHwGtkYfQPPyKVfXRx9AjoErJ/pIH0AWVRN4HkofQJvmc0tESx9AMa/f
		omtMH0DoJ+l/lE0fQNXJIuS+Th9ABw4f0epPH0CSbXBIGFEfQIdhqUtHUh9A
		+WJc3HdTH0D66hv8qVQfQJtyeqzdVR9A73IK7xJXH0AIZV7FSVgfQPfBCDGC
		WR9AzwKcM7xaH0CjoKrO91sfQIMUxwM1XR9Ag9eD1HNeH0CzYnNCtF8fQCcv
		KE/2YB9A8LU0/DliH0AgcCtLf2MfQMrWnj3GZB9A/2Ih1Q5mH0DSjUUTWWcf
		QFTQnfmkaB9AmKO8ifJpH0CvgDTFQWsfQKzgl62SbB9AoTx5ROVtH0CgDWuL
		OW8fQLvM/4OPcB9ABPPJL+dxH0CM+VuQQHMfQGdZSKebdB9Aposhdvh1H0Bc
		CXr+VncfQJlL5EG3eB9AccvyQRl6H0D1ATgAfXsfQDhoRn7ifB9AS3ewvUl+
		H0BBqAjAsn8fQCt04YYdgR9AHFTNE4qCH0AmwV5o+IMfQFs0KIZohR9AzCa8
		btqGH0CNEa0jTogfQK5tjabDiR9AQ7Tv+DqLH0BdXmYctIwfQA3lgxIvjh9A
		Z8Ha3KuPH0B9bP18KpEfQGBffvSqkh9AIhPwRC2UH0DVAOVvsZUfQIyh73Y3
		lx9AWW6iW7+YH0BN4I8fSZofQHxwSsTUmx9A9ZdkS2KdH0DNz3C28Z4fQBWR
		AQeDoB9A3lSpPhaiH0A8lPpeq6MfQEDIh2lCpR9A+2njX9umH0CB8p9Ddqgf
		QOPaTxYTqh9ANJyF2bGrH0CFr9OOUq0fQOiNzDf1rh9AcLAC1pmwH0AvkAhr
		QLIfQDamcPjosx9Al2vNf5O1H0BmWbECQLcfQLPoroLuuB9AkZJYAZ+6H0AS
		0ECAUbwfQEga+gAGvh9AReoWhby/H0AbuSkOdcEfQNz/xJ0vwx9Amzd7NezE
		H0Bo2d7WqsYfQFhegoNryB9Aej/4PC7KH0Di9dIE88sfQKH6pNy5zR9AysYA
		xoLPH0Bv03jCTdEfQKKZn9Ma0x9AdJIH++nUH0D4NkM6u9YfQD8A5ZKO2B9A
		XWd/BmTaH0Bj5aSWO9wfQGPz50QV3h9AbgrbEvHfH0CZoxACz+EfQPM3GxSv
		4x9AkECNSpHlH0CANvmmdecfQNiS8Spc6R9AqM4I2ETrH0ACY9GvL+0fQPnI
		3bMc7x9An3nA5QvxH0AF7gtH/fIfQD6fUtnw9B9AXAYnnub2H0BxnBuX3vgf
		QI/awsXY+h9AyDmvK9X8H0AuM3PK0/4fQOmf0FFqACBAZOxl3GsBIECRu8KF
		bgIgQPlJsE5yAyBAJNT3N3cEIECclmJCfQUgQOnNuW6EBiBAlbbGvYwHIEAq
		jVIwlgggQC+OJsegCSBALfYLg6wKIECvAcxkuQsgQD3tL23HDCBAYPUAndYN
		IECgVgj15g4gQIhND3b4DyBAoBbfIAsRIEBw7kD2HhIgQIMR/vYzEyBAYbzf
		I0oUIECTK699YRUgQKObNQV6FiBAGEk8u5MXIEB9cIygrhggQFpO77XKGSBA
		OR8u/OcaIECiHxJ0BhwgQB6MZB4mHSBAN6Hu+0YeIEB1m3kNaR8gQGG3zlOM
		ICBAhTG3z7AhIEBqRvyB1iIgQJgyZ2v9IyBAmDLBjCUlIED1gtPmTiYgQDZg
		Z3p5JyBA5AZGSKUoIECKszhR0ikgQK+iCJYAKyBA3RB/FzAsIECcOmXWYC0g
		QHdchNOSLiBA9bKlD8YvIECgepKL+jAgQALwE0gwMiBAok/zRWczIEAK1vmF
		nzQgQMO/8AjZNSBAVkmhzxM3IEBMr9TaTzggQC8uVCuNOSBAhgLpwcs6IEDc
		aFyfCzwgQLidd8RMPSBApd0DMo8+IEAsZcro0j8gQNRwlOkXQSBAKD0rNV5C
		IECwBljMpUMgQPYJ5K/uRCBAgYOY4DhGIEDdrz5fhEcgQJHLnyzRSCBAJhOF
		SR9KIEAmw7e2bksgQBkYAXW/TCBAiU4qhRFOIED/ovznZE8gQANSQZ65UCBA
		H5jBqA9SIEDbsUYIZ1MgQMLbmb2/VCBAW1KEyRlWIEAwUs8sdVcgQMkXROjR
		WCBAsd+r/C9aIEBv5s9qj1sgQI1oeTPwXCBAlaJxV1JeIEAO0YHXtV8gQIIw
		c7QaYSBAev0O74BiIECAdB6I6GMgQBvSaoBRZSBA1lK92LtmIEA4M9+RJ2gg
		QMyvmayUaSBAGgW2KQNrIECrb/0Jc2wgQAksOU7kbSBAvHYy91ZvIEBNjLIF
		y3AgQEWpgnpAciBALgpsVrdzIECR6zeaL3UgQEuKr0apdiBA
		</data>
		<dict>
			<key>$class</key>
			<dict>
				<key>CF$UID</key>
				<integer>7</integer>
			</dict>
			<key>NS.string</key>
			<string>Spline</string>
		</dict>
		<dict>
			<key>$class</key>
			<dict>
				<key>CF$UID</key>
				<integer>7</integer>
			</dict>
			<key>NS.string</key>
			<string>NP in, outwards direction</string>
		</dict>
		<dict>
			<key>$class</key>
			<dict>
				<key>CF$UID</key>
				<integer>7</integer>
			</dict>
			<key>NS.string</key>
			<string></string>
		</dict>
		<dict>
			<key>$class</key>
			<dict>
				<key>CF$UID</key>
				<integer>17</integer>
			</dict>
			<key>NSAllowsLogicalLayoutDirection</key>
			<false/>
			<key>NSColor</key>
			<dict>
				<key>CF$UID</key>
				<integer>254</integer>
			</dict>
			<key>NSDragTypes</key>
			<dict>
				<key>CF$UID</key>
				<integer>253</integer>
			</dict>
			<key>NSEnabled</key>
			<true/>
			<key>NSFrameSize</key>
			<dict>
				<key>CF$UID</key>
				<integer>14</integer>
			</dict>
			<key>NSIsBordered</key>
			<true/>
			<key>NSNextResponder</key>
			<dict>
				<key>CF$UID</key>
				<integer>0</integer>
			</dict>
			<key>NSvFlags</key>
			<integer>256</integer>
		</dict>
		<dict>
			<key>$class</key>
			<dict>
				<key>CF$UID</key>
				<integer>13</integer>
			</dict>
			<key>NS.objects</key>
			<array>
				<dict>
					<key>CF$UID</key>
					<integer>12</integer>
				</dict>
			</array>
		</dict>
		<dict>
			<key>$class</key>
			<dict>
				<key>CF$UID</key>
				<integer>16</integer>
			</dict>
			<key>NSColorSpace</key>
			<integer>1</integer>
			<key>NSRGB</key>
			<data>
			MCAwLjI1MDE1NjQgMC41MDQwNTEyNwA=
			</data>
		</dict>
		<dict>
			<key>$class</key>
			<dict>
				<key>CF$UID</key>
				<integer>17</integer>
			</dict>
			<key>NSAllowsLogicalLayoutDirection</key>
			<false/>
			<key>NSColor</key>
			<dict>
				<key>CF$UID</key>
				<integer>20</integer>
			</dict>
			<key>NSDragTypes</key>
			<dict>
				<key>CF$UID</key>
				<integer>256</integer>
			</dict>
			<key>NSEnabled</key>
			<true/>
			<key>NSFrameSize</key>
			<dict>
				<key>CF$UID</key>
				<integer>14</integer>
			</dict>
			<key>NSIsBordered</key>
			<true/>
			<key>NSNextResponder</key>
			<dict>
				<key>CF$UID</key>
				<integer>0</integer>
			</dict>
			<key>NSvFlags</key>
			<integer>256</integer>
		</dict>
		<dict>
			<key>$class</key>
			<dict>
				<key>CF$UID</key>
				<integer>13</integer>
			</dict>
			<key>NS.objects</key>
			<array>
				<dict>
					<key>CF$UID</key>
					<integer>12</integer>
				</dict>
			</array>
		</dict>
		<dict>
			<key>$class</key>
			<dict>
				<key>CF$UID</key>
				<integer>17</integer>
			</dict>
			<key>NSAllowsLogicalLayoutDirection</key>
			<false/>
			<key>NSColor</key>
			<dict>
				<key>CF$UID</key>
				<integer>15</integer>
			</dict>
			<key>NSDragTypes</key>
			<dict>
				<key>CF$UID</key>
				<integer>258</integer>
			</dict>
			<key>NSEnabled</key>
			<true/>
			<key>NSFrameSize</key>
			<dict>
				<key>CF$UID</key>
				<integer>14</integer>
			</dict>
			<key>NSIsBordered</key>
			<true/>
			<key>NSNextResponder</key>
			<dict>
				<key>CF$UID</key>
				<integer>0</integer>
			</dict>
			<key>NSvFlags</key>
			<integer>256</integer>
		</dict>
		<dict>
			<key>$class</key>
			<dict>
				<key>CF$UID</key>
				<integer>13</integer>
			</dict>
			<key>NS.objects</key>
			<array>
				<dict>
					<key>CF$UID</key>
					<integer>12</integer>
				</dict>
			</array>
		</dict>
		<dict>
			<key>$class</key>
			<dict>
				<key>CF$UID</key>
				<integer>17</integer>
			</dict>
			<key>NSAllowsLogicalLayoutDirection</key>
			<false/>
			<key>NSColor</key>
			<dict>
				<key>CF$UID</key>
				<integer>15</integer>
			</dict>
			<key>NSDragTypes</key>
			<dict>
				<key>CF$UID</key>
				<integer>260</integer>
			</dict>
			<key>NSEnabled</key>
			<true/>
			<key>NSFrameSize</key>
			<dict>
				<key>CF$UID</key>
				<integer>14</integer>
			</dict>
			<key>NSIsBordered</key>
			<true/>
			<key>NSNextResponder</key>
			<dict>
				<key>CF$UID</key>
				<integer>0</integer>
			</dict>
			<key>NSvFlags</key>
			<integer>256</integer>
		</dict>
		<dict>
			<key>$class</key>
			<dict>
				<key>CF$UID</key>
				<integer>13</integer>
			</dict>
			<key>NS.objects</key>
			<array>
				<dict>
					<key>CF$UID</key>
					<integer>12</integer>
				</dict>
			</array>
		</dict>
		<dict>
			<key>$class</key>
			<dict>
				<key>CF$UID</key>
				<integer>17</integer>
			</dict>
			<key>NSAllowsLogicalLayoutDirection</key>
			<false/>
			<key>NSColor</key>
			<dict>
				<key>CF$UID</key>
				<integer>15</integer>
			</dict>
			<key>NSDragTypes</key>
			<dict>
				<key>CF$UID</key>
				<integer>262</integer>
			</dict>
			<key>NSEnabled</key>
			<true/>
			<key>NSFrameSize</key>
			<dict>
				<key>CF$UID</key>
				<integer>14</integer>
			</dict>
			<key>NSIsBordered</key>
			<true/>
			<key>NSNextResponder</key>
			<dict>
				<key>CF$UID</key>
				<integer>0</integer>
			</dict>
			<key>NSvFlags</key>
			<integer>256</integer>
		</dict>
		<dict>
			<key>$class</key>
			<dict>
				<key>CF$UID</key>
				<integer>13</integer>
			</dict>
			<key>NS.objects</key>
			<array>
				<dict>
					<key>CF$UID</key>
					<integer>12</integer>
				</dict>
			</array>
		</dict>
		<dict>
			<key>$class</key>
			<dict>
				<key>CF$UID</key>
				<integer>27</integer>
			</dict>
			<key>EX</key>
			<dict>
				<key>CF$UID</key>
				<integer>266</integer>
			</dict>
			<key>EY</key>
			<dict>
				<key>CF$UID</key>
				<integer>267</integer>
			</dict>
			<key>X</key>
			<dict>
				<key>CF$UID</key>
				<integer>264</integer>
			</dict>
			<key>Y</key>
			<dict>
				<key>CF$UID</key>
				<integer>265</integer>
			</dict>
			<key>barcolor</key>
			<dict>
				<key>CF$UID</key>
				<integer>275</integer>
			</dict>
			<key>barxleft</key>
			<false/>
			<key>barxright</key>
			<false/>
			<key>barybottom</key>
			<false/>
			<key>barytop</key>
			<false/>
			<key>belongx</key>
			<integer>1</integer>
			<key>belongy</key>
			<integer>1</integer>
			<key>byteorder</key>
			<integer>0</integer>
			<key>color</key>
			<dict>
				<key>CF$UID</key>
				<integer>271</integer>
			</dict>
			<key>comment</key>
			<dict>
				<key>CF$UID</key>
				<integer>269</integer>
			</dict>
			<key>dash</key>
			<integer>0</integer>
			<key>dashwidth</key>
			<real>0.0</real>
			<key>dynsize</key>
			<dict>
				<key>CF$UID</key>
				<integer>270</integer>
			</dict>
			<key>errorbarx</key>
			<integer>0</integer>
			<key>errorbary</key>
			<integer>0</integer>
			<key>errorcolor</key>
			<dict>
				<key>CF$UID</key>
				<integer>279</integer>
			</dict>
			<key>errorvalx</key>
			<real>0.0</real>
			<key>errorvaly</key>
			<real>0.0</real>
			<key>errorwidth</key>
			<real>1</real>
			<key>fillcolor</key>
			<dict>
				<key>CF$UID</key>
				<integer>273</integer>
			</dict>
			<key>freex</key>
			<false/>
			<key>freey</key>
			<false/>
			<key>fxmax</key>
			<real>1</real>
			<key>fxmin</key>
			<real>0.0</real>
			<key>fymax</key>
			<real>1</real>
			<key>fymin</key>
			<real>0.0</real>
			<key>havexminmax</key>
			<true/>
			<key>haveyminmax</key>
			<true/>
			<key>linewidth</key>
			<real>2.9639899999999999</real>
			<key>plotarea</key>
			<false/>
			<key>plotdots</key>
			<false/>
			<key>plotfhist</key>
			<false/>
			<key>plothist</key>
			<false/>
			<key>plotlegend</key>
			<false/>
			<key>plotlines</key>
			<true/>
			<key>plotsymbols</key>
			<false/>
			<key>plotxbars</key>
			<false/>
			<key>plotxsticks</key>
			<false/>
			<key>plotybars</key>
			<false/>
			<key>plotysticks</key>
			<false/>
			<key>show</key>
			<false/>
			<key>source</key>
			<dict>
				<key>CF$UID</key>
				<integer>268</integer>
			</dict>
			<key>stickabs</key>
			<false/>
			<key>stickcolor</key>
			<dict>
				<key>CF$UID</key>
				<integer>277</integer>
			</dict>
			<key>sticksize</key>
			<real>20</real>
			<key>symbol</key>
			<integer>0</integer>
			<key>symbolsize</key>
			<real>10</real>
			<key>symfill</key>
			<false/>
			<key>verno</key>
			<integer>31</integer>
		</dict>
		<data>
		9ihcj8L1tL9cj8L1KFynv3SSo7wzM4O/dHSFDB6Fmz9lPpyX9SiwP6wfF6yj
		cLk/XI/C9ShcwT8AAAAAAADGP6RwPQrXo8o/SOF6FK5Hzz/2KFyPwvXRP0jh
		ehSuR9Q/mpmZmZmZ1j/sUbgehevYPz0K16NwPds/j8L1KFyP3T/hehSuR+Hf
		P5qZmZmZGeE/w/UoXI9C4j/sUbgehWvjPxSuR+F6lOQ/PQrXo3C95T9mZmZm
		ZubmP4/C9ShcD+g/uB6F61E46T/hehSuR2HqPwrXo3A9ius/MzMzMzOz7D9c
		j8L1KNztP4XrUbgeBe8/16NwPQoX8D/sUbgehavwPwAAAAAAQPE/FK5H4XrU
		8T8pXI/C9WjyPz0K16Nw/fI/UrgeheuR8z9mZmZmZib0P3sUrkfhuvQ/j8L1
		KFxP9T+kcD0K1+P1P7gehetRePY/zczMzMwM9z/hehSuR6H3P/YoXI/CNfg/
		CtejcD3K+D8fhetRuF75PzMzMzMz8/k/SOF6FK6H+j9cj8L1KBz7P3E9Ctej
		sPs/hetRuB5F/D+amZmZmdn8P65H4XoUbv0/w/UoXI8C/j/Xo3A9Cpf+P+xR
		uB6FK/8/AAAAAADA/z8K16NwPSoAQBSuR+F6dABAH4XrUbi+AEApXI/C9QgB
		QDMzMzMzUwFAPQrXo3CdAUBI4XoUrucBQFK4HoXrMQJAXI/C9Sh8AkBmZmZm
		ZsYCQHE9CtejEANAexSuR+FaA0CF61G4HqUDQI/C9Shc7wNAmpmZmZk5BECk
		cD0K14MEQK5H4XoUzgRAuB6F61EYBUDD9Shcj2IFQM3MzMzMrAVA16NwPQr3
		BUDhehSuR0EGQOxRuB6FiwZA9ihcj8LVBkAAAAAAACAHQArXo3A9agdAFK5H
		4Xq0B0AfhetRuP4HQClcj8L1SAhAMzMzMzOTCEA9CtejcN0IQEjhehSuJwlA
		UrgehetxCUBcj8L1KLwJQGZmZmZmBgpAcT0K16NQCkB7FK5H4ZoKQIXrUbge
		5QpAj8L1KFwvC0CamZmZmXkLQKRwPQrXwwtArkfhehQODEC4HoXrUVgMQMP1
		KFyPogxAzczMzMzsDEDXo3A9CjcNQOF6FK5HgQ1A7FG4HoXLDUD2KFyPwhUO
		QAAAAAAAYA5ACtejcD2qDkAUrkfhevQOQB+F61G4Pg9AKVyPwvWID0AzMzMz
		M9MPQB+F61G4DhBApHA9CtczEEApXI/C9VgQQK5H4XoUfhBAMzMzMzOjEEC4
		HoXrUcgQQD0K16Nw7RBAw/UoXI8SEUBI4XoUrjcRQM3MzMzMXBFAUrgeheuB
		EUDXo3A9CqcRQFyPwvUozBFA4XoUrkfxEUBmZmZmZhYSQOxRuB6FOxJAcT0K
		16NgEkD2KFyPwoUSQHsUrkfhqhJAAAAAAADQEkCF61G4HvUSQArXo3A9GhNA
		j8L1KFw/E0AUrkfhemQTQJqZmZmZiRNAH4XrUbiuE0CkcD0K19MTQClcj8L1
		+BNArkfhehQeFEAzMzMzM0MUQLgehetRaBRAPQrXo3CNFEDD9Shcj7IUQEjh
		ehSu1xRAzczMzMz8FEBSuB6F6yEVQNejcD0KRxVAXI/C9ShsFUDhehSuR5EV
		QGZmZmZmthVA7FG4HoXbFUBxPQrXowAWQPYoXI/CJRZAexSuR+FKFkAAAAAA
		AHAWQIXrUbgelRZACtejcD26FkCPwvUoXN8WQBSuR+F6BBdAmpmZmZkpF0Af
		hetRuE4XQKRwPQrXcxdAKVyPwvWYF0CuR+F6FL4XQDMzMzMz4xdAuB6F61EI
		GEA9CtejcC0YQMP1KFyPUhhASOF6FK53GEDNzMzMzJwYQFK4HoXrwRhA16Nw
		PQrnGEBcj8L1KAwZQOF6FK5HMRlAZmZmZmZWGUDsUbgehXsZQHE9CtejoBlA
		9ihcj8LFGUB7FK5H4eoZQAAAAAAAEBpAhetRuB41GkAK16NwPVoaQI/C9Shc
		fxpAFK5H4XqkGkCamZmZmckaQB+F61G47hpApHA9CtcTG0ApXI/C9TgbQK5H
		4XoUXhtAMzMzMzODG0C4HoXrUagbQD0K16NwzRtAw/UoXI/yG0BI4XoUrhcc
		QM3MzMzMPBxAUrgehethHEDXo3A9CoccQA==
		</data>
		<data>
		EAwCQs7yOUCtkT8vv6Q5QK9bi9ItbTlAc//OaOk6OUDHosuyCio5QFjPK7XB
		FjlAdUFfkUK8OEA1ZYnleV84QAe62MuZ8DdAueZwxD2RN0AYf73ZyUc3QJmg
		aDUHSzdAlIx+S+MuN0AtZfun/jQ3QISmBxzsRDdAxJ3t6GJmN0D8kJkio2I3
		QC5cOCfZSTdAl3ginzqtNkDjPH6GGiA2QKgGfJVfzTVAj8nExMmsNUAXhqqv
		kUc1QPituE9xqzRAWvsdoUkhNEChNSHEeNAzQF4W9WA1mTNAtY0hF396M0Bo
		ndNDFxszQLtLxHIuvDJAc9wL41FpMkCne3+aPRcyQO0uMhgGwzFAoB8ozjSI
		MUDz05r9ZDsxQMdtFkZdpjBAuF8gH9dVMECDkuTQBSQwQBc25SE2AzBAXPI8
		5smTL0CGFAARqPwuQAaNXdAINC5AFlkvtACrLUAUEcLRG4wtQAj3x6ljMy1A
		+PApLlQ8LECIBbuPaZsrQMyQJ3dl9SpAhmabSWF8KkCiPsYKRE0qQH6/lRpn
		4SlAqh+Y0VUoKUA4OUBe1YcoQBbNx+Mv+ydAvllHg6GMJ0DQWs7TRiMnQMYP
		kjPaWCZAxn4TOJ+YJUDUcfk9dyAlQHYwX4wOBiVAlHZnG0XEJEACsP7970Yk
		QPL25I8vnyNAgFmeNQVAI0AC6sqVB6ciQHwzLkqWwSFAoM9EBn9tIUC2xfnJ
		3qAgQG2fT0Bm4x9AyXuWQ96OH0DBJixNnaMeQGWNOwGgRh5AtXac/j/qHUBV
		TdHteC8cQCFoxv4FvhpAYWziQJt4GUARC3Yf01YYQPXN96//FhdAvfIaF2Hm
		FkDFaYIEGBIWQPFBkN8uNxVAaXnfVPekFEBhk/Zie6kTQMEc/vbIwhJA3eXj
		Nm1iEUDZnhqL+XUQQD3Qy4SybBBA6mEjyOeNDkBSBsm6XtINQKKTYClxFQxA
		ev0Ez2MMC0BKZNq2zjcKQLICxUdqWQpASrFexB3nCUBy0yHv++8FQCIR1RM8
		/QNAku6iZ1nvAUC6T0lVuUgBQEpVlTWQ5gBAKidcR/sXAEA0BwzJTq//P3RP
		IvnPivw/FB8VNohG+z+UwVXVUNr7P1QwLox5Df0/9POqBXuD+j8EkiYVEqD3
		P7SrlNX5p/Q/5Nmw3cIq9D8E/1+s9Mr0PwQBqBnXr/U/FPdc3TbD9z8UK24T
		cwD1P5R00ccBK/E/KO9d8d747z9oc4gmWpnqP4gTEtc7g+g/SAk7M8tF5D/I
		r+7GjJfgP0hj2TpCreM/iM3Pe23d4z+o3iKe9jvkPyBQkMnR8cw/QCBpUiEB
		sj9AhpXs70+wP0D7f7dXyb4/IKZkKux3yD+gjBNQ0PvCPwAEC9Zvq3A/gMLH
		JFH1qT+A+qcYFf6qPyDr5Wh9n8k/0MLL6Ftt2T8QpzKhXQzXP9A3CE/8n9U/
		0N4qZMK20z+Q60Re6m7aP+i+FmL/HOM/SE9gqM3f4D9QeYUamc7YPxCzbph8
		OtI/ENWIdb4m2z/oCMyxxoDlPyhctG6Nr+w/yGVWXZE/6j/IKuaOCG3qP+jM
		t6zMO+0/ZAzpJyHI8D8kIJyGLa30PzQMI/S4X/Q/BFH75K0q9T9ExJgrCNX1
		P6Q3GYyWc/g/JBFXBe+b+D80gLsj6J/5PzRRwRgWk/s/JMMuwS56+z9E/wj6
		kKf8P7JHY2zHTABA8m18pdKHAUA6zb0/hLABQDI943q6sgBAonFjMvv0AEDi
		N0DofzECQJozJKbq1gRAOn+V+8POBUBa8cjXRF4GQFIPU9rBwAVAYsT5U4mq
		BUDyojESgPcIQALUVqRoXQtAcou0DBfxDUDSwiBoq8oPQN3NFJbLwhBAsYXh
		f34bEkD9437jvnEUQIn+yqavoxRAVaSDUZw/FUA5odF54J8VQOUnlrd23hVA
		/VwuPljiFkAZF8/8vXAYQMXmpFOqgBlAsdd8uDcbGkDN+LiScH0aQF18y/hK
		XBtAWbc7x9OuHEClNjLrGHMdQCU793pK6h1ANVDad5gyHkDFrNi7kuAeQN04
		I6aX9B9A2tCRioy8IEDyZWaU9K4gQD7h6cNApSBADibCtDWAIEAKHTiV0pEg
		QHhph+20IyFAyufZ2ogFIkAAuixUxHciQA==
		</data>
		<data>
		AAAAAAAAAAAAAAAAAAAAAAAAAAAAAAAAAAAAAAAAAAAAAAAAAAAAAAAAAAAA
		AAAAAAAAAAAAAAAAAAAAAAAAAAAAAAAAAAAAAAAAAAAAAAAAAAAAAAAAAAAA
		AAAAAAAAAAAAAAAAAAAAAAAAAAAAAAAAAAAAAAAAAAAAAAAAAAAAAAAAAAAA
		AAAAAAAAAAAAAAAAAAAAAAAAAAAAAAAAAAAAAAAAAAAAAAAAAAAAAAAAAAAA
		AAAAAAAAAAAAAAAAAAAAAAAAAAAAAAAAAAAAAAAAAAAAAAAAAAAAAAAAAAAA
		AAAAAAAAAAAAAAAAAAAAAAAAAAAAAAAAAAAAAAAAAAAAAAAAAAAAAAAAAAAA
		AAAAAAAAAAAAAAAAAAAAAAAAAAAAAAAAAAAAAAAAAAAAAAAAAAAAAAAAAAAA
		AAAAAAAAAAAAAAAAAAAAAAAAAAAAAAAAAAAAAAAAAAAAAAAAAAAAAAAAAAAA
		AAAAAAAAAAAAAAAAAAAAAAAAAAAAAAAAAAAAAAAAAAAAAAAAAAAAAAAAAAAA
		AAAAAAAAAAAAAAAAAAAAAAAAAAAAAAAAAAAAAAAAAAAAAAAAAAAAAAAAAAAA
		AAAAAAAAAAAAAAAAAAAAAAAAAAAAAAAAAAAAAAAAAAAAAAAAAAAAAAAAAAAA
		AAAAAAAAAAAAAAAAAAAAAAAAAAAAAAAAAAAAAAAAAAAAAAAAAAAAAAAAAAAA
		AAAAAAAAAAAAAAAAAAAAAAAAAAAAAAAAAAAAAAAAAAAAAAAAAAAAAAAAAAAA
		AAAAAAAAAAAAAAAAAAAAAAAAAAAAAAAAAAAAAAAAAAAAAAAAAAAAAAAAAAAA
		AAAAAAAAAAAAAAAAAAAAAAAAAAAAAAAAAAAAAAAAAAAAAAAAAAAAAAAAAAAA
		AAAAAAAAAAAAAAAAAAAAAAAAAAAAAAAAAAAAAAAAAAAAAAAAAAAAAAAAAAAA
		AAAAAAAAAAAAAAAAAAAAAAAAAAAAAAAAAAAAAAAAAAAAAAAAAAAAAAAAAAAA
		AAAAAAAAAAAAAAAAAAAAAAAAAAAAAAAAAAAAAAAAAAAAAAAAAAAAAAAAAAAA
		AAAAAAAAAAAAAAAAAAAAAAAAAAAAAAAAAAAAAAAAAAAAAAAAAAAAAAAAAAAA
		AAAAAAAAAAAAAAAAAAAAAAAAAAAAAAAAAAAAAAAAAAAAAAAAAAAAAAAAAAAA
		AAAAAAAAAAAAAAAAAAAAAAAAAAAAAAAAAAAAAAAAAAAAAAAAAAAAAAAAAAAA
		AAAAAAAAAAAAAAAAAAAAAAAAAAAAAAAAAAAAAAAAAAAAAAAAAAAAAAAAAAAA
		AAAAAAAAAAAAAAAAAAAAAAAAAAAAAAAAAAAAAAAAAAAAAAAAAAAAAAAAAAAA
		AAAAAAAAAAAAAAAAAAAAAAAAAAAAAAAAAAAAAAAAAAAAAAAAAAAAAAAAAAAA
		AAAAAAAAAAAAAAAAAAAAAAAAAAAAAAAAAAAAAAAAAAAAAAAAAAAAAAAAAAAA
		AAAAAAAAAAAAAAAAAAAAAAAAAAAAAAAAAAAAAAAAAAAAAAAAAAAAAAAAAAAA
		AAAAAAAAAAAAAAAAAAAAAAAAAAAAAAAAAAAAAAAAAAAAAAAAAAAAAAAAAAAA
		AAAAAAAAAAAAAAAAAAAAAAAAAAAAAAAAAAAAAAAAAAAAAAAAAAAAAAAAAAAA
		AAAAAAAAAAAAAAAAAAAAAAAAAAAAAAAAAAAAAAAAAAAAAAAAAAAAAAAAAAAA
		AAAAAAAAAAAAAAAAAAAAAAAAAAAAAAAAAAAAAAAAAAAAAAAAAAAAAAAAAAAA
		AAAAAAAAAAAAAAAAAAAAAAAAAAAAAAAAAAAAAAAAAAAAAAAAAAAAAAAAAAAA
		AAAAAAAAAAAAAAAAAAAAAAAAAAAAAAAAAAAAAAAAAAAAAAAAAAAAAAAAAAAA
		AAAAAAAAAAAAAAAAAAAAAAAAAAAAAAAAAAAAAAAAAAAAAAAAAAAAAAAAAAAA
		AAAAAAAAAAAAAAAAAAAAAAAAAAAAAAAAAAAAAAAAAAAAAAAAAAAAAAAAAAAA
		AAAAAAAAAAAAAAAAAAAAAAAAAAAAAAAAAAAAAAAAAAAAAAAAAAAAAAAAAAAA
		AAAAAAAAAAAAAAAAAAAAAAAAAAAAAAAAAA==
		</data>
		<data>
		AAAAAAAAAAAJ4GbxYmGyP2BKbl7mhcg/jA9Y3vpVsT/7gzdaxGa8P302vGqv
		T8U/lM1mH3WF1z8x4Hay5SbaP1RbRdoh2dc/Nrxqr09K2D/nKbwV0xbYP7NX
		xFUKJtY/HmvrTEY61j92NA71u7DWP2HrCJbZ1tY/0MO/voyY1j/6FSErruDX
		P1D7UuS1N98/CIlZ1Mz/4D9afoVx3A7gP1LiKZq9YuA/Cpf6Hpqe3z94cpcO
		5yvcP/49wnrt49w/ExbL4x9s3D+0RB0MK8vdP7uysExki90/hzAjYYSV2z8s
		jU5MzdTaP3ScNj7utts/9y7vuzMk3j+UktT4O0rcP5ah4Bi48ts/IsicwqU+
		2z8uymyQSUbbP4mVdg91RNs/rLZRU4FJ2z9MjGX6JWLbP3o57L5jeNs/6g+D
		r55J2z+MVqR4SyjcPxKbNLLQc9s/jVO+sbHc2z9vIwrSMYzbP3u7JTlgV9w/
		q1s9J73v3z+6Ub9mFKbgP6sm43OCEd8/3if9c4eD4D8h8kweBT7hP0Taa+Y1
		m94/ZV9oZEau3j8k42JWOf7ePx/LzBZa594/kZJoE3EE3z/tRh/zAQHfPxZr
		uMg9Xd8/lHXuLDAa3z/ZVCextQjfPyrsWFtnst8/Lr8d8uA43z8wDi4dc17g
		P0E/nTx2IeE/3iP2ZFkL4T/SJj3CH/TgPygNNQpJZuA/57PygdNx4D8K4MGq
		1bLgP4nCeBc5leA/+H1JdOCm4D+9pUF2gw3hP0kxm1t8peA/pYY2ABuQ4T9i
		fD0E+qniP+caZmg80eI/wCicOBSZ4j+/sKFARA/iP7IQHQJHwuE/6FSNucaC
		4T+QMj28QnrhP6Yye4/pf+E/uVSlLa6x4T8HANjKlcvhP82NjlDY6uI/xRBK
		qZUT5D/Y17rUCL3jP8YUrHE23eM/MEDsli5O4z+7U0uEV1zjPwuS4/Mv7uI/
		/wmJD0fy4j9Y8mcuJizjPwQeGED4EOM/zNZV3BO/4z/FOerouNrkP8QmMnOB
		i+Q/I/t7hPVa5D8nmqz2VV7kP/964L5pVeQ/PsnCfB5I5D8L5vkd1E/kP+3X
		ne48seQ/TCiOTTyx5D861bVR+EfkP8qzgSokD+Q/phAj3wBO5D+SE9z+S8jk
		P5NqRNVU++Q/8Mke/B/75D+tuIK3US7kPyDMkqV7AuQ/bv8lBAYk5T8RYbKn
		07DoP8U9lj50geY/4cZ3cwJk5j87rTZaaa3lP4MAdPPooeU/kQ4PYfx05T/s
		o1NXPovlP5JrVPGQs+U/gC2vXG+b5T+b/LvjuWPmP1SE5RlFoOg/2WeEbXoG
		6D/H26VoQNjnP/iAivTsQ+g/1eNjHMhf5z8AdsmT/6TnP2uE2V/RyOc/PEIX
		HkXn5z95xmOrcPDnP1RXPsvzYOc/YOXQItv55j94SmKkcq7mP1gXXBiOzOY/
		atVTUPb75j8PEZJgBRPnPyjxuRPs/+Y/rLntjAB45z9V2LG2zqTnP4DN3r6z
		Yuc/Abs/g/Jj5z+eHoB5bZvnPxUMnY1Li+c/l1OnqJ9c5z9k9f2K607nP9Jk
		EGllTOc/xMmiVdJv5z8lHvV8cjnnP1FFlnH4iec/Sr8zkB1K6D/BzxMqk/Xn
		P4rcHWM4KOg/hmzFo/nI5z+TvUrjvGTnP+8hPDXylOc/1bVR+MfW5z90biQa
		7q3nPyAkC5jA7ec/kxLM4g+Q5z9m//J//QboP9+Sd2kem+g/eVUM/E2N6D+4
		bSkxGZjoP3J+1HDbSOg/HhPOE3Qg6D8E0rR6PY7oP8zg3utacek/XXHMDeEz
		6T8iSVo7m5/oP6r8IezKXeg/P8tOmmE+6D+E2zV8ZiToP6IJFLGIIeg//YEX
		Ikw26D98OmjAanboP7rFV5ZDZug/bD1DOGYZ6T8WG070VGLqP94GEJlNW+k/
		5Ao5ACx86T9VQyysZfzoP2qkpfJ2BOk/nSrfMxIh6T8uwyQBD/HoPyw/Fdy0
		/ug/xWUmYlsQ6T+8uhkkM83oP1zZTxCGy+g/2ywDc5m/6D8gOxSqQNLoP2Ot
		Rhvs8ug/4HpeO2K+6D+zh6wkaALpP5hIDn0ccuk/fdWA90RN6T924JwRpT3p
		P2Wg10QLNek/SxI6noUz6T+GBr2SPzPpPw==
		</data>
		<dict>
			<key>$class</key>
			<dict>
				<key>CF$UID</key>
				<integer>7</integer>
			</dict>
			<key>NS.string</key>
			<string>/Users/pa49/Desktop/bsResult.xvg</string>
		</dict>
		<dict>
			<key>$class</key>
			<dict>
				<key>CF$UID</key>
				<integer>7</integer>
			</dict>
			<key>NS.string</key>
			<string>Import</string>
		</dict>
		<dict>
			<key>$class</key>
			<dict>
				<key>CF$UID</key>
				<integer>7</integer>
			</dict>
			<key>NS.string</key>
			<string></string>
		</dict>
		<dict>
			<key>$class</key>
			<dict>
				<key>CF$UID</key>
				<integer>17</integer>
			</dict>
			<key>NSAllowsLogicalLayoutDirection</key>
			<false/>
			<key>NSColor</key>
			<dict>
				<key>CF$UID</key>
				<integer>15</integer>
			</dict>
			<key>NSDragTypes</key>
			<dict>
				<key>CF$UID</key>
				<integer>272</integer>
			</dict>
			<key>NSEnabled</key>
			<true/>
			<key>NSFrameSize</key>
			<dict>
				<key>CF$UID</key>
				<integer>14</integer>
			</dict>
			<key>NSIsBordered</key>
			<true/>
			<key>NSNextResponder</key>
			<dict>
				<key>CF$UID</key>
				<integer>0</integer>
			</dict>
			<key>NSvFlags</key>
			<integer>256</integer>
		</dict>
		<dict>
			<key>$class</key>
			<dict>
				<key>CF$UID</key>
				<integer>13</integer>
			</dict>
			<key>NS.objects</key>
			<array>
				<dict>
					<key>CF$UID</key>
					<integer>12</integer>
				</dict>
			</array>
		</dict>
		<dict>
			<key>$class</key>
			<dict>
				<key>CF$UID</key>
				<integer>17</integer>
			</dict>
			<key>NSAllowsLogicalLayoutDirection</key>
			<false/>
			<key>NSColor</key>
			<dict>
				<key>CF$UID</key>
				<integer>20</integer>
			</dict>
			<key>NSDragTypes</key>
			<dict>
				<key>CF$UID</key>
				<integer>274</integer>
			</dict>
			<key>NSEnabled</key>
			<true/>
			<key>NSFrameSize</key>
			<dict>
				<key>CF$UID</key>
				<integer>14</integer>
			</dict>
			<key>NSIsBordered</key>
			<true/>
			<key>NSNextResponder</key>
			<dict>
				<key>CF$UID</key>
				<integer>0</integer>
			</dict>
			<key>NSvFlags</key>
			<integer>256</integer>
		</dict>
		<dict>
			<key>$class</key>
			<dict>
				<key>CF$UID</key>
				<integer>13</integer>
			</dict>
			<key>NS.objects</key>
			<array>
				<dict>
					<key>CF$UID</key>
					<integer>12</integer>
				</dict>
			</array>
		</dict>
		<dict>
			<key>$class</key>
			<dict>
				<key>CF$UID</key>
				<integer>17</integer>
			</dict>
			<key>NSAllowsLogicalLayoutDirection</key>
			<false/>
			<key>NSColor</key>
			<dict>
				<key>CF$UID</key>
				<integer>15</integer>
			</dict>
			<key>NSDragTypes</key>
			<dict>
				<key>CF$UID</key>
				<integer>276</integer>
			</dict>
			<key>NSEnabled</key>
			<true/>
			<key>NSFrameSize</key>
			<dict>
				<key>CF$UID</key>
				<integer>14</integer>
			</dict>
			<key>NSIsBordered</key>
			<true/>
			<key>NSNextResponder</key>
			<dict>
				<key>CF$UID</key>
				<integer>0</integer>
			</dict>
			<key>NSvFlags</key>
			<integer>256</integer>
		</dict>
		<dict>
			<key>$class</key>
			<dict>
				<key>CF$UID</key>
				<integer>13</integer>
			</dict>
			<key>NS.objects</key>
			<array>
				<dict>
					<key>CF$UID</key>
					<integer>12</integer>
				</dict>
			</array>
		</dict>
		<dict>
			<key>$class</key>
			<dict>
				<key>CF$UID</key>
				<integer>17</integer>
			</dict>
			<key>NSAllowsLogicalLayoutDirection</key>
			<false/>
			<key>NSColor</key>
			<dict>
				<key>CF$UID</key>
				<integer>15</integer>
			</dict>
			<key>NSDragTypes</key>
			<dict>
				<key>CF$UID</key>
				<integer>278</integer>
			</dict>
			<key>NSEnabled</key>
			<true/>
			<key>NSFrameSize</key>
			<dict>
				<key>CF$UID</key>
				<integer>14</integer>
			</dict>
			<key>NSIsBordered</key>
			<true/>
			<key>NSNextResponder</key>
			<dict>
				<key>CF$UID</key>
				<integer>0</integer>
			</dict>
			<key>NSvFlags</key>
			<integer>256</integer>
		</dict>
		<dict>
			<key>$class</key>
			<dict>
				<key>CF$UID</key>
				<integer>13</integer>
			</dict>
			<key>NS.objects</key>
			<array>
				<dict>
					<key>CF$UID</key>
					<integer>12</integer>
				</dict>
			</array>
		</dict>
		<dict>
			<key>$class</key>
			<dict>
				<key>CF$UID</key>
				<integer>17</integer>
			</dict>
			<key>NSAllowsLogicalLayoutDirection</key>
			<false/>
			<key>NSColor</key>
			<dict>
				<key>CF$UID</key>
				<integer>15</integer>
			</dict>
			<key>NSDragTypes</key>
			<dict>
				<key>CF$UID</key>
				<integer>280</integer>
			</dict>
			<key>NSEnabled</key>
			<true/>
			<key>NSFrameSize</key>
			<dict>
				<key>CF$UID</key>
				<integer>14</integer>
			</dict>
			<key>NSIsBordered</key>
			<true/>
			<key>NSNextResponder</key>
			<dict>
				<key>CF$UID</key>
				<integer>0</integer>
			</dict>
			<key>NSvFlags</key>
			<integer>256</integer>
		</dict>
		<dict>
			<key>$class</key>
			<dict>
				<key>CF$UID</key>
				<integer>13</integer>
			</dict>
			<key>NS.objects</key>
			<array>
				<dict>
					<key>CF$UID</key>
					<integer>12</integer>
				</dict>
			</array>
		</dict>
		<dict>
			<key>$class</key>
			<dict>
				<key>CF$UID</key>
				<integer>27</integer>
			</dict>
			<key>EX</key>
			<dict>
				<key>CF$UID</key>
				<integer>284</integer>
			</dict>
			<key>EY</key>
			<dict>
				<key>CF$UID</key>
				<integer>285</integer>
			</dict>
			<key>X</key>
			<dict>
				<key>CF$UID</key>
				<integer>282</integer>
			</dict>
			<key>Y</key>
			<dict>
				<key>CF$UID</key>
				<integer>283</integer>
			</dict>
			<key>barcolor</key>
			<dict>
				<key>CF$UID</key>
				<integer>293</integer>
			</dict>
			<key>barxleft</key>
			<false/>
			<key>barxright</key>
			<false/>
			<key>barybottom</key>
			<false/>
			<key>barytop</key>
			<false/>
			<key>belongx</key>
			<integer>1</integer>
			<key>belongy</key>
			<integer>1</integer>
			<key>byteorder</key>
			<integer>0</integer>
			<key>color</key>
			<dict>
				<key>CF$UID</key>
				<integer>289</integer>
			</dict>
			<key>comment</key>
			<dict>
				<key>CF$UID</key>
				<integer>287</integer>
			</dict>
			<key>dash</key>
			<integer>0</integer>
			<key>dashwidth</key>
			<real>0.0</real>
			<key>dynsize</key>
			<dict>
				<key>CF$UID</key>
				<integer>288</integer>
			</dict>
			<key>errorbarx</key>
			<integer>0</integer>
			<key>errorbary</key>
			<integer>3</integer>
			<key>errorcolor</key>
			<dict>
				<key>CF$UID</key>
				<integer>297</integer>
			</dict>
			<key>errorvalx</key>
			<real>0.0</real>
			<key>errorvaly</key>
			<real>0.0</real>
			<key>errorwidth</key>
			<real>1</real>
			<key>fillcolor</key>
			<dict>
				<key>CF$UID</key>
				<integer>291</integer>
			</dict>
			<key>freex</key>
			<false/>
			<key>freey</key>
			<false/>
			<key>fxmax</key>
			<real>1</real>
			<key>fxmin</key>
			<real>0.0</real>
			<key>fymax</key>
			<real>1</real>
			<key>fymin</key>
			<real>0.0</real>
			<key>havexminmax</key>
			<true/>
			<key>haveyminmax</key>
			<true/>
			<key>linewidth</key>
			<real>1</real>
			<key>plotarea</key>
			<false/>
			<key>plotdots</key>
			<false/>
			<key>plotfhist</key>
			<false/>
			<key>plothist</key>
			<false/>
			<key>plotlegend</key>
			<false/>
			<key>plotlines</key>
			<false/>
			<key>plotsymbols</key>
			<false/>
			<key>plotxbars</key>
			<false/>
			<key>plotxsticks</key>
			<false/>
			<key>plotybars</key>
			<false/>
			<key>plotysticks</key>
			<false/>
			<key>show</key>
			<true/>
			<key>source</key>
			<dict>
				<key>CF$UID</key>
				<integer>286</integer>
			</dict>
			<key>stickabs</key>
			<false/>
			<key>stickcolor</key>
			<dict>
				<key>CF$UID</key>
				<integer>295</integer>
			</dict>
			<key>sticksize</key>
			<real>20</real>
			<key>symbol</key>
			<integer>0</integer>
			<key>symbolsize</key>
			<real>10</real>
			<key>symfill</key>
			<false/>
			<key>verno</key>
			<integer>31</integer>
		</dict>
		<data>
		1YWw/vUonL8yH87LehS+P83MzMzMzNA/Fa5H4XoU2j+uR+F6FK7hP1K4HoXr
		UeY/9Shcj8L16j+amZmZmZnvPx6F61G4HvI/cT0K16Nw9D/C9Shcj8L2PxWu
		R+F6FPk/ZmZmZmZm+z+5HoXrUbj9P4XrUbgeBQBArkfhehQuAUDXo3A9ClcC
		QAAAAAAAgANAKVyPwvWoBEBSuB6F69EFQHoUrkfh+gZApHA9CtcjCEDNzMzM
		zEwJQPYoXI/CdQpAHoXrUbieC0BI4XoUrscMQHA9Ctej8A1AmZmZmZkZD0Dh
		ehSuRyEQQPUoXI/CtRBACtejcD1KEUAehetRuN4RQDMzMzMzcxJAR+F6FK4H
		E0Bcj8L1KJwTQHE9CtejMBRAhetRuB7FFECZmZmZmVkVQK5H4XoU7hVAwvUo
		XI+CFkDYo3A9ChcXQOtRuB6FqxdAAAAAAABAGEAVrkfhetQYQClcj8L1aBlA
		PQrXo3D9GUBSuB6F65EaQGZmZmZmJhtAexSuR+G6G0CQwvUoXE8cQA==
		</data>
		<data>
		4bLJLaWeOUDculo63uU4QMakfirmkzdAK4K+QIhSN0BSXX9eMO02QLu1CxkH
		ajVA7Sn4uRnQM0D5hKtPsaQyQLuYJU37WTFACt3kA3ogMEBBLBlfazcuQOiI
		+ryZHSxAZ0pplVASKkAK2IxrM+onQIj1xNJ3oyVAFsf/fBIYJEAJVlPxNrsh
		QH5GHn8QUh9AyXiQlQbPG0AIoE0Fg1QXQIXtI64KTRRAINRBVfOdEEA65Jev
		4EAMQHBL3BhQAQhA/BONo4eDAUBsmJEdfsL9PxhjUEkA4vk/2L5wivGF9j/U
		/veD5MjxPyjhW9f1GuY/gBz/A/953D+gEXtkGR7IP2DhFu9tNsE/gIr5tx4j
		2j9YpQ0GZD7hP3ifNb68D+Q/wDKIjqq17j8AGwBN5+71PySRph1hfPo/BBbp
		IX3e/z9I0maKTtgBQCwSC2oNJwZA/lbjWgJyCkDjOOy1RwgSQKVt+NRYkxVA
		SZ9SHK72GEBwawca2jkcQOUuvl9z9x5A2ngu67XBIEBn87YxLaohQA==
		</data>
		<data>
		AAAAAAAAAAAAAAAAAAAAAAAAAAAAAAAAAAAAAAAAAAAAAAAAAAAAAAAAAAAA
		AAAAAAAAAAAAAAAAAAAAAAAAAAAAAAAAAAAAAAAAAAAAAAAAAAAAAAAAAAAA
		AAAAAAAAAAAAAAAAAAAAAAAAAAAAAAAAAAAAAAAAAAAAAAAAAAAAAAAAAAAA
		AAAAAAAAAAAAAAAAAAAAAAAAAAAAAAAAAAAAAAAAAAAAAAAAAAAAAAAAAAAA
		AAAAAAAAAAAAAAAAAAAAAAAAAAAAAAAAAAAAAAAAAAAAAAAAAAAAAAAAAAAA
		AAAAAAAAAAAAAAAAAAAAAAAAAAAAAAAAAAAAAAAAAAAAAAAAAAAAAAAAAAAA
		AAAAAAAAAAAAAAAAAAAAAAAAAAAAAAAAAAAAAAAAAAAAAAAAAAAAAAAAAAAA
		AAAAAAAAAAAAAAAAAAAAAAAAAAAAAAAAAAAAAAAAAAAAAAAAAAAAAAAAAAAA
		AAAAAAAAAAAAAAAAAAAAAAAAAAAAAAAAAAAAAAAAAAAAAAAAAAAAAA==
		</data>
		<data>
		FeEmo8owtT+AanLneNvQP0kmTL0TmNc/sZOwJZqW1j8DiMymbU3ePwoDKnf6
		XN4/gw9v5wzW3D/LOtLPij7cP1wy2B4Hb9s/FqMJb2pb2z8nWqjrP8HbP1E4
		cSgyKd8/tQ3trZIZ4D/w4e2cwfreP2zIicCiTN8/OhT0zeyJ4D/6sUl+xJ/g
		P+HFZ1fGu+A/rJFdaRlp4j86UiIupbPhP03FIXYB+uE/ZE+n4QC/4z+H+Ict
		PRrjP1aVIp6RDeQ/Yvay7bRV5D/g7vZqkX7kP6VQcXcxiOQ/ipNW1/yT5D+9
		xP3s7NDmP6THSidtleU/kkX1MXop5z+lbVdDPcjnPx25JL1ewOc/Jsf4izTc
		5j8O5fot8EvnP83sTtJXe+c/5R2WvPBZ5z+gvDTqxsDnPyWK2ke4uuc/v1ZT
		o6HA5z9dFajF4HHoPxiRzfo5mug/muDlM+qb6D9oaPKDqTzoP0ZJ/hZTT+k/
		T4e6tIYn6T+3iN6YVPPoP697KxIT1Og/Kogm9Qog6T9s5tphXTbpPw==
		</data>
		<dict>
			<key>$class</key>
			<dict>
				<key>CF$UID</key>
				<integer>7</integer>
			</dict>
			<key>NS.string</key>
			<string>/Users/pa49/Desktop/bsResult.xvg</string>
		</dict>
		<dict>
			<key>$class</key>
			<dict>
				<key>CF$UID</key>
				<integer>7</integer>
			</dict>
			<key>NS.string</key>
			<string>Import, data reduction(4)</string>
		</dict>
		<dict>
			<key>$class</key>
			<dict>
				<key>CF$UID</key>
				<integer>7</integer>
			</dict>
			<key>NS.string</key>
			<string></string>
		</dict>
		<dict>
			<key>$class</key>
			<dict>
				<key>CF$UID</key>
				<integer>17</integer>
			</dict>
			<key>NSAllowsLogicalLayoutDirection</key>
			<false/>
			<key>NSColor</key>
			<dict>
				<key>CF$UID</key>
				<integer>15</integer>
			</dict>
			<key>NSDragTypes</key>
			<dict>
				<key>CF$UID</key>
				<integer>290</integer>
			</dict>
			<key>NSEnabled</key>
			<true/>
			<key>NSFrameSize</key>
			<dict>
				<key>CF$UID</key>
				<integer>14</integer>
			</dict>
			<key>NSIsBordered</key>
			<true/>
			<key>NSNextResponder</key>
			<dict>
				<key>CF$UID</key>
				<integer>0</integer>
			</dict>
			<key>NSvFlags</key>
			<integer>256</integer>
		</dict>
		<dict>
			<key>$class</key>
			<dict>
				<key>CF$UID</key>
				<integer>13</integer>
			</dict>
			<key>NS.objects</key>
			<array>
				<dict>
					<key>CF$UID</key>
					<integer>12</integer>
				</dict>
			</array>
		</dict>
		<dict>
			<key>$class</key>
			<dict>
				<key>CF$UID</key>
				<integer>17</integer>
			</dict>
			<key>NSAllowsLogicalLayoutDirection</key>
			<false/>
			<key>NSColor</key>
			<dict>
				<key>CF$UID</key>
				<integer>20</integer>
			</dict>
			<key>NSDragTypes</key>
			<dict>
				<key>CF$UID</key>
				<integer>292</integer>
			</dict>
			<key>NSEnabled</key>
			<true/>
			<key>NSFrameSize</key>
			<dict>
				<key>CF$UID</key>
				<integer>14</integer>
			</dict>
			<key>NSIsBordered</key>
			<true/>
			<key>NSNextResponder</key>
			<dict>
				<key>CF$UID</key>
				<integer>0</integer>
			</dict>
			<key>NSvFlags</key>
			<integer>256</integer>
		</dict>
		<dict>
			<key>$class</key>
			<dict>
				<key>CF$UID</key>
				<integer>13</integer>
			</dict>
			<key>NS.objects</key>
			<array>
				<dict>
					<key>CF$UID</key>
					<integer>12</integer>
				</dict>
			</array>
		</dict>
		<dict>
			<key>$class</key>
			<dict>
				<key>CF$UID</key>
				<integer>17</integer>
			</dict>
			<key>NSAllowsLogicalLayoutDirection</key>
			<false/>
			<key>NSColor</key>
			<dict>
				<key>CF$UID</key>
				<integer>15</integer>
			</dict>
			<key>NSDragTypes</key>
			<dict>
				<key>CF$UID</key>
				<integer>294</integer>
			</dict>
			<key>NSEnabled</key>
			<true/>
			<key>NSFrameSize</key>
			<dict>
				<key>CF$UID</key>
				<integer>14</integer>
			</dict>
			<key>NSIsBordered</key>
			<true/>
			<key>NSNextResponder</key>
			<dict>
				<key>CF$UID</key>
				<integer>0</integer>
			</dict>
			<key>NSvFlags</key>
			<integer>256</integer>
		</dict>
		<dict>
			<key>$class</key>
			<dict>
				<key>CF$UID</key>
				<integer>13</integer>
			</dict>
			<key>NS.objects</key>
			<array>
				<dict>
					<key>CF$UID</key>
					<integer>12</integer>
				</dict>
			</array>
		</dict>
		<dict>
			<key>$class</key>
			<dict>
				<key>CF$UID</key>
				<integer>17</integer>
			</dict>
			<key>NSAllowsLogicalLayoutDirection</key>
			<false/>
			<key>NSColor</key>
			<dict>
				<key>CF$UID</key>
				<integer>15</integer>
			</dict>
			<key>NSDragTypes</key>
			<dict>
				<key>CF$UID</key>
				<integer>296</integer>
			</dict>
			<key>NSEnabled</key>
			<true/>
			<key>NSFrameSize</key>
			<dict>
				<key>CF$UID</key>
				<integer>14</integer>
			</dict>
			<key>NSIsBordered</key>
			<true/>
			<key>NSNextResponder</key>
			<dict>
				<key>CF$UID</key>
				<integer>0</integer>
			</dict>
			<key>NSvFlags</key>
			<integer>256</integer>
		</dict>
		<dict>
			<key>$class</key>
			<dict>
				<key>CF$UID</key>
				<integer>13</integer>
			</dict>
			<key>NS.objects</key>
			<array>
				<dict>
					<key>CF$UID</key>
					<integer>12</integer>
				</dict>
			</array>
		</dict>
		<dict>
			<key>$class</key>
			<dict>
				<key>CF$UID</key>
				<integer>17</integer>
			</dict>
			<key>NSAllowsLogicalLayoutDirection</key>
			<false/>
			<key>NSColor</key>
			<dict>
				<key>CF$UID</key>
				<integer>15</integer>
			</dict>
			<key>NSDragTypes</key>
			<dict>
				<key>CF$UID</key>
				<integer>298</integer>
			</dict>
			<key>NSEnabled</key>
			<true/>
			<key>NSFrameSize</key>
			<dict>
				<key>CF$UID</key>
				<integer>14</integer>
			</dict>
			<key>NSIsBordered</key>
			<true/>
			<key>NSNextResponder</key>
			<dict>
				<key>CF$UID</key>
				<integer>0</integer>
			</dict>
			<key>NSvFlags</key>
			<integer>256</integer>
		</dict>
		<dict>
			<key>$class</key>
			<dict>
				<key>CF$UID</key>
				<integer>13</integer>
			</dict>
			<key>NS.objects</key>
			<array>
				<dict>
					<key>CF$UID</key>
					<integer>12</integer>
				</dict>
			</array>
		</dict>
		<dict>
			<key>$class</key>
			<dict>
				<key>CF$UID</key>
				<integer>27</integer>
			</dict>
			<key>X</key>
			<dict>
				<key>CF$UID</key>
				<integer>300</integer>
			</dict>
			<key>Y</key>
			<dict>
				<key>CF$UID</key>
				<integer>301</integer>
			</dict>
			<key>barcolor</key>
			<dict>
				<key>CF$UID</key>
				<integer>309</integer>
			</dict>
			<key>barxleft</key>
			<false/>
			<key>barxright</key>
			<false/>
			<key>barybottom</key>
			<false/>
			<key>barytop</key>
			<false/>
			<key>belongx</key>
			<integer>1</integer>
			<key>belongy</key>
			<integer>1</integer>
			<key>byteorder</key>
			<integer>0</integer>
			<key>color</key>
			<dict>
				<key>CF$UID</key>
				<integer>305</integer>
			</dict>
			<key>comment</key>
			<dict>
				<key>CF$UID</key>
				<integer>303</integer>
			</dict>
			<key>dash</key>
			<integer>0</integer>
			<key>dashwidth</key>
			<real>0.0</real>
			<key>dynsize</key>
			<dict>
				<key>CF$UID</key>
				<integer>304</integer>
			</dict>
			<key>errorbarx</key>
			<integer>0</integer>
			<key>errorbary</key>
			<integer>0</integer>
			<key>errorcolor</key>
			<dict>
				<key>CF$UID</key>
				<integer>313</integer>
			</dict>
			<key>errorvalx</key>
			<real>0.0</real>
			<key>errorvaly</key>
			<real>0.0</real>
			<key>errorwidth</key>
			<real>1</real>
			<key>fillcolor</key>
			<dict>
				<key>CF$UID</key>
				<integer>307</integer>
			</dict>
			<key>freex</key>
			<false/>
			<key>freey</key>
			<false/>
			<key>fxmax</key>
			<real>1</real>
			<key>fxmin</key>
			<real>0.0</real>
			<key>fymax</key>
			<real>1</real>
			<key>fymin</key>
			<real>0.0</real>
			<key>havexminmax</key>
			<true/>
			<key>haveyminmax</key>
			<true/>
			<key>linewidth</key>
			<real>2.9639899999999999</real>
			<key>plotarea</key>
			<false/>
			<key>plotdots</key>
			<false/>
			<key>plotfhist</key>
			<false/>
			<key>plothist</key>
			<false/>
			<key>plotlegend</key>
			<false/>
			<key>plotlines</key>
			<true/>
			<key>plotsymbols</key>
			<false/>
			<key>plotxbars</key>
			<false/>
			<key>plotxsticks</key>
			<false/>
			<key>plotybars</key>
			<false/>
			<key>plotysticks</key>
			<false/>
			<key>show</key>
			<true/>
			<key>source</key>
			<dict>
				<key>CF$UID</key>
				<integer>302</integer>
			</dict>
			<key>stickabs</key>
			<false/>
			<key>stickcolor</key>
			<dict>
				<key>CF$UID</key>
				<integer>311</integer>
			</dict>
			<key>sticksize</key>
			<real>20</real>
			<key>symbol</key>
			<integer>0</integer>
			<key>symbolsize</key>
			<real>10</real>
			<key>symfill</key>
			<false/>
			<key>verno</key>
			<integer>31</integer>
		</dict>
		<data>
		9ihcj8L1tL9cj8L1KFynv3SSo7wzM4O/dHSFDB6Fmz9lPpyX9SiwP6wfF6yj
		cLk/XI/C9ShcwT8AAAAAAADGP6RwPQrXo8o/SOF6FK5Hzz/2KFyPwvXRP0jh
		ehSuR9Q/mpmZmZmZ1j/sUbgehevYPz0K16NwPds/j8L1KFyP3T/hehSuR+Hf
		P5qZmZmZGeE/w/UoXI9C4j/sUbgehWvjPxSuR+F6lOQ/PQrXo3C95T9mZmZm
		ZubmP4/C9ShcD+g/uB6F61E46T/hehSuR2HqPwrXo3A9ius/MzMzMzOz7D9c
		j8L1KNztP4XrUbgeBe8/16NwPQoX8D/sUbgehavwPwAAAAAAQPE/FK5H4XrU
		8T8pXI/C9WjyPz0K16Nw/fI/UrgeheuR8z9mZmZmZib0P3sUrkfhuvQ/j8L1
		KFxP9T+kcD0K1+P1P7gehetRePY/zczMzMwM9z/hehSuR6H3P/YoXI/CNfg/
		CtejcD3K+D8fhetRuF75PzMzMzMz8/k/SOF6FK6H+j9cj8L1KBz7P3E9Ctej
		sPs/hetRuB5F/D+amZmZmdn8P65H4XoUbv0/w/UoXI8C/j/Xo3A9Cpf+P+xR
		uB6FK/8/AAAAAADA/z8K16NwPSoAQBSuR+F6dABAH4XrUbi+AEApXI/C9QgB
		QDMzMzMzUwFAPQrXo3CdAUBI4XoUrucBQFK4HoXrMQJAXI/C9Sh8AkBmZmZm
		ZsYCQHE9CtejEANAexSuR+FaA0CF61G4HqUDQI/C9Shc7wNAmpmZmZk5BECk
		cD0K14MEQK5H4XoUzgRAuB6F61EYBUDD9Shcj2IFQM3MzMzMrAVA16NwPQr3
		BUDhehSuR0EGQOxRuB6FiwZA9ihcj8LVBkAAAAAAACAHQArXo3A9agdAFK5H
		4Xq0B0AfhetRuP4HQClcj8L1SAhAMzMzMzOTCEA9CtejcN0IQEjhehSuJwlA
		UrgehetxCUBcj8L1KLwJQGZmZmZmBgpAcT0K16NQCkB7FK5H4ZoKQIXrUbge
		5QpAj8L1KFwvC0CamZmZmXkLQKRwPQrXwwtArkfhehQODEC4HoXrUVgMQMP1
		KFyPogxAzczMzMzsDEDXo3A9CjcNQOF6FK5HgQ1A7FG4HoXLDUD2KFyPwhUO
		QAAAAAAAYA5ACtejcD2qDkAUrkfhevQOQB+F61G4Pg9AKVyPwvWID0AzMzMz
		M9MPQB+F61G4DhBApHA9CtczEEApXI/C9VgQQK5H4XoUfhBAMzMzMzOjEEC4
		HoXrUcgQQD0K16Nw7RBAw/UoXI8SEUBI4XoUrjcRQM3MzMzMXBFAUrgeheuB
		EUDXo3A9CqcRQFyPwvUozBFA4XoUrkfxEUBmZmZmZhYSQOxRuB6FOxJAcT0K
		16NgEkD2KFyPwoUSQHsUrkfhqhJAAAAAAADQEkCF61G4HvUSQArXo3A9GhNA
		j8L1KFw/E0AUrkfhemQTQJqZmZmZiRNAH4XrUbiuE0CkcD0K19MTQClcj8L1
		+BNArkfhehQeFEAzMzMzM0MUQLgehetRaBRAPQrXo3CNFEDD9Shcj7IUQEjh
		ehSu1xRAzczMzMz8FEBSuB6F6yEVQNejcD0KRxVAXI/C9ShsFUDhehSuR5EV
		QGZmZmZmthVA7FG4HoXbFUBxPQrXowAWQPYoXI/CJRZAexSuR+FKFkAAAAAA
		AHAWQIXrUbgelRZACtejcD26FkCPwvUoXN8WQBSuR+F6BBdAmpmZmZkpF0Af
		hetRuE4XQKRwPQrXcxdAKVyPwvWYF0CuR+F6FL4XQDMzMzMz4xdAuB6F61EI
		GEA9CtejcC0YQMP1KFyPUhhASOF6FK53GEDNzMzMzJwYQFK4HoXrwRhA16Nw
		PQrnGEBcj8L1KAwZQOF6FK5HMRlAZmZmZmZWGUDsUbgehXsZQHE9CtejoBlA
		9ihcj8LFGUB7FK5H4eoZQAAAAAAAEBpAhetRuB41GkAK16NwPVoaQI/C9Shc
		fxpAFK5H4XqkGkCamZmZmckaQB+F61G47hpApHA9CtcTG0ApXI/C9TgbQK5H
		4XoUXhtAMzMzMzODG0C4HoXrUagbQD0K16NwzRtAw/UoXI/yG0BI4XoUrhcc
		QM3MzMzMPBxAUrgehethHEDXo3A9CoccQA==
		</data>
		<data>
		AAAAAFfROUAAAACAC6w5QAAAAECYgjlAAAAAIClTOUAAAACA+Rs5QAAAAEBN
		3DhAAAAAwFeVOEAAAAAAn0o4QAAAAICYAThAAAAAwHrAN0AAAABgkIw3QAAA
		AACPaDdAAAAAgIBTN0AAAACApUg3QAAAAABnQDdAAAAAwBUyN0AAAADA9hU3
		QAAAAOAA5zZAAAAAgNOjNkAAAAAAsE42QAAAAECQ7DVAAAAAgLGDNUAAAADA
		EBo1QAAAACA5tDRAAAAAQKtUNEAAAAAg3vszQAAAAGC3qDNAAAAAQDpZM0AA
		AABANgszQAAAAKDOvDJAAAAAYMtsMkAAAACAvRoyQAAAAGD8xjFAAAAAwIpy
		MUAAAACA3x4xQAAAAOCYzTBAAAAAwBmAMEAAAACgKzcwQAAAAMBx5S9AAAAA
		oIRjL0AAAAAAMuUuQAAAAACoZi5AAAAAoMPkLUAAAACgAV4tQAAAAKDn0ixA
		AAAAIKxFLEAAAACgQrkrQAAAAEAaMCtAAAAAgA+rKkAAAABABykqQAAAAOBa
		pylAAAAAQPwiKUAAAAAg35koQAAAAIAMDChAAAAAAPF7J0AAAAAgqu0mQAAA
		AECLZSZAAAAAwGbmJUAAAABgQHAlQAAAACD9/yRAAAAAwDyQJEAAAAAgHhsk
		QAAAAIBMnCNAAAAAYJcSI0AAAACAcYAiQAAAAMAk6yFAAAAAgP1YIUAAAADA
		Es8gQAAAAECDTyBAAAAAgJWxH0AAAACA2MweQAAAAABw5R1AAAAAAOjxHEAA
		AADASu4bQAAAAICG3RpAAAAAADfIGUAAAAAAUrkYQAAAAAAEuhdAAAAAgGTO
		FkAAAADAOvQVQAAAAABKJBVAAAAAgJ1VFEAAAACAcYETQAAAAIAzphJAAAAA
		gFrIEUAAAADAt/AQQAAAAEDsKBBAAAAAgKzuDkAAAACAQ7gNQAAAAAA+oQxA
		AAAAgHySC0AAAACA9HIKQAAAAACVMAlAAAAAgOjGB0AAAAAABUEGQAAAAAAe
		tgRAAAAAAPlBA0AAAAAACfwBQAAAAAB08ABAAAAAAEUdAEAAAAAAcOn+PwAA
		AAB6xv0/AAAAAOGt/D8AAAAAAYv7PwAAAADOXPo/AAAAAAky+T8AAAAA/B74
		PwAAAAC6Mfc/AAAAAJhp9j8AAAAAQLX1PwAAAAAi+PQ/AAAAALIU9D8AAAAA
		MPfyPwAAAADBnPE/AAAAAP8T8D8AAAAAYu7sPwAAAADyxOk/AAAAAFzU5j8A
		AAAA+CnkPwAAAAAauOE/AAAAAGjC3j8AAAAA3BLaPwAAAABgTdU/AAAAAPiS
		0D8AAAAAiGzIPwAAAACYSME/AAAAADAPuT8AAAAAMFm1PwAAAADQlLc/AAAA
		ADAAvz8AAAAASBTFPwAAAADYoss/AAAAAAgn0T8AAAAAlDLUPwAAAADAvdY/
		AAAAAHC42D8AAAAAGDfaPwAAAADwbds/AAAAAKCo3D8AAAAA6D7ePwAAAAC0
		QuA/AAAAAPrd4T8AAAAAwv7jPwAAAACCm+Y/AAAAAIiU6T8AAAAAZrvsPwAA
		AADa3u8/AAAAAPNr8T8AAAAApsnyPwAAAAAwCvQ/AAAAAP439T8AAAAAEWH2
		PwAAAAAmkfc/AAAAANfN+D8AAAAA2RX6PwAAAACJY/s/AAAAACax/D8AAAAA
		ZPz9PwAAAACmR/8/AAAAgB5MAEAAAAAAg/kAQAAAAACyrAFAAAAAgJlkAkAA
		AACACSADQAAAAACl4ANAAAAAAKWtBEAAAACAz5QFQAAAAICGqAZAAAAAAP/6
		B0AAAACAMpgJQAAAAAB5gAtAAAAAAGSmDUAAAACAvPAPQAAAAAA+IBFAAAAA
		gFk8EkAAAADA4EITQAAAAECuMBRAAAAAgB0JFUAAAADA59MVQAAAAGD+mRZA
		AAAAQJliF0AAAACgeDEYQAAAAGC3BhlAAAAAQN3fGUAAAAAAb7kaQAAAAIAd
		kBtAAAAAADFhHEAAAADAQCodQAAAAIC/6B1AAAAAQPaZHkAAAADgtjsfQAAA
		AMCOzR9AAAAAAOUoIEAAAACAwGYgQAAAAACioyBAAAAAwE3iIEAAAADgnSMh
		QAAAAECQZSFAAAAAgESjIUAAAACAFdYhQA==
		</data>
		<dict>
			<key>$class</key>
			<dict>
				<key>CF$UID</key>
				<integer>7</integer>
			</dict>
			<key>NS.string</key>
			<string>FFTsmoth</string>
		</dict>
		<dict>
			<key>$class</key>
			<dict>
				<key>CF$UID</key>
				<integer>7</integer>
			</dict>
			<key>NS.string</key>
			<string>Import, fftsmooth(15,4)</string>
		</dict>
		<dict>
			<key>$class</key>
			<dict>
				<key>CF$UID</key>
				<integer>7</integer>
			</dict>
			<key>NS.string</key>
			<string></string>
		</dict>
		<dict>
			<key>$class</key>
			<dict>
				<key>CF$UID</key>
				<integer>17</integer>
			</dict>
			<key>NSAllowsLogicalLayoutDirection</key>
			<false/>
			<key>NSColor</key>
			<dict>
				<key>CF$UID</key>
				<integer>15</integer>
			</dict>
			<key>NSDragTypes</key>
			<dict>
				<key>CF$UID</key>
				<integer>306</integer>
			</dict>
			<key>NSEnabled</key>
			<true/>
			<key>NSFrameSize</key>
			<dict>
				<key>CF$UID</key>
				<integer>14</integer>
			</dict>
			<key>NSIsBordered</key>
			<true/>
			<key>NSNextResponder</key>
			<dict>
				<key>CF$UID</key>
				<integer>0</integer>
			</dict>
			<key>NSvFlags</key>
			<integer>256</integer>
		</dict>
		<dict>
			<key>$class</key>
			<dict>
				<key>CF$UID</key>
				<integer>13</integer>
			</dict>
			<key>NS.objects</key>
			<array>
				<dict>
					<key>CF$UID</key>
					<integer>12</integer>
				</dict>
			</array>
		</dict>
		<dict>
			<key>$class</key>
			<dict>
				<key>CF$UID</key>
				<integer>17</integer>
			</dict>
			<key>NSAllowsLogicalLayoutDirection</key>
			<false/>
			<key>NSColor</key>
			<dict>
				<key>CF$UID</key>
				<integer>20</integer>
			</dict>
			<key>NSDragTypes</key>
			<dict>
				<key>CF$UID</key>
				<integer>308</integer>
			</dict>
			<key>NSEnabled</key>
			<true/>
			<key>NSFrameSize</key>
			<dict>
				<key>CF$UID</key>
				<integer>14</integer>
			</dict>
			<key>NSIsBordered</key>
			<true/>
			<key>NSNextResponder</key>
			<dict>
				<key>CF$UID</key>
				<integer>0</integer>
			</dict>
			<key>NSvFlags</key>
			<integer>256</integer>
		</dict>
		<dict>
			<key>$class</key>
			<dict>
				<key>CF$UID</key>
				<integer>13</integer>
			</dict>
			<key>NS.objects</key>
			<array>
				<dict>
					<key>CF$UID</key>
					<integer>12</integer>
				</dict>
			</array>
		</dict>
		<dict>
			<key>$class</key>
			<dict>
				<key>CF$UID</key>
				<integer>17</integer>
			</dict>
			<key>NSAllowsLogicalLayoutDirection</key>
			<false/>
			<key>NSColor</key>
			<dict>
				<key>CF$UID</key>
				<integer>15</integer>
			</dict>
			<key>NSDragTypes</key>
			<dict>
				<key>CF$UID</key>
				<integer>310</integer>
			</dict>
			<key>NSEnabled</key>
			<true/>
			<key>NSFrameSize</key>
			<dict>
				<key>CF$UID</key>
				<integer>14</integer>
			</dict>
			<key>NSIsBordered</key>
			<true/>
			<key>NSNextResponder</key>
			<dict>
				<key>CF$UID</key>
				<integer>0</integer>
			</dict>
			<key>NSvFlags</key>
			<integer>256</integer>
		</dict>
		<dict>
			<key>$class</key>
			<dict>
				<key>CF$UID</key>
				<integer>13</integer>
			</dict>
			<key>NS.objects</key>
			<array>
				<dict>
					<key>CF$UID</key>
					<integer>12</integer>
				</dict>
			</array>
		</dict>
		<dict>
			<key>$class</key>
			<dict>
				<key>CF$UID</key>
				<integer>17</integer>
			</dict>
			<key>NSAllowsLogicalLayoutDirection</key>
			<false/>
			<key>NSColor</key>
			<dict>
				<key>CF$UID</key>
				<integer>15</integer>
			</dict>
			<key>NSDragTypes</key>
			<dict>
				<key>CF$UID</key>
				<integer>312</integer>
			</dict>
			<key>NSEnabled</key>
			<true/>
			<key>NSFrameSize</key>
			<dict>
				<key>CF$UID</key>
				<integer>14</integer>
			</dict>
			<key>NSIsBordered</key>
			<true/>
			<key>NSNextResponder</key>
			<dict>
				<key>CF$UID</key>
				<integer>0</integer>
			</dict>
			<key>NSvFlags</key>
			<integer>256</integer>
		</dict>
		<dict>
			<key>$class</key>
			<dict>
				<key>CF$UID</key>
				<integer>13</integer>
			</dict>
			<key>NS.objects</key>
			<array>
				<dict>
					<key>CF$UID</key>
					<integer>12</integer>
				</dict>
			</array>
		</dict>
		<dict>
			<key>$class</key>
			<dict>
				<key>CF$UID</key>
				<integer>17</integer>
			</dict>
			<key>NSAllowsLogicalLayoutDirection</key>
			<false/>
			<key>NSColor</key>
			<dict>
				<key>CF$UID</key>
				<integer>15</integer>
			</dict>
			<key>NSDragTypes</key>
			<dict>
				<key>CF$UID</key>
				<integer>314</integer>
			</dict>
			<key>NSEnabled</key>
			<true/>
			<key>NSFrameSize</key>
			<dict>
				<key>CF$UID</key>
				<integer>14</integer>
			</dict>
			<key>NSIsBordered</key>
			<true/>
			<key>NSNextResponder</key>
			<dict>
				<key>CF$UID</key>
				<integer>0</integer>
			</dict>
			<key>NSvFlags</key>
			<integer>256</integer>
		</dict>
		<dict>
			<key>$class</key>
			<dict>
				<key>CF$UID</key>
				<integer>13</integer>
			</dict>
			<key>NS.objects</key>
			<array>
				<dict>
					<key>CF$UID</key>
					<integer>12</integer>
				</dict>
			</array>
		</dict>
		<dict>
			<key>$class</key>
			<dict>
				<key>CF$UID</key>
				<integer>27</integer>
			</dict>
			<key>EX</key>
			<dict>
				<key>CF$UID</key>
				<integer>318</integer>
			</dict>
			<key>EY</key>
			<dict>
				<key>CF$UID</key>
				<integer>319</integer>
			</dict>
			<key>X</key>
			<dict>
				<key>CF$UID</key>
				<integer>316</integer>
			</dict>
			<key>Y</key>
			<dict>
				<key>CF$UID</key>
				<integer>317</integer>
			</dict>
			<key>barcolor</key>
			<dict>
				<key>CF$UID</key>
				<integer>328</integer>
			</dict>
			<key>barxleft</key>
			<false/>
			<key>barxright</key>
			<false/>
			<key>barybottom</key>
			<false/>
			<key>barytop</key>
			<false/>
			<key>belongx</key>
			<integer>1</integer>
			<key>belongy</key>
			<integer>1</integer>
			<key>byteorder</key>
			<integer>0</integer>
			<key>color</key>
			<dict>
				<key>CF$UID</key>
				<integer>323</integer>
			</dict>
			<key>comment</key>
			<dict>
				<key>CF$UID</key>
				<integer>321</integer>
			</dict>
			<key>dash</key>
			<integer>0</integer>
			<key>dashwidth</key>
			<real>0.0</real>
			<key>dynsize</key>
			<dict>
				<key>CF$UID</key>
				<integer>322</integer>
			</dict>
			<key>errorbarx</key>
			<integer>0</integer>
			<key>errorbary</key>
			<integer>0</integer>
			<key>errorcolor</key>
			<dict>
				<key>CF$UID</key>
				<integer>332</integer>
			</dict>
			<key>errorvalx</key>
			<real>0.0</real>
			<key>errorvaly</key>
			<real>0.0</real>
			<key>errorwidth</key>
			<real>1</real>
			<key>fillcolor</key>
			<dict>
				<key>CF$UID</key>
				<integer>326</integer>
			</dict>
			<key>freex</key>
			<false/>
			<key>freey</key>
			<false/>
			<key>fxmax</key>
			<real>1</real>
			<key>fxmin</key>
			<real>0.0</real>
			<key>fymax</key>
			<real>1</real>
			<key>fymin</key>
			<real>0.0</real>
			<key>havexminmax</key>
			<true/>
			<key>haveyminmax</key>
			<true/>
			<key>linewidth</key>
			<real>1</real>
			<key>plotarea</key>
			<false/>
			<key>plotdots</key>
			<false/>
			<key>plotfhist</key>
			<false/>
			<key>plothist</key>
			<false/>
			<key>plotlegend</key>
			<true/>
			<key>plotlines</key>
			<true/>
			<key>plotsymbols</key>
			<false/>
			<key>plotxbars</key>
			<false/>
			<key>plotxsticks</key>
			<false/>
			<key>plotybars</key>
			<false/>
			<key>plotysticks</key>
			<false/>
			<key>show</key>
			<false/>
			<key>source</key>
			<dict>
				<key>CF$UID</key>
				<integer>320</integer>
			</dict>
			<key>stickabs</key>
			<false/>
			<key>stickcolor</key>
			<dict>
				<key>CF$UID</key>
				<integer>330</integer>
			</dict>
			<key>sticksize</key>
			<real>20</real>
			<key>symbol</key>
			<integer>0</integer>
			<key>symbolsize</key>
			<real>10</real>
			<key>symfill</key>
			<false/>
			<key>verno</key>
			<integer>31</integer>
		</dict>
		<data>
		exSuR+F6lD+4HoXrUbiuP5qZmZmZmbk/7FG4HoXrwT8K16NwPQrHPylcj8L1
		KMw/pHA9Ctej0D8zMzMzMzPTP8P1KFyPwtU/UrgehetR2D/hehSuR+HaP3E9
		CtejcN0/AAAAAAAA4D9I4XoUrkfhP4/C9Shcj+I/16NwPQrX4z8fhetRuB7l
		P2ZmZmZmZuY/rkfhehSu5z/2KFyPwvXoPz0K16NwPeo/hetRuB6F6z/NzMzM
		zMzsPxSuR+F6FO4/XI/C9Shc7z9SuB6F61HwP/YoXI/C9fA/mpmZmZmZ8T89
		CtejcD3yP+F6FK5H4fI/hetRuB6F8z8pXI/C9Sj0P83MzMzMzPQ/cT0K16Nw
		9T8UrkfhehT2P7gehetRuPY/XI/C9Shc9z8AAAAAAAD4P6RwPQrXo/g/SOF6
		FK5H+T/sUbgehev5P4/C9Shcj/o/MzMzMzMz+z/Xo3A9Ctf7P3sUrkfhevw/
		H4XrUbge/T/D9Shcj8L9P2ZmZmZmZv4/CtejcD0K/z+uR+F6FK7/Pylcj8L1
		KABAexSuR+F6AEDNzMzMzMwAQB+F61G4HgFAcT0K16NwAUDD9Shcj8IBQBSu
		R+F6FAJAZmZmZmZmAkC4HoXrUbgCQArXo3A9CgNAXI/C9ShcA0CuR+F6FK4D
		QAAAAAAAAARAUrgehetRBECkcD0K16MEQPYoXI/C9QRASOF6FK5HBUCamZmZ
		mZkFQOxRuB6F6wVAPQrXo3A9BkCPwvUoXI8GQOF6FK5H4QZAMzMzMzMzB0CF
		61G4HoUHQNejcD0K1wdAKVyPwvUoCEB7FK5H4XoIQM3MzMzMzAhAH4XrUbge
		CUBxPQrXo3AJQMP1KFyPwglAFK5H4XoUCkBmZmZmZmYKQLgehetRuApACtej
		cD0KC0Bcj8L1KFwLQK5H4XoUrgtAAAAAAAAADEBSuB6F61EMQKRwPQrXowxA
		9ihcj8L1DEBI4XoUrkcNQJqZmZmZmQ1A7FG4HoXrDUA9CtejcD0OQI/C9Shc
		jw5A4XoUrkfhDkAzMzMzMzMPQIXrUbgehQ9A16NwPQrXD0AUrkfhehQQQD0K
		16NwPRBAZmZmZmZmEECPwvUoXI8QQLgehetRuBBA4XoUrkfhEEAK16NwPQoR
		QDMzMzMzMxFAXI/C9ShcEUCF61G4HoURQK5H4XoUrhFA16NwPQrXEUAAAAAA
		AAASQClcj8L1KBJAUrgehetREkB7FK5H4XoSQKRwPQrXoxJAzczMzMzMEkD2
		KFyPwvUSQB+F61G4HhNASOF6FK5HE0BxPQrXo3ATQJqZmZmZmRNAw/UoXI/C
		E0DsUbgehesTQBSuR+F6FBRAPQrXo3A9FEBmZmZmZmYUQI/C9ShcjxRAuB6F
		61G4FEDhehSuR+EUQArXo3A9ChVAMzMzMzMzFUBcj8L1KFwVQIXrUbgehRVA
		rkfhehSuFUDXo3A9CtcVQAAAAAAAABZAKVyPwvUoFkBSuB6F61EWQHsUrkfh
		ehZApHA9CtejFkDNzMzMzMwWQPYoXI/C9RZAH4XrUbgeF0BI4XoUrkcXQHE9
		CtejcBdAmpmZmZmZF0DD9Shcj8IXQOxRuB6F6xdAFK5H4XoUGEA9CtejcD0Y
		QGZmZmZmZhhAj8L1KFyPGEC4HoXrUbgYQOF6FK5H4RhACtejcD0KGUAzMzMz
		MzMZQFyPwvUoXBlAhetRuB6FGUCuR+F6FK4ZQNejcD0K1xlAAAAAAAAAGkAp
		XI/C9SgaQFK4HoXrURpAexSuR+F6GkCkcD0K16MaQM3MzMzMzBpA9ihcj8L1
		GkAfhetRuB4bQEjhehSuRxtAcT0K16NwG0CamZmZmZkbQMP1KFyPwhtA7FG4
		HoXrG0AUrkfhehQcQD0K16NwPRxAZmZmZmZmHECPwvUoXI8cQLgehetRuBxA
		4XoUrkfhHEAK16NwPQodQDMzMzMzMx1AXI/C9ShcHUCF61G4HoUdQK5H4XoU
		rh1A16NwPQrXHUAAAAAAAAAeQClcj8L1KB5AUrgehetRHkB7FK5H4XoeQKRw
		PQrXox5AzczMzMzMHkD2KFyPwvUeQB+F61G4Hh9ASOF6FK5HH0BxPQrXo3Af
		QJqZmZmZmR9Aw/UoXI/CH0DsUbgehesfQA==
		</data>
		<data>
		AAAAAAAAAAC129N6ZJjQP4xTY/g+y+E/gyc+iK5V1z94n19rIY64v7C2GPK+
		IOG/RuBZzBnb47/5v37jxsjsv2jon+Bihf2/xXHg1XLHCMBI+x9grToSwPMc
		ke9SehbAjZduEoPwGMBntFVJZK8awGQ/i6VI3h7AirDh6ZXyIMD4b16c+Goh
		wI/jh0ojziHArUuN0M/8IsD6sx8pIgMmwLx0kxgERijAsylXeJcbKsCA8Qwa
		+kcswK/OMSB7fS3Ae/fHe9VaL8CdhT3t8OcwwExPWOIBBTLABVH3AUgdM8BK
		mGn7V240wLMHWoEhQzXAL2mM1lGlNcBjC0EOSsA1wNpVSPlJTTbASREZVvEG
		N8Ct+lxtxa43wL0Yyol2FTjAN1SM8zeBOMAhk4ychd04wJXx7zMupDnAlkOL
		bOfDOsA8FAX6RH47wNobfGEy5TvA5Pc2/dknPMA1Ruuoajo9wE/pYP2fcz7A
		4gFlU65QP8Dfpj/7kRJAwPtcbcX+OkDAoijQJ/KMQMABpDZxcu9AwDWYhuEj
		MkHAd2fttgt5QcBHdxA7U/BBwLU3+MJkYkLA+ie4WFG3QsC9UpYhjuFCwAk4
		hCo1G0PAa5p3nKJnQ8Atz4O7s55DwF66SQwC60PAzQaZZOQsRMDb+X5qvHRE
		wPqbUIiA60TAFFysqMF4RcA+7fDXZOFFwICfceFANEbAIqZEEr2MRsDZWl8k
		tOlGwESjO4idSUfANEsC1NRuR8ChvmVOl4lHwE4LXvQVrEfAfLjkuFPCR8DW
		Vuwvu79HwAU0ETY8EUjA0egOYmdaSMCJeyx96J5IwJYmpaDbx0jANgLxun4h
		ScBNEHUfgFxJwBzO/GoOdEnACqLuA5B+ScC71XPS+6pJwCgPC7WmzUnANWPR
		dHYaSsDt8NdkjTJKwFHaG3xhQkrAKdAn8iRBSsAVdHtJY1hKwIF4Xb9gd0rA
		HtydtduKSsBFKowtBH1KwAQEc/T4rUrAFOgTeZLESsCCqPsApM5KwAhyUMJM
		v0rAEojX9QvKSsDoaiv2l+VKwAX6RJ4k0UrA9bnaiv0ZS8BIxJRIoitLwMbE
		5uPaREvAJ07udyhmS8DPoKF/gptLwIxK6gQ0pUvA5ldzgGCWS8CRRC+jWJ5L
		wITTghd9sUvA1VsDWyWgS8Bpqbwd4bRLwO1kcJS8rkvAEK/rF+yiS8DfN772
		zIpLwLGiBtMwsEvAhqxu9ZzYS8C8V61M+O1LwLsKKT+p8kvA6dSVz/LsS8Dp
		JjEIrPBLwEvqBDQR8kvABARz9PjlS8Ch+DHmrq1LwAE1tWyts0vAdk8eFmqp
		S8AFbt3NU7FLwIhGdxA7y0vAxJRIopehS8DNI38w8HhLwDeJQWDliEvAms5O
		BkexS8BEwCFUqa1LwBSuR+F6nEvAlSu8y0WUS8Bdp5GWyn9LwME5I0p7e0vA
		MSWS6GVoS8CNXaJ6a0RLwDpAMEePH0vAby9pjNYxS8C7fsFu2DpLwKG5TiMt
		OUvA5X6HokAvS8C37uapDilLwGh5HtydIUvABYvDmV8pS8BcrKjBNCxLwMaF
		AyFZJEvAhNOCF30pS8CcM6K0NzBLwP7xXrUyLUvAcjPcgM8jS8D6fmq8dBNL
		wHlYqDXNA0vAATCeQUMnS8BwzojS3hhLwHfzVIfcIEvAIo51cRv1SsCif4KL
		FclKwKQZi6azu0rA1VsDWyWkSsDWHCCYo3dKwH7GhQMhQUrAYkok0csgSsBu
		NIC3QPpJwNjw9EpZ1knA26fjMQO1ScCjzAaZZHhJwEjElEiiW0nASbpm8s1u
		ScD2XRH8b3VJwIRHG0esRUnA/g5FgT4BScCcUIiAQ9hIwL7e/fFezUjAx0s3
		iUGQSMDL+PcZF0JIwPxSP28qCkjAfdCzWfXBR8BLyAc9m51HwLcos0EmfUfA
		DqFKzR5QR8DTMHxETD1HwDQuHAjJBkfA+64I/rfuRsCjO4idKdxGwGiR7Xw/
		2UbA/dmPFJG5RsAPYmcKnbtGwAU0ETY8wUbAsD2zJEDFRsDVyoRf6rNGwP+y
		e/KwsEbAbCbfbHOPRsBkXdxGA3xGwEmFsYUgn0bAGmmpvB2pRsD+1HjpJpFG
		wAisHFpkY0bAkbjH0odeRsBYc4BgjoZGwA==
		</data>
		<data>
		AAAAAAAAAAAAAAAAAAAAAAAAAAAAAAAAAAAAAAAAAAAAAAAAAAAAAAAAAAAA
		AAAAAAAAAAAAAAAAAAAAAAAAAAAAAAAAAAAAAAAAAAAAAAAAAAAAAAAAAAAA
		AAAAAAAAAAAAAAAAAAAAAAAAAAAAAAAAAAAAAAAAAAAAAAAAAAAAAAAAAAAA
		AAAAAAAAAAAAAAAAAAAAAAAAAAAAAAAAAAAAAAAAAAAAAAAAAAAAAAAAAAAA
		AAAAAAAAAAAAAAAAAAAAAAAAAAAAAAAAAAAAAAAAAAAAAAAAAAAAAAAAAAAA
		AAAAAAAAAAAAAAAAAAAAAAAAAAAAAAAAAAAAAAAAAAAAAAAAAAAAAAAAAAAA
		AAAAAAAAAAAAAAAAAAAAAAAAAAAAAAAAAAAAAAAAAAAAAAAAAAAAAAAAAAAA
		AAAAAAAAAAAAAAAAAAAAAAAAAAAAAAAAAAAAAAAAAAAAAAAAAAAAAAAAAAAA
		AAAAAAAAAAAAAAAAAAAAAAAAAAAAAAAAAAAAAAAAAAAAAAAAAAAAAAAAAAAA
		AAAAAAAAAAAAAAAAAAAAAAAAAAAAAAAAAAAAAAAAAAAAAAAAAAAAAAAAAAAA
		AAAAAAAAAAAAAAAAAAAAAAAAAAAAAAAAAAAAAAAAAAAAAAAAAAAAAAAAAAAA
		AAAAAAAAAAAAAAAAAAAAAAAAAAAAAAAAAAAAAAAAAAAAAAAAAAAAAAAAAAAA
		AAAAAAAAAAAAAAAAAAAAAAAAAAAAAAAAAAAAAAAAAAAAAAAAAAAAAAAAAAAA
		AAAAAAAAAAAAAAAAAAAAAAAAAAAAAAAAAAAAAAAAAAAAAAAAAAAAAAAAAAAA
		AAAAAAAAAAAAAAAAAAAAAAAAAAAAAAAAAAAAAAAAAAAAAAAAAAAAAAAAAAAA
		AAAAAAAAAAAAAAAAAAAAAAAAAAAAAAAAAAAAAAAAAAAAAAAAAAAAAAAAAAAA
		AAAAAAAAAAAAAAAAAAAAAAAAAAAAAAAAAAAAAAAAAAAAAAAAAAAAAAAAAAAA
		AAAAAAAAAAAAAAAAAAAAAAAAAAAAAAAAAAAAAAAAAAAAAAAAAAAAAAAAAAAA
		AAAAAAAAAAAAAAAAAAAAAAAAAAAAAAAAAAAAAAAAAAAAAAAAAAAAAAAAAAAA
		AAAAAAAAAAAAAAAAAAAAAAAAAAAAAAAAAAAAAAAAAAAAAAAAAAAAAAAAAAAA
		AAAAAAAAAAAAAAAAAAAAAAAAAAAAAAAAAAAAAAAAAAAAAAAAAAAAAAAAAAAA
		AAAAAAAAAAAAAAAAAAAAAAAAAAAAAAAAAAAAAAAAAAAAAAAAAAAAAAAAAAAA
		AAAAAAAAAAAAAAAAAAAAAAAAAAAAAAAAAAAAAAAAAAAAAAAAAAAAAAAAAAAA
		AAAAAAAAAAAAAAAAAAAAAAAAAAAAAAAAAAAAAAAAAAAAAAAAAAAAAAAAAAAA
		AAAAAAAAAAAAAAAAAAAAAAAAAAAAAAAAAAAAAAAAAAAAAAAAAAAAAAAAAAAA
		AAAAAAAAAAAAAAAAAAAAAAAAAAAAAAAAAAAAAAAAAAAAAAAAAAAAAAAAAAAA
		AAAAAAAAAAAAAAAAAAAAAAAAAAAAAAAAAAAAAAAAAAAAAAAAAAAAAAAAAAAA
		AAAAAAAAAAAAAAAAAAAAAAAAAAAAAAAAAAAAAAAAAAAAAAAAAAAAAAAAAAAA
		AAAAAAAAAAAAAAAAAAAAAAAAAAAAAAAAAAAAAAAAAAAAAAAAAAAAAAAAAAAA
		AAAAAAAAAAAAAAAAAAAAAAAAAAAAAAAAAAAAAAAAAAAAAAAAAAAAAAAAAAAA
		AAAAAAAAAAAAAAAAAAAAAAAAAAAAAAAAAAAAAAAAAAAAAAAAAAAAAAAAAAAA
		AAAAAAAAAAAAAAAAAAAAAAAAAAAAAAAAAAAAAAAAAAAAAAAAAAAAAAAAAAAA
		AAAAAAAAAAAAAAAAAAAAAAAAAAAAAAAAAAAAAAAAAAAAAAAAAAAAAAAAAAAA
		AAAAAAAAAAAAAAAAAAAAAAAAAAAAAAAAAAAAAAAAAAAAAAAAAAAAAAAAAAAA
		AAAAAAAAAAAAAAAAAAAAAAAAAAAAAAAAAAAAAAAAAAAAAAAAAAAAAAAAAAAA
		AAAAAAAAAAAAAAAAAAAAAAAAAAAAAAAAAA==
		</data>
		<data>
		AAAAAAAAAABK9yl911a8P5uvko/dBdg/xaOeTy6X4T+ak7zfDQ7hP00KPayB
		t+A/a7NWWYCb4j/EGKJUDCHgP5s9K8R+KuQ/wkajTLS16z+SqSeY1ovoPzD+
		bJotT+g/PwhcsoW75z9qbXWU3lLlP9NkayLY3eU/+6JOiqD75T8gQCvVqgLm
		P527XS9N0eU/Mtr0scys5D8zpmCNs+nkP+snUlBACeU/0egOYmdK5D+77ee5
		KrXlPwJLrmLxG+U/Q4GIHkKm5D/mhL8VP7zkPz9rI0MzdOQ/oId/fRmx5D/+
		PFelPhrnP7N366Eis+w/IL9tXLWh7z8eQxGcRA7sP6/pQUEpWu0/iTuDK0UX
		7z9KpvkZzYDvPzh2mhYG9u4/xoA2gwkt7z919K4wM6LvP092M6MfjfA/bsST
		3cwo8D/nNuFemTfwPyP0M/W6RfA/HQJHAg128D/ImLuWkA/xP0d1OpD1lPE/
		YmcKndfY8T8DX9Gt1/TwP9qoTgeyHvE/hXe5iO8E8T+XqUnwhvTwPwg57//j
		BPE/xSCwcmhR8D86zQLtDinxP3O6LCY2n/E/7wIlBRZA8T+UT49tGXDxP75r
		0JfefvE/Ol0WE5tP8T9c4zPZP0/xPzp2UInrGPE/gBDJkGMr8T8VxausbUrx
		P1nABG7dTfE/jPLMy2E38T8gtYmT+93wP1R0JJf/0PA/zJiCNc7m8D9HrptS
		XuvwP4xmZfuQN/E/YW73cp9c8T+FP8ObNTjxPylcj8L1KPE/Wmd8X1wq8T8J
		Nq5/1yfxPwgAjj17LvE/pS2u8Zks8T/jGMkeoSbxP0vJchJKH/E/TRO2n4wx
		8T+w6NZrepDxP3ZsBOJ1ffE/ZOYCl8ea8T9KDAIrh5bxP6+0jNR76vE/m1d1
		Vgvs8T//d0SF6mbyP9vDXihg+/E/QKa1aWyv8T+SrS6nBATzPwn6Cz1iNPQ/
		/0KPGD038z8yxofZy/byP0bNV8nH7vE/bvdynxyF8T/xY8xdS8jxP6K2DaMg
		OPI/e9gLBWzH8T+Q96qVCb/xP6WD9X8Os/E/5lsf1hu18T9ruTMTDOfxP79E
		vHX+7fE/rHKh8q/l8T9sIjMXuLzxP9zXgXNG1PE/UTHO34TC8T9kAn6NJMHx
		P6sINxlVxvE/ipKQSNs48j9O7QxTWyryP6PogY/BCvI/IVor2hzn8T9y32qd
		uBzzP+aUgJiEC/Q/GqN1VDWB8z9N9s/TgIHzP1N6ppcYy/M/ZMqHoGp08z8u
		NxjqsILzP4nrGFdcnPM/tg4O9iaG8z9WDi2ynW/zP9NnB1xXjPM/kNsvn6yY
		8z96NUBpqJHzP5d1/1iIjvM/fPFFe7yQ8z+oqtBALNvzP3cwYp8ACvU/V17y
		P/k79T/7eOi7Wxn1P9TS3AphdfQ//WfNj7909D+kUBa+vlb0PxCwVu2aUPQ/
		m5Ksw9FV9D9S0Vj7O5v0P7H8+bZgafQ/QDTz5JqC9D9ycOmY80z0P2MOgo5W
		dfQ/eJs3Tgpz9D/bUZyjjo70P031ZP7Rd/Q/feasTzlm9D8mp3aGqW30Pxcu
		q7AZYPQ/kst/SL999D83OBH92rr0P73HmSZsv/Q/CaTEru2t9D834zREFb70
		P+uPMAxYsvQ//Ul87gS79D8pXmVtU7z0PxBbejTVk/Q/AyMva2LB9D8bLQd6
		qK30P7ix2ZHqu/Q/48PsZdup9D9af0sA/qn0P1WIR+LlqfQ/HAdeLXem9D+K
		52wBobX0P66a54h8l/Q/ADs3bcZp9T9nX3mQniL1PxheSfJc3/Q/3zXoS2//
		9D8UBI9v7xr1P9B9ObNd4fQ/XTRkPErl9D9HBOPg0jH1P9AKDFndKvU/Ne84
		RUdy9T850a5Cyk/1PzlhwmhWNvU/FAfQ7/t39T+kF7X7VcD2P2OXqN4aWPY/
		PKQYINEE9j8nT1lN11P2P/NXyFwZVPU/W5VE9kFW9T/WAntMpLT1P7gFS3UB
		b/U/H9sy4Cxl9T9MjGX6JWL1P00uxsA6jvU/U+v9Rjtu9T97vma5bPT1P1dB
		DHTty/U/ZXH/kemQ9T8P1ZRkHY71P5MehlYn5/U/tFn1udrK9T+yg0pcx7j1
		P1wBhXr6iPU/bJIf8SsW9j8XZqGd0yz2Pw==
		</data>
		<dict>
			<key>$class</key>
			<dict>
				<key>CF$UID</key>
				<integer>7</integer>
			</dict>
			<key>NS.string</key>
			<string>/Users/pa49/Desktop/Evi/reply_luca/bsResult_all.xvg</string>
		</dict>
		<dict>
			<key>$class</key>
			<dict>
				<key>CF$UID</key>
				<integer>7</integer>
			</dict>
			<key>NS.string</key>
			<string>Import</string>
		</dict>
		<dict>
			<key>$class</key>
			<dict>
				<key>CF$UID</key>
				<integer>7</integer>
			</dict>
			<key>NS.string</key>
			<string></string>
		</dict>
		<dict>
			<key>$class</key>
			<dict>
				<key>CF$UID</key>
				<integer>17</integer>
			</dict>
			<key>NSAllowsLogicalLayoutDirection</key>
			<false/>
			<key>NSColor</key>
			<dict>
				<key>CF$UID</key>
				<integer>15</integer>
			</dict>
			<key>NSDragTypes</key>
			<dict>
				<key>CF$UID</key>
				<integer>324</integer>
			</dict>
			<key>NSEnabled</key>
			<true/>
			<key>NSFrameSize</key>
			<dict>
				<key>CF$UID</key>
				<integer>14</integer>
			</dict>
			<key>NSIsBordered</key>
			<true/>
			<key>NSNextResponder</key>
			<dict>
				<key>CF$UID</key>
				<integer>0</integer>
			</dict>
			<key>NSvFlags</key>
			<integer>256</integer>
		</dict>
		<dict>
			<key>$class</key>
			<dict>
				<key>CF$UID</key>
				<integer>13</integer>
			</dict>
			<key>NS.objects</key>
			<array>
				<dict>
					<key>CF$UID</key>
					<integer>325</integer>
				</dict>
			</array>
		</dict>
		<string>NSColor pasteboard type</string>
		<dict>
			<key>$class</key>
			<dict>
				<key>CF$UID</key>
				<integer>17</integer>
			</dict>
			<key>NSAllowsLogicalLayoutDirection</key>
			<false/>
			<key>NSColor</key>
			<dict>
				<key>CF$UID</key>
				<integer>20</integer>
			</dict>
			<key>NSDragTypes</key>
			<dict>
				<key>CF$UID</key>
				<integer>327</integer>
			</dict>
			<key>NSEnabled</key>
			<true/>
			<key>NSFrameSize</key>
			<dict>
				<key>CF$UID</key>
				<integer>14</integer>
			</dict>
			<key>NSIsBordered</key>
			<true/>
			<key>NSNextResponder</key>
			<dict>
				<key>CF$UID</key>
				<integer>0</integer>
			</dict>
			<key>NSvFlags</key>
			<integer>256</integer>
		</dict>
		<dict>
			<key>$class</key>
			<dict>
				<key>CF$UID</key>
				<integer>13</integer>
			</dict>
			<key>NS.objects</key>
			<array>
				<dict>
					<key>CF$UID</key>
					<integer>325</integer>
				</dict>
			</array>
		</dict>
		<dict>
			<key>$class</key>
			<dict>
				<key>CF$UID</key>
				<integer>17</integer>
			</dict>
			<key>NSAllowsLogicalLayoutDirection</key>
			<false/>
			<key>NSColor</key>
			<dict>
				<key>CF$UID</key>
				<integer>15</integer>
			</dict>
			<key>NSDragTypes</key>
			<dict>
				<key>CF$UID</key>
				<integer>329</integer>
			</dict>
			<key>NSEnabled</key>
			<true/>
			<key>NSFrameSize</key>
			<dict>
				<key>CF$UID</key>
				<integer>14</integer>
			</dict>
			<key>NSIsBordered</key>
			<true/>
			<key>NSNextResponder</key>
			<dict>
				<key>CF$UID</key>
				<integer>0</integer>
			</dict>
			<key>NSvFlags</key>
			<integer>256</integer>
		</dict>
		<dict>
			<key>$class</key>
			<dict>
				<key>CF$UID</key>
				<integer>13</integer>
			</dict>
			<key>NS.objects</key>
			<array>
				<dict>
					<key>CF$UID</key>
					<integer>325</integer>
				</dict>
			</array>
		</dict>
		<dict>
			<key>$class</key>
			<dict>
				<key>CF$UID</key>
				<integer>17</integer>
			</dict>
			<key>NSAllowsLogicalLayoutDirection</key>
			<false/>
			<key>NSColor</key>
			<dict>
				<key>CF$UID</key>
				<integer>15</integer>
			</dict>
			<key>NSDragTypes</key>
			<dict>
				<key>CF$UID</key>
				<integer>331</integer>
			</dict>
			<key>NSEnabled</key>
			<true/>
			<key>NSFrameSize</key>
			<dict>
				<key>CF$UID</key>
				<integer>14</integer>
			</dict>
			<key>NSIsBordered</key>
			<true/>
			<key>NSNextResponder</key>
			<dict>
				<key>CF$UID</key>
				<integer>0</integer>
			</dict>
			<key>NSvFlags</key>
			<integer>256</integer>
		</dict>
		<dict>
			<key>$class</key>
			<dict>
				<key>CF$UID</key>
				<integer>13</integer>
			</dict>
			<key>NS.objects</key>
			<array>
				<dict>
					<key>CF$UID</key>
					<integer>325</integer>
				</dict>
			</array>
		</dict>
		<dict>
			<key>$class</key>
			<dict>
				<key>CF$UID</key>
				<integer>17</integer>
			</dict>
			<key>NSAllowsLogicalLayoutDirection</key>
			<false/>
			<key>NSColor</key>
			<dict>
				<key>CF$UID</key>
				<integer>15</integer>
			</dict>
			<key>NSDragTypes</key>
			<dict>
				<key>CF$UID</key>
				<integer>333</integer>
			</dict>
			<key>NSEnabled</key>
			<true/>
			<key>NSFrameSize</key>
			<dict>
				<key>CF$UID</key>
				<integer>14</integer>
			</dict>
			<key>NSIsBordered</key>
			<true/>
			<key>NSNextResponder</key>
			<dict>
				<key>CF$UID</key>
				<integer>0</integer>
			</dict>
			<key>NSvFlags</key>
			<integer>256</integer>
		</dict>
		<dict>
			<key>$class</key>
			<dict>
				<key>CF$UID</key>
				<integer>13</integer>
			</dict>
			<key>NS.objects</key>
			<array>
				<dict>
					<key>CF$UID</key>
					<integer>325</integer>
				</dict>
			</array>
		</dict>
		<dict>
			<key>$class</key>
			<dict>
				<key>CF$UID</key>
				<integer>27</integer>
			</dict>
			<key>EX</key>
			<dict>
				<key>CF$UID</key>
				<integer>337</integer>
			</dict>
			<key>EY</key>
			<dict>
				<key>CF$UID</key>
				<integer>338</integer>
			</dict>
			<key>X</key>
			<dict>
				<key>CF$UID</key>
				<integer>335</integer>
			</dict>
			<key>Y</key>
			<dict>
				<key>CF$UID</key>
				<integer>336</integer>
			</dict>
			<key>barcolor</key>
			<dict>
				<key>CF$UID</key>
				<integer>347</integer>
			</dict>
			<key>barxleft</key>
			<false/>
			<key>barxright</key>
			<false/>
			<key>barybottom</key>
			<false/>
			<key>barytop</key>
			<false/>
			<key>belongx</key>
			<integer>1</integer>
			<key>belongy</key>
			<integer>1</integer>
			<key>byteorder</key>
			<integer>0</integer>
			<key>color</key>
			<dict>
				<key>CF$UID</key>
				<integer>342</integer>
			</dict>
			<key>comment</key>
			<dict>
				<key>CF$UID</key>
				<integer>340</integer>
			</dict>
			<key>dash</key>
			<integer>0</integer>
			<key>dashwidth</key>
			<real>0.0</real>
			<key>dynsize</key>
			<dict>
				<key>CF$UID</key>
				<integer>341</integer>
			</dict>
			<key>errorbarx</key>
			<integer>0</integer>
			<key>errorbary</key>
			<integer>3</integer>
			<key>errorcolor</key>
			<dict>
				<key>CF$UID</key>
				<integer>351</integer>
			</dict>
			<key>errorvalx</key>
			<real>0.0</real>
			<key>errorvaly</key>
			<real>0.0</real>
			<key>errorwidth</key>
			<real>1</real>
			<key>fillcolor</key>
			<dict>
				<key>CF$UID</key>
				<integer>345</integer>
			</dict>
			<key>freex</key>
			<false/>
			<key>freey</key>
			<false/>
			<key>fxmax</key>
			<real>1</real>
			<key>fxmin</key>
			<real>0.0</real>
			<key>fymax</key>
			<real>1</real>
			<key>fymin</key>
			<real>0.0</real>
			<key>havexminmax</key>
			<true/>
			<key>haveyminmax</key>
			<true/>
			<key>linewidth</key>
			<real>1</real>
			<key>plotarea</key>
			<false/>
			<key>plotdots</key>
			<false/>
			<key>plotfhist</key>
			<false/>
			<key>plothist</key>
			<false/>
			<key>plotlegend</key>
			<false/>
			<key>plotlines</key>
			<true/>
			<key>plotsymbols</key>
			<false/>
			<key>plotxbars</key>
			<false/>
			<key>plotxsticks</key>
			<false/>
			<key>plotybars</key>
			<false/>
			<key>plotysticks</key>
			<false/>
			<key>show</key>
			<true/>
			<key>source</key>
			<dict>
				<key>CF$UID</key>
				<integer>339</integer>
			</dict>
			<key>stickabs</key>
			<false/>
			<key>stickcolor</key>
			<dict>
				<key>CF$UID</key>
				<integer>349</integer>
			</dict>
			<key>sticksize</key>
			<real>20</real>
			<key>symbol</key>
			<integer>0</integer>
			<key>symbolsize</key>
			<real>10</real>
			<key>symfill</key>
			<false/>
			<key>verno</key>
			<integer>31</integer>
		</dict>
		<data>
		ipaEwe4Ipr+w3ZkuS/G9P6mBfW/DudE/6ItUEzT32z8Sy5VbUhrjPzFQga0K
		Oeg/UNVs/8JX7T83LayoPTvxP8bvodGZyvM/VrKX+vVZ9j/mdI0jUun4P3Q3
		g0yuePs/BPp4dQoI/j9KXjdPs0sAQJE/smNhkwFA2SAteA/bAkAhAqiMvSIE
		QGjjIqFragVAsMSdtRmyBkD4pRjKx/kHQECHk951QQlAh2gO8yOJCkDPSYkH
		0tALQBcrBByAGA1AXgx/MC5gDkCj7flE3KcPQHZnuizFdxBAGtj3NpwbEUC+
		SDVBc78RQGK5cktKYxJABiqwVSEHE0Cqmu1f+KoTQE4LK2rPThRA8ntodKby
		FECW7KV+fZYVQDpd44hUOhZA3s0gkyveFkCCPl6dAoIXQCSvm6fZJRhAyB/Z
		sbDJGEBskBa8h20ZQBABVMZeERpAtHGR0DW1GkBY4s7aDFkbQPxSDOXj/BtA
		oMNJ77qgHEBENIf5kUQdQOikxANp6B1AjBUCDkCMHkAwhj8YFzAfQA==
		</data>
		<data>
		5fYkicIOTEBFrdvcKaRLQDbAFK0vBUpALXMCYuVFSEBd1aFibyVHQKZ0+DOP
		JkVAWua8jgsyQ0D+53iUHUZBQD772VfxRUBAAA4xtUtgPkCVOe2AkaA7QGYY
		zowkOjhA+K6YaDa+NUBGgCrFNNwyQCBn8bm5yzBAiDGXAh6eLECInKUS6hcm
		QNhxqmPhtSFAMPx1A51sH0A46+gUfH4XQHCqgxiAcRJAkK786tpNC0Ag3aRa
		dDEHQICOZEcTjgJAMA0mtuskAEDgkQX1xo7xP4D7xilsieE/gCACsjuq3z+A
		bWnZvk3UPwCYxkhIWK6/ACV1pjRo1j9A0vsYpc7gP4BBJmsG++E/wIWP2vbA
		6j9g8nYtupr2P+BMhLY1h/c/oMzMdbME+D/AkSLbknr4PwD/Poyp+fk/EJyW
		ENwXAkBgIId5v0ALQEABcEg7iRJAAHenl7DxFECobO3ZC1gaQMQV/rofvSBA
		MHvA6hQhI0AoIT/JaXkkQLg651XpuCRAELiVDExQJUBQfc6LX8olQA==
		</data>
		<data>
		AAAAAAAAAAAAAAAAAAAAAAAAAAAAAAAAAAAAAAAAAAAAAAAAAAAAAAAAAAAA
		AAAAAAAAAAAAAAAAAAAAAAAAAAAAAAAAAAAAAAAAAAAAAAAAAAAAAAAAAAAA
		AAAAAAAAAAAAAAAAAAAAAAAAAAAAAAAAAAAAAAAAAAAAAAAAAAAAAAAAAAAA
		AAAAAAAAAAAAAAAAAAAAAAAAAAAAAAAAAAAAAAAAAAAAAAAAAAAAAAAAAAAA
		AAAAAAAAAAAAAAAAAAAAAAAAAAAAAAAAAAAAAAAAAAAAAAAAAAAAAAAAAAAA
		AAAAAAAAAAAAAAAAAAAAAAAAAAAAAAAAAAAAAAAAAAAAAAAAAAAAAAAAAAAA
		AAAAAAAAAAAAAAAAAAAAAAAAAAAAAAAAAAAAAAAAAAAAAAAAAAAAAAAAAAAA
		AAAAAAAAAAAAAAAAAAAAAAAAAAAAAAAAAAAAAAAAAAAAAAAAAAAAAAAAAAAA
		AAAAAAAAAAAAAAAAAAAAAAAAAAAAAAAAAAAAAAAAAAAAAAAAAAAAAA==
		</data>
		<data>
		Pp2GA3yS0D+GmnwOhyDhPwjL2NDNLug/Xt/iPPc55j8Jn/cQnlrlP17SvfMw
		CeU/Qr46ffOh5D+8bfDPVt/rP25QVmcQuu4/Vn2utmIH8D988UV7vIDwPyI5
		mbhVYPE/up7ouvDT8D+M9nghHV7xP6TIWkOpTfE/HqLRHcQ+8T8iHLPsSeDw
		PybcK/NWPfE/xLKZQ1Ir8T+LNzKP/EHxP/WEJR5QpvE/bY5zm3D/8T80bJT1
		m1nzP9I3aRoU3fE/5usy/Ke78T/QJLGk3N3xPw9FgT6Rx/E/p7BSQUUV8j9w
		Q4zXvIrzP9zZVx6kl/M/HJjcKLKG8z/NkZVfBqPzP6d2hqkt9fQ/0765v3pc
		9D+u3AvMCnX0P0G8rl+we/Q/1KHT825s9D/NIamFkrn0P8gkI2dhr/Q/bjE/
		NzS19D+WfVcE/6v0P8tkOJ7PAPU/CDvFqkH49D/hs3VwsEf1P9UFvMyw8fU/
		Lbgf8MDA9T/+mxcnvnr1P13GTQ00r/U/r+/DQUK09T9kH2RZMOH1Pw==
		</data>
		<dict>
			<key>$class</key>
			<dict>
				<key>CF$UID</key>
				<integer>7</integer>
			</dict>
			<key>NS.string</key>
			<string>/Users/pa49/Desktop/Evi/reply_luca/bsResult_all.xvg</string>
		</dict>
		<dict>
			<key>$class</key>
			<dict>
				<key>CF$UID</key>
				<integer>7</integer>
			</dict>
			<key>NS.string</key>
			<string>Import, data reduction(4)</string>
		</dict>
		<dict>
			<key>$class</key>
			<dict>
				<key>CF$UID</key>
				<integer>7</integer>
			</dict>
			<key>NS.string</key>
			<string></string>
		</dict>
		<dict>
			<key>$class</key>
			<dict>
				<key>CF$UID</key>
				<integer>17</integer>
			</dict>
			<key>NSAllowsLogicalLayoutDirection</key>
			<false/>
			<key>NSColor</key>
			<dict>
				<key>CF$UID</key>
				<integer>344</integer>
			</dict>
			<key>NSDragTypes</key>
			<dict>
				<key>CF$UID</key>
				<integer>343</integer>
			</dict>
			<key>NSEnabled</key>
			<true/>
			<key>NSFrameSize</key>
			<dict>
				<key>CF$UID</key>
				<integer>14</integer>
			</dict>
			<key>NSIsBordered</key>
			<true/>
			<key>NSNextResponder</key>
			<dict>
				<key>CF$UID</key>
				<integer>0</integer>
			</dict>
			<key>NSvFlags</key>
			<integer>256</integer>
		</dict>
		<dict>
			<key>$class</key>
			<dict>
				<key>CF$UID</key>
				<integer>13</integer>
			</dict>
			<key>NS.objects</key>
			<array>
				<dict>
					<key>CF$UID</key>
					<integer>325</integer>
				</dict>
			</array>
		</dict>
		<dict>
			<key>$class</key>
			<dict>
				<key>CF$UID</key>
				<integer>16</integer>
			</dict>
			<key>NSColorSpace</key>
			<integer>1</integer>
			<key>NSRGB</key>
			<data>
			MSAwIDAA
			</data>
		</dict>
		<dict>
			<key>$class</key>
			<dict>
				<key>CF$UID</key>
				<integer>17</integer>
			</dict>
			<key>NSAllowsLogicalLayoutDirection</key>
			<false/>
			<key>NSColor</key>
			<dict>
				<key>CF$UID</key>
				<integer>20</integer>
			</dict>
			<key>NSDragTypes</key>
			<dict>
				<key>CF$UID</key>
				<integer>346</integer>
			</dict>
			<key>NSEnabled</key>
			<true/>
			<key>NSFrameSize</key>
			<dict>
				<key>CF$UID</key>
				<integer>14</integer>
			</dict>
			<key>NSIsBordered</key>
			<true/>
			<key>NSNextResponder</key>
			<dict>
				<key>CF$UID</key>
				<integer>0</integer>
			</dict>
			<key>NSvFlags</key>
			<integer>256</integer>
		</dict>
		<dict>
			<key>$class</key>
			<dict>
				<key>CF$UID</key>
				<integer>13</integer>
			</dict>
			<key>NS.objects</key>
			<array>
				<dict>
					<key>CF$UID</key>
					<integer>325</integer>
				</dict>
			</array>
		</dict>
		<dict>
			<key>$class</key>
			<dict>
				<key>CF$UID</key>
				<integer>17</integer>
			</dict>
			<key>NSAllowsLogicalLayoutDirection</key>
			<false/>
			<key>NSColor</key>
			<dict>
				<key>CF$UID</key>
				<integer>15</integer>
			</dict>
			<key>NSDragTypes</key>
			<dict>
				<key>CF$UID</key>
				<integer>348</integer>
			</dict>
			<key>NSEnabled</key>
			<true/>
			<key>NSFrameSize</key>
			<dict>
				<key>CF$UID</key>
				<integer>14</integer>
			</dict>
			<key>NSIsBordered</key>
			<true/>
			<key>NSNextResponder</key>
			<dict>
				<key>CF$UID</key>
				<integer>0</integer>
			</dict>
			<key>NSvFlags</key>
			<integer>256</integer>
		</dict>
		<dict>
			<key>$class</key>
			<dict>
				<key>CF$UID</key>
				<integer>13</integer>
			</dict>
			<key>NS.objects</key>
			<array>
				<dict>
					<key>CF$UID</key>
					<integer>325</integer>
				</dict>
			</array>
		</dict>
		<dict>
			<key>$class</key>
			<dict>
				<key>CF$UID</key>
				<integer>17</integer>
			</dict>
			<key>NSAllowsLogicalLayoutDirection</key>
			<false/>
			<key>NSColor</key>
			<dict>
				<key>CF$UID</key>
				<integer>15</integer>
			</dict>
			<key>NSDragTypes</key>
			<dict>
				<key>CF$UID</key>
				<integer>350</integer>
			</dict>
			<key>NSEnabled</key>
			<true/>
			<key>NSFrameSize</key>
			<dict>
				<key>CF$UID</key>
				<integer>14</integer>
			</dict>
			<key>NSIsBordered</key>
			<true/>
			<key>NSNextResponder</key>
			<dict>
				<key>CF$UID</key>
				<integer>0</integer>
			</dict>
			<key>NSvFlags</key>
			<integer>256</integer>
		</dict>
		<dict>
			<key>$class</key>
			<dict>
				<key>CF$UID</key>
				<integer>13</integer>
			</dict>
			<key>NS.objects</key>
			<array>
				<dict>
					<key>CF$UID</key>
					<integer>325</integer>
				</dict>
			</array>
		</dict>
		<dict>
			<key>$class</key>
			<dict>
				<key>CF$UID</key>
				<integer>17</integer>
			</dict>
			<key>NSAllowsLogicalLayoutDirection</key>
			<false/>
			<key>NSColor</key>
			<dict>
				<key>CF$UID</key>
				<integer>344</integer>
			</dict>
			<key>NSDragTypes</key>
			<dict>
				<key>CF$UID</key>
				<integer>352</integer>
			</dict>
			<key>NSEnabled</key>
			<true/>
			<key>NSFrameSize</key>
			<dict>
				<key>CF$UID</key>
				<integer>14</integer>
			</dict>
			<key>NSIsBordered</key>
			<true/>
			<key>NSNextResponder</key>
			<dict>
				<key>CF$UID</key>
				<integer>0</integer>
			</dict>
			<key>NSvFlags</key>
			<integer>256</integer>
		</dict>
		<dict>
			<key>$class</key>
			<dict>
				<key>CF$UID</key>
				<integer>13</integer>
			</dict>
			<key>NS.objects</key>
			<array>
				<dict>
					<key>CF$UID</key>
					<integer>325</integer>
				</dict>
			</array>
		</dict>
		<dict>
			<key>$class</key>
			<dict>
				<key>CF$UID</key>
				<integer>27</integer>
			</dict>
			<key>X</key>
			<dict>
				<key>CF$UID</key>
				<integer>354</integer>
			</dict>
			<key>Y</key>
			<dict>
				<key>CF$UID</key>
				<integer>355</integer>
			</dict>
			<key>barcolor</key>
			<dict>
				<key>CF$UID</key>
				<integer>363</integer>
			</dict>
			<key>barxleft</key>
			<false/>
			<key>barxright</key>
			<false/>
			<key>barybottom</key>
			<false/>
			<key>barytop</key>
			<false/>
			<key>belongx</key>
			<integer>1</integer>
			<key>belongy</key>
			<integer>1</integer>
			<key>byteorder</key>
			<integer>0</integer>
			<key>color</key>
			<dict>
				<key>CF$UID</key>
				<integer>359</integer>
			</dict>
			<key>comment</key>
			<dict>
				<key>CF$UID</key>
				<integer>357</integer>
			</dict>
			<key>dash</key>
			<integer>0</integer>
			<key>dashwidth</key>
			<real>0.0</real>
			<key>dynsize</key>
			<dict>
				<key>CF$UID</key>
				<integer>358</integer>
			</dict>
			<key>errorbarx</key>
			<integer>0</integer>
			<key>errorbary</key>
			<integer>0</integer>
			<key>errorcolor</key>
			<dict>
				<key>CF$UID</key>
				<integer>367</integer>
			</dict>
			<key>errorvalx</key>
			<real>0.0</real>
			<key>errorvaly</key>
			<real>0.0</real>
			<key>errorwidth</key>
			<real>1</real>
			<key>fillcolor</key>
			<dict>
				<key>CF$UID</key>
				<integer>361</integer>
			</dict>
			<key>freex</key>
			<false/>
			<key>freey</key>
			<false/>
			<key>fxmax</key>
			<real>1</real>
			<key>fxmin</key>
			<real>0.0</real>
			<key>fymax</key>
			<real>1</real>
			<key>fymin</key>
			<real>0.0</real>
			<key>havexminmax</key>
			<true/>
			<key>haveyminmax</key>
			<true/>
			<key>linewidth</key>
			<real>1</real>
			<key>plotarea</key>
			<false/>
			<key>plotdots</key>
			<false/>
			<key>plotfhist</key>
			<false/>
			<key>plothist</key>
			<false/>
			<key>plotlegend</key>
			<false/>
			<key>plotlines</key>
			<true/>
			<key>plotsymbols</key>
			<false/>
			<key>plotxbars</key>
			<false/>
			<key>plotxsticks</key>
			<false/>
			<key>plotybars</key>
			<false/>
			<key>plotysticks</key>
			<false/>
			<key>show</key>
			<true/>
			<key>source</key>
			<dict>
				<key>CF$UID</key>
				<integer>356</integer>
			</dict>
			<key>stickabs</key>
			<false/>
			<key>stickcolor</key>
			<dict>
				<key>CF$UID</key>
				<integer>365</integer>
			</dict>
			<key>sticksize</key>
			<real>20</real>
			<key>symbol</key>
			<integer>0</integer>
			<key>symbolsize</key>
			<real>10</real>
			<key>symfill</key>
			<false/>
			<key>verno</key>
			<integer>31</integer>
		</dict>
		<data>
		odqEVqBgur9k0K2yLyOwv5gYWzv8lpe/YBABVMZekT+onK5xRCqtP5JYrtyS
		0rg/aLFCwAGIwT+GNi4SuqbGP6a7GWRyxcs/YqACWxVy0D/xYviDcQHTP4El
		7qzNkNU/EOjj1Skg2D+gqtn+ha/aPy5tzyfiPt0/vi/FUD7O3z8ned08zS7h
		P25aWFF7duI/tjvTZSm+4z/+HE561wXlP0X+yI6FTeY/jd9DozOV5z/VwL63
		4dzoPxyiOcyPJOo/ZIO04D1s6z+sZC/167PsP/RFqgma++0/PCclHkhD7z9B
		BFAZe0XwP+V0jSNS6fA/ieXKLSmN8T8tVgg4ADHyP9HGRULX1PI/dTeDTK54
		8z8YqMBWhRz0P7wY/mBcwPQ/YIk7azNk9T8E+nh1Cgj2P6hqtn/hq/Y/TNvz
		ibhP9z/wSzGUj/P3P5O8bp5ml/g/Ny2sqD07+T/bnemyFN/5P38OJ73rgvo/
		I39kx8Im+z/H76HRmcr7P2pg39twbvw/DtEc5kcS/T+yQVrwHrb9P1ayl/r1
		Wf4/+iLVBM39/j+ekxIPpKH/PyECqIy9IgBAc7rGEal0AEDFcuWWlMYAQBYr
		BByAGAFAaOMioWtqAUC6m0EmV7wBQAxUYKtCDgJAXgx/MC5gAkCwxJ21GbIC
		QAJ9vDoFBANAVDXbv/BVA0Cm7flE3KcDQPilGMrH+QNASl43T7NLBECcFlbU
		np0EQO7OdFmK7wRAP4eT3nVBBUCRP7JjYZMFQOP30OhM5QVANbDvbTg3BkCH
		aA7zI4kGQNkgLXgP2wZAK9lL/fosB0B9kWqC5n4HQM9JiQfS0AdAIQKojL0i
		CEBzusYRqXQIQMVy5ZaUxghAFisEHIAYCUBo4yKha2oJQLqbQSZXvAlADFRg
		q0IOCkBeDH8wLmAKQLDEnbUZsgpAAn28OgUEC0BUNdu/8FULQKbt+UTcpwtA
		+KUYysf5C0BKXjdPs0sMQJwWVtSenQxA7s50WYrvDEA/h5PedUENQJE/smNh
		kw1A4/fQ6EzlDUA1sO9tODcOQIdoDvMjiQ5A2SAteA/bDkAq2Uv9+iwPQHyR
		aoLmfg9Az0mJB9LQD0AQAVTGXhEQQDpd44hUOhBAYrlyS0pjEECMFQIOQIwQ
		QLRxkdA1tRBA3s0gkyveEEAGKrBVIQcRQDCGPxgXMBFAWOLO2gxZEUCCPl6d
		AoIRQKqa7V/4qhFA1PZ8Iu7TEUD8Ugzl4/wRQCavm6fZJRJATgsras9OEkB4
		Z7osxXcSQKDDSe+6oBJAyh/ZsbDJEkDye2h0pvISQBzY9zacGxNARDSH+ZFE
		E0BukBa8h20TQJbspX59lhNAvkg1QXO/E0DopMQDaegTQBABVMZeERRAOl3j
		iFQ6FEBiuXJLSmMUQIwVAg5AjBRAtHGR0DW1FEDezSCTK94UQAYqsFUhBxVA
		MIY/GBcwFUBY4s7aDFkVQII+Xp0CghVAqprtX/iqFUDU9nwi7tMVQPxSDOXj
		/BVAJq+bp9klFkBOCytqz04WQHhnuizFdxZAoMNJ77qgFkDKH9mxsMkWQPJ7
		aHSm8hZAHNj3NpwbF0BENIf5kUQXQG6QFryHbRdAluylfn2WF0C+SDVBc78X
		QOikxANp6BdAEAFUxl4RGEA6XeOIVDoYQGK5cktKYxhAjBUCDkCMGEC0cZHQ
		NbUYQN7NIJMr3hhABiqwVSEHGUAwhj8YFzAZQFjiztoMWRlAgj5enQKCGUCq
		mu1f+KoZQNT2fCLu0xlA/FIM5eP8GUAmr5un2SUaQE4LK2rPThpAeGe6LMV3
		GkCgw0nvuqAaQMof2bGwyRpA8ntodKbyGkAc2Pc2nBsbQEQ0h/mRRBtAbpAW
		vIdtG0CW7KV+fZYbQL5INUFzvxtA6KTEA2noG0AQAVTGXhEcQDpd44hUOhxA
		YrlyS0pjHECMFQIOQIwcQLRxkdA1tRxA3s0gkyveHEAGKrBVIQcdQDCGPxgX
		MB1AWOLO2gxZHUCCPl6dAoIdQKqa7V/4qh1A1PZ8Iu7THUD8Ugzl4/wdQCav
		m6fZJR5ATgsras9OHkB4Z7osxXceQKDDSe+6oB5Ayh/ZsbDJHkDye2h0pvIe
		QBzY9zacGx9ARDSH+ZFEH0BukBa8h20fQA==
		</data>
		<data>
		kAqrwFYRTECQCiswzghMQJAKq98oAExAkAor72HyS0CQCqvGhdlLQJAKq1X0
		r0tAkAqrbdhxS0CQCqu8Xx5LQJAKq8RBuEpAkAqrhFNFSkCQCqtQNc1JQJAK
		q8h1V0lAkAqrALzpSECQCqsAh4ZIQJAKqzDiLEhAkAqr6BPZR0CQCqvw+IVH
		QJAKqwCOLkdAkAqr0CXPRkCQCqsQ/GVGQJAKqxAg80VAkAqr4O13RUCQCqtQ
		cPZEQJAKq2DzcERAkAqrwOTpQ0CQCqvQ6WNDQJAKq4Dz4UJAkAqrMBpnQkCQ
		CquAL/ZBQJAKq9AfkUFAkAqrcGE4QUCQCqtAtOpAQJAKq5BTpUBAkAqr4JJk
		QECQCqswrSRAQCAVVoEAxT9AIBVWIfQ3P0AgFVaBRKA+QCAVVkGx/T1AIBVW
		wfFQPUAgFVaBLps8QCAVVoHY3TtAIBVWwdIaO0AgFVbBnFQ6QCAVVkE/jjlA
		IBVWYdDKOEAgFVYBtww4QCAVVoH/VDdAIBVWASOjNkAgFVaBbPU1QCAVVsHq
		STVAIBVWwYSfNEAgFVaBtvYzQCAVVgGIUTNAIBVWAbOyMkAgFVZBNhwyQCAV
		VoHujTFAIBVWwcwEMUAgFVZBGHswQEAqrAKH0y9AQCqsAvKULkBAKqyCZDMt
		QEAqrIJYsCtAQCqsAnAWKkBAKqwCgncoQEAqrAKd6CZAQCqsAiN9JUBAKqwC
		W0IkQEAqrIKZPCNAQCqsgr1mIkBAKqwC87MhQEAqrAIxEyFAQCqsAmdzIECA
		VFgFko4fQIBUWAWkDx5AgFRYBddpHECAVFgFxKgaQIBUWAUC3xhAgFRYBXwg
		F0CAVFgFd30VQIBUWAWc/xNAgFRYBXCpEkCAVFgF5ncRQIBUWAUoZRBAAKmw
		CpTWDkAAqbAKKAwNQACpsAoAZwtAAKmwCj7mCUAAqbAKDIoIQACpsArUUQdA
		AKmwClI7BkAAqbAKqEIFQACpsAqMYgRAAKmwCgqUA0AAqbAKsM0CQACpsAqe
		AgJAAKmwCsAiAUAAqbAKGB0AQABSYRWsx/0/AFJhFbjj+j8AUmEVMJ73PwBS
		YRX8I/Q/AFJhFSC58D8ApMIq8FTrPwCkwiowdeY/AKTCKoAf4z8ApMIqUFHh
		PwCkwipwuOA/AKTCKkDI4D8ApMIqSN/gPwCkwiqgcOA/AEiFVWBM3j8ASIVV
		YOTZPwBIhVWgGtQ/AJAKq4CQyz8AIBVWgc2/PwBAKqwClKw/AIBUWAWUlT8A
		gFRYBY+ZPwAgFVaB37A/AJAKq6B6wT8AkAqrQNzMPwBIhVUActQ/AEiFVaD9
		2T8ASIVVIHfePwCkwip4yOA/AKTCKviq4T8ApMIqgBHiPwCkwipgSOI/AKTC
		KgCp4j8ApMIqQIbjPwCkwipoG+U/AKTCKqB/5z8ApMIqkKHqPwCkwir4Su4/
		AFJhFdgV8T8AUmEVzPTyPwBSYRUomfQ/AFJhFYDl9T8AUmEVaM32PwBSYRWI
		Vvc/AFJhFaiV9z8AUmEVEKj3PwBSYRVcq/c/AFJhFQi29z8AUmEVENP3PwBS
		YRWwAfg/AFJhFbg5+D8AUmEVuHH4PwBSYRXwpfg/AFJhFdzc+D8AUmEVDCj5
		PwBSYRUAovk/AFJhFZBp+j8AUmEVGJ37PwBSYRWoVv0/AFJhFUCp/z8AqbAK
		lE8BQACpsAoIHANAAKmwCmIzBUAAqbAKcIcHQACpsApyAgpAAKmwCoiIDEAA
		qbAKzvsOQIBUWAUGoRBAgFRYBZSlEUCAVFgFDosSQIBUWAVaWRNAgFRYBYsf
		FECAVFgFrvAUQIBUWAVl3xVAgFRYBZz5FkCAVFgFZ0UYQIBUWAXgvxlAgFRY
		BTteG0CAVFgFZhAdQIBUWAV+xB5AQCqsggA1IEBAKqyC//kgQEAqrAIIrSFA
		QCqsggJMIkBAKqwCc9YiQEAqrILVTCNAQCqsghuwI0BAKqwCaQEkQEAqrIIe
		QiRAQCqsAg10JEBAKqwCvJkkQEAqrIKCtiRAQCqsglzOJEBAKqwCaOUkQEAq
		rAIO/yRAQCqsAiIdJUBAKqwCID8lQEAqrALkYSVAQCqsAgKAJUBAKqwCwJIl
		QEAqrIJ8kyVAQCqsgiR9JUBAKqyCW00lQA==
		</data>
		<dict>
			<key>$class</key>
			<dict>
				<key>CF$UID</key>
				<integer>7</integer>
			</dict>
			<key>NS.string</key>
			<string>FFTsmoth</string>
		</dict>
		<dict>
			<key>$class</key>
			<dict>
				<key>CF$UID</key>
				<integer>7</integer>
			</dict>
			<key>NS.string</key>
			<string>Import, fftsmooth(18,4)</string>
		</dict>
		<dict>
			<key>$class</key>
			<dict>
				<key>CF$UID</key>
				<integer>7</integer>
			</dict>
			<key>NS.string</key>
			<string></string>
		</dict>
		<dict>
			<key>$class</key>
			<dict>
				<key>CF$UID</key>
				<integer>17</integer>
			</dict>
			<key>NSAllowsLogicalLayoutDirection</key>
			<false/>
			<key>NSColor</key>
			<dict>
				<key>CF$UID</key>
				<integer>344</integer>
			</dict>
			<key>NSDragTypes</key>
			<dict>
				<key>CF$UID</key>
				<integer>360</integer>
			</dict>
			<key>NSEnabled</key>
			<true/>
			<key>NSFrameSize</key>
			<dict>
				<key>CF$UID</key>
				<integer>14</integer>
			</dict>
			<key>NSIsBordered</key>
			<true/>
			<key>NSNextResponder</key>
			<dict>
				<key>CF$UID</key>
				<integer>0</integer>
			</dict>
			<key>NSvFlags</key>
			<integer>256</integer>
		</dict>
		<dict>
			<key>$class</key>
			<dict>
				<key>CF$UID</key>
				<integer>13</integer>
			</dict>
			<key>NS.objects</key>
			<array>
				<dict>
					<key>CF$UID</key>
					<integer>325</integer>
				</dict>
			</array>
		</dict>
		<dict>
			<key>$class</key>
			<dict>
				<key>CF$UID</key>
				<integer>17</integer>
			</dict>
			<key>NSAllowsLogicalLayoutDirection</key>
			<false/>
			<key>NSColor</key>
			<dict>
				<key>CF$UID</key>
				<integer>20</integer>
			</dict>
			<key>NSDragTypes</key>
			<dict>
				<key>CF$UID</key>
				<integer>362</integer>
			</dict>
			<key>NSEnabled</key>
			<true/>
			<key>NSFrameSize</key>
			<dict>
				<key>CF$UID</key>
				<integer>14</integer>
			</dict>
			<key>NSIsBordered</key>
			<true/>
			<key>NSNextResponder</key>
			<dict>
				<key>CF$UID</key>
				<integer>0</integer>
			</dict>
			<key>NSvFlags</key>
			<integer>256</integer>
		</dict>
		<dict>
			<key>$class</key>
			<dict>
				<key>CF$UID</key>
				<integer>13</integer>
			</dict>
			<key>NS.objects</key>
			<array>
				<dict>
					<key>CF$UID</key>
					<integer>325</integer>
				</dict>
			</array>
		</dict>
		<dict>
			<key>$class</key>
			<dict>
				<key>CF$UID</key>
				<integer>17</integer>
			</dict>
			<key>NSAllowsLogicalLayoutDirection</key>
			<false/>
			<key>NSColor</key>
			<dict>
				<key>CF$UID</key>
				<integer>15</integer>
			</dict>
			<key>NSDragTypes</key>
			<dict>
				<key>CF$UID</key>
				<integer>364</integer>
			</dict>
			<key>NSEnabled</key>
			<true/>
			<key>NSFrameSize</key>
			<dict>
				<key>CF$UID</key>
				<integer>14</integer>
			</dict>
			<key>NSIsBordered</key>
			<true/>
			<key>NSNextResponder</key>
			<dict>
				<key>CF$UID</key>
				<integer>0</integer>
			</dict>
			<key>NSvFlags</key>
			<integer>256</integer>
		</dict>
		<dict>
			<key>$class</key>
			<dict>
				<key>CF$UID</key>
				<integer>13</integer>
			</dict>
			<key>NS.objects</key>
			<array>
				<dict>
					<key>CF$UID</key>
					<integer>325</integer>
				</dict>
			</array>
		</dict>
		<dict>
			<key>$class</key>
			<dict>
				<key>CF$UID</key>
				<integer>17</integer>
			</dict>
			<key>NSAllowsLogicalLayoutDirection</key>
			<false/>
			<key>NSColor</key>
			<dict>
				<key>CF$UID</key>
				<integer>15</integer>
			</dict>
			<key>NSDragTypes</key>
			<dict>
				<key>CF$UID</key>
				<integer>366</integer>
			</dict>
			<key>NSEnabled</key>
			<true/>
			<key>NSFrameSize</key>
			<dict>
				<key>CF$UID</key>
				<integer>14</integer>
			</dict>
			<key>NSIsBordered</key>
			<true/>
			<key>NSNextResponder</key>
			<dict>
				<key>CF$UID</key>
				<integer>0</integer>
			</dict>
			<key>NSvFlags</key>
			<integer>256</integer>
		</dict>
		<dict>
			<key>$class</key>
			<dict>
				<key>CF$UID</key>
				<integer>13</integer>
			</dict>
			<key>NS.objects</key>
			<array>
				<dict>
					<key>CF$UID</key>
					<integer>325</integer>
				</dict>
			</array>
		</dict>
		<dict>
			<key>$class</key>
			<dict>
				<key>CF$UID</key>
				<integer>17</integer>
			</dict>
			<key>NSAllowsLogicalLayoutDirection</key>
			<false/>
			<key>NSColor</key>
			<dict>
				<key>CF$UID</key>
				<integer>15</integer>
			</dict>
			<key>NSDragTypes</key>
			<dict>
				<key>CF$UID</key>
				<integer>368</integer>
			</dict>
			<key>NSEnabled</key>
			<true/>
			<key>NSFrameSize</key>
			<dict>
				<key>CF$UID</key>
				<integer>14</integer>
			</dict>
			<key>NSIsBordered</key>
			<true/>
			<key>NSNextResponder</key>
			<dict>
				<key>CF$UID</key>
				<integer>0</integer>
			</dict>
			<key>NSvFlags</key>
			<integer>256</integer>
		</dict>
		<dict>
			<key>$class</key>
			<dict>
				<key>CF$UID</key>
				<integer>13</integer>
			</dict>
			<key>NS.objects</key>
			<array>
				<dict>
					<key>CF$UID</key>
					<integer>325</integer>
				</dict>
			</array>
		</dict>
		<dict>
			<key>$classes</key>
			<array>
				<string>NSMutableArray</string>
				<string>NSArray</string>
				<string>NSObject</string>
			</array>
			<key>$classname</key>
			<string>NSMutableArray</string>
		</dict>
		<dict>
			<key>$class</key>
			<dict>
				<key>CF$UID</key>
				<integer>369</integer>
			</dict>
			<key>NS.objects</key>
			<array/>
		</dict>
		<dict>
			<key>$class</key>
			<dict>
				<key>CF$UID</key>
				<integer>369</integer>
			</dict>
			<key>NS.objects</key>
			<array/>
		</dict>
		<dict>
			<key>$class</key>
			<dict>
				<key>CF$UID</key>
				<integer>17</integer>
			</dict>
			<key>NSAllowsLogicalLayoutDirection</key>
			<false/>
			<key>NSColor</key>
			<dict>
				<key>CF$UID</key>
				<integer>15</integer>
			</dict>
			<key>NSDragTypes</key>
			<dict>
				<key>CF$UID</key>
				<integer>373</integer>
			</dict>
			<key>NSEnabled</key>
			<true/>
			<key>NSFrameSize</key>
			<dict>
				<key>CF$UID</key>
				<integer>14</integer>
			</dict>
			<key>NSIsBordered</key>
			<true/>
			<key>NSNextResponder</key>
			<dict>
				<key>CF$UID</key>
				<integer>0</integer>
			</dict>
			<key>NSvFlags</key>
			<integer>256</integer>
		</dict>
		<dict>
			<key>$class</key>
			<dict>
				<key>CF$UID</key>
				<integer>13</integer>
			</dict>
			<key>NS.objects</key>
			<array>
				<dict>
					<key>CF$UID</key>
					<integer>12</integer>
				</dict>
			</array>
		</dict>
		<dict>
			<key>$class</key>
			<dict>
				<key>CF$UID</key>
				<integer>17</integer>
			</dict>
			<key>NSAllowsLogicalLayoutDirection</key>
			<false/>
			<key>NSColor</key>
			<dict>
				<key>CF$UID</key>
				<integer>376</integer>
			</dict>
			<key>NSDragTypes</key>
			<dict>
				<key>CF$UID</key>
				<integer>375</integer>
			</dict>
			<key>NSEnabled</key>
			<true/>
			<key>NSFrameSize</key>
			<dict>
				<key>CF$UID</key>
				<integer>14</integer>
			</dict>
			<key>NSIsBordered</key>
			<true/>
			<key>NSNextResponder</key>
			<dict>
				<key>CF$UID</key>
				<integer>0</integer>
			</dict>
			<key>NSvFlags</key>
			<integer>256</integer>
		</dict>
		<dict>
			<key>$class</key>
			<dict>
				<key>CF$UID</key>
				<integer>13</integer>
			</dict>
			<key>NS.objects</key>
			<array>
				<dict>
					<key>CF$UID</key>
					<integer>12</integer>
				</dict>
			</array>
		</dict>
		<dict>
			<key>$class</key>
			<dict>
				<key>CF$UID</key>
				<integer>16</integer>
			</dict>
			<key>NSColorSpace</key>
			<integer>3</integer>
			<key>NSWhite</key>
			<data>
			MQA=
			</data>
		</dict>
		<dict>
			<key>$class</key>
			<dict>
				<key>CF$UID</key>
				<integer>17</integer>
			</dict>
			<key>NSAllowsLogicalLayoutDirection</key>
			<false/>
			<key>NSColor</key>
			<dict>
				<key>CF$UID</key>
				<integer>376</integer>
			</dict>
			<key>NSDragTypes</key>
			<dict>
				<key>CF$UID</key>
				<integer>378</integer>
			</dict>
			<key>NSEnabled</key>
			<true/>
			<key>NSFrameSize</key>
			<dict>
				<key>CF$UID</key>
				<integer>14</integer>
			</dict>
			<key>NSIsBordered</key>
			<true/>
			<key>NSNextResponder</key>
			<dict>
				<key>CF$UID</key>
				<integer>0</integer>
			</dict>
			<key>NSvFlags</key>
			<integer>256</integer>
		</dict>
		<dict>
			<key>$class</key>
			<dict>
				<key>CF$UID</key>
				<integer>13</integer>
			</dict>
			<key>NS.objects</key>
			<array>
				<dict>
					<key>CF$UID</key>
					<integer>12</integer>
				</dict>
			</array>
		</dict>
		<dict>
			<key>$class</key>
			<dict>
				<key>CF$UID</key>
				<integer>381</integer>
			</dict>
			<key>NSName</key>
			<dict>
				<key>CF$UID</key>
				<integer>380</integer>
			</dict>
			<key>NSSize</key>
			<real>18</real>
			<key>NSfFlags</key>
			<integer>16</integer>
		</dict>
		<string>Helvetica</string>
		<dict>
			<key>$classes</key>
			<array>
				<string>NSFont</string>
				<string>NSObject</string>
			</array>
			<key>$classname</key>
			<string>NSFont</string>
		</dict>
		<dict>
			<key>$class</key>
			<dict>
				<key>CF$UID</key>
				<integer>17</integer>
			</dict>
			<key>NSAllowsLogicalLayoutDirection</key>
			<false/>
			<key>NSColor</key>
			<dict>
				<key>CF$UID</key>
				<integer>15</integer>
			</dict>
			<key>NSDragTypes</key>
			<dict>
				<key>CF$UID</key>
				<integer>383</integer>
			</dict>
			<key>NSEnabled</key>
			<true/>
			<key>NSFrameSize</key>
			<dict>
				<key>CF$UID</key>
				<integer>14</integer>
			</dict>
			<key>NSIsBordered</key>
			<true/>
			<key>NSNextResponder</key>
			<dict>
				<key>CF$UID</key>
				<integer>0</integer>
			</dict>
			<key>NSvFlags</key>
			<integer>256</integer>
		</dict>
		<dict>
			<key>$class</key>
			<dict>
				<key>CF$UID</key>
				<integer>13</integer>
			</dict>
			<key>NS.objects</key>
			<array>
				<dict>
					<key>CF$UID</key>
					<integer>12</integer>
				</dict>
			</array>
		</dict>
		<dict>
			<key>$class</key>
			<dict>
				<key>CF$UID</key>
				<integer>17</integer>
			</dict>
			<key>NSAllowsLogicalLayoutDirection</key>
			<false/>
			<key>NSColor</key>
			<dict>
				<key>CF$UID</key>
				<integer>376</integer>
			</dict>
			<key>NSDragTypes</key>
			<dict>
				<key>CF$UID</key>
				<integer>385</integer>
			</dict>
			<key>NSEnabled</key>
			<true/>
			<key>NSFrameSize</key>
			<dict>
				<key>CF$UID</key>
				<integer>14</integer>
			</dict>
			<key>NSIsBordered</key>
			<true/>
			<key>NSNextResponder</key>
			<dict>
				<key>CF$UID</key>
				<integer>0</integer>
			</dict>
			<key>NSvFlags</key>
			<integer>256</integer>
		</dict>
		<dict>
			<key>$class</key>
			<dict>
				<key>CF$UID</key>
				<integer>13</integer>
			</dict>
			<key>NS.objects</key>
			<array>
				<dict>
					<key>CF$UID</key>
					<integer>12</integer>
				</dict>
			</array>
		</dict>
		<dict>
			<key>$class</key>
			<dict>
				<key>CF$UID</key>
				<integer>7</integer>
			</dict>
			<key>NS.string</key>
			<string>z (nm)</string>
		</dict>
		<dict>
			<key>$class</key>
			<dict>
				<key>CF$UID</key>
				<integer>17</integer>
			</dict>
			<key>NSAllowsLogicalLayoutDirection</key>
			<false/>
			<key>NSColor</key>
			<dict>
				<key>CF$UID</key>
				<integer>15</integer>
			</dict>
			<key>NSDragTypes</key>
			<dict>
				<key>CF$UID</key>
				<integer>388</integer>
			</dict>
			<key>NSEnabled</key>
			<true/>
			<key>NSFrameSize</key>
			<dict>
				<key>CF$UID</key>
				<integer>14</integer>
			</dict>
			<key>NSIsBordered</key>
			<true/>
			<key>NSNextResponder</key>
			<dict>
				<key>CF$UID</key>
				<integer>0</integer>
			</dict>
			<key>NSvFlags</key>
			<integer>256</integer>
		</dict>
		<dict>
			<key>$class</key>
			<dict>
				<key>CF$UID</key>
				<integer>13</integer>
			</dict>
			<key>NS.objects</key>
			<array>
				<dict>
					<key>CF$UID</key>
					<integer>12</integer>
				</dict>
			</array>
		</dict>
		<dict>
			<key>$class</key>
			<dict>
				<key>CF$UID</key>
				<integer>7</integer>
			</dict>
			<key>NS.string</key>
			<string></string>
		</dict>
		<dict>
			<key>$class</key>
			<dict>
				<key>CF$UID</key>
				<integer>7</integer>
			</dict>
			<key>NS.string</key>
			<string></string>
		</dict>
		<dict>
			<key>$class</key>
			<dict>
				<key>CF$UID</key>
				<integer>7</integer>
			</dict>
			<key>NS.string</key>
			<string></string>
		</dict>
		<dict>
			<key>$class</key>
			<dict>
				<key>CF$UID</key>
				<integer>381</integer>
			</dict>
			<key>NSName</key>
			<dict>
				<key>CF$UID</key>
				<integer>380</integer>
			</dict>
			<key>NSSize</key>
			<real>22</real>
			<key>NSfFlags</key>
			<integer>16</integer>
		</dict>
		<dict>
			<key>$class</key>
			<dict>
				<key>CF$UID</key>
				<integer>17</integer>
			</dict>
			<key>NSAllowsLogicalLayoutDirection</key>
			<false/>
			<key>NSColor</key>
			<dict>
				<key>CF$UID</key>
				<integer>15</integer>
			</dict>
			<key>NSDragTypes</key>
			<dict>
				<key>CF$UID</key>
				<integer>394</integer>
			</dict>
			<key>NSEnabled</key>
			<true/>
			<key>NSFrameSize</key>
			<dict>
				<key>CF$UID</key>
				<integer>14</integer>
			</dict>
			<key>NSIsBordered</key>
			<true/>
			<key>NSNextResponder</key>
			<dict>
				<key>CF$UID</key>
				<integer>0</integer>
			</dict>
			<key>NSvFlags</key>
			<integer>256</integer>
		</dict>
		<dict>
			<key>$class</key>
			<dict>
				<key>CF$UID</key>
				<integer>13</integer>
			</dict>
			<key>NS.objects</key>
			<array>
				<dict>
					<key>CF$UID</key>
					<integer>12</integer>
				</dict>
			</array>
		</dict>
		<dict>
			<key>$class</key>
			<dict>
				<key>CF$UID</key>
				<integer>17</integer>
			</dict>
			<key>NSAllowsLogicalLayoutDirection</key>
			<false/>
			<key>NSColor</key>
			<dict>
				<key>CF$UID</key>
				<integer>397</integer>
			</dict>
			<key>NSDragTypes</key>
			<dict>
				<key>CF$UID</key>
				<integer>396</integer>
			</dict>
			<key>NSEnabled</key>
			<true/>
			<key>NSFrameSize</key>
			<dict>
				<key>CF$UID</key>
				<integer>14</integer>
			</dict>
			<key>NSIsBordered</key>
			<true/>
			<key>NSNextResponder</key>
			<dict>
				<key>CF$UID</key>
				<integer>0</integer>
			</dict>
			<key>NSvFlags</key>
			<integer>256</integer>
		</dict>
		<dict>
			<key>$class</key>
			<dict>
				<key>CF$UID</key>
				<integer>13</integer>
			</dict>
			<key>NS.objects</key>
			<array>
				<dict>
					<key>CF$UID</key>
					<integer>12</integer>
				</dict>
			</array>
		</dict>
		<dict>
			<key>$class</key>
			<dict>
				<key>CF$UID</key>
				<integer>16</integer>
			</dict>
			<key>NSColorSpace</key>
			<integer>3</integer>
			<key>NSWhite</key>
			<data>
			MC4zMzMzMzMzMzMzAA==
			</data>
		</dict>
		<dict>
			<key>$class</key>
			<dict>
				<key>CF$UID</key>
				<integer>17</integer>
			</dict>
			<key>NSAllowsLogicalLayoutDirection</key>
			<false/>
			<key>NSColor</key>
			<dict>
				<key>CF$UID</key>
				<integer>15</integer>
			</dict>
			<key>NSDragTypes</key>
			<dict>
				<key>CF$UID</key>
				<integer>399</integer>
			</dict>
			<key>NSEnabled</key>
			<true/>
			<key>NSFrameSize</key>
			<dict>
				<key>CF$UID</key>
				<integer>14</integer>
			</dict>
			<key>NSIsBordered</key>
			<true/>
			<key>NSNextResponder</key>
			<dict>
				<key>CF$UID</key>
				<integer>0</integer>
			</dict>
			<key>NSvFlags</key>
			<integer>256</integer>
		</dict>
		<dict>
			<key>$class</key>
			<dict>
				<key>CF$UID</key>
				<integer>13</integer>
			</dict>
			<key>NS.objects</key>
			<array>
				<dict>
					<key>CF$UID</key>
					<integer>12</integer>
				</dict>
			</array>
		</dict>
		<dict>
			<key>$class</key>
			<dict>
				<key>CF$UID</key>
				<integer>17</integer>
			</dict>
			<key>NSAllowsLogicalLayoutDirection</key>
			<false/>
			<key>NSColor</key>
			<dict>
				<key>CF$UID</key>
				<integer>397</integer>
			</dict>
			<key>NSDragTypes</key>
			<dict>
				<key>CF$UID</key>
				<integer>401</integer>
			</dict>
			<key>NSEnabled</key>
			<true/>
			<key>NSFrameSize</key>
			<dict>
				<key>CF$UID</key>
				<integer>14</integer>
			</dict>
			<key>NSIsBordered</key>
			<true/>
			<key>NSNextResponder</key>
			<dict>
				<key>CF$UID</key>
				<integer>0</integer>
			</dict>
			<key>NSvFlags</key>
			<integer>256</integer>
		</dict>
		<dict>
			<key>$class</key>
			<dict>
				<key>CF$UID</key>
				<integer>13</integer>
			</dict>
			<key>NS.objects</key>
			<array>
				<dict>
					<key>CF$UID</key>
					<integer>12</integer>
				</dict>
			</array>
		</dict>
		<dict>
			<key>$class</key>
			<dict>
				<key>CF$UID</key>
				<integer>17</integer>
			</dict>
			<key>NSAllowsLogicalLayoutDirection</key>
			<false/>
			<key>NSColor</key>
			<dict>
				<key>CF$UID</key>
				<integer>397</integer>
			</dict>
			<key>NSDragTypes</key>
			<dict>
				<key>CF$UID</key>
				<integer>403</integer>
			</dict>
			<key>NSEnabled</key>
			<true/>
			<key>NSFrameSize</key>
			<dict>
				<key>CF$UID</key>
				<integer>14</integer>
			</dict>
			<key>NSIsBordered</key>
			<true/>
			<key>NSNextResponder</key>
			<dict>
				<key>CF$UID</key>
				<integer>0</integer>
			</dict>
			<key>NSvFlags</key>
			<integer>256</integer>
		</dict>
		<dict>
			<key>$class</key>
			<dict>
				<key>CF$UID</key>
				<integer>13</integer>
			</dict>
			<key>NS.objects</key>
			<array>
				<dict>
					<key>CF$UID</key>
					<integer>12</integer>
				</dict>
			</array>
		</dict>
		<dict>
			<key>$class</key>
			<dict>
				<key>CF$UID</key>
				<integer>7</integer>
			</dict>
			<key>NS.string</key>
			<string></string>
		</dict>
		<dict>
			<key>$class</key>
			<dict>
				<key>CF$UID</key>
				<integer>7</integer>
			</dict>
			<key>NS.string</key>
			<string></string>
		</dict>
		<dict>
			<key>$class</key>
			<dict>
				<key>CF$UID</key>
				<integer>7</integer>
			</dict>
			<key>NS.string</key>
			<string></string>
		</dict>
		<dict>
			<key>$class</key>
			<dict>
				<key>CF$UID</key>
				<integer>7</integer>
			</dict>
			<key>NS.string</key>
			<string></string>
		</dict>
		<dict>
			<key>$class</key>
			<dict>
				<key>CF$UID</key>
				<integer>409</integer>
			</dict>
			<key>NS.keys</key>
			<array/>
			<key>NS.objects</key>
			<array/>
		</dict>
		<dict>
			<key>$classes</key>
			<array>
				<string>NSMutableDictionary</string>
				<string>NSDictionary</string>
				<string>NSObject</string>
			</array>
			<key>$classname</key>
			<string>NSMutableDictionary</string>
		</dict>
		<dict>
			<key>$class</key>
			<dict>
				<key>CF$UID</key>
				<integer>7</integer>
			</dict>
			<key>NS.string</key>
			<string>ΔG (kJ/mol)</string>
		</dict>
		<dict>
			<key>$class</key>
			<dict>
				<key>CF$UID</key>
				<integer>17</integer>
			</dict>
			<key>NSAllowsLogicalLayoutDirection</key>
			<false/>
			<key>NSColor</key>
			<dict>
				<key>CF$UID</key>
				<integer>15</integer>
			</dict>
			<key>NSDragTypes</key>
			<dict>
				<key>CF$UID</key>
				<integer>412</integer>
			</dict>
			<key>NSEnabled</key>
			<true/>
			<key>NSFrameSize</key>
			<dict>
				<key>CF$UID</key>
				<integer>14</integer>
			</dict>
			<key>NSIsBordered</key>
			<true/>
			<key>NSNextResponder</key>
			<dict>
				<key>CF$UID</key>
				<integer>0</integer>
			</dict>
			<key>NSvFlags</key>
			<integer>256</integer>
		</dict>
		<dict>
			<key>$class</key>
			<dict>
				<key>CF$UID</key>
				<integer>13</integer>
			</dict>
			<key>NS.objects</key>
			<array>
				<dict>
					<key>CF$UID</key>
					<integer>12</integer>
				</dict>
			</array>
		</dict>
		<dict>
			<key>$class</key>
			<dict>
				<key>CF$UID</key>
				<integer>7</integer>
			</dict>
			<key>NS.string</key>
			<string></string>
		</dict>
		<dict>
			<key>$class</key>
			<dict>
				<key>CF$UID</key>
				<integer>7</integer>
			</dict>
			<key>NS.string</key>
			<string></string>
		</dict>
		<dict>
			<key>$class</key>
			<dict>
				<key>CF$UID</key>
				<integer>7</integer>
			</dict>
			<key>NS.string</key>
			<string></string>
		</dict>
		<dict>
			<key>$class</key>
			<dict>
				<key>CF$UID</key>
				<integer>17</integer>
			</dict>
			<key>NSAllowsLogicalLayoutDirection</key>
			<false/>
			<key>NSColor</key>
			<dict>
				<key>CF$UID</key>
				<integer>15</integer>
			</dict>
			<key>NSDragTypes</key>
			<dict>
				<key>CF$UID</key>
				<integer>417</integer>
			</dict>
			<key>NSEnabled</key>
			<true/>
			<key>NSFrameSize</key>
			<dict>
				<key>CF$UID</key>
				<integer>14</integer>
			</dict>
			<key>NSIsBordered</key>
			<true/>
			<key>NSNextResponder</key>
			<dict>
				<key>CF$UID</key>
				<integer>0</integer>
			</dict>
			<key>NSvFlags</key>
			<integer>256</integer>
		</dict>
		<dict>
			<key>$class</key>
			<dict>
				<key>CF$UID</key>
				<integer>13</integer>
			</dict>
			<key>NS.objects</key>
			<array>
				<dict>
					<key>CF$UID</key>
					<integer>12</integer>
				</dict>
			</array>
		</dict>
		<dict>
			<key>$class</key>
			<dict>
				<key>CF$UID</key>
				<integer>17</integer>
			</dict>
			<key>NSAllowsLogicalLayoutDirection</key>
			<false/>
			<key>NSColor</key>
			<dict>
				<key>CF$UID</key>
				<integer>397</integer>
			</dict>
			<key>NSDragTypes</key>
			<dict>
				<key>CF$UID</key>
				<integer>419</integer>
			</dict>
			<key>NSEnabled</key>
			<true/>
			<key>NSFrameSize</key>
			<dict>
				<key>CF$UID</key>
				<integer>14</integer>
			</dict>
			<key>NSIsBordered</key>
			<true/>
			<key>NSNextResponder</key>
			<dict>
				<key>CF$UID</key>
				<integer>0</integer>
			</dict>
			<key>NSvFlags</key>
			<integer>256</integer>
		</dict>
		<dict>
			<key>$class</key>
			<dict>
				<key>CF$UID</key>
				<integer>13</integer>
			</dict>
			<key>NS.objects</key>
			<array>
				<dict>
					<key>CF$UID</key>
					<integer>12</integer>
				</dict>
			</array>
		</dict>
		<dict>
			<key>$class</key>
			<dict>
				<key>CF$UID</key>
				<integer>17</integer>
			</dict>
			<key>NSAllowsLogicalLayoutDirection</key>
			<false/>
			<key>NSColor</key>
			<dict>
				<key>CF$UID</key>
				<integer>15</integer>
			</dict>
			<key>NSDragTypes</key>
			<dict>
				<key>CF$UID</key>
				<integer>421</integer>
			</dict>
			<key>NSEnabled</key>
			<true/>
			<key>NSFrameSize</key>
			<dict>
				<key>CF$UID</key>
				<integer>14</integer>
			</dict>
			<key>NSIsBordered</key>
			<true/>
			<key>NSNextResponder</key>
			<dict>
				<key>CF$UID</key>
				<integer>0</integer>
			</dict>
			<key>NSvFlags</key>
			<integer>256</integer>
		</dict>
		<dict>
			<key>$class</key>
			<dict>
				<key>CF$UID</key>
				<integer>13</integer>
			</dict>
			<key>NS.objects</key>
			<array>
				<dict>
					<key>CF$UID</key>
					<integer>12</integer>
				</dict>
			</array>
		</dict>
		<dict>
			<key>$class</key>
			<dict>
				<key>CF$UID</key>
				<integer>17</integer>
			</dict>
			<key>NSAllowsLogicalLayoutDirection</key>
			<false/>
			<key>NSColor</key>
			<dict>
				<key>CF$UID</key>
				<integer>397</integer>
			</dict>
			<key>NSDragTypes</key>
			<dict>
				<key>CF$UID</key>
				<integer>423</integer>
			</dict>
			<key>NSEnabled</key>
			<true/>
			<key>NSFrameSize</key>
			<dict>
				<key>CF$UID</key>
				<integer>14</integer>
			</dict>
			<key>NSIsBordered</key>
			<true/>
			<key>NSNextResponder</key>
			<dict>
				<key>CF$UID</key>
				<integer>0</integer>
			</dict>
			<key>NSvFlags</key>
			<integer>256</integer>
		</dict>
		<dict>
			<key>$class</key>
			<dict>
				<key>CF$UID</key>
				<integer>13</integer>
			</dict>
			<key>NS.objects</key>
			<array>
				<dict>
					<key>CF$UID</key>
					<integer>12</integer>
				</dict>
			</array>
		</dict>
		<dict>
			<key>$class</key>
			<dict>
				<key>CF$UID</key>
				<integer>17</integer>
			</dict>
			<key>NSAllowsLogicalLayoutDirection</key>
			<false/>
			<key>NSColor</key>
			<dict>
				<key>CF$UID</key>
				<integer>397</integer>
			</dict>
			<key>NSDragTypes</key>
			<dict>
				<key>CF$UID</key>
				<integer>425</integer>
			</dict>
			<key>NSEnabled</key>
			<true/>
			<key>NSFrameSize</key>
			<dict>
				<key>CF$UID</key>
				<integer>14</integer>
			</dict>
			<key>NSIsBordered</key>
			<true/>
			<key>NSNextResponder</key>
			<dict>
				<key>CF$UID</key>
				<integer>0</integer>
			</dict>
			<key>NSvFlags</key>
			<integer>256</integer>
		</dict>
		<dict>
			<key>$class</key>
			<dict>
				<key>CF$UID</key>
				<integer>13</integer>
			</dict>
			<key>NS.objects</key>
			<array>
				<dict>
					<key>CF$UID</key>
					<integer>12</integer>
				</dict>
			</array>
		</dict>
		<dict>
			<key>$class</key>
			<dict>
				<key>CF$UID</key>
				<integer>7</integer>
			</dict>
			<key>NS.string</key>
			<string></string>
		</dict>
		<dict>
			<key>$class</key>
			<dict>
				<key>CF$UID</key>
				<integer>7</integer>
			</dict>
			<key>NS.string</key>
			<string></string>
		</dict>
		<dict>
			<key>$class</key>
			<dict>
				<key>CF$UID</key>
				<integer>7</integer>
			</dict>
			<key>NS.string</key>
			<string></string>
		</dict>
		<dict>
			<key>$class</key>
			<dict>
				<key>CF$UID</key>
				<integer>7</integer>
			</dict>
			<key>NS.string</key>
			<string></string>
		</dict>
		<dict>
			<key>$class</key>
			<dict>
				<key>CF$UID</key>
				<integer>409</integer>
			</dict>
			<key>NS.keys</key>
			<array/>
			<key>NS.objects</key>
			<array/>
		</dict>
		<dict>
			<key>$class</key>
			<dict>
				<key>CF$UID</key>
				<integer>7</integer>
			</dict>
			<key>NS.string</key>
			<string></string>
		</dict>
		<dict>
			<key>$class</key>
			<dict>
				<key>CF$UID</key>
				<integer>17</integer>
			</dict>
			<key>NSAllowsLogicalLayoutDirection</key>
			<false/>
			<key>NSColor</key>
			<dict>
				<key>CF$UID</key>
				<integer>15</integer>
			</dict>
			<key>NSDragTypes</key>
			<dict>
				<key>CF$UID</key>
				<integer>433</integer>
			</dict>
			<key>NSEnabled</key>
			<true/>
			<key>NSFrameSize</key>
			<dict>
				<key>CF$UID</key>
				<integer>14</integer>
			</dict>
			<key>NSIsBordered</key>
			<true/>
			<key>NSNextResponder</key>
			<dict>
				<key>CF$UID</key>
				<integer>0</integer>
			</dict>
			<key>NSvFlags</key>
			<integer>256</integer>
		</dict>
		<dict>
			<key>$class</key>
			<dict>
				<key>CF$UID</key>
				<integer>13</integer>
			</dict>
			<key>NS.objects</key>
			<array>
				<dict>
					<key>CF$UID</key>
					<integer>12</integer>
				</dict>
			</array>
		</dict>
		<dict>
			<key>$class</key>
			<dict>
				<key>CF$UID</key>
				<integer>7</integer>
			</dict>
			<key>NS.string</key>
			<string></string>
		</dict>
		<dict>
			<key>$class</key>
			<dict>
				<key>CF$UID</key>
				<integer>7</integer>
			</dict>
			<key>NS.string</key>
			<string></string>
		</dict>
		<dict>
			<key>$class</key>
			<dict>
				<key>CF$UID</key>
				<integer>7</integer>
			</dict>
			<key>NS.string</key>
			<string></string>
		</dict>
		<dict>
			<key>$class</key>
			<dict>
				<key>CF$UID</key>
				<integer>381</integer>
			</dict>
			<key>NSName</key>
			<dict>
				<key>CF$UID</key>
				<integer>380</integer>
			</dict>
			<key>NSSize</key>
			<real>18</real>
			<key>NSfFlags</key>
			<integer>272</integer>
		</dict>
		<dict>
			<key>$class</key>
			<dict>
				<key>CF$UID</key>
				<integer>381</integer>
			</dict>
			<key>NSName</key>
			<dict>
				<key>CF$UID</key>
				<integer>380</integer>
			</dict>
			<key>NSSize</key>
			<real>14</real>
			<key>NSfFlags</key>
			<integer>272</integer>
		</dict>
		<dict>
			<key>$class</key>
			<dict>
				<key>CF$UID</key>
				<integer>17</integer>
			</dict>
			<key>NSAllowsLogicalLayoutDirection</key>
			<false/>
			<key>NSColor</key>
			<dict>
				<key>CF$UID</key>
				<integer>15</integer>
			</dict>
			<key>NSDragTypes</key>
			<dict>
				<key>CF$UID</key>
				<integer>440</integer>
			</dict>
			<key>NSEnabled</key>
			<true/>
			<key>NSFrameSize</key>
			<dict>
				<key>CF$UID</key>
				<integer>14</integer>
			</dict>
			<key>NSIsBordered</key>
			<true/>
			<key>NSNextResponder</key>
			<dict>
				<key>CF$UID</key>
				<integer>0</integer>
			</dict>
			<key>NSvFlags</key>
			<integer>256</integer>
		</dict>
		<dict>
			<key>$class</key>
			<dict>
				<key>CF$UID</key>
				<integer>13</integer>
			</dict>
			<key>NS.objects</key>
			<array>
				<dict>
					<key>CF$UID</key>
					<integer>12</integer>
				</dict>
			</array>
		</dict>
		<dict>
			<key>$class</key>
			<dict>
				<key>CF$UID</key>
				<integer>17</integer>
			</dict>
			<key>NSAllowsLogicalLayoutDirection</key>
			<false/>
			<key>NSColor</key>
			<dict>
				<key>CF$UID</key>
				<integer>397</integer>
			</dict>
			<key>NSDragTypes</key>
			<dict>
				<key>CF$UID</key>
				<integer>442</integer>
			</dict>
			<key>NSEnabled</key>
			<true/>
			<key>NSFrameSize</key>
			<dict>
				<key>CF$UID</key>
				<integer>14</integer>
			</dict>
			<key>NSIsBordered</key>
			<true/>
			<key>NSNextResponder</key>
			<dict>
				<key>CF$UID</key>
				<integer>0</integer>
			</dict>
			<key>NSvFlags</key>
			<integer>256</integer>
		</dict>
		<dict>
			<key>$class</key>
			<dict>
				<key>CF$UID</key>
				<integer>13</integer>
			</dict>
			<key>NS.objects</key>
			<array>
				<dict>
					<key>CF$UID</key>
					<integer>12</integer>
				</dict>
			</array>
		</dict>
		<dict>
			<key>$class</key>
			<dict>
				<key>CF$UID</key>
				<integer>17</integer>
			</dict>
			<key>NSAllowsLogicalLayoutDirection</key>
			<false/>
			<key>NSColor</key>
			<dict>
				<key>CF$UID</key>
				<integer>15</integer>
			</dict>
			<key>NSDragTypes</key>
			<dict>
				<key>CF$UID</key>
				<integer>444</integer>
			</dict>
			<key>NSEnabled</key>
			<true/>
			<key>NSFrameSize</key>
			<dict>
				<key>CF$UID</key>
				<integer>14</integer>
			</dict>
			<key>NSIsBordered</key>
			<true/>
			<key>NSNextResponder</key>
			<dict>
				<key>CF$UID</key>
				<integer>0</integer>
			</dict>
			<key>NSvFlags</key>
			<integer>256</integer>
		</dict>
		<dict>
			<key>$class</key>
			<dict>
				<key>CF$UID</key>
				<integer>13</integer>
			</dict>
			<key>NS.objects</key>
			<array>
				<dict>
					<key>CF$UID</key>
					<integer>12</integer>
				</dict>
			</array>
		</dict>
		<dict>
			<key>$class</key>
			<dict>
				<key>CF$UID</key>
				<integer>17</integer>
			</dict>
			<key>NSAllowsLogicalLayoutDirection</key>
			<false/>
			<key>NSColor</key>
			<dict>
				<key>CF$UID</key>
				<integer>397</integer>
			</dict>
			<key>NSDragTypes</key>
			<dict>
				<key>CF$UID</key>
				<integer>446</integer>
			</dict>
			<key>NSEnabled</key>
			<true/>
			<key>NSFrameSize</key>
			<dict>
				<key>CF$UID</key>
				<integer>14</integer>
			</dict>
			<key>NSIsBordered</key>
			<true/>
			<key>NSNextResponder</key>
			<dict>
				<key>CF$UID</key>
				<integer>0</integer>
			</dict>
			<key>NSvFlags</key>
			<integer>256</integer>
		</dict>
		<dict>
			<key>$class</key>
			<dict>
				<key>CF$UID</key>
				<integer>13</integer>
			</dict>
			<key>NS.objects</key>
			<array>
				<dict>
					<key>CF$UID</key>
					<integer>12</integer>
				</dict>
			</array>
		</dict>
		<dict>
			<key>$class</key>
			<dict>
				<key>CF$UID</key>
				<integer>17</integer>
			</dict>
			<key>NSAllowsLogicalLayoutDirection</key>
			<false/>
			<key>NSColor</key>
			<dict>
				<key>CF$UID</key>
				<integer>397</integer>
			</dict>
			<key>NSDragTypes</key>
			<dict>
				<key>CF$UID</key>
				<integer>448</integer>
			</dict>
			<key>NSEnabled</key>
			<true/>
			<key>NSFrameSize</key>
			<dict>
				<key>CF$UID</key>
				<integer>14</integer>
			</dict>
			<key>NSIsBordered</key>
			<true/>
			<key>NSNextResponder</key>
			<dict>
				<key>CF$UID</key>
				<integer>0</integer>
			</dict>
			<key>NSvFlags</key>
			<integer>256</integer>
		</dict>
		<dict>
			<key>$class</key>
			<dict>
				<key>CF$UID</key>
				<integer>13</integer>
			</dict>
			<key>NS.objects</key>
			<array>
				<dict>
					<key>CF$UID</key>
					<integer>12</integer>
				</dict>
			</array>
		</dict>
		<dict>
			<key>$class</key>
			<dict>
				<key>CF$UID</key>
				<integer>7</integer>
			</dict>
			<key>NS.string</key>
			<string></string>
		</dict>
		<dict>
			<key>$class</key>
			<dict>
				<key>CF$UID</key>
				<integer>7</integer>
			</dict>
			<key>NS.string</key>
			<string></string>
		</dict>
		<dict>
			<key>$class</key>
			<dict>
				<key>CF$UID</key>
				<integer>7</integer>
			</dict>
			<key>NS.string</key>
			<string></string>
		</dict>
		<dict>
			<key>$class</key>
			<dict>
				<key>CF$UID</key>
				<integer>7</integer>
			</dict>
			<key>NS.string</key>
			<string></string>
		</dict>
		<dict>
			<key>$class</key>
			<dict>
				<key>CF$UID</key>
				<integer>409</integer>
			</dict>
			<key>NS.keys</key>
			<array/>
			<key>NS.objects</key>
			<array/>
		</dict>
		<dict>
			<key>$class</key>
			<dict>
				<key>CF$UID</key>
				<integer>7</integer>
			</dict>
			<key>NS.string</key>
			<string></string>
		</dict>
		<dict>
			<key>$class</key>
			<dict>
				<key>CF$UID</key>
				<integer>17</integer>
			</dict>
			<key>NSAllowsLogicalLayoutDirection</key>
			<false/>
			<key>NSColor</key>
			<dict>
				<key>CF$UID</key>
				<integer>15</integer>
			</dict>
			<key>NSDragTypes</key>
			<dict>
				<key>CF$UID</key>
				<integer>456</integer>
			</dict>
			<key>NSEnabled</key>
			<true/>
			<key>NSFrameSize</key>
			<dict>
				<key>CF$UID</key>
				<integer>14</integer>
			</dict>
			<key>NSIsBordered</key>
			<true/>
			<key>NSNextResponder</key>
			<dict>
				<key>CF$UID</key>
				<integer>0</integer>
			</dict>
			<key>NSvFlags</key>
			<integer>256</integer>
		</dict>
		<dict>
			<key>$class</key>
			<dict>
				<key>CF$UID</key>
				<integer>13</integer>
			</dict>
			<key>NS.objects</key>
			<array>
				<dict>
					<key>CF$UID</key>
					<integer>12</integer>
				</dict>
			</array>
		</dict>
		<dict>
			<key>$class</key>
			<dict>
				<key>CF$UID</key>
				<integer>7</integer>
			</dict>
			<key>NS.string</key>
			<string></string>
		</dict>
		<dict>
			<key>$class</key>
			<dict>
				<key>CF$UID</key>
				<integer>7</integer>
			</dict>
			<key>NS.string</key>
			<string></string>
		</dict>
		<dict>
			<key>$class</key>
			<dict>
				<key>CF$UID</key>
				<integer>7</integer>
			</dict>
			<key>NS.string</key>
			<string></string>
		</dict>
		<dict>
			<key>$class</key>
			<dict>
				<key>CF$UID</key>
				<integer>381</integer>
			</dict>
			<key>NSName</key>
			<dict>
				<key>CF$UID</key>
				<integer>380</integer>
			</dict>
			<key>NSSize</key>
			<real>18</real>
			<key>NSfFlags</key>
			<integer>272</integer>
		</dict>
		<dict>
			<key>$class</key>
			<dict>
				<key>CF$UID</key>
				<integer>381</integer>
			</dict>
			<key>NSName</key>
			<dict>
				<key>CF$UID</key>
				<integer>380</integer>
			</dict>
			<key>NSSize</key>
			<real>14</real>
			<key>NSfFlags</key>
			<integer>272</integer>
		</dict>
		<dict>
			<key>$class</key>
			<dict>
				<key>CF$UID</key>
				<integer>17</integer>
			</dict>
			<key>NSAllowsLogicalLayoutDirection</key>
			<false/>
			<key>NSColor</key>
			<dict>
				<key>CF$UID</key>
				<integer>15</integer>
			</dict>
			<key>NSDragTypes</key>
			<dict>
				<key>CF$UID</key>
				<integer>463</integer>
			</dict>
			<key>NSEnabled</key>
			<true/>
			<key>NSFrameSize</key>
			<dict>
				<key>CF$UID</key>
				<integer>14</integer>
			</dict>
			<key>NSIsBordered</key>
			<true/>
			<key>NSNextResponder</key>
			<dict>
				<key>CF$UID</key>
				<integer>0</integer>
			</dict>
			<key>NSvFlags</key>
			<integer>256</integer>
		</dict>
		<dict>
			<key>$class</key>
			<dict>
				<key>CF$UID</key>
				<integer>13</integer>
			</dict>
			<key>NS.objects</key>
			<array>
				<dict>
					<key>CF$UID</key>
					<integer>12</integer>
				</dict>
			</array>
		</dict>
		<dict>
			<key>$class</key>
			<dict>
				<key>CF$UID</key>
				<integer>17</integer>
			</dict>
			<key>NSAllowsLogicalLayoutDirection</key>
			<false/>
			<key>NSColor</key>
			<dict>
				<key>CF$UID</key>
				<integer>397</integer>
			</dict>
			<key>NSDragTypes</key>
			<dict>
				<key>CF$UID</key>
				<integer>465</integer>
			</dict>
			<key>NSEnabled</key>
			<true/>
			<key>NSFrameSize</key>
			<dict>
				<key>CF$UID</key>
				<integer>14</integer>
			</dict>
			<key>NSIsBordered</key>
			<true/>
			<key>NSNextResponder</key>
			<dict>
				<key>CF$UID</key>
				<integer>0</integer>
			</dict>
			<key>NSvFlags</key>
			<integer>256</integer>
		</dict>
		<dict>
			<key>$class</key>
			<dict>
				<key>CF$UID</key>
				<integer>13</integer>
			</dict>
			<key>NS.objects</key>
			<array>
				<dict>
					<key>CF$UID</key>
					<integer>12</integer>
				</dict>
			</array>
		</dict>
		<dict>
			<key>$class</key>
			<dict>
				<key>CF$UID</key>
				<integer>17</integer>
			</dict>
			<key>NSAllowsLogicalLayoutDirection</key>
			<false/>
			<key>NSColor</key>
			<dict>
				<key>CF$UID</key>
				<integer>15</integer>
			</dict>
			<key>NSDragTypes</key>
			<dict>
				<key>CF$UID</key>
				<integer>467</integer>
			</dict>
			<key>NSEnabled</key>
			<true/>
			<key>NSFrameSize</key>
			<dict>
				<key>CF$UID</key>
				<integer>14</integer>
			</dict>
			<key>NSIsBordered</key>
			<true/>
			<key>NSNextResponder</key>
			<dict>
				<key>CF$UID</key>
				<integer>0</integer>
			</dict>
			<key>NSvFlags</key>
			<integer>256</integer>
		</dict>
		<dict>
			<key>$class</key>
			<dict>
				<key>CF$UID</key>
				<integer>13</integer>
			</dict>
			<key>NS.objects</key>
			<array>
				<dict>
					<key>CF$UID</key>
					<integer>12</integer>
				</dict>
			</array>
		</dict>
		<dict>
			<key>$class</key>
			<dict>
				<key>CF$UID</key>
				<integer>17</integer>
			</dict>
			<key>NSAllowsLogicalLayoutDirection</key>
			<false/>
			<key>NSColor</key>
			<dict>
				<key>CF$UID</key>
				<integer>397</integer>
			</dict>
			<key>NSDragTypes</key>
			<dict>
				<key>CF$UID</key>
				<integer>469</integer>
			</dict>
			<key>NSEnabled</key>
			<true/>
			<key>NSFrameSize</key>
			<dict>
				<key>CF$UID</key>
				<integer>14</integer>
			</dict>
			<key>NSIsBordered</key>
			<true/>
			<key>NSNextResponder</key>
			<dict>
				<key>CF$UID</key>
				<integer>0</integer>
			</dict>
			<key>NSvFlags</key>
			<integer>256</integer>
		</dict>
		<dict>
			<key>$class</key>
			<dict>
				<key>CF$UID</key>
				<integer>13</integer>
			</dict>
			<key>NS.objects</key>
			<array>
				<dict>
					<key>CF$UID</key>
					<integer>12</integer>
				</dict>
			</array>
		</dict>
		<dict>
			<key>$class</key>
			<dict>
				<key>CF$UID</key>
				<integer>17</integer>
			</dict>
			<key>NSAllowsLogicalLayoutDirection</key>
			<false/>
			<key>NSColor</key>
			<dict>
				<key>CF$UID</key>
				<integer>397</integer>
			</dict>
			<key>NSDragTypes</key>
			<dict>
				<key>CF$UID</key>
				<integer>471</integer>
			</dict>
			<key>NSEnabled</key>
			<true/>
			<key>NSFrameSize</key>
			<dict>
				<key>CF$UID</key>
				<integer>14</integer>
			</dict>
			<key>NSIsBordered</key>
			<true/>
			<key>NSNextResponder</key>
			<dict>
				<key>CF$UID</key>
				<integer>0</integer>
			</dict>
			<key>NSvFlags</key>
			<integer>256</integer>
		</dict>
		<dict>
			<key>$class</key>
			<dict>
				<key>CF$UID</key>
				<integer>13</integer>
			</dict>
			<key>NS.objects</key>
			<array>
				<dict>
					<key>CF$UID</key>
					<integer>12</integer>
				</dict>
			</array>
		</dict>
		<dict>
			<key>$class</key>
			<dict>
				<key>CF$UID</key>
				<integer>7</integer>
			</dict>
			<key>NS.string</key>
			<string></string>
		</dict>
		<dict>
			<key>$class</key>
			<dict>
				<key>CF$UID</key>
				<integer>7</integer>
			</dict>
			<key>NS.string</key>
			<string></string>
		</dict>
		<dict>
			<key>$class</key>
			<dict>
				<key>CF$UID</key>
				<integer>7</integer>
			</dict>
			<key>NS.string</key>
			<string></string>
		</dict>
		<dict>
			<key>$class</key>
			<dict>
				<key>CF$UID</key>
				<integer>7</integer>
			</dict>
			<key>NS.string</key>
			<string></string>
		</dict>
		<dict>
			<key>$class</key>
			<dict>
				<key>CF$UID</key>
				<integer>409</integer>
			</dict>
			<key>NS.keys</key>
			<array/>
			<key>NS.objects</key>
			<array/>
		</dict>
	</array>
	<key>$top</key>
	<dict>
		<key>alabel0</key>
		<dict>
			<key>CF$UID</key>
			<integer>408</integer>
		</dict>
		<key>alabel1</key>
		<dict>
			<key>CF$UID</key>
			<integer>430</integer>
		</dict>
		<key>alabel2</key>
		<dict>
			<key>CF$UID</key>
			<integer>453</integer>
		</dict>
		<key>alabel3</key>
		<dict>
			<key>CF$UID</key>
			<integer>476</integer>
		</dict>
		<key>align0</key>
		<integer>2</integer>
		<key>align1</key>
		<integer>4</integer>
		<key>align2</key>
		<integer>6</integer>
		<key>align3</key>
		<integer>8</integer>
		<key>alldraw</key>
		<true/>
		<key>angle0</key>
		<real>0.0</real>
		<key>angle1</key>
		<real>0.0</real>
		<key>angle2</key>
		<real>0.0</real>
		<key>angle3</key>
		<real>0.0</real>
		<key>arrowsize</key>
		<real>10</real>
		<key>arrowtype</key>
		<integer>0</integer>
		<key>axis0</key>
		<true/>
		<key>axis1</key>
		<true/>
		<key>axis2</key>
		<false/>
		<key>axis3</key>
		<false/>
		<key>axismode0</key>
		<integer>0</integer>
		<key>axismode1</key>
		<integer>0</integer>
		<key>axismode2</key>
		<integer>0</integer>
		<key>axismode3</key>
		<integer>0</integer>
		<key>axistext0</key>
		<dict>
			<key>CF$UID</key>
			<integer>386</integer>
		</dict>
		<key>axistext1</key>
		<dict>
			<key>CF$UID</key>
			<integer>410</integer>
		</dict>
		<key>axistext2</key>
		<dict>
			<key>CF$UID</key>
			<integer>431</integer>
		</dict>
		<key>axistext3</key>
		<dict>
			<key>CF$UID</key>
			<integer>454</integer>
		</dict>
		<key>axistextcolor0</key>
		<dict>
			<key>CF$UID</key>
			<integer>387</integer>
		</dict>
		<key>axistextcolor1</key>
		<dict>
			<key>CF$UID</key>
			<integer>411</integer>
		</dict>
		<key>axistextcolor2</key>
		<dict>
			<key>CF$UID</key>
			<integer>432</integer>
		</dict>
		<key>axistextcolor3</key>
		<dict>
			<key>CF$UID</key>
			<integer>455</integer>
		</dict>
		<key>axistimeformat0</key>
		<dict>
			<key>CF$UID</key>
			<integer>389</integer>
		</dict>
		<key>axistimeformat1</key>
		<dict>
			<key>CF$UID</key>
			<integer>413</integer>
		</dict>
		<key>axistimeformat2</key>
		<dict>
			<key>CF$UID</key>
			<integer>434</integer>
		</dict>
		<key>axistimeformat3</key>
		<dict>
			<key>CF$UID</key>
			<integer>457</integer>
		</dict>
		<key>backgroundcolor</key>
		<dict>
			<key>CF$UID</key>
			<integer>374</integer>
		</dict>
		<key>buffer</key>
		<dict>
			<key>CF$UID</key>
			<integer>2</integer>
		</dict>
		<key>crossarrows</key>
		<integer>0</integer>
		<key>dp0</key>
		<integer>2</integer>
		<key>dp1</key>
		<integer>2</integer>
		<key>dp2</key>
		<integer>2</integer>
		<key>dp3</key>
		<integer>2</integer>
		<key>dpauto0</key>
		<true/>
		<key>dpauto1</key>
		<true/>
		<key>dpauto2</key>
		<true/>
		<key>dpauto3</key>
		<true/>
		<key>drawbackground</key>
		<true/>
		<key>drawframe</key>
		<true/>
		<key>drawmargin</key>
		<true/>
		<key>expoff0</key>
		<integer>5</integer>
		<key>expoff1</key>
		<integer>5</integer>
		<key>expoff2</key>
		<integer>5</integer>
		<key>expoff3</key>
		<integer>5</integer>
		<key>fliptext0</key>
		<false/>
		<key>fliptext1</key>
		<false/>
		<key>fliptext2</key>
		<false/>
		<key>fliptext3</key>
		<false/>
		<key>forceframe</key>
		<false/>
		<key>forcerenderhigh</key>
		<true/>
		<key>framearrows</key>
		<false/>
		<key>framecolor</key>
		<dict>
			<key>CF$UID</key>
			<integer>372</integer>
		</dict>
		<key>framestyle</key>
		<integer>0</integer>
		<key>framewidth</key>
		<real>2</real>
		<key>graphic</key>
		<dict>
			<key>CF$UID</key>
			<integer>371</integer>
		</dict>
		<key>grid0</key>
		<true/>
		<key>grid1</key>
		<true/>
		<key>grid2</key>
		<false/>
		<key>grid3</key>
		<false/>
		<key>gridcolor0</key>
		<dict>
			<key>CF$UID</key>
			<integer>395</integer>
		</dict>
		<key>gridcolor1</key>
		<dict>
			<key>CF$UID</key>
			<integer>418</integer>
		</dict>
		<key>gridcolor2</key>
		<dict>
			<key>CF$UID</key>
			<integer>441</integer>
		</dict>
		<key>gridcolor3</key>
		<dict>
			<key>CF$UID</key>
			<integer>464</integer>
		</dict>
		<key>gridfront0</key>
		<false/>
		<key>gridfront1</key>
		<false/>
		<key>gridfront2</key>
		<true/>
		<key>gridfront3</key>
		<true/>
		<key>gridpattern0</key>
		<integer>0</integer>
		<key>gridpattern1</key>
		<integer>0</integer>
		<key>gridpattern2</key>
		<integer>0</integer>
		<key>gridpattern3</key>
		<integer>0</integer>
		<key>gridwidth0</key>
		<real>0.5</real>
		<key>gridwidth1</key>
		<real>0.5</real>
		<key>gridwidth2</key>
		<real>0.5</real>
		<key>gridwidth3</key>
		<real>0.5</real>
		<key>legendalign</key>
		<integer>0</integer>
		<key>legendbg</key>
		<false/>
		<key>legendbgcolor</key>
		<dict>
			<key>CF$UID</key>
			<integer>384</integer>
		</dict>
		<key>legendcolor</key>
		<dict>
			<key>CF$UID</key>
			<integer>382</integer>
		</dict>
		<key>legendfont</key>
		<dict>
			<key>CF$UID</key>
			<integer>379</integer>
		</dict>
		<key>legendhorizontal</key>
		<false/>
		<key>legendspace</key>
		<integer>20</integer>
		<key>legendwidth</key>
		<integer>80</integer>
		<key>legendx</key>
		<integer>435</integer>
		<key>legendy</key>
		<integer>500</integer>
		<key>marginbottom</key>
		<real>80</real>
		<key>margincolor</key>
		<dict>
			<key>CF$UID</key>
			<integer>377</integer>
		</dict>
		<key>marginleft</key>
		<real>80</real>
		<key>marginright</key>
		<real>10</real>
		<key>margintop</key>
		<real>10</real>
		<key>mgrid0</key>
		<false/>
		<key>mgrid1</key>
		<false/>
		<key>mgrid2</key>
		<false/>
		<key>mgrid3</key>
		<false/>
		<key>mgridcolor0</key>
		<dict>
			<key>CF$UID</key>
			<integer>400</integer>
		</dict>
		<key>mgridcolor1</key>
		<dict>
			<key>CF$UID</key>
			<integer>422</integer>
		</dict>
		<key>mgridcolor2</key>
		<dict>
			<key>CF$UID</key>
			<integer>445</integer>
		</dict>
		<key>mgridcolor3</key>
		<dict>
			<key>CF$UID</key>
			<integer>468</integer>
		</dict>
		<key>mgridfront0</key>
		<true/>
		<key>mgridfront1</key>
		<true/>
		<key>mgridfront2</key>
		<true/>
		<key>mgridfront3</key>
		<true/>
		<key>mgridpattern0</key>
		<integer>0</integer>
		<key>mgridpattern1</key>
		<integer>0</integer>
		<key>mgridpattern2</key>
		<integer>0</integer>
		<key>mgridpattern3</key>
		<integer>0</integer>
		<key>mgridwidth0</key>
		<real>0.5</real>
		<key>mgridwidth1</key>
		<real>0.5</real>
		<key>mgridwidth2</key>
		<real>0.5</real>
		<key>mgridwidth3</key>
		<real>0.5</real>
		<key>mtickcolor0</key>
		<dict>
			<key>CF$UID</key>
			<integer>398</integer>
		</dict>
		<key>mtickcolor1</key>
		<dict>
			<key>CF$UID</key>
			<integer>420</integer>
		</dict>
		<key>mtickcolor2</key>
		<dict>
			<key>CF$UID</key>
			<integer>443</integer>
		</dict>
		<key>mtickcolor3</key>
		<dict>
			<key>CF$UID</key>
			<integer>466</integer>
		</dict>
		<key>mticklength0</key>
		<real>5</real>
		<key>mticklength1</key>
		<real>5</real>
		<key>mticklength2</key>
		<real>5</real>
		<key>mticklength3</key>
		<real>5</real>
		<key>mticks0</key>
		<true/>
		<key>mticks1</key>
		<true/>
		<key>mticks2</key>
		<true/>
		<key>mticks3</key>
		<true/>
		<key>mticksboth0</key>
		<false/>
		<key>mticksboth1</key>
		<false/>
		<key>mticksboth2</key>
		<false/>
		<key>mticksboth3</key>
		<false/>
		<key>mtickwidth0</key>
		<real>1</real>
		<key>mtickwidth1</key>
		<real>1</real>
		<key>mtickwidth2</key>
		<real>1</real>
		<key>mtickwidth3</key>
		<real>1</real>
		<key>numbers0</key>
		<true/>
		<key>numbers1</key>
		<true/>
		<key>numbers2</key>
		<true/>
		<key>numbers3</key>
		<true/>
		<key>numfont0</key>
		<dict>
			<key>CF$UID</key>
			<integer>379</integer>
		</dict>
		<key>numfont1</key>
		<dict>
			<key>CF$UID</key>
			<integer>379</integer>
		</dict>
		<key>numfont2</key>
		<dict>
			<key>CF$UID</key>
			<integer>438</integer>
		</dict>
		<key>numfont3</key>
		<dict>
			<key>CF$UID</key>
			<integer>461</integer>
		</dict>
		<key>numoff0</key>
		<integer>5</integer>
		<key>numoff1</key>
		<integer>5</integer>
		<key>numoff2</key>
		<integer>5</integer>
		<key>numoff3</key>
		<integer>5</integer>
		<key>plotlegend</key>
		<true/>
		<key>plotversion</key>
		<dict>
			<key>CF$UID</key>
			<integer>1</integer>
		</dict>
		<key>reverse0</key>
		<false/>
		<key>reverse1</key>
		<false/>
		<key>reverse2</key>
		<false/>
		<key>reverse3</key>
		<false/>
		<key>scaleexpr0</key>
		<dict>
			<key>CF$UID</key>
			<integer>390</integer>
		</dict>
		<key>scaleexpr1</key>
		<dict>
			<key>CF$UID</key>
			<integer>414</integer>
		</dict>
		<key>scaleexpr2</key>
		<dict>
			<key>CF$UID</key>
			<integer>435</integer>
		</dict>
		<key>scaleexpr3</key>
		<dict>
			<key>CF$UID</key>
			<integer>458</integer>
		</dict>
		<key>scalend0</key>
		<dict>
			<key>CF$UID</key>
			<integer>405</integer>
		</dict>
		<key>scalend1</key>
		<dict>
			<key>CF$UID</key>
			<integer>427</integer>
		</dict>
		<key>scalend2</key>
		<dict>
			<key>CF$UID</key>
			<integer>450</integer>
		</dict>
		<key>scalend3</key>
		<dict>
			<key>CF$UID</key>
			<integer>473</integer>
		</dict>
		<key>scalminticks0</key>
		<dict>
			<key>CF$UID</key>
			<integer>407</integer>
		</dict>
		<key>scalminticks1</key>
		<dict>
			<key>CF$UID</key>
			<integer>429</integer>
		</dict>
		<key>scalminticks2</key>
		<dict>
			<key>CF$UID</key>
			<integer>452</integer>
		</dict>
		<key>scalminticks3</key>
		<dict>
			<key>CF$UID</key>
			<integer>475</integer>
		</dict>
		<key>scalspace0</key>
		<dict>
			<key>CF$UID</key>
			<integer>406</integer>
		</dict>
		<key>scalspace1</key>
		<dict>
			<key>CF$UID</key>
			<integer>428</integer>
		</dict>
		<key>scalspace2</key>
		<dict>
			<key>CF$UID</key>
			<integer>451</integer>
		</dict>
		<key>scalspace3</key>
		<dict>
			<key>CF$UID</key>
			<integer>474</integer>
		</dict>
		<key>scalstart0</key>
		<dict>
			<key>CF$UID</key>
			<integer>404</integer>
		</dict>
		<key>scalstart1</key>
		<dict>
			<key>CF$UID</key>
			<integer>426</integer>
		</dict>
		<key>scalstart2</key>
		<dict>
			<key>CF$UID</key>
			<integer>449</integer>
		</dict>
		<key>scalstart3</key>
		<dict>
			<key>CF$UID</key>
			<integer>472</integer>
		</dict>
		<key>smalllog0</key>
		<false/>
		<key>smalllog1</key>
		<false/>
		<key>smalllog2</key>
		<false/>
		<key>smalllog3</key>
		<false/>
		<key>subviews</key>
		<integer>0</integer>
		<key>text</key>
		<dict>
			<key>CF$UID</key>
			<integer>370</integer>
		</dict>
		<key>text0</key>
		<true/>
		<key>text1</key>
		<true/>
		<key>text2</key>
		<true/>
		<key>text3</key>
		<true/>
		<key>textfont0</key>
		<dict>
			<key>CF$UID</key>
			<integer>392</integer>
		</dict>
		<key>textfont1</key>
		<dict>
			<key>CF$UID</key>
			<integer>392</integer>
		</dict>
		<key>textfont2</key>
		<dict>
			<key>CF$UID</key>
			<integer>437</integer>
		</dict>
		<key>textfont3</key>
		<dict>
			<key>CF$UID</key>
			<integer>460</integer>
		</dict>
		<key>textoff0</key>
		<integer>5</integer>
		<key>textoff1</key>
		<integer>5</integer>
		<key>textoff2</key>
		<integer>5</integer>
		<key>textoff3</key>
		<integer>5</integer>
		<key>textoffsetfromframe0</key>
		<false/>
		<key>textoffsetfromframe1</key>
		<false/>
		<key>textoffsetfromframe2</key>
		<false/>
		<key>textoffsetfromframe3</key>
		<false/>
		<key>tickcolor0</key>
		<dict>
			<key>CF$UID</key>
			<integer>393</integer>
		</dict>
		<key>tickcolor1</key>
		<dict>
			<key>CF$UID</key>
			<integer>416</integer>
		</dict>
		<key>tickcolor2</key>
		<dict>
			<key>CF$UID</key>
			<integer>439</integer>
		</dict>
		<key>tickcolor3</key>
		<dict>
			<key>CF$UID</key>
			<integer>462</integer>
		</dict>
		<key>ticklength0</key>
		<real>10</real>
		<key>ticklength1</key>
		<real>10</real>
		<key>ticklength2</key>
		<real>10</real>
		<key>ticklength3</key>
		<real>10</real>
		<key>ticks0</key>
		<true/>
		<key>ticks1</key>
		<true/>
		<key>ticks2</key>
		<true/>
		<key>ticks3</key>
		<true/>
		<key>ticksboth0</key>
		<false/>
		<key>ticksboth1</key>
		<false/>
		<key>ticksboth2</key>
		<false/>
		<key>ticksboth3</key>
		<false/>
		<key>tickstyle0</key>
		<integer>0</integer>
		<key>tickstyle1</key>
		<integer>0</integer>
		<key>tickstyle2</key>
		<integer>0</integer>
		<key>tickstyle3</key>
		<integer>0</integer>
		<key>tickwidth0</key>
		<real>2</real>
		<key>tickwidth1</key>
		<real>2</real>
		<key>tickwidth2</key>
		<real>2</real>
		<key>tickwidth3</key>
		<real>2</real>
		<key>trigger0</key>
		<dict>
			<key>CF$UID</key>
			<integer>391</integer>
		</dict>
		<key>trigger1</key>
		<dict>
			<key>CF$UID</key>
			<integer>415</integer>
		</dict>
		<key>trigger2</key>
		<dict>
			<key>CF$UID</key>
			<integer>436</integer>
		</dict>
		<key>trigger3</key>
		<dict>
			<key>CF$UID</key>
			<integer>459</integer>
		</dict>
		<key>verno</key>
		<integer>31</integer>
		<key>winh</key>
		<integer>600</integer>
		<key>winw</key>
		<integer>800</integer>
		<key>winx</key>
		<integer>539</integer>
		<key>winy</key>
		<integer>163</integer>
		<key>xmax1</key>
		<real>8.2070950704225361</real>
		<key>xmax2</key>
		<real>1</real>
		<key>xmin1</key>
		<real>-0.30897007042253521</real>
		<key>xmin2</key>
		<real>0.0</real>
		<key>ymax1</key>
		<real>58.339174774471509</real>
		<key>ymax2</key>
		<real>1</real>
		<key>ymin1</key>
		<real>-2.2629820858800502</real>
		<key>ymin2</key>
		<real>0.0</real>
		<key>zerocolor0</key>
		<dict>
			<key>CF$UID</key>
			<integer>402</integer>
		</dict>
		<key>zerocolor1</key>
		<dict>
			<key>CF$UID</key>
			<integer>424</integer>
		</dict>
		<key>zerocolor2</key>
		<dict>
			<key>CF$UID</key>
			<integer>447</integer>
		</dict>
		<key>zerocolor3</key>
		<dict>
			<key>CF$UID</key>
			<integer>470</integer>
		</dict>
		<key>zeroline0</key>
		<false/>
		<key>zeroline1</key>
		<false/>
		<key>zeroline2</key>
		<false/>
		<key>zeroline3</key>
		<false/>
	</dict>
	<key>$version</key>
	<integer>100000</integer>
</dict>
</plist>
