# Supplementary material for: Membrane Partitioning of Anionic, Ligand-Coated Nanoparticles Is Accompanied by Ligand Snorkeling, Local Disordering, and Cholesterol Depletion
Source: PLoS Comput Biol. 2014 Dec 4;10(12):e1003917. doi: 10.1371/journal.pcbi.1003917 (PMC4256007; doi:10.1371/journal.pcbi.1003917)
Supplement: Dataset S1 — The data used to generate Figures 2, 3, 4, 5, and 6. (ZIP) [file pcbi.1003917.s002.zip › DATA/Figure4/2d_spatial_chol01.dat]

   1.7400305e+02
   4.7000000e+01   8.5000000e+01   1.1500000e+02   1.0100000e+02   1.1400000e+02   1.1500000e+02   4.7000000e+01   1.0100000e+02   1.1800000e+02   1.0500000e+02   1.0300000e+02   1.0700000e+02   1.0100000e+02   1.0700000e+02   9.7000000e+01   4.7000000e+01   6.8000000e+01   1.1100000e+02   9.9000000e+01   1.1700000e+02   1.0900000e+02   1.0100000e+02   1.1000000e+02   1.1600000e+02   1.1500000e+02   4.7000000e+01   7.7000000e+01   6.5000000e+01   8.4000000e+01   7.6000000e+01   6.5000000e+01   6.6000000e+01
   0.0000000e+00   0.0000000e+00   0.0000000e+00   0.0000000e+00   0.0000000e+00   0.0000000e+00   0.0000000e+00   0.0000000e+00   0.0000000e+00   0.0000000e+00   0.0000000e+00   0.0000000e+00   0.0000000e+00   0.0000000e+00   0.0000000e+00   0.0000000e+00   0.0000000e+00   0.0000000e+00   0.0000000e+00   0.0000000e+00   0.0000000e+00   0.0000000e+00   0.0000000e+00   0.0000000e+00   0.0000000e+00   0.0000000e+00   0.0000000e+00   0.0000000e+00   0.0000000e+00   0.0000000e+00   0.0000000e+00   0.0000000e+00   0.0000000e+00   0.0000000e+00   0.0000000e+00   0.0000000e+00   0.0000000e+00   0.0000000e+00   0.0000000e+00   0.0000000e+00   0.0000000e+00   0.0000000e+00   0.0000000e+00   0.0000000e+00   0.0000000e+00   0.0000000e+00   0.0000000e+00   0.0000000e+00   0.0000000e+00   0.0000000e+00   0.0000000e+00   0.0000000e+00   0.0000000e+00   0.0000000e+00   0.0000000e+00   0.0000000e+00   0.0000000e+00   0.0000000e+00   0.0000000e+00   0.0000000e+00   0.0000000e+00   0.0000000e+00   0.0000000e+00   0.0000000e+00   0.0000000e+00   0.0000000e+00   0.0000000e+00   0.0000000e+00   0.0000000e+00   0.0000000e+00   0.0000000e+00   0.0000000e+00   0.0000000e+00   0.0000000e+00   0.0000000e+00   0.0000000e+00   0.0000000e+00   0.0000000e+00   0.0000000e+00   0.0000000e+00   0.0000000e+00   0.0000000e+00   0.0000000e+00   0.0000000e+00   0.0000000e+00   0.0000000e+00   0.0000000e+00   0.0000000e+00   0.0000000e+00   0.0000000e+00   0.0000000e+00   0.0000000e+00   0.0000000e+00   0.0000000e+00   0.0000000e+00   0.0000000e+00   0.0000000e+00   0.0000000e+00   0.0000000e+00   0.0000000e+00   0.0000000e+00   0.0000000e+00   0.0000000e+00
   0.0000000e+00   0.0000000e+00   0.0000000e+00   0.0000000e+00   0.0000000e+00   0.0000000e+00   0.0000000e+00   4.7509527e-01   0.0000000e+00   0.0000000e+00   0.0000000e+00   0.0000000e+00   0.0000000e+00   0.0000000e+00   2.7986727e-01   0.0000000e+00   0.0000000e+00   0.0000000e+00   0.0000000e+00   0.0000000e+00   3.3055629e-01   0.0000000e+00   0.0000000e+00   0.0000000e+00   2.8323471e-01   0.0000000e+00   0.0000000e+00   0.0000000e+00   0.0000000e+00   5.2274717e-01   0.0000000e+00   0.0000000e+00   0.0000000e+00   0.0000000e+00   0.0000000e+00   0.0000000e+00   0.0000000e+00   0.0000000e+00   0.0000000e+00   0.0000000e+00   0.0000000e+00   0.0000000e+00   0.0000000e+00   1.5481963e-01   0.0000000e+00   0.0000000e+00   0.0000000e+00   0.0000000e+00   0.0000000e+00   0.0000000e+00   0.0000000e+00   0.0000000e+00   0.0000000e+00   0.0000000e+00   0.0000000e+00   0.0000000e+00   0.0000000e+00   0.0000000e+00   0.0000000e+00   0.0000000e+00   0.0000000e+00   3.7959673e-01   2.5960691e-01   0.0000000e+00   0.0000000e+00   0.0000000e+00   0.0000000e+00   0.0000000e+00   1.8947186e-01   2.1908807e-01   0.0000000e+00   0.0000000e+00   0.0000000e+00   4.3658245e-01   1.3485777e-01   0.0000000e+00   0.0000000e+00   0.0000000e+00   0.0000000e+00   0.0000000e+00   0.0000000e+00   0.0000000e+00   0.0000000e+00   0.0000000e+00   3.9815075e-01   0.0000000e+00   4.4550316e-01   0.0000000e+00   0.0000000e+00   0.0000000e+00   0.0000000e+00   0.0000000e+00   6.4488591e-01   0.0000000e+00   0.0000000e+00   0.0000000e+00   0.0000000e+00   0.0000000e+00   0.0000000e+00   0.0000000e+00   0.0000000e+00   0.0000000e+00   0.0000000e+00
   0.0000000e+00   0.0000000e+00   0.0000000e+00   0.0000000e+00   3.5966697e-01   0.0000000e+00   1.8932909e-01   5.3514686e-01   5.6990894e-01   3.6153787e-01   4.5431926e-01   3.5397649e-01   5.9713561e-01   5.2670503e-01   5.1732011e-01   3.2518877e-01   5.9768859e-01   4.7302975e-01   5.9724946e-01   4.2267451e-01   5.3281210e-01   6.0964928e-01   2.6098372e-01   4.6423111e-01   3.8776490e-01   3.5318830e-01   5.9485105e-01   4.9508543e-01   4.3564333e-01   3.7821467e-01   6.0513254e-01   5.2908311e-01   2.0593819e-01   1.9174818e-01   5.0869575e-01   5.4693477e-01   5.2885937e-01   7.7096495e-01   3.7806106e-01   3.8582568e-01   4.7046175e-01   3.5389368e-01   3.7028581e-01   4.8975109e-01   4.2910706e-01   5.1523313e-01   0.0000000e+00   4.6302400e-01   4.3670794e-01   3.9920323e-01   4.7343770e-01   4.3862493e-01   3.9701162e-01   6.1852790e-01   5.3121666e-01   3.9457789e-01   2.5864524e-01   7.5454977e-01   5.0760195e-01   5.6406445e-01   4.9003341e-01   2.3730387e-01   2.3735866e-01   4.4896782e-01   3.6708324e-01   5.8012987e-01   4.1404909e-01   6.2520297e-01   4.2795768e-01   5.2632174e-01   3.9688970e-01   2.3895319e-01   4.5547897e-01   4.7392039e-01   4.4591517e-01   3.5762285e-01   5.0913691e-01   3.2674627e-01   6.6686996e-01   4.1381981e-01   4.1314310e-01   3.8162855e-01   5.2751623e-01   4.1311666e-01   3.7519983e-01   4.5252544e-01   4.2729395e-01   5.0460615e-01   2.9398957e-01   4.2076355e-01   4.2364162e-01   2.9317753e-01   2.5797943e-01   2.7510500e-01   5.3825831e-01   7.5098275e-02   0.0000000e+00   0.0000000e+00   0.0000000e+00   0.0000000e+00   0.0000000e+00   0.0000000e+00   0.0000000e+00
   0.0000000e+00   0.0000000e+00   3.8400885e-01   3.8181002e-01   4.9725153e-01   4.9452164e-01   4.7173551e-01   4.5198901e-01   5.3021906e-01   5.5014334e-01   5.5694362e-01   5.2482268e-01   4.4858781e-01   5.4277963e-01   5.0105065e-01   4.6156334e-01   4.6780342e-01   4.9879453e-01   5.0175160e-01   5.4220551e-01   5.6562942e-01   5.5843184e-01   4.7302079e-01   5.0501367e-01   4.8433342e-01   4.2770487e-01   5.3713874e-01   4.6520276e-01   5.0346584e-01   5.3777094e-01   5.3634924e-01   5.0109015e-01   4.6808413e-01   5.8064786e-01   4.7468708e-01   5.1193615e-01   5.6175658e-01   5.5907108e-01   4.8185224e-01   4.7647553e-01   5.9718341e-01   5.6310974e-01   4.7791790e-01   5.7918348e-01   4.5529788e-01   4.8814364e-01   4.9045687e-01   5.4228556e-01   5.0212903e-01   4.9845491e-01   4.4595104e-01   5.2662260e-01   5.6993210e-01   4.9843600e-01   5.1696155e-01   4.1044472e-01   4.7811261e-01   4.3239321e-01   5.6769441e-01   4.3071727e-01   4.7844948e-01   5.0714143e-01   4.7959135e-01   5.3701381e-01   5.2381757e-01   4.8511827e-01   3.8661267e-01   4.9066704e-01   4.7677230e-01   5.2690965e-01   4.9368313e-01   4.8767278e-01   5.1127094e-01   5.7561724e-01   5.2769588e-01   4.9602816e-01   4.0497404e-01   4.4530310e-01   5.1843989e-01   5.7065466e-01   5.0429429e-01   5.1064740e-01   5.3635455e-01   4.1985983e-01   4.8042275e-01   3.7055775e-01   4.9858556e-01   6.1056146e-01   5.0448057e-01   4.9889731e-01   4.8371190e-01   4.3531084e-01   5.4928453e-01   5.4144919e-01   4.8256461e-01   5.0327865e-01   4.8600098e-01   2.9426607e-01   0.0000000e+00   0.0000000e+00   0.0000000e+00   0.0000000e+00   0.0000000e+00
   0.0000000e+00   0.0000000e+00   6.1104003e-01   5.1098109e-01   5.2955920e-01   5.7298025e-01   5.3827120e-01   5.0503404e-01   5.6489607e-01   5.6139667e-01   5.4089441e-01   5.6357685e-01   5.2324260e-01   5.8336967e-01   5.8633525e-01   5.7453383e-01   5.2829514e-01   5.2677536e-01   5.4754586e-01   5.6846618e-01   5.6657035e-01   5.1388273e-01   5.1721642e-01   5.1626304e-01   5.5923720e-01   5.3793212e-01   5.3189220e-01   5.5696317e-01   5.4592715e-01   5.5083679e-01   5.5556527e-01   5.8034789e-01   5.5464030e-01   5.6373673e-01   5.3936058e-01   5.3219137e-01   5.1455686e-01   5.6917823e-01   5.2549098e-01   5.4631902e-01   5.4139447e-01   5.0621238e-01   4.8839210e-01   5.2289119e-01   5.5074164e-01   5.3278648e-01   5.3203253e-01   4.8496898e-01   5.0839935e-01   5.1490283e-01   5.5716200e-01   5.7731686e-01   5.6829548e-01   5.5260107e-01   5.3348132e-01   5.5106740e-01   5.0914512e-01   5.4172057e-01   5.1456748e-01   5.2303419e-01   5.5258719e-01   5.3175634e-01   5.3883100e-01   5.0870048e-01   5.3607181e-01   5.1396790e-01   5.4396828e-01   5.4016140e-01   5.2122112e-01   5.5059042e-01   5.4213982e-01   5.7568658e-01   6.1207218e-01   5.4891293e-01   5.5484894e-01   5.0478329e-01   5.5526896e-01   5.6060110e-01   5.4499225e-01   5.5125841e-01   5.4267927e-01   5.1941390e-01   4.7961369e-01   5.3058213e-01   5.2356015e-01   5.0959651e-01   5.3777686e-01   5.8032072e-01   5.3112755e-01   5.5649779e-01   5.4686530e-01   5.3452108e-01   5.9718806e-01   5.4298880e-01   5.3883888e-01   5.1519149e-01   5.6160547e-01   4.8947134e-01   0.0000000e+00   0.0000000e+00   0.0000000e+00   0.0000000e+00   0.0000000e+00
   0.0000000e+00   4.0181213e-01   4.6091744e-01   6.1798044e-01   5.5140332e-01   5.8261420e-01   5.4302381e-01   5.3169873e-01   5.9415493e-01   5.7460960e-01   6.1780894e-01   6.1091695e-01   6.0855711e-01   6.0718429e-01   5.4379105e-01   5.3155393e-01   5.3811984e-01   5.4249048e-01   5.4686123e-01   5.6593803e-01   5.7612901e-01   5.6937072e-01   5.4157745e-01   5.2989337e-01   5.8029768e-01   5.8614670e-01   5.3287505e-01   5.6154665e-01   5.3402965e-01   4.9960963e-01   5.6027699e-01   5.6809266e-01   5.6558229e-01   5.7985691e-01   5.5078450e-01   5.3810780e-01   5.4391813e-01   5.4252037e-01   5.5343853e-01   5.5250370e-01   5.3949317e-01   5.4532112e-01   5.8316007e-01   5.4716684e-01   4.8575403e-01   5.3446853e-01   5.2048387e-01   5.3429423e-01   5.4063985e-01   5.3773246e-01   5.6552142e-01   5.5637868e-01   5.4798760e-01   5.4322741e-01   5.6654283e-01   5.3920511e-01   5.7401440e-01   5.4783170e-01   5.7662135e-01   5.4936540e-01   5.6672017e-01   5.3784483e-01   5.5811678e-01   5.5588843e-01   5.5870632e-01   5.6541303e-01   5.4521312e-01   5.5251328e-01   5.5661049e-01   5.4056237e-01   5.5752925e-01   5.3857314e-01   5.3728867e-01   5.3037789e-01   5.2458789e-01   5.4801569e-01   5.4109560e-01   5.2951826e-01   5.1784452e-01   5.4079589e-01   5.5377795e-01   5.7584083e-01   5.6141675e-01   5.2466148e-01   5.2765555e-01   5.0972858e-01   5.2213741e-01   5.3461636e-01   5.7363450e-01   5.5834248e-01   5.5717323e-01   5.2696278e-01   5.4297340e-01   5.5661431e-01   5.9207393e-01   5.5438611e-01   5.5745035e-01   4.6530446e-01   5.0803381e-01   0.0000000e+00   0.0000000e+00   0.0000000e+00   0.0000000e+00
   0.0000000e+00   0.0000000e+00   5.6236139e-01   5.0391080e-01   5.7021751e-01   5.7001303e-01   5.7132625e-01   5.6429518e-01   5.3694810e-01   5.5999572e-01   5.4828649e-01   5.9088778e-01   5.9509291e-01   5.8086966e-01   5.6697672e-01   5.6173052e-01   5.5463918e-01   5.5475515e-01   5.3802891e-01   5.3504327e-01   5.5623379e-01   5.4669718e-01   5.6863159e-01   5.6371865e-01   5.6608117e-01   5.1850807e-01   5.2644613e-01   5.3009894e-01   5.1491312e-01   5.3507616e-01   5.3991881e-01   5.9136344e-01   5.3182908e-01   5.4489787e-01   5.2258331e-01   5.3250529e-01   5.5029205e-01   5.4866324e-01   5.6825657e-01   5.3350814e-01   5.3657178e-01   5.5111066e-01   5.5614601e-01   5.4605934e-01   5.7794817e-01   5.3236546e-01   5.6674824e-01   5.3809229e-01   5.3227017e-01   5.2732833e-01   5.3125025e-01   5.4380558e-01   5.4607596e-01   5.3469094e-01   5.4347115e-01   5.1862459e-01   5.6030997e-01   5.4042800e-01   5.2904591e-01   5.4891026e-01   5.4306439e-01   5.2888696e-01   5.3085392e-01   5.3080615e-01   5.7030498e-01   5.7110585e-01   5.4225097e-01   5.3130337e-01   5.5320037e-01   5.5684832e-01   5.4616030e-01   5.5791437e-01   5.5964698e-01   5.2472844e-01   5.4399212e-01   5.6435968e-01   5.6576877e-01   5.5846544e-01   5.5570729e-01   5.4055099e-01   5.7761495e-01   5.6778609e-01   5.6733093e-01   5.8349683e-01   5.3646650e-01   5.4424563e-01   5.6203021e-01   5.4985938e-01   5.4489996e-01   5.4672402e-01   5.4893460e-01   5.4997616e-01   5.5522001e-01   5.6599396e-01   5.4568582e-01   5.7077772e-01   5.2296606e-01   4.8840515e-01   3.0834382e-01   0.0000000e+00   0.0000000e+00   0.0000000e+00   0.0000000e+00
   0.0000000e+00   5.1616045e-01   3.4899567e-01   5.4773999e-01   5.5185672e-01   5.6723284e-01   5.6352717e-01   5.5477207e-01   5.5401679e-01   5.4194850e-01   5.5282017e-01   5.4670140e-01   5.3948604e-01   5.5682859e-01   5.8126622e-01   5.5286814e-01   5.2613820e-01   5.3094231e-01   5.3573904e-01   5.3175822e-01   5.4433033e-01   5.3340109e-01   5.4462117e-01   5.6893510e-01   5.6397677e-01   5.3073141e-01   5.1537755e-01   5.4129824e-01   5.2468814e-01   5.2641575e-01   5.2717985e-01   5.6416253e-01   5.5814613e-01   5.3765110e-01   5.3013663e-01   5.3631261e-01   5.5980297e-01   5.3394194e-01   5.4784611e-01   5.5097618e-01   5.1821248e-01   5.2092934e-01   5.6357635e-01   5.5290675e-01   5.5594041e-01   5.5690268e-01   5.3930907e-01   5.4356038e-01   5.3886907e-01   5.2638787e-01   5.5528773e-01   5.5480905e-01   5.1849589e-01   5.2852800e-01   5.6505784e-01   5.3093248e-01   5.2246782e-01   5.3774881e-01   5.7589762e-01   5.5324784e-01   5.3949126e-01   5.4737794e-01   5.3939829e-01   5.4282756e-01   5.4754257e-01   5.6090368e-01   5.5952339e-01   5.4131959e-01   5.6522510e-01   5.3385112e-01   5.5891570e-01   5.5299648e-01   5.7598894e-01   5.5352836e-01   5.5741807e-01   5.7011000e-01   5.6426606e-01   5.6702878e-01   5.7931934e-01   5.6335407e-01   5.7312766e-01   5.6792747e-01   5.8006866e-01   5.7940322e-01   5.9441140e-01   5.7555632e-01   5.6432400e-01   5.5684328e-01   5.3846412e-01   5.6370668e-01   5.5176893e-01   5.4537581e-01   5.5726415e-01   5.3304780e-01   5.3452705e-01   5.5565560e-01   4.9986723e-01   4.6080362e-01   4.4650498e-01   0.0000000e+00   0.0000000e+00   0.0000000e+00   0.0000000e+00
   0.0000000e+00   0.0000000e+00   4.2363140e-01   5.2494032e-01   5.7765902e-01   5.3725293e-01   5.2977115e-01   5.5872678e-01   5.0944688e-01   5.3109592e-01   5.7124613e-01   5.4524458e-01   5.7719119e-01   5.4546997e-01   5.6932661e-01   5.5242569e-01   5.3962081e-01   5.4901993e-01   5.5209151e-01   5.6844733e-01   5.6633316e-01   5.3413778e-01   5.1736086e-01   5.4310495e-01   5.2302597e-01   5.4197317e-01   5.2447058e-01   5.2291306e-01   5.1612060e-01   5.5118958e-01   5.3012911e-01   5.3789299e-01   5.4711593e-01   5.4853545e-01   5.3199349e-01   5.2652814e-01   5.4680454e-01   5.5501574e-01   5.4749649e-01   5.6175255e-01   5.4892476e-01   5.5554597e-01   5.6999788e-01   5.6984955e-01   5.4793930e-01   5.5819361e-01   5.2957183e-01   5.2885159e-01   5.4995333e-01   5.3947125e-01   5.6124716e-01   5.4357270e-01   5.7725478e-01   5.3718057e-01   5.1109810e-01   5.3989336e-01   5.3017563e-01   5.4038309e-01   5.4007325e-01   5.6064698e-01   5.4781881e-01   5.3824679e-01   5.3937869e-01   5.4894523e-01   5.2309325e-01   5.5580918e-01   5.4237085e-01   5.6073095e-01   5.4286147e-01   5.5801447e-01   5.4475685e-01   5.6174480e-01   5.3653239e-01   5.4937139e-01   5.6303699e-01   5.6480482e-01   5.5206849e-01   5.9117019e-01   5.8295822e-01   5.8239211e-01   5.8480901e-01   6.0495279e-01   5.9211121e-01   5.8250149e-01   5.8534766e-01   5.5622588e-01   5.7825423e-01   5.6563540e-01   5.5745982e-01   5.5330734e-01   5.5748251e-01   5.4427749e-01   5.6856858e-01   5.5667951e-01   5.7197923e-01   5.4046927e-01   5.3863272e-01   5.5523575e-01   3.9390632e-01   0.0000000e+00   0.0000000e+00   0.0000000e+00   0.0000000e+00
   0.0000000e+00   0.0000000e+00   3.6194916e-01   5.0739381e-01   6.0024534e-01   5.4350286e-01   5.3485437e-01   5.4937629e-01   5.4401660e-01   5.5695335e-01   5.8750843e-01   5.2965118e-01   5.3237604e-01   5.5863554e-01   5.6279329e-01   5.3968274e-01   5.2639323e-01   5.2940424e-01   5.3011773e-01   5.6715941e-01   5.4500478e-01   5.4081336e-01   5.1721377e-01   5.3038001e-01   5.3615375e-01   5.4938649e-01   5.5281712e-01   5.2451400e-01   5.4712696e-01   5.3504136e-01   5.0767913e-01   5.2063527e-01   5.5054583e-01   5.4545952e-01   5.2134959e-01   5.3266408e-01   5.7014014e-01   5.4025812e-01   5.6064019e-01   5.6039733e-01   5.8267933e-01   5.6977756e-01   5.4907036e-01   5.6557750e-01   5.2690651e-01   5.2769311e-01   5.3902377e-01   5.3525169e-01   5.1631532e-01   5.3937355e-01   5.3879785e-01   5.5583926e-01   5.5483446e-01   5.3879170e-01   5.4224290e-01   5.2619823e-01   5.4532922e-01   5.3082018e-01   5.5697946e-01   5.5112971e-01   5.4112924e-01   5.2699189e-01   5.6408688e-01   5.6075315e-01   5.3557329e-01   5.3747686e-01   5.2025613e-01   5.5565100e-01   5.4682483e-01   5.4631339e-01   5.4753048e-01   5.3025056e-01   5.4607886e-01   5.8005960e-01   5.6909103e-01   5.6436310e-01   5.7329322e-01   5.6694820e-01   5.7679186e-01   5.8065556e-01   5.8001642e-01   5.7120707e-01   5.9716924e-01   5.8927212e-01   5.7102253e-01   5.4805317e-01   5.7849066e-01   5.7111184e-01   5.2724403e-01   5.4177790e-01   5.2684038e-01   5.3945747e-01   5.3336781e-01   5.6566124e-01   5.8984055e-01   5.9144799e-01   5.1450742e-01   3.6165031e-01   3.6826919e-01   0.0000000e+00   0.0000000e+00   0.0000000e+00   0.0000000e+00
   0.0000000e+00   5.4256617e-01   4.3791604e-01   5.1951425e-01   5.7702820e-01   5.6283757e-01   5.5838188e-01   5.6559452e-01   5.3855688e-01   5.5457349e-01   5.3993624e-01   5.6631689e-01   5.3551806e-01   5.6182707e-01   5.8443663e-01   5.3628507e-01   4.9466970e-01   5.3778016e-01   5.3010260e-01   5.6299257e-01   5.4223527e-01   5.0987086e-01   5.3887297e-01   5.5088604e-01   5.4164272e-01   5.3450994e-01   5.3546518e-01   5.2944918e-01   5.1925792e-01   5.5586972e-01   5.2938746e-01   5.1469695e-01   5.2246917e-01   5.1884968e-01   5.0947787e-01   5.2947050e-01   5.0584102e-01   5.5782553e-01   5.5724483e-01   5.5755613e-01   5.6096687e-01   5.4053639e-01   5.3232440e-01   5.5090051e-01   5.2678087e-01   5.4593398e-01   5.4816868e-01   5.2325240e-01   5.2104120e-01   5.1028470e-01   5.7112269e-01   5.5227018e-01   5.6168446e-01   5.6081295e-01   5.4693286e-01   5.2988917e-01   5.2743968e-01   5.2982226e-01   5.6803405e-01   5.2889599e-01   5.5944659e-01   5.6101936e-01   5.6104308e-01   5.4024411e-01   5.7428710e-01   5.3823180e-01   5.4136348e-01   5.3818747e-01   5.3618073e-01   5.6648733e-01   5.4249415e-01   5.4063951e-01   5.3870527e-01   5.2757290e-01   5.4157311e-01   5.5768944e-01   5.6634963e-01   5.6163113e-01   5.5076753e-01   5.6927230e-01   5.8076403e-01   5.9456086e-01   6.1120885e-01   5.9510552e-01   5.7685511e-01   5.7551232e-01   5.4509062e-01   5.7642094e-01   5.5816858e-01   5.2307581e-01   5.7021235e-01   5.6390647e-01   5.3039147e-01   5.4973025e-01   5.5063043e-01   5.5272169e-01   5.6184431e-01   4.3843579e-01   5.6773836e-01   0.0000000e+00   0.0000000e+00   0.0000000e+00   0.0000000e+00
   0.0000000e+00   0.0000000e+00   5.0060118e-01   5.7862123e-01   5.4980801e-01   5.8095819e-01   5.6340450e-01   5.6993562e-01   5.3644057e-01   5.4928862e-01   5.7146111e-01   5.6405440e-01   5.4625298e-01   5.5067962e-01   5.5202080e-01   5.3726247e-01   5.4584865e-01   5.0487033e-01   5.4638627e-01   5.3832004e-01   5.1564125e-01   5.1630526e-01   5.3678197e-01   5.2270495e-01   5.3631912e-01   5.4927185e-01   5.1514332e-01   5.0949895e-01   5.4122346e-01   5.6758683e-01   5.2721180e-01   5.3838213e-01   5.5255494e-01   5.0058699e-01   5.1128421e-01   5.1599846e-01   5.1785601e-01   5.3482410e-01   5.3496124e-01   5.5175081e-01   5.4010677e-01   5.3448874e-01   5.3719031e-01   5.3598288e-01   5.0945075e-01   5.6635651e-01   5.4968584e-01   5.7380279e-01   5.6066014e-01   5.3850217e-01   5.5825194e-01   5.6292298e-01   5.7107842e-01   5.3865907e-01   5.1991951e-01   5.1095643e-01   5.2720242e-01   5.4690016e-01   5.4584893e-01   5.4633127e-01   5.7510071e-01   5.4915186e-01   5.3915405e-01   5.4105964e-01   5.5282975e-01   5.5193552e-01   5.1681717e-01   5.5139606e-01   5.4608575e-01   5.4729520e-01   5.7890511e-01   5.4422307e-01   5.4996412e-01   5.4308213e-01   5.3281434e-01   5.4725634e-01   5.6664147e-01   5.7078207e-01   5.6291672e-01   5.8408883e-01   5.9833379e-01   5.9104923e-01   5.7169681e-01   5.7606207e-01   5.6904353e-01   5.8005988e-01   5.7060712e-01   5.6709213e-01   5.5729634e-01   5.4508084e-01   5.5515345e-01   5.5034150e-01   5.7319423e-01   5.7460627e-01   5.4783485e-01   5.3363408e-01   5.6271098e-01   4.9780383e-01   5.0390686e-01   0.0000000e+00   0.0000000e+00   0.0000000e+00   0.0000000e+00
   0.0000000e+00   5.1079859e-01   5.7151846e-01   5.2549939e-01   5.5836327e-01   5.5159022e-01   5.8966168e-01   5.6487093e-01   5.7246053e-01   5.5251565e-01   5.4084779e-01   5.3297678e-01   5.1231556e-01   5.2531142e-01   5.4196258e-01   5.3433526e-01   5.2899988e-01   5.4492495e-01   5.4497002e-01   5.3473282e-01   5.2724733e-01   5.0412578e-01   5.4026002e-01   5.4203692e-01   5.5386673e-01   5.3883353e-01   5.3188471e-01   5.5304538e-01   5.3107631e-01   5.3641742e-01   5.3506758e-01   5.4883107e-01   5.4138771e-01   5.0114836e-01   5.1351946e-01   5.3582759e-01   5.2861868e-01   5.2639681e-01   5.3918096e-01   5.2305943e-01   5.6658569e-01   5.5259384e-01   5.5802742e-01   5.1901844e-01   5.3859527e-01   5.3724586e-01   5.4235289e-01   5.5933940e-01   5.7553437e-01   5.2875214e-01   5.6743590e-01   5.6036207e-01   5.3137024e-01   5.5016570e-01   5.4374811e-01   5.4783711e-01   5.5602528e-01   5.4963697e-01   5.2892489e-01   5.4496285e-01   5.5586837e-01   5.5270121e-01   5.2886574e-01   5.2074310e-01   5.4502902e-01   5.1893476e-01   5.3007456e-01   5.2293923e-01   5.4099522e-01   5.1848548e-01   5.4236242e-01   5.5376579e-01   5.4130758e-01   5.2495194e-01   5.2656565e-01   5.3583288e-01   5.5368212e-01   5.7469256e-01   5.9265009e-01   5.7140928e-01   5.7320960e-01   5.3642748e-01   5.7791086e-01   5.5283562e-01   5.5146335e-01   5.8398051e-01   5.8701458e-01   5.4970769e-01   5.8149104e-01   5.6828863e-01   5.5649631e-01   5.3100192e-01   5.2377571e-01   5.8209864e-01   5.4327521e-01   5.1599577e-01   5.7137288e-01   5.2874775e-01   6.8669699e-01   0.0000000e+00   0.0000000e+00   0.0000000e+00   0.0000000e+00
   0.0000000e+00   4.0568807e-01   4.0350336e-01   5.6543903e-01   5.8539046e-01   5.5719914e-01   5.3610334e-01   5.4649637e-01   5.5844111e-01   5.3918533e-01   5.2210633e-01   5.5457478e-01   5.2875050e-01   5.5045138e-01   5.3377439e-01   5.2767093e-01   5.1103287e-01   5.0739080e-01   5.4174085e-01   5.4992737e-01   5.0508085e-01   4.9682143e-01   4.9883971e-01   5.2565169e-01   5.6118310e-01   5.6967296e-01   5.4282760e-01   5.5690351e-01   5.3999235e-01   5.2919588e-01   5.2387796e-01   5.0231584e-01   5.4170547e-01   5.1785051e-01   5.3199499e-01   5.2868911e-01   5.0884796e-01   5.4676747e-01   5.3336316e-01   5.0706874e-01   5.2793542e-01   5.4345074e-01   5.2561554e-01   5.1988995e-01   5.1492871e-01   5.5321276e-01   5.4474703e-01   5.3026237e-01   5.1602561e-01   5.3722147e-01   5.6242128e-01   5.4653825e-01   5.7753090e-01   5.6506959e-01   5.2856873e-01   5.2219014e-01   5.6043294e-01   5.6394442e-01   5.6604275e-01   5.2098055e-01   5.4165830e-01   5.4412351e-01   5.3628171e-01   5.5153415e-01   5.6238189e-01   5.4802618e-01   5.4239695e-01   5.2696660e-01   5.3835564e-01   5.5387283e-01   5.4240329e-01   5.2968133e-01   5.2249422e-01   5.3537911e-01   5.8290702e-01   5.2881560e-01   5.7428533e-01   5.7027664e-01   5.4156193e-01   5.6366364e-01   5.4031386e-01   5.6817330e-01   5.4651896e-01   5.2630001e-01   5.5647456e-01   6.1132201e-01   5.5879575e-01   5.7957063e-01   5.7641053e-01   5.6506358e-01   5.5345913e-01   5.2477080e-01   5.0492327e-01   5.6276201e-01   5.7201831e-01   5.5198526e-01   5.5849280e-01   5.2988159e-01   3.3739256e-01   0.0000000e+00   0.0000000e+00   0.0000000e+00   0.0000000e+00
   0.0000000e+00   0.0000000e+00   5.1642272e-01   5.5567999e-01   5.8268924e-01   5.6302451e-01   5.0537701e-01   5.2318934e-01   5.1857401e-01   5.1732365e-01   5.0439316e-01   5.3149543e-01   5.1549621e-01   5.3038120e-01   5.3662912e-01   5.2398199e-01   5.1581848e-01   5.0304385e-01   5.1623713e-01   5.0174218e-01   5.2084796e-01   5.1588654e-01   5.0864178e-01   5.6168614e-01   5.4385225e-01   5.6718029e-01   5.4922804e-01   5.4646820e-01   5.5702773e-01   5.3770312e-01   5.3185716e-01   5.2090886e-01   5.0225991e-01   5.1624173e-01   5.2991791e-01   5.1266627e-01   5.1836588e-01   5.4905373e-01   5.1579973e-01   4.9814228e-01   5.4679480e-01   5.3861728e-01   5.1761481e-01   5.3794285e-01   5.4665115e-01   5.5016006e-01   5.2972319e-01   5.4249782e-01   5.5343741e-01   5.5460270e-01   5.6525938e-01   5.3928011e-01   5.4488376e-01   5.3354074e-01   5.3522845e-01   5.2225174e-01   5.7212339e-01   5.5596881e-01   5.3816756e-01   5.4150651e-01   5.6616840e-01   5.4984023e-01   5.2704940e-01   5.2062265e-01   5.6315239e-01   5.4783895e-01   5.2950889e-01   5.5409268e-01   5.4268341e-01   5.5136689e-01   5.3545296e-01   5.1941955e-01   5.2744663e-01   5.3052749e-01   5.1768441e-01   5.5400180e-01   5.2697527e-01   5.6745505e-01   5.4318683e-01   5.6887888e-01   5.5126673e-01   5.5831356e-01   5.2704865e-01   5.4743192e-01   5.8450119e-01   5.4263015e-01   5.7360835e-01   5.6022916e-01   5.4092696e-01   5.4123370e-01   5.3280100e-01   5.6364366e-01   5.2408076e-01   5.2955993e-01   5.5702811e-01   5.5570646e-01   5.0980246e-01   5.8259223e-01   4.9372354e-01   0.0000000e+00   0.0000000e+00   0.0000000e+00   0.0000000e+00
   0.0000000e+00   3.3718230e-01   5.9113160e-01   5.3956648e-01   5.6091880e-01   5.2964052e-01   5.1778464e-01   5.1997529e-01   5.3654591e-01   5.1177306e-01   5.2642836e-01   5.0647485e-01   5.2189501e-01   5.0434367e-01   5.3077000e-01   5.3053990e-01   5.2305992e-01   5.3042846e-01   5.1151386e-01   5.4348323e-01   5.3090292e-01   5.4494862e-01   5.4981170e-01   5.4085205e-01   5.4330748e-01   5.5166289e-01   5.5132505e-01   5.5319024e-01   5.5159819e-01   5.2811569e-01   5.2611234e-01   5.2391793e-01   5.2705014e-01   5.2870433e-01   5.3346683e-01   5.3753464e-01   5.4127110e-01   5.5449424e-01   5.4137327e-01   5.2947017e-01   5.2094341e-01   5.1917671e-01   5.4076534e-01   5.4044410e-01   5.5083596e-01   5.4299989e-01   5.0090473e-01   5.2258466e-01   5.3287389e-01   5.6341079e-01   5.4601475e-01   5.4284960e-01   5.8871743e-01   5.3894275e-01   5.3284510e-01   5.2879774e-01   5.4082554e-01   5.2656506e-01   5.3822433e-01   5.3548113e-01   5.4610885e-01   5.4437127e-01   5.1899078e-01   5.4150476e-01   5.6342665e-01   5.2030155e-01   5.6807218e-01   5.1561009e-01   5.5518795e-01   5.2820199e-01   5.4806139e-01   5.2772258e-01   5.3262088e-01   5.3275673e-01   5.6433250e-01   5.2640689e-01   5.5104976e-01   5.3989126e-01   5.4168278e-01   5.2759772e-01   5.4461257e-01   5.2380600e-01   5.4524771e-01   5.5350794e-01   5.4108984e-01   5.6841255e-01   5.6603350e-01   5.4240343e-01   5.5722891e-01   5.5224827e-01   5.1688429e-01   5.5457595e-01   5.4215145e-01   5.1844316e-01   5.3325522e-01   5.5930114e-01   5.3526067e-01   5.2743095e-01   0.0000000e+00   0.0000000e+00   0.0000000e+00   0.0000000e+00   0.0000000e+00
   0.0000000e+00   0.0000000e+00   4.2997400e-01   4.8681340e-01   5.4587338e-01   5.3767570e-01   5.5996248e-01   5.4177102e-01   5.4331062e-01   5.4223717e-01   5.3538918e-01   5.1457796e-01   5.1057960e-01   5.2360193e-01   4.9951413e-01   5.4907419e-01   5.5089389e-01   5.3799794e-01   5.4185184e-01   5.2230442e-01   5.0387192e-01   5.0806125e-01   5.3018661e-01   5.2905699e-01   5.3405796e-01   5.4493730e-01   5.3745295e-01   5.5372354e-01   5.3064483e-01   5.3103469e-01   5.3871220e-01   5.2393153e-01   5.3417375e-01   5.2326852e-01   5.2590125e-01   5.4555776e-01   5.4546965e-01   5.6060202e-01   5.4098973e-01   5.5043454e-01   5.3638740e-01   5.1774112e-01   5.0563344e-01   5.1160024e-01   5.2109568e-01   5.4899665e-01   5.1216269e-01   5.3337532e-01   5.2478086e-01   5.1931364e-01   5.3846856e-01   5.4741176e-01   5.5840321e-01   5.2244473e-01   5.4314504e-01   5.3089700e-01   5.2135816e-01   5.1212757e-01   5.5003917e-01   4.9633251e-01   5.2233253e-01   5.4339428e-01   5.5828037e-01   5.3902593e-01   5.4215202e-01   5.3036822e-01   5.4900660e-01   5.2557049e-01   5.2810487e-01   5.1421953e-01   5.4315878e-01   5.2680624e-01   5.2650138e-01   5.3680726e-01   5.5768115e-01   5.5253617e-01   5.3379938e-01   5.3922993e-01   5.2874785e-01   5.2151411e-01   5.3617991e-01   5.5354177e-01   5.3716481e-01   5.2857898e-01   5.3837427e-01   5.6360770e-01   5.4364762e-01   5.3863732e-01   5.5914575e-01   5.1551112e-01   5.7169658e-01   5.1411290e-01   5.6015239e-01   5.2761148e-01   5.5809717e-01   5.6283229e-01   5.2150939e-01   6.2107146e-01   2.4529958e-01   0.0000000e+00   0.0000000e+00   0.0000000e+00   0.0000000e+00
   0.0000000e+00   4.2115477e-01   3.9009994e-01   4.7063290e-01   5.5895802e-01   5.2160778e-01   5.5131663e-01   5.4973106e-01   5.4519899e-01   5.3258900e-01   5.4105790e-01   5.2350002e-01   5.4112452e-01   5.4109182e-01   5.1961855e-01   5.2189131e-01   5.4818444e-01   5.0569016e-01   5.3703253e-01   5.1815190e-01   5.0894807e-01   5.1429400e-01   5.3290773e-01   5.3200846e-01   5.3585516e-01   5.2092862e-01   5.5330006e-01   5.5406807e-01   5.3827356e-01   5.4967946e-01   5.3578979e-01   5.5420926e-01   5.3025030e-01   4.9702742e-01   4.9429112e-01   5.3614130e-01   5.3911112e-01   5.5897776e-01   5.5677087e-01   5.6607638e-01   5.3336414e-01   5.1555986e-01   5.3701393e-01   5.1689342e-01   5.5733334e-01   5.4718626e-01   5.6045868e-01   5.1442952e-01   5.3785988e-01   5.3110690e-01   5.5908677e-01   5.3521788e-01   5.5062531e-01   5.6023246e-01   5.1921397e-01   5.3402570e-01   5.5971118e-01   5.3211411e-01   5.5343464e-01   5.3569204e-01   5.2191821e-01   4.9980044e-01   5.2253249e-01   5.1011287e-01   5.4493027e-01   5.2932928e-01   5.4713801e-01   5.6020073e-01   5.5430995e-01   5.1140315e-01   5.3549811e-01   5.6293661e-01   5.1015752e-01   5.4583090e-01   5.4898983e-01   5.4061251e-01   5.5127762e-01   5.5787298e-01   5.3828969e-01   5.4802191e-01   5.2826879e-01   5.1184804e-01   5.3355487e-01   5.3637724e-01   5.3642358e-01   5.1549613e-01   5.4997491e-01   5.4606785e-01   5.3847524e-01   5.2246760e-01   5.4386646e-01   5.3094893e-01   5.4734726e-01   5.6538042e-01   5.3787796e-01   5.3776328e-01   5.2490790e-01   4.4616169e-01   0.0000000e+00   0.0000000e+00   0.0000000e+00   0.0000000e+00   0.0000000e+00
   0.0000000e+00   3.5134745e-01   4.8045335e-01   4.6957418e-01   5.5704050e-01   5.7769689e-01   5.6861582e-01   5.6020566e-01   5.4835995e-01   5.7984595e-01   5.6468865e-01   5.4548708e-01   5.5046057e-01   5.2715228e-01   5.3725329e-01   5.3755123e-01   5.1565788e-01   5.5037917e-01   5.7992617e-01   5.1514519e-01   5.1386214e-01   5.1254261e-01   5.1917438e-01   5.2953889e-01   5.4403397e-01   5.1510216e-01   5.3730151e-01   5.3266809e-01   5.5090185e-01   5.3714768e-01   5.3420210e-01   5.4695101e-01   5.3562895e-01   5.3000312e-01   5.1575374e-01   5.6306422e-01   5.5357685e-01   5.4370413e-01   5.5969123e-01   5.1201759e-01   5.3894800e-01   5.4768253e-01   5.4047951e-01   5.2489553e-01   5.2406222e-01   5.1303879e-01   5.3539082e-01   5.3030597e-01   5.2026201e-01   5.3190808e-01   5.5596413e-01   5.5040266e-01   5.3564645e-01   5.3048987e-01   5.4192171e-01   5.8369277e-01   5.3927121e-01   5.4693928e-01   5.4647021e-01   5.3249241e-01   5.1519793e-01   5.0927247e-01   5.4098340e-01   5.1776965e-01   5.7617703e-01   5.3518600e-01   5.3525982e-01   5.6119974e-01   5.7057339e-01   5.5840950e-01   5.3028977e-01   5.1799295e-01   5.3849686e-01   5.4963998e-01   5.5609979e-01   5.5127551e-01   5.4439063e-01   5.5373923e-01   5.5656490e-01   5.1980612e-01   5.3117397e-01   5.5429967e-01   5.4878952e-01   5.6509093e-01   5.4302223e-01   5.3351488e-01   5.7012766e-01   5.4034545e-01   5.3715761e-01   5.4295581e-01   5.3932135e-01   5.6269823e-01   5.4248666e-01   5.3813142e-01   5.3675144e-01   5.5324989e-01   5.4997384e-01   5.0014081e-01   5.1446576e-01   0.0000000e+00   0.0000000e+00   0.0000000e+00   0.0000000e+00
   0.0000000e+00   2.6950412e-01   3.6150522e-01   4.9079816e-01   5.8861494e-01   5.6687001e-01   5.6381904e-01   5.3718531e-01   5.5402184e-01   5.6876762e-01   5.5316735e-01   5.4712972e-01   5.2023598e-01   5.1500862e-01   5.4216597e-01   5.2919548e-01   5.3602211e-01   5.8890353e-01   5.4018877e-01   5.2926283e-01   5.3503790e-01   5.3526478e-01   5.5630898e-01   5.0399014e-01   5.4282232e-01   5.3859647e-01   5.2056915e-01   5.2105891e-01   5.4453234e-01   5.3217760e-01   5.4651245e-01   5.4669734e-01   5.4098393e-01   5.1781302e-01   5.2593495e-01   5.4874519e-01   5.8358357e-01   5.3555119e-01   5.1215121e-01   5.1011011e-01   5.1556875e-01   5.6110144e-01   5.1816493e-01   5.0781946e-01   4.8602574e-01   5.3817170e-01   5.3743599e-01   5.6136267e-01   5.3131760e-01   5.2644310e-01   5.8062346e-01   5.4702549e-01   5.4473989e-01   5.5624612e-01   5.6075399e-01   5.3626665e-01   5.7688557e-01   5.7577244e-01   5.6568758e-01   5.4817886e-01   5.5695486e-01   5.5108393e-01   5.6467142e-01   5.4601066e-01   5.5795222e-01   5.5708059e-01   5.4373227e-01   5.7600562e-01   5.5094447e-01   5.1706843e-01   5.4478356e-01   5.3059400e-01   5.5087589e-01   5.4586235e-01   5.4500440e-01   5.6504733e-01   5.2198693e-01   5.2119660e-01   5.5489697e-01   5.2462227e-01   5.3122154e-01   5.2627807e-01   5.4795601e-01   5.4798911e-01   5.2802269e-01   5.5270093e-01   5.5119365e-01   5.3918317e-01   5.3012809e-01   5.2338244e-01   5.3046696e-01   5.4127272e-01   5.5619563e-01   5.6413793e-01   5.6107811e-01   5.5712554e-01   5.0294396e-01   5.4584641e-01   3.6249050e-01   0.0000000e+00   0.0000000e+00   0.0000000e+00   0.0000000e+00
   0.0000000e+00   4.4251937e-01   4.0464551e-01   4.9980298e-01   5.9296876e-01   5.2535791e-01   5.1683137e-01   5.3574476e-01   5.4500064e-01   5.3425608e-01   5.1912291e-01   5.4001591e-01   4.8326650e-01   5.1373120e-01   5.3366197e-01   5.3365404e-01   5.6215767e-01   5.4204633e-01   5.4743593e-01   5.2038304e-01   5.2595933e-01   4.8115185e-01   5.1669705e-01   5.2454649e-01   5.1011226e-01   5.2082325e-01   5.4132950e-01   5.5316753e-01   5.5368613e-01   5.6354242e-01   5.3372336e-01   5.3824883e-01   5.2659597e-01   5.4636715e-01   5.2237566e-01   5.6874291e-01   5.5191926e-01   5.3433131e-01   5.2192443e-01   5.0693318e-01   5.2911697e-01   5.5467487e-01   5.2696058e-01   5.1798932e-01   4.9812469e-01   5.4939121e-01   5.3721666e-01   5.2411022e-01   5.3523717e-01   5.2770587e-01   5.4025238e-01   5.6366098e-01   5.2015679e-01   5.2467691e-01   5.5116243e-01   5.2863977e-01   5.2987307e-01   5.4748339e-01   5.6942290e-01   5.3257261e-01   5.5632866e-01   5.2798240e-01   5.3259626e-01   5.2863886e-01   5.5803520e-01   5.4045217e-01   5.3826772e-01   5.6448736e-01   5.5973866e-01   5.7085869e-01   5.5189406e-01   5.5514943e-01   5.3753007e-01   5.5833005e-01   5.4413847e-01   5.5148221e-01   5.5298597e-01   5.5345995e-01   5.6750267e-01   5.3292294e-01   5.2574337e-01   5.1097302e-01   5.1673220e-01   5.2609913e-01   5.3640646e-01   5.4470084e-01   5.3054789e-01   5.5631199e-01   5.3759692e-01   5.3970174e-01   5.7958101e-01   5.3359039e-01   5.3648107e-01   5.6140692e-01   5.2693795e-01   5.2007707e-01   5.4302591e-01   5.0770401e-01   6.2457612e-01   0.0000000e+00   0.0000000e+00   0.0000000e+00   0.0000000e+00
   0.0000000e+00   0.0000000e+00   4.9257357e-01   5.3966372e-01   5.2187462e-01   5.3501468e-01   5.4655219e-01   5.4364341e-01   5.2629536e-01   5.0850748e-01   5.4740675e-01   5.4390111e-01   5.3890073e-01   5.1805229e-01   5.3096309e-01   5.2694555e-01   5.5064156e-01   5.6966434e-01   5.3897294e-01   5.3756772e-01   5.4658168e-01   5.7605204e-01   5.5096364e-01   5.0890882e-01   5.1911810e-01   5.3383893e-01   5.2455242e-01   5.6245081e-01   5.5315272e-01   5.6669329e-01   5.2831855e-01   5.0807093e-01   5.2883396e-01   5.4213483e-01   5.4224795e-01   5.5353166e-01   5.3312370e-01   5.3443376e-01   5.6714337e-01   5.1943721e-01   5.5658769e-01   5.2700064e-01   5.2519318e-01   5.4901684e-01   5.1015844e-01   5.2788413e-01   5.2570012e-01   5.3968908e-01   5.4699142e-01   5.2480132e-01   5.3000256e-01   5.4459474e-01   5.3243260e-01   5.3917875e-01   5.4734444e-01   5.1780422e-01   5.4290104e-01   5.7470895e-01   5.5394268e-01   5.5646453e-01   5.4355492e-01   5.4778016e-01   5.5519987e-01   5.1591919e-01   5.4410290e-01   5.3778782e-01   5.3847569e-01   5.6475869e-01   5.2293023e-01   5.5565816e-01   5.3620021e-01   5.2273982e-01   5.3597898e-01   5.1776886e-01   5.2823749e-01   5.4487589e-01   5.1866218e-01   5.5543989e-01   5.4702789e-01   5.5049336e-01   5.5573998e-01   5.5484813e-01   5.5554914e-01   5.5042202e-01   5.2272538e-01   5.3402080e-01   5.4547947e-01   5.4325270e-01   5.6627100e-01   5.4215552e-01   5.3493671e-01   5.4046710e-01   5.6117569e-01   5.6513699e-01   5.8742263e-01   5.6271743e-01   5.5654131e-01   4.8236511e-01   0.0000000e+00   3.8786595e-01   0.0000000e+00   0.0000000e+00   0.0000000e+00
   0.0000000e+00   0.0000000e+00   4.0723498e-01   5.2905085e-01   5.3861954e-01   5.3806755e-01   5.3707401e-01   5.1912802e-01   5.3632213e-01   5.1946582e-01   5.6107333e-01   5.1319442e-01   4.9876125e-01   5.2941331e-01   5.2890880e-01   5.6335426e-01   5.5455599e-01   5.5989046e-01   5.1894401e-01   5.4338883e-01   5.4263841e-01   5.4522993e-01   5.2759235e-01   5.3802256e-01   5.2749763e-01   5.1516247e-01   5.6764997e-01   5.5298291e-01   5.7093795e-01   5.3210596e-01   5.5795835e-01   5.4140312e-01   5.5308884e-01   5.5767317e-01   5.4074276e-01   5.5052453e-01   5.7659713e-01   5.5345024e-01   5.2651029e-01   5.2134592e-01   5.1910097e-01   5.1221263e-01   5.1886501e-01   5.5373281e-01   5.7148058e-01   5.3947424e-01   5.4459428e-01   5.1902765e-01   5.4093503e-01   5.4637256e-01   5.5356736e-01   5.3295710e-01   5.3775681e-01   5.3575633e-01   5.6612898e-01   5.4470623e-01   5.5451181e-01   5.5290472e-01   5.4390576e-01   5.5959710e-01   5.5039912e-01   5.2419943e-01   5.3801681e-01   5.4748738e-01   5.4427268e-01   5.1743850e-01   5.2605810e-01   5.3072653e-01   5.3699402e-01   5.4223834e-01   5.4931569e-01   5.3215298e-01   5.5792283e-01   5.4044096e-01   5.5616279e-01   5.1970758e-01   5.3954840e-01   5.2034765e-01   5.5597435e-01   5.3549000e-01   5.6189718e-01   5.4014297e-01   5.2393586e-01   5.2930879e-01   5.3645105e-01   5.3006363e-01   5.5286214e-01   5.2841191e-01   5.4598069e-01   5.4419373e-01   5.6658960e-01   5.2186029e-01   5.4281210e-01   5.5277342e-01   5.6210722e-01   5.4988700e-01   5.3713647e-01   5.0685683e-01   6.1782982e-01   0.0000000e+00   0.0000000e+00   0.0000000e+00   0.0000000e+00
   0.0000000e+00   0.0000000e+00   5.4648036e-01   5.8587224e-01   5.2989830e-01   5.3079119e-01   5.3647818e-01   5.2474359e-01   5.3260296e-01   5.3141904e-01   5.0697208e-01   5.2404874e-01   5.3043910e-01   5.1649314e-01   5.1948357e-01   5.4066539e-01   5.3626438e-01   5.1272591e-01   5.5544978e-01   5.4188608e-01   5.3556928e-01   5.4169311e-01   5.4573807e-01   5.4667235e-01   5.4769036e-01   5.3526830e-01   5.4455003e-01   5.4091102e-01   5.5733577e-01   5.5285431e-01   5.4188978e-01   5.2072034e-01   5.5667067e-01   5.2952420e-01   5.3800742e-01   5.5219875e-01   5.0955048e-01   5.2091415e-01   5.2197154e-01   5.2722153e-01   5.1528428e-01   5.2182615e-01   5.5005232e-01   5.1857519e-01   5.3142262e-01   4.8862527e-01   5.0544203e-01   5.1916491e-01   5.4704942e-01   5.3486035e-01   5.2527031e-01   5.6181973e-01   5.2562824e-01   5.6418620e-01   5.3761498e-01   5.6407407e-01   5.4248185e-01   5.8428798e-01   5.4860433e-01   5.6630585e-01   5.3410622e-01   5.5777828e-01   5.3348538e-01   5.3516402e-01   5.5979121e-01   5.3661292e-01   5.5307437e-01   5.6131246e-01   5.3283512e-01   5.5049001e-01   5.5338685e-01   5.5352406e-01   5.4092621e-01   5.3008824e-01   5.2018833e-01   5.2331096e-01   5.5546160e-01   5.6386577e-01   5.6520231e-01   5.3775481e-01   5.6322880e-01   5.5848821e-01   5.3421847e-01   5.3282773e-01   5.4551023e-01   5.6523667e-01   5.3009607e-01   5.4019449e-01   5.5533441e-01   5.3143929e-01   5.7573286e-01   5.4460551e-01   5.3295791e-01   5.5304585e-01   5.5197506e-01   5.2891630e-01   5.0098914e-01   4.7739456e-01   5.6419073e-01   0.0000000e+00   0.0000000e+00   0.0000000e+00   0.0000000e+00
   0.0000000e+00   3.3332818e-01   5.0723694e-01   5.6562338e-01   5.4180706e-01   5.5941824e-01   5.6398950e-01   5.2095887e-01   5.0789759e-01   5.3075829e-01   5.1257110e-01   4.8263959e-01   5.1683450e-01   5.1890909e-01   5.5212066e-01   5.3562643e-01   5.0343922e-01   5.2852011e-01   5.3450852e-01   5.2967545e-01   5.3933708e-01   5.3712455e-01   5.3522984e-01   5.3756933e-01   5.3838527e-01   5.6953164e-01   5.3536297e-01   5.5233836e-01   5.4367831e-01   5.2601407e-01   5.5866893e-01   5.6519883e-01   5.4810035e-01   5.2502201e-01   5.4908500e-01   5.2968703e-01   5.2536453e-01   5.1977837e-01   5.4618615e-01   5.5519396e-01   5.5647589e-01   5.2775630e-01   5.1123802e-01   5.5435876e-01   5.3863811e-01   5.1510409e-01   5.2861417e-01   5.0812716e-01   5.0778841e-01   5.1275442e-01   5.4347054e-01   5.1720285e-01   5.0941703e-01   5.0982301e-01   5.4111040e-01   5.7975158e-01   5.3315793e-01   5.7724440e-01   5.4757036e-01   5.3210893e-01   5.4793610e-01   5.5776275e-01   5.3575475e-01   5.4056662e-01   5.3762734e-01   5.3773863e-01   5.2475172e-01   5.5928780e-01   5.3893461e-01   5.1842473e-01   5.4807337e-01   5.2707957e-01   5.6834272e-01   5.1608061e-01   5.3402592e-01   5.3654230e-01   5.5416076e-01   5.6267548e-01   5.4475392e-01   5.5820477e-01   5.7597715e-01   5.7496006e-01   5.6191174e-01   5.5093981e-01   5.6758813e-01   5.6779055e-01   5.6600484e-01   5.3320970e-01   5.3074999e-01   5.2561639e-01   5.5139084e-01   5.5622016e-01   5.4190966e-01   5.6211894e-01   5.4039367e-01   5.5617141e-01   5.3764229e-01   4.1687412e-01   4.2558243e-01   0.0000000e+00   0.0000000e+00   0.0000000e+00   0.0000000e+00
   0.0000000e+00   4.2008741e-01   5.2541157e-01   5.5642504e-01   5.7334004e-01   5.4897681e-01   5.5484485e-01   5.4525224e-01   5.2454274e-01   5.5217420e-01   5.3100134e-01   5.1845639e-01   5.2706226e-01   5.6154653e-01   5.5498073e-01   5.3761404e-01   5.4223765e-01   5.3470309e-01   5.1284860e-01   5.2411266e-01   5.2229084e-01   5.3771610e-01   5.4131543e-01   5.5363505e-01   5.6684885e-01   5.5571662e-01   5.0908510e-01   5.5091182e-01   5.3283524e-01   5.2123803e-01   5.3156452e-01   5.5303716e-01   5.3062580e-01   5.4038341e-01   5.4729685e-01   5.2707324e-01   5.4138691e-01   5.4144564e-01   5.4141394e-01   5.5994243e-01   5.2391600e-01   5.2240444e-01   5.1965964e-01   5.5542833e-01   5.2728972e-01   5.2052593e-01   5.1220277e-01   5.4255327e-01   5.1198454e-01   4.9989452e-01   4.8221198e-01   5.0748932e-01   5.1699924e-01   5.6813525e-01   5.6019423e-01   5.6830225e-01   5.7948737e-01   5.8065403e-01   5.5731149e-01   5.4318188e-01   5.3386312e-01   5.5609397e-01   5.2259374e-01   5.2002433e-01   5.3143690e-01   5.3613562e-01   5.4678532e-01   5.4878846e-01   5.5856477e-01   5.5855483e-01   5.4737041e-01   5.6488616e-01   5.2379183e-01   5.1754332e-01   5.3014268e-01   5.1787558e-01   5.4242645e-01   5.2439933e-01   5.3874827e-01   5.8565045e-01   5.3731833e-01   5.5772700e-01   5.6932513e-01   5.5147707e-01   5.4297884e-01   5.6551836e-01   5.4854388e-01   5.5346019e-01   5.3711520e-01   5.6894529e-01   5.5976018e-01   5.2749652e-01   5.2928300e-01   5.5334034e-01   5.6037032e-01   5.5159792e-01   5.9728695e-01   4.8690032e-01   0.0000000e+00   0.0000000e+00   0.0000000e+00   0.0000000e+00   0.0000000e+00
   0.0000000e+00   0.0000000e+00   5.0714282e-01   5.0846267e-01   5.6567254e-01   5.3751376e-01   5.4836602e-01   5.5031014e-01   5.2136927e-01   5.2904935e-01   5.3715075e-01   5.3709358e-01   5.4858995e-01   5.6375911e-01   5.6303035e-01   5.3685171e-01   5.5596653e-01   5.3839499e-01   5.4285118e-01   5.0688671e-01   5.4366434e-01   5.3838802e-01   5.3637242e-01   5.5453753e-01   5.5638821e-01   5.4945744e-01   5.6364037e-01   5.2661011e-01   5.2074440e-01   5.4706497e-01   5.5080688e-01   5.5540883e-01   5.3457156e-01   5.3654156e-01   5.0981522e-01   5.3906565e-01   5.1875518e-01   5.2327737e-01   5.2333866e-01   5.2455457e-01   5.4293144e-01   5.4129965e-01   5.3982377e-01   5.0855727e-01   5.2536494e-01   5.2396228e-01   5.2858787e-01   5.2425145e-01   5.2291468e-01   5.3304372e-01   5.0762213e-01   5.4328990e-01   5.5082373e-01   5.4990698e-01   5.4830081e-01   5.6250831e-01   5.3974600e-01   5.5291399e-01   5.5419663e-01   5.3769926e-01   5.5228570e-01   5.5281595e-01   4.9472147e-01   5.1584327e-01   4.9786007e-01   5.4045842e-01   5.1111983e-01   5.3385136e-01   5.4495222e-01   5.3453698e-01   5.3219576e-01   5.3200563e-01   5.3210069e-01   5.3272117e-01   5.3514555e-01   5.2404662e-01   5.1648864e-01   5.3869898e-01   5.4293396e-01   5.6380453e-01   5.7278799e-01   5.2932600e-01   5.7764250e-01   5.4754026e-01   5.4483044e-01   5.3427291e-01   5.5676110e-01   5.3972257e-01   5.3929072e-01   5.4380466e-01   5.5601061e-01   5.4678350e-01   5.4270465e-01   5.6273897e-01   5.5730231e-01   5.3607886e-01   5.3827059e-01   5.4710846e-01   4.3088326e-01   0.0000000e+00   0.0000000e+00   0.0000000e+00   0.0000000e+00
   0.0000000e+00   3.4943847e-01   4.9808742e-01   5.2432983e-01   5.5020848e-01   5.3149201e-01   5.4731565e-01   5.4605998e-01   5.4253290e-01   5.5998114e-01   5.5328536e-01   5.5171224e-01   5.5996778e-01   5.6276888e-01   5.3545774e-01   5.6296890e-01   5.4682505e-01   5.6856878e-01   5.6875515e-01   5.4830912e-01   5.1686513e-01   5.3240425e-01   5.1114658e-01   5.6035731e-01   5.7707416e-01   5.3941612e-01   5.4484479e-01   5.4104292e-01   5.3832560e-01   5.3875273e-01   5.5681532e-01   5.4367950e-01   5.5569079e-01   5.5781439e-01   5.4463581e-01   5.4470738e-01   5.2330068e-01   5.5732144e-01   5.5488529e-01   5.0856232e-01   5.6280057e-01   5.5008098e-01   5.2908505e-01   5.3026397e-01   5.2313363e-01   5.5239991e-01   5.4128857e-01   5.4421584e-01   5.3102238e-01   5.3494056e-01   5.5475742e-01   5.3299501e-01   5.2829520e-01   5.2866183e-01   5.4659637e-01   5.1972914e-01   5.4128035e-01   5.4848922e-01   5.4733933e-01   5.4143574e-01   5.4457216e-01   5.2679782e-01   5.1892742e-01   5.1378920e-01   5.1606557e-01   4.9698586e-01   5.4920025e-01   5.1019370e-01   5.2081043e-01   5.2404681e-01   5.1334367e-01   5.3658652e-01   5.1758074e-01   5.0548549e-01   5.2646363e-01   5.3270143e-01   5.4251765e-01   5.4976924e-01   5.8678635e-01   5.8158495e-01   5.9197675e-01   5.7117550e-01   5.9214494e-01   5.5803142e-01   5.5740329e-01   5.5231306e-01   5.3634256e-01   5.1837627e-01   5.3187885e-01   5.3568013e-01   5.3053212e-01   5.7589822e-01   5.9131075e-01   5.3481123e-01   5.2339406e-01   5.7497003e-01   5.3344226e-01   5.2762589e-01   0.0000000e+00   0.0000000e+00   0.0000000e+00   0.0000000e+00   0.0000000e+00
   0.0000000e+00   5.4841548e-01   4.1404366e-01   5.0718464e-01   5.5355429e-01   5.5802272e-01   5.4665469e-01   5.7440563e-01   5.4516536e-01   5.4480613e-01   5.4028862e-01   5.4241118e-01   5.5098382e-01   5.6141573e-01   5.3039866e-01   5.6352895e-01   5.5498695e-01   6.0236957e-01   5.6537360e-01   5.5247488e-01   5.4666435e-01   5.4639813e-01   5.3377251e-01   5.4254108e-01   5.2953017e-01   5.4644609e-01   5.2836771e-01   5.4469166e-01   4.9925533e-01   5.1990177e-01   5.0924673e-01   5.4803183e-01   5.3816956e-01   5.5922470e-01   5.5125879e-01   5.6173673e-01   5.6764705e-01   5.3962394e-01   5.4750309e-01   5.3992062e-01   5.7118307e-01   5.1924959e-01   5.5840718e-01   5.1331914e-01   5.4925768e-01   5.3681288e-01   5.4202393e-01   5.4040621e-01   5.0506226e-01   5.5722568e-01   5.3481962e-01   5.5402787e-01   5.4057486e-01   5.7207942e-01   5.3050262e-01   5.4013703e-01   5.3817937e-01   5.4382760e-01   5.5212803e-01   5.4980894e-01   5.4878998e-01   5.3833810e-01   5.3918143e-01   5.3238235e-01   5.1543470e-01   5.5036881e-01   5.4591107e-01   5.2648131e-01   4.9889150e-01   5.1744355e-01   5.3058438e-01   5.2610664e-01   5.2943548e-01   5.3388361e-01   5.4741013e-01   5.4648292e-01   5.5230947e-01   5.3433598e-01   5.9372811e-01   5.8109743e-01   5.6145876e-01   5.8340347e-01   5.7129322e-01   5.3995115e-01   5.6642849e-01   5.4260813e-01   5.4784787e-01   5.2146972e-01   5.7027429e-01   5.1946628e-01   5.3657312e-01   5.2527078e-01   5.4851710e-01   5.0779537e-01   5.6271450e-01   5.2786723e-01   5.5679370e-01   5.3343868e-01   8.0030908e-01   0.0000000e+00   0.0000000e+00   0.0000000e+00   0.0000000e+00
   0.0000000e+00   3.3801909e-01   4.0733497e-01   5.2333713e-01   5.4190365e-01   5.4994429e-01   5.4913565e-01   5.5488840e-01   5.3023679e-01   5.4022325e-01   5.3679740e-01   5.4799254e-01   5.6667753e-01   5.7241021e-01   5.2391454e-01   5.1202537e-01   5.6454333e-01   5.6484327e-01   5.9009059e-01   5.4360814e-01   5.7715600e-01   5.5093069e-01   5.5339712e-01   5.4162088e-01   5.4836563e-01   5.7136899e-01   5.3131787e-01   5.2739753e-01   5.6101076e-01   5.3458454e-01   5.5238288e-01   5.6795854e-01   5.1057387e-01   5.3034755e-01   5.4640849e-01   5.1912316e-01   5.2155838e-01   5.7860104e-01   5.4583057e-01   5.6467525e-01   5.4100599e-01   5.4250490e-01   5.7150255e-01   5.3604805e-01   5.4292614e-01   5.5036410e-01   5.6816189e-01   5.5511471e-01   5.5458037e-01   5.4280851e-01   5.4636113e-01   5.2750994e-01   5.6182036e-01   5.7013208e-01   5.4646016e-01   5.6616967e-01   5.4126259e-01   5.2338205e-01   5.1695445e-01   5.6047620e-01   5.3104965e-01   5.3260353e-01   5.3199062e-01   5.3179182e-01   5.5720052e-01   5.5168014e-01   5.0695895e-01   5.3125224e-01   5.2909718e-01   5.5559240e-01   5.3056735e-01   5.5186383e-01   5.5005188e-01   5.2688514e-01   5.6699713e-01   5.5609145e-01   5.4274181e-01   5.8474449e-01   5.9082028e-01   5.6860191e-01   5.9219853e-01   5.7621096e-01   5.2421403e-01   5.3030476e-01   5.2885251e-01   5.3406776e-01   5.5440031e-01   5.4433577e-01   5.5787513e-01   5.5180807e-01   5.4480188e-01   5.3815433e-01   5.6268946e-01   5.5516865e-01   5.6016043e-01   5.4418193e-01   4.6778740e-01   5.8438735e-01   5.9620243e-01   0.0000000e+00   0.0000000e+00   0.0000000e+00   0.0000000e+00
   0.0000000e+00   2.8500884e-01   3.5308075e-01   5.5191625e-01   5.3698770e-01   5.3410225e-01   5.4426240e-01   5.3671022e-01   5.5386155e-01   5.3298596e-01   5.4575802e-01   5.2805800e-01   5.5687481e-01   5.6245775e-01   5.5277499e-01   5.2858961e-01   5.7840803e-01   5.6127692e-01   5.2905835e-01   5.8454272e-01   5.7366207e-01   5.7291576e-01   5.6236662e-01   5.5657262e-01   5.4773122e-01   5.6767465e-01   5.6611054e-01   5.7602352e-01   5.7787662e-01   5.4916558e-01   5.4249448e-01   5.3587971e-01   5.3989892e-01   5.0692836e-01   5.2448121e-01   5.5156867e-01   5.0939732e-01   5.3327120e-01   5.6028673e-01   5.8393919e-01   5.5364553e-01   5.8262328e-01   5.9668463e-01   5.7969123e-01   5.5070833e-01   5.5332372e-01   5.5495274e-01   5.5653627e-01   5.3806861e-01   5.5908404e-01   5.5192391e-01   5.7893214e-01   5.5816701e-01   5.4144894e-01   5.3037938e-01   5.3079092e-01   5.6730521e-01   5.1828339e-01   5.5324766e-01   5.6406917e-01   5.3957088e-01   5.4379032e-01   5.2898001e-01   5.4388092e-01   5.4560289e-01   5.3998633e-01   5.1406715e-01   5.4170730e-01   5.3508173e-01   5.6127936e-01   5.5041745e-01   5.6693084e-01   5.4617665e-01   5.6754046e-01   5.5908963e-01   5.7171075e-01   5.3497214e-01   5.6872580e-01   5.9331798e-01   5.7242356e-01   5.7018134e-01   5.6050158e-01   5.4535922e-01   5.5185237e-01   5.3790413e-01   5.4915800e-01   5.3809424e-01   5.4292670e-01   5.1833703e-01   5.2599373e-01   5.2234296e-01   5.3784286e-01   5.4713886e-01   5.4181543e-01   5.5954696e-01   5.2785494e-01   4.9624433e-01   5.0631519e-01   1.1399094e-01   0.0000000e+00   0.0000000e+00   0.0000000e+00   0.0000000e+00
   0.0000000e+00   4.7762942e-01   6.2139363e-01   5.0144958e-01   5.3839720e-01   5.2591178e-01   5.3807458e-01   5.6636980e-01   5.1877431e-01   5.4006284e-01   5.4756236e-01   5.2531007e-01   5.2478127e-01   5.4561360e-01   5.3318512e-01   5.5234049e-01   5.7972951e-01   5.4968935e-01   5.5984607e-01   5.7755179e-01   5.4202047e-01   5.7584421e-01   5.6310449e-01   5.5942762e-01   5.3992447e-01   5.5200256e-01   5.4925984e-01   5.6616620e-01   5.8809110e-01   5.7784241e-01   5.4409372e-01   5.1836096e-01   5.3172285e-01   5.3032019e-01   5.1023814e-01   5.2118495e-01   5.2822216e-01   5.3962508e-01   5.4658554e-01   5.4816542e-01   5.5343148e-01   5.8249304e-01   5.7652642e-01   5.8927919e-01   5.4995444e-01   5.1255745e-01   5.2873620e-01   5.2243318e-01   5.6871196e-01   5.5562248e-01   5.8276063e-01   5.3620745e-01   5.5940048e-01   5.5291792e-01   5.6394112e-01   5.6530568e-01   5.4685480e-01   5.5976426e-01   5.2199561e-01   5.7454480e-01   5.2404902e-01   5.6679527e-01   5.4956035e-01   5.3480623e-01   5.2954661e-01   5.4882750e-01   5.6085215e-01   5.3589108e-01   5.3179717e-01   5.4125195e-01   5.2678628e-01   5.5356164e-01   5.5213992e-01   5.7742746e-01   5.6593873e-01   5.6512070e-01   5.5830738e-01   5.8772966e-01   5.5941584e-01   6.0066866e-01   5.8552777e-01   5.4800571e-01   5.6101000e-01   5.3092827e-01   5.4513609e-01   5.2760901e-01   5.3126525e-01   5.2452780e-01   4.9330638e-01   5.3274410e-01   5.6005198e-01   5.5640286e-01   5.4915449e-01   5.3934733e-01   5.4728976e-01   4.9886015e-01   5.1364750e-01   4.7477211e-01   2.8035143e-01   5.6057186e-01   0.0000000e+00   0.0000000e+00   0.0000000e+00
   0.0000000e+00   0.0000000e+00   4.7077620e-01   5.1037811e-01   5.0945849e-01   5.2698713e-01   5.2978518e-01   5.5213187e-01   5.4476731e-01   5.2651608e-01   5.3345494e-01   5.6157941e-01   5.3968768e-01   5.3178045e-01   5.3414528e-01   5.6035655e-01   5.6662752e-01   5.3647178e-01   5.4927123e-01   5.5001200e-01   5.3136518e-01   5.4672074e-01   5.8951182e-01   5.5624813e-01   5.5542315e-01   5.4653917e-01   5.6087522e-01   5.6829923e-01   5.9163876e-01   5.8134081e-01   5.6309877e-01   5.6142726e-01   5.4457391e-01   5.3649483e-01   5.2715764e-01   5.1907174e-01   5.3344400e-01   5.6756375e-01   5.5065941e-01   5.5054505e-01   5.4994261e-01   5.8987142e-01   5.9220352e-01   5.9068200e-01   5.8093339e-01   5.4581964e-01   5.5182659e-01   5.3592949e-01   5.2778514e-01   5.2407263e-01   5.6272989e-01   5.7679159e-01   5.3728561e-01   5.4930267e-01   5.1404488e-01   5.3186498e-01   5.4851875e-01   5.6089586e-01   5.2310087e-01   5.3490613e-01   5.4384640e-01   5.6242647e-01   5.4369350e-01   5.1649554e-01   5.4008692e-01   5.3836388e-01   5.7208308e-01   5.7840861e-01   5.3774611e-01   5.3857809e-01   5.3733430e-01   5.6283480e-01   5.7034357e-01   5.2627654e-01   5.5844981e-01   5.6710529e-01   5.7496750e-01   5.6899715e-01   5.7053434e-01   5.9327213e-01   5.6664965e-01   5.4194847e-01   5.4204733e-01   5.0437174e-01   5.3882750e-01   5.3230028e-01   5.0135906e-01   4.8330097e-01   5.3734728e-01   5.0969887e-01   5.2250274e-01   5.3021233e-01   5.4593162e-01   5.2482246e-01   5.2947767e-01   5.2468499e-01   5.2249279e-01   4.1351414e-01   3.8878511e-01   0.0000000e+00   0.0000000e+00   0.0000000e+00   0.0000000e+00
   0.0000000e+00   0.0000000e+00   4.6354383e-01   5.5518755e-01   5.4163824e-01   5.3779997e-01   5.4175689e-01   5.3686991e-01   5.2012643e-01   5.3013478e-01   5.3312899e-01   5.4615211e-01   5.4961883e-01   5.7504445e-01   5.2882484e-01   5.5213859e-01   5.2772413e-01   5.4568568e-01   5.4287511e-01   5.6304805e-01   5.5558042e-01   5.6875267e-01   5.5098303e-01   5.6267648e-01   5.5107202e-01   5.5840199e-01   5.3537593e-01   5.5563040e-01   5.5647312e-01   5.5583323e-01   5.4180530e-01   5.3199817e-01   5.2461596e-01   5.3375296e-01   4.9899776e-01   5.2396322e-01   5.5257744e-01   5.6915064e-01   5.7217614e-01   5.5887499e-01   5.7680511e-01   5.6908879e-01   5.8214680e-01   5.9123976e-01   5.7363629e-01   5.5213647e-01   5.6742302e-01   5.5593397e-01   5.3137103e-01   5.7230745e-01   5.8094870e-01   5.5919811e-01   5.4059884e-01   5.5483623e-01   5.5635340e-01   5.3793519e-01   5.5777428e-01   5.5117926e-01   5.3503484e-01   5.4848941e-01   5.6601799e-01   5.6103407e-01   5.4673505e-01   5.4780286e-01   5.2317239e-01   5.5411159e-01   5.6553804e-01   5.4001269e-01   5.5588266e-01   5.5075570e-01   5.6114491e-01   5.5559483e-01   5.4070045e-01   5.9244000e-01   5.6109542e-01   5.6269041e-01   5.6322341e-01   5.5802682e-01   5.3702337e-01   5.6693354e-01   5.2375959e-01   5.2765511e-01   5.5957044e-01   5.2907587e-01   5.3846278e-01   5.4237352e-01   5.1529955e-01   5.1024510e-01   5.0937801e-01   5.2870158e-01   5.3910269e-01   5.3788987e-01   5.3201697e-01   5.1524432e-01   5.2754598e-01   5.7158432e-01   5.6551390e-01   3.4416781e-01   3.8772851e-01   0.0000000e+00   0.0000000e+00   0.0000000e+00   0.0000000e+00
   0.0000000e+00   0.0000000e+00   4.1170773e-01   5.1196636e-01   5.7805949e-01   5.5179824e-01   5.0503009e-01   5.3839993e-01   5.2468247e-01   5.2708135e-01   5.4921237e-01   5.4914136e-01   5.2446428e-01   5.2025417e-01   5.4547408e-01   5.5767925e-01   5.5193147e-01   5.2386460e-01   5.6500389e-01   5.2428551e-01   5.2964325e-01   5.3590518e-01   5.3097347e-01   5.3566204e-01   5.0787404e-01   5.1132012e-01   5.3470672e-01   5.7063657e-01   5.4596689e-01   5.4522276e-01   5.2363844e-01   5.5219094e-01   5.3302261e-01   5.1357836e-01   5.2476351e-01   5.3458350e-01   5.4476909e-01   5.6623702e-01   5.7299544e-01   5.6346165e-01   5.9658031e-01   5.7206115e-01   5.5970110e-01   5.5743201e-01   5.5817566e-01   5.6934800e-01   5.7755799e-01   5.5789220e-01   5.7212165e-01   5.5119898e-01   5.5159611e-01   5.8924407e-01   5.7650093e-01   5.4653746e-01   5.5551496e-01   5.1920851e-01   5.5607096e-01   5.5844402e-01   5.6716921e-01   5.2423956e-01   5.1798629e-01   5.3898854e-01   5.8468408e-01   5.4611238e-01   5.5672336e-01   5.6015575e-01   5.3347632e-01   5.6445332e-01   5.5488074e-01   5.5773830e-01   5.3476729e-01   5.4811835e-01   5.4321672e-01   5.2103265e-01   5.6016662e-01   5.8568432e-01   5.6661459e-01   5.6273513e-01   5.6282070e-01   5.4934365e-01   5.3887191e-01   5.4062614e-01   5.3631130e-01   5.7682883e-01   5.2841183e-01   5.0483010e-01   5.2725811e-01   5.7059670e-01   5.1794277e-01   5.2118660e-01   5.2490328e-01   5.1802298e-01   5.3881185e-01   5.1226071e-01   5.3450846e-01   5.2652431e-01   5.5048729e-01   4.9274900e-01   0.0000000e+00   0.0000000e+00   0.0000000e+00   0.0000000e+00   0.0000000e+00
   0.0000000e+00   4.5031898e-01   4.7845151e-01   5.1430403e-01   5.5322308e-01   5.5817742e-01   5.4759366e-01   5.3767870e-01   5.1427002e-01   5.2163788e-01   5.3570027e-01   5.3746481e-01   5.3382368e-01   5.3102207e-01   5.5272641e-01   5.4630187e-01   5.6798692e-01   5.4870373e-01   5.1540669e-01   5.3356127e-01   5.1631708e-01   5.2507373e-01   5.5125634e-01   5.4181919e-01   5.4724237e-01   5.6520797e-01   5.3323142e-01   5.5847792e-01   5.5617386e-01   5.1394888e-01   5.3109771e-01   5.6296946e-01   5.2728301e-01   5.3185892e-01   5.3172166e-01   5.2870334e-01   5.7835119e-01   5.5631700e-01   5.5824848e-01   5.5531343e-01   5.6437050e-01   5.7028083e-01   5.6747787e-01   5.6882672e-01   5.7403985e-01   5.6038248e-01   5.5678465e-01   5.4425739e-01   5.4921521e-01   5.7314273e-01   5.6921684e-01   5.5610543e-01   5.5319538e-01   5.6958620e-01   5.7071365e-01   5.6539850e-01   5.1680428e-01   5.4444184e-01   5.4652932e-01   5.3449707e-01   5.2565687e-01   5.3687421e-01   5.8169343e-01   5.4523403e-01   5.3037016e-01   5.5693136e-01   5.3892364e-01   5.4318302e-01   5.4123565e-01   5.6803231e-01   6.0104994e-01   5.6590574e-01   5.5235725e-01   5.5751651e-01   5.4292214e-01   5.6669771e-01   5.6788421e-01   5.3192347e-01   5.5158923e-01   5.6377532e-01   5.4351284e-01   5.3008116e-01   5.5995115e-01   5.2947215e-01   5.3898807e-01   4.9782310e-01   5.4322750e-01   5.6724071e-01   5.1307188e-01   5.4825232e-01   5.3469529e-01   5.3159486e-01   5.2311628e-01   5.3303469e-01   5.1737758e-01   4.8825496e-01   5.2356016e-01   4.0323455e-01   0.0000000e+00   0.0000000e+00   0.0000000e+00   0.0000000e+00   0.0000000e+00
   0.0000000e+00   6.3157226e-01   5.1555437e-01   5.4623784e-01   5.4053085e-01   5.2764537e-01   5.5018726e-01   5.1402021e-01   5.3960173e-01   5.2734378e-01   5.3403759e-01   5.1504410e-01   5.6167521e-01   5.7114234e-01   5.4292838e-01   5.4436081e-01   5.7278455e-01   5.2760960e-01   5.2119597e-01   5.3024367e-01   5.3360444e-01   5.2702430e-01   5.5824027e-01   5.3925468e-01   5.0339151e-01   5.3627812e-01   5.3413650e-01   5.4465086e-01   5.1789174e-01   5.1738264e-01   5.2881711e-01   5.2884582e-01   5.3133886e-01   5.5373462e-01   5.1660282e-01   5.4956074e-01   5.4032125e-01   5.1077612e-01   5.3068160e-01   5.2684905e-01   5.7192530e-01   5.7073219e-01   5.8545878e-01   5.5667731e-01   5.5696867e-01   5.4464796e-01   5.6067166e-01   5.2982088e-01   5.6775423e-01   5.6723362e-01   5.5978919e-01   5.6186973e-01   5.7025453e-01   5.4944832e-01   5.2961497e-01   5.3794752e-01   5.2701390e-01   5.2920546e-01   5.6275139e-01   5.6723628e-01   5.3386884e-01   5.2679785e-01   5.3670861e-01   5.3818145e-01   5.1934030e-01   5.4533487e-01   5.4407254e-01   5.4025271e-01   5.8250398e-01   5.9375185e-01   5.6566214e-01   5.4317421e-01   5.4801218e-01   5.5060488e-01   5.4082323e-01   5.3419259e-01   5.8064096e-01   5.8294487e-01   5.5410949e-01   5.4147100e-01   5.3895921e-01   5.5782908e-01   5.6489350e-01   5.3428544e-01   5.3723262e-01   5.3163195e-01   5.1818818e-01   5.2582919e-01   5.2683414e-01   5.1178177e-01   5.3107260e-01   5.1982194e-01   5.2731466e-01   5.6493473e-01   5.1417041e-01   5.3486365e-01   5.0320015e-01   5.3507231e-01   6.1736424e-01   0.0000000e+00   0.0000000e+00   0.0000000e+00   0.0000000e+00
   0.0000000e+00   5.1152610e-01   6.2880756e-01   5.0404227e-01   5.6664071e-01   5.5985947e-01   5.2207821e-01   5.4618114e-01   5.2357319e-01   5.2308911e-01   5.2811938e-01   5.5170026e-01   5.3995414e-01   5.1038807e-01   5.4014532e-01   5.2595905e-01   5.6066002e-01   5.3622844e-01   5.2694163e-01   5.1461110e-01   5.2462272e-01   5.4176240e-01   5.1541337e-01   5.2258367e-01   5.4579594e-01   5.4100423e-01   5.5266725e-01   5.4423593e-01   5.2440290e-01   5.2396318e-01   5.5860856e-01   5.4115432e-01   5.2305414e-01   5.3277590e-01   5.6374966e-01   5.4043818e-01   5.2497451e-01   5.5477374e-01   5.2783404e-01   5.4562341e-01   5.7086052e-01   5.5275727e-01   5.8231784e-01   5.5264311e-01   5.4494011e-01   5.7395143e-01   5.5420935e-01   5.3543893e-01   5.9826843e-01   5.5811465e-01   5.5218236e-01   5.6793680e-01   5.6757785e-01   5.4515677e-01   5.5782187e-01   5.4096502e-01   5.1890796e-01   5.4396575e-01   5.7935139e-01   5.6912173e-01   5.9387049e-01   5.4501042e-01   5.5090365e-01   5.2159331e-01   5.4425368e-01   5.4537874e-01   5.6842906e-01   5.6307885e-01   5.6777419e-01   5.7504323e-01   5.4524392e-01   5.9423940e-01   5.4210293e-01   5.2887169e-01   5.2837545e-01   5.7047818e-01   5.9274151e-01   5.6870041e-01   5.7087499e-01   5.5664657e-01   5.7811467e-01   5.5497799e-01   5.6297047e-01   5.4068891e-01   5.3592078e-01   5.6473638e-01   5.3519610e-01   5.3419603e-01   5.2847343e-01   5.5448349e-01   5.3084279e-01   5.4734927e-01   5.3565353e-01   5.2745416e-01   5.0330425e-01   5.4094336e-01   5.4170816e-01   4.6375897e-01   6.7466169e-01   0.0000000e+00   0.0000000e+00   0.0000000e+00   0.0000000e+00
   0.0000000e+00   0.0000000e+00   4.9556042e-01   5.3251481e-01   5.3586887e-01   5.6044317e-01   5.1373642e-01   5.5323638e-01   5.3856358e-01   5.4418535e-01   5.6574921e-01   5.4204764e-01   5.0180695e-01   5.4827727e-01   5.5427818e-01   5.4581591e-01   5.5554809e-01   5.7308484e-01   5.3375171e-01   5.5366378e-01   5.3659402e-01   5.6659684e-01   5.4287511e-01   5.4644017e-01   5.2345049e-01   5.6932528e-01   5.2747078e-01   5.4667819e-01   5.5727788e-01   5.3718904e-01   5.5870127e-01   5.5770832e-01   5.5792309e-01   5.0760189e-01   5.1562645e-01   5.5273554e-01   5.4178996e-01   5.6381096e-01   5.6509501e-01   5.7278424e-01   5.5977580e-01   5.6823204e-01   5.7770479e-01   5.6368899e-01   5.4384353e-01   5.6822734e-01   5.5823700e-01   5.5970021e-01   5.4083692e-01   5.6094583e-01   5.7029063e-01   5.3428461e-01   6.0543858e-01   5.7761365e-01   5.4437395e-01   5.1091549e-01   5.3725223e-01   5.2494673e-01   5.6634647e-01   5.7527662e-01   5.7825310e-01   5.5375653e-01   5.3731221e-01   5.3798933e-01   5.4564331e-01   5.4037730e-01   5.4486342e-01   5.3636458e-01   5.3105002e-01   5.3810821e-01   5.5590205e-01   5.5879804e-01   5.6383955e-01   5.7094659e-01   5.7341314e-01   5.6979199e-01   5.6847470e-01   5.8036587e-01   5.8320284e-01   5.6984652e-01   5.4652464e-01   5.6788957e-01   5.4517937e-01   5.5653352e-01   5.6403361e-01   5.0785446e-01   5.5070197e-01   5.6507027e-01   5.2216872e-01   5.3730410e-01   5.5274737e-01   5.0990529e-01   5.3636382e-01   5.4132772e-01   5.1785768e-01   5.4182429e-01   5.1538220e-01   5.4719773e-01   4.7484945e-01   4.1400806e-01   0.0000000e+00   0.0000000e+00   0.0000000e+00
   0.0000000e+00   0.0000000e+00   5.2628753e-01   5.7575970e-01   4.8249620e-01   5.3389942e-01   5.2237055e-01   5.3237657e-01   5.5171116e-01   5.0899479e-01   5.3531049e-01   5.1567342e-01   5.4472366e-01   5.5804689e-01   5.4967405e-01   5.7564834e-01   5.4051627e-01   5.1120832e-01   5.7542283e-01   5.5469409e-01   5.3640015e-01   5.3863465e-01   5.6038841e-01   5.4508222e-01   5.1443150e-01   5.4989590e-01   5.3690075e-01   5.2250362e-01   5.3146630e-01   5.2979562e-01   5.6612992e-01   5.5034828e-01   5.4337961e-01   5.4189777e-01   5.6597604e-01   5.2919714e-01   5.5142698e-01   5.3184442e-01   5.3848460e-01   5.6106581e-01   5.6456102e-01   5.6639404e-01   5.8196968e-01   5.4478885e-01   5.3637136e-01   5.1732216e-01   5.4930667e-01   5.6118283e-01   5.6290889e-01   5.6835566e-01   5.7852330e-01   5.6820279e-01   6.0695551e-01   5.8993564e-01   5.7346098e-01   4.9317345e-01   5.2001611e-01   5.1791153e-01   5.3782070e-01   5.5442287e-01   5.4867097e-01   5.6743124e-01   5.7297081e-01   5.8556977e-01   5.8633381e-01   5.5594670e-01   5.7247136e-01   5.8455182e-01   5.6267968e-01   5.5714970e-01   5.8701234e-01   5.7700003e-01   5.9385216e-01   5.5692974e-01   5.6988961e-01   5.7679957e-01   5.7230844e-01   5.5664043e-01   5.4194176e-01   5.5530816e-01   5.4582228e-01   5.4712027e-01   5.5243679e-01   5.3832831e-01   5.4638798e-01   5.3492383e-01   5.4989165e-01   5.5621669e-01   5.6604534e-01   5.5896922e-01   5.2719717e-01   5.1515004e-01   5.1271394e-01   5.1694495e-01   5.5277142e-01   5.2982923e-01   4.8770877e-01   4.5437792e-01   0.0000000e+00   0.0000000e+00   0.0000000e+00   0.0000000e+00   0.0000000e+00
   0.0000000e+00   2.0882419e-01   4.4546508e-01   5.6857895e-01   5.4007698e-01   5.2143563e-01   5.3519028e-01   5.6679601e-01   5.4759211e-01   5.4165514e-01   5.4589432e-01   5.4333152e-01   5.1454204e-01   5.3583738e-01   5.5182652e-01   5.5981890e-01   5.5611931e-01   5.3897402e-01   5.5074849e-01   5.7314044e-01   5.5756746e-01   5.6005091e-01   5.7949229e-01   5.3797899e-01   5.3858949e-01   5.4320032e-01   5.7435901e-01   5.2495361e-01   5.4362801e-01   5.6693573e-01   5.5539740e-01   5.4509774e-01   5.3373017e-01   5.5343809e-01   5.3753588e-01   5.3738131e-01   5.7467702e-01   5.6559556e-01   5.2806268e-01   5.3777490e-01   5.1943639e-01   5.5787080e-01   5.7377835e-01   5.6938896e-01   5.3179605e-01   5.4153136e-01   5.4085119e-01   5.7424430e-01   5.7534436e-01   5.5104761e-01   5.9115419e-01   5.6396140e-01   5.3634174e-01   5.9628694e-01   5.6438793e-01   5.3063513e-01   5.2799415e-01   5.5520790e-01   5.5966230e-01   5.2901064e-01   5.5082641e-01   5.6732642e-01   5.9186845e-01   5.7245141e-01   5.8365045e-01   6.0041271e-01   5.5359282e-01   5.3905305e-01   5.7138104e-01   5.8030435e-01   5.8438305e-01   6.0389480e-01   5.7302087e-01   5.5343781e-01   5.8189351e-01   5.3733255e-01   5.5004024e-01   5.5864546e-01   5.7740930e-01   5.5553037e-01   5.6084898e-01   5.4109526e-01   5.3316502e-01   5.0909705e-01   5.4094798e-01   5.4095089e-01   5.4282653e-01   5.6420509e-01   5.5710361e-01   5.6615267e-01   5.4514981e-01   5.2794137e-01   5.5796066e-01   5.2347833e-01   5.3343115e-01   5.4180646e-01   5.2325405e-01   4.9328861e-01   0.0000000e+00   0.0000000e+00   0.0000000e+00   0.0000000e+00   0.0000000e+00
   0.0000000e+00   0.0000000e+00   4.7332880e-01   5.6312037e-01   5.4275271e-01   5.5905497e-01   5.3081012e-01   5.5217497e-01   5.5136400e-01   5.4384936e-01   5.5448118e-01   5.3784760e-01   5.6694984e-01   5.1189856e-01   5.3960184e-01   5.8941108e-01   5.5096004e-01   5.6290793e-01   5.8723713e-01   5.6381467e-01   5.4849125e-01   5.9024886e-01   5.2677813e-01   5.2343942e-01   5.4696429e-01   5.3391382e-01   5.3268659e-01   5.3886277e-01   5.4725036e-01   5.7898582e-01   5.2904347e-01   5.2590454e-01   5.4239681e-01   5.7379819e-01   5.4065695e-01   5.5020214e-01   5.3961519e-01   5.5462239e-01   5.1432704e-01   5.5550750e-01   5.5960754e-01   5.7158596e-01   5.6464245e-01   5.7078312e-01   5.4560190e-01   5.7808445e-01   5.6111665e-01   5.5853917e-01   5.6736194e-01   5.6828469e-01   5.5829271e-01   5.6279524e-01   5.6535111e-01   5.5378998e-01   5.6304943e-01   5.4660191e-01   5.5657287e-01   5.4273791e-01   5.1601770e-01   5.5209443e-01   5.4518948e-01   5.5400878e-01   5.5365769e-01   6.0039237e-01   6.0145352e-01   5.5170617e-01   5.7043951e-01   5.7025536e-01   5.7030981e-01   5.6400038e-01   5.7573847e-01   5.6999653e-01   6.0505992e-01   6.0230056e-01   5.2559083e-01   5.4491225e-01   5.4547635e-01   5.4865103e-01   5.2518547e-01   5.4671370e-01   5.3528218e-01   5.5448399e-01   5.8816962e-01   5.4314207e-01   5.6406288e-01   5.5339706e-01   5.2164272e-01   5.0999179e-01   5.1157698e-01   5.3837360e-01   5.4680464e-01   5.4944679e-01   5.2983838e-01   5.3646653e-01   5.6325681e-01   5.3107208e-01   5.1518225e-01   3.9391776e-01   6.2530881e-01   0.0000000e+00   0.0000000e+00   0.0000000e+00   0.0000000e+00
   0.0000000e+00   6.6590181e-01   5.9700937e-01   5.4523997e-01   5.6136488e-01   5.4258606e-01   5.3663952e-01   5.5363722e-01   5.3599495e-01   5.6372895e-01   5.3184526e-01   5.0388937e-01   5.3779190e-01   5.0920461e-01   5.2659297e-01   5.2803752e-01   5.2352737e-01   5.3886842e-01   5.6581396e-01   5.5268806e-01   5.4679930e-01   5.6037439e-01   5.3733250e-01   5.5328688e-01   5.4972854e-01   5.6926450e-01   5.2009585e-01   5.4175475e-01   5.4081919e-01   5.4604569e-01   5.4363559e-01   5.4506268e-01   5.5380426e-01   5.9360078e-01   5.8982114e-01   5.4138067e-01   5.4377544e-01   5.3940948e-01   5.8685944e-01   5.5942821e-01   5.5626895e-01   5.9736219e-01   5.5584806e-01   5.6244650e-01   5.4634338e-01   5.5909095e-01   5.3443457e-01   5.5528515e-01   5.6316458e-01   5.6022336e-01   5.5252234e-01   5.3750445e-01   5.4317386e-01   5.5451768e-01   5.5130230e-01   5.5209458e-01   5.1266981e-01   5.2466543e-01   5.6216325e-01   5.6321994e-01   5.6876521e-01   5.6465263e-01   5.5023129e-01   5.7739403e-01   5.6434076e-01   5.7633780e-01   5.8743355e-01   5.9204406e-01   5.6187402e-01   5.6111514e-01   5.7179604e-01   5.4591542e-01   5.5882293e-01   5.9472169e-01   5.6174455e-01   5.5944019e-01   5.7395416e-01   5.8896704e-01   5.5831198e-01   5.4900781e-01   5.4823299e-01   5.5921798e-01   5.3303517e-01   5.6536335e-01   5.4454400e-01   5.1477656e-01   5.1861360e-01   5.0472271e-01   5.1817481e-01   5.5440587e-01   5.7465785e-01   5.6224935e-01   5.7063095e-01   5.5797072e-01   5.6201316e-01   5.4209858e-01   5.7512229e-01   5.3926093e-01   2.7495186e-01   0.0000000e+00   0.0000000e+00   0.0000000e+00   0.0000000e+00
   0.0000000e+00   0.0000000e+00   5.0417767e-01   5.1643904e-01   5.0368566e-01   5.4224077e-01   5.5588578e-01   5.3941404e-01   5.2475115e-01   5.2905974e-01   5.6236354e-01   5.7547041e-01   5.1562895e-01   5.5356748e-01   5.3765392e-01   5.4297794e-01   5.2466042e-01   5.5911140e-01   5.7786250e-01   5.5367242e-01   5.4597209e-01   5.3666838e-01   5.5776089e-01   5.5455025e-01   5.5977147e-01   5.5236088e-01   5.3762840e-01   5.1321602e-01   5.3637889e-01   5.4361842e-01   5.8657361e-01   6.0138957e-01   5.8847676e-01   5.9831423e-01   5.6954993e-01   5.8374873e-01   5.2636992e-01   5.6770240e-01   5.4329318e-01   5.5642689e-01   5.7444315e-01   5.6376293e-01   5.5756068e-01   5.3876775e-01   5.5079746e-01   5.2508667e-01   5.3167250e-01   5.2739305e-01   5.3989931e-01   5.1536633e-01   5.3853204e-01   5.4391592e-01   5.6207547e-01   5.7753526e-01   5.5887370e-01   5.6109348e-01   5.3984129e-01   5.6210203e-01   5.4912821e-01   5.4404250e-01   5.5824976e-01   5.5622869e-01   5.5525605e-01   5.2493675e-01   5.5688448e-01   5.9192076e-01   6.1020937e-01   5.8176812e-01   5.5492033e-01   5.8566968e-01   5.6924235e-01   5.6241745e-01   5.5258691e-01   5.4873628e-01   5.8133706e-01   5.8442818e-01   5.7490914e-01   5.5247132e-01   5.4984796e-01   5.3413050e-01   5.5684384e-01   5.6471087e-01   5.1843011e-01   5.5322647e-01   5.3413797e-01   5.1320860e-01   5.0187944e-01   5.2923387e-01   5.6801245e-01   5.8797629e-01   5.4933485e-01   5.0747607e-01   5.2522631e-01   5.6882856e-01   5.2652243e-01   4.8784463e-01   5.4466265e-01   4.5320056e-01   5.5009142e-01   0.0000000e+00   0.0000000e+00   0.0000000e+00   0.0000000e+00
   0.0000000e+00   0.0000000e+00   4.2106156e-01   4.8412494e-01   5.4920742e-01   5.6637992e-01   5.5674550e-01   5.4665701e-01   5.2802633e-01   5.3501523e-01   5.5064083e-01   5.1983670e-01   5.6814689e-01   5.3802515e-01   5.2453363e-01   5.7671811e-01   5.4248396e-01   5.3634938e-01   5.4293712e-01   5.6725138e-01   5.4912923e-01   5.4896814e-01   5.5891358e-01   5.3961044e-01   5.3914466e-01   5.4447929e-01   5.3547360e-01   5.6424387e-01   5.7161314e-01   5.3859040e-01   5.8889284e-01   5.5463652e-01   6.0016303e-01   5.8777021e-01   5.4978461e-01   5.6336075e-01   5.3456803e-01   5.3479331e-01   5.3702857e-01   5.6864640e-01   5.3816172e-01   5.9698295e-01   5.4938510e-01   5.4537661e-01   5.3175132e-01   5.4080449e-01   5.0974655e-01   5.4711307e-01   4.9976365e-01   5.0281835e-01   5.2419868e-01   5.3099320e-01   5.6130371e-01   5.6602208e-01   5.5369717e-01   5.6240570e-01   5.2476956e-01   5.2936060e-01   5.2769838e-01   5.2285632e-01   5.6962447e-01   5.7406598e-01   5.6800436e-01   5.6757056e-01   5.8557106e-01   6.0697207e-01   6.1200627e-01   5.5779493e-01   5.6201442e-01   5.9352251e-01   5.6481776e-01   5.6208413e-01   5.2909341e-01   5.4143119e-01   5.6139076e-01   5.6655435e-01   5.6643787e-01   5.2744110e-01   5.4593784e-01   5.4459328e-01   5.3522391e-01   5.1189229e-01   5.4216538e-01   5.1928400e-01   5.7256328e-01   5.3070533e-01   5.4595875e-01   5.4063181e-01   5.5419583e-01   5.6916908e-01   5.3049157e-01   5.3136941e-01   5.1858391e-01   5.3977104e-01   5.3882285e-01   5.3935985e-01   5.1211023e-01   4.7579650e-01   4.9205304e-01   0.0000000e+00   0.0000000e+00   0.0000000e+00   0.0000000e+00
   0.0000000e+00   2.2122767e-01   4.6874609e-01   5.7940113e-01   5.7749366e-01   5.3002179e-01   5.7111866e-01   5.2578397e-01   5.2146545e-01   5.2765483e-01   5.2865673e-01   5.3049653e-01   5.4960040e-01   5.4150268e-01   5.1525085e-01   5.3163698e-01   5.4514938e-01   5.2648962e-01   5.6506871e-01   5.3893811e-01   5.1727285e-01   5.6189894e-01   5.7837833e-01   5.4488940e-01   5.4268291e-01   5.4057468e-01   5.4832220e-01   5.7476163e-01   5.3561146e-01   5.7897308e-01   5.9563344e-01   5.8762482e-01   5.6442018e-01   5.4119363e-01   5.3537610e-01   5.8989937e-01   5.3100309e-01   5.2570800e-01   5.5562594e-01   5.5110733e-01   5.6827142e-01   5.7297109e-01   5.3050602e-01   5.1938404e-01   4.9695124e-01   5.0570134e-01   4.8169673e-01   5.0373747e-01   4.9752434e-01   4.7305655e-01   5.0008342e-01   4.8748719e-01   5.2132739e-01   5.0219385e-01   5.3714957e-01   5.3707519e-01   5.4952105e-01   5.4754389e-01   5.3635742e-01   5.5093152e-01   5.6820431e-01   5.4310501e-01   5.6105273e-01   5.5037105e-01   5.5881738e-01   5.7475517e-01   5.7241263e-01   5.6843555e-01   5.6210260e-01   5.8109495e-01   5.3576716e-01   5.6776373e-01   5.9017094e-01   5.7460841e-01   5.4233077e-01   5.2933468e-01   5.1726928e-01   5.5485377e-01   5.0913925e-01   5.2387276e-01   5.0369952e-01   5.4939479e-01   5.6437598e-01   5.7027008e-01   5.3083987e-01   5.3013628e-01   5.6618317e-01   5.3984137e-01   5.6495487e-01   5.3100402e-01   5.5059360e-01   5.3576299e-01   5.1409460e-01   5.5673272e-01   5.6456794e-01   5.4988876e-01   5.2803151e-01   4.7408617e-01   3.7262434e-01   0.0000000e+00   0.0000000e+00   0.0000000e+00   0.0000000e+00
   0.0000000e+00   0.0000000e+00   5.9157981e-01   5.2692081e-01   5.4266686e-01   5.6127816e-01   5.3890050e-01   5.3071653e-01   5.3687963e-01   5.5819781e-01   5.2538155e-01   5.0183976e-01   5.0284023e-01   5.2795005e-01   5.1697564e-01   5.1270046e-01   5.1194007e-01   5.5248521e-01   5.2107279e-01   5.4751958e-01   5.5386450e-01   5.6217301e-01   5.5265330e-01   5.5326704e-01   5.4298279e-01   5.4124968e-01   5.2991123e-01   5.7303157e-01   5.4202965e-01   5.6290390e-01   5.6267059e-01   5.6469938e-01   5.5986863e-01   5.2759381e-01   5.6728013e-01   5.5556890e-01   5.5070031e-01   5.4362996e-01   5.6066535e-01   5.5949104e-01   5.5501622e-01   5.7011042e-01   5.3508524e-01   5.1784887e-01   4.9671646e-01   4.7626493e-01   4.7293984e-01   4.5923983e-01   4.6669226e-01   4.6067415e-01   4.5875898e-01   4.5942236e-01   5.0402065e-01   4.9544635e-01   5.2347064e-01   5.1450228e-01   5.3247951e-01   5.3649966e-01   5.4583932e-01   5.6106856e-01   5.5751034e-01   5.6383523e-01   5.7807144e-01   5.6131877e-01   5.3204312e-01   5.4990186e-01   5.5213787e-01   5.6164709e-01   5.6010064e-01   5.6999666e-01   5.5845597e-01   5.1139093e-01   5.4722703e-01   5.3752000e-01   5.4374529e-01   5.4326808e-01   5.3743843e-01   5.2968243e-01   5.2424251e-01   5.3414466e-01   5.1497060e-01   5.4832960e-01   4.9737712e-01   5.5597045e-01   5.2603008e-01   5.3431962e-01   5.3736090e-01   5.3587653e-01   5.7043672e-01   5.1408798e-01   5.3394699e-01   5.5611043e-01   5.4800619e-01   5.2893130e-01   5.5977423e-01   5.3440476e-01   5.3819198e-01   4.1326688e-01   0.0000000e+00   0.0000000e+00   0.0000000e+00   0.0000000e+00   0.0000000e+00
   0.0000000e+00   4.0024599e-01   4.7137321e-01   5.8290858e-01   5.3280577e-01   5.6345222e-01   5.6726378e-01   5.7797782e-01   5.4645061e-01   5.4833335e-01   5.3318388e-01   5.1380011e-01   5.4261589e-01   5.2728325e-01   5.0438115e-01   5.2286234e-01   5.2485151e-01   5.5517612e-01   5.3872990e-01   5.4341184e-01   5.4617462e-01   5.3639924e-01   5.2726004e-01   5.2799352e-01   5.7294754e-01   5.3305575e-01   5.7102368e-01   5.6223563e-01   5.6473330e-01   5.7264118e-01   5.6970853e-01   5.4918379e-01   5.5802016e-01   5.4006315e-01   5.5461318e-01   5.4511882e-01   5.6968891e-01   5.7777254e-01   5.3187942e-01   5.6512975e-01   5.4506984e-01   5.4623365e-01   5.2136096e-01   5.1081819e-01   4.8472987e-01   4.5813774e-01   4.2905485e-01   4.7165286e-01   4.7680656e-01   4.6483053e-01   4.2154511e-01   4.8143566e-01   4.6798814e-01   5.0045678e-01   4.6896149e-01   5.1873576e-01   5.2621567e-01   5.4477506e-01   5.5084706e-01   5.6782401e-01   5.6304543e-01   5.5937741e-01   5.6120781e-01   5.7626685e-01   5.6736644e-01   5.5690609e-01   5.7183765e-01   5.3727853e-01   5.5598794e-01   5.3826807e-01   5.2091681e-01   5.3591575e-01   5.4256137e-01   5.6234792e-01   5.4629759e-01   5.5264483e-01   5.2855460e-01   5.3123983e-01   5.0405308e-01   5.3485598e-01   5.6768162e-01   5.3085590e-01   5.4887048e-01   5.1440550e-01   5.5288007e-01   5.4327895e-01   5.5325318e-01   5.3169454e-01   5.5060211e-01   5.3158050e-01   5.2771374e-01   5.0459860e-01   5.1647804e-01   5.3923939e-01   5.7023587e-01   5.7297116e-01   4.8945058e-01   5.5799098e-01   3.9616210e-01   0.0000000e+00   0.0000000e+00   0.0000000e+00   0.0000000e+00
   0.0000000e+00   0.0000000e+00   4.4951858e-01   4.5397124e-01   5.3277072e-01   5.6079637e-01   5.2731353e-01   5.5342363e-01   5.3377544e-01   5.2974162e-01   5.5096169e-01   5.3931632e-01   5.3059428e-01   5.4082363e-01   5.3642376e-01   5.1873229e-01   4.9607515e-01   5.3326370e-01   5.4487888e-01   5.4557500e-01   5.4230221e-01   5.2054207e-01   5.3172312e-01   5.4563524e-01   4.9949113e-01   5.2813367e-01   5.3650708e-01   5.3393966e-01   5.5665242e-01   5.7083524e-01   5.3956192e-01   5.4339263e-01   5.6843534e-01   5.5821450e-01   5.6932489e-01   5.6316959e-01   5.4670188e-01   5.4799557e-01   5.6476298e-01   5.6580315e-01   5.5327522e-01   5.4934900e-01   5.1317937e-01   5.1338894e-01   4.3536624e-01   4.6547803e-01   4.3947533e-01   4.3017977e-01   4.5727484e-01   4.4876656e-01   4.2677572e-01   4.5240866e-01   4.5340197e-01   4.8047868e-01   4.5342152e-01   4.8791494e-01   4.9682913e-01   5.5265250e-01   5.5349666e-01   5.6437139e-01   5.5195189e-01   5.8500948e-01   5.5622980e-01   5.7470696e-01   5.8310518e-01   5.7652982e-01   5.7186559e-01   5.3715294e-01   5.6112202e-01   5.6880515e-01   5.2139156e-01   5.2296795e-01   5.3106430e-01   5.7970219e-01   5.5547211e-01   5.4668585e-01   5.6662173e-01   5.3897116e-01   5.4809081e-01   5.5179429e-01   5.4068230e-01   5.0840676e-01   5.2076949e-01   5.0941635e-01   5.1993395e-01   5.3602608e-01   5.2885102e-01   5.0457447e-01   5.5450694e-01   5.4987658e-01   5.2179407e-01   5.1936726e-01   5.3153342e-01   5.5111824e-01   5.4080397e-01   5.2838713e-01   5.4101795e-01   4.1011413e-01   5.9372315e-01   3.0765732e-01   0.0000000e+00   0.0000000e+00   0.0000000e+00
   0.0000000e+00   3.5724204e-01   6.6799608e-01   5.8256898e-01   5.3196389e-01   5.5891329e-01   5.6009317e-01   5.1305651e-01   5.4919136e-01   5.3913089e-01   5.3864949e-01   5.5586557e-01   5.4306747e-01   5.4612634e-01   5.5910276e-01   5.1201222e-01   5.2556004e-01   5.1575866e-01   5.9300800e-01   5.5544821e-01   5.4320339e-01   5.4287009e-01   5.5876224e-01   5.6397444e-01   5.3918518e-01   5.2412170e-01   5.7526566e-01   5.6510059e-01   5.5146879e-01   5.6093012e-01   5.4253325e-01   5.2493895e-01   5.2700693e-01   5.4196290e-01   5.4338708e-01   5.5194030e-01   5.3590765e-01   5.2766676e-01   5.5348551e-01   5.7056946e-01   5.4005209e-01   5.2081932e-01   4.8530111e-01   4.6382613e-01   4.5343581e-01   4.3687327e-01   4.1281324e-01   4.0463581e-01   4.3101719e-01   4.3740708e-01   4.3515384e-01   4.4918405e-01   4.2868492e-01   4.2969920e-01   4.4236273e-01   4.7437374e-01   4.9266899e-01   5.1160318e-01   5.3679684e-01   5.4435579e-01   5.7281656e-01   5.6418784e-01   5.5741785e-01   5.5510539e-01   5.4792418e-01   5.7058422e-01   5.7602949e-01   5.7693275e-01   5.4338365e-01   5.3565149e-01   5.4274371e-01   5.2867206e-01   5.5070812e-01   5.4061217e-01   5.5684873e-01   5.5915883e-01   5.6193559e-01   5.4817872e-01   5.5368229e-01   5.0965600e-01   5.1733825e-01   5.2664430e-01   5.0491345e-01   5.2676233e-01   5.5443473e-01   5.5436304e-01   5.6053520e-01   5.3341482e-01   5.3843710e-01   5.1235121e-01   5.3903983e-01   5.6713335e-01   5.4588975e-01   5.4364133e-01   5.6550620e-01   5.4649436e-01   4.9773642e-01   4.5497678e-01   0.0000000e+00   0.0000000e+00   0.0000000e+00   0.0000000e+00   0.0000000e+00
   0.0000000e+00   3.0075802e-01   5.6697948e-01   6.0933900e-01   5.5241929e-01   5.5845649e-01   5.6940385e-01   5.5429349e-01   5.5338596e-01   5.5616242e-01   5.5467368e-01   5.3498448e-01   5.4044984e-01   5.5221893e-01   5.5882922e-01   5.6809865e-01   5.4447884e-01   5.2587950e-01   5.3477085e-01   5.6376225e-01   5.3567142e-01   5.5627438e-01   5.8006481e-01   5.5927178e-01   5.7892291e-01   5.6214818e-01   5.5746720e-01   5.4813839e-01   5.4247761e-01   5.3361996e-01   5.3717694e-01   5.3596171e-01   5.3875014e-01   5.7138272e-01   5.2504449e-01   5.2048038e-01   5.5253207e-01   5.5769166e-01   5.5039023e-01   5.3118308e-01   4.7505613e-01   4.6145552e-01   4.7657649e-01   4.8833130e-01   4.0479450e-01   4.0450926e-01   3.9162887e-01   3.8879343e-01   3.5287185e-01   3.4475774e-01   3.9710890e-01   4.5925268e-01   4.9048846e-01   4.3126968e-01   4.5168443e-01   4.9802990e-01   5.0672506e-01   4.6163659e-01   4.9487285e-01   5.5095187e-01   5.6923702e-01   5.4755103e-01   5.8395588e-01   5.8972489e-01   5.5538346e-01   5.6011147e-01   5.7215677e-01   5.7210779e-01   5.9740776e-01   5.5336384e-01   5.6371835e-01   5.6474549e-01   5.4304958e-01   5.2976403e-01   5.5143561e-01   5.5214102e-01   5.4388362e-01   5.1929608e-01   4.9983584e-01   5.0197485e-01   5.0402568e-01   5.0648752e-01   5.5383279e-01   5.3073257e-01   5.3034188e-01   5.1587416e-01   5.5368047e-01   5.1645840e-01   5.0985874e-01   5.2725324e-01   5.5490828e-01   5.4911254e-01   5.5178590e-01   5.8426540e-01   5.6794501e-01   5.7437062e-01   5.2929221e-01   5.5385575e-01   5.0076958e-01   0.0000000e+00   0.0000000e+00   0.0000000e+00   0.0000000e+00
   0.0000000e+00   2.6452009e-01   4.5435577e-01   5.1477293e-01   5.6893277e-01   5.6430296e-01   5.9248413e-01   5.5675479e-01   5.4438740e-01   5.8372139e-01   5.5267973e-01   5.4700932e-01   5.5678995e-01   5.2416135e-01   5.6817063e-01   5.6399753e-01   5.7140479e-01   5.7205445e-01   5.7690964e-01   5.4970297e-01   5.7763516e-01   5.4892631e-01   5.3635253e-01   5.5388898e-01   5.6558570e-01   5.6391785e-01   5.3346694e-01   5.2309459e-01   5.2159753e-01   5.2471608e-01   5.3618237e-01   5.4595243e-01   5.0840179e-01   5.2772179e-01   5.3661785e-01   5.4556254e-01   5.5668107e-01   5.4587995e-01   5.1885359e-01   5.0816267e-01   4.8449037e-01   4.7516049e-01   4.7863429e-01   4.6127530e-01   4.2727936e-01   3.6711240e-01   2.8514506e-01   2.9582042e-01   0.0000000e+00   0.0000000e+00   0.0000000e+00   0.0000000e+00   4.5001301e-01   4.0901862e-01   4.6695081e-01   4.7938867e-01   4.7615187e-01   5.0283596e-01   5.0797430e-01   5.5194640e-01   5.9239535e-01   5.7564502e-01   5.7749565e-01   5.8790326e-01   5.5332495e-01   5.4385606e-01   5.7768600e-01   5.5078670e-01   5.6931460e-01   5.7158402e-01   5.3213485e-01   5.3689724e-01   5.4574261e-01   5.6826801e-01   5.3158983e-01   5.4805490e-01   5.2564108e-01   5.4565694e-01   5.2484221e-01   5.0319187e-01   5.6499482e-01   5.3680491e-01   5.3235256e-01   5.4114074e-01   5.3170870e-01   5.1175987e-01   5.2260183e-01   5.0176876e-01   5.1408188e-01   5.1968625e-01   5.3637669e-01   5.5981914e-01   5.4861937e-01   5.5854613e-01   5.4813153e-01   5.8560764e-01   5.3998646e-01   5.4967643e-01   4.8052945e-01   0.0000000e+00   0.0000000e+00   0.0000000e+00   0.0000000e+00
   0.0000000e+00   3.6091136e-01   4.3604629e-01   5.4431577e-01   5.3454841e-01   5.7453375e-01   5.5664773e-01   5.7225636e-01   5.5065373e-01   5.6689354e-01   5.5514058e-01   5.7687857e-01   5.5856473e-01   5.4093805e-01   5.8467934e-01   5.4070117e-01   5.5012140e-01   5.6832355e-01   5.7483616e-01   5.6101173e-01   5.2219165e-01   5.5085379e-01   5.4859840e-01   5.7976321e-01   5.6599966e-01   5.3294254e-01   5.6355040e-01   5.4241316e-01   5.2257716e-01   5.1691805e-01   5.3486089e-01   5.3391899e-01   5.3568009e-01   5.1221038e-01   5.3004797e-01   5.3871882e-01   5.7457239e-01   5.1863645e-01   5.3125678e-01   4.9403991e-01   4.6123638e-01   4.5411787e-01   4.6133216e-01   4.4758557e-01   4.3423014e-01   3.6973339e-01   0.0000000e+00   0.0000000e+00   0.0000000e+00   0.0000000e+00   0.0000000e+00   0.0000000e+00   0.0000000e+00   4.0218170e-01   4.0485694e-01   5.0535710e-01   4.5909500e-01   4.9408749e-01   4.9012342e-01   5.0476294e-01   5.5766994e-01   5.8809627e-01   5.9641852e-01   5.6648424e-01   5.6789188e-01   5.3586740e-01   5.9264155e-01   5.7632567e-01   5.4275450e-01   5.5026940e-01   5.4021406e-01   5.6046214e-01   5.4996268e-01   5.4026447e-01   5.2887127e-01   5.4404140e-01   5.4536932e-01   5.4213321e-01   5.2380911e-01   5.2878688e-01   5.3687497e-01   5.2737236e-01   5.5569571e-01   5.2973373e-01   5.5539744e-01   5.4331081e-01   5.2519253e-01   5.1853363e-01   5.2362254e-01   5.1858884e-01   5.4797485e-01   5.3371883e-01   5.8208491e-01   5.5695071e-01   5.8650296e-01   5.5330318e-01   5.4084696e-01   5.5380108e-01   2.9552628e-01   0.0000000e+00   0.0000000e+00   0.0000000e+00   0.0000000e+00
   0.0000000e+00   0.0000000e+00   4.5174344e-01   5.0353587e-01   5.6309194e-01   5.3926801e-01   5.2953842e-01   5.7026231e-01   5.7306102e-01   5.9340557e-01   5.3903673e-01   5.5042226e-01   5.4513334e-01   5.3387354e-01   5.5958993e-01   5.5283185e-01   5.7206573e-01   5.6282765e-01   5.7993034e-01   5.4668781e-01   5.5583949e-01   5.3955222e-01   5.8622782e-01   5.8202256e-01   5.5743261e-01   5.3056873e-01   5.3374514e-01   5.1736013e-01   5.3314168e-01   5.3130403e-01   5.2228278e-01   5.3984306e-01   5.2207274e-01   5.3973982e-01   5.4595423e-01   4.9930091e-01   5.2843914e-01   5.4041401e-01   4.9688752e-01   5.2172920e-01   4.4502872e-01   4.5028934e-01   4.6573361e-01   4.2960511e-01   4.2336721e-01   0.0000000e+00   0.0000000e+00   0.0000000e+00   0.0000000e+00   0.0000000e+00   0.0000000e+00   0.0000000e+00   0.0000000e+00   2.5305905e-01   4.5895628e-01   4.2473963e-01   4.5751650e-01   4.8139446e-01   5.1651833e-01   5.6530212e-01   5.4655816e-01   5.7273278e-01   5.7928780e-01   5.5935801e-01   5.4105688e-01   5.7308534e-01   5.7830278e-01   5.5750521e-01   5.4568715e-01   5.0812466e-01   5.7740297e-01   5.5504366e-01   5.3271710e-01   5.5387141e-01   5.4851892e-01   5.1464159e-01   5.1202585e-01   5.3069681e-01   5.6238786e-01   5.1536068e-01   5.4514602e-01   5.6741521e-01   5.1614938e-01   5.2608727e-01   5.1650994e-01   5.2660467e-01   5.3902631e-01   5.4723091e-01   5.2018503e-01   5.6245506e-01   5.5382746e-01   5.6094655e-01   5.6650721e-01   5.2099740e-01   5.2879122e-01   5.4479677e-01   5.4513479e-01   4.5755750e-01   4.3643104e-01   0.0000000e+00   0.0000000e+00   0.0000000e+00   0.0000000e+00
   0.0000000e+00   2.9639007e-01   4.5793262e-01   4.9295945e-01   5.6609675e-01   5.7336757e-01   5.3739642e-01   5.8004050e-01   6.2017122e-01   5.8093988e-01   5.5385472e-01   5.4540996e-01   5.3350621e-01   5.5214143e-01   5.6507342e-01   5.7209759e-01   5.6229605e-01   5.6368524e-01   5.6992956e-01   5.6094977e-01   5.7163945e-01   5.5555719e-01   5.7492584e-01   5.6698836e-01   5.6073366e-01   5.3987355e-01   5.3361238e-01   5.4010766e-01   5.0603233e-01   5.4520658e-01   5.0239104e-01   5.2775602e-01   5.3565588e-01   5.3838531e-01   5.1989522e-01   5.4321159e-01   5.5535570e-01   5.1450180e-01   5.1946580e-01   5.2501397e-01   4.9572385e-01   4.4466528e-01   4.6865729e-01   4.4597517e-01   3.3587021e-01   0.0000000e+00   0.0000000e+00   0.0000000e+00   0.0000000e+00   0.0000000e+00   0.0000000e+00   0.0000000e+00   0.0000000e+00   0.0000000e+00   4.3650546e-01   4.8439213e-01   4.5618197e-01   4.6574029e-01   4.9703731e-01   5.4167977e-01   5.2935921e-01   5.8908545e-01   5.7560256e-01   5.4796326e-01   5.8761718e-01   5.5572029e-01   5.6532511e-01   5.5295481e-01   5.4851281e-01   5.3634786e-01   5.7105494e-01   5.6587093e-01   5.4604341e-01   4.9727091e-01   5.4584355e-01   5.4977426e-01   5.6154835e-01   5.0076554e-01   5.5598731e-01   5.5869468e-01   5.5197789e-01   5.5070690e-01   5.1045890e-01   5.2676627e-01   5.6307249e-01   5.4764409e-01   5.6318196e-01   5.7714465e-01   5.6810601e-01   5.4555132e-01   5.7225914e-01   5.0988633e-01   5.5755681e-01   5.2053105e-01   5.2571186e-01   5.7690388e-01   5.4002805e-01   4.9989929e-01   6.1658068e-01   0.0000000e+00   0.0000000e+00   0.0000000e+00   0.0000000e+00
   0.0000000e+00   0.0000000e+00   4.3049728e-01   5.1378190e-01   5.6579693e-01   5.7452085e-01   5.7315443e-01   5.8645395e-01   5.5613018e-01   5.7303515e-01   5.5811892e-01   5.4316677e-01   5.4156781e-01   5.1919369e-01   5.6624642e-01   5.7415304e-01   5.9533170e-01   5.5065548e-01   5.9385283e-01   5.7538729e-01   5.8529679e-01   5.7555794e-01   5.6044110e-01   5.5290322e-01   5.5512092e-01   5.3786912e-01   5.4439126e-01   5.4932303e-01   5.1513118e-01   4.9745165e-01   5.2462725e-01   5.0953612e-01   5.3099838e-01   5.3317950e-01   5.1656948e-01   5.1405911e-01   5.2192500e-01   5.1712132e-01   4.9522003e-01   4.9311452e-01   4.8992661e-01   4.6987249e-01   4.0620662e-01   4.0082394e-01   3.2003903e-01   0.0000000e+00   0.0000000e+00   0.0000000e+00   0.0000000e+00   0.0000000e+00   0.0000000e+00   0.0000000e+00   0.0000000e+00   0.0000000e+00   4.2632664e-01   4.7430545e-01   4.5832353e-01   4.6415077e-01   5.1288727e-01   5.3135280e-01   5.6717001e-01   5.7972000e-01   5.5473037e-01   5.6127805e-01   5.7688773e-01   5.7976210e-01   6.0059503e-01   5.6919224e-01   5.6065354e-01   5.2867050e-01   5.8509675e-01   5.7994341e-01   5.4758515e-01   5.4008198e-01   5.3538742e-01   5.3814485e-01   5.4168660e-01   5.1646143e-01   5.3762594e-01   5.5461170e-01   5.8229433e-01   5.5564459e-01   5.4274146e-01   5.4279698e-01   5.2931846e-01   5.4687682e-01   5.6006695e-01   5.6252492e-01   5.2840122e-01   5.4211187e-01   5.5954891e-01   5.1770947e-01   5.3083048e-01   5.4946133e-01   5.1148773e-01   5.0526375e-01   5.0263875e-01   4.5277963e-01   5.3967706e-01   0.0000000e+00   0.0000000e+00   0.0000000e+00   0.0000000e+00
   0.0000000e+00   2.9657939e-01   5.4111505e-01   5.5483901e-01   5.4878078e-01   5.5915249e-01   5.7926904e-01   5.6286977e-01   5.4155080e-01   5.4816277e-01   5.3621285e-01   5.2460786e-01   5.2484376e-01   5.3059680e-01   5.6421474e-01   5.7061385e-01   5.6110530e-01   5.4971609e-01   5.7353855e-01   5.9622202e-01   5.6214935e-01   5.6843414e-01   5.5006545e-01   5.4477941e-01   5.3071098e-01   5.4818307e-01   5.5881717e-01   5.3064388e-01   5.3183306e-01   5.0352440e-01   5.1540561e-01   5.1752130e-01   5.2049691e-01   4.9876065e-01   5.4258313e-01   5.1709543e-01   5.1615903e-01   5.3214265e-01   5.2539461e-01   4.9043580e-01   4.7581890e-01   4.5352575e-01   4.5135182e-01   4.2180175e-01   5.7761400e-01   0.0000000e+00   0.0000000e+00   0.0000000e+00   0.0000000e+00   0.0000000e+00   0.0000000e+00   0.0000000e+00   0.0000000e+00   0.0000000e+00   4.9325692e-01   4.8673767e-01   4.5498273e-01   4.8402136e-01   5.0660619e-01   5.6138948e-01   5.5210779e-01   5.5189471e-01   5.7779727e-01   5.4934833e-01   5.7191969e-01   5.5877181e-01   5.8311403e-01   5.7477277e-01   5.7931375e-01   5.5684388e-01   5.4771223e-01   5.6448078e-01   5.3918382e-01   5.4481185e-01   5.4441774e-01   5.2439874e-01   5.1127178e-01   5.2896858e-01   5.3684641e-01   5.3026330e-01   5.6661198e-01   5.4652697e-01   5.5422406e-01   5.4560164e-01   5.4654586e-01   5.4994054e-01   5.6029658e-01   5.4894382e-01   5.4499180e-01   5.5757512e-01   5.7152545e-01   4.8448760e-01   5.4838897e-01   5.7106096e-01   5.4911627e-01   5.3279486e-01   4.7406778e-01   5.2749143e-01   5.0918243e-01   0.0000000e+00   0.0000000e+00   0.0000000e+00   0.0000000e+00
   0.0000000e+00   0.0000000e+00   4.8503879e-01   5.5453958e-01   5.4968687e-01   5.4719130e-01   5.6089711e-01   5.7680098e-01   5.5340401e-01   5.5306582e-01   5.6432486e-01   5.6457563e-01   5.3420437e-01   5.8422562e-01   5.5401413e-01   5.6757258e-01   5.3577717e-01   5.5733635e-01   5.8310815e-01   5.6040224e-01   5.7678503e-01   5.8558264e-01   5.7757539e-01   5.5132724e-01   5.5773817e-01   5.2084755e-01   5.2848192e-01   5.2647351e-01   5.2602546e-01   5.2405307e-01   5.3824032e-01   4.9654734e-01   5.2181641e-01   5.3840593e-01   5.2627570e-01   5.5509485e-01   5.3901628e-01   5.3452477e-01   5.1683428e-01   5.0515983e-01   4.7178630e-01   4.8071875e-01   4.3303979e-01   4.0113464e-01   3.7808934e-01   0.0000000e+00   0.0000000e+00   0.0000000e+00   0.0000000e+00   0.0000000e+00   0.0000000e+00   0.0000000e+00   0.0000000e+00   5.1483602e-01   4.0952573e-01   4.6660715e-01   4.6173246e-01   5.0791057e-01   5.1387791e-01   5.5008192e-01   5.4918061e-01   5.9469946e-01   5.8573760e-01   5.6320849e-01   5.7452901e-01   5.7664993e-01   5.8014940e-01   5.7594530e-01   5.8090136e-01   5.6208774e-01   5.4082950e-01   5.6372045e-01   5.6424079e-01   5.1929881e-01   5.4013051e-01   5.2784590e-01   5.3414887e-01   5.4546412e-01   5.4657990e-01   5.3972534e-01   5.2881218e-01   5.5134552e-01   5.5866084e-01   5.4810582e-01   5.6787936e-01   5.6458667e-01   5.6108175e-01   5.3819601e-01   5.4759099e-01   5.3230197e-01   5.1976797e-01   4.9881595e-01   5.4186597e-01   5.2730728e-01   5.4046611e-01   5.4186341e-01   4.8681347e-01   4.5496372e-01   0.0000000e+00   0.0000000e+00   0.0000000e+00   0.0000000e+00   0.0000000e+00
   0.0000000e+00   4.7783583e-01   4.6700529e-01   5.4576223e-01   5.2151498e-01   5.7069993e-01   5.7029176e-01   5.7574593e-01   5.4496905e-01   5.5067272e-01   5.6311104e-01   5.4267337e-01   5.5188246e-01   5.8572707e-01   5.7193197e-01   5.6149327e-01   5.7840718e-01   5.7602581e-01   5.6190017e-01   5.7065915e-01   5.7179379e-01   5.6588101e-01   5.3076598e-01   5.8284561e-01   5.2696263e-01   5.2789148e-01   5.3518714e-01   5.2010853e-01   5.2812231e-01   5.1417938e-01   5.1579970e-01   4.8718978e-01   4.8800162e-01   5.2695153e-01   5.5646641e-01   5.4752269e-01   5.5377162e-01   5.5215683e-01   5.2063335e-01   5.0105432e-01   4.5362320e-01   4.6402374e-01   5.0461753e-01   4.5435622e-01   4.9863011e-01   4.5352358e-01   0.0000000e+00   0.0000000e+00   0.0000000e+00   0.0000000e+00   0.0000000e+00   0.0000000e+00   2.0900500e-01   4.0949721e-01   4.7895179e-01   4.7371704e-01   4.9095211e-01   4.9769260e-01   5.0342026e-01   5.1793692e-01   5.3357603e-01   5.5588735e-01   5.6888344e-01   5.7110951e-01   5.5443344e-01   5.7147578e-01   5.6131970e-01   5.5932537e-01   5.4859056e-01   5.3482243e-01   5.5661343e-01   5.4843339e-01   5.5042263e-01   5.4009413e-01   5.2266477e-01   5.1004762e-01   5.0974371e-01   5.5081245e-01   5.8853731e-01   5.5329601e-01   5.3568822e-01   5.5461220e-01   5.7979866e-01   5.9814106e-01   5.7010312e-01   5.6255355e-01   5.5533400e-01   5.2225336e-01   5.3632427e-01   5.3810252e-01   5.3738547e-01   5.4920026e-01   5.3654388e-01   5.2714756e-01   5.4202741e-01   5.6324190e-01   5.9131171e-01   5.3545763e-01   3.9454611e-01   0.0000000e+00   0.0000000e+00   0.0000000e+00   0.0000000e+00
   0.0000000e+00   7.5671060e-01   5.5056340e-01   5.5043730e-01   5.8140904e-01   5.8113600e-01   5.8480265e-01   5.7421830e-01   5.8875016e-01   5.7505270e-01   5.6752685e-01   5.6323163e-01   5.5402528e-01   5.6702032e-01   5.7440582e-01   5.7451708e-01   5.7224526e-01   5.8864027e-01   5.6515255e-01   5.7391725e-01   5.7211750e-01   5.5107005e-01   5.6595148e-01   5.7542595e-01   5.2543888e-01   5.4579206e-01   5.2564097e-01   5.3954717e-01   5.1957426e-01   5.3094839e-01   5.2257495e-01   5.0542216e-01   5.1101486e-01   5.0256517e-01   5.3782167e-01   5.4912523e-01   5.4386146e-01   5.7406651e-01   5.2680104e-01   5.1710243e-01   4.8232833e-01   4.4246917e-01   4.5496695e-01   4.7538622e-01   4.6218398e-01   4.7790138e-01   5.5607346e-01   0.0000000e+00   0.0000000e+00   0.0000000e+00   0.0000000e+00   3.8068396e-01   3.9270201e-01   4.2517595e-01   4.2949176e-01   4.4646061e-01   4.6830850e-01   5.1250511e-01   5.3776541e-01   5.4708142e-01   5.4835598e-01   5.3950528e-01   5.4996663e-01   5.6024141e-01   5.6148734e-01   5.6096724e-01   5.5438187e-01   5.4995390e-01   5.3711912e-01   5.6914757e-01   5.6316757e-01   5.5127907e-01   5.4748409e-01   5.2611729e-01   5.0717316e-01   4.9912009e-01   5.1559268e-01   5.6741997e-01   5.4387289e-01   5.7201379e-01   5.2657625e-01   5.7629338e-01   5.4415516e-01   5.7958851e-01   5.6083633e-01   5.6123274e-01   5.4708138e-01   5.0375775e-01   5.3854979e-01   5.5812859e-01   5.2085971e-01   5.4138746e-01   5.7121871e-01   5.4417147e-01   5.4113274e-01   4.9823894e-01   5.5442714e-01   4.9765947e-01   4.1360391e-01   0.0000000e+00   0.0000000e+00   0.0000000e+00   0.0000000e+00
   0.0000000e+00   6.7491091e-01   4.6855518e-01   5.7323023e-01   5.7784353e-01   5.8387607e-01   5.5540744e-01   5.6856173e-01   5.7092229e-01   5.6711224e-01   5.4714976e-01   5.6176452e-01   5.6108366e-01   5.4887111e-01   5.3710194e-01   5.6623703e-01   5.5826778e-01   5.7962891e-01   5.7938100e-01   5.7800119e-01   5.7018446e-01   5.5177476e-01   5.6411537e-01   5.2231805e-01   5.4656009e-01   5.2853596e-01   5.7341077e-01   5.4262743e-01   5.3672280e-01   5.3757620e-01   5.1039863e-01   5.5083369e-01   5.2234823e-01   5.6036101e-01   5.3269818e-01   5.7517786e-01   5.8631348e-01   5.8012381e-01   5.6283513e-01   5.3150311e-01   5.2058164e-01   4.7538663e-01   4.3230337e-01   4.7310240e-01   4.6215245e-01   4.7823838e-01   5.3794342e-01   4.8522463e-01   4.5578648e-01   4.5637257e-01   4.1551800e-01   4.5151478e-01   4.4527960e-01   5.0768606e-01   4.4749867e-01   4.6687186e-01   4.9060372e-01   5.0240738e-01   5.1395220e-01   5.0913241e-01   5.4096069e-01   5.5251222e-01   5.7626268e-01   5.5839238e-01   5.4721060e-01   5.4587858e-01   5.6713701e-01   5.3674425e-01   5.2325356e-01   5.7689630e-01   5.4832525e-01   5.5534234e-01   5.3268551e-01   5.1566237e-01   5.2023850e-01   5.2617687e-01   5.4359345e-01   5.3693635e-01   5.8123880e-01   5.5532936e-01   5.6598258e-01   5.3634789e-01   5.5513801e-01   5.2857415e-01   5.6244139e-01   5.6480951e-01   5.5323551e-01   5.4591735e-01   5.0596245e-01   5.5328613e-01   5.5333009e-01   5.4385664e-01   5.5526491e-01   5.4046635e-01   5.2256497e-01   5.6295426e-01   5.7647754e-01   5.3330140e-01   0.0000000e+00   0.0000000e+00   0.0000000e+00   0.0000000e+00   0.0000000e+00
   0.0000000e+00   0.0000000e+00   5.4907901e-01   4.7891006e-01   5.4197052e-01   5.8121332e-01   5.8321001e-01   5.3862341e-01   5.3944213e-01   5.4578049e-01   5.3524765e-01   5.3732374e-01   5.5233309e-01   5.4933276e-01   5.1893225e-01   5.5972990e-01   5.6042028e-01   5.8454469e-01   5.4021234e-01   5.4451120e-01   5.7306581e-01   5.4717840e-01   5.9725775e-01   5.5806603e-01   5.8121160e-01   5.5948934e-01   5.8112987e-01   5.2576474e-01   5.2783369e-01   5.2761302e-01   5.7069399e-01   5.4948258e-01   5.5970338e-01   5.3915962e-01   5.7472203e-01   5.9355729e-01   6.0409717e-01   5.8596007e-01   5.7907267e-01   5.4071641e-01   5.0458067e-01   5.2836390e-01   4.7726783e-01   4.6618093e-01   4.4284149e-01   4.7833931e-01   4.4394588e-01   4.6326503e-01   4.5899738e-01   4.2915433e-01   4.5743005e-01   4.4737865e-01   4.7112450e-01   4.5253594e-01   4.8249579e-01   4.5336282e-01   5.0242145e-01   4.8522569e-01   5.2121288e-01   5.3356052e-01   5.3738559e-01   5.5869550e-01   5.9229029e-01   5.8565984e-01   5.6689762e-01   5.2930438e-01   5.3120310e-01   5.8418115e-01   5.3977842e-01   5.3977907e-01   5.2625299e-01   5.0987832e-01   5.2554517e-01   5.2149029e-01   5.3100586e-01   5.3905576e-01   5.4787845e-01   5.0410513e-01   5.5485136e-01   5.5360880e-01   5.5277549e-01   5.4201021e-01   5.2819645e-01   5.4927696e-01   5.2804435e-01   5.2937405e-01   5.6111900e-01   5.3634072e-01   5.7288527e-01   5.5386372e-01   5.6023524e-01   5.6574901e-01   5.3865445e-01   5.7114347e-01   5.3301694e-01   5.7738204e-01   5.8022205e-01   5.3948355e-01   3.3195451e-01   0.0000000e+00   0.0000000e+00   0.0000000e+00   0.0000000e+00
   0.0000000e+00   0.0000000e+00   3.7136728e-01   5.3977314e-01   5.1558835e-01   5.4532888e-01   5.6767411e-01   5.4845363e-01   5.4958532e-01   5.4913674e-01   5.5584230e-01   5.5695554e-01   5.3936116e-01   5.2566412e-01   5.3668964e-01   5.5520436e-01   6.0583165e-01   5.4146849e-01   5.4863331e-01   5.7698027e-01   5.6734387e-01   5.9459038e-01   5.6610979e-01   5.6747748e-01   5.4656684e-01   5.4285933e-01   5.6091593e-01   5.3142761e-01   5.5089691e-01   5.2404309e-01   5.5880027e-01   5.4135642e-01   5.8769564e-01   5.3722430e-01   5.8271628e-01   5.9513433e-01   5.6179847e-01   5.7904919e-01   5.6449837e-01   5.6100744e-01   5.3980234e-01   5.1524287e-01   4.8049641e-01   4.7116855e-01   4.6186584e-01   4.1430608e-01   4.4995668e-01   4.6386860e-01   4.4727038e-01   4.4793581e-01   4.6254980e-01   4.6947820e-01   4.7411961e-01   4.5800412e-01   4.5291616e-01   4.6594975e-01   5.1798631e-01   5.0913429e-01   5.1505327e-01   5.2872428e-01   5.5716691e-01   5.7613682e-01   5.7537491e-01   5.5258308e-01   5.7413743e-01   5.3266454e-01   5.2159503e-01   5.5893453e-01   5.7083187e-01   5.4209119e-01   5.4152654e-01   5.4017687e-01   5.3007224e-01   5.4222614e-01   5.5676621e-01   5.3540704e-01   5.5383097e-01   5.2782247e-01   5.4725820e-01   5.3386524e-01   5.4070407e-01   5.5209319e-01   5.3539975e-01   5.4639848e-01   5.4018792e-01   5.4324879e-01   5.5426658e-01   5.5696871e-01   5.6344877e-01   5.7837534e-01   5.8820867e-01   5.5131128e-01   5.2960118e-01   5.5590887e-01   5.5646898e-01   5.6883718e-01   5.6873422e-01   5.3117074e-01   5.8848802e-01   0.0000000e+00   0.0000000e+00   0.0000000e+00   0.0000000e+00
   0.0000000e+00   0.0000000e+00   4.3088524e-01   5.5580129e-01   5.9512896e-01   5.3586298e-01   5.6095056e-01   5.4433091e-01   5.4324917e-01   5.4601678e-01   5.6027760e-01   5.7368190e-01   5.4731978e-01   5.6446273e-01   5.3273081e-01   5.2913382e-01   5.3666081e-01   5.5741892e-01   5.4109489e-01   5.5242718e-01   5.4434229e-01   5.4999316e-01   5.5916667e-01   5.5616867e-01   5.4547975e-01   5.2704027e-01   5.3300032e-01   5.2575845e-01   5.1670734e-01   5.3696325e-01   5.5832375e-01   5.2148633e-01   5.6856796e-01   5.4760008e-01   5.6614469e-01   5.6936276e-01   5.8039820e-01   5.4836300e-01   5.6187847e-01   5.6830633e-01   5.2522661e-01   5.2985941e-01   5.1122404e-01   4.8495839e-01   4.7586353e-01   4.6836988e-01   4.5357610e-01   4.7935234e-01   4.7808577e-01   4.9061435e-01   4.8522200e-01   4.6609192e-01   4.9428358e-01   4.9512539e-01   5.0716223e-01   5.1711144e-01   5.1288342e-01   5.3464984e-01   5.4574707e-01   5.6622233e-01   5.7927304e-01   5.6015513e-01   5.3185751e-01   5.6829980e-01   5.3749386e-01   5.6730630e-01   5.2672851e-01   5.4007067e-01   5.5146644e-01   5.4100852e-01   5.4213448e-01   5.6300252e-01   5.4221263e-01   5.4140917e-01   5.3499944e-01   5.1396011e-01   5.3296733e-01   4.9990597e-01   5.1745084e-01   5.3042715e-01   5.6211307e-01   5.3537747e-01   5.4343219e-01   5.4759264e-01   5.3448938e-01   5.4779504e-01   5.5657912e-01   5.4983368e-01   5.4744901e-01   5.9528522e-01   5.9842392e-01   5.5855162e-01   5.6270602e-01   5.5972844e-01   5.3948994e-01   5.4819284e-01   5.5698145e-01   4.8398751e-01   4.2053619e-01   0.0000000e+00   0.0000000e+00   0.0000000e+00   0.0000000e+00
   0.0000000e+00   0.0000000e+00   4.6179370e-01   5.5013058e-01   5.6725000e-01   5.4661366e-01   5.4980479e-01   5.1349731e-01   5.6503594e-01   5.5836714e-01   5.5646812e-01   5.8171283e-01   5.7313511e-01   5.2850516e-01   5.6044958e-01   5.5016038e-01   5.6205999e-01   5.6134229e-01   5.2935447e-01   5.6837281e-01   5.2768862e-01   5.5113635e-01   5.5988966e-01   5.3301058e-01   5.4551837e-01   5.3645483e-01   5.3942191e-01   5.4174483e-01   5.3087041e-01   5.4249516e-01   5.4595904e-01   5.2506959e-01   5.3461836e-01   5.5956140e-01   5.5506508e-01   5.7640237e-01   5.8438884e-01   5.6059162e-01   5.4289867e-01   5.3547990e-01   5.1643952e-01   4.9222519e-01   5.2833768e-01   5.0499900e-01   4.9899285e-01   5.1327961e-01   5.0711372e-01   5.1058777e-01   5.1350739e-01   5.1006325e-01   5.2166168e-01   5.0655755e-01   5.1621543e-01   5.2456761e-01   5.3018420e-01   5.2476692e-01   5.1359374e-01   5.4599617e-01   5.5413741e-01   5.7781283e-01   5.5525369e-01   5.6913923e-01   5.8286448e-01   5.4923612e-01   5.5545743e-01   5.5837280e-01   5.4614090e-01   5.6878576e-01   5.5298511e-01   5.1437180e-01   5.4464226e-01   5.5272017e-01   5.4715562e-01   5.5164123e-01   5.3115077e-01   5.2552294e-01   5.0984659e-01   5.3819987e-01   5.5149859e-01   5.4721881e-01   5.6650984e-01   5.6921738e-01   5.2993947e-01   5.3988886e-01   5.1852312e-01   5.4250554e-01   5.6890656e-01   5.4198732e-01   5.6461916e-01   5.6772406e-01   5.6799968e-01   5.4406047e-01   5.6580363e-01   5.5683872e-01   5.3947605e-01   5.5230368e-01   5.2184027e-01   5.1638815e-01   0.0000000e+00   0.0000000e+00   0.0000000e+00   0.0000000e+00   0.0000000e+00
   0.0000000e+00   0.0000000e+00   8.0724081e-01   5.5688392e-01   5.4008120e-01   5.3775793e-01   5.3609410e-01   5.2718223e-01   5.3280170e-01   5.3458137e-01   5.4348389e-01   5.4857741e-01   5.4268080e-01   5.3610230e-01   5.6989523e-01   5.8599939e-01   5.3317755e-01   5.4137525e-01   5.7423501e-01   5.3470336e-01   5.3695517e-01   5.5708147e-01   5.4918624e-01   5.4702839e-01   5.3245646e-01   5.5798654e-01   5.5939826e-01   5.5528174e-01   5.4308165e-01   5.5082604e-01   5.4291654e-01   5.1568686e-01   5.5348660e-01   5.6914394e-01   5.5717374e-01   5.6983380e-01   5.4653846e-01   5.5117821e-01   5.4272939e-01   5.6131409e-01   5.3041748e-01   5.3587893e-01   5.2083090e-01   5.3756467e-01   5.3169989e-01   5.3529903e-01   5.6210958e-01   5.3229328e-01   5.5351140e-01   5.3795337e-01   5.3397554e-01   5.3541506e-01   5.2918253e-01   5.2044103e-01   5.7021551e-01   5.5342030e-01   5.7374988e-01   5.5856795e-01   5.7740140e-01   5.7743294e-01   5.6010980e-01   5.7417251e-01   5.5581141e-01   6.0073277e-01   5.9084788e-01   5.7142894e-01   6.1997242e-01   5.7762852e-01   5.5752855e-01   5.2070948e-01   5.4016531e-01   5.3721999e-01   5.5285023e-01   5.4755532e-01   5.4881471e-01   5.3487405e-01   5.4750058e-01   4.9479664e-01   5.4323684e-01   5.0908271e-01   5.4685251e-01   5.5534362e-01   5.3156158e-01   5.3393446e-01   5.3750849e-01   5.3585624e-01   5.7773683e-01   5.6094865e-01   5.6268699e-01   5.7068336e-01   5.7094419e-01   5.6917997e-01   5.6234618e-01   5.4325351e-01   5.4084434e-01   5.5746691e-01   5.4990028e-01   4.0958809e-01   0.0000000e+00   0.0000000e+00   0.0000000e+00   0.0000000e+00   0.0000000e+00
   0.0000000e+00   0.0000000e+00   5.1134346e-01   5.1486859e-01   5.0720474e-01   5.1272777e-01   5.2686372e-01   5.4038306e-01   5.1111873e-01   5.4035183e-01   5.3954496e-01   5.5754992e-01   5.7099202e-01   5.8291739e-01   5.8507371e-01   5.5892218e-01   5.3823690e-01   5.4281897e-01   5.6297745e-01   5.7510484e-01   5.6039759e-01   5.4709713e-01   5.5406673e-01   5.6362487e-01   5.6282922e-01   5.1987918e-01   5.3023547e-01   5.5157619e-01   5.6421756e-01   5.5766911e-01   5.3576986e-01   5.7148464e-01   5.3935953e-01   5.6181087e-01   5.8650643e-01   5.7649979e-01   5.6550413e-01   5.3955299e-01   5.5468625e-01   5.3123511e-01   5.7381657e-01   5.3970711e-01   5.5156237e-01   5.3884097e-01   5.4657783e-01   5.0556266e-01   5.5855900e-01   5.6821737e-01   5.4268418e-01   5.4938257e-01   5.3397180e-01   5.2828784e-01   5.4145033e-01   5.2551609e-01   5.5803178e-01   5.7301779e-01   5.5595528e-01   5.6320867e-01   5.9220274e-01   5.6644949e-01   5.8451805e-01   5.8494356e-01   5.4330399e-01   5.7292125e-01   5.5198728e-01   5.8064606e-01   5.7513126e-01   5.8535107e-01   5.7167211e-01   5.9931853e-01   5.9799342e-01   5.8541521e-01   5.5675155e-01   5.2220264e-01   5.3477468e-01   5.4141675e-01   5.2154259e-01   5.1626656e-01   5.6133319e-01   5.3761785e-01   5.7043889e-01   5.3800981e-01   5.6424298e-01   5.1716549e-01   5.7602143e-01   5.4692624e-01   5.4217916e-01   5.4740080e-01   5.4061940e-01   5.4786838e-01   5.6587950e-01   5.5390147e-01   5.4513313e-01   5.3702302e-01   5.6850489e-01   5.3012627e-01   5.4483907e-01   5.1482328e-01   4.5844262e-01   0.0000000e+00   0.0000000e+00   0.0000000e+00   0.0000000e+00
   0.0000000e+00   0.0000000e+00   4.5276956e-01   4.7749337e-01   5.3916656e-01   5.3873874e-01   5.1796634e-01   5.4605266e-01   5.3054315e-01   5.5007761e-01   5.4665534e-01   5.4594615e-01   5.8134313e-01   5.5735692e-01   5.6420972e-01   5.7115352e-01   5.6742432e-01   5.5663250e-01   5.3908973e-01   5.3973320e-01   5.7150619e-01   5.8080925e-01   5.7320004e-01   5.5187529e-01   5.4887093e-01   5.3441954e-01   5.3884490e-01   5.5349751e-01   5.6917317e-01   5.2465029e-01   5.3749864e-01   5.7310888e-01   5.2989147e-01   5.7220731e-01   5.1874334e-01   5.7268196e-01   5.4875118e-01   5.2881812e-01   5.3311518e-01   5.3502794e-01   5.5235376e-01   5.4563162e-01   5.6086978e-01   5.3075965e-01   5.1070504e-01   5.5158809e-01   5.5398669e-01   5.3662792e-01   5.8156711e-01   5.5587816e-01   5.6347980e-01   5.4398156e-01   5.2790387e-01   5.4352032e-01   5.8811890e-01   5.6416538e-01   5.9750224e-01   5.5398046e-01   5.7855942e-01   5.6036879e-01   5.8982621e-01   5.5280155e-01   5.9980876e-01   5.6586471e-01   5.6202714e-01   5.6958461e-01   5.6038957e-01   5.6907020e-01   5.8068929e-01   5.9708327e-01   5.6874660e-01   5.7188669e-01   6.0064852e-01   5.3160408e-01   5.4247293e-01   5.5592256e-01   5.3733204e-01   5.8469598e-01   5.5761080e-01   5.5506853e-01   5.6893841e-01   5.9337895e-01   5.6140333e-01   5.5219330e-01   5.4276118e-01   5.3147308e-01   5.2463699e-01   5.2782251e-01   5.4690764e-01   5.5837683e-01   5.7375787e-01   5.3971205e-01   5.5162437e-01   5.7421342e-01   5.7941140e-01   5.4812683e-01   5.4957768e-01   5.0108112e-01   3.9517420e-01   0.0000000e+00   0.0000000e+00   0.0000000e+00   0.0000000e+00
   0.0000000e+00   0.0000000e+00   5.6105088e-01   5.6674570e-01   5.2381588e-01   5.0885082e-01   5.3690831e-01   5.4611087e-01   5.6732690e-01   5.3054224e-01   5.5801644e-01   5.6265893e-01   5.8266171e-01   5.9375204e-01   5.6515056e-01   5.9069704e-01   5.9933245e-01   5.8848303e-01   5.4390580e-01   5.5436576e-01   5.8890367e-01   5.8561688e-01   5.9644085e-01   5.4376820e-01   5.7173258e-01   5.7368662e-01   5.3562766e-01   5.4630971e-01   5.5532798e-01   5.5816123e-01   5.5800987e-01   5.5087246e-01   5.6825549e-01   5.4531579e-01   5.6285362e-01   5.5321656e-01   5.6821304e-01   5.6643697e-01   5.4420411e-01   5.2295876e-01   5.5185952e-01   5.2141562e-01   5.2981468e-01   5.1312298e-01   5.2704568e-01   5.4657030e-01   5.5837300e-01   5.6236799e-01   5.3991701e-01   5.3385626e-01   5.4519463e-01   5.6690134e-01   5.5279883e-01   5.2258085e-01   6.0668651e-01   6.0592673e-01   5.7894028e-01   5.9200503e-01   5.3429085e-01   5.5935397e-01   5.3664756e-01   5.5371064e-01   5.6366354e-01   5.4964112e-01   5.8211746e-01   5.8625065e-01   5.5110939e-01   5.6456720e-01   6.0604436e-01   5.7323800e-01   5.6124238e-01   5.6596901e-01   5.6720588e-01   5.3045248e-01   5.4413923e-01   5.6942005e-01   5.5325430e-01   5.6097246e-01   5.5859067e-01   5.6009991e-01   5.7825364e-01   5.8484599e-01   5.5717012e-01   5.4898779e-01   5.6689742e-01   5.5422184e-01   5.3561936e-01   5.2150139e-01   5.2786187e-01   5.7736259e-01   5.6289086e-01   5.4682810e-01   5.5133201e-01   5.4884377e-01   5.6568275e-01   5.3683933e-01   4.6162907e-01   4.1304852e-01   4.1432209e-01   0.0000000e+00   0.0000000e+00   0.0000000e+00   0.0000000e+00
   0.0000000e+00   5.1700939e-01   3.9586660e-01   5.4222750e-01   5.0931699e-01   5.4822605e-01   5.4105257e-01   5.0943590e-01   5.1491894e-01   5.3882672e-01   5.2402976e-01   5.3494309e-01   5.7067280e-01   5.6792829e-01   5.8604069e-01   5.8707080e-01   5.8967739e-01   5.7001376e-01   5.5703221e-01   5.3982920e-01   5.7670170e-01   5.8195127e-01   5.2960995e-01   5.7598445e-01   5.5809275e-01   5.8950777e-01   5.5403821e-01   5.3920768e-01   5.3186365e-01   5.1833899e-01   5.4477529e-01   5.4459310e-01   5.5945530e-01   5.8407475e-01   5.5529722e-01   5.4816700e-01   5.6401056e-01   5.2826613e-01   5.6375263e-01   5.4095327e-01   5.5992782e-01   5.7446597e-01   5.2034432e-01   5.0973697e-01   5.4861447e-01   5.3430888e-01   5.2816249e-01   5.6367977e-01   5.2764377e-01   5.3819347e-01   5.3816727e-01   5.3799745e-01   5.3293224e-01   5.7475306e-01   5.8305282e-01   5.6158889e-01   5.6812261e-01   5.5103237e-01   5.4213964e-01   5.4530436e-01   5.7872698e-01   5.6063856e-01   5.6897113e-01   5.3811237e-01   5.6353962e-01   6.0694188e-01   5.6925325e-01   5.5251628e-01   5.6069257e-01   5.6721304e-01   5.3703087e-01   5.4056267e-01   5.4781806e-01   5.6546482e-01   5.6395599e-01   5.5027130e-01   5.6345970e-01   5.8292511e-01   5.9001782e-01   5.6934871e-01   5.7564132e-01   5.3799506e-01   5.6959436e-01   5.6606547e-01   5.6310192e-01   5.5175615e-01   5.5403754e-01   5.5050772e-01   5.2102890e-01   5.3197279e-01   5.5370838e-01   5.4463402e-01   5.6663217e-01   5.6141698e-01   5.8292264e-01   5.1125450e-01   5.1890837e-01   4.8413360e-01   4.0228149e-01   2.1432737e-01   0.0000000e+00   0.0000000e+00   0.0000000e+00
   0.0000000e+00   8.1311962e-01   5.5596972e-01   5.4348562e-01   5.4778920e-01   5.2671949e-01   5.3151586e-01   5.3961540e-01   5.2822932e-01   5.4842675e-01   5.3698989e-01   5.3365555e-01   5.2684929e-01   5.3968253e-01   5.7512068e-01   5.8709442e-01   5.7191913e-01   5.6124326e-01   5.3827661e-01   5.4284764e-01   5.8504569e-01   5.9448723e-01   6.0479789e-01   5.6129076e-01   5.7355291e-01   5.7266425e-01   5.7525117e-01   5.7492807e-01   5.7535563e-01   5.4858005e-01   5.4756868e-01   5.1387202e-01   5.4367807e-01   5.8721607e-01   5.6720343e-01   5.7190906e-01   5.2818054e-01   5.4555997e-01   5.4980847e-01   5.4619756e-01   5.6379892e-01   5.6832378e-01   5.3981617e-01   5.4778556e-01   5.3434487e-01   5.4986159e-01   5.4713245e-01   5.6706765e-01   5.1533499e-01   5.3957545e-01   5.6581504e-01   5.7455124e-01   5.5311746e-01   5.8039560e-01   5.3696730e-01   5.4914606e-01   5.6588029e-01   5.6283631e-01   5.5403471e-01   5.5221111e-01   5.5616370e-01   5.8119200e-01   5.7581818e-01   5.3566744e-01   5.3803825e-01   5.7017639e-01   5.7893777e-01   5.4459963e-01   5.4450295e-01   5.5313631e-01   5.4712942e-01   5.4769562e-01   5.5281726e-01   5.4759644e-01   5.5110784e-01   5.4070097e-01   5.6311795e-01   5.6455180e-01   5.7778840e-01   5.7978827e-01   5.4813602e-01   5.7111109e-01   5.8653454e-01   5.9870257e-01   5.7372124e-01   5.5436908e-01   5.5170887e-01   5.3938093e-01   5.4951859e-01   5.3934314e-01   5.4129032e-01   5.3036378e-01   5.5007189e-01   5.5592552e-01   5.6623431e-01   5.3641568e-01   5.3831331e-01   5.9355077e-01   4.0116205e-01   0.0000000e+00   0.0000000e+00   0.0000000e+00   0.0000000e+00
   0.0000000e+00   0.0000000e+00   5.6654437e-01   4.8919099e-01   5.0502413e-01   5.4670513e-01   5.5949446e-01   5.3802819e-01   5.6065769e-01   5.4814360e-01   5.9538477e-01   5.3804138e-01   5.5939986e-01   5.7349844e-01   5.6284282e-01   5.7351035e-01   5.7992951e-01   5.6943688e-01   5.3080267e-01   5.5033815e-01   5.5540604e-01   5.7627366e-01   5.9126435e-01   5.8895018e-01   5.6005733e-01   5.6161653e-01   5.5565879e-01   5.9721800e-01   5.7035126e-01   5.9586947e-01   5.5422758e-01   5.6372639e-01   5.5781900e-01   5.6487573e-01   5.5445301e-01   5.5586075e-01   5.8168928e-01   5.6507176e-01   5.3475494e-01   5.2499555e-01   5.6728330e-01   5.6548272e-01   5.3907315e-01   5.7185932e-01   5.5693334e-01   5.3158696e-01   5.0444593e-01   5.3584202e-01   5.2967266e-01   5.3169620e-01   5.2277576e-01   5.4649579e-01   5.6994051e-01   5.6939173e-01   5.3087995e-01   5.4707325e-01   5.5442759e-01   5.6559116e-01   5.3447857e-01   5.4943788e-01   5.7085528e-01   5.4211696e-01   5.5189242e-01   5.6347743e-01   5.4255731e-01   5.4217698e-01   5.5431926e-01   5.5645451e-01   5.1306733e-01   5.3339199e-01   5.4825965e-01   5.2781257e-01   5.5452344e-01   5.6042597e-01   5.2306031e-01   5.5410025e-01   5.5503716e-01   5.2258726e-01   5.6751467e-01   5.3648106e-01   5.7640234e-01   5.7227717e-01   5.5583652e-01   5.9725788e-01   5.9365088e-01   5.5397345e-01   5.7285469e-01   5.3855226e-01   5.5742498e-01   5.4649903e-01   5.4868042e-01   5.3787969e-01   5.4828444e-01   5.7027744e-01   5.5448648e-01   5.4841233e-01   4.9883620e-01   5.3758946e-01   1.4273276e-01   0.0000000e+00   0.0000000e+00   0.0000000e+00   0.0000000e+00
   0.0000000e+00   3.0659152e-01   4.6745685e-01   5.3806639e-01   5.1430835e-01   5.6011280e-01   5.4883355e-01   5.1884637e-01   5.5019532e-01   5.5106014e-01   5.8185725e-01   5.5975387e-01   5.5079850e-01   5.6670528e-01   5.3016256e-01   5.7211010e-01   5.5932938e-01   5.5305093e-01   5.9700626e-01   5.7205434e-01   5.4164170e-01   5.6795797e-01   5.7949010e-01   5.8500251e-01   5.6558889e-01   5.7630876e-01   5.5880211e-01   5.7552418e-01   5.4068752e-01   5.7895201e-01   5.3511633e-01   5.6205392e-01   5.5723430e-01   5.6507943e-01   5.6168323e-01   5.5533673e-01   5.3383109e-01   5.3862240e-01   5.5499411e-01   5.3886556e-01   5.4834240e-01   5.5029365e-01   5.1313881e-01   5.2484845e-01   5.6394856e-01   5.2662986e-01   5.2510553e-01   5.5130201e-01   5.3825758e-01   5.3558458e-01   5.3239593e-01   5.4010954e-01   5.4508232e-01   5.7476882e-01   5.9369255e-01   5.4453862e-01   5.6856953e-01   5.3702267e-01   5.4849823e-01   5.6723338e-01   5.5010884e-01   5.6353140e-01   5.3992508e-01   5.4437202e-01   5.1377564e-01   5.3724305e-01   5.2856392e-01   5.3371954e-01   5.2489346e-01   5.3158310e-01   5.4440355e-01   5.3742852e-01   5.2543322e-01   5.2833134e-01   5.3980578e-01   5.5669399e-01   5.1343027e-01   5.5154512e-01   5.4722693e-01   5.5985717e-01   5.8131799e-01   5.5157850e-01   5.6751183e-01   5.7301283e-01   5.6373610e-01   5.6840932e-01   5.6484743e-01   5.6106014e-01   5.5218677e-01   5.3957230e-01   5.2980331e-01   5.3137669e-01   5.2885653e-01   4.9457771e-01   5.5665945e-01   5.4915657e-01   5.1125050e-01   5.1408391e-01   3.0985206e-01   0.0000000e+00   0.0000000e+00   0.0000000e+00   0.0000000e+00
   0.0000000e+00   0.0000000e+00   4.3406301e-01   5.1631724e-01   5.2091249e-01   5.4821382e-01   5.2826512e-01   5.0638227e-01   5.2478870e-01   5.6073628e-01   5.8571541e-01   5.6189537e-01   5.6261256e-01   5.2758344e-01   5.9180008e-01   5.8232038e-01   5.7860565e-01   5.2315175e-01   5.7664699e-01   5.9438684e-01   5.6590490e-01   5.2217457e-01   5.8004940e-01   5.4691120e-01   5.4987074e-01   5.2763423e-01   5.5821638e-01   5.5674515e-01   5.2375784e-01   5.0628592e-01   5.5500112e-01   5.5824388e-01   5.6866295e-01   5.5099424e-01   5.3607321e-01   5.4785873e-01   5.1092890e-01   5.1361626e-01   5.3423249e-01   5.1276485e-01   5.4866314e-01   5.1946490e-01   5.4518265e-01   5.3453988e-01   5.4888851e-01   5.1925915e-01   5.6116053e-01   5.4015847e-01   5.6546880e-01   5.4214663e-01   5.5106405e-01   5.3687853e-01   4.9818862e-01   5.3078483e-01   5.6161947e-01   5.6332975e-01   5.3846546e-01   5.5185283e-01   5.5523992e-01   5.5448265e-01   5.4709904e-01   5.5843351e-01   5.9377650e-01   5.6036826e-01   5.5936610e-01   5.3286421e-01   5.0678726e-01   5.2838961e-01   4.9049348e-01   5.3680422e-01   5.1372045e-01   5.0749056e-01   5.1059383e-01   4.9907191e-01   4.9223526e-01   5.3560691e-01   5.3893503e-01   5.3811853e-01   5.6163155e-01   5.6734533e-01   5.2497194e-01   5.3023501e-01   5.5483353e-01   5.5666253e-01   5.6588564e-01   5.7840720e-01   5.4003748e-01   5.6089458e-01   5.3456429e-01   5.7091525e-01   5.4741136e-01   5.3659234e-01   5.1871236e-01   5.3095255e-01   5.4417725e-01   5.4880654e-01   5.1263374e-01   5.0315892e-01   3.1746718e-01   0.0000000e+00   0.0000000e+00   0.0000000e+00   0.0000000e+00
   0.0000000e+00   0.0000000e+00   4.6063139e-01   4.9771790e-01   5.8232536e-01   5.4239595e-01   5.4809661e-01   5.1683546e-01   5.2496975e-01   5.5152347e-01   5.4692630e-01   5.6894377e-01   5.5661563e-01   5.2898478e-01   5.3582963e-01   5.5284683e-01   5.5978184e-01   5.4137831e-01   5.3010227e-01   5.7216356e-01   5.5458089e-01   5.6100024e-01   5.2093906e-01   5.3894687e-01   5.7100165e-01   5.6183615e-01   5.4302906e-01   5.6943328e-01   5.6393554e-01   5.4417852e-01   5.3633150e-01   5.7477434e-01   5.6016793e-01   5.5113031e-01   5.3379524e-01   5.3564075e-01   5.3609460e-01   4.9356513e-01   5.2545117e-01   5.0575225e-01   5.3074418e-01   5.3376270e-01   5.5158858e-01   5.4174694e-01   5.4571679e-01   5.3013906e-01   5.2887213e-01   5.2841309e-01   5.4100942e-01   5.0199804e-01   5.0675236e-01   5.3810818e-01   5.2568677e-01   5.2305207e-01   5.4649623e-01   5.3372577e-01   5.9117628e-01   5.7210410e-01   5.4977372e-01   5.7229499e-01   5.7098013e-01   5.6400947e-01   5.6127168e-01   5.9031079e-01   5.9568974e-01   5.3063463e-01   5.2445091e-01   5.5382654e-01   5.2447817e-01   5.2528200e-01   5.3939942e-01   5.5480865e-01   5.2408021e-01   5.2207194e-01   5.1209689e-01   5.3770873e-01   5.1908432e-01   5.5611111e-01   5.3889452e-01   5.3393960e-01   5.1362193e-01   5.3397022e-01   5.5135289e-01   5.3281752e-01   5.7450057e-01   5.4521476e-01   5.6398739e-01   5.5053011e-01   5.1665706e-01   5.4166474e-01   5.2203696e-01   5.0756981e-01   5.3094084e-01   5.2293068e-01   5.5259407e-01   5.3956368e-01   5.4529891e-01   5.2324006e-01   0.0000000e+00   2.7858165e-01   0.0000000e+00   0.0000000e+00   0.0000000e+00
   0.0000000e+00   5.0454568e-01   5.4943678e-01   5.3241758e-01   5.3902040e-01   5.3401563e-01   5.4289477e-01   5.1499380e-01   5.3191784e-01   5.4508431e-01   5.6171241e-01   5.5022963e-01   5.3485956e-01   5.3432525e-01   5.5147409e-01   5.5062924e-01   5.8754696e-01   5.7570453e-01   5.3510459e-01   5.3648520e-01   5.6615125e-01   5.5462281e-01   5.1961575e-01   5.5401318e-01   5.5671855e-01   5.1821705e-01   5.3585873e-01   5.5577757e-01   5.9703904e-01   5.4527253e-01   5.1468978e-01   5.3788338e-01   5.7184630e-01   5.5822933e-01   5.4342839e-01   5.6460846e-01   5.4290879e-01   5.2465758e-01   5.2424190e-01   5.5109919e-01   5.3280286e-01   5.2673204e-01   5.4559800e-01   5.0648613e-01   5.1577464e-01   5.1998104e-01   5.3106279e-01   5.0470439e-01   5.3314202e-01   5.6180472e-01   5.3007300e-01   5.6850297e-01   5.1173552e-01   5.2399346e-01   5.2865186e-01   5.3595345e-01   5.5769335e-01   5.8862776e-01   5.8701942e-01   5.6620958e-01   5.7572418e-01   5.8700602e-01   5.5622329e-01   5.4786465e-01   5.8360029e-01   5.3274093e-01   5.2513079e-01   4.9507967e-01   5.4388765e-01   5.3328293e-01   5.2833977e-01   5.4152971e-01   5.3829273e-01   5.3930269e-01   4.9726254e-01   5.4174690e-01   5.1791301e-01   5.3668949e-01   5.1611338e-01   5.6343724e-01   5.1600191e-01   5.1896634e-01   5.2228586e-01   5.4982979e-01   5.5460897e-01   5.3378838e-01   5.2408995e-01   5.7282775e-01   5.3086325e-01   5.3986422e-01   5.2064416e-01   5.5616169e-01   5.4470749e-01   5.1572872e-01   5.1373024e-01   5.1442842e-01   5.1306126e-01   5.2830048e-01   0.0000000e+00   0.0000000e+00   0.0000000e+00   0.0000000e+00   0.0000000e+00
   0.0000000e+00   0.0000000e+00   4.7438406e-01   5.2947805e-01   5.5187950e-01   5.3752173e-01   5.4973195e-01   5.3527489e-01   5.6166212e-01   5.5207818e-01   5.7169575e-01   5.4653331e-01   5.6741726e-01   5.7109179e-01   5.5294372e-01   5.5294399e-01   5.5939797e-01   5.6947177e-01   5.5729347e-01   5.3374830e-01   5.4125843e-01   5.6023034e-01   5.5083401e-01   5.2668723e-01   5.4649501e-01   5.4612561e-01   5.3423946e-01   5.4803960e-01   5.4450015e-01   5.5650415e-01   5.4492683e-01   5.4847823e-01   5.5200439e-01   5.6127711e-01   5.5925429e-01   5.6081034e-01   5.6928099e-01   5.5343236e-01   5.6109141e-01   5.7036555e-01   5.6036601e-01   5.2823708e-01   5.4051484e-01   5.4099814e-01   5.3432861e-01   5.3004920e-01   5.4585308e-01   5.5560349e-01   5.3253993e-01   5.1414066e-01   5.2757239e-01   5.3172759e-01   5.4113097e-01   5.2391013e-01   5.3623584e-01   5.1514068e-01   5.4096676e-01   5.8345826e-01   5.5251970e-01   5.5367950e-01   5.7105117e-01   5.6986525e-01   5.5387811e-01   5.3005630e-01   5.5122121e-01   5.7264206e-01   5.6324832e-01   5.1829759e-01   5.4859511e-01   5.5993941e-01   5.4794720e-01   5.5058361e-01   5.0691899e-01   5.1726781e-01   5.1935821e-01   5.3141587e-01   5.2156697e-01   5.2843477e-01   5.4455521e-01   5.5588605e-01   5.4242889e-01   5.5118438e-01   5.6160335e-01   5.3350219e-01   5.4434783e-01   5.3536355e-01   5.6275350e-01   5.5403076e-01   5.1645941e-01   5.3442052e-01   5.5182547e-01   5.7028641e-01   5.3922776e-01   4.9908178e-01   5.1690746e-01   5.3018138e-01   4.9408027e-01   3.8553999e-01   5.2244331e-01   0.0000000e+00   0.0000000e+00   0.0000000e+00   0.0000000e+00
   0.0000000e+00   0.0000000e+00   3.4687075e-01   5.8240194e-01   5.4643886e-01   5.4983906e-01   5.4072227e-01   5.4899064e-01   5.1491658e-01   5.6169504e-01   5.8259684e-01   5.6541702e-01   5.7661369e-01   5.9229936e-01   5.5504033e-01   5.6591180e-01   5.6101619e-01   5.7149778e-01   5.8915010e-01   5.6012175e-01   5.1648656e-01   5.3777414e-01   5.3261173e-01   5.2107647e-01   5.4566250e-01   5.5412695e-01   5.6077567e-01   5.5177502e-01   5.2613376e-01   5.6403354e-01   5.4458268e-01   5.5254883e-01   5.3685662e-01   5.4575031e-01   5.4670666e-01   5.3695920e-01   5.5008360e-01   5.6295490e-01   5.6194152e-01   5.5160410e-01   5.4860584e-01   5.2711765e-01   5.1882974e-01   5.0159166e-01   4.9185157e-01   5.2370458e-01   5.4456518e-01   5.0928043e-01   5.6312622e-01   5.4406435e-01   5.0771655e-01   4.8816487e-01   5.6604216e-01   5.4959993e-01   5.1496831e-01   5.1481577e-01   5.2845795e-01   5.5296653e-01   5.5962245e-01   5.7975675e-01   5.7360503e-01   5.4938850e-01   5.5252339e-01   5.4314945e-01   5.4935783e-01   5.4101453e-01   5.6096415e-01   5.4853064e-01   5.4775313e-01   5.2695512e-01   5.5040744e-01   5.2694742e-01   5.2370992e-01   5.0818153e-01   4.8363720e-01   4.9261974e-01   4.8902593e-01   5.1029879e-01   5.1041815e-01   5.2125903e-01   5.2047338e-01   5.3187008e-01   5.5384498e-01   5.4710243e-01   5.3621723e-01   5.3040042e-01   5.5158512e-01   5.4943029e-01   5.4971190e-01   5.3091522e-01   5.3016463e-01   5.4747611e-01   5.2895436e-01   5.3840264e-01   5.1993077e-01   5.6578782e-01   5.6101144e-01   5.5577075e-01   4.8723028e-01   0.0000000e+00   0.0000000e+00   0.0000000e+00   0.0000000e+00
   0.0000000e+00   2.6637379e-01   4.7393671e-01   4.5175530e-01   5.6548652e-01   5.9143833e-01   5.8410810e-01   5.1817936e-01   5.4940682e-01   5.3028771e-01   5.2752349e-01   5.5766109e-01   5.3024049e-01   5.4304121e-01   5.5008679e-01   5.5714078e-01   5.6651765e-01   5.5371057e-01   5.6053267e-01   5.5752314e-01   5.3658151e-01   5.4150599e-01   5.4029540e-01   5.1883911e-01   5.4593311e-01   5.5290807e-01   5.3674507e-01   5.6044642e-01   5.4869773e-01   5.4114455e-01   5.5205914e-01   5.4373609e-01   5.3476285e-01   5.3067220e-01   5.3455156e-01   5.4677667e-01   5.4277940e-01   5.7086788e-01   5.6995129e-01   5.6914243e-01   5.4476500e-01   5.4772206e-01   5.1229764e-01   5.2000646e-01   5.3015646e-01   5.3455317e-01   5.7177897e-01   5.4813517e-01   5.4989223e-01   5.4383003e-01   5.2092726e-01   5.1377551e-01   4.9942408e-01   5.3297773e-01   5.2283281e-01   5.2755474e-01   5.3067549e-01   5.4516520e-01   5.6033782e-01   5.4843257e-01   5.6246143e-01   5.3322044e-01   5.6041332e-01   5.5210494e-01   5.4127594e-01   5.5757871e-01   5.3154635e-01   5.5043424e-01   5.2852656e-01   4.9405974e-01   5.5455559e-01   5.5242947e-01   5.2334981e-01   5.0537294e-01   5.0440631e-01   5.2412762e-01   5.2030381e-01   5.1354466e-01   5.3039614e-01   5.4217777e-01   5.3727256e-01   5.1652499e-01   5.4824304e-01   5.3431208e-01   5.3678662e-01   5.3725916e-01   5.2835967e-01   5.1988958e-01   5.2713133e-01   5.5929710e-01   5.5419533e-01   5.4253983e-01   5.4720259e-01   5.2155476e-01   5.7204530e-01   5.5736194e-01   5.6419115e-01   5.1434409e-01   4.2337969e-01   0.0000000e+00   0.0000000e+00   0.0000000e+00   0.0000000e+00
   0.0000000e+00   0.0000000e+00   4.6743342e-01   5.1448932e-01   5.4473063e-01   5.6486439e-01   5.6357944e-01   5.3656535e-01   5.4141255e-01   5.0986529e-01   5.5291818e-01   5.5187423e-01   5.4137467e-01   5.6377700e-01   5.4871649e-01   5.4802365e-01   5.4958978e-01   5.3872869e-01   5.3542921e-01   5.3705049e-01   5.4063428e-01   5.6099483e-01   5.6089372e-01   5.9460632e-01   5.4752036e-01   5.6254772e-01   5.4922426e-01   5.4280775e-01   5.5826206e-01   5.1291811e-01   5.4718672e-01   5.3929281e-01   5.5959058e-01   5.3678402e-01   5.6690141e-01   5.7378678e-01   5.2640708e-01   5.5070142e-01   5.8317750e-01   5.5467413e-01   5.5088029e-01   5.2960924e-01   5.4269465e-01   5.0427853e-01   5.1235969e-01   5.2190502e-01   5.4886162e-01   5.1483263e-01   5.3215828e-01   4.8897256e-01   5.3062568e-01   5.3130798e-01   5.4467217e-01   5.3445996e-01   5.1718730e-01   5.2312213e-01   5.2742985e-01   5.3934903e-01   5.4119681e-01   5.5057415e-01   5.1739911e-01   5.4871440e-01   5.6408246e-01   5.3540003e-01   5.3922295e-01   5.4916842e-01   5.4927905e-01   5.4616580e-01   5.1787079e-01   5.2037520e-01   5.4289943e-01   5.2588138e-01   5.3634844e-01   5.3588224e-01   5.3235550e-01   5.2050136e-01   4.9413486e-01   5.2392311e-01   5.2398051e-01   5.4657556e-01   5.4255189e-01   5.2058524e-01   5.4678840e-01   5.1937667e-01   5.2662373e-01   5.8255616e-01   5.3567909e-01   5.4548451e-01   5.3620795e-01   5.4592491e-01   5.3264706e-01   5.1456637e-01   5.0975453e-01   5.3157752e-01   5.6496681e-01   5.8930073e-01   4.9040267e-01   4.8557558e-01   0.0000000e+00   3.1453561e-01   0.0000000e+00   0.0000000e+00   0.0000000e+00
   0.0000000e+00   0.0000000e+00   4.6271365e-01   5.6341715e-01   5.7876819e-01   5.6558340e-01   5.5035209e-01   5.3378273e-01   5.2571759e-01   5.2338803e-01   5.0907208e-01   5.2886355e-01   5.6054383e-01   5.6172835e-01   5.5605714e-01   5.1929462e-01   5.1789953e-01   5.4345558e-01   5.5960111e-01   5.7580451e-01   5.6654627e-01   5.3932916e-01   5.3402095e-01   5.5834613e-01   5.7759268e-01   5.3806684e-01   5.5534436e-01   5.5829125e-01   5.5308900e-01   5.5014091e-01   5.6343778e-01   5.2872478e-01   5.3257515e-01   5.4254479e-01   5.3670410e-01   5.3852403e-01   5.6351852e-01   5.3763608e-01   5.4538687e-01   5.8385952e-01   5.5787064e-01   5.3608123e-01   5.3864477e-01   5.0566665e-01   5.0992020e-01   5.1880890e-01   5.4669891e-01   5.4316993e-01   5.0785432e-01   5.2134377e-01   5.8049476e-01   5.2050848e-01   5.3736479e-01   5.1521501e-01   5.2366348e-01   5.3711707e-01   5.3154888e-01   5.7455181e-01   5.4405618e-01   5.4678918e-01   5.5575854e-01   5.5226491e-01   5.3693239e-01   5.1150188e-01   5.4040067e-01   5.3343543e-01   5.3517130e-01   5.6331023e-01   5.0747354e-01   5.6711754e-01   5.4245985e-01   5.3447941e-01   5.1935190e-01   5.0862960e-01   5.2689479e-01   5.0760790e-01   5.4821395e-01   5.2806546e-01   5.2979848e-01   5.3601239e-01   5.6346862e-01   5.3920391e-01   5.6052689e-01   5.4544766e-01   5.3474820e-01   5.4919858e-01   5.7600431e-01   5.6742353e-01   5.5397400e-01   5.6063487e-01   5.1724695e-01   4.9434716e-01   5.1649253e-01   5.1034465e-01   5.3772293e-01   5.5625704e-01   4.8209801e-01   4.3622479e-01   3.9903918e-01   0.0000000e+00   0.0000000e+00   0.0000000e+00   0.0000000e+00
   0.0000000e+00   0.0000000e+00   4.7699449e-01   5.7351211e-01   5.3970098e-01   5.5888713e-01   5.4029560e-01   5.5371994e-01   5.7488778e-01   5.3546893e-01   5.3966310e-01   5.2481851e-01   5.4080325e-01   5.4153416e-01   5.3428072e-01   5.2206687e-01   5.4095759e-01   5.5762314e-01   5.4488042e-01   5.3801136e-01   5.3860509e-01   5.6317871e-01   5.6438430e-01   5.5030467e-01   5.6855379e-01   5.3876052e-01   5.3226638e-01   5.1043551e-01   5.5449091e-01   5.2819742e-01   5.5060686e-01   5.3456868e-01   5.3439093e-01   5.4201674e-01   5.4362552e-01   5.4240382e-01   5.2344448e-01   5.9974244e-01   5.5463378e-01   5.5094339e-01   5.3965301e-01   5.4658691e-01   5.2292095e-01   5.0077329e-01   5.1177341e-01   5.3837379e-01   5.5242349e-01   5.1516335e-01   5.2074716e-01   5.6377790e-01   5.0160976e-01   5.1733850e-01   5.4888832e-01   5.0230999e-01   5.6690670e-01   5.2104021e-01   5.3327523e-01   5.2687135e-01   5.3109074e-01   5.2533227e-01   5.0705783e-01   5.4635791e-01   5.5612135e-01   5.4020760e-01   5.3322608e-01   5.2443175e-01   5.6618394e-01   5.2923310e-01   5.1658848e-01   5.4413508e-01   5.5395583e-01   5.3024497e-01   5.3944446e-01   5.0785362e-01   5.2636095e-01   5.3081905e-01   5.2417793e-01   5.5158262e-01   5.2657494e-01   5.3669789e-01   5.2923371e-01   5.2252576e-01   5.1421794e-01   5.5319211e-01   5.6356699e-01   5.6992296e-01   5.2334445e-01   5.5594788e-01   5.7729484e-01   5.3802268e-01   5.4365037e-01   5.3061963e-01   5.0801136e-01   5.2065838e-01   5.1891880e-01   5.3090133e-01   4.9920334e-01   5.8166076e-01   3.7183355e-01   0.0000000e+00   0.0000000e+00   0.0000000e+00   0.0000000e+00
   0.0000000e+00   2.4581961e-01   4.5710286e-01   5.1908579e-01   5.3632900e-01   5.7419243e-01   5.1125937e-01   5.5641988e-01   5.4133975e-01   5.4988644e-01   5.2132939e-01   5.3699245e-01   5.5227304e-01   5.6071609e-01   5.5174952e-01   5.5326493e-01   5.4310168e-01   5.4961965e-01   5.1720225e-01   5.0827784e-01   5.3442743e-01   5.2792145e-01   5.2234200e-01   5.4819764e-01   5.5924820e-01   5.4383687e-01   5.2982010e-01   5.3630692e-01   5.2675230e-01   5.4001339e-01   5.5024625e-01   5.3592523e-01   5.5577934e-01   5.2719854e-01   5.3301748e-01   5.3031965e-01   5.2874798e-01   5.3286767e-01   5.6683038e-01   5.5593931e-01   5.1150674e-01   5.4204028e-01   5.2582913e-01   5.2409686e-01   5.1986035e-01   5.4582397e-01   5.5383775e-01   5.3073980e-01   5.2206354e-01   5.3362363e-01   5.0985863e-01   5.2902121e-01   5.3536639e-01   5.0683009e-01   5.3498986e-01   5.4132327e-01   5.1531699e-01   5.3311570e-01   5.1173421e-01   5.3184570e-01   5.1812054e-01   5.4326129e-01   5.2946533e-01   5.5331534e-01   5.0994467e-01   5.2705732e-01   5.4089556e-01   5.3689899e-01   5.3946643e-01   5.4844584e-01   5.5350907e-01   5.2602497e-01   5.1628976e-01   5.0080055e-01   4.9660350e-01   5.3639209e-01   5.3349346e-01   5.3971246e-01   5.0279674e-01   4.9457319e-01   5.0152436e-01   5.2011695e-01   5.0208170e-01   5.2901340e-01   5.5684813e-01   5.4383532e-01   5.4826935e-01   5.7041673e-01   5.3360400e-01   5.2104472e-01   5.5593976e-01   5.3845634e-01   5.3852624e-01   5.3634239e-01   5.3360271e-01   5.6801205e-01   5.8101352e-01   3.7716609e-01   2.5461867e-01   0.0000000e+00   0.0000000e+00   0.0000000e+00   0.0000000e+00
   0.0000000e+00   0.0000000e+00   5.2573969e-01   4.7436479e-01   5.8726526e-01   5.6731205e-01   5.6495872e-01   5.6368525e-01   5.6952085e-01   5.6132086e-01   5.3009490e-01   5.5782674e-01   5.4002652e-01   5.0697038e-01   5.3436255e-01   5.4983596e-01   5.3407342e-01   5.3087232e-01   5.5130972e-01   5.5894045e-01   5.3964677e-01   5.5101248e-01   5.1759613e-01   5.4885163e-01   5.4067919e-01   5.5078632e-01   5.5198817e-01   5.1243191e-01   5.2901361e-01   5.3228449e-01   5.4182573e-01   5.3152737e-01   5.2430645e-01   5.2119261e-01   5.6409261e-01   5.2077234e-01   5.3603220e-01   5.6156784e-01   5.6537195e-01   5.6071997e-01   5.2782574e-01   5.3341755e-01   5.6582327e-01   5.3139285e-01   5.4082090e-01   5.2587133e-01   5.5720812e-01   5.6076633e-01   5.4795731e-01   5.3541620e-01   5.6236815e-01   4.9091365e-01   5.2482970e-01   5.2514895e-01   5.5517351e-01   5.3638001e-01   5.1190305e-01   5.3169081e-01   5.2341156e-01   5.2208389e-01   5.5203240e-01   5.2447080e-01   5.4950273e-01   5.4993567e-01   5.3667628e-01   5.4876055e-01   5.3679412e-01   5.5694753e-01   5.3400752e-01   5.2503567e-01   5.2603729e-01   5.4762166e-01   5.1545741e-01   5.1803330e-01   5.3101575e-01   5.2465183e-01   5.1114242e-01   5.0656480e-01   5.2764258e-01   5.1127459e-01   4.9678214e-01   5.5020644e-01   5.1805484e-01   5.5313740e-01   5.5967498e-01   5.3078990e-01   5.1821713e-01   5.1645066e-01   5.2376470e-01   5.0353104e-01   5.3682179e-01   5.3444145e-01   5.1375435e-01   5.2175735e-01   5.5656081e-01   5.3938054e-01   5.6708970e-01   6.5020563e-01   0.0000000e+00   0.0000000e+00   0.0000000e+00   0.0000000e+00   0.0000000e+00
   0.0000000e+00   3.4742717e-01   4.5778091e-01   5.5185057e-01   5.9565003e-01   5.8295456e-01   5.5496636e-01   5.6406987e-01   5.7047905e-01   5.7474214e-01   5.3685919e-01   5.5168997e-01   5.3545129e-01   5.3522054e-01   5.2466147e-01   5.5847900e-01   5.6097184e-01   5.4675781e-01   5.6411750e-01   5.3373863e-01   5.3959370e-01   5.5745114e-01   5.4208551e-01   5.2360381e-01   5.6176925e-01   5.6190680e-01   5.5106690e-01   5.2963647e-01   5.3281970e-01   5.1624533e-01   5.0686232e-01   5.3905223e-01   5.4523275e-01   5.4946944e-01   5.7528199e-01   5.7674543e-01   5.5485803e-01   5.5314257e-01   5.5601417e-01   5.7020147e-01   5.5511689e-01   5.3996199e-01   5.2624203e-01   5.3784055e-01   5.3629400e-01   5.3477992e-01   5.2670498e-01   5.6699950e-01   5.4758038e-01   5.0970688e-01   4.8103353e-01   5.1150809e-01   5.3777996e-01   5.4594511e-01   5.7963009e-01   5.4469750e-01   5.3929776e-01   5.2884962e-01   5.4893675e-01   5.3004631e-01   5.7648826e-01   5.5488518e-01   5.6333819e-01   4.9226154e-01   5.4204846e-01   5.1975421e-01   5.6226286e-01   5.3021108e-01   5.4998483e-01   5.5835340e-01   5.6390066e-01   5.4233091e-01   5.2093761e-01   5.1598705e-01   5.2836877e-01   5.2571203e-01   5.3487280e-01   5.6114443e-01   5.2385471e-01   5.2233039e-01   5.1001930e-01   5.2435585e-01   5.2623592e-01   5.1922960e-01   5.4082300e-01   5.2085940e-01   5.2162168e-01   5.3699313e-01   5.3064976e-01   5.2792765e-01   5.0757947e-01   5.5327813e-01   5.3664914e-01   5.5027498e-01   5.4422907e-01   5.4919886e-01   5.8992340e-01   5.5291127e-01   0.0000000e+00   0.0000000e+00   0.0000000e+00   0.0000000e+00   0.0000000e+00
   0.0000000e+00   1.5014320e-01   3.7630491e-01   5.4014030e-01   5.6130466e-01   5.8256134e-01   5.5496559e-01   5.6307248e-01   5.5980505e-01   5.6811954e-01   5.7365768e-01   5.5361024e-01   5.4244654e-01   5.3951354e-01   5.4188092e-01   5.7354502e-01   5.5968531e-01   5.8351620e-01   5.3229110e-01   5.5797414e-01   5.3930670e-01   5.5294690e-01   5.5791729e-01   5.2116947e-01   5.4236813e-01   5.3825198e-01   5.4915944e-01   5.5230418e-01   5.5709434e-01   5.6949059e-01   5.6008156e-01   5.2215019e-01   5.4786679e-01   5.2780591e-01   5.6011180e-01   5.4412775e-01   5.3991855e-01   5.2100800e-01   5.3435628e-01   5.7122366e-01   5.3630192e-01   5.3784312e-01   5.3662796e-01   5.1195828e-01   5.4861101e-01   5.4441646e-01   5.5712147e-01   5.6551899e-01   5.1112174e-01   5.0790644e-01   4.8200913e-01   4.7850830e-01   4.9717615e-01   5.3495987e-01   5.2624171e-01   5.4424491e-01   5.1367737e-01   5.4432086e-01   5.4554175e-01   5.4069956e-01   5.6582810e-01   5.5565620e-01   5.1768360e-01   5.2639642e-01   5.3907379e-01   5.5071190e-01   5.4146434e-01   5.5794584e-01   5.3222192e-01   5.5425099e-01   5.3614356e-01   5.5940080e-01   5.3695535e-01   5.1748124e-01   5.2979381e-01   5.1438159e-01   5.1885112e-01   5.5234671e-01   5.2693585e-01   5.7873667e-01   5.2707573e-01   5.1489057e-01   5.2304904e-01   5.2440045e-01   5.3924783e-01   5.4714717e-01   4.9848001e-01   5.2656194e-01   5.2717319e-01   5.0415938e-01   5.3394439e-01   5.3310292e-01   5.0781773e-01   5.1259381e-01   5.5210586e-01   5.4901424e-01   5.5697169e-01   5.8225659e-01   0.0000000e+00   0.0000000e+00   0.0000000e+00   0.0000000e+00   0.0000000e+00
   0.0000000e+00   6.1435148e-01   4.6496632e-01   5.0492383e-01   5.2569676e-01   5.3722976e-01   5.5333963e-01   5.5055017e-01   5.6656239e-01   5.7439477e-01   5.5252979e-01   5.5467986e-01   5.3454220e-01   5.2647637e-01   5.5532693e-01   5.7245365e-01   5.5308298e-01   5.6326686e-01   5.5467427e-01   5.4997109e-01   5.4567924e-01   5.6074767e-01   5.7753472e-01   5.4434397e-01   5.5406454e-01   5.6312352e-01   5.4699815e-01   5.4806293e-01   5.4571681e-01   5.5037831e-01   5.5737197e-01   5.3857076e-01   5.1677616e-01   5.5440638e-01   5.4839596e-01   5.6747076e-01   5.3674857e-01   5.6561637e-01   5.7007559e-01   5.7398645e-01   5.5509157e-01   5.3703683e-01   5.5062716e-01   5.2061667e-01   5.5279395e-01   5.4925736e-01   5.5901998e-01   5.2552321e-01   5.2134204e-01   5.2176148e-01   5.1335229e-01   4.8744679e-01   4.9358389e-01   5.1444036e-01   5.3582395e-01   5.4832661e-01   5.5288741e-01   5.3502809e-01   5.3776470e-01   5.5484837e-01   5.5284352e-01   5.3838170e-01   5.1303266e-01   5.4358734e-01   5.3613837e-01   5.3076574e-01   5.5062999e-01   5.2431304e-01   5.5303318e-01   5.5167977e-01   5.2107703e-01   5.4380704e-01   5.4816209e-01   5.3545373e-01   5.4390247e-01   5.4055912e-01   5.1934029e-01   5.5092276e-01   5.2169090e-01   5.5969171e-01   5.5400444e-01   5.0199747e-01   5.3077037e-01   5.1582593e-01   5.2395318e-01   5.0937090e-01   5.6582675e-01   5.3009031e-01   5.1810911e-01   5.4115556e-01   5.2074201e-01   5.1894261e-01   5.3228319e-01   5.2034807e-01   5.5198501e-01   5.4852380e-01   4.8507042e-01   5.2834757e-01   5.5450900e-01   0.0000000e+00   0.0000000e+00   0.0000000e+00   0.0000000e+00
   0.0000000e+00   0.0000000e+00   4.2960560e-01   5.1772395e-01   4.8633713e-01   5.4881292e-01   5.4343325e-01   5.4377061e-01   5.3077479e-01   5.3831288e-01   5.5149565e-01   5.6521680e-01   5.3208818e-01   5.2233708e-01   5.4781853e-01   5.8054530e-01   5.4900294e-01   5.6104330e-01   5.7062217e-01   5.6679136e-01   5.3869150e-01   5.3822576e-01   5.6845487e-01   5.4835092e-01   5.6501780e-01   5.3854607e-01   5.5072994e-01   5.3576247e-01   5.5158351e-01   5.5652147e-01   5.5021152e-01   5.5947621e-01   5.1979834e-01   5.5408007e-01   5.5462344e-01   5.6785699e-01   5.6847030e-01   5.5263527e-01   5.5495048e-01   5.8879657e-01   5.4961044e-01   5.6440172e-01   5.5005170e-01   5.3765609e-01   5.1459901e-01   5.8089754e-01   5.4238643e-01   5.1388993e-01   5.2919158e-01   5.6293527e-01   5.3854261e-01   5.2068494e-01   4.7757110e-01   4.9120626e-01   5.5934530e-01   5.5031489e-01   5.4474146e-01   5.6082399e-01   5.4580880e-01   5.4057588e-01   5.2284291e-01   5.5911801e-01   5.1936539e-01   5.4252643e-01   5.4041140e-01   5.2068220e-01   5.4350471e-01   5.0934672e-01   5.3085932e-01   5.2355438e-01   5.0200473e-01   5.2019105e-01   5.4118647e-01   5.3049500e-01   5.1666994e-01   5.4465334e-01   5.3598154e-01   5.5646543e-01   5.5774913e-01   5.3988611e-01   5.4402630e-01   5.3281818e-01   5.2129650e-01   5.3645903e-01   5.2027572e-01   5.3769123e-01   5.5087536e-01   5.2664101e-01   5.0048360e-01   5.0688814e-01   5.1974866e-01   5.3338029e-01   5.2465654e-01   5.4325622e-01   5.2914725e-01   5.4300256e-01   5.0911342e-01   5.3876958e-01   4.5569774e-01   0.0000000e+00   0.0000000e+00   0.0000000e+00   0.0000000e+00
   0.0000000e+00   3.7573032e-01   4.5643320e-01   5.4605536e-01   5.7862597e-01   5.3114446e-01   5.4771982e-01   5.2780842e-01   5.3989323e-01   5.5150701e-01   5.3904049e-01   5.3657147e-01   5.7772530e-01   5.5080373e-01   5.5031968e-01   5.6519629e-01   5.8346986e-01   5.8376437e-01   5.6787707e-01   5.4655184e-01   5.5529633e-01   5.7593319e-01   5.5612332e-01   5.5364340e-01   5.5970179e-01   5.6870926e-01   5.5729646e-01   5.6035067e-01   5.3675831e-01   5.4831021e-01   5.1331322e-01   5.4040187e-01   5.7201209e-01   5.6102995e-01   5.5161446e-01   5.6813140e-01   5.8305109e-01   5.5351575e-01   5.7010541e-01   5.9857503e-01   5.5772708e-01   5.6499233e-01   5.7789509e-01   5.5437731e-01   5.6246254e-01   5.7477556e-01   5.4626933e-01   4.9804643e-01   5.1832956e-01   5.3217894e-01   5.4138449e-01   5.2176865e-01   5.4192874e-01   5.3572780e-01   5.3231157e-01   5.5228771e-01   5.2756536e-01   5.5003163e-01   5.5967216e-01   5.5704320e-01   5.3630711e-01   5.3733743e-01   5.2598029e-01   5.3086713e-01   5.4568151e-01   5.3823628e-01   5.3814369e-01   5.5654873e-01   5.4443769e-01   5.3139547e-01   5.1519304e-01   5.3877067e-01   5.3579524e-01   5.3097494e-01   5.4592675e-01   5.4901095e-01   5.5220515e-01   5.5050088e-01   5.5348772e-01   5.4823385e-01   5.0948219e-01   5.3124027e-01   5.3915831e-01   5.2767781e-01   5.2249097e-01   5.4736504e-01   5.4118230e-01   5.2206883e-01   5.1685450e-01   5.2969582e-01   5.4265109e-01   5.6051181e-01   5.3252747e-01   5.7384628e-01   5.5920281e-01   5.4757549e-01   5.1918619e-01   3.7614818e-01   4.2846231e-01   0.0000000e+00   0.0000000e+00   0.0000000e+00   0.0000000e+00
   0.0000000e+00   0.0000000e+00   5.8691402e-01   5.7955818e-01   5.4915274e-01   5.5102857e-01   5.3496832e-01   5.3869599e-01   5.3729089e-01   5.5111730e-01   5.2915852e-01   5.4615527e-01   5.4122379e-01   5.5682926e-01   5.6590360e-01   5.5212853e-01   5.9641065e-01   5.6934805e-01   5.3995383e-01   5.6057645e-01   5.4358187e-01   5.8245984e-01   5.7791192e-01   5.3670643e-01   5.6533638e-01   5.4663844e-01   5.4481374e-01   5.4408527e-01   5.4581111e-01   5.5765073e-01   4.9339246e-01   5.6097517e-01   5.3304389e-01   5.4664796e-01   5.5318425e-01   5.9450761e-01   5.7210226e-01   5.6214004e-01   5.7657355e-01   5.7202651e-01   5.7808952e-01   5.6426921e-01   5.4815099e-01   5.8333415e-01   5.5260119e-01   5.2569783e-01   5.4301864e-01   5.4065887e-01   5.2327945e-01   5.0934150e-01   5.1986589e-01   5.4335841e-01   5.4675784e-01   5.5219113e-01   5.5405523e-01   5.6086624e-01   5.0950517e-01   5.1875010e-01   5.3809522e-01   5.6936169e-01   5.5601373e-01   5.7102268e-01   5.3005792e-01   5.3808547e-01   5.4546625e-01   5.4161421e-01   5.4818905e-01   5.3134030e-01   5.3720646e-01   5.4483224e-01   5.1108317e-01   5.4706788e-01   5.3211269e-01   5.4131757e-01   5.2973383e-01   5.1584379e-01   5.3612235e-01   5.5354981e-01   5.2271913e-01   5.5143209e-01   5.1862900e-01   5.2685991e-01   5.1586757e-01   5.5133167e-01   5.5020445e-01   5.2383493e-01   5.3768463e-01   5.1269556e-01   5.2712154e-01   5.1343543e-01   5.3184172e-01   5.3535171e-01   5.4898293e-01   5.5656719e-01   5.4978437e-01   5.2773285e-01   5.0133000e-01   3.9392769e-01   0.0000000e+00   0.0000000e+00   0.0000000e+00   0.0000000e+00   0.0000000e+00
   0.0000000e+00   0.0000000e+00   5.3113161e-01   5.3452593e-01   5.6134651e-01   5.5137267e-01   5.2806185e-01   5.3593846e-01   5.1596258e-01   5.4084608e-01   5.2445646e-01   5.4277157e-01   5.6394378e-01   5.5825615e-01   5.9417806e-01   5.7403092e-01   5.8259716e-01   5.7724942e-01   5.8134653e-01   5.7880048e-01   5.7669321e-01   5.8832369e-01   5.6105591e-01   5.5767514e-01   5.4787564e-01   5.3797826e-01   5.1004382e-01   5.4317256e-01   5.3273169e-01   5.4409477e-01   5.5627093e-01   5.5238854e-01   5.5470148e-01   5.8416164e-01   5.9676886e-01   6.0340417e-01   5.8056357e-01   5.6552661e-01   5.8161222e-01   5.8328768e-01   5.2856850e-01   5.4210605e-01   5.5256027e-01   5.4623923e-01   5.5536126e-01   5.3007512e-01   5.3688003e-01   5.7197913e-01   5.2336919e-01   5.0625745e-01   5.2768338e-01   5.4484666e-01   5.5517477e-01   5.3078405e-01   5.2088994e-01   5.3199870e-01   5.5551560e-01   5.2501893e-01   5.5075632e-01   5.2039689e-01   5.7738720e-01   5.4714396e-01   5.2586757e-01   5.2971051e-01   5.3239726e-01   5.2977774e-01   5.4719143e-01   5.2906608e-01   5.4857024e-01   5.4111022e-01   5.6327630e-01   5.3534720e-01   5.4678023e-01   5.3259897e-01   5.2199099e-01   5.2894762e-01   5.4117603e-01   5.3527106e-01   5.3599381e-01   5.7067515e-01   5.3224443e-01   5.1566762e-01   5.4959822e-01   5.1259407e-01   5.1236197e-01   5.2396614e-01   5.3020495e-01   5.3292059e-01   5.4661144e-01   5.4903662e-01   5.2716188e-01   5.2845004e-01   5.7847586e-01   5.6600663e-01   5.5509435e-01   5.4979760e-01   5.2827924e-01   4.1989482e-01   5.9289650e-01   0.0000000e+00   0.0000000e+00   0.0000000e+00   0.0000000e+00
   0.0000000e+00   7.2333036e-01   5.8945117e-01   5.8567272e-01   5.3802046e-01   5.3694250e-01   5.4886371e-01   5.3080808e-01   5.2802623e-01   5.2349187e-01   5.4762817e-01   5.3826943e-01   5.5643210e-01   5.4992948e-01   5.7328365e-01   5.3895447e-01   5.5897625e-01   5.4720007e-01   5.5990969e-01   5.8355664e-01   5.6934765e-01   5.7380084e-01   5.9005426e-01   5.6832097e-01   5.6535166e-01   5.5394499e-01   5.4571108e-01   5.3456047e-01   5.5115916e-01   5.8181265e-01   5.5639988e-01   5.9844838e-01   5.7662748e-01   5.6285160e-01   5.8294738e-01   6.0378938e-01   5.7650129e-01   5.5741606e-01   5.6359829e-01   5.7694104e-01   5.1512451e-01   5.1793633e-01   5.4401545e-01   5.5188886e-01   5.0738709e-01   5.5566384e-01   5.5965392e-01   5.7787888e-01   5.3957903e-01   5.4881222e-01   5.5925201e-01   5.5046656e-01   5.6223637e-01   5.2778380e-01   5.4237056e-01   5.8064723e-01   5.5893585e-01   5.3665430e-01   5.5433653e-01   5.4107223e-01   5.2881314e-01   5.5247774e-01   5.6410946e-01   5.2401226e-01   5.6844362e-01   5.5013449e-01   5.9269285e-01   5.7246842e-01   5.5494552e-01   5.4242571e-01   5.4246628e-01   5.1856006e-01   5.5289434e-01   5.0542539e-01   5.4431057e-01   5.4741804e-01   5.4740542e-01   5.1314178e-01   5.6152988e-01   5.0751304e-01   5.5376734e-01   5.4785325e-01   5.3309429e-01   5.5360539e-01   5.4206305e-01   5.5512466e-01   5.4770998e-01   5.1153718e-01   5.2895478e-01   5.1945904e-01   5.3873081e-01   5.7132630e-01   5.8463672e-01   5.8579639e-01   5.9172351e-01   5.9405643e-01   5.4096521e-01   5.5668570e-01   4.8533232e-01   0.0000000e+00   0.0000000e+00   0.0000000e+00   0.0000000e+00
   0.0000000e+00   0.0000000e+00   4.9189961e-01   5.8080868e-01   5.5609327e-01   5.1999724e-01   5.4382597e-01   5.4654963e-01   5.4102433e-01   5.3869744e-01   5.3976273e-01   5.2853786e-01   5.6064604e-01   5.5692958e-01   5.7128163e-01   5.9060979e-01   5.3991632e-01   5.5897668e-01   5.5405024e-01   5.4987570e-01   5.6691779e-01   5.4925850e-01   5.5730990e-01   6.0508485e-01   5.3552866e-01   5.4730278e-01   5.6707146e-01   5.5689790e-01   5.6484871e-01   5.5028381e-01   5.4139969e-01   5.6689056e-01   5.5219113e-01   5.7027298e-01   5.7901146e-01   5.8804707e-01   5.9601108e-01   5.8697344e-01   5.6595836e-01   5.5636751e-01   5.2279760e-01   5.5084350e-01   5.4511289e-01   5.3501056e-01   5.3131519e-01   5.4588331e-01   5.7171827e-01   5.5102984e-01   5.6766459e-01   5.4945064e-01   5.6195005e-01   5.4173961e-01   5.4977672e-01   5.3246554e-01   5.1371564e-01   5.2217235e-01   5.3452679e-01   5.6694160e-01   5.5498964e-01   5.6723694e-01   5.2295649e-01   5.0790720e-01   5.1727321e-01   5.4706811e-01   5.3472984e-01   5.6928538e-01   5.8481199e-01   5.7137013e-01   5.5694316e-01   5.3701401e-01   5.2953076e-01   5.4679339e-01   5.2479717e-01   5.2836653e-01   5.6830044e-01   5.3548668e-01   5.6754467e-01   5.3643773e-01   5.1820515e-01   5.2046434e-01   5.1724206e-01   5.4189441e-01   5.3407542e-01   5.4556698e-01   5.2901918e-01   5.6882973e-01   5.6471246e-01   5.2861202e-01   5.1967683e-01   5.7135069e-01   5.5922346e-01   5.7540697e-01   5.7237671e-01   5.6444562e-01   6.0795094e-01   5.9974471e-01   5.3212604e-01   5.2261569e-01   3.3501394e-01   0.0000000e+00   0.0000000e+00   0.0000000e+00   0.0000000e+00
   0.0000000e+00   5.2029747e-01   5.8749552e-01   4.9274308e-01   5.4879662e-01   5.5167374e-01   5.2718831e-01   5.2641440e-01   5.0714897e-01   5.2886429e-01   5.2093879e-01   5.2219649e-01   5.6846157e-01   5.3909518e-01   5.3323772e-01   5.2285807e-01   5.5757763e-01   5.3448048e-01   5.5206789e-01   5.6766687e-01   5.5731696e-01   5.6245066e-01   5.3153029e-01   5.2849916e-01   5.4456958e-01   5.6154910e-01   5.6675488e-01   5.6989028e-01   5.9014134e-01   5.3711447e-01   5.2834570e-01   5.5023583e-01   5.8687755e-01   5.8011581e-01   5.8843105e-01   5.8329688e-01   5.9918513e-01   6.0614994e-01   5.7418755e-01   5.4959122e-01   5.4379229e-01   5.3825287e-01   5.4676642e-01   5.0750767e-01   5.6053771e-01   5.5646061e-01   5.2431774e-01   5.4649157e-01   5.5507311e-01   5.3181818e-01   5.6392673e-01   5.2927953e-01   5.5447048e-01   5.7912488e-01   5.2783686e-01   5.4547834e-01   5.2684778e-01   5.2940162e-01   5.5215090e-01   5.5388667e-01   5.4944453e-01   5.2598111e-01   5.4360999e-01   5.4333744e-01   5.3320760e-01   5.7411105e-01   5.6776587e-01   5.5752409e-01   5.4535994e-01   5.3607948e-01   5.2738736e-01   5.3425376e-01   5.3698824e-01   5.3746954e-01   5.4409249e-01   5.6815954e-01   5.4457288e-01   5.1254783e-01   5.1424802e-01   5.4563150e-01   5.2346257e-01   5.3783612e-01   5.0363944e-01   4.9801940e-01   5.1660100e-01   5.4725029e-01   5.2534549e-01   5.2142888e-01   5.5809720e-01   5.6663089e-01   5.6460246e-01   5.4584014e-01   5.5607689e-01   5.5812440e-01   5.7824580e-01   5.6105608e-01   5.9825388e-01   5.5399823e-01   4.4954271e-01   0.0000000e+00   0.0000000e+00   0.0000000e+00   0.0000000e+00
   0.0000000e+00   0.0000000e+00   4.3730614e-01   6.1187595e-01   5.6097583e-01   5.5419613e-01   5.6544296e-01   5.2314062e-01   5.4575083e-01   5.3681299e-01   5.4698374e-01   5.5874386e-01   5.4778999e-01   5.4914573e-01   5.5226011e-01   5.2820974e-01   5.2897913e-01   5.4211281e-01   5.4746805e-01   5.3941091e-01   5.3724291e-01   5.4679365e-01   5.5362857e-01   5.6467650e-01   5.5979207e-01   5.7551457e-01   5.5273363e-01   5.3434137e-01   5.8607445e-01   5.6436730e-01   5.6766681e-01   5.7355153e-01   5.5694009e-01   5.6340360e-01   5.5671201e-01   5.7423498e-01   5.8536732e-01   6.0627562e-01   5.9284055e-01   6.0866407e-01   5.6268738e-01   5.6355097e-01   5.3676685e-01   5.4012179e-01   5.4637666e-01   5.5459773e-01   5.5409834e-01   5.1713096e-01   5.4549409e-01   5.3041738e-01   5.4294876e-01   5.4447988e-01   4.9855397e-01   5.5439650e-01   5.8932607e-01   5.4686677e-01   5.5427988e-01   5.5663138e-01   5.4412009e-01   5.4717994e-01   5.6288436e-01   5.6564024e-01   5.3483010e-01   5.4809744e-01   5.4062311e-01   5.5979940e-01   5.5825351e-01   5.5072375e-01   5.6252744e-01   5.5194640e-01   5.0338445e-01   5.2635738e-01   5.4407398e-01   5.2164035e-01   5.3453713e-01   5.0609849e-01   5.3313891e-01   5.5007369e-01   5.3431537e-01   5.2043684e-01   5.4236989e-01   5.5673815e-01   5.2634048e-01   4.8852003e-01   5.2716539e-01   5.2639977e-01   5.4342272e-01   5.4486874e-01   5.6224246e-01   5.2703942e-01   5.4532760e-01   5.6753479e-01   5.5763904e-01   5.5070094e-01   5.7680611e-01   5.7381285e-01   5.5583852e-01   5.3948901e-01   0.0000000e+00   0.0000000e+00   0.0000000e+00   0.0000000e+00   0.0000000e+00
   0.0000000e+00   0.0000000e+00   6.4974137e-01   5.2177305e-01   5.6654703e-01   5.5793042e-01   5.0900589e-01   5.4118124e-01   5.4483556e-01   5.4019660e-01   5.1903698e-01   5.3527106e-01   5.3257567e-01   5.3287696e-01   5.4772963e-01   5.2527387e-01   5.4418195e-01   5.4687728e-01   5.5696615e-01   5.5850631e-01   5.4908493e-01   5.0578447e-01   5.1371256e-01   5.3852285e-01   5.3032246e-01   5.4921177e-01   5.6687066e-01   5.8605903e-01   5.5696680e-01   5.4427975e-01   5.4480621e-01   5.7027942e-01   5.7597980e-01   5.5065750e-01   5.3160935e-01   5.6908402e-01   5.7490413e-01   5.8265050e-01   5.8865178e-01   5.8643395e-01   5.6773801e-01   5.6357810e-01   5.5204142e-01   5.5995320e-01   5.3919617e-01   5.5368143e-01   5.5895126e-01   5.5786098e-01   5.2722214e-01   5.6247082e-01   5.3379435e-01   5.1524830e-01   5.2541563e-01   5.5188554e-01   5.7491900e-01   5.6377205e-01   5.7204292e-01   5.3667570e-01   5.7111704e-01   5.5008182e-01   5.5324859e-01   5.6042892e-01   5.5124094e-01   5.4158224e-01   5.4831051e-01   5.8657742e-01   5.7428125e-01   5.7306162e-01   5.3137735e-01   5.6009682e-01   5.2522305e-01   5.3732162e-01   5.4771711e-01   5.0161580e-01   5.3217788e-01   5.4061924e-01   5.4084814e-01   5.4999721e-01   5.2614015e-01   5.2619448e-01   5.3685531e-01   5.4360147e-01   5.2353179e-01   5.2639566e-01   5.6364212e-01   5.3690011e-01   5.3306186e-01   5.5608429e-01   5.5207885e-01   5.4970160e-01   5.1661814e-01   5.6427876e-01   5.6324059e-01   5.4325295e-01   5.6855189e-01   5.4360757e-01   5.4077655e-01   4.6578890e-01   5.7473338e-01   0.0000000e+00   0.0000000e+00   0.0000000e+00   0.0000000e+00
   0.0000000e+00   0.0000000e+00   5.0572895e-01   5.5964488e-01   5.4423231e-01   5.4935763e-01   5.6407896e-01   5.4820285e-01   5.5281614e-01   5.1542490e-01   5.4040856e-01   5.4501758e-01   5.3431432e-01   5.6812820e-01   5.4954016e-01   5.3878987e-01   5.2600263e-01   5.6101189e-01   5.2036687e-01   5.2990089e-01   5.3962438e-01   5.4087383e-01   5.2307864e-01   5.1029367e-01   5.5096057e-01   5.4509271e-01   5.2916674e-01   5.4253423e-01   5.5544822e-01   5.2260077e-01   5.5921677e-01   5.6368632e-01   5.4004039e-01   5.4866523e-01   5.6213897e-01   5.8424105e-01   5.5660746e-01   5.5624132e-01   6.0391092e-01   5.7624591e-01   5.6300052e-01   5.5271293e-01   5.4384537e-01   5.6272304e-01   5.7825699e-01   5.7829087e-01   5.3962095e-01   5.4330154e-01   5.3222621e-01   5.5151128e-01   5.4777635e-01   5.5714730e-01   5.3157847e-01   5.5626013e-01   5.3550309e-01   5.4965668e-01   5.3555492e-01   5.4685057e-01   5.8786016e-01   5.8103933e-01   5.7297561e-01   5.3047856e-01   5.3410277e-01   5.4960084e-01   5.7435924e-01   5.5850357e-01   5.7288605e-01   5.5733678e-01   5.2749109e-01   5.7432589e-01   5.6848401e-01   5.5488425e-01   5.6128781e-01   5.4675546e-01   5.2227008e-01   5.0671025e-01   5.4551083e-01   5.4048196e-01   5.0552700e-01   5.2705291e-01   5.3086426e-01   5.3293113e-01   5.2840817e-01   5.2995066e-01   5.3929692e-01   5.6093254e-01   5.5530502e-01   5.3175076e-01   5.4838035e-01   5.2671547e-01   5.2563196e-01   5.2928733e-01   5.5951782e-01   5.4927448e-01   5.5632391e-01   5.7268230e-01   5.1862677e-01   5.4425326e-01   5.6661835e-01   0.0000000e+00   0.0000000e+00   0.0000000e+00   0.0000000e+00
   0.0000000e+00   0.0000000e+00   5.2201218e-01   5.3552416e-01   5.5278799e-01   5.1902566e-01   4.9018315e-01   5.1159477e-01   5.4508979e-01   5.3815948e-01   5.6746916e-01   5.6105549e-01   5.5215881e-01   5.4858075e-01   5.4914211e-01   5.7464622e-01   5.3966415e-01   5.3897127e-01   5.3073970e-01   5.4347308e-01   5.1872418e-01   5.2341872e-01   5.1868761e-01   5.4841380e-01   5.4612349e-01   5.1334482e-01   5.5129842e-01   5.6831704e-01   5.3599234e-01   5.3972082e-01   5.5407902e-01   5.6928998e-01   5.4858949e-01   5.2124280e-01   5.3439432e-01   5.5795188e-01   5.6453471e-01   5.6728599e-01   5.9952166e-01   5.7460997e-01   5.4055767e-01   5.6211019e-01   5.6292573e-01   5.4777499e-01   5.7336040e-01   5.7232554e-01   5.6137539e-01   5.5900673e-01   5.5315589e-01   5.5065981e-01   5.3343613e-01   5.4611003e-01   5.3753140e-01   5.6811824e-01   5.6226713e-01   5.4992812e-01   5.4859713e-01   5.6320934e-01   5.4497720e-01   5.5936531e-01   5.6491365e-01   5.5530474e-01   5.4812117e-01   5.5570692e-01   5.6301865e-01   5.4948726e-01   5.3685090e-01   5.3727507e-01   5.7107057e-01   5.3979003e-01   5.4577598e-01   5.5032074e-01   5.5056411e-01   5.4811139e-01   4.9772629e-01   4.9321341e-01   5.3384311e-01   5.2131245e-01   5.2950161e-01   5.3509878e-01   5.2179536e-01   5.4234738e-01   5.5797178e-01   5.6058174e-01   5.4230373e-01   5.5398055e-01   5.3123596e-01   5.4065137e-01   5.4488318e-01   5.4404237e-01   5.4810997e-01   5.3275648e-01   5.2156486e-01   5.4136034e-01   5.5655281e-01   5.3868272e-01   5.1370827e-01   4.6172207e-01   4.0167397e-01   0.0000000e+00   0.0000000e+00   0.0000000e+00   0.0000000e+00
   0.0000000e+00   1.9360587e-02   5.4327337e-01   5.0112771e-01   5.3983663e-01   5.1370508e-01   5.2782902e-01   5.0246855e-01   5.1345981e-01   5.3555045e-01   5.7831864e-01   5.5020143e-01   5.6877518e-01   5.6447733e-01   5.3220119e-01   5.5401618e-01   5.5145534e-01   5.2461682e-01   5.0864170e-01   5.4637751e-01   5.3194206e-01   5.3390946e-01   5.1740451e-01   5.2503783e-01   5.2616707e-01   5.5456901e-01   4.9346599e-01   5.4107713e-01   5.3190029e-01   5.5360970e-01   5.3628154e-01   5.7271126e-01   5.6698299e-01   5.7674509e-01   5.5059118e-01   5.7515974e-01   5.7616293e-01   5.8708114e-01   5.6303525e-01   6.0373420e-01   5.3798697e-01   5.7871632e-01   5.4992398e-01   5.3602169e-01   5.5327512e-01   5.6490089e-01   5.7100540e-01   5.6377850e-01   5.8755174e-01   5.6889176e-01   5.4573890e-01   5.4565341e-01   5.3905158e-01   5.4410619e-01   5.4909990e-01   5.6070530e-01   5.5471532e-01   5.4620277e-01   5.2667336e-01   5.5007181e-01   5.4326007e-01   5.6383086e-01   5.3736081e-01   5.3746450e-01   5.4612354e-01   5.7494040e-01   5.5752568e-01   5.3692438e-01   5.5045020e-01   5.6618220e-01   5.3687778e-01   5.5054956e-01   5.4576607e-01   5.0918249e-01   5.0858518e-01   5.1679169e-01   5.2889182e-01   5.0975437e-01   5.3010885e-01   5.4979641e-01   5.3808844e-01   5.3508504e-01   5.1468735e-01   5.4854325e-01   5.6985774e-01   5.2610805e-01   5.2440721e-01   5.6172121e-01   5.3083532e-01   5.2403299e-01   5.3840472e-01   5.3890870e-01   5.6099630e-01   5.5473980e-01   5.3348677e-01   5.0197343e-01   4.9109746e-01   4.2763667e-01   2.8640950e-01   0.0000000e+00   0.0000000e+00   0.0000000e+00   0.0000000e+00
   0.0000000e+00   4.5377428e-01   5.3040680e-01   5.2057213e-01   5.3328491e-01   5.5204156e-01   5.1024840e-01   5.5616746e-01   5.3076115e-01   5.6653195e-01   5.9247235e-01   5.8677476e-01   5.4649517e-01   5.8145623e-01   5.7857088e-01   5.4545103e-01   5.3937389e-01   5.2499053e-01   5.0932724e-01   5.3534486e-01   5.2415590e-01   4.9743517e-01   5.0637279e-01   4.9457872e-01   5.1359226e-01   5.0880803e-01   5.6273440e-01   5.5752314e-01   5.5251313e-01   5.4059100e-01   5.4826196e-01   5.3868026e-01   5.5831303e-01   5.6988873e-01   5.6153438e-01   5.5505278e-01   5.8793666e-01   5.7220360e-01   5.6262515e-01   5.6195705e-01   5.6041415e-01   5.3439821e-01   5.6043444e-01   5.5693408e-01   5.3133638e-01   5.5379782e-01   5.3319570e-01   5.4729483e-01   5.5330473e-01   5.6330403e-01   5.4192986e-01   5.1523336e-01   5.3664188e-01   5.6772769e-01   5.6394413e-01   5.5390720e-01   5.7051734e-01   5.4859749e-01   5.5727131e-01   5.4431019e-01   5.3842277e-01   5.3218259e-01   5.5895947e-01   5.4577718e-01   5.4454045e-01   5.5964807e-01   5.6982309e-01   5.6697791e-01   5.6512422e-01   5.4933261e-01   5.5491059e-01   5.6051524e-01   5.5248023e-01   5.1017643e-01   5.0491907e-01   5.4610017e-01   5.3310553e-01   5.0701682e-01   5.3959845e-01   5.3777400e-01   5.3132139e-01   5.2613893e-01   5.1270336e-01   5.1504156e-01   5.0571098e-01   5.4199994e-01   5.0781067e-01   5.0907678e-01   5.3231540e-01   5.5230943e-01   5.3105745e-01   5.6300876e-01   5.5187962e-01   5.4461967e-01   5.4057531e-01   5.1393722e-01   5.2353925e-01   4.8542678e-01   4.3538372e-01   0.0000000e+00   0.0000000e+00   0.0000000e+00   0.0000000e+00
   0.0000000e+00   0.0000000e+00   4.8538543e-01   5.4491317e-01   5.2902628e-01   5.5244845e-01   5.3088408e-01   5.2853400e-01   5.6470852e-01   5.4494054e-01   5.6874179e-01   5.7960836e-01   5.5050126e-01   5.6291075e-01   5.6250477e-01   5.6742808e-01   5.3719000e-01   5.1122683e-01   5.3539410e-01   5.4933398e-01   5.3948428e-01   5.1768347e-01   5.3061419e-01   5.1242909e-01   5.0601684e-01   5.3188018e-01   5.4488656e-01   5.3674181e-01   5.3702373e-01   5.3819075e-01   5.3829979e-01   5.4973118e-01   5.4286703e-01   5.5468435e-01   5.9106259e-01   5.8476206e-01   5.6404457e-01   5.5636655e-01   5.4859041e-01   5.5720272e-01   5.3482281e-01   5.1983390e-01   5.3480438e-01   5.3870969e-01   5.4693014e-01   5.5894326e-01   5.6690977e-01   5.5348990e-01   5.6001224e-01   5.4806281e-01   5.6269493e-01   5.8318737e-01   5.5387155e-01   5.5735384e-01   5.7167537e-01   5.9121013e-01   5.4946962e-01   5.6370317e-01   5.5770415e-01   5.4067895e-01   5.3465246e-01   5.3585767e-01   5.3518987e-01   5.4215326e-01   5.4736120e-01   5.7640458e-01   5.4702527e-01   5.4594431e-01   5.7088989e-01   5.3194571e-01   5.6475900e-01   5.5217509e-01   5.4911996e-01   5.4002303e-01   5.0394204e-01   5.1738919e-01   5.0538983e-01   4.8343577e-01   5.3338547e-01   5.4587624e-01   5.2293249e-01   4.8443203e-01   5.3970885e-01   5.3946252e-01   5.4446580e-01   5.2493956e-01   5.2955913e-01   5.3891697e-01   5.5265096e-01   5.2919476e-01   5.0660913e-01   5.1876088e-01   5.2576034e-01   5.1843078e-01   5.4956529e-01   5.6037557e-01   5.5041615e-01   4.6306959e-01   3.3457939e-01   0.0000000e+00   0.0000000e+00   0.0000000e+00   0.0000000e+00
   4.0511745e-01   0.0000000e+00   4.7410317e-01   6.2542189e-01   5.4709022e-01   5.4367217e-01   5.3101465e-01   5.3646553e-01   5.3699281e-01   5.7451063e-01   5.6734828e-01   5.8482590e-01   5.6715066e-01   5.5402490e-01   5.2803402e-01   5.4560316e-01   5.8295733e-01   5.5575491e-01   5.2878959e-01   5.3956991e-01   5.1893878e-01   5.0492841e-01   5.3768209e-01   5.3561754e-01   5.2419697e-01   5.3008007e-01   5.3153123e-01   5.2633773e-01   5.4154729e-01   5.3849736e-01   5.2314962e-01   5.7864794e-01   5.5868424e-01   5.8545421e-01   5.5023640e-01   5.4266603e-01   5.7703978e-01   5.4924617e-01   5.6801030e-01   5.5728032e-01   5.5235995e-01   5.5156844e-01   5.3627628e-01   5.6158746e-01   5.5124250e-01   5.4571244e-01   5.4840852e-01   5.6938059e-01   5.6903378e-01   5.3956258e-01   5.4333024e-01   5.7233983e-01   5.6758144e-01   5.6308546e-01   5.6203777e-01   5.6718882e-01   5.7110922e-01   5.7298771e-01   5.6414891e-01   5.6253257e-01   5.4580410e-01   5.3135870e-01   5.4842071e-01   5.1042123e-01   5.1782517e-01   5.4786872e-01   5.6472226e-01   5.2278162e-01   5.4756946e-01   5.9076461e-01   5.5020893e-01   5.7730998e-01   5.5364225e-01   5.0190968e-01   5.4894693e-01   5.4547903e-01   4.9243639e-01   5.1286689e-01   5.2624932e-01   5.0762402e-01   5.0718904e-01   5.2430757e-01   5.1599560e-01   5.3247975e-01   5.2780247e-01   5.2821227e-01   5.2637400e-01   5.6009238e-01   5.4564483e-01   5.2037081e-01   5.1437823e-01   5.2611906e-01   5.5375231e-01   5.4093933e-01   5.5652143e-01   5.7592828e-01   5.8049215e-01   4.9646914e-01   0.0000000e+00   0.0000000e+00   0.0000000e+00   0.0000000e+00   0.0000000e+00
   0.0000000e+00   0.0000000e+00   4.2721899e-01   4.5878216e-01   4.9172934e-01   5.2919562e-01   5.5129950e-01   5.4719078e-01   5.6982891e-01   5.4514828e-01   5.7041841e-01   5.7597926e-01   5.8145970e-01   5.8245536e-01   5.4215775e-01   5.4827017e-01   5.5999489e-01   5.4975504e-01   5.5769638e-01   5.3031373e-01   5.4474791e-01   5.4046479e-01   5.1895071e-01   5.4912532e-01   5.6167132e-01   5.3216420e-01   5.5125698e-01   5.2040016e-01   5.3257167e-01   5.1577184e-01   5.5636694e-01   5.2963213e-01   5.5676542e-01   5.5981921e-01   5.7501850e-01   5.6217894e-01   5.6717266e-01   5.5932477e-01   5.3985054e-01   5.4345394e-01   5.5359171e-01   5.6772830e-01   5.4563670e-01   5.5487411e-01   5.4311491e-01   5.4376663e-01   5.6810709e-01   5.4860441e-01   5.5502990e-01   5.5029747e-01   5.6748130e-01   5.5399457e-01   5.5541547e-01   5.6729851e-01   5.5655097e-01   5.6663642e-01   5.5841908e-01   5.4922168e-01   5.4331970e-01   5.1842474e-01   5.5739456e-01   5.4049100e-01   5.1457389e-01   5.1044910e-01   5.4483748e-01   5.4488655e-01   5.4530010e-01   5.6262117e-01   5.3896125e-01   5.4373369e-01   5.3926307e-01   5.4610106e-01   5.3837625e-01   5.4519250e-01   5.4065312e-01   5.3279112e-01   5.3035039e-01   5.6232849e-01   5.5809345e-01   5.0815915e-01   4.9600160e-01   5.0889003e-01   5.3827383e-01   5.2909728e-01   5.6069992e-01   5.3656864e-01   5.2735042e-01   5.2274587e-01   5.4137769e-01   5.1436241e-01   5.3278775e-01   5.5016863e-01   5.2683611e-01   5.1115296e-01   5.0063936e-01   5.3020104e-01   5.5463868e-01   5.3317831e-01   4.3068202e-01   0.0000000e+00   0.0000000e+00   0.0000000e+00   0.0000000e+00
   0.0000000e+00   3.5455713e-01   4.5391253e-01   5.4429918e-01   5.1176701e-01   5.5124098e-01   5.4725926e-01   5.6735877e-01   5.7852889e-01   5.4351403e-01   6.0428242e-01   5.9950516e-01   5.9708133e-01   5.8022272e-01   5.6090388e-01   5.5149345e-01   5.1741032e-01   5.4278041e-01   5.7231750e-01   5.7017265e-01   5.7464805e-01   5.6809221e-01   5.5736013e-01   5.6953366e-01   5.3903888e-01   5.3833584e-01   5.3924869e-01   5.3394218e-01   5.5262587e-01   5.5806192e-01   5.0685279e-01   5.4210142e-01   5.4703214e-01   5.4902386e-01   5.8875734e-01   5.6526881e-01   5.3872147e-01   5.5194529e-01   5.5916947e-01   5.4352082e-01   5.3305242e-01   5.4658459e-01   5.3644443e-01   5.5356722e-01   5.4886889e-01   5.4893783e-01   5.8902497e-01   5.7780852e-01   5.6138987e-01   5.3546068e-01   5.5768768e-01   5.1476234e-01   5.7107939e-01   5.6159849e-01   5.4787202e-01   5.1679312e-01   5.5380484e-01   5.6950644e-01   5.6129175e-01   5.5769876e-01   5.2697775e-01   5.5851487e-01   5.5341786e-01   5.4179192e-01   5.2408903e-01   5.5138542e-01   5.2096680e-01   5.3254733e-01   5.4914832e-01   5.5990742e-01   5.5750436e-01   5.4993417e-01   5.5378132e-01   5.5282480e-01   5.3027877e-01   5.4405366e-01   5.3955519e-01   5.1912359e-01   5.2827901e-01   5.1060683e-01   5.4004182e-01   5.2222171e-01   5.4482474e-01   5.5558451e-01   4.9861895e-01   5.2426021e-01   5.3235671e-01   5.3828181e-01   5.5353643e-01   5.5087202e-01   5.1989126e-01   5.1775994e-01   5.3965188e-01   5.3586076e-01   5.2548738e-01   5.2113826e-01   5.3785530e-01   5.1714102e-01   5.3151375e-01   0.0000000e+00   0.0000000e+00   0.0000000e+00   0.0000000e+00
   0.0000000e+00   0.0000000e+00   5.0854420e-01   5.0876660e-01   5.6638384e-01   5.3275926e-01   5.6917408e-01   5.7439934e-01   5.5705138e-01   5.7809774e-01   6.0603219e-01   6.3335722e-01   6.0250475e-01   5.9755547e-01   5.5710451e-01   5.7614749e-01   5.4462896e-01   5.4002195e-01   5.6166329e-01   5.6297730e-01   5.9767715e-01   5.8047889e-01   5.5935522e-01   5.5970398e-01   5.3862016e-01   5.3861929e-01   5.3321826e-01   5.6362825e-01   5.7704370e-01   5.6582067e-01   5.7491504e-01   5.3006623e-01   5.5123150e-01   5.6172724e-01   5.3126545e-01   5.4941237e-01   5.4467285e-01   5.3657727e-01   5.5770920e-01   5.3207844e-01   5.5159223e-01   5.2429785e-01   5.3477662e-01   5.5324611e-01   5.2666560e-01   5.3311445e-01   5.4803014e-01   5.7741262e-01   5.2656771e-01   5.4094085e-01   5.5961368e-01   5.6148501e-01   5.4509414e-01   5.5005902e-01   5.3513782e-01   5.5733580e-01   5.5901370e-01   5.3992529e-01   5.4431003e-01   5.3958751e-01   5.2225163e-01   5.6941860e-01   5.5580199e-01   5.2883617e-01   5.3065693e-01   5.5105627e-01   5.1062872e-01   5.3209099e-01   5.2513792e-01   5.5426145e-01   5.5123025e-01   5.1182968e-01   5.4076014e-01   5.4260535e-01   5.4463120e-01   5.6513680e-01   5.4985779e-01   5.3604632e-01   5.4706377e-01   5.2693232e-01   5.5215811e-01   5.2880923e-01   5.3469542e-01   5.3936823e-01   5.0677019e-01   5.2129633e-01   5.4963112e-01   5.4940726e-01   5.5705095e-01   5.6550146e-01   5.6843925e-01   5.4272180e-01   5.1242270e-01   5.3409954e-01   5.4544984e-01   5.1257111e-01   5.3421598e-01   4.8551247e-01   5.0283345e-01   0.0000000e+00   0.0000000e+00   0.0000000e+00   0.0000000e+00
   0.0000000e+00   0.0000000e+00   5.6179076e-01   5.8055240e-01   5.3820366e-01   5.5909553e-01   5.3466773e-01   5.4107882e-01   5.4521595e-01   5.8071355e-01   5.5838976e-01   5.9954229e-01   5.7894792e-01   5.7845607e-01   5.8828749e-01   5.5781536e-01   5.2538418e-01   5.2785806e-01   5.6358212e-01   5.0375092e-01   5.3993194e-01   5.2790807e-01   5.2745878e-01   5.3494242e-01   5.2428791e-01   5.4457916e-01   5.5342602e-01   5.2141844e-01   5.5934150e-01   5.0452132e-01   5.6035512e-01   5.3571832e-01   5.2510933e-01   5.6523141e-01   5.1673043e-01   5.3872029e-01   5.2046752e-01   5.0739374e-01   5.2104526e-01   5.4116982e-01   5.0582382e-01   5.1323048e-01   5.3764098e-01   5.3445224e-01   5.5089315e-01   5.6039097e-01   5.6798332e-01   6.0754061e-01   5.6776400e-01   5.5103938e-01   5.4122816e-01   5.3452083e-01   5.3066525e-01   5.7389837e-01   5.0632365e-01   5.6935840e-01   5.7539715e-01   5.3159119e-01   5.2201875e-01   5.0428467e-01   5.3629337e-01   5.1276672e-01   5.4103761e-01   5.0660631e-01   5.0468666e-01   4.9527211e-01   5.2174482e-01   5.2147688e-01   5.6748422e-01   5.4572430e-01   5.5915659e-01   5.7130257e-01   5.3528072e-01   5.5525753e-01   5.6120686e-01   5.5199050e-01   5.2712828e-01   5.1002492e-01   5.5207165e-01   4.9257124e-01   5.6719738e-01   5.5186520e-01   5.1349482e-01   5.1442308e-01   5.4198090e-01   5.3876397e-01   5.7956957e-01   5.4350663e-01   5.6874252e-01   5.7037525e-01   5.3513774e-01   5.6545224e-01   4.9741518e-01   5.3720348e-01   5.9020160e-01   5.0965249e-01   5.8479664e-01   4.8495024e-01   0.0000000e+00   0.0000000e+00   0.0000000e+00   0.0000000e+00   0.0000000e+00
   0.0000000e+00   0.0000000e+00   3.2581638e-01   5.0225783e-01   7.0880819e-01   5.0876870e-01   5.2865183e-01   5.1602319e-01   5.6157068e-01   5.5340458e-01   5.4118683e-01   5.5527369e-01   4.7986599e-01   5.0772436e-01   4.9270489e-01   5.6711714e-01   5.9247629e-01   5.5072507e-01   4.5606905e-01   5.2611242e-01   5.1729624e-01   5.3415825e-01   4.9982253e-01   4.9224134e-01   5.0678433e-01   4.9030641e-01   4.9044978e-01   5.4184745e-01   5.1066517e-01   5.2916893e-01   5.1061784e-01   5.1438064e-01   5.2609675e-01   5.1933414e-01   5.0005836e-01   4.6117305e-01   4.5058218e-01   5.1468958e-01   5.5185465e-01   5.4531018e-01   4.7202334e-01   4.0300066e-01   5.5963252e-01   4.9970537e-01   5.3005346e-01   4.8504462e-01   6.0433593e-01   5.0797528e-01   5.2734717e-01   5.0492233e-01   4.4199601e-01   5.1810766e-01   5.0926752e-01   5.4606987e-01   5.2584274e-01   6.2348825e-01   4.6709143e-01   5.2034201e-01   4.9440233e-01   4.3214991e-01   5.0849542e-01   5.4327629e-01   4.9390949e-01   4.8673875e-01   5.7554823e-01   5.1127239e-01   5.0883862e-01   5.1560751e-01   5.9276361e-01   5.5472671e-01   5.8839441e-01   5.3181617e-01   5.5920494e-01   5.8990838e-01   5.7391103e-01   5.3432353e-01   5.1751563e-01   5.1250740e-01   4.8384674e-01   4.5157498e-01   5.2826100e-01   5.3717586e-01   4.8602371e-01   5.1846084e-01   5.1712469e-01   5.5160510e-01   4.9155885e-01   4.9340515e-01   5.1644735e-01   5.3769349e-01   5.8555926e-01   5.1522822e-01   4.9537122e-01   4.6395548e-01   5.8061915e-01   6.2465586e-01   5.3613719e-01   0.0000000e+00   0.0000000e+00   0.0000000e+00   0.0000000e+00   0.0000000e+00   0.0000000e+00
   0.0000000e+00   0.0000000e+00   5.2219892e-01   5.2550750e-01   4.9999203e-01   5.2177603e-01   4.6368676e-01   5.4437459e-01   4.4075474e-01   4.7286994e-01   4.6898595e-01   3.7164425e-01   4.2029120e-01   5.2082709e-01   5.6406810e-01   4.4919850e-01   4.3706146e-01   5.4303056e-01   4.1129440e-01   4.5259598e-01   4.0874214e-01   4.0006139e-01   4.0638416e-01   4.5206326e-01   4.2690917e-01   4.7753105e-01   4.9428983e-01   3.2286640e-01   5.3196246e-01   4.6279146e-01   4.1945522e-01   3.8917925e-01   4.2338232e-01   4.1826521e-01   4.5030512e-01   4.7220559e-01   4.3812738e-01   4.7320137e-01   3.7523549e-01   5.1269546e-01   6.6528864e-01   6.4825706e-01   2.8713854e-01   4.1954747e-01   4.4734290e-01   4.0404773e-01   4.4725021e-01   6.0477835e-01   5.8755987e-01   5.5667184e-01   3.4739337e-01   4.7014612e-01   5.5550278e-01   4.4919589e-01   5.0329135e-01   5.5945918e-01   5.1205741e-01   5.8948321e-01   5.2313564e-01   5.8068283e-01   7.8441257e-01   3.8910827e-01   4.6991139e-01   4.9274450e-01   6.6781522e-01   4.0176943e-01   5.5440468e-01   5.6464626e-01   6.0207826e-01   1.1856662e-01   6.3724963e-01   5.5838230e-01   4.7463610e-01   4.2780378e-01   5.4174948e-01   4.2772727e-01   4.6905727e-01   4.2275986e-01   4.3299481e-01   5.2210633e-01   4.4396295e-01   4.8549954e-01   5.8118835e-01   4.7201283e-01   4.5089324e-01   6.2404965e-01   4.1427124e-01   5.1216752e-01   3.7255321e-01   5.6162055e-01   4.7728412e-01   4.7525268e-01   0.0000000e+00   3.4624963e-01   3.6481833e-01   4.0262321e-01   4.6458205e-01   0.0000000e+00   0.0000000e+00   0.0000000e+00   0.0000000e+00   0.0000000e+00   0.0000000e+00
   0.0000000e+00   0.0000000e+00   0.0000000e+00   0.0000000e+00   4.0407798e-01   0.0000000e+00   0.0000000e+00   0.0000000e+00   2.2460224e-01   6.0376723e-01   4.4627883e-01   4.1245807e-01   6.2001455e-01   5.8606874e-01   0.0000000e+00   0.0000000e+00   0.0000000e+00   3.9664449e-01   3.2532154e-01   2.5945458e-01   0.0000000e+00   0.0000000e+00   0.0000000e+00   3.1135103e-01   4.3327194e-01   4.1656945e-01   3.0682451e-01   3.5865110e-01   4.2846893e-01   3.5732030e-01   6.0734031e-01   0.0000000e+00   4.8660257e-01   3.9919086e-01   0.0000000e+00   0.0000000e+00   0.0000000e+00   0.0000000e+00   0.0000000e+00   0.0000000e+00   0.0000000e+00   0.0000000e+00   0.0000000e+00   0.0000000e+00   0.0000000e+00   0.0000000e+00   0.0000000e+00   5.7059112e-01   0.0000000e+00   5.4848473e-01   4.7675681e-01   2.9225206e-01   0.0000000e+00   0.0000000e+00   0.0000000e+00   0.0000000e+00   0.0000000e+00   2.5749964e-01   0.0000000e+00   1.8571879e-01   0.0000000e+00   0.0000000e+00   6.6034363e-01   0.0000000e+00   0.0000000e+00   3.9379120e-01   3.6349626e-01   0.0000000e+00   0.0000000e+00   3.4969745e-01   0.0000000e+00   7.0019083e-01   0.0000000e+00   0.0000000e+00   5.2365127e-01   2.8422455e-01   0.0000000e+00   0.0000000e+00   2.0225547e-01   0.0000000e+00   0.0000000e+00   5.6902306e-01   0.0000000e+00   0.0000000e+00   4.7929124e-01   0.0000000e+00   0.0000000e+00   4.3367884e-01   0.0000000e+00   0.0000000e+00   0.0000000e+00   0.0000000e+00   0.0000000e+00   0.0000000e+00   0.0000000e+00   0.0000000e+00   0.0000000e+00   0.0000000e+00   0.0000000e+00   0.0000000e+00   0.0000000e+00   0.0000000e+00   0.0000000e+00
   0.0000000e+00   0.0000000e+00   0.0000000e+00   0.0000000e+00   0.0000000e+00   0.0000000e+00   0.0000000e+00   0.0000000e+00   0.0000000e+00   0.0000000e+00   0.0000000e+00   0.0000000e+00   0.0000000e+00   0.0000000e+00   0.0000000e+00   0.0000000e+00   0.0000000e+00   0.0000000e+00   0.0000000e+00   0.0000000e+00   0.0000000e+00   0.0000000e+00   0.0000000e+00   0.0000000e+00   0.0000000e+00   0.0000000e+00   0.0000000e+00   0.0000000e+00   0.0000000e+00   2.9905562e-01   0.0000000e+00   0.0000000e+00   0.0000000e+00   0.0000000e+00   0.0000000e+00   0.0000000e+00   0.0000000e+00   0.0000000e+00   0.0000000e+00   0.0000000e+00   0.0000000e+00   0.0000000e+00   0.0000000e+00   0.0000000e+00   0.0000000e+00   0.0000000e+00   0.0000000e+00   0.0000000e+00   0.0000000e+00   0.0000000e+00   0.0000000e+00   0.0000000e+00   0.0000000e+00   0.0000000e+00   0.0000000e+00   0.0000000e+00   0.0000000e+00   0.0000000e+00   0.0000000e+00   0.0000000e+00   0.0000000e+00   0.0000000e+00   0.0000000e+00   0.0000000e+00   0.0000000e+00   0.0000000e+00   0.0000000e+00   0.0000000e+00   0.0000000e+00   0.0000000e+00   0.0000000e+00   0.0000000e+00   0.0000000e+00   0.0000000e+00   0.0000000e+00   0.0000000e+00   0.0000000e+00   0.0000000e+00   0.0000000e+00   0.0000000e+00   0.0000000e+00   0.0000000e+00   0.0000000e+00   0.0000000e+00   0.0000000e+00   0.0000000e+00   0.0000000e+00   0.0000000e+00   0.0000000e+00   0.0000000e+00   0.0000000e+00   0.0000000e+00   0.0000000e+00   0.0000000e+00   0.0000000e+00   0.0000000e+00   0.0000000e+00   0.0000000e+00   0.0000000e+00   0.0000000e+00   0.0000000e+00   0.0000000e+00   0.0000000e+00
   0.0000000e+00   0.0000000e+00   0.0000000e+00   0.0000000e+00   0.0000000e+00   0.0000000e+00   0.0000000e+00   0.0000000e+00   0.0000000e+00   0.0000000e+00   0.0000000e+00   0.0000000e+00   0.0000000e+00   0.0000000e+00   0.0000000e+00   0.0000000e+00   0.0000000e+00   0.0000000e+00   0.0000000e+00   0.0000000e+00   0.0000000e+00   0.0000000e+00   0.0000000e+00   0.0000000e+00   0.0000000e+00   0.0000000e+00   0.0000000e+00   0.0000000e+00   0.0000000e+00   0.0000000e+00   0.0000000e+00   0.0000000e+00   0.0000000e+00   0.0000000e+00   0.0000000e+00   0.0000000e+00   0.0000000e+00   0.0000000e+00   0.0000000e+00   0.0000000e+00   0.0000000e+00   0.0000000e+00   0.0000000e+00   0.0000000e+00   0.0000000e+00   0.0000000e+00   0.0000000e+00   0.0000000e+00   0.0000000e+00   0.0000000e+00   0.0000000e+00   0.0000000e+00   0.0000000e+00   0.0000000e+00   0.0000000e+00   0.0000000e+00   0.0000000e+00   0.0000000e+00   0.0000000e+00   0.0000000e+00   0.0000000e+00   0.0000000e+00   0.0000000e+00   0.0000000e+00   0.0000000e+00   0.0000000e+00   0.0000000e+00   0.0000000e+00   0.0000000e+00   0.0000000e+00   0.0000000e+00   0.0000000e+00   0.0000000e+00   0.0000000e+00   0.0000000e+00   0.0000000e+00   0.0000000e+00   0.0000000e+00   0.0000000e+00   0.0000000e+00   0.0000000e+00   0.0000000e+00   0.0000000e+00   0.0000000e+00   0.0000000e+00   0.0000000e+00   0.0000000e+00   0.0000000e+00   0.0000000e+00   0.0000000e+00   0.0000000e+00   0.0000000e+00   0.0000000e+00   0.0000000e+00   0.0000000e+00   0.0000000e+00   0.0000000e+00   0.0000000e+00   0.0000000e+00   0.0000000e+00   0.0000000e+00   0.0000000e+00   0.0000000e+00
   0.0000000e+00   0.0000000e+00   0.0000000e+00   0.0000000e+00   0.0000000e+00   0.0000000e+00   0.0000000e+00   0.0000000e+00   0.0000000e+00   0.0000000e+00   0.0000000e+00   0.0000000e+00   0.0000000e+00   0.0000000e+00   0.0000000e+00   0.0000000e+00   0.0000000e+00   0.0000000e+00   0.0000000e+00   0.0000000e+00   0.0000000e+00   0.0000000e+00   0.0000000e+00   0.0000000e+00   0.0000000e+00   0.0000000e+00   0.0000000e+00   0.0000000e+00   0.0000000e+00   0.0000000e+00   0.0000000e+00   0.0000000e+00   0.0000000e+00   0.0000000e+00   0.0000000e+00   0.0000000e+00   0.0000000e+00   0.0000000e+00   0.0000000e+00   0.0000000e+00   0.0000000e+00   0.0000000e+00   0.0000000e+00   0.0000000e+00   0.0000000e+00   0.0000000e+00   0.0000000e+00   0.0000000e+00   0.0000000e+00   0.0000000e+00   0.0000000e+00   0.0000000e+00   0.0000000e+00   0.0000000e+00   0.0000000e+00   0.0000000e+00   0.0000000e+00   0.0000000e+00   0.0000000e+00   0.0000000e+00   0.0000000e+00   0.0000000e+00   0.0000000e+00   0.0000000e+00   0.0000000e+00   0.0000000e+00   0.0000000e+00   0.0000000e+00   0.0000000e+00   0.0000000e+00   0.0000000e+00   0.0000000e+00   0.0000000e+00   0.0000000e+00   0.0000000e+00   0.0000000e+00   0.0000000e+00   0.0000000e+00   0.0000000e+00   0.0000000e+00   0.0000000e+00   0.0000000e+00   0.0000000e+00   0.0000000e+00   0.0000000e+00   0.0000000e+00   0.0000000e+00   0.0000000e+00   0.0000000e+00   0.0000000e+00   0.0000000e+00   0.0000000e+00   0.0000000e+00   0.0000000e+00   0.0000000e+00   0.0000000e+00   0.0000000e+00   0.0000000e+00   0.0000000e+00   0.0000000e+00   0.0000000e+00   0.0000000e+00   0.0000000e+00
   0.0000000e+00   0.0000000e+00   0.0000000e+00   0.0000000e+00   0.0000000e+00   0.0000000e+00   0.0000000e+00   0.0000000e+00   0.0000000e+00   0.0000000e+00   0.0000000e+00   0.0000000e+00   0.0000000e+00   0.0000000e+00   0.0000000e+00   0.0000000e+00   0.0000000e+00   0.0000000e+00   0.0000000e+00   0.0000000e+00   0.0000000e+00   0.0000000e+00   0.0000000e+00   0.0000000e+00   0.0000000e+00   0.0000000e+00   0.0000000e+00   0.0000000e+00   0.0000000e+00   0.0000000e+00   0.0000000e+00   0.0000000e+00   0.0000000e+00   0.0000000e+00   0.0000000e+00   0.0000000e+00   0.0000000e+00   0.0000000e+00   0.0000000e+00   0.0000000e+00   0.0000000e+00   0.0000000e+00   0.0000000e+00   0.0000000e+00   0.0000000e+00   0.0000000e+00   0.0000000e+00   0.0000000e+00   0.0000000e+00   0.0000000e+00   0.0000000e+00   0.0000000e+00   0.0000000e+00   0.0000000e+00   0.0000000e+00   0.0000000e+00   0.0000000e+00   0.0000000e+00   0.0000000e+00   0.0000000e+00   0.0000000e+00   0.0000000e+00   0.0000000e+00   0.0000000e+00   0.0000000e+00   0.0000000e+00   0.0000000e+00   0.0000000e+00   0.0000000e+00   0.0000000e+00   0.0000000e+00   0.0000000e+00   0.0000000e+00   0.0000000e+00   0.0000000e+00   0.0000000e+00   0.0000000e+00   0.0000000e+00   0.0000000e+00   0.0000000e+00   0.0000000e+00   0.0000000e+00   0.0000000e+00   0.0000000e+00   0.0000000e+00   0.0000000e+00   0.0000000e+00   0.0000000e+00   0.0000000e+00   0.0000000e+00   0.0000000e+00   0.0000000e+00   0.0000000e+00   0.0000000e+00   0.0000000e+00   0.0000000e+00   0.0000000e+00   0.0000000e+00   0.0000000e+00   0.0000000e+00   0.0000000e+00   0.0000000e+00   0.0000000e+00
