# Supplementary material for: Membrane Partitioning of Anionic, Ligand-Coated Nanoparticles Is Accompanied by Ligand Snorkeling, Local Disordering, and Cholesterol Depletion
Source: PLoS Comput Biol. 2014 Dec 4;10(12):e1003917. doi: 10.1371/journal.pcbi.1003917 (PMC4256007; doi:10.1371/journal.pcbi.1003917)
Supplement: Dataset S1 — The data used to generate Figures 2, 3, 4, 5, and 6. (ZIP) [file pcbi.1003917.s002.zip › DATA/Figure4/2d_spatial_chol02.dat]

   3.8100305e+02
   4.7000000e+01   8.5000000e+01   1.1500000e+02   1.0100000e+02   1.1400000e+02   1.1500000e+02   4.7000000e+01   1.0100000e+02   1.1800000e+02   1.0500000e+02   1.0300000e+02   1.0700000e+02   1.0100000e+02   1.0700000e+02   9.7000000e+01   4.7000000e+01   6.8000000e+01   1.1100000e+02   9.9000000e+01   1.1700000e+02   1.0900000e+02   1.0100000e+02   1.1000000e+02   1.1600000e+02   1.1500000e+02   4.7000000e+01   7.7000000e+01   6.5000000e+01   8.4000000e+01   7.6000000e+01   6.5000000e+01   6.6000000e+01
   0.0000000e+00   0.0000000e+00   0.0000000e+00   0.0000000e+00   0.0000000e+00   0.0000000e+00   0.0000000e+00   0.0000000e+00   0.0000000e+00   0.0000000e+00   0.0000000e+00   0.0000000e+00   0.0000000e+00   0.0000000e+00   0.0000000e+00   0.0000000e+00   0.0000000e+00   0.0000000e+00   0.0000000e+00   0.0000000e+00   0.0000000e+00   0.0000000e+00   0.0000000e+00   0.0000000e+00   0.0000000e+00   0.0000000e+00   0.0000000e+00   0.0000000e+00   0.0000000e+00   0.0000000e+00   0.0000000e+00   0.0000000e+00   0.0000000e+00   0.0000000e+00   0.0000000e+00   0.0000000e+00   0.0000000e+00   0.0000000e+00   0.0000000e+00   0.0000000e+00   0.0000000e+00   0.0000000e+00   0.0000000e+00   0.0000000e+00   0.0000000e+00   0.0000000e+00   0.0000000e+00   0.0000000e+00   0.0000000e+00   0.0000000e+00   0.0000000e+00   0.0000000e+00   0.0000000e+00   0.0000000e+00   0.0000000e+00   0.0000000e+00   0.0000000e+00   0.0000000e+00   0.0000000e+00   0.0000000e+00   0.0000000e+00   0.0000000e+00   0.0000000e+00   0.0000000e+00   0.0000000e+00   0.0000000e+00   0.0000000e+00   0.0000000e+00   0.0000000e+00   0.0000000e+00   0.0000000e+00   0.0000000e+00   0.0000000e+00   0.0000000e+00   0.0000000e+00   0.0000000e+00   0.0000000e+00   0.0000000e+00   0.0000000e+00   0.0000000e+00   0.0000000e+00   0.0000000e+00   0.0000000e+00   0.0000000e+00   0.0000000e+00   0.0000000e+00   0.0000000e+00   0.0000000e+00   0.0000000e+00   0.0000000e+00   0.0000000e+00   0.0000000e+00   0.0000000e+00   0.0000000e+00   0.0000000e+00   0.0000000e+00   0.0000000e+00   0.0000000e+00   0.0000000e+00   0.0000000e+00   0.0000000e+00   0.0000000e+00   0.0000000e+00   0.0000000e+00   0.0000000e+00   0.0000000e+00   0.0000000e+00
   0.0000000e+00   0.0000000e+00   0.0000000e+00   0.0000000e+00   7.5505764e-01   0.0000000e+00   0.0000000e+00   0.0000000e+00   0.0000000e+00   0.0000000e+00   0.0000000e+00   3.9119159e-01   3.0824028e-01   5.6828185e-01   0.0000000e+00   0.0000000e+00   0.0000000e+00   0.0000000e+00   4.5097897e-01   6.5339550e-01   0.0000000e+00   0.0000000e+00   0.0000000e+00   0.0000000e+00   0.0000000e+00   0.0000000e+00   0.0000000e+00   2.9880743e-01   8.0629042e-01   0.0000000e+00   5.0040250e-01   2.2662091e-01   0.0000000e+00   0.0000000e+00   0.0000000e+00   0.0000000e+00   0.0000000e+00   0.0000000e+00   2.5921395e-01   0.0000000e+00   0.0000000e+00   9.8541313e-02   0.0000000e+00   0.0000000e+00   0.0000000e+00   0.0000000e+00   0.0000000e+00   0.0000000e+00   0.0000000e+00   4.2022719e-01   3.0773925e-01   4.2879753e-01   0.0000000e+00   0.0000000e+00   5.0593712e-01   3.0653155e-01   3.6798430e-01   1.8894948e-01   3.7985093e-01   0.0000000e+00   0.0000000e+00   0.0000000e+00   0.0000000e+00   0.0000000e+00   0.0000000e+00   0.0000000e+00   0.0000000e+00   0.0000000e+00   0.0000000e+00   3.8318847e-01   4.2115114e-01   6.8994867e-01   0.0000000e+00   0.0000000e+00   2.9681539e-01   4.5282619e-01   0.0000000e+00   0.0000000e+00   5.5006195e-01   0.0000000e+00   0.0000000e+00   0.0000000e+00   0.0000000e+00   0.0000000e+00   0.0000000e+00   0.0000000e+00   0.0000000e+00   0.0000000e+00   0.0000000e+00   3.3061699e-01   0.0000000e+00   0.0000000e+00   0.0000000e+00   6.0566047e-01   4.2975257e-01   3.1249743e-01   3.3556740e-01   0.0000000e+00   0.0000000e+00   5.9952535e-01   2.9312022e-01   0.0000000e+00   0.0000000e+00   0.0000000e+00   0.0000000e+00   0.0000000e+00   0.0000000e+00
   0.0000000e+00   0.0000000e+00   0.0000000e+00   4.4525834e-01   6.1566063e-01   8.6422943e-01   0.0000000e+00   5.1847436e-01   7.0433673e-01   2.0480228e-01   5.3056247e-01   5.3088693e-01   3.3574428e-01   4.0673180e-01   7.8334591e-01   5.0057601e-01   0.0000000e+00   5.7868301e-01   3.5843554e-01   6.0584631e-01   3.6458988e-01   8.6437581e-01   2.8987297e-01   6.4834329e-01   7.0326658e-01   8.7642979e-01   7.4276620e-01   0.0000000e+00   6.5751701e-01   7.1833028e-01   3.4072621e-01   4.9065593e-01   5.1922447e-01   0.0000000e+00   6.9498811e-01   6.0019978e-01   5.7326153e-01   6.0705470e-01   4.6878784e-01   6.0587627e-01   0.0000000e+00   6.4967755e-01   3.3374910e-01   7.5040333e-01   4.4473814e-01   7.0278614e-01   0.0000000e+00   6.2973042e-01   4.9536625e-01   3.9659503e-01   5.4376859e-01   4.0648215e-01   0.0000000e+00   6.6564679e-01   3.2693075e-01   3.6451376e-01   4.1971644e-01   4.9116069e-01   4.9754951e-01   4.8259807e-01   4.4910465e-01   5.6081699e-01   4.5796203e-01   5.3559667e-01   6.4111633e-01   7.0167303e-01   6.9089365e-01   4.3066854e-01   5.2903049e-01   6.3898716e-01   4.9074333e-01   5.5948786e-01   3.7425876e-01   5.7505033e-01   4.6305747e-01   4.3216690e-02   6.1366347e-01   3.9572181e-01   5.8960671e-01   6.3661095e-01   0.0000000e+00   7.0785917e-01   6.1974921e-01   7.8850680e-01   8.2834143e-01   6.9778943e-01   5.7769613e-01   6.0002080e-01   7.0520377e-01   5.5162336e-01   5.5411144e-01   5.8131068e-01   6.2887953e-01   2.9064757e-01   4.7907480e-01   0.0000000e+00   4.2789967e-01   4.7488674e-01   3.7303424e-01   9.1663231e-01   1.2245348e-01   0.0000000e+00   0.0000000e+00   0.0000000e+00   0.0000000e+00   0.0000000e+00   0.0000000e+00
   0.0000000e+00   0.0000000e+00   5.3686743e-01   5.5108051e-01   7.3108765e-01   6.2499773e-01   6.5931637e-01   7.7608400e-01   6.1350983e-01   5.7286152e-01   5.9197625e-01   5.4768166e-01   6.0011191e-01   5.4410089e-01   6.8678592e-01   5.7434401e-01   6.8576595e-01   6.4747325e-01   6.5502086e-01   5.4661092e-01   7.0944468e-01   5.1535989e-01   6.0914471e-01   6.5562824e-01   6.3949388e-01   6.7407932e-01   6.2461290e-01   6.9259351e-01   6.5955061e-01   6.7435091e-01   4.9803695e-01   5.5470179e-01   5.6759703e-01   5.3393554e-01   5.6986045e-01   6.2133921e-01   5.8910831e-01   5.9039451e-01   6.1681443e-01   6.0520301e-01   5.6016752e-01   6.9956911e-01   6.8553777e-01   6.3344183e-01   6.0844100e-01   5.7856229e-01   6.7490397e-01   6.1801259e-01   5.4297178e-01   5.8884830e-01   6.8040765e-01   5.7752273e-01   5.5287850e-01   6.3502415e-01   5.7443285e-01   5.2034998e-01   6.5687888e-01   5.7251157e-01   5.9193558e-01   4.9670179e-01   6.1395520e-01   5.2827160e-01   5.4927509e-01   5.6419180e-01   5.2327220e-01   5.5610460e-01   5.7040331e-01   5.7624617e-01   5.8478346e-01   6.1712688e-01   5.7056869e-01   6.1248883e-01   5.4844909e-01   5.6828042e-01   5.2412389e-01   5.3605989e-01   5.1246778e-01   5.4369058e-01   5.7643848e-01   5.1997411e-01   5.2544068e-01   5.9348600e-01   6.4674269e-01   6.3357750e-01   5.2200365e-01   6.3586396e-01   6.2837136e-01   5.2962859e-01   5.7618160e-01   5.9820432e-01   6.5711203e-01   5.8490635e-01   6.9653470e-01   6.1712279e-01   5.7054229e-01   5.3411895e-01   5.6611628e-01   5.4384499e-01   5.3085001e-01   5.1503265e-01   7.0326616e-01   7.7595229e-01   0.0000000e+00   0.0000000e+00   0.0000000e+00   0.0000000e+00   0.0000000e+00
   0.0000000e+00   0.0000000e+00   6.8609993e-01   5.8150230e-01   5.2844289e-01   7.1250893e-01   6.7386489e-01   6.6709530e-01   7.0056672e-01   5.7599837e-01   6.4553289e-01   6.6372984e-01   6.3213355e-01   6.6913903e-01   6.6889929e-01   6.1390955e-01   5.7152233e-01   5.6502083e-01   6.2373651e-01   6.0080700e-01   6.0661585e-01   5.9933802e-01   5.4826275e-01   6.2899210e-01   6.9658948e-01   6.8948091e-01   6.7124762e-01   6.4261002e-01   5.9225438e-01   6.4381896e-01   6.7158912e-01   5.8776086e-01   5.5246702e-01   5.3196154e-01   5.6685798e-01   5.9275144e-01   6.0350049e-01   5.5011823e-01   6.2745162e-01   6.1192608e-01   6.5855983e-01   6.7449672e-01   6.1730575e-01   5.4489311e-01   5.8937727e-01   6.1298521e-01   5.7385823e-01   5.8997194e-01   5.9533782e-01   6.1360025e-01   5.8011125e-01   5.9717390e-01   6.0507664e-01   5.8406097e-01   5.9720997e-01   5.8956065e-01   5.7480224e-01   6.5409194e-01   5.9228056e-01   5.9451323e-01   5.4724515e-01   6.1887199e-01   5.6647001e-01   5.4521045e-01   5.7050314e-01   6.5594526e-01   6.0252314e-01   5.7238050e-01   6.4712530e-01   6.3263559e-01   5.6675379e-01   5.8851288e-01   5.8972527e-01   5.8901388e-01   5.5288075e-01   5.8119502e-01   6.8925628e-01   6.0154396e-01   6.1102766e-01   5.3128208e-01   5.3170192e-01   5.8881400e-01   5.8458342e-01   6.3546352e-01   6.1506552e-01   6.1788535e-01   6.1151213e-01   5.7790582e-01   6.1587114e-01   6.6978218e-01   6.2108083e-01   6.1707718e-01   6.9610366e-01   6.8486276e-01   6.7724884e-01   5.8604847e-01   6.0978273e-01   5.9168197e-01   5.4640789e-01   6.0054301e-01   6.9323243e-01   6.1477739e-01   0.0000000e+00   0.0000000e+00   0.0000000e+00   0.0000000e+00   0.0000000e+00
   0.0000000e+00   0.0000000e+00   4.5232706e-01   6.5496714e-01   6.2099728e-01   6.4582325e-01   6.4934874e-01   6.1630286e-01   6.1694776e-01   6.1042086e-01   6.5519541e-01   6.8450320e-01   6.5394807e-01   6.0231838e-01   6.0572290e-01   6.1714612e-01   6.0749788e-01   6.1819606e-01   6.0704242e-01   5.9629374e-01   6.1987052e-01   5.9578029e-01   6.8193471e-01   6.3331749e-01   6.3668874e-01   6.4981757e-01   6.7869488e-01   6.0855674e-01   6.6894602e-01   6.4706697e-01   6.1438086e-01   5.9055066e-01   5.6822878e-01   5.7049535e-01   5.9082686e-01   6.1363080e-01   6.3239995e-01   6.2998843e-01   6.6592173e-01   6.9506607e-01   6.2070159e-01   6.4991646e-01   6.2201229e-01   6.3603020e-01   6.0798857e-01   6.2353255e-01   6.3183867e-01   5.8780441e-01   5.8852450e-01   6.1309074e-01   6.2423811e-01   6.2887363e-01   6.2338775e-01   6.0412521e-01   6.1186962e-01   6.3790131e-01   6.5781749e-01   6.6768979e-01   5.9766888e-01   6.0498294e-01   5.9148324e-01   5.5871233e-01   5.7134336e-01   5.7181389e-01   5.7059482e-01   5.6057118e-01   5.8226836e-01   5.4823859e-01   6.0981626e-01   5.6437082e-01   5.9754429e-01   6.5228688e-01   6.5256315e-01   5.9670934e-01   5.8708287e-01   5.8093075e-01   5.9539347e-01   5.8827245e-01   6.0018855e-01   5.3571786e-01   5.8475009e-01   5.4988124e-01   6.1668229e-01   6.0243909e-01   5.8783008e-01   6.1453092e-01   6.2520455e-01   6.1712156e-01   5.7352970e-01   6.3652313e-01   5.6057484e-01   5.8837933e-01   5.9217866e-01   6.1655000e-01   6.3660325e-01   6.0918967e-01   6.4537227e-01   5.9782969e-01   5.8090801e-01   5.9780941e-01   6.2817287e-01   6.9264484e-01   5.1841809e-01   0.0000000e+00   0.0000000e+00   0.0000000e+00   0.0000000e+00
   0.0000000e+00   0.0000000e+00   0.0000000e+00   5.2702532e-01   6.0897976e-01   6.7620066e-01   6.3579508e-01   5.8346548e-01   5.8822398e-01   5.7196881e-01   5.8695423e-01   6.2770415e-01   6.0309059e-01   6.2716845e-01   5.8371789e-01   5.9978614e-01   5.7998812e-01   5.6043661e-01   5.8724552e-01   5.8802118e-01   5.5919631e-01   6.0287649e-01   6.1082381e-01   5.4791137e-01   6.2210368e-01   6.5308350e-01   6.7282792e-01   6.1891995e-01   6.4792866e-01   5.9973867e-01   6.2998931e-01   5.7456721e-01   5.6759729e-01   6.0014191e-01   6.1337862e-01   5.8631007e-01   6.0219273e-01   6.2791347e-01   6.5431153e-01   6.2295176e-01   6.7107403e-01   6.4208648e-01   6.5152347e-01   5.6861617e-01   5.8883964e-01   6.3830685e-01   6.5643293e-01   6.4137602e-01   6.3887479e-01   6.3477435e-01   5.6935888e-01   6.2256129e-01   6.2348561e-01   6.4042039e-01   6.5900107e-01   5.9197457e-01   6.8843939e-01   6.5142731e-01   6.5451676e-01   6.0570123e-01   5.5145726e-01   6.0223155e-01   5.6922574e-01   6.3080188e-01   5.6549721e-01   5.7720183e-01   5.7159761e-01   6.2575326e-01   6.0817281e-01   6.2085474e-01   5.7685884e-01   5.6483745e-01   5.8515710e-01   6.0828627e-01   6.0970452e-01   6.2320393e-01   5.6905526e-01   6.1406033e-01   5.5774213e-01   6.1207447e-01   5.6859136e-01   6.1098537e-01   5.9968067e-01   5.9059099e-01   6.1432979e-01   5.8339605e-01   5.5661136e-01   5.8108870e-01   5.6134799e-01   6.1742996e-01   5.8190890e-01   5.9589359e-01   5.5118931e-01   5.8608625e-01   6.4309491e-01   6.3733563e-01   6.3842158e-01   6.3194187e-01   6.7069407e-01   6.0785535e-01   6.6514845e-01   6.0201375e-01   7.8475602e-01   0.0000000e+00   0.0000000e+00   0.0000000e+00   0.0000000e+00
   0.0000000e+00   0.0000000e+00   0.0000000e+00   5.5407799e-01   6.0659340e-01   5.6661955e-01   6.1097715e-01   5.8552412e-01   6.3488334e-01   6.3864031e-01   6.2079518e-01   6.2639057e-01   6.1079724e-01   6.4786959e-01   6.2815969e-01   5.8727964e-01   5.5451416e-01   6.0098339e-01   6.0759532e-01   5.3333154e-01   5.8044932e-01   5.6128684e-01   6.0802635e-01   5.9967229e-01   6.2421766e-01   6.1709137e-01   6.4637802e-01   6.2221878e-01   5.7237722e-01   5.7865465e-01   5.9284579e-01   6.0447632e-01   5.6418751e-01   5.5784697e-01   5.8385222e-01   5.9491228e-01   6.2641164e-01   6.2759871e-01   6.5468532e-01   6.5528768e-01   6.7948995e-01   6.5220969e-01   6.5325916e-01   6.2815210e-01   6.3432463e-01   5.9330683e-01   6.3495974e-01   6.3338605e-01   6.4768294e-01   5.5734439e-01   5.9981025e-01   6.0547645e-01   6.0280695e-01   6.2681260e-01   5.9375634e-01   6.2067097e-01   6.4233600e-01   6.2091146e-01   6.0970810e-01   5.7948801e-01   5.9034142e-01   5.8103350e-01   5.7507587e-01   6.2430812e-01   6.0299239e-01   5.8166265e-01   6.1848903e-01   5.8763882e-01   5.9879515e-01   6.1042863e-01   6.1210381e-01   5.6436147e-01   5.9942823e-01   6.0857462e-01   6.2417429e-01   6.3254312e-01   6.3457203e-01   6.0838080e-01   5.3878404e-01   5.0666886e-01   5.6198171e-01   5.6395525e-01   5.4333281e-01   5.8481443e-01   5.4579854e-01   5.9448978e-01   6.1789477e-01   5.8506028e-01   5.6128949e-01   5.9333530e-01   5.8725717e-01   5.8627181e-01   5.7467498e-01   6.3252952e-01   6.7071015e-01   6.3290909e-01   6.1588267e-01   6.3380341e-01   5.7563429e-01   6.3939474e-01   6.2207113e-01   5.5941822e-01   6.2150096e-01   5.0126346e-01   0.0000000e+00   0.0000000e+00   0.0000000e+00
   0.0000000e+00   0.0000000e+00   0.0000000e+00   6.3896988e-01   6.1128217e-01   6.4924046e-01   6.4174492e-01   6.2612561e-01   6.2584818e-01   6.0790154e-01   6.3564543e-01   6.0150960e-01   6.0223779e-01   6.1168173e-01   6.3495437e-01   6.1634404e-01   6.3946572e-01   6.0374843e-01   5.7867074e-01   5.8245038e-01   5.6366351e-01   5.6735563e-01   5.8532895e-01   5.6140770e-01   5.9520092e-01   6.1530668e-01   5.7908975e-01   5.7595867e-01   5.7165554e-01   6.2559357e-01   6.1367840e-01   6.1060091e-01   6.2066875e-01   5.7853791e-01   6.0105225e-01   5.7987058e-01   6.2959174e-01   6.5720720e-01   6.6499266e-01   6.7757383e-01   7.1117583e-01   6.3539429e-01   6.3347873e-01   6.5135622e-01   6.3847514e-01   6.3715364e-01   5.8910658e-01   6.3910257e-01   5.9580769e-01   6.0967676e-01   5.9850626e-01   5.8476504e-01   5.9655858e-01   6.0425069e-01   5.8918369e-01   6.0865954e-01   6.2987583e-01   5.8853598e-01   6.1036454e-01   5.8594652e-01   5.6853036e-01   6.1142848e-01   5.7032557e-01   5.6544828e-01   6.0186187e-01   6.0048375e-01   5.9728493e-01   6.2201096e-01   6.0747893e-01   5.8588381e-01   5.8400648e-01   6.2832595e-01   6.0960956e-01   6.4415363e-01   6.3633704e-01   6.1911060e-01   6.2367532e-01   6.0006140e-01   5.4815745e-01   5.5262655e-01   5.7013242e-01   5.2586067e-01   5.5170124e-01   5.3961134e-01   5.6223078e-01   5.7662535e-01   6.2139276e-01   6.0428044e-01   5.8522780e-01   5.7710228e-01   5.5677782e-01   6.0094436e-01   5.5285584e-01   6.1395766e-01   6.4631348e-01   6.1721046e-01   5.7457073e-01   5.9348803e-01   6.6812022e-01   6.2151991e-01   6.3698581e-01   5.6933411e-01   6.5202220e-01   0.0000000e+00   0.0000000e+00   0.0000000e+00   0.0000000e+00
   0.0000000e+00   0.0000000e+00   0.0000000e+00   6.1380699e-01   6.3796903e-01   6.7606645e-01   6.3025830e-01   6.3832578e-01   5.9425420e-01   6.3794021e-01   5.7607819e-01   6.1531657e-01   6.1426687e-01   5.9651418e-01   6.5741673e-01   6.3061282e-01   6.0870506e-01   6.2726236e-01   5.3477785e-01   5.5232879e-01   5.3310568e-01   6.0650637e-01   5.7989036e-01   5.9676503e-01   5.9295926e-01   6.2802209e-01   6.5177511e-01   6.5618819e-01   6.0558666e-01   6.2828651e-01   6.3412159e-01   6.3060642e-01   5.9267111e-01   6.2437151e-01   5.4483574e-01   5.9887310e-01   5.9558603e-01   6.2445795e-01   5.7155096e-01   6.2666770e-01   6.4950154e-01   6.7204555e-01   6.6410629e-01   6.5955742e-01   6.7020541e-01   5.9583940e-01   6.2380853e-01   5.9453059e-01   5.8595196e-01   5.6590265e-01   6.2121105e-01   5.8756204e-01   5.4842653e-01   5.8227781e-01   5.9337522e-01   6.0476796e-01   5.8996656e-01   5.8068071e-01   5.4982877e-01   5.7589517e-01   6.1974647e-01   5.8108859e-01   6.0354803e-01   5.9076564e-01   5.6548012e-01   6.0221413e-01   6.1692015e-01   5.8840420e-01   5.8320839e-01   6.1437048e-01   6.1644650e-01   6.3495708e-01   6.4294828e-01   6.2414340e-01   6.5922123e-01   6.5308963e-01   5.6752089e-01   5.9858661e-01   5.9650934e-01   5.5299094e-01   5.5110468e-01   5.1634525e-01   5.6221242e-01   5.3748973e-01   5.9391278e-01   5.9287163e-01   5.9318838e-01   5.5935087e-01   5.6641605e-01   5.5678123e-01   5.7864929e-01   5.8514418e-01   6.1022436e-01   6.3480992e-01   6.6087049e-01   6.1122901e-01   6.5491968e-01   6.1656538e-01   6.2412658e-01   6.1792672e-01   5.6729444e-01   5.1349968e-01   0.0000000e+00   0.0000000e+00   0.0000000e+00   0.0000000e+00   0.0000000e+00
   0.0000000e+00   0.0000000e+00   0.0000000e+00   4.8609418e-01   6.6363502e-01   6.2306251e-01   6.7527200e-01   6.4105585e-01   6.1917691e-01   5.8350973e-01   5.9772928e-01   6.0289968e-01   5.8968819e-01   5.7394348e-01   6.4394686e-01   5.7449616e-01   5.9476857e-01   5.4325805e-01   5.7218182e-01   5.1448144e-01   5.8998626e-01   5.9632129e-01   5.9111439e-01   6.0857520e-01   5.5146561e-01   6.2994785e-01   6.6805855e-01   6.7694976e-01   6.4985332e-01   6.5668912e-01   6.5644692e-01   5.9483530e-01   6.4456691e-01   5.7699330e-01   5.7875357e-01   6.1839512e-01   6.2499341e-01   5.7698757e-01   5.7580415e-01   6.0878628e-01   5.8687171e-01   6.1254894e-01   6.4810252e-01   6.6854584e-01   6.4214182e-01   6.4072048e-01   5.9854539e-01   6.3447528e-01   5.9216376e-01   5.8273104e-01   5.6309536e-01   6.0395174e-01   6.3093399e-01   6.3251836e-01   5.9223510e-01   6.0377718e-01   5.7357156e-01   5.8173491e-01   6.1490504e-01   5.9382320e-01   6.1770382e-01   6.2356606e-01   5.8229037e-01   5.4857051e-01   5.7864843e-01   6.0644296e-01   6.1619159e-01   5.8126347e-01   6.0206680e-01   6.1579311e-01   6.1259011e-01   6.3937490e-01   6.1344931e-01   6.5922880e-01   6.8669301e-01   6.3052901e-01   5.9438732e-01   5.7795047e-01   5.7821079e-01   5.9063178e-01   5.8191578e-01   5.8345944e-01   5.6016355e-01   5.1419076e-01   5.5234519e-01   5.7209095e-01   5.9811323e-01   6.0684437e-01   6.0739359e-01   5.5745988e-01   5.9406725e-01   6.0298777e-01   6.0621769e-01   6.3275868e-01   5.9984124e-01   6.1332101e-01   6.1502462e-01   6.1225756e-01   6.0850271e-01   5.9566590e-01   6.3978829e-01   5.6031735e-01   2.8422233e-01   0.0000000e+00   0.0000000e+00   0.0000000e+00   0.0000000e+00
   0.0000000e+00   0.0000000e+00   3.7243214e-01   5.7616593e-01   6.2366324e-01   6.2012670e-01   6.4006547e-01   6.3072195e-01   6.0336410e-01   6.4454521e-01   6.3457107e-01   6.5951215e-01   6.1326171e-01   6.0671327e-01   5.9585630e-01   6.0154665e-01   5.8265304e-01   5.8036862e-01   5.5849457e-01   5.4194376e-01   6.0154278e-01   5.9330745e-01   6.0444253e-01   6.3370189e-01   6.3965113e-01   6.4047673e-01   6.5193667e-01   6.2947585e-01   6.9030594e-01   6.7928888e-01   6.1272759e-01   6.4461402e-01   6.2513943e-01   6.2435094e-01   6.3950320e-01   6.0868528e-01   5.8735637e-01   5.8299317e-01   5.8090460e-01   6.3524746e-01   5.8702874e-01   6.3874117e-01   6.7663392e-01   6.6139652e-01   6.3517335e-01   6.2195853e-01   6.2757648e-01   5.6675334e-01   6.0529942e-01   6.3110240e-01   5.8625563e-01   6.0799817e-01   6.0612186e-01   6.3456489e-01   5.6777237e-01   5.8154807e-01   5.2487016e-01   5.9816420e-01   6.0498310e-01   6.0165408e-01   6.1294621e-01   6.4109274e-01   6.1542704e-01   5.9947752e-01   5.4835840e-01   6.1574782e-01   5.8941558e-01   5.7909516e-01   6.0121055e-01   5.5778109e-01   5.9842736e-01   5.9666271e-01   5.9379001e-01   5.8283326e-01   6.3796383e-01   5.9729693e-01   5.9781277e-01   5.9059537e-01   6.3355363e-01   6.0124774e-01   6.0525043e-01   5.6547813e-01   5.8310636e-01   5.5164009e-01   5.6456182e-01   6.0984374e-01   6.0234625e-01   6.1653519e-01   6.1728683e-01   5.6663730e-01   6.1289402e-01   6.7087042e-01   6.0912527e-01   5.6776896e-01   5.6962617e-01   6.2728468e-01   5.8103089e-01   6.2165170e-01   6.2799328e-01   5.7426841e-01   5.8275134e-01   6.6120658e-01   7.3127970e-01   0.0000000e+00   0.0000000e+00   0.0000000e+00   0.0000000e+00
   0.0000000e+00   0.0000000e+00   2.6039843e-01   6.2814925e-01   5.7792838e-01   5.8816583e-01   6.2263392e-01   6.3478504e-01   5.9201810e-01   6.1934003e-01   6.2168415e-01   6.2387556e-01   6.1041987e-01   6.1330852e-01   5.7655133e-01   6.1145675e-01   6.3099718e-01   5.5477025e-01   5.2779579e-01   5.6977667e-01   6.2619987e-01   5.8993288e-01   5.8561114e-01   6.3323323e-01   6.6198250e-01   6.4386596e-01   6.1133188e-01   6.6492505e-01   6.6719543e-01   6.3791665e-01   6.7885845e-01   6.8598278e-01   6.3804142e-01   6.3842312e-01   6.1161753e-01   5.7861715e-01   5.8602265e-01   5.1950064e-01   5.5544434e-01   5.7663766e-01   5.9013734e-01   6.3744808e-01   6.1627171e-01   6.2917806e-01   6.6801146e-01   6.5799612e-01   6.6060920e-01   6.3043708e-01   5.9753083e-01   6.0045128e-01   5.6173587e-01   6.1585866e-01   6.3300953e-01   5.5790245e-01   5.7757196e-01   5.4769499e-01   5.7895014e-01   5.6612519e-01   5.9140831e-01   5.7458171e-01   6.4452691e-01   6.3341811e-01   6.0649451e-01   6.1564467e-01   6.2678471e-01   5.7789128e-01   5.7783656e-01   6.1494884e-01   5.8129728e-01   6.4232830e-01   6.3978009e-01   6.5873135e-01   5.8391815e-01   6.1670742e-01   6.4550700e-01   5.8420762e-01   6.0363110e-01   6.4277018e-01   5.9433407e-01   6.0082947e-01   5.7663325e-01   6.2412671e-01   6.1324291e-01   5.0906560e-01   5.7973159e-01   5.7872951e-01   5.9536465e-01   6.5036691e-01   6.1565927e-01   6.0257475e-01   6.6132001e-01   6.2847560e-01   5.7970873e-01   5.7757328e-01   5.7281502e-01   6.0176063e-01   6.0086729e-01   5.9867514e-01   6.1510531e-01   6.2677855e-01   6.6200023e-01   6.0405396e-01   0.0000000e+00   0.0000000e+00   0.0000000e+00   0.0000000e+00   0.0000000e+00
   0.0000000e+00   3.9867443e-01   5.9873539e-01   5.7326138e-01   6.0464958e-01   6.2581061e-01   5.5620528e-01   5.6527287e-01   6.0468334e-01   5.9407062e-01   5.8278998e-01   5.9780557e-01   6.1513131e-01   6.3019102e-01   5.9983026e-01   5.9824466e-01   5.8709824e-01   5.5093958e-01   5.7874075e-01   5.7288238e-01   6.0873446e-01   6.3432087e-01   5.9488923e-01   6.3633215e-01   6.1192088e-01   6.4429894e-01   6.3959446e-01   6.4748411e-01   6.7020148e-01   6.3727777e-01   6.8318338e-01   6.2900617e-01   6.1648050e-01   5.6350690e-01   6.2915800e-01   5.7317968e-01   5.8035491e-01   5.8084095e-01   5.8169862e-01   5.8464427e-01   6.1576937e-01   6.1843052e-01   6.1236514e-01   5.9387479e-01   6.6239971e-01   6.4334075e-01   6.5780443e-01   6.6721542e-01   6.3034966e-01   6.1151975e-01   5.7204546e-01   5.6840862e-01   6.1950333e-01   6.1347060e-01   6.0323947e-01   5.5331913e-01   5.8907015e-01   5.9087472e-01   6.0839452e-01   5.8259779e-01   6.3308963e-01   5.9901538e-01   5.4588457e-01   5.8499406e-01   6.1515173e-01   5.8349808e-01   5.7269067e-01   6.2353322e-01   6.2036626e-01   6.3515893e-01   5.5742923e-01   6.2829164e-01   5.8578852e-01   6.1852754e-01   6.5876773e-01   5.7700274e-01   5.3977187e-01   6.0901793e-01   6.3738870e-01   6.4213929e-01   6.2275112e-01   6.2174086e-01   6.0132591e-01   5.6715533e-01   5.8151251e-01   5.5906561e-01   5.6440580e-01   5.9484443e-01   5.9910855e-01   6.0094988e-01   6.3171367e-01   5.8906640e-01   5.8247557e-01   6.0627921e-01   5.8401470e-01   6.1974454e-01   6.1333841e-01   6.2058157e-01   6.1107835e-01   6.8392108e-01   6.0947632e-01   3.9818913e-01   0.0000000e+00   0.0000000e+00   0.0000000e+00   0.0000000e+00   0.0000000e+00
   0.0000000e+00   0.0000000e+00   7.2181986e-01   6.6855703e-01   6.2109738e-01   5.8324140e-01   6.3224311e-01   6.0101960e-01   5.9937833e-01   5.9391295e-01   5.3398929e-01   5.4147976e-01   5.9831643e-01   5.9844199e-01   6.1010689e-01   6.0890480e-01   5.5910671e-01   5.1885534e-01   5.8856698e-01   5.8874575e-01   5.9025993e-01   6.0629950e-01   5.9151040e-01   6.0971039e-01   6.2851816e-01   6.8194470e-01   6.4368902e-01   6.3457649e-01   6.1341556e-01   6.5706668e-01   6.0161000e-01   6.1941030e-01   6.2724096e-01   6.0370957e-01   5.6985156e-01   5.7540411e-01   5.6707056e-01   6.0229046e-01   6.1516023e-01   6.3323487e-01   5.9619492e-01   5.9868975e-01   6.3281427e-01   5.9486440e-01   6.5102779e-01   6.6932326e-01   6.4676055e-01   5.8818782e-01   6.2818846e-01   6.3914825e-01   5.9522855e-01   6.2446240e-01   6.3547459e-01   6.5386689e-01   6.1295558e-01   6.0326290e-01   5.7130741e-01   5.3557686e-01   5.3241519e-01   5.8027450e-01   5.8831982e-01   6.1753968e-01   6.4062008e-01   6.1946397e-01   6.2342922e-01   6.4249598e-01   5.8816595e-01   6.2546416e-01   5.9390333e-01   5.8071182e-01   6.4627732e-01   5.8678980e-01   6.5677950e-01   6.0407148e-01   5.8911000e-01   5.8827544e-01   6.2334322e-01   6.2161296e-01   6.3223921e-01   5.7775898e-01   6.1001814e-01   6.7232910e-01   6.1619683e-01   5.9931042e-01   6.2013637e-01   5.7881407e-01   5.9601668e-01   5.9319632e-01   6.0398586e-01   5.7736139e-01   5.8989122e-01   5.4739643e-01   6.1348507e-01   6.1678779e-01   6.2389799e-01   6.4773440e-01   6.4000575e-01   6.2846489e-01   6.4262522e-01   6.4039877e-01   5.3733991e-01   6.6925861e-01   2.6868318e-01   1.3616100e-01   0.0000000e+00   0.0000000e+00   0.0000000e+00
   0.0000000e+00   0.0000000e+00   3.7085207e-01   6.4973628e-01   5.8861483e-01   6.6138533e-01   6.3730812e-01   6.0119399e-01   5.9564234e-01   5.5232472e-01   5.5491970e-01   5.9098143e-01   5.9341306e-01   5.8833935e-01   5.6602639e-01   6.0115426e-01   5.8138323e-01   5.8469557e-01   6.3844159e-01   5.9747297e-01   5.7142615e-01   6.4562990e-01   5.8864809e-01   6.1337679e-01   6.4625045e-01   6.2618896e-01   6.0996007e-01   6.7683048e-01   6.1847903e-01   6.3173151e-01   6.4878100e-01   6.2982721e-01   6.0818893e-01   6.1692822e-01   6.0589940e-01   5.8410817e-01   6.0148223e-01   6.1941117e-01   6.3261653e-01   5.8684393e-01   6.2983915e-01   5.8827553e-01   6.2115642e-01   6.1940386e-01   5.7398128e-01   6.1477620e-01   6.5601778e-01   5.9350314e-01   5.8842854e-01   5.8690770e-01   6.3988350e-01   6.5483226e-01   6.7492387e-01   6.6374179e-01   6.1133162e-01   5.9866502e-01   5.6459482e-01   5.6818091e-01   5.5658213e-01   6.2090972e-01   5.7529244e-01   6.3024045e-01   6.1390812e-01   6.5919954e-01   6.2798621e-01   6.3308034e-01   6.1136167e-01   5.8662449e-01   6.4936352e-01   6.2468615e-01   6.4356135e-01   6.1135688e-01   6.0951029e-01   6.1364007e-01   6.1145825e-01   5.7783191e-01   5.7788750e-01   6.5127005e-01   6.3499191e-01   5.8841047e-01   5.9772264e-01   5.7567053e-01   5.4962964e-01   5.7436824e-01   5.7860733e-01   5.7099756e-01   6.0458018e-01   5.4632173e-01   5.7670207e-01   6.0989015e-01   5.7295157e-01   6.1612469e-01   6.0208093e-01   5.9947306e-01   6.4536994e-01   6.8616144e-01   6.2443390e-01   5.8454217e-01   6.0908377e-01   5.3513467e-01   6.0708319e-01   6.1727187e-01   3.8396294e-01   0.0000000e+00   0.0000000e+00   0.0000000e+00   0.0000000e+00
   0.0000000e+00   0.0000000e+00   4.9825754e-01   6.0668655e-01   6.4502568e-01   6.5126300e-01   6.0308157e-01   6.1175303e-01   6.1918834e-01   6.1504496e-01   5.9855067e-01   5.6450987e-01   6.0352097e-01   5.1557933e-01   6.0212497e-01   5.6488708e-01   5.8025460e-01   5.8108771e-01   5.9491023e-01   6.2768924e-01   5.9996024e-01   6.5720099e-01   6.0098496e-01   6.2902787e-01   6.2686250e-01   6.0262244e-01   6.2838314e-01   6.3132473e-01   6.6191713e-01   6.3982920e-01   6.3606742e-01   6.1598297e-01   5.8350696e-01   5.9758498e-01   5.6644610e-01   6.0195675e-01   6.1685623e-01   5.8793817e-01   5.8291691e-01   6.0419428e-01   5.9356148e-01   6.1736744e-01   6.6206046e-01   5.9237611e-01   6.0907003e-01   6.0278059e-01   5.8703172e-01   5.9593562e-01   5.8419841e-01   5.9987776e-01   6.5591647e-01   6.0897959e-01   6.5442991e-01   6.1328466e-01   5.9382971e-01   6.4106391e-01   5.8830311e-01   5.7990587e-01   6.0119394e-01   5.6459272e-01   5.7868238e-01   6.5488492e-01   5.9605193e-01   6.5051430e-01   6.7173876e-01   6.1520527e-01   6.1228264e-01   5.7402559e-01   6.0424441e-01   5.7469470e-01   6.1744638e-01   6.2098955e-01   6.0662006e-01   6.0050740e-01   5.9532883e-01   5.1693853e-01   5.6871673e-01   6.0645037e-01   5.7710255e-01   6.1271599e-01   6.2449512e-01   5.8117048e-01   5.6875859e-01   5.3979752e-01   6.1539675e-01   5.9381753e-01   5.5818797e-01   5.4369804e-01   5.6630227e-01   5.6880565e-01   5.3771184e-01   5.9918254e-01   5.8581491e-01   5.7982286e-01   6.6673797e-01   6.3228661e-01   6.5790167e-01   5.9662177e-01   5.9795839e-01   5.9691652e-01   5.6189635e-01   5.3423763e-01   3.6566925e-01   0.0000000e+00   0.0000000e+00   0.0000000e+00   0.0000000e+00
   0.0000000e+00   0.0000000e+00   0.0000000e+00   5.9410966e-01   6.3815193e-01   5.7219938e-01   6.5430954e-01   6.2014948e-01   6.0439566e-01   5.7806724e-01   6.1777889e-01   6.0121531e-01   5.6494571e-01   5.7636158e-01   5.6385366e-01   5.2305607e-01   5.3784541e-01   5.3852803e-01   5.8755495e-01   5.8513189e-01   6.0969747e-01   5.9498358e-01   5.9925327e-01   6.3644496e-01   6.5090881e-01   6.1040840e-01   5.7596748e-01   5.7114933e-01   6.5523536e-01   5.9677516e-01   5.8005188e-01   5.7136186e-01   6.0608368e-01   6.1455844e-01   5.6679705e-01   6.2402665e-01   6.0576982e-01   6.2380078e-01   5.9522488e-01   6.0852808e-01   6.5071104e-01   6.2492713e-01   6.0045713e-01   5.9981348e-01   6.2538104e-01   5.8670117e-01   5.9371313e-01   6.2403813e-01   6.0200196e-01   6.1162127e-01   6.1791514e-01   6.8067723e-01   6.5957263e-01   6.1490058e-01   6.3790986e-01   6.2994821e-01   6.1910462e-01   6.2214125e-01   5.5966775e-01   5.5519467e-01   5.7277799e-01   6.3200457e-01   6.4319893e-01   6.3078364e-01   6.4096389e-01   6.4541034e-01   5.9748334e-01   5.6867371e-01   6.3435974e-01   6.1738447e-01   6.3487209e-01   6.0912104e-01   5.8954813e-01   6.1167149e-01   6.1912892e-01   5.8085148e-01   5.7710910e-01   6.3229075e-01   6.1220520e-01   6.3211558e-01   5.9534897e-01   5.4867159e-01   6.1513781e-01   5.8566372e-01   6.1681415e-01   6.4938527e-01   6.3173262e-01   5.7656033e-01   5.5491037e-01   6.1355460e-01   5.4396316e-01   6.0271477e-01   6.1668183e-01   6.0833363e-01   6.6833679e-01   6.4612864e-01   6.6128198e-01   6.0805477e-01   5.5979577e-01   6.0771075e-01   5.6213190e-01   6.1087932e-01   6.1045839e-01   0.0000000e+00   0.0000000e+00   0.0000000e+00   0.0000000e+00
   0.0000000e+00   0.0000000e+00   0.0000000e+00   5.0567320e-01   5.9828997e-01   5.3968743e-01   5.4622830e-01   5.9724100e-01   6.0063674e-01   6.3381148e-01   6.1054697e-01   6.1916391e-01   5.8280624e-01   5.8219403e-01   6.2077707e-01   5.3602193e-01   5.6679620e-01   5.7231495e-01   5.8668132e-01   6.1183671e-01   5.8525605e-01   6.1727897e-01   6.2332416e-01   6.2261736e-01   6.5057685e-01   6.3022473e-01   6.1909927e-01   6.3020948e-01   6.0122769e-01   5.7438288e-01   5.8519254e-01   5.4234295e-01   5.9094469e-01   5.8717701e-01   6.5082011e-01   6.3115496e-01   6.1070533e-01   6.0989141e-01   6.0684944e-01   6.2482039e-01   6.0743447e-01   6.5270851e-01   6.4459338e-01   6.0822127e-01   6.4769265e-01   6.4142086e-01   6.1478790e-01   6.1897565e-01   6.2604772e-01   6.3399945e-01   6.4210127e-01   6.2960729e-01   5.9208584e-01   6.4310623e-01   6.2979418e-01   6.2597669e-01   6.2550135e-01   6.4060359e-01   5.9532322e-01   5.5661687e-01   5.3786943e-01   6.1981491e-01   6.4573335e-01   6.3511416e-01   5.9546066e-01   6.3165763e-01   6.4769693e-01   6.1974799e-01   6.5726969e-01   6.4929643e-01   6.0820730e-01   6.5008496e-01   5.9648712e-01   6.2209212e-01   6.2143317e-01   6.1041112e-01   6.0525979e-01   6.5249591e-01   6.3456808e-01   6.4389089e-01   5.6504653e-01   5.7887677e-01   6.0994825e-01   6.0306775e-01   5.9623211e-01   5.7037338e-01   6.0264919e-01   5.6019707e-01   5.7850396e-01   5.6079124e-01   6.0575799e-01   5.8208255e-01   6.0082686e-01   5.8797722e-01   6.5613281e-01   6.0409135e-01   5.9826991e-01   5.7171176e-01   5.8988969e-01   5.9359406e-01   5.4063806e-01   5.2273649e-01   0.0000000e+00   0.0000000e+00   0.0000000e+00   0.0000000e+00   0.0000000e+00
   0.0000000e+00   0.0000000e+00   4.3159375e-01   5.9380033e-01   5.8791582e-01   6.0887061e-01   5.8566430e-01   5.7545076e-01   6.4445021e-01   6.3021900e-01   6.3579610e-01   6.4267006e-01   6.1187703e-01   6.0591378e-01   5.7074059e-01   5.4274361e-01   5.6632251e-01   5.9444825e-01   6.4897123e-01   6.2136254e-01   6.0050316e-01   6.5860000e-01   5.9438343e-01   6.3285078e-01   5.9430377e-01   5.6612313e-01   6.0712460e-01   6.3945776e-01   5.9881782e-01   6.4631075e-01   6.2575090e-01   6.0940521e-01   6.0483995e-01   6.1512724e-01   5.9536394e-01   6.6329999e-01   6.0246546e-01   6.1470495e-01   6.0458337e-01   6.4114320e-01   6.0528699e-01   5.8861684e-01   6.6583097e-01   5.9476447e-01   6.4740643e-01   6.3770686e-01   6.1426408e-01   6.6718497e-01   6.4978670e-01   6.6953118e-01   6.5605710e-01   6.5672335e-01   6.3238636e-01   6.3436983e-01   6.0346835e-01   6.0680303e-01   6.3017563e-01   5.9969820e-01   6.0789799e-01   5.9091981e-01   5.5121901e-01   5.8942876e-01   6.0326302e-01   6.4464823e-01   6.2581867e-01   6.5297307e-01   6.4961454e-01   6.4761292e-01   6.5312948e-01   6.8262811e-01   6.3152480e-01   6.2823821e-01   6.1347308e-01   6.2848446e-01   6.1866855e-01   6.4347970e-01   6.1594196e-01   6.3319003e-01   5.7846483e-01   6.0578648e-01   6.3187390e-01   6.1451931e-01   6.2466616e-01   6.4605846e-01   6.2595704e-01   5.4996111e-01   6.3727174e-01   5.8924748e-01   5.8290720e-01   5.8275665e-01   5.2508521e-01   5.5934631e-01   5.8968487e-01   6.0305389e-01   5.9907440e-01   5.9792496e-01   5.7305623e-01   5.8236043e-01   5.6946006e-01   5.5754531e-01   6.3231067e-01   6.4058702e-01   5.6691756e-01   0.0000000e+00   0.0000000e+00   0.0000000e+00   0.0000000e+00
   0.0000000e+00   0.0000000e+00   5.5180261e-01   5.0148273e-01   5.5798436e-01   5.8312844e-01   6.2838847e-01   5.8299909e-01   6.4199998e-01   6.6245739e-01   6.8641562e-01   6.1404326e-01   6.1057468e-01   6.3209953e-01   6.4284047e-01   6.0919596e-01   5.7956832e-01   5.7896522e-01   6.5332605e-01   5.6997489e-01   6.3748936e-01   6.3257882e-01   6.0775915e-01   6.0059027e-01   5.8705168e-01   5.8461289e-01   6.5239613e-01   6.1030154e-01   6.4794431e-01   5.9134157e-01   5.8323538e-01   6.0139879e-01   6.4306222e-01   6.0393552e-01   6.5635375e-01   6.6119762e-01   6.2853130e-01   5.9179122e-01   5.7833473e-01   5.7818895e-01   6.2256003e-01   6.1159874e-01   5.8209765e-01   5.9281994e-01   6.2996253e-01   6.1311750e-01   6.8364842e-01   6.4765964e-01   6.4795526e-01   6.8116929e-01   5.9842531e-01   6.5010480e-01   6.5380962e-01   6.3848412e-01   6.2944158e-01   6.5379083e-01   6.0777819e-01   5.9576956e-01   6.2344550e-01   5.6774385e-01   5.6755353e-01   6.0366908e-01   6.1724356e-01   6.3669424e-01   6.3370558e-01   6.2760095e-01   6.9689750e-01   6.0116740e-01   6.3203354e-01   6.3095031e-01   6.3011336e-01   6.3315345e-01   6.2848787e-01   6.8044619e-01   6.5055338e-01   6.8458629e-01   6.5988942e-01   6.4780350e-01   6.6359130e-01   5.9921913e-01   6.4437339e-01   5.8021594e-01   6.7552651e-01   6.5268013e-01   6.4770782e-01   5.7816946e-01   6.0443126e-01   5.9340793e-01   5.9095541e-01   5.5056510e-01   5.6468141e-01   5.3421039e-01   5.4026349e-01   5.8813977e-01   5.6935886e-01   5.8749091e-01   5.7753065e-01   6.0200660e-01   5.4876750e-01   5.3716346e-01   5.9994669e-01   6.6983411e-01   0.0000000e+00   0.0000000e+00   0.0000000e+00   0.0000000e+00   0.0000000e+00
   0.0000000e+00   0.0000000e+00   7.5191780e-01   4.5854441e-01   5.9533353e-01   5.7937951e-01   5.6219462e-01   5.8550692e-01   5.9553005e-01   6.1758324e-01   6.2436421e-01   6.5331283e-01   6.0758396e-01   6.2560239e-01   6.1043499e-01   5.7458699e-01   5.9320254e-01   5.9574626e-01   6.2430141e-01   6.6822347e-01   6.4808662e-01   6.4545214e-01   5.6481519e-01   5.7932102e-01   6.1824509e-01   5.6142311e-01   6.1241876e-01   6.1280718e-01   6.1988436e-01   6.3647919e-01   6.2350985e-01   5.7804636e-01   5.9192990e-01   6.1062427e-01   6.7399484e-01   6.5560944e-01   6.3854353e-01   5.9996607e-01   6.0347261e-01   5.6782420e-01   5.6513935e-01   6.3373990e-01   6.1267352e-01   5.5382219e-01   5.6383217e-01   6.5331011e-01   6.2477613e-01   6.2996892e-01   6.7065978e-01   6.8597673e-01   6.6999483e-01   6.8560809e-01   6.9664867e-01   7.0036902e-01   6.7261523e-01   6.3557937e-01   6.3558403e-01   6.8082484e-01   6.2859131e-01   5.8893536e-01   5.9847083e-01   6.0159956e-01   5.7046144e-01   5.9292680e-01   6.6105744e-01   6.4608052e-01   6.4487523e-01   6.2610352e-01   6.3614736e-01   6.2931824e-01   6.8247216e-01   6.4797552e-01   6.6421115e-01   6.4967367e-01   6.4917872e-01   6.3609008e-01   6.0524209e-01   6.4041104e-01   6.4650513e-01   6.4456658e-01   6.0530873e-01   6.4622233e-01   6.6304002e-01   5.8369731e-01   6.2091012e-01   5.6726304e-01   6.0410138e-01   5.5447960e-01   5.8044401e-01   5.7676775e-01   5.6402571e-01   5.7013710e-01   5.6272362e-01   5.4559875e-01   5.6285517e-01   5.3702068e-01   5.4213329e-01   5.7579000e-01   5.5761510e-01   5.8343410e-01   4.8802296e-01   4.9468269e-01   4.6415107e-01   0.0000000e+00   0.0000000e+00   0.0000000e+00   0.0000000e+00
   0.0000000e+00   0.0000000e+00   6.2034439e-01   5.3045212e-01   5.9498306e-01   6.2542416e-01   6.2088749e-01   6.0796007e-01   6.0528741e-01   6.0589691e-01   6.0131465e-01   6.1027126e-01   6.3040790e-01   5.6386183e-01   5.9654728e-01   6.1907574e-01   5.8758415e-01   6.1129879e-01   5.9878665e-01   5.9442552e-01   5.6785602e-01   5.6491145e-01   5.8949425e-01   5.9473333e-01   5.7899595e-01   5.9948766e-01   5.8131686e-01   6.5984758e-01   6.0405707e-01   6.0553177e-01   5.9046368e-01   6.1522690e-01   5.9985616e-01   6.5918430e-01   6.1056850e-01   6.3548430e-01   5.7121896e-01   6.0207753e-01   5.5997951e-01   5.3710683e-01   5.4872033e-01   5.1624866e-01   5.8905624e-01   5.6917740e-01   6.0883243e-01   6.0014771e-01   5.8449444e-01   6.5413364e-01   6.0603740e-01   6.2394760e-01   6.4372695e-01   5.8391174e-01   6.2744619e-01   6.9597157e-01   6.9885371e-01   6.5628954e-01   6.9264515e-01   6.8359978e-01   6.1380445e-01   5.7601735e-01   6.4669204e-01   6.1237085e-01   6.5003891e-01   6.6488617e-01   6.9103555e-01   6.5663499e-01   6.4079292e-01   6.2276092e-01   6.4292838e-01   5.9949486e-01   5.3087420e-01   6.2376940e-01   6.7149828e-01   6.5355233e-01   6.5592542e-01   6.6077460e-01   6.7521788e-01   6.3319029e-01   5.8553767e-01   6.2312387e-01   6.1155967e-01   6.4461917e-01   5.9705247e-01   5.8428581e-01   5.7826276e-01   6.1774061e-01   6.0681003e-01   5.8036838e-01   5.6565625e-01   5.4188603e-01   5.5649286e-01   5.1403554e-01   5.6961684e-01   5.5763847e-01   5.5373188e-01   5.7176422e-01   5.6199748e-01   5.8299138e-01   5.7280262e-01   5.7244990e-01   5.1992812e-01   3.9885395e-01   3.7312388e-01   0.0000000e+00   0.0000000e+00   0.0000000e+00   0.0000000e+00
   0.0000000e+00   0.0000000e+00   5.8537653e-01   5.6259969e-01   6.6546324e-01   6.2512035e-01   5.6517600e-01   6.3960021e-01   6.1699563e-01   6.2356793e-01   6.5208039e-01   6.1955998e-01   6.1697025e-01   6.0633058e-01   5.6933173e-01   6.0744502e-01   6.3624776e-01   5.8967758e-01   5.7113823e-01   5.8334873e-01   5.5646575e-01   5.7886756e-01   5.9149015e-01   6.6815425e-01   6.3221044e-01   6.1644385e-01   6.3086310e-01   6.7079624e-01   6.0247252e-01   6.1650940e-01   5.6720932e-01   5.3076319e-01   5.9300728e-01   6.2360334e-01   6.1652967e-01   6.5135933e-01   5.4673586e-01   5.4788551e-01   5.1244822e-01   5.7928607e-01   5.1906067e-01   5.7040486e-01   5.6084914e-01   6.0303920e-01   6.0969519e-01   5.5666798e-01   6.2522580e-01   5.9795775e-01   6.5817053e-01   6.3387540e-01   6.3083503e-01   6.7100289e-01   6.5072045e-01   6.7326293e-01   6.6454449e-01   6.6880140e-01   6.5912070e-01   6.6253854e-01   6.1270226e-01   6.4316149e-01   6.3980464e-01   6.3138163e-01   6.1701791e-01   6.4069442e-01   6.6123391e-01   6.6122387e-01   6.3488154e-01   6.4349812e-01   5.8888127e-01   5.7451853e-01   6.2434587e-01   6.4815385e-01   6.2267539e-01   6.7241233e-01   6.7638705e-01   6.9930036e-01   6.4986428e-01   6.7699984e-01   6.3903851e-01   6.6298096e-01   6.4316330e-01   6.4940916e-01   5.9426338e-01   5.6871326e-01   5.8457201e-01   6.1738116e-01   5.9344175e-01   5.9967163e-01   6.2361735e-01   5.6812141e-01   5.7924044e-01   5.9106043e-01   5.7507883e-01   5.6808149e-01   5.7020657e-01   5.5725113e-01   5.5022242e-01   5.3413417e-01   5.8514134e-01   6.2058849e-01   6.1535298e-01   6.2920815e-01   4.6836237e-01   0.0000000e+00   0.0000000e+00   0.0000000e+00   0.0000000e+00
   0.0000000e+00   0.0000000e+00   7.2511854e-01   5.6591572e-01   6.6423534e-01   5.7290141e-01   6.5945135e-01   6.3668861e-01   6.6404924e-01   5.9651610e-01   6.2277461e-01   6.0427832e-01   6.5001641e-01   5.7868103e-01   5.6141820e-01   5.7475244e-01   5.7674745e-01   5.9290773e-01   5.9935429e-01   6.0169388e-01   5.9763051e-01   6.3251343e-01   6.0145226e-01   6.4937879e-01   6.3949616e-01   6.4829575e-01   6.5895247e-01   6.4135791e-01   6.2358057e-01   5.7898592e-01   6.2347878e-01   5.9459067e-01   5.9285023e-01   6.2671802e-01   6.0601995e-01   6.0722500e-01   6.2425428e-01   5.4562685e-01   6.0144886e-01   5.8966207e-01   5.7359710e-01   5.9505918e-01   5.8742149e-01   5.6772892e-01   5.8024931e-01   5.8100415e-01   6.1412288e-01   6.3060783e-01   6.1075963e-01   6.3934569e-01   6.1471653e-01   6.3040994e-01   6.3522888e-01   6.5592881e-01   6.3615974e-01   6.6838949e-01   6.2754974e-01   5.9607755e-01   6.3714392e-01   6.3574544e-01   6.0737269e-01   6.7886961e-01   6.4009556e-01   6.2359540e-01   6.5750353e-01   6.7126853e-01   6.6019730e-01   5.8105490e-01   6.0858031e-01   6.2015760e-01   6.1733469e-01   5.9915245e-01   6.2608853e-01   6.8202081e-01   6.6086613e-01   6.8049954e-01   6.5456196e-01   6.0488754e-01   6.6579776e-01   6.6924328e-01   6.3095366e-01   6.2760249e-01   6.1495500e-01   6.4065135e-01   5.6803222e-01   5.7456524e-01   5.6008887e-01   6.1373294e-01   6.0558249e-01   5.6824472e-01   6.1493214e-01   5.9719489e-01   5.8889731e-01   5.8738865e-01   5.6378089e-01   5.3673299e-01   5.7896117e-01   5.7007020e-01   6.0334383e-01   5.9106954e-01   5.6004935e-01   5.3276861e-01   4.3489427e-01   0.0000000e+00   0.0000000e+00   0.0000000e+00   0.0000000e+00
   0.0000000e+00   0.0000000e+00   0.0000000e+00   6.1484802e-01   6.2382842e-01   5.7463175e-01   5.8543253e-01   6.1640093e-01   6.2865969e-01   6.5225501e-01   6.4422028e-01   6.3369006e-01   6.0557760e-01   5.6238196e-01   5.7313279e-01   5.6690584e-01   5.9033115e-01   5.6046904e-01   5.9345243e-01   5.8370925e-01   6.3282453e-01   6.4798763e-01   6.8966434e-01   6.6290960e-01   6.4528016e-01   6.6417236e-01   6.1267319e-01   6.3885141e-01   6.6822035e-01   5.6755145e-01   6.0431835e-01   6.0102693e-01   6.2663116e-01   6.0376973e-01   5.8873341e-01   6.0608399e-01   5.9236498e-01   5.8313626e-01   5.7063047e-01   6.3308729e-01   6.2717917e-01   5.9325405e-01   6.0653976e-01   5.8610022e-01   5.8610082e-01   5.8934919e-01   6.2635900e-01   6.5604728e-01   6.4340295e-01   6.2242010e-01   6.3913124e-01   6.4638923e-01   6.0855197e-01   6.4024715e-01   6.6390070e-01   6.3186756e-01   6.9077044e-01   6.7588519e-01   6.3300383e-01   6.4570244e-01   6.6749900e-01   5.8454038e-01   6.2894890e-01   6.3613761e-01   6.3644156e-01   6.9162630e-01   6.6203663e-01   5.9971786e-01   5.8229750e-01   5.8823773e-01   6.1939748e-01   6.3127244e-01   6.0164394e-01   6.5664841e-01   6.2797833e-01   6.0670769e-01   6.3660283e-01   6.4223378e-01   6.1323801e-01   6.4924654e-01   5.8528747e-01   6.0850183e-01   6.5725590e-01   6.2373554e-01   6.2613286e-01   5.9633564e-01   5.9356153e-01   5.2933344e-01   5.6447046e-01   6.1809237e-01   6.2410604e-01   5.8969168e-01   5.7064600e-01   5.8919598e-01   5.4700183e-01   5.7888252e-01   6.0684179e-01   6.1276944e-01   6.0503174e-01   6.3467155e-01   5.9939045e-01   5.4156133e-01   1.5067445e-01   4.3748371e-01   0.0000000e+00   0.0000000e+00   0.0000000e+00
   0.0000000e+00   0.0000000e+00   7.3920264e-01   4.7703693e-01   6.5521600e-01   5.9856252e-01   6.5098120e-01   6.1929792e-01   5.8778769e-01   6.2046463e-01   5.8198102e-01   5.9542592e-01   5.5723497e-01   5.8049658e-01   6.1865217e-01   5.8855237e-01   5.7727721e-01   6.1725411e-01   6.2267199e-01   6.5809313e-01   6.4414646e-01   6.7602799e-01   6.7096998e-01   6.1174221e-01   6.6356061e-01   6.1603865e-01   6.3654652e-01   6.5142667e-01   6.3146366e-01   6.0992208e-01   6.0284979e-01   6.0701379e-01   6.3950843e-01   6.3182568e-01   6.4497684e-01   6.0437414e-01   5.8318206e-01   6.1408460e-01   6.4352779e-01   6.4670327e-01   6.3045583e-01   6.1642479e-01   6.4066471e-01   5.7239240e-01   5.8716252e-01   6.1157835e-01   6.4506239e-01   6.2976632e-01   6.4511477e-01   6.2592192e-01   6.3101466e-01   6.4693520e-01   6.1338079e-01   6.6582608e-01   6.6173726e-01   6.2033163e-01   6.5018850e-01   6.4843942e-01   6.1100402e-01   6.6068310e-01   6.6631027e-01   6.7255600e-01   6.7263527e-01   6.2534627e-01   6.2967877e-01   6.1574698e-01   6.0006482e-01   6.3332555e-01   5.7924769e-01   5.7479010e-01   5.7146947e-01   5.5040119e-01   5.7218807e-01   5.7598103e-01   5.8287234e-01   6.1033608e-01   6.1986817e-01   5.9894400e-01   5.7314125e-01   6.2079891e-01   6.2894063e-01   6.3698710e-01   6.1339074e-01   6.3765722e-01   5.7338123e-01   6.0024196e-01   6.0994445e-01   5.8443700e-01   5.4003588e-01   6.0646009e-01   5.6442745e-01   5.9590920e-01   5.7887452e-01   5.9773890e-01   5.6564228e-01   5.8228884e-01   6.0002237e-01   5.6595588e-01   6.4892174e-01   6.2125466e-01   6.4283953e-01   5.8029636e-01   7.0719408e-01   0.0000000e+00   0.0000000e+00   0.0000000e+00   0.0000000e+00
   0.0000000e+00   0.0000000e+00   4.8136900e-01   6.0689168e-01   5.4172862e-01   6.4948066e-01   6.2716269e-01   6.0712621e-01   6.1369521e-01   5.6684237e-01   5.6595979e-01   6.1806015e-01   5.8025270e-01   5.7970603e-01   6.0158246e-01   5.8172405e-01   6.5192479e-01   6.4330032e-01   6.2957764e-01   6.5144327e-01   6.1448499e-01   6.6393526e-01   6.9393597e-01   6.4129611e-01   6.7251111e-01   6.4216292e-01   6.5683634e-01   6.5656471e-01   6.7150582e-01   6.2734582e-01   6.1835910e-01   6.2700960e-01   5.9122345e-01   6.3025757e-01   5.8863015e-01   5.6910447e-01   6.1668318e-01   5.5883445e-01   5.6705236e-01   6.3171634e-01   6.0063835e-01   6.0651285e-01   6.0777646e-01   6.0447846e-01   6.5451860e-01   6.2002026e-01   6.3029684e-01   6.4963002e-01   5.9628707e-01   6.1417250e-01   6.3242374e-01   6.3812920e-01   6.5387430e-01   6.2812724e-01   6.2733937e-01   6.3333762e-01   5.8822810e-01   6.2679743e-01   6.0255020e-01   6.5138113e-01   6.2308916e-01   6.5398075e-01   6.2028293e-01   6.4851143e-01   6.5144255e-01   6.5533872e-01   6.1076990e-01   5.6243996e-01   6.0044607e-01   6.1946124e-01   5.8365658e-01   5.9101113e-01   5.7531306e-01   6.1592489e-01   6.2737592e-01   6.5325683e-01   6.2834975e-01   6.1130935e-01   6.2404253e-01   5.9610936e-01   6.0510088e-01   6.6535636e-01   6.1099222e-01   5.8184410e-01   6.0978492e-01   5.7739463e-01   6.0945776e-01   5.9976733e-01   5.7092645e-01   6.2309413e-01   5.9149497e-01   5.6364587e-01   5.5282033e-01   5.9927555e-01   5.7652424e-01   6.1392301e-01   5.6481175e-01   5.7452044e-01   6.2960799e-01   6.2113112e-01   5.9894906e-01   7.0825167e-01   6.6593086e-01   0.0000000e+00   0.0000000e+00   0.0000000e+00   0.0000000e+00
   0.0000000e+00   0.0000000e+00   3.1399535e-01   6.1350826e-01   5.8319824e-01   5.9956634e-01   6.1502354e-01   5.9457078e-01   5.9446218e-01   6.0406647e-01   5.6234873e-01   5.8985322e-01   6.0346016e-01   6.0386673e-01   5.8643741e-01   6.1476624e-01   6.1696902e-01   6.5972488e-01   6.7466708e-01   6.1628248e-01   6.0163322e-01   6.5838384e-01   7.0207153e-01   6.6994932e-01   6.6256106e-01   6.5202114e-01   6.4970504e-01   6.6007683e-01   6.0823138e-01   6.3297625e-01   5.9634618e-01   5.6021583e-01   5.3070483e-01   5.9407979e-01   5.3911310e-01   5.7568950e-01   5.8659075e-01   5.7692101e-01   5.9556071e-01   6.2528108e-01   5.9748362e-01   6.3167426e-01   6.1610084e-01   5.9869322e-01   6.3313525e-01   5.6390045e-01   6.0706787e-01   6.3896003e-01   6.3378353e-01   5.9594339e-01   6.0372028e-01   6.0621895e-01   6.2912006e-01   6.2690034e-01   6.1891155e-01   6.4694590e-01   6.0610095e-01   6.3463883e-01   6.5556659e-01   5.9659287e-01   6.4188099e-01   5.9775585e-01   6.0616371e-01   5.6881576e-01   6.5558150e-01   6.1474328e-01   6.0590406e-01   6.7592847e-01   6.1912122e-01   6.1949270e-01   6.2429093e-01   5.9135306e-01   5.7661338e-01   6.1152506e-01   6.0737159e-01   6.1092889e-01   6.0752153e-01   5.8437453e-01   5.8608687e-01   5.8692382e-01   6.3530728e-01   6.3679344e-01   6.0714747e-01   6.2933259e-01   6.2639969e-01   6.2055806e-01   6.0984349e-01   6.0549748e-01   5.7480711e-01   5.5229512e-01   5.2951428e-01   5.3757463e-01   5.9321054e-01   5.9104412e-01   5.5841161e-01   5.4507172e-01   5.9354118e-01   6.0185543e-01   5.9694316e-01   5.9140375e-01   6.0005062e-01   5.3875642e-01   6.2667595e-01   0.0000000e+00   0.0000000e+00   0.0000000e+00   0.0000000e+00
   0.0000000e+00   0.0000000e+00   5.5839730e-01   7.0342798e-01   6.2823138e-01   6.3231422e-01   5.9373052e-01   5.7964243e-01   5.8372917e-01   6.0051879e-01   5.4966288e-01   5.8985112e-01   5.5259936e-01   6.1385518e-01   6.1856782e-01   6.1879316e-01   6.0619207e-01   6.3487895e-01   6.5276731e-01   6.1855873e-01   6.7321053e-01   5.9592738e-01   6.6534603e-01   6.6118782e-01   6.6509114e-01   6.7637966e-01   6.5268391e-01   6.6230611e-01   6.4560899e-01   6.1055521e-01   6.0359832e-01   5.6313640e-01   6.0466585e-01   5.6717900e-01   5.3327602e-01   5.1117078e-01   5.9738198e-01   6.1281237e-01   5.9349452e-01   6.1162480e-01   6.0377617e-01   6.4113755e-01   6.1918428e-01   6.5795674e-01   6.4481896e-01   6.3163783e-01   5.9628864e-01   5.9280956e-01   6.1046097e-01   6.1801054e-01   6.5090790e-01   6.2594840e-01   6.2507662e-01   6.0567321e-01   6.0761139e-01   6.6872458e-01   6.4499767e-01   6.1253262e-01   6.1705473e-01   6.2956486e-01   6.3711145e-01   6.2069933e-01   6.2008667e-01   5.9809114e-01   6.1890198e-01   6.0361024e-01   5.4596330e-01   5.8470221e-01   5.8498772e-01   6.2404343e-01   6.3165502e-01   6.1467057e-01   6.0206717e-01   6.2849791e-01   5.9568141e-01   5.9485848e-01   6.3159802e-01   5.9795255e-01   6.1849112e-01   6.5460954e-01   6.2605965e-01   5.8643645e-01   5.9060594e-01   6.1458365e-01   5.3551160e-01   5.9872299e-01   5.9834029e-01   5.7713838e-01   5.4445173e-01   5.6372296e-01   5.3761797e-01   5.8248687e-01   5.7493491e-01   5.3083477e-01   6.2335910e-01   5.9977531e-01   6.0754213e-01   5.8799700e-01   5.5416980e-01   5.7808606e-01   5.9158944e-01   5.9600156e-01   4.3261035e-01   2.5323807e-01   0.0000000e+00   0.0000000e+00   0.0000000e+00
   0.0000000e+00   0.0000000e+00   3.2814897e-01   6.3069715e-01   6.3970291e-01   6.3899230e-01   5.8007967e-01   5.2797024e-01   5.9338398e-01   6.5710030e-01   5.8077219e-01   6.4366633e-01   6.0532800e-01   6.4035462e-01   6.1807911e-01   6.5726999e-01   6.2667764e-01   6.0754387e-01   6.9445290e-01   6.6814556e-01   6.8461961e-01   6.7696335e-01   6.3312114e-01   7.1376272e-01   6.0360373e-01   6.6714704e-01   6.5537508e-01   6.4194133e-01   6.5156993e-01   6.4627412e-01   6.4305041e-01   5.7872503e-01   5.9109937e-01   5.4281847e-01   5.3168354e-01   5.6864627e-01   6.3125187e-01   6.2137169e-01   6.1270122e-01   6.1179859e-01   6.3873052e-01   6.5188283e-01   6.5347995e-01   6.1671646e-01   6.1934975e-01   6.4209881e-01   6.3431654e-01   6.5430998e-01   5.7786952e-01   6.1977309e-01   6.4366137e-01   6.1374161e-01   5.8604733e-01   6.4363967e-01   5.7149067e-01   6.2349332e-01   6.1167825e-01   6.0727536e-01   5.6652191e-01   6.1867436e-01   6.2774834e-01   6.5643453e-01   6.1932729e-01   5.8554872e-01   5.3034164e-01   5.4351597e-01   5.7731437e-01   5.7223651e-01   5.9562379e-01   5.8812228e-01   6.2869018e-01   6.3698827e-01   6.1900370e-01   6.1637911e-01   6.3242833e-01   6.0303132e-01   5.7643730e-01   6.2179992e-01   5.9000999e-01   6.1031812e-01   6.2216101e-01   6.2566126e-01   6.1967313e-01   6.4413386e-01   5.8314305e-01   5.9971367e-01   5.5113988e-01   5.8093789e-01   4.9743032e-01   5.6381212e-01   5.4389182e-01   5.5313145e-01   5.7294065e-01   5.3548978e-01   6.0669999e-01   5.8092070e-01   5.6135650e-01   5.8740118e-01   6.0767807e-01   5.8979332e-01   5.6614893e-01   5.5521963e-01   7.8275803e-02   0.0000000e+00   0.0000000e+00   0.0000000e+00   0.0000000e+00
   0.0000000e+00   0.0000000e+00   5.6221127e-01   5.5825697e-01   5.9627361e-01   5.9963542e-01   5.6090564e-01   6.3460100e-01   5.5978603e-01   5.8970061e-01   6.2702828e-01   5.8505160e-01   5.8963112e-01   6.4923108e-01   6.5780957e-01   6.1341698e-01   6.5676371e-01   6.0005773e-01   6.1982617e-01   6.6099192e-01   6.5073117e-01   6.5332025e-01   6.1412632e-01   6.0754135e-01   6.3377678e-01   6.5731682e-01   6.6510602e-01   6.6749927e-01   7.0037850e-01   6.7130347e-01   6.1430023e-01   5.5983530e-01   5.7951275e-01   5.6477191e-01   5.1987740e-01   6.0611431e-01   5.8837316e-01   5.7103635e-01   5.6521068e-01   5.9048859e-01   6.3067275e-01   5.9196645e-01   6.7957314e-01   6.4955243e-01   5.8043187e-01   5.8706483e-01   6.1847628e-01   6.1591053e-01   6.0766609e-01   5.9870319e-01   6.1373261e-01   5.8452013e-01   5.9697343e-01   5.9109480e-01   6.2078096e-01   5.9216519e-01   5.7618238e-01   5.8112208e-01   6.0471917e-01   5.4802978e-01   5.7726205e-01   6.1912363e-01   5.9028234e-01   6.2041228e-01   5.5735096e-01   5.7132113e-01   5.6736540e-01   5.9189704e-01   5.7146902e-01   6.4858280e-01   6.6799506e-01   6.9361138e-01   6.5718771e-01   5.8800380e-01   6.0646351e-01   6.0400403e-01   6.3223761e-01   6.1870270e-01   6.0081374e-01   5.7619383e-01   6.1108548e-01   5.9144786e-01   6.6559514e-01   6.2066348e-01   5.9284730e-01   6.0903800e-01   5.6154003e-01   6.0820075e-01   5.7795684e-01   5.5691774e-01   5.7298604e-01   5.7401632e-01   5.7321804e-01   5.5446663e-01   5.8405060e-01   6.2805424e-01   6.1078668e-01   6.0534920e-01   6.2294241e-01   5.9079962e-01   6.5467117e-01   5.1873932e-01   5.0226402e-01   0.0000000e+00   0.0000000e+00   0.0000000e+00   0.0000000e+00
   0.0000000e+00   0.0000000e+00   4.9041053e-01   5.5601469e-01   5.6558684e-01   6.2415517e-01   6.1600067e-01   6.2327520e-01   5.9043246e-01   5.9871888e-01   5.9650660e-01   5.8812602e-01   5.9356103e-01   6.6182763e-01   6.6052510e-01   6.8399134e-01   6.4673739e-01   6.1053574e-01   6.3934447e-01   6.3705168e-01   6.4908790e-01   6.7182866e-01   6.3179480e-01   6.0287187e-01   5.8447410e-01   6.3941661e-01   6.7752536e-01   6.8469562e-01   6.3008155e-01   6.4590588e-01   6.1250813e-01   5.8306437e-01   5.5920554e-01   6.0599343e-01   5.5183560e-01   5.9416336e-01   5.9428401e-01   5.8379024e-01   5.8406418e-01   5.7830726e-01   6.2843270e-01   6.4317447e-01   6.3393383e-01   6.1652596e-01   6.2272999e-01   5.7372804e-01   6.4191177e-01   6.1640782e-01   6.0064625e-01   5.8303161e-01   5.8656574e-01   5.9076869e-01   6.0493155e-01   5.4935061e-01   5.8118214e-01   6.0944716e-01   5.4157086e-01   5.9899683e-01   5.8639140e-01   5.9637642e-01   5.6279132e-01   5.7140753e-01   5.5117169e-01   6.1150530e-01   5.9804449e-01   6.2382344e-01   5.6908381e-01   6.3614421e-01   6.4058471e-01   6.6267706e-01   6.7005474e-01   6.5385890e-01   6.1711298e-01   6.0819924e-01   6.0922408e-01   6.0714243e-01   6.2031638e-01   5.9934180e-01   5.7645555e-01   5.5414418e-01   5.8802845e-01   6.1848488e-01   6.7346437e-01   6.5498630e-01   6.5078655e-01   5.8638482e-01   5.5224850e-01   6.1209589e-01   6.4059933e-01   6.1641296e-01   5.7189163e-01   5.8504905e-01   5.8023000e-01   6.3264418e-01   5.5879701e-01   6.1050797e-01   6.4990764e-01   6.1926537e-01   5.9276352e-01   5.7745943e-01   5.5247200e-01   6.1007846e-01   1.6145660e-01   0.0000000e+00   0.0000000e+00   0.0000000e+00   0.0000000e+00
   0.0000000e+00   0.0000000e+00   0.0000000e+00   5.8688712e-01   5.8427429e-01   5.6036795e-01   6.2828404e-01   5.3991029e-01   5.8450316e-01   6.0941276e-01   5.9669304e-01   5.7696460e-01   6.2181487e-01   6.1876717e-01   6.5285022e-01   6.9096340e-01   6.2980350e-01   6.3733150e-01   6.6172070e-01   6.5139514e-01   6.6903888e-01   5.9912759e-01   6.1852519e-01   6.3937143e-01   6.3764447e-01   6.7042782e-01   6.6050505e-01   6.8779570e-01   6.2373448e-01   6.5647878e-01   6.1016458e-01   6.3135322e-01   5.9041890e-01   5.5413430e-01   5.7415197e-01   6.0451130e-01   5.7778957e-01   5.7172061e-01   6.0773169e-01   5.9092042e-01   5.9967611e-01   6.3876367e-01   6.3864367e-01   5.4698604e-01   6.0638226e-01   5.8940217e-01   6.1732945e-01   5.9842452e-01   6.1069002e-01   5.5063500e-01   5.7372232e-01   5.7470655e-01   5.9242049e-01   5.8744754e-01   5.6875037e-01   5.5441340e-01   5.5681149e-01   5.7088987e-01   5.6719361e-01   5.7683061e-01   5.6995731e-01   5.7630551e-01   5.7913221e-01   6.1189979e-01   5.6060812e-01   5.8594168e-01   6.3784408e-01   6.1791048e-01   6.2164888e-01   6.7723676e-01   6.3854989e-01   6.6923713e-01   6.3274027e-01   5.8756089e-01   6.0711407e-01   5.7764716e-01   6.0570659e-01   5.8491527e-01   5.6666051e-01   6.0982714e-01   6.0121980e-01   6.2608891e-01   6.4976698e-01   6.8773595e-01   6.3594667e-01   6.2409321e-01   5.9102561e-01   6.0780915e-01   6.0065345e-01   5.8304366e-01   5.5785176e-01   5.6003586e-01   5.6632385e-01   5.6198786e-01   6.0706707e-01   6.2614856e-01   6.3451540e-01   6.1626592e-01   5.9532099e-01   5.3773210e-01   5.4727573e-01   6.0825607e-01   5.7555232e-01   1.7304193e-01   0.0000000e+00   0.0000000e+00   0.0000000e+00
   0.0000000e+00   0.0000000e+00   4.7401325e-01   5.2555011e-01   5.7666434e-01   5.4739966e-01   5.4914865e-01   5.7576410e-01   6.0076922e-01   5.9142897e-01   6.2365173e-01   6.0463083e-01   6.3091542e-01   6.5633205e-01   6.4491540e-01   6.7968500e-01   6.3881257e-01   6.8747668e-01   6.7892763e-01   6.3846608e-01   6.2585522e-01   6.1146785e-01   6.2024057e-01   5.6375709e-01   6.5140634e-01   6.5084790e-01   6.7673042e-01   6.6622251e-01   6.2003718e-01   6.2721176e-01   6.0866772e-01   5.9439214e-01   5.9456362e-01   5.6709946e-01   5.6357573e-01   5.8324679e-01   6.1111329e-01   5.7915828e-01   6.1110734e-01   5.8692984e-01   6.0841052e-01   6.4725855e-01   6.2801752e-01   5.7340484e-01   6.0421674e-01   5.9776462e-01   6.5083712e-01   6.0949659e-01   5.8912049e-01   5.9895336e-01   5.8908690e-01   5.5359277e-01   4.9550589e-01   5.6954457e-01   5.7865251e-01   5.7941325e-01   5.7370031e-01   5.3621729e-01   5.5744714e-01   5.5106530e-01   5.2604311e-01   5.5610596e-01   5.8069478e-01   5.8308184e-01   5.8400665e-01   6.3165501e-01   6.1250813e-01   6.5788085e-01   6.6114192e-01   6.0345484e-01   6.1931008e-01   5.9248011e-01   5.7227081e-01   6.2122136e-01   5.6067684e-01   5.8099394e-01   6.1277861e-01   5.7615776e-01   6.5078964e-01   6.1735231e-01   6.4787090e-01   6.2143734e-01   5.7957448e-01   6.4978808e-01   6.6702390e-01   6.3446899e-01   6.2631615e-01   6.3016334e-01   6.5102460e-01   6.2184800e-01   6.4927491e-01   5.2754340e-01   5.1030266e-01   5.7301127e-01   6.0715455e-01   6.4407406e-01   6.3240572e-01   6.1856036e-01   5.9397800e-01   5.7083381e-01   6.1336412e-01   5.8573630e-01   0.0000000e+00   0.0000000e+00   0.0000000e+00   0.0000000e+00   0.0000000e+00
   0.0000000e+00   0.0000000e+00   6.3480687e-01   5.6945480e-01   5.9666313e-01   5.7794905e-01   5.6179843e-01   5.8062429e-01   5.6194432e-01   6.0033811e-01   5.4326740e-01   5.4373844e-01   6.2248178e-01   6.4811217e-01   6.1188357e-01   6.2854402e-01   6.5157166e-01   6.7457150e-01   6.7841227e-01   6.4650612e-01   6.0479675e-01   6.5100989e-01   6.1559052e-01   6.4854196e-01   6.8765688e-01   6.8621674e-01   6.7137692e-01   6.0983188e-01   6.4007043e-01   6.3340726e-01   6.3795699e-01   6.2932743e-01   6.0554464e-01   5.7385257e-01   6.0659404e-01   6.5469553e-01   6.4622881e-01   5.6129091e-01   5.5490494e-01   5.4937920e-01   5.7617241e-01   5.9224566e-01   5.5479210e-01   5.9947028e-01   6.1513509e-01   6.3753687e-01   6.2417151e-01   6.5705936e-01   6.3931022e-01   5.9374187e-01   5.4422074e-01   5.6415367e-01   5.3059102e-01   5.7075071e-01   5.2078843e-01   5.6184935e-01   5.9775794e-01   5.4537095e-01   5.3099171e-01   5.2754613e-01   5.9125390e-01   6.1070574e-01   5.9363748e-01   6.0523968e-01   5.8488300e-01   6.0780614e-01   6.1085204e-01   6.0956925e-01   5.7862484e-01   5.9977649e-01   5.7643013e-01   5.3921507e-01   5.8098402e-01   5.9670199e-01   5.6013914e-01   6.2444736e-01   5.7868010e-01   6.2087911e-01   5.4519005e-01   6.2812690e-01   6.5159709e-01   6.2567196e-01   6.4647454e-01   6.2187505e-01   6.1375491e-01   6.1367888e-01   6.3656629e-01   6.0245960e-01   5.9349512e-01   5.7468289e-01   6.0221354e-01   5.7542010e-01   5.5238194e-01   5.9681467e-01   6.0591021e-01   6.7591428e-01   6.0527135e-01   6.4222272e-01   5.9810163e-01   6.1044834e-01   5.4957070e-01   5.3895860e-01   0.0000000e+00   0.0000000e+00   0.0000000e+00   0.0000000e+00   0.0000000e+00
   0.0000000e+00   0.0000000e+00   5.1582690e-01   5.1456246e-01   5.1884180e-01   5.7060997e-01   5.5197784e-01   5.1703956e-01   5.4591927e-01   5.7562329e-01   5.9278079e-01   6.2658911e-01   5.6747091e-01   6.3719774e-01   6.1845025e-01   6.0884780e-01   6.5241900e-01   6.0252562e-01   6.1106087e-01   6.0595820e-01   6.1384455e-01   6.3736753e-01   6.4877305e-01   6.3448279e-01   6.8394072e-01   6.7862234e-01   6.8359266e-01   6.4130368e-01   6.1124734e-01   5.6835453e-01   6.0273283e-01   6.1356040e-01   5.5518020e-01   5.8117230e-01   6.3021966e-01   6.3292315e-01   6.1243679e-01   5.7854148e-01   6.0643902e-01   5.8260574e-01   5.8895140e-01   5.7879639e-01   5.8556433e-01   5.9287113e-01   6.1520081e-01   6.0658363e-01   6.0197938e-01   6.4238751e-01   6.1139714e-01   5.7203644e-01   5.5305752e-01   5.3846572e-01   4.3691490e-01   4.8932032e-01   5.3791993e-01   5.6496073e-01   5.0723036e-01   5.4925268e-01   5.4157557e-01   4.9698288e-01   5.4399054e-01   6.1547203e-01   5.7125846e-01   5.8920953e-01   5.7341052e-01   5.6599837e-01   5.7888759e-01   5.8407536e-01   6.0907553e-01   6.5234693e-01   5.9773634e-01   6.0587128e-01   5.7660474e-01   5.7850813e-01   5.5634501e-01   5.9619541e-01   5.9813181e-01   6.1018663e-01   5.8538832e-01   6.3776473e-01   6.7827565e-01   5.4909936e-01   6.1893232e-01   5.5841214e-01   6.1012163e-01   6.1346394e-01   5.5357164e-01   5.7017832e-01   5.8835684e-01   6.0311462e-01   5.5067955e-01   5.6633792e-01   5.7118643e-01   5.4915923e-01   6.0507028e-01   5.8917564e-01   5.8806238e-01   6.0123771e-01   6.0792244e-01   5.6278465e-01   5.6516520e-01   6.5773408e-01   2.5358111e-01   0.0000000e+00   0.0000000e+00   0.0000000e+00   0.0000000e+00
   0.0000000e+00   0.0000000e+00   0.0000000e+00   5.2585750e-01   4.8728328e-01   5.9816640e-01   5.5713595e-01   6.0205566e-01   5.8256801e-01   6.2857535e-01   5.7285037e-01   6.3935180e-01   5.8235324e-01   6.4147950e-01   6.2148237e-01   6.0494476e-01   6.5447693e-01   6.3636104e-01   6.1374521e-01   6.1856398e-01   6.6235206e-01   6.4983191e-01   6.3766257e-01   5.8937750e-01   6.3316213e-01   6.8201685e-01   6.6472592e-01   6.5477589e-01   6.5892437e-01   6.1952992e-01   5.8868133e-01   6.3226838e-01   5.8719859e-01   6.4096543e-01   6.5513385e-01   6.4789569e-01   6.4864937e-01   6.0858818e-01   6.3937944e-01   5.9842093e-01   6.0900462e-01   5.7466548e-01   6.3135275e-01   5.6621656e-01   5.7077675e-01   5.8963301e-01   5.4505089e-01   5.7252106e-01   5.3252068e-01   5.1317832e-01   4.8551311e-01   4.6185462e-01   4.3708830e-01   4.5076206e-01   4.8834091e-01   5.2294325e-01   4.9043524e-01   5.5215778e-01   5.1230496e-01   5.2005264e-01   5.9515348e-01   6.1331673e-01   5.8663772e-01   5.9161818e-01   6.4907411e-01   6.0249617e-01   6.0501500e-01   5.6067672e-01   6.4091582e-01   6.1243302e-01   6.2256041e-01   5.7781448e-01   5.8315217e-01   5.8871323e-01   6.2257311e-01   5.6633531e-01   5.3913842e-01   5.7376842e-01   5.8718913e-01   5.7631056e-01   6.5050361e-01   6.2579248e-01   5.9212356e-01   5.5952746e-01   6.1900160e-01   5.9488924e-01   5.5661758e-01   6.1814988e-01   6.2690399e-01   5.7027763e-01   5.8047870e-01   6.0222539e-01   5.7829084e-01   5.6953117e-01   5.8506345e-01   5.9658603e-01   6.0999249e-01   5.5283970e-01   5.7539625e-01   5.8490776e-01   5.8429395e-01   4.5847718e-01   3.0482231e-01   0.0000000e+00   0.0000000e+00   0.0000000e+00   0.0000000e+00
   0.0000000e+00   0.0000000e+00   0.0000000e+00   5.5890966e-01   6.1403208e-01   6.2250417e-01   6.1953788e-01   6.0087496e-01   6.2241468e-01   5.6077992e-01   5.2531355e-01   5.7882746e-01   6.3305050e-01   6.8528031e-01   6.2314280e-01   6.4931805e-01   6.7783731e-01   6.1892727e-01   6.3718934e-01   6.4225293e-01   6.2030092e-01   6.0994294e-01   6.5686840e-01   6.4511784e-01   6.5906547e-01   6.7647828e-01   6.6087462e-01   6.3379340e-01   6.1212085e-01   6.2806423e-01   5.8881890e-01   5.7540486e-01   6.3596382e-01   5.8730448e-01   6.5023185e-01   6.1888876e-01   6.3102028e-01   6.3999709e-01   6.2072851e-01   6.2017507e-01   5.6166622e-01   5.8067619e-01   5.7634742e-01   6.4993567e-01   6.0527590e-01   5.9013096e-01   4.9912463e-01   4.8809367e-01   4.4973913e-01   4.4769953e-01   4.5169794e-01   4.8943760e-01   4.6887076e-01   5.2206705e-01   4.3966059e-01   4.3523823e-01   4.6358987e-01   5.0458094e-01   5.0481955e-01   5.7539746e-01   6.0773261e-01   5.9583188e-01   5.9177787e-01   5.8291077e-01   6.3663068e-01   5.7670515e-01   6.0412403e-01   5.5419685e-01   6.0814825e-01   6.3551944e-01   5.4879108e-01   5.6736066e-01   5.8414703e-01   6.0159018e-01   6.2102641e-01   5.9892772e-01   6.0451094e-01   6.2060959e-01   6.4714061e-01   5.5411280e-01   5.9961569e-01   5.5946926e-01   5.6537050e-01   5.8694955e-01   5.9866057e-01   5.3735425e-01   6.2075498e-01   6.0621416e-01   5.7348020e-01   5.9408892e-01   5.8502136e-01   6.1783701e-01   5.7216336e-01   5.6542516e-01   5.8615836e-01   6.0059683e-01   5.8578901e-01   5.9782234e-01   5.7140260e-01   6.2356930e-01   6.7799260e-01   6.7051759e-01   4.9185411e-01   0.0000000e+00   0.0000000e+00   0.0000000e+00   0.0000000e+00
   0.0000000e+00   0.0000000e+00   0.0000000e+00   6.3882048e-01   5.6074920e-01   5.5844026e-01   5.6679445e-01   5.9944794e-01   5.6599208e-01   5.6195211e-01   5.3381743e-01   5.6307214e-01   6.3739027e-01   6.4586282e-01   6.9210486e-01   6.8651352e-01   6.4341759e-01   6.3704491e-01   6.2430673e-01   5.6430561e-01   6.5429271e-01   6.5729232e-01   6.0881725e-01   6.3105576e-01   6.2504455e-01   6.2033205e-01   6.4974083e-01   6.1960198e-01   6.5649228e-01   6.4131640e-01   6.8530987e-01   6.4147634e-01   5.9870490e-01   6.3665241e-01   6.5396155e-01   6.7015376e-01   6.7234268e-01   6.8710837e-01   6.5149970e-01   6.3111694e-01   5.9299712e-01   5.6746092e-01   5.8980472e-01   5.8541100e-01   5.5541491e-01   5.2884045e-01   5.1813560e-01   4.6924186e-01   4.0889313e-01   4.5291034e-01   4.3917361e-01   4.5861187e-01   4.4689062e-01   4.8023984e-01   4.1194293e-01   4.6156472e-01   4.7490466e-01   4.6648801e-01   4.9008229e-01   4.8226287e-01   5.1585074e-01   5.7500610e-01   5.7562126e-01   5.8770742e-01   5.8026799e-01   5.9662188e-01   5.8690527e-01   6.3427202e-01   5.9018726e-01   6.3790755e-01   5.3546079e-01   5.5934805e-01   5.9980945e-01   5.9663745e-01   5.8367253e-01   5.6901702e-01   5.7089982e-01   6.1584514e-01   5.9638352e-01   5.7932374e-01   5.6206768e-01   5.6706196e-01   5.5708640e-01   5.5528076e-01   5.7650796e-01   5.9583206e-01   5.7256138e-01   5.9627325e-01   5.9731359e-01   6.0557378e-01   5.8007243e-01   6.0470814e-01   5.6306358e-01   5.7548755e-01   6.1476409e-01   6.0822945e-01   5.4823911e-01   5.5881835e-01   6.2573962e-01   5.7283262e-01   5.8808401e-01   4.5054214e-01   5.3174858e-01   0.0000000e+00   0.0000000e+00   0.0000000e+00   0.0000000e+00
   0.0000000e+00   0.0000000e+00   5.6350153e-01   4.9180112e-01   5.7410586e-01   5.6799573e-01   6.0048400e-01   6.1530895e-01   5.7980220e-01   5.8791454e-01   5.7574224e-01   5.8871392e-01   5.9030548e-01   6.4111757e-01   6.6452163e-01   6.7384743e-01   6.5009424e-01   6.6437947e-01   6.6689804e-01   6.6690896e-01   6.6874861e-01   6.6746297e-01   6.5668088e-01   6.3632677e-01   6.1136987e-01   5.9457859e-01   6.4026443e-01   6.1785995e-01   6.2823588e-01   6.1600282e-01   6.4746834e-01   6.4199783e-01   6.0349754e-01   6.2966597e-01   6.8803340e-01   6.9784124e-01   6.4201044e-01   6.4835017e-01   6.3605010e-01   6.1635153e-01   5.8969575e-01   6.0159886e-01   6.3343445e-01   5.3667879e-01   5.3449207e-01   5.2017633e-01   5.1525223e-01   4.1636080e-01   4.0205596e-01   4.6464318e-01   4.6624318e-01   6.2816822e-01   3.3202208e-01   4.5719160e-01   4.6350712e-01   4.1203892e-01   4.5474093e-01   4.8275419e-01   4.5290568e-01   5.0208782e-01   5.2801543e-01   5.7227962e-01   6.0359798e-01   5.7341232e-01   5.7510331e-01   5.7718594e-01   6.1722682e-01   6.2559031e-01   5.9735491e-01   5.8631670e-01   5.9774077e-01   5.5908623e-01   6.0828974e-01   6.3419039e-01   5.8271727e-01   5.5868571e-01   5.4846943e-01   5.9077241e-01   5.6951101e-01   5.3157253e-01   5.6915641e-01   5.5359798e-01   5.8587236e-01   5.5105447e-01   5.8161947e-01   6.2090386e-01   6.4214967e-01   5.6793499e-01   6.1791826e-01   5.6776515e-01   6.3681195e-01   5.8771941e-01   6.3616254e-01   6.1351857e-01   5.9477028e-01   6.0786181e-01   5.4176239e-01   5.4390458e-01   5.7753995e-01   5.6826376e-01   5.5596581e-01   5.9877267e-01   0.0000000e+00   0.0000000e+00   0.0000000e+00   0.0000000e+00   0.0000000e+00
   0.0000000e+00   0.0000000e+00   6.1203863e-01   5.3199029e-01   5.0649219e-01   5.5305252e-01   6.0584897e-01   5.9563355e-01   6.2260661e-01   5.9333306e-01   5.5815335e-01   6.5142974e-01   6.2070656e-01   6.1672737e-01   6.4731370e-01   6.5319632e-01   6.4005372e-01   6.0253365e-01   6.2711297e-01   6.2208789e-01   6.8479748e-01   6.4352878e-01   6.2854075e-01   6.7071940e-01   6.3130754e-01   6.3281408e-01   5.9457023e-01   6.0488809e-01   6.2050243e-01   5.9024471e-01   6.6103483e-01   6.5361509e-01   6.2259803e-01   6.2645650e-01   6.3470884e-01   6.5805403e-01   6.6008175e-01   6.4701822e-01   6.0554695e-01   5.7094987e-01   6.4725841e-01   6.0146021e-01   5.4875610e-01   5.3149498e-01   5.2294077e-01   4.6257379e-01   4.8291423e-01   4.2480694e-01   3.9424476e-01   0.0000000e+00   0.0000000e+00   0.0000000e+00   0.0000000e+00   0.0000000e+00   4.1337986e-01   4.0163038e-01   4.1888436e-01   4.5299657e-01   4.2585234e-01   4.5260498e-01   5.4000408e-01   5.7055713e-01   5.8737897e-01   5.4616425e-01   5.8471912e-01   5.6810526e-01   5.9540152e-01   5.9445916e-01   6.1689649e-01   6.5542780e-01   6.0465198e-01   6.0597560e-01   5.8008230e-01   5.9457170e-01   6.1183477e-01   5.5975962e-01   5.5400434e-01   5.6481540e-01   6.0442693e-01   5.5217276e-01   5.7625258e-01   6.1557701e-01   5.7031784e-01   5.5156234e-01   5.7537402e-01   5.5854197e-01   6.1350394e-01   6.3118807e-01   5.5754741e-01   6.0779744e-01   5.9132080e-01   6.1149672e-01   5.9393669e-01   5.7227562e-01   6.1433273e-01   5.7869194e-01   5.4154225e-01   5.4109645e-01   5.8840871e-01   5.9338584e-01   5.7888633e-01   5.7368101e-01   3.6059983e-01   4.0245278e-01   0.0000000e+00   0.0000000e+00   0.0000000e+00
   0.0000000e+00   0.0000000e+00   3.9494382e-01   5.5474057e-01   5.6822947e-01   5.7465758e-01   5.8492942e-01   6.3946481e-01   5.9486735e-01   5.6455997e-01   6.0713420e-01   5.7467827e-01   6.1581288e-01   6.5006492e-01   6.7502174e-01   6.4633129e-01   6.2529129e-01   6.0901894e-01   6.1442887e-01   6.6117527e-01   6.8490020e-01   6.2953709e-01   6.4675552e-01   6.2972540e-01   5.9790960e-01   5.8399542e-01   6.0518502e-01   5.9553866e-01   6.8247421e-01   6.1298903e-01   5.6810975e-01   6.0573983e-01   6.2129231e-01   5.9443999e-01   6.1052846e-01   6.3124363e-01   6.2437147e-01   6.2872485e-01   6.2160337e-01   5.8694883e-01   6.1901786e-01   5.8931262e-01   5.5209348e-01   5.3000623e-01   5.0294861e-01   4.6324164e-01   4.4450106e-01   4.4322480e-01   4.2234715e-01   0.0000000e+00   0.0000000e+00   0.0000000e+00   0.0000000e+00   0.0000000e+00   0.0000000e+00   0.0000000e+00   0.0000000e+00   4.7417566e-01   3.9929537e-01   4.7823227e-01   4.8865215e-01   4.8438997e-01   4.8517810e-01   5.1210525e-01   5.4531398e-01   6.2117258e-01   5.8350370e-01   5.8960969e-01   5.8569155e-01   6.1813987e-01   5.8339948e-01   5.6069004e-01   6.1411993e-01   6.0058816e-01   6.2362994e-01   5.9275732e-01   5.4599732e-01   5.5363296e-01   5.3818504e-01   5.7771994e-01   5.8799085e-01   5.9247884e-01   6.0460849e-01   5.9673605e-01   6.3333829e-01   6.0157467e-01   5.8477084e-01   6.0546152e-01   5.7492561e-01   6.0315319e-01   6.2080581e-01   5.8658065e-01   6.0516124e-01   5.6574392e-01   5.8827796e-01   5.9497902e-01   5.4289067e-01   5.6993655e-01   5.5984080e-01   5.9795232e-01   5.9349869e-01   5.6319164e-01   4.9764687e-01   0.0000000e+00   0.0000000e+00   0.0000000e+00   0.0000000e+00
   0.0000000e+00   0.0000000e+00   0.0000000e+00   5.4367585e-01   5.8223530e-01   6.2968763e-01   6.3546129e-01   5.9817673e-01   6.3816062e-01   6.3315992e-01   6.1694534e-01   6.1163975e-01   6.1623526e-01   6.1485221e-01   6.4138556e-01   6.0626246e-01   6.1731607e-01   6.0728993e-01   6.1154368e-01   6.2306468e-01   6.2087673e-01   6.1169897e-01   6.4545854e-01   6.3745553e-01   6.4523049e-01   5.8028487e-01   5.9706071e-01   5.7737161e-01   6.1732933e-01   6.3886779e-01   6.1483372e-01   6.6616812e-01   6.3859592e-01   6.2208806e-01   6.3522272e-01   6.4026221e-01   6.0058909e-01   6.3146839e-01   5.9709859e-01   5.5841057e-01   5.6142915e-01   6.5216347e-01   5.1340695e-01   5.3210880e-01   5.0785837e-01   4.9363099e-01   4.2211317e-01   3.9387500e-01   0.0000000e+00   0.0000000e+00   0.0000000e+00   0.0000000e+00   0.0000000e+00   0.0000000e+00   0.0000000e+00   0.0000000e+00   0.0000000e+00   4.2608812e-01   4.6287419e-01   4.6643674e-01   4.4327233e-01   4.5022349e-01   5.1914121e-01   5.7004981e-01   6.3001836e-01   6.0901890e-01   5.9841611e-01   6.1055565e-01   6.1546578e-01   5.6310087e-01   6.1807086e-01   6.1792561e-01   6.5285807e-01   5.9746509e-01   6.0457363e-01   6.0161926e-01   5.8699660e-01   5.5193231e-01   6.3215204e-01   6.0596587e-01   5.7802098e-01   5.7461275e-01   5.8796060e-01   6.4498405e-01   6.1386910e-01   6.1269457e-01   6.2669309e-01   5.7853608e-01   5.7195318e-01   5.8694301e-01   5.8474939e-01   5.9095329e-01   6.0265127e-01   5.8981954e-01   5.9551928e-01   6.1464962e-01   5.7223009e-01   5.5154923e-01   5.9032618e-01   6.0831283e-01   6.1455708e-01   5.3035254e-01   5.1896318e-01   0.0000000e+00   0.0000000e+00   0.0000000e+00   0.0000000e+00
   0.0000000e+00   0.0000000e+00   6.1765789e-01   6.4342623e-01   6.2482123e-01   5.7473090e-01   5.9688641e-01   5.9095767e-01   6.4034746e-01   6.0886545e-01   6.5256945e-01   6.1603178e-01   6.0397638e-01   5.8670528e-01   5.6097926e-01   6.0429346e-01   5.8270865e-01   6.1081904e-01   5.8964793e-01   5.9991525e-01   6.3533562e-01   6.3849086e-01   6.3036876e-01   6.3589330e-01   6.4347757e-01   6.4236758e-01   5.8971965e-01   5.8958994e-01   6.0705700e-01   6.1623906e-01   6.5911250e-01   6.6420299e-01   6.4652953e-01   6.6035754e-01   6.0736989e-01   6.6059465e-01   6.0971944e-01   6.0511823e-01   6.0008269e-01   5.7820999e-01   6.1060274e-01   5.9295596e-01   5.7324326e-01   5.1683214e-01   4.6574242e-01   5.0776837e-01   4.4922973e-01   4.3151754e-01   0.0000000e+00   0.0000000e+00   0.0000000e+00   0.0000000e+00   0.0000000e+00   0.0000000e+00   0.0000000e+00   0.0000000e+00   2.1012789e-01   4.7613779e-01   4.0607851e-01   4.4554243e-01   4.2305152e-01   4.6587379e-01   5.2953936e-01   5.7926632e-01   5.7948304e-01   6.1548376e-01   5.7591595e-01   5.9794957e-01   6.3300779e-01   5.8357579e-01   5.7459755e-01   6.1122838e-01   5.7931832e-01   6.0507308e-01   5.8451719e-01   5.9719126e-01   5.7498993e-01   5.5432309e-01   5.9236224e-01   5.7742931e-01   5.4350492e-01   5.9713724e-01   5.7749650e-01   6.0921740e-01   6.2719115e-01   5.8974475e-01   5.9591492e-01   6.0754958e-01   6.0084880e-01   6.0097222e-01   6.1266386e-01   6.0091244e-01   5.6348953e-01   5.8153580e-01   6.1225862e-01   6.2297065e-01   5.8102805e-01   6.0293713e-01   5.5778699e-01   5.6819123e-01   5.5133068e-01   5.5041216e-01   5.2805204e-01   0.0000000e+00   0.0000000e+00   0.0000000e+00   0.0000000e+00
   0.0000000e+00   0.0000000e+00   6.6065506e-01   5.3632635e-01   5.7231038e-01   5.8030859e-01   6.1212399e-01   5.8428976e-01   5.9050323e-01   6.0170242e-01   5.6106623e-01   6.0217650e-01   6.1529320e-01   6.1005092e-01   6.1431041e-01   6.2264100e-01   6.3787952e-01   6.2762852e-01   5.5169047e-01   6.3235323e-01   6.2897584e-01   6.0504111e-01   6.0891277e-01   6.2623340e-01   6.3856960e-01   5.5776082e-01   5.9042103e-01   5.7756762e-01   6.1569461e-01   6.1031046e-01   6.3601062e-01   6.7094421e-01   6.4138311e-01   6.3209342e-01   5.7788972e-01   6.2622119e-01   5.7350760e-01   5.6210723e-01   5.6670409e-01   5.5459031e-01   5.7141854e-01   5.5024830e-01   5.6294356e-01   5.4629134e-01   4.7145232e-01   4.9910963e-01   4.5468361e-01   4.5090812e-01   0.0000000e+00   0.0000000e+00   0.0000000e+00   0.0000000e+00   0.0000000e+00   0.0000000e+00   0.0000000e+00   0.0000000e+00   0.0000000e+00   4.4147731e-01   3.7242680e-01   3.7975425e-01   4.6462230e-01   5.4215521e-01   5.5837668e-01   6.0359413e-01   5.7225793e-01   5.6588961e-01   5.4048284e-01   5.8761879e-01   5.6080587e-01   5.5797466e-01   5.8081573e-01   5.7778509e-01   5.8150283e-01   6.1596619e-01   5.6410144e-01   5.9615201e-01   5.9967810e-01   5.8794032e-01   5.7899158e-01   6.1799905e-01   6.3663393e-01   5.9059129e-01   6.2144502e-01   5.8534340e-01   6.2071928e-01   6.0226767e-01   6.2392779e-01   6.1881243e-01   6.0637864e-01   5.9306538e-01   6.1126478e-01   5.6566051e-01   6.1541934e-01   6.2383302e-01   5.9451847e-01   6.1556494e-01   5.5010893e-01   5.7771468e-01   5.6583336e-01   5.3296965e-01   6.0937160e-01   6.1212939e-01   5.5448232e-01   0.0000000e+00   0.0000000e+00   0.0000000e+00   0.0000000e+00
   0.0000000e+00   0.0000000e+00   0.0000000e+00   6.0616893e-01   5.9454168e-01   5.0480036e-01   6.1923389e-01   6.1137726e-01   6.2662417e-01   6.0597021e-01   6.1978940e-01   6.0002345e-01   6.0247436e-01   6.3237021e-01   6.4169297e-01   6.0817225e-01   6.2384988e-01   6.1859652e-01   6.2234883e-01   6.2290623e-01   6.3906369e-01   6.3267021e-01   6.1731352e-01   5.9388955e-01   5.9692102e-01   6.0182124e-01   5.9332238e-01   6.1802337e-01   6.0772926e-01   6.6614764e-01   6.3687107e-01   6.4533867e-01   6.4590024e-01   5.9881477e-01   5.7494344e-01   5.8796903e-01   5.7540865e-01   5.1816267e-01   5.6567322e-01   6.1233315e-01   5.2945373e-01   5.5305870e-01   5.5587094e-01   5.1394612e-01   5.3115042e-01   5.3049268e-01   4.7310329e-01   4.2919627e-01   0.0000000e+00   0.0000000e+00   0.0000000e+00   0.0000000e+00   0.0000000e+00   0.0000000e+00   0.0000000e+00   0.0000000e+00   5.3604359e-01   3.9678705e-01   4.0779450e-01   3.9140490e-01   4.3800923e-01   4.9207703e-01   5.3523328e-01   5.8351518e-01   5.7765398e-01   5.6251541e-01   5.6293005e-01   5.6340146e-01   5.4591835e-01   5.3938975e-01   5.7248625e-01   5.6352829e-01   5.9025292e-01   6.2131513e-01   5.7304852e-01   5.7724080e-01   6.1116565e-01   5.9085854e-01   6.1046391e-01   5.6343910e-01   5.7815584e-01   6.2632263e-01   6.3250816e-01   5.9436497e-01   6.1060871e-01   6.2829824e-01   5.7174024e-01   5.9914213e-01   5.9414793e-01   5.8841812e-01   6.1679990e-01   6.1708133e-01   6.1497447e-01   6.2383993e-01   5.8826588e-01   5.9271022e-01   6.1089340e-01   6.1839392e-01   6.1801521e-01   6.1263252e-01   6.2885142e-01   6.0793298e-01   4.8388263e-01   0.0000000e+00   0.0000000e+00   0.0000000e+00   0.0000000e+00
   0.0000000e+00   1.9220642e-01   0.0000000e+00   5.5727734e-01   5.6253616e-01   5.7666054e-01   5.6360275e-01   5.5771284e-01   5.7751223e-01   5.6945149e-01   5.6851257e-01   6.1201783e-01   5.7952609e-01   6.0937958e-01   6.4614609e-01   6.4858554e-01   6.8743485e-01   5.8182556e-01   6.1605407e-01   5.9818055e-01   6.1605880e-01   6.1733456e-01   6.2573445e-01   6.1649417e-01   5.8799081e-01   5.6414356e-01   5.2744443e-01   5.4578167e-01   6.3918731e-01   6.0257175e-01   6.3850445e-01   5.9355323e-01   5.9642187e-01   5.7597596e-01   5.8334040e-01   5.8062509e-01   5.6401269e-01   5.9649506e-01   5.2723489e-01   5.4246690e-01   5.4077154e-01   5.4847870e-01   6.1829247e-01   5.8408756e-01   4.8359102e-01   4.7794307e-01   4.2240688e-01   4.5516206e-01   5.9311326e-01   0.0000000e+00   0.0000000e+00   0.0000000e+00   0.0000000e+00   0.0000000e+00   0.0000000e+00   0.0000000e+00   4.8653010e-01   3.8922359e-01   4.5396403e-01   4.5925454e-01   4.3000880e-01   5.9420143e-01   5.3944676e-01   5.7869879e-01   6.3030108e-01   5.8599976e-01   5.9353759e-01   5.8023326e-01   5.7799227e-01   5.8240910e-01   5.3858076e-01   5.9671288e-01   6.4622711e-01   5.9547695e-01   5.9046103e-01   6.1607414e-01   6.1760535e-01   5.9479117e-01   6.0465997e-01   5.8122467e-01   6.0213431e-01   6.1307348e-01   6.4813108e-01   6.0934565e-01   6.4627881e-01   6.3365681e-01   6.0688816e-01   5.4046066e-01   5.9213105e-01   5.9249584e-01   5.9404973e-01   5.7245057e-01   5.8285850e-01   5.8605133e-01   5.7736611e-01   5.5317206e-01   5.8385032e-01   6.2691196e-01   6.6139262e-01   5.9057881e-01   5.7532725e-01   6.1756701e-01   5.4890781e-01   0.0000000e+00   0.0000000e+00   0.0000000e+00   0.0000000e+00
   0.0000000e+00   0.0000000e+00   6.0496301e-01   6.0540709e-01   5.7532594e-01   5.6631774e-01   6.0714502e-01   6.1800855e-01   6.3846794e-01   5.7742802e-01   5.7945780e-01   5.7906533e-01   5.6659026e-01   5.7443680e-01   6.4602739e-01   6.3849180e-01   6.0973578e-01   5.8941951e-01   5.6982804e-01   5.6098142e-01   6.0513843e-01   5.9523886e-01   6.6266575e-01   6.0240589e-01   6.2570990e-01   5.4858331e-01   6.0047498e-01   6.0644012e-01   6.0209627e-01   6.2681927e-01   5.4304362e-01   5.8951179e-01   5.8320857e-01   6.0615359e-01   5.5135979e-01   5.9564342e-01   5.7970804e-01   5.2682071e-01   5.5309783e-01   5.6356788e-01   5.4348516e-01   5.7812464e-01   5.2718389e-01   5.1902985e-01   5.2770823e-01   4.7664602e-01   4.7852513e-01   4.6643371e-01   5.2361100e-01   3.6889698e-01   4.7046882e-01   0.0000000e+00   0.0000000e+00   0.0000000e+00   0.0000000e+00   4.6981868e-01   3.8325470e-01   4.3099495e-01   3.9829340e-01   4.4869351e-01   5.0610951e-01   5.3664992e-01   5.7003876e-01   5.7562923e-01   5.9227310e-01   5.8668442e-01   5.6784377e-01   5.5787363e-01   5.7080606e-01   6.1079830e-01   6.0364016e-01   6.0496031e-01   6.0405340e-01   6.3163189e-01   6.7000366e-01   6.5162959e-01   6.2414259e-01   6.2886939e-01   5.8311753e-01   5.9028657e-01   6.3233344e-01   5.7832712e-01   6.0000289e-01   5.9762347e-01   5.5981574e-01   6.1539984e-01   6.0819365e-01   6.0281946e-01   5.7300360e-01   6.2124885e-01   6.0551917e-01   5.7629530e-01   5.9634758e-01   5.9831225e-01   6.1390422e-01   5.5023405e-01   5.8688754e-01   6.1448989e-01   5.8454906e-01   5.7355351e-01   5.9162416e-01   5.6155840e-01   4.7866722e-01   0.0000000e+00   0.0000000e+00   0.0000000e+00   0.0000000e+00
   0.0000000e+00   0.0000000e+00   3.9359434e-01   5.2442201e-01   5.9100800e-01   5.4247980e-01   5.5445213e-01   5.7455924e-01   5.3099936e-01   5.7467466e-01   5.8299774e-01   5.9040499e-01   5.9614097e-01   6.2737733e-01   5.8854413e-01   6.5462517e-01   6.6059990e-01   6.3150901e-01   5.7436988e-01   5.6904741e-01   5.5422652e-01   6.3493942e-01   6.3944684e-01   5.9543457e-01   5.7886898e-01   6.0057472e-01   5.9843475e-01   5.9810666e-01   6.1489174e-01   5.9061292e-01   6.0496704e-01   5.4971587e-01   5.8257287e-01   5.9098089e-01   6.2047686e-01   5.7219463e-01   5.6724550e-01   5.5116226e-01   5.6218676e-01   5.7241993e-01   5.0508238e-01   5.5108751e-01   5.2342778e-01   5.1104828e-01   5.6345608e-01   5.1773790e-01   4.8029721e-01   4.0961598e-01   4.4523566e-01   4.0549891e-01   4.8326522e-01   4.6943486e-01   4.5281413e-01   5.0765980e-01   5.2621234e-01   4.4255281e-01   4.4316924e-01   4.6929478e-01   4.5740313e-01   4.8225770e-01   4.9529012e-01   5.7090484e-01   5.8034654e-01   5.7765015e-01   6.1060953e-01   5.7944744e-01   5.5215970e-01   5.3945335e-01   5.7455849e-01   6.0715895e-01   6.6105655e-01   6.3099668e-01   6.3293670e-01   6.4205874e-01   6.5356791e-01   6.7891640e-01   6.5192033e-01   6.3043527e-01   5.7042446e-01   5.7446628e-01   6.1797709e-01   6.1668644e-01   5.4564463e-01   6.2802020e-01   5.8332725e-01   6.3395020e-01   6.1066992e-01   6.0461080e-01   6.2169085e-01   6.2285806e-01   6.0084701e-01   6.0506200e-01   5.9652266e-01   5.8794338e-01   6.3790075e-01   5.6573533e-01   6.2121053e-01   6.0417719e-01   5.8045679e-01   6.1367039e-01   5.6077713e-01   7.0743573e-01   4.4802310e-01   0.0000000e+00   0.0000000e+00   0.0000000e+00   0.0000000e+00
   0.0000000e+00   0.0000000e+00   4.8542336e-01   6.1206294e-01   5.8943351e-01   6.0472283e-01   5.7384335e-01   5.5383679e-01   5.8700427e-01   5.5175541e-01   5.9140913e-01   5.4493967e-01   5.7782474e-01   5.5548950e-01   5.7346103e-01   6.1181157e-01   6.0783566e-01   6.1178556e-01   5.9894153e-01   6.0992295e-01   6.2668115e-01   6.1504997e-01   5.8773738e-01   5.6139210e-01   5.7588031e-01   5.6919866e-01   6.0525880e-01   5.9958847e-01   5.6769645e-01   5.8190155e-01   5.6956986e-01   6.0184224e-01   6.1150094e-01   5.8205587e-01   6.4253304e-01   5.9857530e-01   6.0678876e-01   5.7309772e-01   5.9082809e-01   5.9516555e-01   5.9025903e-01   5.7975175e-01   5.7409229e-01   5.4963548e-01   5.3524507e-01   4.9079404e-01   5.0098731e-01   4.1108526e-01   3.7963518e-01   4.2754879e-01   5.3656399e-01   5.0232497e-01   5.3619875e-01   5.1734243e-01   4.0573364e-01   4.6276237e-01   3.8754674e-01   4.9886883e-01   4.9730218e-01   5.4585405e-01   5.0869458e-01   5.8257595e-01   5.8414171e-01   5.2092845e-01   5.8347517e-01   5.7428990e-01   5.9104389e-01   5.9712423e-01   5.6608982e-01   6.0443027e-01   6.0803913e-01   6.5109999e-01   6.4429619e-01   5.5588554e-01   5.9909872e-01   6.7723870e-01   6.5586271e-01   6.8603828e-01   6.0377209e-01   5.7117314e-01   5.9170287e-01   5.9946765e-01   5.8837233e-01   6.4059754e-01   5.8690123e-01   6.4055278e-01   6.1046127e-01   6.3454432e-01   6.4386549e-01   6.3089609e-01   6.0035579e-01   6.1664861e-01   5.6815445e-01   5.7500262e-01   6.3545502e-01   6.4732067e-01   6.4401957e-01   6.0672408e-01   5.8171825e-01   6.4168985e-01   5.9719913e-01   5.3519407e-01   2.7979824e-01   0.0000000e+00   0.0000000e+00   0.0000000e+00   0.0000000e+00
   0.0000000e+00   0.0000000e+00   0.0000000e+00   5.0457329e-01   6.6043378e-01   6.0621222e-01   5.5541246e-01   5.6847320e-01   5.6876648e-01   5.9029695e-01   5.5491688e-01   5.7758564e-01   6.4976464e-01   6.0108400e-01   5.6840103e-01   5.7729583e-01   5.8917363e-01   6.4510257e-01   5.9788421e-01   5.9306528e-01   6.3051755e-01   6.0424726e-01   5.6835297e-01   5.7097946e-01   5.8385009e-01   6.1380896e-01   5.8762509e-01   5.7476001e-01   5.8325815e-01   5.7246833e-01   5.6655856e-01   6.0406243e-01   5.9979815e-01   6.1270023e-01   6.3710609e-01   6.2420951e-01   5.9564472e-01   5.9973802e-01   6.1609592e-01   6.2134258e-01   6.3047927e-01   6.1314244e-01   5.9133097e-01   5.8669384e-01   5.2621919e-01   5.7256443e-01   5.1133733e-01   4.7360076e-01   4.0667699e-01   4.2668453e-01   4.9013871e-01   4.3581392e-01   4.9312329e-01   4.7688748e-01   4.4330548e-01   4.5812262e-01   4.3812351e-01   5.0030313e-01   4.9198732e-01   5.1941850e-01   5.4971335e-01   5.5590643e-01   5.6881502e-01   5.7193511e-01   6.0681603e-01   6.4438730e-01   6.0355467e-01   6.0742348e-01   6.2141948e-01   6.2599641e-01   6.2728086e-01   6.0846248e-01   5.6711936e-01   5.9318385e-01   6.6397204e-01   6.6131811e-01   6.7745658e-01   6.2984620e-01   6.3733035e-01   5.8977615e-01   6.2945678e-01   6.0262811e-01   6.5451113e-01   6.3502915e-01   5.8010985e-01   6.2102267e-01   6.1772830e-01   6.4046785e-01   6.4939715e-01   6.7072920e-01   6.6857813e-01   6.1191273e-01   5.7987651e-01   5.8238608e-01   6.1657506e-01   6.0996037e-01   6.6206335e-01   5.9560177e-01   6.3485502e-01   6.5483786e-01   5.7896776e-01   4.7539713e-01   5.6140656e-01   0.0000000e+00   0.0000000e+00   0.0000000e+00   0.0000000e+00
   0.0000000e+00   0.0000000e+00   0.0000000e+00   5.9053961e-01   6.0661104e-01   5.9487382e-01   5.6607685e-01   5.6724130e-01   5.4244425e-01   5.3640412e-01   5.5968342e-01   6.1377073e-01   6.2655322e-01   6.2575898e-01   5.4750933e-01   5.1195727e-01   5.6314186e-01   6.1434125e-01   5.9885942e-01   6.4045616e-01   6.1108138e-01   6.0133431e-01   5.9237951e-01   5.4831487e-01   5.8983053e-01   6.1096446e-01   6.4315598e-01   6.1786889e-01   6.1155666e-01   5.6315740e-01   5.4989760e-01   5.7375678e-01   6.2149023e-01   6.1301040e-01   6.2978717e-01   6.3453620e-01   6.5546457e-01   6.2215381e-01   6.4098080e-01   6.4747526e-01   6.2305564e-01   5.8562455e-01   5.9834920e-01   5.8781841e-01   5.7797494e-01   5.7997873e-01   5.2368326e-01   5.4761007e-01   4.8570181e-01   4.8466158e-01   4.8755339e-01   4.6693929e-01   4.2370792e-01   4.4687283e-01   5.6744716e-01   5.2629255e-01   5.1117252e-01   4.7548561e-01   4.8775249e-01   5.5554890e-01   5.4792225e-01   5.7380964e-01   6.1663687e-01   5.9541124e-01   6.0823742e-01   6.0338101e-01   5.9927111e-01   5.7752931e-01   5.9419756e-01   6.3842956e-01   6.4629031e-01   6.2151451e-01   6.1375846e-01   6.5428143e-01   6.5049957e-01   6.1618380e-01   6.5635252e-01   6.3520209e-01   6.4034737e-01   5.8693462e-01   5.9170192e-01   5.6927057e-01   6.2386610e-01   6.0208626e-01   6.1288741e-01   6.8094676e-01   6.1611715e-01   6.1317455e-01   6.3016484e-01   6.8626333e-01   6.6691918e-01   6.6533083e-01   6.1473683e-01   6.3151118e-01   6.1777054e-01   6.1455273e-01   6.1603712e-01   6.7134856e-01   6.3153139e-01   6.0459515e-01   6.6504611e-01   5.7596648e-01   0.0000000e+00   0.0000000e+00   0.0000000e+00   0.0000000e+00   0.0000000e+00
   0.0000000e+00   5.4180923e-01   3.9548633e-01   5.6091153e-01   5.6819332e-01   5.9770291e-01   5.6390491e-01   6.2862803e-01   5.3900580e-01   5.3172433e-01   5.7480265e-01   5.9602743e-01   6.0882945e-01   6.0959298e-01   5.8164751e-01   5.5387688e-01   5.7007486e-01   6.0281970e-01   6.3049170e-01   6.2784336e-01   5.6855557e-01   5.7059867e-01   5.8535490e-01   5.8578266e-01   5.9458434e-01   5.4427996e-01   5.9097024e-01   6.7223751e-01   6.2796945e-01   5.9081423e-01   5.8614230e-01   6.1026085e-01   6.3703276e-01   6.1471994e-01   5.9913059e-01   6.2196592e-01   6.3348143e-01   6.2635906e-01   6.7876849e-01   6.5614389e-01   6.2414640e-01   6.0124146e-01   6.0359467e-01   5.7786282e-01   6.3376088e-01   6.2148460e-01   5.9989124e-01   5.6190834e-01   5.2523389e-01   4.8529606e-01   5.1116151e-01   4.8526842e-01   4.8084452e-01   5.5929736e-01   5.3905444e-01   5.5354928e-01   5.1393307e-01   5.2822903e-01   5.7331772e-01   5.9612489e-01   5.8575545e-01   5.9314098e-01   6.2494441e-01   5.7219061e-01   5.8990201e-01   5.9856275e-01   5.7741608e-01   6.1761431e-01   6.2655168e-01   5.8326457e-01   6.2085039e-01   6.3071391e-01   6.1061279e-01   6.1410401e-01   5.8952082e-01   6.2524417e-01   6.3817179e-01   6.5823787e-01   6.2939552e-01   6.5728467e-01   5.7195411e-01   6.4627417e-01   6.3762515e-01   6.3938269e-01   6.1532401e-01   6.5929284e-01   6.1174415e-01   6.0984906e-01   6.6007205e-01   6.5316395e-01   6.4906590e-01   6.4675584e-01   6.2287121e-01   5.7362877e-01   5.8358145e-01   6.4581530e-01   6.3196717e-01   6.2537643e-01   6.6378779e-01   5.7062917e-01   6.2519902e-01   6.1291086e-01   5.7970495e-01   0.0000000e+00   0.0000000e+00   0.0000000e+00   0.0000000e+00
   0.0000000e+00   0.0000000e+00   2.7019141e-01   7.1106925e-01   6.1904559e-01   6.1612168e-01   5.7542600e-01   5.9398122e-01   6.1246707e-01   5.5480967e-01   6.2473339e-01   6.1222105e-01   6.0677455e-01   5.8238271e-01   5.7615044e-01   5.6079764e-01   5.9106913e-01   5.7791120e-01   5.9696969e-01   5.8207119e-01   6.1739519e-01   6.2135156e-01   5.9090474e-01   6.1753752e-01   5.7733487e-01   5.4520115e-01   6.3402471e-01   5.6800199e-01   6.2716935e-01   6.0649483e-01   6.6413150e-01   6.3336824e-01   5.9648961e-01   6.3197125e-01   6.2964609e-01   6.6555316e-01   6.0461239e-01   6.5903595e-01   7.0985771e-01   6.2621758e-01   6.6216616e-01   6.1672832e-01   5.7675719e-01   6.2192445e-01   5.9671493e-01   5.9561135e-01   6.3476016e-01   5.7375027e-01   5.5096746e-01   5.5155069e-01   5.7864012e-01   5.3992729e-01   5.4401048e-01   5.9362519e-01   5.3583376e-01   5.7202060e-01   5.7854368e-01   5.7426308e-01   5.8114608e-01   5.9208175e-01   6.3587364e-01   6.2148795e-01   6.3455240e-01   5.8831361e-01   5.9145398e-01   6.0156130e-01   5.7560382e-01   6.0794949e-01   6.0748339e-01   6.4180714e-01   5.8583034e-01   5.6622376e-01   5.9169484e-01   6.0891531e-01   6.2596614e-01   6.5796912e-01   6.4825190e-01   6.2354707e-01   6.0413422e-01   6.1613932e-01   6.3355851e-01   6.3146501e-01   6.0162472e-01   6.3427571e-01   6.2944629e-01   6.3488256e-01   6.4744793e-01   6.2378924e-01   6.7161967e-01   6.9609481e-01   6.4131397e-01   6.4696652e-01   6.1068216e-01   6.1757019e-01   6.3951958e-01   6.3766827e-01   6.4633760e-01   6.3345471e-01   6.1188126e-01   6.4039956e-01   6.0902920e-01   5.8710175e-01   1.9760961e-01   0.0000000e+00   0.0000000e+00   0.0000000e+00   0.0000000e+00
   0.0000000e+00   0.0000000e+00   5.3839064e-01   6.5083866e-01   6.3337015e-01   5.7802141e-01   5.8352677e-01   5.8526927e-01   6.1071164e-01   5.8589484e-01   6.2291525e-01   5.7223145e-01   6.1778213e-01   6.4480699e-01   6.4605978e-01   6.0573737e-01   5.7279485e-01   6.2572479e-01   5.9218499e-01   6.2776583e-01   5.8836626e-01   6.1456886e-01   6.2937264e-01   5.9493240e-01   5.7772132e-01   5.7180830e-01   5.8117231e-01   5.9861468e-01   6.2892090e-01   6.3364933e-01   6.2373777e-01   6.4317725e-01   6.4728523e-01   6.3729672e-01   6.1312448e-01   6.3921899e-01   6.3119409e-01   6.3531339e-01   6.5574704e-01   6.3291029e-01   6.9137551e-01   6.2871265e-01   6.6836471e-01   5.9704465e-01   6.1927166e-01   6.0726950e-01   5.7177202e-01   5.6927395e-01   5.9682591e-01   5.5231378e-01   5.6390999e-01   5.3891009e-01   5.8715262e-01   5.9432390e-01   5.8194552e-01   6.0631045e-01   6.3872611e-01   6.1210422e-01   6.3792477e-01   5.9979541e-01   6.4745026e-01   6.1427215e-01   6.1851675e-01   5.7475668e-01   5.4218054e-01   5.3342277e-01   5.7060112e-01   6.1844218e-01   6.0238944e-01   5.8223273e-01   5.6959720e-01   5.3116754e-01   5.8566517e-01   5.9802763e-01   6.4006168e-01   6.2238977e-01   6.2053426e-01   6.1692627e-01   6.0071939e-01   6.2714908e-01   6.2656007e-01   6.5882856e-01   6.0588372e-01   5.9706276e-01   6.1218469e-01   5.9139306e-01   6.7976541e-01   6.7059960e-01   6.4046891e-01   6.7941291e-01   6.1647423e-01   6.2562407e-01   6.3232663e-01   6.2825437e-01   6.4373136e-01   6.0429239e-01   5.8987224e-01   6.3049613e-01   6.4588643e-01   6.6786736e-01   6.1740175e-01   5.2985896e-01   2.8542234e-01   0.0000000e+00   0.0000000e+00   0.0000000e+00   0.0000000e+00
   0.0000000e+00   0.0000000e+00   5.9490461e-01   6.8140749e-01   6.2282256e-01   6.2118564e-01   5.7698372e-01   5.8624362e-01   6.1447231e-01   6.1589728e-01   5.7155592e-01   6.0237000e-01   6.2173314e-01   6.0752909e-01   6.6902188e-01   6.5292598e-01   6.6051765e-01   6.2051426e-01   6.0561841e-01   6.2052768e-01   6.1501597e-01   5.6870454e-01   6.1536791e-01   6.4013081e-01   6.1438329e-01   6.1499309e-01   5.9984738e-01   6.1858553e-01   6.0066776e-01   6.3071422e-01   6.4963159e-01   6.3815540e-01   6.6423543e-01   5.9288375e-01   6.2426551e-01   6.5080959e-01   6.1775735e-01   6.2016830e-01   6.7865920e-01   6.4996910e-01   6.2750573e-01   6.2416856e-01   6.1863841e-01   5.9576969e-01   6.2151632e-01   6.0102587e-01   6.0116795e-01   5.9449164e-01   5.9801154e-01   6.0034503e-01   5.6654822e-01   5.9492024e-01   5.7454581e-01   6.3696636e-01   6.2797364e-01   6.4852431e-01   6.2687174e-01   6.7012443e-01   6.5316036e-01   6.6852329e-01   6.4428740e-01   5.9644673e-01   5.1769437e-01   5.5845798e-01   5.4321875e-01   5.9066704e-01   5.7673520e-01   5.7508329e-01   6.3014879e-01   5.2520180e-01   5.4769220e-01   5.5798351e-01   5.7223966e-01   5.7993254e-01   5.9654427e-01   5.8936605e-01   5.8675681e-01   5.8581867e-01   5.8703840e-01   6.1851414e-01   6.1389039e-01   6.5367502e-01   6.1400844e-01   6.3188602e-01   6.3091785e-01   6.4828248e-01   6.3226438e-01   6.6748774e-01   6.5702643e-01   6.8451163e-01   6.6939994e-01   6.2465139e-01   6.5176699e-01   6.0865000e-01   5.5756210e-01   6.2835195e-01   6.7876360e-01   6.3554096e-01   6.1848061e-01   6.3138750e-01   5.8032563e-01   5.6530345e-01   4.6497466e-01   0.0000000e+00   0.0000000e+00   0.0000000e+00   0.0000000e+00
   0.0000000e+00   0.0000000e+00   1.5193253e-01   5.9842550e-01   5.8936782e-01   6.2064388e-01   5.5425499e-01   5.8849090e-01   6.2952923e-01   6.0749352e-01   5.6700865e-01   5.8066611e-01   6.0021407e-01   6.1552162e-01   6.3429176e-01   6.4049306e-01   6.2273728e-01   6.3220529e-01   6.0970541e-01   6.0251194e-01   6.0908881e-01   6.3263718e-01   5.7927587e-01   6.6870586e-01   6.6107471e-01   6.5897096e-01   6.4014811e-01   6.2493989e-01   6.0984056e-01   6.5208838e-01   6.5265638e-01   6.8239881e-01   6.1826530e-01   6.4936283e-01   6.2771596e-01   6.4272968e-01   6.1232699e-01   6.3918223e-01   6.3285786e-01   6.4605525e-01   6.0331917e-01   6.2468073e-01   6.0813256e-01   5.8475444e-01   5.7262008e-01   5.9933091e-01   6.2664188e-01   6.0109216e-01   6.0857285e-01   5.9903074e-01   6.4862382e-01   6.6123572e-01   6.0204640e-01   6.7638140e-01   6.5821873e-01   5.8572538e-01   6.0916515e-01   6.7276221e-01   6.6625790e-01   6.2138126e-01   6.1034495e-01   6.0090413e-01   5.9671544e-01   5.3460230e-01   5.6354223e-01   5.8656183e-01   5.5499550e-01   5.9894402e-01   5.9787916e-01   5.9941771e-01   5.3044786e-01   5.2535209e-01   5.4973858e-01   5.8948196e-01   5.7019356e-01   5.8714769e-01   5.8906852e-01   5.9514732e-01   5.9564846e-01   5.5654341e-01   5.7927388e-01   6.1215347e-01   6.3133614e-01   6.1235836e-01   6.3003112e-01   6.5861698e-01   5.8114896e-01   6.4794473e-01   6.6820991e-01   6.9880146e-01   6.6142264e-01   5.9130457e-01   5.9596517e-01   5.9087290e-01   6.0492915e-01   6.6687208e-01   6.2582402e-01   6.7176049e-01   6.3353439e-01   6.2615405e-01   6.5456305e-01   5.8811483e-01   5.5029021e-01   0.0000000e+00   0.0000000e+00   0.0000000e+00   0.0000000e+00
   0.0000000e+00   0.0000000e+00   4.6983665e-01   5.8941307e-01   6.3116844e-01   6.2638704e-01   6.2342088e-01   5.9917597e-01   6.3219343e-01   5.7762148e-01   5.9004267e-01   6.1896128e-01   5.9638621e-01   6.6342613e-01   6.0757299e-01   6.5053974e-01   6.5097889e-01   6.4134537e-01   5.8283476e-01   5.9830672e-01   6.4583530e-01   5.9589727e-01   5.9374661e-01   6.6506708e-01   6.5356327e-01   6.2288040e-01   6.1110064e-01   6.5505894e-01   6.5070548e-01   6.5975754e-01   6.9159393e-01   6.3703037e-01   6.8183906e-01   6.3564548e-01   6.2080950e-01   5.9022540e-01   6.0830117e-01   6.5147807e-01   6.4610706e-01   6.7432077e-01   5.7377520e-01   6.3272470e-01   6.1270285e-01   6.0452925e-01   5.9500119e-01   6.3191560e-01   6.0087230e-01   5.8668306e-01   6.1661772e-01   6.6837054e-01   6.4519731e-01   6.5343908e-01   6.0217923e-01   6.3657064e-01   6.4848087e-01   6.1479544e-01   6.5387455e-01   6.5425983e-01   6.7087270e-01   5.7782205e-01   6.0942567e-01   5.9627995e-01   6.1642047e-01   5.8492142e-01   5.6338251e-01   5.7082446e-01   6.0720935e-01   5.9897461e-01   6.2808972e-01   5.9216127e-01   6.1535563e-01   5.7239931e-01   5.4940118e-01   5.7555213e-01   5.9080762e-01   5.7457567e-01   5.8925083e-01   6.0615902e-01   6.4769621e-01   5.8251347e-01   6.1148751e-01   6.1649408e-01   6.0745860e-01   6.0622147e-01   6.4740792e-01   6.5816304e-01   6.2553711e-01   6.5360022e-01   6.5602872e-01   6.8008891e-01   6.4462287e-01   6.2411435e-01   6.3708635e-01   6.2469718e-01   6.6117134e-01   6.8198123e-01   6.2434748e-01   6.1161357e-01   6.5486175e-01   5.6929416e-01   6.1581849e-01   5.8344560e-01   4.9493465e-01   0.0000000e+00   0.0000000e+00   0.0000000e+00   0.0000000e+00
   0.0000000e+00   0.0000000e+00   6.3771833e-01   4.9562244e-01   5.9834620e-01   5.8293760e-01   6.4826692e-01   6.2481417e-01   6.1586945e-01   6.2588590e-01   5.9827944e-01   6.3964408e-01   5.6258757e-01   5.8243728e-01   6.0797973e-01   6.1622509e-01   6.5161707e-01   5.9587985e-01   6.0612069e-01   5.8682744e-01   5.8913510e-01   5.9741179e-01   6.2411233e-01   6.4640280e-01   6.6579072e-01   6.5975155e-01   6.4054210e-01   6.5861063e-01   6.1266742e-01   6.6777409e-01   6.7335089e-01   6.0957974e-01   6.4052151e-01   6.4458949e-01   5.9554812e-01   5.9260904e-01   6.3328154e-01   6.0590289e-01   5.9889901e-01   6.5140939e-01   6.5891415e-01   6.3640632e-01   6.4603240e-01   6.3873486e-01   6.8017252e-01   6.1216455e-01   6.2706088e-01   5.8648082e-01   6.3935915e-01   5.7751181e-01   6.2656176e-01   6.2743568e-01   5.8586842e-01   6.2930081e-01   6.5986431e-01   6.1052825e-01   6.7551583e-01   6.4648178e-01   6.2408972e-01   6.6709613e-01   6.3878796e-01   6.5656186e-01   6.3062704e-01   6.2971602e-01   6.3242794e-01   5.9539628e-01   5.8543239e-01   6.1989707e-01   5.9723353e-01   6.0742251e-01   5.8600432e-01   6.0478763e-01   5.4443428e-01   5.4930500e-01   5.9779296e-01   5.6266823e-01   5.8835549e-01   5.8460350e-01   6.3400312e-01   6.1139849e-01   6.0259112e-01   6.0626432e-01   5.7942190e-01   5.8327928e-01   5.8021427e-01   6.2578455e-01   6.1767907e-01   6.2389855e-01   6.8593092e-01   6.5522765e-01   6.3024502e-01   6.1609569e-01   6.6038817e-01   5.9389447e-01   6.4131092e-01   6.2668107e-01   6.5866233e-01   6.3252697e-01   5.7994346e-01   6.3972161e-01   5.6433236e-01   5.3452409e-01   6.6963156e-01   0.0000000e+00   0.0000000e+00   0.0000000e+00   0.0000000e+00
   0.0000000e+00   0.0000000e+00   3.5837885e-01   6.4280493e-01   5.4513468e-01   5.6763458e-01   5.9508609e-01   6.3327077e-01   5.7466829e-01   6.3716071e-01   6.2704188e-01   6.5414593e-01   5.9295443e-01   6.0504126e-01   6.0903552e-01   6.4620891e-01   6.2645817e-01   6.1210638e-01   6.0657212e-01   6.1745607e-01   6.0914370e-01   5.9889570e-01   5.9176653e-01   6.4441215e-01   6.3466091e-01   6.8337179e-01   6.2818017e-01   6.0438567e-01   5.7423877e-01   6.3508468e-01   6.0957204e-01   6.3786598e-01   6.3216918e-01   6.5081426e-01   6.0808821e-01   6.1007188e-01   5.9691508e-01   6.1194924e-01   6.4262206e-01   6.3194753e-01   6.3011132e-01   6.3681272e-01   6.0489406e-01   6.5229073e-01   6.3131442e-01   6.4289718e-01   6.2795310e-01   5.9324809e-01   6.2861274e-01   6.0625011e-01   6.2128695e-01   6.4181135e-01   5.8214608e-01   6.1864905e-01   6.4624381e-01   6.1337551e-01   6.5278362e-01   6.2166423e-01   5.8600260e-01   6.1982062e-01   6.2614067e-01   6.3837292e-01   6.2527732e-01   6.4031099e-01   6.1706027e-01   6.2783724e-01   5.8398234e-01   5.7561372e-01   5.9047079e-01   5.8175497e-01   6.0398577e-01   5.9238993e-01   5.5250718e-01   5.5116414e-01   5.8393531e-01   6.2385825e-01   6.1130054e-01   5.9493405e-01   6.2646800e-01   5.8753797e-01   5.5802005e-01   6.4033470e-01   6.4203395e-01   6.3619188e-01   6.3062075e-01   6.2923125e-01   6.5545305e-01   6.3035703e-01   6.4973883e-01   6.3025357e-01   5.9659417e-01   6.0252994e-01   6.1970995e-01   6.1016476e-01   6.1963795e-01   5.7718864e-01   5.6430886e-01   6.2194425e-01   5.9179378e-01   6.4609413e-01   6.2125140e-01   6.0962853e-01   4.5346898e-01   4.2427331e-01   0.0000000e+00   0.0000000e+00   0.0000000e+00
   0.0000000e+00   0.0000000e+00   3.1458429e-01   5.3834180e-01   6.4204677e-01   5.8830602e-01   6.5048522e-01   6.3211092e-01   5.9006333e-01   6.3003832e-01   6.2070824e-01   6.1555691e-01   5.7675767e-01   6.1180049e-01   6.2910164e-01   6.5342484e-01   6.7359532e-01   5.7768486e-01   6.3221722e-01   6.2836269e-01   6.1584507e-01   6.2094523e-01   6.0091719e-01   6.5702039e-01   6.5131710e-01   6.1587913e-01   6.2542327e-01   6.1956398e-01   5.9843888e-01   6.3336462e-01   6.4257329e-01   6.4263282e-01   6.6072888e-01   6.4987571e-01   6.2646617e-01   6.5635919e-01   6.3902815e-01   5.9245729e-01   6.2525709e-01   6.2505744e-01   5.9434270e-01   6.3006357e-01   6.2792621e-01   6.4159236e-01   5.7636598e-01   6.0764766e-01   6.1360235e-01   5.4671303e-01   6.0842795e-01   5.8259251e-01   6.3508036e-01   6.6886048e-01   6.3297422e-01   6.1023484e-01   6.2850719e-01   5.9929572e-01   6.1538463e-01   6.6087843e-01   6.0940725e-01   6.5583438e-01   6.2033697e-01   6.2410797e-01   5.5944074e-01   6.2004963e-01   5.9740195e-01   6.3231319e-01   6.0634159e-01   6.0584037e-01   6.2418156e-01   6.4434121e-01   5.8391469e-01   5.4739493e-01   5.7881518e-01   5.7394875e-01   5.7109090e-01   5.8152166e-01   6.2544497e-01   6.1674371e-01   5.9977951e-01   6.4478042e-01   6.3036267e-01   6.7052014e-01   6.3925558e-01   6.2326217e-01   6.5447229e-01   5.5543158e-01   6.2657219e-01   6.1500329e-01   6.0912404e-01   6.0009657e-01   6.4397603e-01   6.0499570e-01   6.2643155e-01   5.9565193e-01   5.9074205e-01   5.8465532e-01   6.0592787e-01   6.1434344e-01   6.1842648e-01   6.3140158e-01   6.1422957e-01   6.6196599e-01   8.0161031e-01   0.0000000e+00   0.0000000e+00   0.0000000e+00   0.0000000e+00
   0.0000000e+00   0.0000000e+00   8.2672065e-01   6.5846864e-01   5.6184623e-01   6.4261470e-01   5.7598755e-01   5.9552708e-01   6.6113757e-01   6.2802378e-01   6.2989445e-01   6.3094071e-01   6.0400841e-01   5.9821530e-01   6.0618105e-01   6.0143573e-01   6.5250481e-01   6.1023461e-01   6.1022959e-01   5.8319741e-01   5.9599985e-01   5.8190357e-01   5.8647522e-01   5.8727346e-01   5.6879880e-01   5.4617381e-01   5.5127281e-01   6.2961030e-01   6.2515691e-01   6.2258815e-01   6.4029750e-01   5.9161409e-01   6.0277781e-01   6.5881219e-01   6.2411279e-01   6.1305474e-01   6.1756489e-01   6.3432045e-01   5.9546777e-01   5.9519280e-01   5.9878313e-01   6.2729228e-01   6.1792254e-01   5.6798262e-01   5.4502522e-01   5.9477994e-01   6.0804292e-01   6.0146965e-01   6.6489819e-01   6.1313112e-01   6.7343442e-01   6.4762250e-01   6.1583642e-01   6.5471118e-01   6.1122184e-01   6.1184286e-01   6.6398541e-01   6.2086254e-01   6.1206892e-01   6.2221045e-01   6.8417739e-01   6.1090926e-01   6.1154023e-01   5.8999494e-01   6.0811716e-01   6.5745691e-01   6.2888237e-01   6.3272940e-01   5.9017067e-01   6.1262130e-01   5.6569310e-01   5.9749308e-01   5.6512962e-01   5.7387043e-01   5.7787058e-01   5.9253709e-01   5.8816231e-01   6.3143790e-01   6.5880619e-01   6.5602685e-01   6.1272177e-01   6.0675103e-01   6.3131055e-01   5.7456841e-01   6.3892021e-01   6.1733676e-01   5.7859784e-01   6.2259336e-01   6.2491126e-01   5.9196613e-01   6.0785281e-01   6.3019799e-01   5.8079265e-01   6.3015208e-01   5.7195185e-01   5.7687919e-01   6.1479451e-01   5.7572831e-01   6.3445678e-01   6.3789245e-01   6.2248483e-01   5.4736835e-01   4.0818155e-01   0.0000000e+00   0.0000000e+00   0.0000000e+00   0.0000000e+00
   0.0000000e+00   0.0000000e+00   3.7744987e-01   6.1546332e-01   5.5396025e-01   6.1791901e-01   6.0640736e-01   5.7350392e-01   6.1921902e-01   6.3841394e-01   6.0051075e-01   6.7710084e-01   5.9875040e-01   5.6243145e-01   5.9175718e-01   6.2752675e-01   6.2402433e-01   5.9112428e-01   5.9199114e-01   5.6925611e-01   5.5933522e-01   6.1460087e-01   5.5085140e-01   5.5136563e-01   5.5841204e-01   5.7375070e-01   5.6265455e-01   6.1520901e-01   5.7604793e-01   6.1726983e-01   6.3324773e-01   6.6711010e-01   5.7921488e-01   6.0273963e-01   6.4550567e-01   5.9156358e-01   6.3473042e-01   6.2697994e-01   6.2878788e-01   6.0743315e-01   6.2953084e-01   5.6854929e-01   5.5074999e-01   5.8301612e-01   5.5890163e-01   5.8879656e-01   5.6694885e-01   6.2811623e-01   6.2448661e-01   6.3297439e-01   6.1842899e-01   6.5999081e-01   6.3416056e-01   6.1219537e-01   6.2940571e-01   6.4493975e-01   5.8611770e-01   6.4566200e-01   6.5480902e-01   6.3110336e-01   6.0410236e-01   5.9656122e-01   6.0745865e-01   5.9470156e-01   6.1913125e-01   5.9811875e-01   6.1254788e-01   6.0916213e-01   6.0684958e-01   6.2575493e-01   6.4376619e-01   5.6922158e-01   5.3690008e-01   5.4715303e-01   5.6462431e-01   5.6655476e-01   5.5775322e-01   6.2690172e-01   6.6798039e-01   6.4339057e-01   6.0994194e-01   6.5471753e-01   6.5314728e-01   6.2735643e-01   6.0411687e-01   5.6840039e-01   5.6436931e-01   6.2685808e-01   6.0818205e-01   5.7308264e-01   6.1890632e-01   6.2754040e-01   6.2610802e-01   6.0960698e-01   6.0159539e-01   5.5569329e-01   5.7040608e-01   6.0956672e-01   5.9054075e-01   5.6393561e-01   5.7679396e-01   6.4317524e-01   7.4717141e-01   0.0000000e+00   0.0000000e+00   0.0000000e+00   0.0000000e+00
   0.0000000e+00   0.0000000e+00   2.9197854e-01   5.6075381e-01   5.7548632e-01   6.2431528e-01   6.0587524e-01   6.3829169e-01   5.9890443e-01   6.1521028e-01   6.1958888e-01   5.9655076e-01   5.7734817e-01   5.5306919e-01   6.3259728e-01   5.9056498e-01   5.9431248e-01   5.7800536e-01   6.0188397e-01   5.9322386e-01   5.4148768e-01   5.6915392e-01   5.6195235e-01   5.6756254e-01   5.7115432e-01   5.6626523e-01   5.9011721e-01   6.0334559e-01   6.4585360e-01   6.0759558e-01   6.3710588e-01   6.1323317e-01   6.4884648e-01   6.2080701e-01   6.5926628e-01   6.1536829e-01   6.1737080e-01   6.1536323e-01   6.1817375e-01   5.9170891e-01   6.1983873e-01   5.6427494e-01   5.5760952e-01   5.8644493e-01   5.9269542e-01   5.4355679e-01   5.8979003e-01   6.1957758e-01   5.9892940e-01   5.5359085e-01   6.0533181e-01   6.0919048e-01   6.3582480e-01   6.1166592e-01   6.3007293e-01   6.1635653e-01   6.5057515e-01   5.9816790e-01   6.2756469e-01   6.0249473e-01   6.4933360e-01   6.4440191e-01   6.1350754e-01   6.5421748e-01   6.3347485e-01   6.2964731e-01   6.2212012e-01   5.6167749e-01   5.1891212e-01   5.9654404e-01   6.0410996e-01   5.8134644e-01   5.4475695e-01   5.4287464e-01   5.9322222e-01   6.2963693e-01   6.2283702e-01   6.0319220e-01   6.4505133e-01   6.6468367e-01   6.1067890e-01   6.4518138e-01   6.2422137e-01   6.1592423e-01   5.9072951e-01   5.8943557e-01   6.2329320e-01   5.6930655e-01   5.5435372e-01   5.5512925e-01   5.9041853e-01   6.0445807e-01   5.1441125e-01   5.5372072e-01   5.7823990e-01   5.8983215e-01   5.8190484e-01   6.1541469e-01   5.7927002e-01   5.8213668e-01   6.2861412e-01   6.3889722e-01   3.3459443e-01   0.0000000e+00   0.0000000e+00   0.0000000e+00   0.0000000e+00
   0.0000000e+00   0.0000000e+00   5.5315333e-01   4.8557968e-01   6.3969541e-01   5.9847548e-01   6.0136768e-01   6.2194324e-01   6.4248956e-01   5.6811411e-01   6.0104778e-01   6.3956568e-01   6.1699858e-01   5.6233507e-01   6.1368689e-01   6.1420369e-01   6.1442791e-01   6.1917715e-01   5.6825538e-01   5.4093886e-01   5.6402448e-01   5.9688418e-01   5.9740487e-01   6.2241807e-01   5.3740654e-01   5.6334455e-01   5.8055476e-01   5.6720855e-01   6.6022728e-01   6.2898000e-01   6.6048764e-01   6.1624580e-01   6.1322127e-01   6.3915870e-01   6.5649902e-01   6.4479685e-01   6.1575065e-01   6.1787758e-01   5.8621932e-01   5.5185462e-01   5.6550283e-01   5.7913768e-01   5.8489237e-01   5.3841035e-01   5.8425342e-01   6.0300972e-01   5.7477985e-01   6.1318862e-01   6.2480691e-01   6.1761759e-01   6.1987820e-01   6.3481448e-01   6.4825789e-01   5.5829117e-01   5.9093345e-01   6.2862281e-01   6.1738250e-01   5.7497052e-01   6.4129050e-01   6.0026375e-01   6.2574089e-01   6.1844350e-01   6.3364490e-01   6.2834827e-01   6.0895981e-01   6.2475692e-01   6.0531445e-01   5.8668178e-01   6.0813530e-01   5.7489785e-01   5.6235066e-01   5.4113279e-01   5.9049234e-01   5.3132748e-01   6.5029193e-01   6.1052196e-01   5.7789902e-01   6.0825032e-01   6.2063068e-01   6.2094259e-01   5.9909316e-01   6.1594514e-01   6.8625817e-01   6.5716575e-01   5.9847422e-01   5.6819453e-01   6.0363796e-01   6.0014798e-01   6.2849598e-01   5.7663912e-01   5.9928200e-01   5.5898882e-01   5.6355965e-01   5.9858401e-01   5.6684406e-01   5.9869377e-01   5.8905507e-01   6.1644271e-01   5.7722872e-01   6.1936279e-01   5.8184001e-01   5.5070913e-01   4.3591518e-01   0.0000000e+00   0.0000000e+00   0.0000000e+00   0.0000000e+00
   0.0000000e+00   0.0000000e+00   5.7642054e-01   6.6261157e-01   6.4392990e-01   6.2942549e-01   6.2130594e-01   6.1380832e-01   5.8454621e-01   5.7122065e-01   6.0747960e-01   5.6477842e-01   5.8055604e-01   5.5799693e-01   6.4308142e-01   5.9883698e-01   5.5930554e-01   5.9204312e-01   6.1163371e-01   6.1426148e-01   6.1607514e-01   6.1618317e-01   6.2920771e-01   5.9195033e-01   5.6333096e-01   5.7888767e-01   5.9357189e-01   6.1008918e-01   5.7821328e-01   6.7307128e-01   6.6269968e-01   6.2878241e-01   6.7582561e-01   6.5247663e-01   6.4259058e-01   6.2468549e-01   6.1688310e-01   5.8994676e-01   5.8335184e-01   5.7300271e-01   5.7051749e-01   5.4844670e-01   5.7883520e-01   5.7145601e-01   6.4261098e-01   6.0461554e-01   5.7614218e-01   6.4170782e-01   6.3291752e-01   5.9520799e-01   6.2981427e-01   6.3260385e-01   6.1897083e-01   5.7904788e-01   6.3030683e-01   6.3099697e-01   6.2073349e-01   6.2214845e-01   6.4188611e-01   6.6359981e-01   6.7014495e-01   6.4651286e-01   6.5438351e-01   6.2644316e-01   6.2381153e-01   5.5393712e-01   6.0451324e-01   6.1204020e-01   5.8661936e-01   5.8816089e-01   5.5289816e-01   5.6223199e-01   5.5710254e-01   6.0869613e-01   6.0867652e-01   5.5869687e-01   5.9931634e-01   5.8336030e-01   6.0635170e-01   6.0387777e-01   6.3447499e-01   6.7206356e-01   6.3092589e-01   6.0402056e-01   6.2505930e-01   5.9309502e-01   5.6927526e-01   5.7373308e-01   5.6749807e-01   6.0187410e-01   5.3311611e-01   5.7462102e-01   5.7376717e-01   5.7521573e-01   5.9836363e-01   6.1427777e-01   6.2615492e-01   6.2857310e-01   5.7915268e-01   6.4360249e-01   5.6583321e-01   4.9389686e-01   5.0864203e-01   0.0000000e+00   0.0000000e+00   0.0000000e+00   0.0000000e+00
   0.0000000e+00   0.0000000e+00   6.6201535e-01   5.7891800e-01   6.0173336e-01   6.2452207e-01   6.0414050e-01   5.7713702e-01   5.9124774e-01   5.9166661e-01   5.7399459e-01   5.7245946e-01   5.8638303e-01   5.6670515e-01   5.9375664e-01   5.6667511e-01   5.5981298e-01   6.3676527e-01   6.2029860e-01   6.2027223e-01   6.5662362e-01   6.4461009e-01   6.3910773e-01   6.2058582e-01   6.3271204e-01   5.5945385e-01   5.5617072e-01   6.0665028e-01   6.0562899e-01   6.1598508e-01   5.9198511e-01   5.8303403e-01   6.2197069e-01   6.3600872e-01   6.2742356e-01   5.9413084e-01   6.2559672e-01   5.4942287e-01   6.3886338e-01   5.5974021e-01   5.8577199e-01   6.4669547e-01   5.8593834e-01   6.2315785e-01   6.5477626e-01   6.1401233e-01   5.6786931e-01   6.1436975e-01   6.4213871e-01   6.1781148e-01   6.1985411e-01   5.6002005e-01   5.6409286e-01   5.9168504e-01   5.8813967e-01   6.1425387e-01   6.1480483e-01   5.6947370e-01   6.5134278e-01   6.0600062e-01   6.7229992e-01   6.7650981e-01   6.5837701e-01   6.2959848e-01   6.0578358e-01   5.8536756e-01   5.7940851e-01   5.6705399e-01   5.7221194e-01   6.1334340e-01   5.8831878e-01   5.1203239e-01   5.5189703e-01   5.6913323e-01   5.5043503e-01   5.4631178e-01   5.4698875e-01   5.9716028e-01   6.1872729e-01   5.7936491e-01   6.2518358e-01   6.6331187e-01   5.8207360e-01   6.3149352e-01   6.1330655e-01   5.8034528e-01   6.1452575e-01   6.2291240e-01   6.0181128e-01   6.0526192e-01   6.0303155e-01   5.9355353e-01   5.9670463e-01   6.1139829e-01   6.3200422e-01   6.3292809e-01   6.4040036e-01   5.8108326e-01   6.3634805e-01   6.2191205e-01   6.3116670e-01   6.5200350e-01   0.0000000e+00   0.0000000e+00   0.0000000e+00   0.0000000e+00   0.0000000e+00
   0.0000000e+00   0.0000000e+00   0.0000000e+00   5.5893776e-01   5.9723692e-01   6.2389040e-01   5.7103313e-01   5.7948573e-01   5.9771561e-01   6.0448121e-01   6.0635220e-01   5.5639913e-01   5.8383107e-01   6.0447224e-01   5.3906977e-01   5.3952568e-01   6.0418070e-01   6.2135029e-01   5.8259781e-01   6.4165102e-01   6.5536263e-01   6.2359296e-01   5.6758975e-01   6.1888404e-01   6.0118358e-01   6.2463722e-01   6.2979655e-01   5.3984862e-01   5.5993035e-01   5.8445627e-01   5.7477654e-01   5.9186998e-01   6.2081636e-01   6.1975415e-01   6.3567520e-01   6.6000117e-01   6.4832517e-01   6.0833946e-01   6.2538556e-01   5.9900271e-01   5.8349019e-01   6.1404468e-01   6.2798862e-01   6.0706256e-01   6.3187042e-01   5.7634647e-01   6.1346898e-01   5.6764597e-01   6.3514049e-01   6.2494178e-01   6.2356555e-01   6.4654289e-01   5.8957829e-01   5.6223361e-01   5.3876542e-01   5.8502629e-01   6.0129685e-01   5.9152741e-01   6.4523840e-01   6.7432147e-01   6.5611868e-01   6.8012533e-01   6.5661673e-01   6.8388928e-01   6.0818348e-01   6.0186208e-01   5.3613823e-01   5.9026422e-01   6.1048815e-01   5.6024607e-01   5.9396302e-01   5.1804198e-01   6.0682729e-01   5.7247956e-01   5.9257279e-01   5.7765848e-01   6.1570442e-01   6.1610612e-01   6.0307900e-01   6.3439785e-01   6.2683362e-01   6.5327241e-01   6.1461980e-01   6.0668184e-01   5.8054336e-01   5.5917079e-01   5.8331137e-01   5.6053776e-01   5.9884110e-01   5.8907836e-01   5.9666403e-01   6.1264612e-01   6.4019797e-01   5.9249400e-01   6.6670343e-01   6.1447333e-01   6.1145018e-01   6.3484889e-01   6.2507110e-01   5.7755734e-01   5.5648165e-01   5.6425898e-01   0.0000000e+00   0.0000000e+00   0.0000000e+00   0.0000000e+00   0.0000000e+00
   0.0000000e+00   0.0000000e+00   0.0000000e+00   6.2504736e-01   6.4015279e-01   5.7915254e-01   6.2609510e-01   5.7830332e-01   5.7386189e-01   6.3215384e-01   6.3210237e-01   6.0931090e-01   6.0764052e-01   5.8579219e-01   5.6261466e-01   5.7065771e-01   5.6461779e-01   6.5125910e-01   5.8587142e-01   6.0858893e-01   6.3752726e-01   5.9934969e-01   5.9353973e-01   6.3109747e-01   6.0953643e-01   5.9760759e-01   5.9405153e-01   5.7703859e-01   5.5359956e-01   5.3269387e-01   5.5465498e-01   5.4870620e-01   6.2465583e-01   6.0141201e-01   6.4958995e-01   6.3694691e-01   6.1935780e-01   6.0595872e-01   6.4460281e-01   5.7905893e-01   5.7163872e-01   5.5706830e-01   6.0961399e-01   6.5001602e-01   6.2845657e-01   5.9743464e-01   5.7796632e-01   6.1293178e-01   6.2227329e-01   6.6231537e-01   6.4557548e-01   6.3847292e-01   5.9270432e-01   5.2686817e-01   6.0156840e-01   5.7205316e-01   5.6861469e-01   5.8612398e-01   6.7399404e-01   6.9217674e-01   6.7119673e-01   6.6170568e-01   6.4595905e-01   6.3620351e-01   6.5069909e-01   6.4046507e-01   6.2234337e-01   6.5244385e-01   5.8396182e-01   5.5418871e-01   5.7644208e-01   6.1183294e-01   5.7090521e-01   6.1508233e-01   6.0360819e-01   6.3571884e-01   6.1750108e-01   6.0254180e-01   6.0924544e-01   5.9843936e-01   5.9911636e-01   6.0868045e-01   6.2965657e-01   6.3829151e-01   6.0615956e-01   6.1038126e-01   5.7815497e-01   5.7686160e-01   5.8857419e-01   5.7283255e-01   5.4458688e-01   5.6903249e-01   6.2924091e-01   5.8566236e-01   6.4370374e-01   6.5943699e-01   6.6419459e-01   6.2698535e-01   6.2900294e-01   6.5649124e-01   6.1844733e-01   5.3789397e-01   4.2431795e-01   3.3487229e-01   0.0000000e+00   0.0000000e+00   0.0000000e+00
   0.0000000e+00   0.0000000e+00   6.7874884e-01   5.8609513e-01   6.4370424e-01   6.5698310e-01   5.7592175e-01   5.9708119e-01   5.8256568e-01   6.1198956e-01   5.8875664e-01   6.3486709e-01   6.1548065e-01   6.0747157e-01   6.0233794e-01   5.9311115e-01   5.8245217e-01   6.0477851e-01   5.9605852e-01   6.1085280e-01   6.1691807e-01   6.3532324e-01   6.2514991e-01   6.2999377e-01   5.6211567e-01   5.7073296e-01   5.7609322e-01   5.3406739e-01   5.6527999e-01   5.3157304e-01   5.5475926e-01   5.7589712e-01   6.1161526e-01   6.1636070e-01   6.4766775e-01   6.4028134e-01   6.1995765e-01   6.2282937e-01   6.4002345e-01   5.9097515e-01   5.1228462e-01   5.7703629e-01   6.0984631e-01   6.0193043e-01   6.2504217e-01   5.8579923e-01   5.8957614e-01   6.3146465e-01   6.3128865e-01   5.9411970e-01   5.7388297e-01   6.0510710e-01   5.8865454e-01   6.1829810e-01   5.9575904e-01   6.0172818e-01   5.8889438e-01   6.1420648e-01   6.6526730e-01   6.8068435e-01   6.5750197e-01   6.5853053e-01   6.6987735e-01   6.6779850e-01   6.2116675e-01   6.6447481e-01   6.3205820e-01   6.3808129e-01   6.1437275e-01   5.7228777e-01   6.0945744e-01   5.9460457e-01   6.0396961e-01   5.9924413e-01   5.5444509e-01   5.5419812e-01   6.0421174e-01   5.9008417e-01   6.2247115e-01   5.9887330e-01   6.0470364e-01   6.2571893e-01   6.1244057e-01   6.0204434e-01   6.0447648e-01   5.8737901e-01   5.8341296e-01   6.3301109e-01   5.6424482e-01   5.9821038e-01   6.1028668e-01   5.7138019e-01   6.2545793e-01   6.2516609e-01   5.9964037e-01   6.3706913e-01   6.2503472e-01   6.2239567e-01   5.6535249e-01   5.9059330e-01   6.4149708e-01   5.4537454e-01   3.5721568e-01   0.0000000e+00   0.0000000e+00   0.0000000e+00   0.0000000e+00
   0.0000000e+00   0.0000000e+00   5.3625620e-01   5.6117624e-01   5.8263923e-01   6.1522151e-01   5.9675936e-01   5.9445334e-01   6.2506958e-01   5.7583978e-01   5.8250706e-01   5.4035987e-01   6.0181700e-01   5.6435425e-01   5.7769254e-01   6.0684682e-01   6.0811706e-01   6.3440955e-01   5.8083701e-01   6.1585876e-01   6.1391464e-01   5.7809706e-01   6.0556999e-01   6.0075469e-01   6.3661410e-01   5.9151090e-01   5.9661696e-01   5.7962929e-01   5.5576221e-01   5.8189442e-01   5.7769348e-01   5.5579476e-01   6.0699738e-01   6.3220003e-01   6.4082267e-01   6.3163363e-01   6.2044564e-01   6.7249411e-01   6.2146469e-01   6.0098527e-01   6.2599209e-01   5.7220914e-01   5.9512221e-01   5.9588624e-01   6.1238720e-01   6.0238431e-01   6.1358197e-01   6.3023082e-01   6.2792392e-01   6.4057493e-01   6.7174623e-01   5.9895462e-01   5.8915475e-01   6.0030431e-01   6.1802312e-01   6.1322597e-01   7.0338533e-01   6.2016307e-01   6.4812167e-01   6.9719836e-01   6.7411719e-01   6.9228655e-01   6.7804025e-01   6.4249861e-01   6.6717601e-01   6.7985104e-01   6.4077063e-01   6.4869088e-01   6.1719494e-01   6.1568072e-01   5.9340766e-01   5.9405454e-01   5.6035736e-01   6.1038878e-01   6.2031543e-01   5.4766058e-01   5.7024703e-01   5.9210306e-01   5.8574046e-01   5.3695274e-01   5.7691533e-01   5.8602046e-01   5.7464454e-01   5.8947587e-01   5.8582040e-01   6.4403297e-01   5.5425632e-01   6.4095884e-01   5.9814714e-01   6.7192933e-01   6.3365922e-01   6.1345291e-01   6.0099839e-01   6.1167903e-01   5.8492407e-01   6.3937420e-01   6.2495326e-01   5.9276978e-01   5.4849388e-01   6.0199482e-01   5.9479235e-01   6.8195553e-01   0.0000000e+00   0.0000000e+00   0.0000000e+00   0.0000000e+00   0.0000000e+00
   0.0000000e+00   0.0000000e+00   6.2311431e-01   6.5049078e-01   5.9839138e-01   5.6725417e-01   5.6036755e-01   5.1745742e-01   5.4496735e-01   6.2199829e-01   5.3063620e-01   5.8118864e-01   5.8031177e-01   5.7074019e-01   5.5767769e-01   5.8137577e-01   5.6481104e-01   5.8743508e-01   5.7884004e-01   6.1445162e-01   5.7259565e-01   6.2124043e-01   6.1572427e-01   6.5857393e-01   6.2287939e-01   6.1991212e-01   6.3129689e-01   6.3915187e-01   6.0707577e-01   5.9196098e-01   5.9947489e-01   5.8060229e-01   6.4738915e-01   6.3321142e-01   5.9869307e-01   5.5198103e-01   6.4078933e-01   5.9444179e-01   6.0485948e-01   6.5754219e-01   6.4293227e-01   6.4867852e-01   6.5709009e-01   6.0067149e-01   6.2445584e-01   6.4911081e-01   6.1624294e-01   6.2585237e-01   6.3540559e-01   6.3542419e-01   5.7916414e-01   6.1699696e-01   6.3216396e-01   5.8533486e-01   5.7855916e-01   6.3192427e-01   6.8517225e-01   6.6627705e-01   5.6069673e-01   6.7122983e-01   6.9483269e-01   6.6320795e-01   6.1759881e-01   6.5778547e-01   6.8920889e-01   6.3266582e-01   7.0189674e-01   6.3977401e-01   6.4843306e-01   6.6761914e-01   6.4407856e-01   6.2254208e-01   5.9427035e-01   5.7091895e-01   5.8770174e-01   6.2355002e-01   6.1099318e-01   6.1494788e-01   5.7578959e-01   5.8888696e-01   5.7091861e-01   6.1403164e-01   5.9098902e-01   5.7431415e-01   5.7022166e-01   6.0901532e-01   6.0837636e-01   6.1305277e-01   6.8890589e-01   6.7255788e-01   6.2840709e-01   6.2839226e-01   6.4480109e-01   6.2365257e-01   6.6057029e-01   6.2945952e-01   6.2986011e-01   6.4333532e-01   5.6711293e-01   5.9195654e-01   6.3532360e-01   5.4805805e-01   5.7405234e-01   5.6283901e-01   0.0000000e+00   0.0000000e+00   0.0000000e+00
   0.0000000e+00   0.0000000e+00   0.0000000e+00   6.6673012e-01   6.0681516e-01   5.8088883e-01   6.0064657e-01   6.0383768e-01   5.8393626e-01   6.2126126e-01   5.5717617e-01   5.4651166e-01   6.7567723e-01   6.0320845e-01   6.2121053e-01   5.5708509e-01   6.0121194e-01   5.6300655e-01   5.7463642e-01   6.1187880e-01   6.0511467e-01   6.3979681e-01   6.1510269e-01   6.6472941e-01   6.3864112e-01   6.3730748e-01   6.1756475e-01   6.5410480e-01   6.2310509e-01   5.5937623e-01   5.7575272e-01   5.7100955e-01   5.9195730e-01   6.2110878e-01   5.8266936e-01   5.5015019e-01   5.8495644e-01   6.4231210e-01   6.4110098e-01   6.5963484e-01   6.4538194e-01   6.2836066e-01   6.6835645e-01   6.9362588e-01   6.7296546e-01   6.3518831e-01   6.4345611e-01   6.4381271e-01   6.3308841e-01   5.9127042e-01   6.3637081e-01   6.2470666e-01   5.8045075e-01   6.5081338e-01   6.2145163e-01   5.9474603e-01   6.6117323e-01   6.6574913e-01   6.2668722e-01   6.8528216e-01   6.4304806e-01   7.0007781e-01   6.7001458e-01   6.8747274e-01   6.4670405e-01   6.5531244e-01   7.0119253e-01   6.6353824e-01   6.1738871e-01   6.1775401e-01   6.2787828e-01   5.9640159e-01   5.8483470e-01   6.1753043e-01   5.8900615e-01   6.0673996e-01   5.8039600e-01   5.7959798e-01   5.5302072e-01   5.9681679e-01   6.1589561e-01   5.9910161e-01   5.5561360e-01   6.2931799e-01   5.7373041e-01   5.9410216e-01   6.0483828e-01   6.1726933e-01   6.3331591e-01   6.5526068e-01   5.9806462e-01   6.3039761e-01   6.1927395e-01   6.0918890e-01   6.7392841e-01   6.4094784e-01   6.2514960e-01   6.0689786e-01   6.2548531e-01   5.8760934e-01   5.9886866e-01   5.6374933e-01   3.6831467e-01   0.0000000e+00   0.0000000e+00   0.0000000e+00   0.0000000e+00
   0.0000000e+00   0.0000000e+00   0.0000000e+00   5.7005604e-01   5.8624913e-01   5.5120207e-01   5.5956826e-01   6.0539771e-01   6.0516855e-01   6.5546351e-01   5.5945814e-01   6.1801273e-01   6.1207175e-01   6.4616602e-01   6.0993473e-01   6.0206093e-01   5.9491273e-01   5.7808969e-01   6.1298125e-01   6.1447790e-01   6.3142156e-01   5.8822271e-01   5.9730671e-01   6.3815284e-01   6.1885940e-01   6.1142325e-01   6.2440152e-01   5.9064941e-01   6.1152924e-01   6.1210545e-01   6.2738430e-01   6.5295489e-01   5.8408715e-01   5.7439778e-01   6.2244026e-01   5.6381656e-01   5.9786618e-01   6.6061069e-01   5.6540412e-01   5.9996029e-01   6.6107191e-01   6.4971146e-01   6.7235698e-01   6.6703158e-01   7.0084868e-01   5.9312976e-01   6.1172136e-01   5.9456015e-01   6.3622344e-01   6.6208297e-01   6.4087631e-01   5.9024794e-01   6.1092947e-01   6.2330664e-01   6.2523441e-01   6.4631221e-01   6.9732735e-01   6.8279375e-01   6.2453912e-01   6.3493790e-01   6.3003947e-01   6.7116564e-01   6.5674864e-01   6.6733048e-01   6.7896884e-01   6.4114498e-01   6.9744614e-01   6.4970387e-01   6.0968529e-01   6.5263248e-01   6.0376906e-01   6.2952899e-01   6.1537903e-01   6.2913091e-01   6.3700417e-01   6.4061301e-01   6.2710062e-01   6.2311825e-01   6.1343620e-01   5.7894162e-01   5.9313621e-01   5.9299218e-01   5.9057358e-01   5.8724446e-01   5.9330236e-01   5.1733596e-01   5.6459655e-01   5.6524995e-01   6.1773982e-01   6.1360443e-01   6.4862691e-01   6.3395492e-01   5.6747701e-01   5.8116948e-01   5.8849327e-01   5.9266882e-01   5.8862941e-01   5.5785716e-01   6.0075657e-01   6.5269169e-01   6.0978790e-01   4.4524278e-01   2.7973626e-01   0.0000000e+00   0.0000000e+00   0.0000000e+00   0.0000000e+00
   0.0000000e+00   0.0000000e+00   5.6631562e-01   5.1292352e-01   6.1433014e-01   5.9827304e-01   5.9177088e-01   6.0605035e-01   5.9137204e-01   5.8366336e-01   6.0206576e-01   6.7584147e-01   6.1409068e-01   6.2319314e-01   5.9361893e-01   5.8784153e-01   5.8062683e-01   5.7037870e-01   5.3871295e-01   6.1096703e-01   5.8900520e-01   6.0259826e-01   5.7081239e-01   6.0523283e-01   6.2950239e-01   5.9910978e-01   5.8889383e-01   5.8198130e-01   6.3683520e-01   5.8495540e-01   6.3798509e-01   6.0277868e-01   6.2804648e-01   6.0911299e-01   6.3924841e-01   6.3541131e-01   6.0529104e-01   6.1193361e-01   5.9261393e-01   6.2930636e-01   6.8217464e-01   6.7806306e-01   7.0340703e-01   6.2047511e-01   6.2594199e-01   5.9657807e-01   6.0939250e-01   5.9240337e-01   6.8608833e-01   6.4340935e-01   6.3440091e-01   6.3654162e-01   5.9463811e-01   6.2790820e-01   6.5257058e-01   6.4126845e-01   6.3237853e-01   6.4247505e-01   6.1999519e-01   6.6038706e-01   6.3105602e-01   6.7525424e-01   6.9149424e-01   6.5910192e-01   6.6760033e-01   6.7767973e-01   6.3709312e-01   6.4874186e-01   6.2140918e-01   6.1850185e-01   6.0628529e-01   6.4384718e-01   6.1249826e-01   5.8685105e-01   6.1277950e-01   5.5369709e-01   5.8615529e-01   6.0543807e-01   5.8779471e-01   6.2565647e-01   6.2890957e-01   6.1814655e-01   5.3806343e-01   5.9369265e-01   5.7515526e-01   5.8095253e-01   6.1299066e-01   6.1128720e-01   5.9577754e-01   6.3412113e-01   6.3411679e-01   6.0849629e-01   6.0876315e-01   5.9458979e-01   5.8286069e-01   5.4813461e-01   5.4150417e-01   5.9156034e-01   6.4025265e-01   6.6637153e-01   6.6909863e-01   6.5574315e-01   0.0000000e+00   0.0000000e+00   0.0000000e+00   0.0000000e+00   0.0000000e+00
   0.0000000e+00   0.0000000e+00   0.0000000e+00   4.9099769e-01   5.7919265e-01   5.9273474e-01   6.0084038e-01   6.2986111e-01   6.4781519e-01   5.8722477e-01   6.1373245e-01   6.5146741e-01   6.7996332e-01   6.4230632e-01   6.0420590e-01   5.5797717e-01   5.9664960e-01   5.6362621e-01   5.6767100e-01   6.1776992e-01   6.1400364e-01   6.4445208e-01   6.3178772e-01   5.9630667e-01   6.2253510e-01   6.0789851e-01   5.7122177e-01   5.7162471e-01   6.1916034e-01   5.9937720e-01   6.3345832e-01   6.2084947e-01   6.2891655e-01   5.6599618e-01   6.4535438e-01   6.0924171e-01   6.4752651e-01   5.9176770e-01   5.7474250e-01   5.5786699e-01   6.1173767e-01   6.3304512e-01   6.3822672e-01   6.3705351e-01   6.1668892e-01   6.1832884e-01   5.6342433e-01   6.4591717e-01   6.5689286e-01   6.3176187e-01   6.2164651e-01   5.7863624e-01   5.8834119e-01   6.2128130e-01   5.9293611e-01   6.6704936e-01   6.2231695e-01   6.4422945e-01   6.4017017e-01   6.3731935e-01   6.1840714e-01   6.3363430e-01   6.0005474e-01   6.1501302e-01   6.0310848e-01   6.5106509e-01   6.6102438e-01   6.4003498e-01   6.5074602e-01   6.7927621e-01   6.6085988e-01   6.5506508e-01   6.8036785e-01   6.1078741e-01   6.3571658e-01   5.9037392e-01   5.7664602e-01   6.1534319e-01   5.8930466e-01   6.2128894e-01   6.2211339e-01   6.0054051e-01   5.6701553e-01   5.3795378e-01   5.5008785e-01   5.6723114e-01   5.9533436e-01   5.7306374e-01   5.8668406e-01   5.9842498e-01   5.8857014e-01   5.8727564e-01   6.1188860e-01   5.8999979e-01   5.9688946e-01   5.5951266e-01   5.7923996e-01   5.9774566e-01   5.8077509e-01   5.9357379e-01   6.2644225e-01   6.8906008e-01   0.0000000e+00   0.0000000e+00   0.0000000e+00   0.0000000e+00   0.0000000e+00
   0.0000000e+00   0.0000000e+00   0.0000000e+00   5.8164593e-01   5.6241343e-01   6.2041942e-01   5.8246362e-01   5.8733900e-01   6.1349181e-01   6.0960243e-01   5.5930110e-01   6.4357123e-01   6.0219070e-01   6.2437240e-01   5.7126080e-01   5.9707817e-01   5.8688350e-01   5.8054481e-01   6.4818612e-01   6.0399273e-01   6.0475779e-01   6.2299233e-01   6.1248993e-01   6.6349895e-01   6.1899059e-01   5.7375190e-01   5.6690670e-01   5.7889986e-01   5.6528883e-01   6.0131811e-01   6.4070648e-01   5.9194126e-01   5.9500261e-01   6.3944577e-01   6.0311165e-01   6.0448566e-01   6.2029938e-01   5.8860871e-01   6.0876332e-01   6.0248198e-01   6.1162932e-01   6.4081376e-01   6.1484045e-01   5.7594034e-01   6.1775579e-01   5.9819722e-01   6.0006479e-01   6.3244596e-01   6.1463168e-01   6.2042889e-01   5.9611324e-01   5.6112734e-01   5.7483104e-01   5.8027273e-01   6.1768353e-01   5.9699825e-01   5.7900610e-01   5.6770618e-01   6.6591506e-01   6.1009570e-01   6.1567044e-01   6.2654831e-01   6.1125108e-01   6.2567374e-01   6.3441315e-01   6.7399129e-01   6.6882023e-01   7.1468956e-01   6.7706799e-01   6.7058638e-01   6.4856726e-01   6.3472008e-01   6.9163872e-01   6.8238358e-01   6.5814736e-01   6.5958353e-01   5.7459667e-01   5.7575384e-01   5.4396075e-01   5.6152542e-01   5.7124157e-01   5.5974294e-01   5.6565007e-01   5.6789126e-01   5.4547976e-01   5.7142621e-01   6.0481382e-01   5.6778804e-01   5.9309254e-01   5.8040154e-01   5.4746241e-01   5.4090697e-01   6.0575474e-01   5.9205002e-01   5.8208116e-01   5.6596205e-01   5.8977544e-01   5.9587324e-01   5.8150646e-01   6.6197100e-01   5.7525792e-01   6.2177160e-01   4.8418545e-01   0.0000000e+00   0.0000000e+00   0.0000000e+00   0.0000000e+00
   0.0000000e+00   0.0000000e+00   7.5125235e-01   5.9905687e-01   5.8783580e-01   5.7396124e-01   6.1227777e-01   5.6369925e-01   6.1283873e-01   6.0174885e-01   5.9731025e-01   6.1397547e-01   5.7899291e-01   5.7561167e-01   5.8236361e-01   6.0019531e-01   6.0721321e-01   6.4085915e-01   6.4074703e-01   6.3904110e-01   6.5500989e-01   6.0998422e-01   6.3003406e-01   6.4635375e-01   5.9303176e-01   5.8570683e-01   5.9866369e-01   6.1418192e-01   5.8496844e-01   5.9521420e-01   5.8848406e-01   5.9258624e-01   5.8245054e-01   6.1642453e-01   6.1634390e-01   6.2848794e-01   6.1618729e-01   6.3669473e-01   6.2444287e-01   6.1694518e-01   4.9913781e-01   5.8403336e-01   5.8397172e-01   5.9908321e-01   5.9006891e-01   5.9696868e-01   6.0624226e-01   6.0597398e-01   6.1180739e-01   6.0860824e-01   5.5119517e-01   5.8992317e-01   5.5464233e-01   5.0837459e-01   5.3371061e-01   5.9793988e-01   5.7983132e-01   5.9983805e-01   6.0523060e-01   5.6677081e-01   5.7498049e-01   6.0252801e-01   5.7272110e-01   5.7419767e-01   6.1541208e-01   6.6719763e-01   6.4670094e-01   6.4245526e-01   6.3380735e-01   6.0841420e-01   6.8164771e-01   6.7100374e-01   6.5514615e-01   6.5012178e-01   6.1326007e-01   5.8525601e-01   6.1887322e-01   5.6729637e-01   5.7148639e-01   5.6851719e-01   5.8155694e-01   5.8970380e-01   5.9670495e-01   5.8348439e-01   5.4762753e-01   5.6215089e-01   5.8102523e-01   5.5824865e-01   5.7549347e-01   5.8673973e-01   6.4525569e-01   5.7405925e-01   6.0751241e-01   5.6978546e-01   5.8447096e-01   5.8224061e-01   5.8266548e-01   5.6815678e-01   5.6550282e-01   5.8560744e-01   5.6370574e-01   5.7477225e-01   5.3982111e-01   0.0000000e+00   0.0000000e+00   0.0000000e+00   0.0000000e+00
   0.0000000e+00   0.0000000e+00   7.0252737e-01   5.7085544e-01   5.7930741e-01   5.9136765e-01   6.0693299e-01   6.1512624e-01   5.6598405e-01   6.4487563e-01   6.0463827e-01   6.0116536e-01   5.7831291e-01   5.9037748e-01   6.2231322e-01   5.9757008e-01   5.9859368e-01   6.3025917e-01   6.1865231e-01   6.1152287e-01   6.3960635e-01   6.5233783e-01   6.7246541e-01   6.6357904e-01   6.8512831e-01   6.3928732e-01   6.2512956e-01   5.7385303e-01   5.9040212e-01   5.6718466e-01   5.9935499e-01   5.5701121e-01   6.2903833e-01   6.1647734e-01   6.1528596e-01   6.0685611e-01   6.2930870e-01   6.5231165e-01   5.9397045e-01   5.9203990e-01   5.8379027e-01   5.8602125e-01   5.6822503e-01   5.7741364e-01   5.9536461e-01   6.1479404e-01   6.4019426e-01   6.0503132e-01   5.8956704e-01   6.1170108e-01   6.0073229e-01   5.4441602e-01   5.4201122e-01   5.3617844e-01   5.5470143e-01   5.9589052e-01   5.8803599e-01   5.9341433e-01   5.7682087e-01   5.2946328e-01   5.8352006e-01   6.0289803e-01   6.0390309e-01   6.2797632e-01   6.3628574e-01   6.3526595e-01   6.6265484e-01   6.2116306e-01   6.4236643e-01   6.5352083e-01   6.6844253e-01   6.5233180e-01   6.5464543e-01   6.5423414e-01   5.7624963e-01   5.9040263e-01   6.0220890e-01   5.5316023e-01   5.6196945e-01   5.5541875e-01   5.1532966e-01   5.9020038e-01   5.8208385e-01   5.6288473e-01   5.7914118e-01   5.3636222e-01   5.6207806e-01   5.6472100e-01   5.8026760e-01   6.0112166e-01   5.8865540e-01   6.4981409e-01   6.0434344e-01   5.8633114e-01   5.7719115e-01   5.7125365e-01   5.4356751e-01   5.5179164e-01   5.8402500e-01   5.9331894e-01   5.8676639e-01   4.7695192e-01   0.0000000e+00   0.0000000e+00   0.0000000e+00   0.0000000e+00   0.0000000e+00
   0.0000000e+00   0.0000000e+00   2.8336572e-01   5.5662345e-01   5.7402211e-01   6.0004588e-01   6.1570427e-01   5.9097117e-01   6.0653606e-01   6.1450628e-01   6.2926155e-01   5.7813242e-01   6.2172538e-01   6.4113125e-01   6.5277200e-01   5.9784609e-01   6.2858121e-01   6.3258496e-01   6.2977248e-01   6.5083786e-01   6.5633861e-01   6.8503380e-01   6.8157729e-01   6.5127365e-01   7.0584858e-01   6.3994583e-01   6.1560203e-01   6.0700046e-01   6.1701188e-01   6.3752271e-01   6.3567284e-01   5.9482870e-01   6.4506644e-01   6.2455652e-01   5.6952797e-01   6.0051996e-01   5.9430562e-01   6.2108360e-01   6.0253451e-01   6.0190305e-01   6.0116627e-01   6.0283410e-01   5.6321406e-01   5.5639842e-01   6.0677592e-01   6.3910855e-01   6.7969699e-01   6.2463455e-01   5.9279954e-01   5.9529007e-01   6.1936176e-01   6.0893642e-01   5.6513553e-01   5.3579069e-01   5.4941838e-01   5.5275654e-01   5.5587237e-01   5.5985014e-01   5.7529902e-01   5.8498489e-01   5.6377224e-01   6.0931418e-01   5.8817093e-01   6.8569096e-01   6.6112303e-01   6.5650075e-01   6.0673643e-01   5.8434962e-01   6.2489417e-01   5.8612464e-01   6.1460467e-01   6.3067737e-01   6.3291372e-01   6.1685159e-01   6.2896146e-01   5.9991028e-01   5.7131661e-01   5.9548901e-01   5.8528637e-01   5.5525965e-01   5.3087815e-01   5.5295085e-01   5.5687172e-01   5.7466322e-01   5.5602608e-01   5.9040693e-01   5.1902141e-01   5.8579710e-01   6.0737398e-01   5.6866266e-01   6.1042815e-01   5.6056805e-01   6.0000270e-01   6.1333834e-01   5.7366934e-01   6.0839652e-01   5.9650615e-01   6.2654160e-01   5.9297103e-01   6.4317073e-01   6.0094366e-01   6.0022090e-01   5.0850560e-01   4.4728125e-01   0.0000000e+00   0.0000000e+00   0.0000000e+00
   0.0000000e+00   0.0000000e+00   5.9269289e-01   6.8333498e-01   6.3413272e-01   5.7820817e-01   6.1103540e-01   5.6683569e-01   5.8144665e-01   6.3570691e-01   6.2418078e-01   6.4770038e-01   6.3134139e-01   6.0923887e-01   6.4751957e-01   6.2600661e-01   6.1863025e-01   6.3917655e-01   6.5323593e-01   6.5173171e-01   6.5500135e-01   7.2128835e-01   6.9328246e-01   6.6787875e-01   6.9097851e-01   6.8907440e-01   6.6815421e-01   6.5254057e-01   6.3779922e-01   6.2239326e-01   6.2263268e-01   6.2126419e-01   5.9638709e-01   6.1206883e-01   5.8191457e-01   5.8853532e-01   6.0243709e-01   5.7377994e-01   5.7960937e-01   6.1105483e-01   5.5559035e-01   6.0957021e-01   6.2105505e-01   6.2505567e-01   6.4380118e-01   6.9924382e-01   6.2215041e-01   6.1962965e-01   6.0228769e-01   6.0524115e-01   6.0987754e-01   6.2090547e-01   6.1734587e-01   5.4858564e-01   5.0918632e-01   5.3338635e-01   6.2200151e-01   5.7748519e-01   5.6436512e-01   5.6614129e-01   6.0437556e-01   5.7872751e-01   5.6483572e-01   6.0222119e-01   6.1408284e-01   6.2611144e-01   5.6531125e-01   5.8248844e-01   6.0119661e-01   5.9981147e-01   6.3089939e-01   6.1322710e-01   6.1184358e-01   5.3809539e-01   6.0484994e-01   5.5749726e-01   5.8914610e-01   6.0681711e-01   6.0550892e-01   5.9377196e-01   5.9515929e-01   5.7408980e-01   5.4973399e-01   5.5190223e-01   5.6728402e-01   6.2254438e-01   6.0754140e-01   5.8252281e-01   6.3001942e-01   6.0900700e-01   5.8578531e-01   5.8726877e-01   6.2138373e-01   6.2793925e-01   5.8926835e-01   6.3113332e-01   6.5358845e-01   5.7895161e-01   6.4083893e-01   5.9541339e-01   6.3283692e-01   6.7141228e-01   0.0000000e+00   0.0000000e+00   0.0000000e+00   0.0000000e+00   0.0000000e+00
   0.0000000e+00   0.0000000e+00   5.7476893e-01   5.3220359e-01   6.0351877e-01   6.1285415e-01   6.2351344e-01   6.1229835e-01   6.0703720e-01   5.8853897e-01   5.8870810e-01   5.7112804e-01   6.1836108e-01   6.1559411e-01   6.3626033e-01   6.2258507e-01   6.3803086e-01   6.5031588e-01   6.6019758e-01   6.5331466e-01   6.6216006e-01   6.6236849e-01   7.0411435e-01   6.5526205e-01   6.3185334e-01   6.6146244e-01   6.9378835e-01   6.2524659e-01   6.3163455e-01   6.5617976e-01   6.3810478e-01   5.8019305e-01   5.7504144e-01   6.0339447e-01   6.0263686e-01   5.9503931e-01   6.2530223e-01   5.7255975e-01   6.0850659e-01   6.4147506e-01   6.3733201e-01   6.3080694e-01   5.9469534e-01   6.4601275e-01   6.5184012e-01   6.1514254e-01   6.6595284e-01   6.1594359e-01   6.2536804e-01   6.2140797e-01   6.6341236e-01   6.4994266e-01   6.1162285e-01   5.9999335e-01   5.6111675e-01   5.7355246e-01   5.8749820e-01   5.3005475e-01   5.8663249e-01   6.3990074e-01   6.1460661e-01   5.7923854e-01   5.7684117e-01   6.0252538e-01   6.1853974e-01   5.9576445e-01   6.1406693e-01   5.9321354e-01   6.0772327e-01   6.1506047e-01   5.7560086e-01   6.5570939e-01   5.9669702e-01   5.9559488e-01   5.7714019e-01   5.4126341e-01   6.0747739e-01   6.1183263e-01   6.3502026e-01   6.2574570e-01   6.1112494e-01   6.2053105e-01   6.1648494e-01   6.0099364e-01   6.1095871e-01   6.1722695e-01   6.0591719e-01   6.1512452e-01   5.6448128e-01   5.6617217e-01   6.0042712e-01   6.1149430e-01   6.1848886e-01   6.1986922e-01   5.9456637e-01   6.1310018e-01   6.3761427e-01   5.7669623e-01   6.3428922e-01   5.8041040e-01   6.1414521e-01   6.6212656e-01   3.0391109e-01   4.1155132e-01   0.0000000e+00   0.0000000e+00   0.0000000e+00
   0.0000000e+00   0.0000000e+00   0.0000000e+00   5.6105858e-01   6.6524735e-01   6.6728223e-01   6.3881862e-01   6.4421202e-01   6.3630633e-01   5.9174895e-01   5.7949699e-01   5.8501613e-01   5.9389559e-01   6.8332622e-01   6.5202026e-01   6.2706781e-01   6.5926465e-01   6.1643249e-01   6.0425307e-01   6.5196154e-01   6.2900729e-01   6.2824715e-01   6.7744950e-01   6.7756379e-01   6.8383974e-01   6.7675286e-01   6.7683816e-01   6.4209340e-01   6.6765818e-01   6.3272890e-01   6.2421195e-01   6.0026014e-01   6.3710717e-01   5.5471542e-01   5.9140758e-01   5.8522513e-01   5.9147019e-01   5.8536140e-01   6.2329178e-01   5.8503443e-01   6.7458945e-01   5.9451041e-01   6.4119842e-01   6.2713672e-01   6.1089769e-01   6.7022194e-01   6.5487469e-01   6.1877609e-01   5.6479667e-01   5.8566975e-01   5.9572724e-01   6.0840846e-01   5.9787997e-01   5.7658160e-01   5.9077165e-01   5.7625404e-01   5.9530976e-01   6.4184793e-01   6.0858942e-01   5.8080888e-01   6.4436931e-01   6.0576515e-01   5.9495677e-01   6.0004006e-01   6.1508413e-01   6.1359672e-01   6.3691837e-01   6.0342871e-01   6.1138175e-01   6.0818633e-01   5.7606370e-01   6.0438776e-01   6.1692345e-01   6.0253399e-01   5.6431365e-01   5.3431872e-01   5.9856614e-01   6.1073423e-01   6.3300644e-01   5.5228144e-01   6.1400274e-01   5.8089650e-01   6.0869008e-01   6.3855346e-01   6.2366746e-01   5.6081403e-01   5.9979295e-01   6.0707609e-01   5.4901573e-01   5.4478018e-01   6.1567434e-01   6.1679522e-01   6.7296237e-01   6.2561675e-01   6.0248489e-01   5.7861120e-01   6.4962315e-01   5.7654839e-01   6.1105825e-01   6.4991558e-01   6.1490265e-01   5.9453034e-01   6.4835040e-01   0.0000000e+00   0.0000000e+00   0.0000000e+00   0.0000000e+00
   0.0000000e+00   6.5540849e-01   0.0000000e+00   5.0505308e-01   6.1552957e-01   6.7036827e-01   6.8281366e-01   6.7887658e-01   6.8123244e-01   6.0455780e-01   6.0023263e-01   5.7995452e-01   6.2648535e-01   6.7353042e-01   6.4575070e-01   6.9078185e-01   6.4585446e-01   6.1872488e-01   6.4491663e-01   6.2705765e-01   5.9279667e-01   5.8047053e-01   6.7537432e-01   6.6849088e-01   6.0471355e-01   7.0226948e-01   6.3815531e-01   6.8020596e-01   6.4596283e-01   6.1889118e-01   6.7497925e-01   6.6497914e-01   6.0994327e-01   6.4395758e-01   6.2035652e-01   5.6414539e-01   5.8247053e-01   6.0826778e-01   6.0185647e-01   6.4042012e-01   6.4182418e-01   6.2744053e-01   6.3125362e-01   6.2002538e-01   6.5433182e-01   6.0293238e-01   6.0775688e-01   6.4551857e-01   5.7984817e-01   5.6357274e-01   6.1050425e-01   5.9026903e-01   6.2399233e-01   5.9700715e-01   6.3286637e-01   5.9135723e-01   6.5452027e-01   6.3430266e-01   6.3781860e-01   5.8897313e-01   6.1046524e-01   6.0741797e-01   5.7708277e-01   5.5657528e-01   6.0260716e-01   5.6547319e-01   6.2731397e-01   5.7758074e-01   6.2284787e-01   5.5871563e-01   6.1166257e-01   5.9845694e-01   5.7046560e-01   5.7463417e-01   5.5718573e-01   6.1946998e-01   5.7714455e-01   6.2774873e-01   6.0062493e-01   5.9239673e-01   6.0775024e-01   6.3324028e-01   6.0985245e-01   6.4745309e-01   6.3336639e-01   6.5192129e-01   5.8864694e-01   5.8546445e-01   5.4919681e-01   5.4741079e-01   6.0245555e-01   6.4284775e-01   6.0972528e-01   6.6244134e-01   5.9372734e-01   5.9530083e-01   6.1187894e-01   6.0038052e-01   5.7551773e-01   6.0700564e-01   6.4944799e-01   6.0768506e-01   8.5518070e-01   0.0000000e+00   0.0000000e+00   0.0000000e+00   0.0000000e+00
   0.0000000e+00   0.0000000e+00   2.4309636e-01   5.8959519e-01   6.7114027e-01   6.2984302e-01   6.0771042e-01   6.2207490e-01   5.9108851e-01   6.3162305e-01   5.6991731e-01   6.0417851e-01   5.6631443e-01   6.6153421e-01   6.3120493e-01   6.7442396e-01   6.4121158e-01   5.8262238e-01   6.0868621e-01   6.5201926e-01   6.0793181e-01   5.7502251e-01   5.9685449e-01   6.1810709e-01   6.6340863e-01   6.2415470e-01   6.8391363e-01   6.4354396e-01   6.2827417e-01   6.8645616e-01   6.5760609e-01   6.0132298e-01   6.3973882e-01   5.4689791e-01   6.3135232e-01   5.3723667e-01   5.9862920e-01   5.9432866e-01   6.1291517e-01   6.5128144e-01   6.0636616e-01   6.2572855e-01   6.5709823e-01   6.2524402e-01   6.3773003e-01   6.0486028e-01   6.3962406e-01   5.8108041e-01   5.8142993e-01   5.8790783e-01   6.3474635e-01   6.4076844e-01   6.0047053e-01   5.7703711e-01   5.4991040e-01   6.0895823e-01   5.9871486e-01   6.1871422e-01   5.8676057e-01   5.3151922e-01   5.7095895e-01   5.4232405e-01   5.8135963e-01   5.7438210e-01   5.7727041e-01   5.8863676e-01   6.0966790e-01   6.2086451e-01   6.4896739e-01   6.0588184e-01   6.1641181e-01   6.3031127e-01   6.0343483e-01   5.7302941e-01   5.6354514e-01   5.8717947e-01   5.6850799e-01   6.2116574e-01   6.0597430e-01   5.3485467e-01   5.7940997e-01   5.1360540e-01   6.6692550e-01   6.6505599e-01   6.6580658e-01   6.7754457e-01   6.9126378e-01   6.5732781e-01   5.1892536e-01   6.0422110e-01   6.4311983e-01   6.1546569e-01   6.7103057e-01   6.2071448e-01   5.9436107e-01   6.0257332e-01   6.4569140e-01   6.1152289e-01   6.3193623e-01   5.7172076e-01   7.0045787e-01   5.6716844e-01   5.5955700e-01   0.0000000e+00   0.0000000e+00   0.0000000e+00   0.0000000e+00
   0.0000000e+00   0.0000000e+00   0.0000000e+00   5.0139212e-01   6.3546938e-01   7.1409118e-01   7.0395027e-01   6.9324891e-01   6.6962313e-01   5.9392410e-01   6.2903866e-01   7.9818635e-01   5.8589929e-01   5.7089389e-01   6.9095922e-01   5.9393317e-01   6.0452378e-01   5.9448739e-01   5.7447194e-01   5.2530972e-01   5.6341183e-01   5.2114318e-01   5.9805093e-01   5.9575308e-01   6.4153825e-01   5.1833866e-01   6.1477564e-01   6.0495218e-01   6.7729802e-01   5.4424346e-01   5.8136722e-01   5.6482047e-01   5.8312892e-01   5.1793112e-01   6.0431841e-01   5.5054025e-01   5.8531696e-01   6.3002939e-01   6.6702109e-01   7.1225366e-01   6.5154340e-01   6.2847457e-01   5.7503881e-01   6.6742869e-01   5.1058915e-01   5.1587091e-01   6.3751895e-01   5.3052991e-01   5.4216504e-01   6.4890959e-01   5.8282346e-01   7.1411782e-01   6.0057464e-01   5.3533662e-01   5.9472483e-01   6.4738025e-01   6.3225254e-01   6.2750537e-01   6.1959375e-01   4.6428044e-01   5.2611371e-01   6.2614468e-01   6.4027617e-01   6.2589523e-01   5.3844889e-01   5.0957984e-01   6.0553405e-01   5.5938701e-01   6.4534107e-01   6.1463998e-01   5.8321708e-01   6.3594873e-01   5.2069261e-01   7.2147735e-01   6.1356406e-01   5.3564487e-01   6.2231853e-01   6.0051188e-01   4.5614961e-01   5.5896586e-01   5.5860231e-01   5.4755152e-01   6.4779666e-01   6.4448105e-01   6.3433295e-01   5.4728237e-01   5.8135272e-01   6.5778401e-01   6.0243426e-01   5.2885665e-01   5.2190436e-01   6.2172932e-01   5.9889550e-01   5.5584342e-01   6.7660556e-01   6.2346651e-01   5.6929474e-01   5.5093718e-01   4.8307940e-01   6.9586061e-01   5.5487534e-01   6.7903332e-01   0.0000000e+00   0.0000000e+00   0.0000000e+00   0.0000000e+00   0.0000000e+00
   0.0000000e+00   0.0000000e+00   0.0000000e+00   1.1945294e-01   6.2987934e-01   6.2204206e-01   6.0576257e-01   5.7148747e-01   6.4652257e-01   7.7854360e-01   0.0000000e+00   6.4309161e-01   6.2437569e-01   5.9996063e-01   4.6854378e-01   4.1035558e-01   5.9280014e-01   4.5689880e-01   5.0960654e-01   4.4615054e-01   7.8662507e-01   6.0621361e-01   7.7150755e-01   5.5748072e-01   6.7553166e-01   5.7697589e-01   7.4472170e-01   6.2733572e-01   5.3127236e-01   3.2632920e-01   3.3440876e-01   7.6713872e-01   3.3564601e-01   5.5720136e-01   5.3208961e-01   6.6692889e-01   5.9054191e-01   6.4507125e-01   0.0000000e+00   4.0919368e-01   8.9860922e-01   7.1699586e-01   5.3911172e-01   7.2473084e-01   3.4067506e-01   5.1592660e-01   7.6329689e-01   5.2651457e-01   1.6540783e-01   6.3474701e-01   5.3141849e-01   5.5325450e-01   5.7188475e-01   5.6738896e-01   5.0184768e-01   4.5457057e-01   6.3728006e-01   6.2089541e-01   6.9935369e-01   5.4189226e-01   5.6005925e-01   5.6698178e-01   5.7842836e-01   3.5162335e-01   4.2105630e-01   6.4485667e-01   3.6841760e-01   6.8215941e-01   5.4979501e-01   4.3243684e-01   5.7870354e-01   7.6856240e-01   6.8991029e-01   5.4115506e-01   0.0000000e+00   3.9677399e-01   8.0053225e-01   6.1675414e-01   5.2178433e-01   5.0903310e-01   3.5592376e-01   5.5159429e-01   5.8323995e-01   7.3153041e-01   7.0366196e-01   5.3374143e-01   3.6686289e-01   5.4065366e-01   4.5362719e-01   5.4601590e-01   6.7656701e-01   2.1430864e-01   5.9230892e-01   6.6101950e-01   0.0000000e+00   6.7791028e-01   6.9796127e-01   0.0000000e+00   6.6423844e-01   7.5844811e-01   4.5250688e-01   0.0000000e+00   4.6134025e-01   0.0000000e+00   0.0000000e+00   0.0000000e+00   0.0000000e+00
   0.0000000e+00   0.0000000e+00   0.0000000e+00   0.0000000e+00   0.0000000e+00   0.0000000e+00   2.1241714e-01   0.0000000e+00   0.0000000e+00   5.0384648e-01   4.1376650e-01   0.0000000e+00   0.0000000e+00   0.0000000e+00   0.0000000e+00   0.0000000e+00   0.0000000e+00   0.0000000e+00   0.0000000e+00   7.7548003e-01   0.0000000e+00   0.0000000e+00   0.0000000e+00   0.0000000e+00   0.0000000e+00   0.0000000e+00   0.0000000e+00   0.0000000e+00   0.0000000e+00   0.0000000e+00   0.0000000e+00   0.0000000e+00   0.0000000e+00   0.0000000e+00   0.0000000e+00   0.0000000e+00   0.0000000e+00   3.7432253e-01   0.0000000e+00   0.0000000e+00   0.0000000e+00   0.0000000e+00   0.0000000e+00   0.0000000e+00   0.0000000e+00   0.0000000e+00   0.0000000e+00   0.0000000e+00   0.0000000e+00   2.6593173e-01   0.0000000e+00   0.0000000e+00   3.8665252e-01   0.0000000e+00   0.0000000e+00   0.0000000e+00   7.8630033e-01   0.0000000e+00   0.0000000e+00   0.0000000e+00   0.0000000e+00   0.0000000e+00   4.0785871e-01   0.0000000e+00   0.0000000e+00   0.0000000e+00   0.0000000e+00   0.0000000e+00   0.0000000e+00   0.0000000e+00   0.0000000e+00   0.0000000e+00   0.0000000e+00   0.0000000e+00   0.0000000e+00   0.0000000e+00   0.0000000e+00   6.0693200e-01   0.0000000e+00   0.0000000e+00   0.0000000e+00   0.0000000e+00   0.0000000e+00   0.0000000e+00   0.0000000e+00   0.0000000e+00   0.0000000e+00   0.0000000e+00   0.0000000e+00   4.5850255e-01   4.3957928e-01   0.0000000e+00   6.0299605e-01   7.3608852e-01   0.0000000e+00   0.0000000e+00   0.0000000e+00   0.0000000e+00   0.0000000e+00   0.0000000e+00   0.0000000e+00   0.0000000e+00   0.0000000e+00   0.0000000e+00   0.0000000e+00   0.0000000e+00   0.0000000e+00
   0.0000000e+00   0.0000000e+00   0.0000000e+00   0.0000000e+00   0.0000000e+00   0.0000000e+00   0.0000000e+00   0.0000000e+00   0.0000000e+00   0.0000000e+00   0.0000000e+00   0.0000000e+00   0.0000000e+00   0.0000000e+00   0.0000000e+00   0.0000000e+00   0.0000000e+00   0.0000000e+00   0.0000000e+00   0.0000000e+00   0.0000000e+00   0.0000000e+00   0.0000000e+00   0.0000000e+00   0.0000000e+00   0.0000000e+00   0.0000000e+00   0.0000000e+00   0.0000000e+00   0.0000000e+00   0.0000000e+00   0.0000000e+00   0.0000000e+00   0.0000000e+00   0.0000000e+00   0.0000000e+00   0.0000000e+00   0.0000000e+00   0.0000000e+00   0.0000000e+00   0.0000000e+00   0.0000000e+00   0.0000000e+00   0.0000000e+00   0.0000000e+00   0.0000000e+00   0.0000000e+00   0.0000000e+00   0.0000000e+00   0.0000000e+00   0.0000000e+00   0.0000000e+00   0.0000000e+00   0.0000000e+00   0.0000000e+00   0.0000000e+00   0.0000000e+00   0.0000000e+00   0.0000000e+00   0.0000000e+00   0.0000000e+00   0.0000000e+00   0.0000000e+00   0.0000000e+00   0.0000000e+00   0.0000000e+00   0.0000000e+00   0.0000000e+00   0.0000000e+00   0.0000000e+00   0.0000000e+00   0.0000000e+00   0.0000000e+00   0.0000000e+00   0.0000000e+00   0.0000000e+00   0.0000000e+00   0.0000000e+00   0.0000000e+00   0.0000000e+00   0.0000000e+00   0.0000000e+00   0.0000000e+00   0.0000000e+00   0.0000000e+00   0.0000000e+00   0.0000000e+00   0.0000000e+00   0.0000000e+00   0.0000000e+00   0.0000000e+00   0.0000000e+00   0.0000000e+00   0.0000000e+00   0.0000000e+00   0.0000000e+00   4.0155372e-01   0.0000000e+00   0.0000000e+00   0.0000000e+00   0.0000000e+00   0.0000000e+00   0.0000000e+00   0.0000000e+00   0.0000000e+00   0.0000000e+00   0.0000000e+00
   0.0000000e+00   0.0000000e+00   0.0000000e+00   0.0000000e+00   0.0000000e+00   0.0000000e+00   0.0000000e+00   0.0000000e+00   0.0000000e+00   0.0000000e+00   0.0000000e+00   0.0000000e+00   0.0000000e+00   0.0000000e+00   0.0000000e+00   0.0000000e+00   0.0000000e+00   0.0000000e+00   0.0000000e+00   0.0000000e+00   0.0000000e+00   0.0000000e+00   0.0000000e+00   0.0000000e+00   0.0000000e+00   0.0000000e+00   0.0000000e+00   0.0000000e+00   0.0000000e+00   0.0000000e+00   0.0000000e+00   0.0000000e+00   0.0000000e+00   0.0000000e+00   0.0000000e+00   0.0000000e+00   0.0000000e+00   0.0000000e+00   0.0000000e+00   0.0000000e+00   0.0000000e+00   0.0000000e+00   0.0000000e+00   0.0000000e+00   0.0000000e+00   0.0000000e+00   0.0000000e+00   0.0000000e+00   0.0000000e+00   0.0000000e+00   0.0000000e+00   0.0000000e+00   0.0000000e+00   0.0000000e+00   0.0000000e+00   0.0000000e+00   0.0000000e+00   0.0000000e+00   0.0000000e+00   0.0000000e+00   0.0000000e+00   0.0000000e+00   0.0000000e+00   0.0000000e+00   0.0000000e+00   0.0000000e+00   0.0000000e+00   0.0000000e+00   0.0000000e+00   0.0000000e+00   0.0000000e+00   0.0000000e+00   0.0000000e+00   0.0000000e+00   0.0000000e+00   0.0000000e+00   0.0000000e+00   0.0000000e+00   0.0000000e+00   0.0000000e+00   0.0000000e+00   0.0000000e+00   0.0000000e+00   0.0000000e+00   0.0000000e+00   0.0000000e+00   0.0000000e+00   0.0000000e+00   0.0000000e+00   0.0000000e+00   0.0000000e+00   0.0000000e+00   0.0000000e+00   0.0000000e+00   0.0000000e+00   0.0000000e+00   0.0000000e+00   0.0000000e+00   0.0000000e+00   0.0000000e+00   0.0000000e+00   0.0000000e+00   0.0000000e+00   0.0000000e+00   0.0000000e+00   0.0000000e+00   0.0000000e+00
   0.0000000e+00   0.0000000e+00   0.0000000e+00   0.0000000e+00   0.0000000e+00   0.0000000e+00   0.0000000e+00   0.0000000e+00   0.0000000e+00   0.0000000e+00   0.0000000e+00   0.0000000e+00   0.0000000e+00   0.0000000e+00   0.0000000e+00   0.0000000e+00   0.0000000e+00   0.0000000e+00   0.0000000e+00   0.0000000e+00   0.0000000e+00   0.0000000e+00   0.0000000e+00   0.0000000e+00   0.0000000e+00   0.0000000e+00   0.0000000e+00   0.0000000e+00   0.0000000e+00   0.0000000e+00   0.0000000e+00   0.0000000e+00   0.0000000e+00   0.0000000e+00   0.0000000e+00   0.0000000e+00   0.0000000e+00   0.0000000e+00   0.0000000e+00   0.0000000e+00   0.0000000e+00   0.0000000e+00   0.0000000e+00   0.0000000e+00   0.0000000e+00   0.0000000e+00   0.0000000e+00   0.0000000e+00   0.0000000e+00   0.0000000e+00   0.0000000e+00   0.0000000e+00   0.0000000e+00   0.0000000e+00   0.0000000e+00   0.0000000e+00   0.0000000e+00   0.0000000e+00   0.0000000e+00   0.0000000e+00   0.0000000e+00   0.0000000e+00   0.0000000e+00   0.0000000e+00   0.0000000e+00   0.0000000e+00   0.0000000e+00   0.0000000e+00   0.0000000e+00   0.0000000e+00   0.0000000e+00   0.0000000e+00   0.0000000e+00   0.0000000e+00   0.0000000e+00   0.0000000e+00   0.0000000e+00   0.0000000e+00   0.0000000e+00   0.0000000e+00   0.0000000e+00   0.0000000e+00   0.0000000e+00   0.0000000e+00   0.0000000e+00   0.0000000e+00   0.0000000e+00   0.0000000e+00   0.0000000e+00   0.0000000e+00   0.0000000e+00   0.0000000e+00   0.0000000e+00   0.0000000e+00   0.0000000e+00   0.0000000e+00   0.0000000e+00   0.0000000e+00   0.0000000e+00   0.0000000e+00   0.0000000e+00   0.0000000e+00   0.0000000e+00   0.0000000e+00   0.0000000e+00   0.0000000e+00   0.0000000e+00
   0.0000000e+00   0.0000000e+00   0.0000000e+00   0.0000000e+00   0.0000000e+00   0.0000000e+00   0.0000000e+00   0.0000000e+00   0.0000000e+00   0.0000000e+00   0.0000000e+00   0.0000000e+00   0.0000000e+00   0.0000000e+00   0.0000000e+00   0.0000000e+00   0.0000000e+00   0.0000000e+00   0.0000000e+00   0.0000000e+00   0.0000000e+00   0.0000000e+00   0.0000000e+00   0.0000000e+00   0.0000000e+00   0.0000000e+00   0.0000000e+00   0.0000000e+00   0.0000000e+00   0.0000000e+00   0.0000000e+00   0.0000000e+00   0.0000000e+00   0.0000000e+00   0.0000000e+00   0.0000000e+00   0.0000000e+00   0.0000000e+00   0.0000000e+00   0.0000000e+00   0.0000000e+00   0.0000000e+00   0.0000000e+00   0.0000000e+00   0.0000000e+00   0.0000000e+00   0.0000000e+00   0.0000000e+00   0.0000000e+00   0.0000000e+00   0.0000000e+00   0.0000000e+00   0.0000000e+00   0.0000000e+00   0.0000000e+00   0.0000000e+00   0.0000000e+00   0.0000000e+00   0.0000000e+00   0.0000000e+00   0.0000000e+00   0.0000000e+00   0.0000000e+00   0.0000000e+00   0.0000000e+00   0.0000000e+00   0.0000000e+00   0.0000000e+00   0.0000000e+00   0.0000000e+00   0.0000000e+00   0.0000000e+00   0.0000000e+00   0.0000000e+00   0.0000000e+00   0.0000000e+00   0.0000000e+00   0.0000000e+00   0.0000000e+00   0.0000000e+00   0.0000000e+00   0.0000000e+00   0.0000000e+00   0.0000000e+00   0.0000000e+00   0.0000000e+00   0.0000000e+00   0.0000000e+00   0.0000000e+00   0.0000000e+00   0.0000000e+00   0.0000000e+00   0.0000000e+00   0.0000000e+00   0.0000000e+00   0.0000000e+00   0.0000000e+00   0.0000000e+00   0.0000000e+00   0.0000000e+00   0.0000000e+00   0.0000000e+00   0.0000000e+00   0.0000000e+00   0.0000000e+00   0.0000000e+00   0.0000000e+00
