# Supplementary material for: Membrane Partitioning of Anionic, Ligand-Coated Nanoparticles Is Accompanied by Ligand Snorkeling, Local Disordering, and Cholesterol Depletion
Source: PLoS Comput Biol. 2014 Dec 4;10(12):e1003917. doi: 10.1371/journal.pcbi.1003917 (PMC4256007; doi:10.1371/journal.pcbi.1003917)
Supplement: Dataset S1 — The data used to generate Figures 2, 3, 4, 5, and 6. (ZIP) [file pcbi.1003917.s002.zip › DATA/Figure4/2d_spatial_chol03.dat]

   5.8900012e+02
   4.7000000e+01   8.5000000e+01   1.1500000e+02   1.0100000e+02   1.1400000e+02   1.1500000e+02   4.7000000e+01   1.0100000e+02   1.1800000e+02   1.0500000e+02   1.0300000e+02   1.0700000e+02   1.0100000e+02   1.0700000e+02   9.7000000e+01   4.7000000e+01   6.8000000e+01   1.1100000e+02   9.9000000e+01   1.1700000e+02   1.0900000e+02   1.0100000e+02   1.1000000e+02   1.1600000e+02   1.1500000e+02   4.7000000e+01   7.7000000e+01   6.5000000e+01   8.4000000e+01   7.6000000e+01   6.5000000e+01   6.6000000e+01
   0.0000000e+00   0.0000000e+00   0.0000000e+00   0.0000000e+00   0.0000000e+00   0.0000000e+00   0.0000000e+00   0.0000000e+00   0.0000000e+00   0.0000000e+00   0.0000000e+00   0.0000000e+00   0.0000000e+00   0.0000000e+00   0.0000000e+00   0.0000000e+00   0.0000000e+00   0.0000000e+00   0.0000000e+00   0.0000000e+00   0.0000000e+00   0.0000000e+00   0.0000000e+00   0.0000000e+00   0.0000000e+00   0.0000000e+00   0.0000000e+00   0.0000000e+00   0.0000000e+00   0.0000000e+00   0.0000000e+00   0.0000000e+00   0.0000000e+00   0.0000000e+00   0.0000000e+00   0.0000000e+00   0.0000000e+00   0.0000000e+00   0.0000000e+00   0.0000000e+00   0.0000000e+00   0.0000000e+00   0.0000000e+00   0.0000000e+00   0.0000000e+00   0.0000000e+00   0.0000000e+00   0.0000000e+00   0.0000000e+00   0.0000000e+00   0.0000000e+00   0.0000000e+00   0.0000000e+00   0.0000000e+00   0.0000000e+00   0.0000000e+00   0.0000000e+00   0.0000000e+00   0.0000000e+00   0.0000000e+00   0.0000000e+00   0.0000000e+00   0.0000000e+00   0.0000000e+00   0.0000000e+00   0.0000000e+00   0.0000000e+00   0.0000000e+00   0.0000000e+00   0.0000000e+00   0.0000000e+00   0.0000000e+00   0.0000000e+00   0.0000000e+00   0.0000000e+00   0.0000000e+00   0.0000000e+00   0.0000000e+00   0.0000000e+00
   0.0000000e+00   0.0000000e+00   0.0000000e+00   0.0000000e+00   0.0000000e+00   0.0000000e+00   0.0000000e+00   0.0000000e+00   0.0000000e+00   6.2809238e-01   0.0000000e+00   0.0000000e+00   7.5897686e-01   0.0000000e+00   0.0000000e+00   5.6986458e-01   0.0000000e+00   3.1208094e-01   0.0000000e+00   0.0000000e+00   0.0000000e+00   0.0000000e+00   0.0000000e+00   0.0000000e+00   0.0000000e+00   0.0000000e+00   0.0000000e+00   0.0000000e+00   0.0000000e+00   0.0000000e+00   0.0000000e+00   0.0000000e+00   0.0000000e+00   0.0000000e+00   0.0000000e+00   0.0000000e+00   0.0000000e+00   0.0000000e+00   0.0000000e+00   0.0000000e+00   0.0000000e+00   0.0000000e+00   0.0000000e+00   0.0000000e+00   0.0000000e+00   0.0000000e+00   0.0000000e+00   0.0000000e+00   0.0000000e+00   0.0000000e+00   0.0000000e+00   0.0000000e+00   0.0000000e+00   0.0000000e+00   0.0000000e+00   0.0000000e+00   0.0000000e+00   4.4144448e-01   0.0000000e+00   0.0000000e+00   0.0000000e+00   0.0000000e+00   0.0000000e+00   0.0000000e+00   0.0000000e+00   0.0000000e+00   0.0000000e+00   0.0000000e+00   0.0000000e+00   0.0000000e+00   0.0000000e+00   0.0000000e+00   0.0000000e+00   0.0000000e+00   0.0000000e+00   0.0000000e+00   0.0000000e+00   0.0000000e+00   0.0000000e+00
   0.0000000e+00   0.0000000e+00   0.0000000e+00   7.8100025e-01   0.0000000e+00   4.2768719e-01   4.3115840e-01   6.2198129e-01   0.0000000e+00   6.6445636e-01   0.0000000e+00   5.4359286e-01   7.4609359e-01   6.4261331e-01   6.7460147e-01   6.4551652e-01   4.2754069e-01   4.8208267e-01   0.0000000e+00   8.3159667e-01   0.0000000e+00   7.5504453e-01   3.8418454e-01   8.9461469e-01   5.3737740e-01   7.6537823e-01   8.3488271e-01   4.3375016e-01   2.1553136e-01   7.1363826e-01   5.3069940e-01   3.9386115e-01   6.2957242e-01   8.6343087e-01   7.9587241e-01   3.2567496e-01   5.9192234e-01   7.7618691e-01   5.2051227e-01   4.1842178e-01   4.8956836e-01   7.0291397e-01   5.3912228e-01   5.2540439e-01   6.5745622e-01   7.4845916e-01   5.5637740e-01   0.0000000e+00   6.9986451e-01   0.0000000e+00   0.0000000e+00   0.0000000e+00   8.3039893e-01   7.1910561e-01   8.5938605e-01   5.0649629e-01   7.5615767e-01   5.1007522e-01   4.7289123e-01   4.4787414e-01   0.0000000e+00   3.1819495e-01   4.7981349e-01   3.7005624e-01   4.5200157e-01   5.8919499e-01   7.9598640e-01   0.0000000e+00   0.0000000e+00   4.1960801e-01   6.4137153e-01   0.0000000e+00   0.0000000e+00   0.0000000e+00   0.0000000e+00   0.0000000e+00   0.0000000e+00   0.0000000e+00   0.0000000e+00
   0.0000000e+00   0.0000000e+00   8.2411037e-01   9.3152471e-01   6.7340106e-01   5.9802645e-01   5.7551998e-01   6.7989722e-01   5.9568268e-01   6.6391895e-01   6.3996686e-01   5.8070947e-01   6.3376087e-01   5.9974619e-01   7.4296631e-01   5.9601505e-01   6.4329328e-01   6.5018640e-01   7.0385446e-01   6.4595852e-01   7.3383623e-01   6.8469464e-01   6.4505230e-01   6.4105001e-01   6.8258968e-01   6.0125348e-01   7.3025349e-01   7.3156056e-01   6.1198903e-01   6.0452381e-01   5.8308514e-01   6.2184375e-01   6.4496113e-01   7.0734083e-01   7.2154131e-01   6.9165358e-01   6.5503569e-01   7.1799440e-01   7.1704312e-01   6.1008897e-01   6.3384442e-01   7.0675210e-01   6.3960749e-01   6.4859944e-01   6.4953770e-01   6.3549658e-01   6.0680330e-01   6.9970320e-01   5.7318009e-01   6.3127853e-01   6.7651345e-01   6.6708044e-01   6.5618683e-01   6.3086652e-01   6.9691776e-01   5.8836066e-01   6.4619116e-01   5.6247736e-01   5.7196494e-01   5.5643860e-01   6.1248020e-01   5.4773834e-01   5.6803093e-01   6.2688563e-01   6.7433939e-01   7.0183071e-01   6.9179432e-01   8.1180965e-01   6.5424582e-01   6.5768648e-01   6.4396867e-01   5.7546134e-01   4.6836528e-01   4.1102625e-01   0.0000000e+00   0.0000000e+00   0.0000000e+00   0.0000000e+00   0.0000000e+00
   0.0000000e+00   0.0000000e+00   5.1320540e-01   6.6904155e-01   5.8990224e-01   6.5566979e-01   6.5784533e-01   6.3236560e-01   6.7978864e-01   6.5639463e-01   6.3484727e-01   6.5664452e-01   5.4363310e-01   6.1089905e-01   6.1030772e-01   6.5794701e-01   6.8901231e-01   6.4929460e-01   5.8993508e-01   6.3739751e-01   6.5624913e-01   6.7862191e-01   6.6551858e-01   6.5372716e-01   6.5707690e-01   6.5463960e-01   7.3164236e-01   7.1121366e-01   6.1782138e-01   6.1035166e-01   6.9757070e-01   6.6498899e-01   7.3187059e-01   6.9839794e-01   6.8875935e-01   7.3907214e-01   7.1835226e-01   7.2558342e-01   7.3271621e-01   7.3890126e-01   6.8074326e-01   7.1767230e-01   7.2562243e-01   6.8519281e-01   6.4970229e-01   6.8034651e-01   6.2860513e-01   6.6284076e-01   6.3881784e-01   6.7727495e-01   7.1020836e-01   6.7346138e-01   6.6745782e-01   6.3618834e-01   6.6334306e-01   6.5460024e-01   6.1228447e-01   6.9312509e-01   6.1504316e-01   6.7949577e-01   6.7022182e-01   6.4643658e-01   6.2340960e-01   6.6435460e-01   6.7556970e-01   6.8734830e-01   6.6983485e-01   7.2243421e-01   6.5400416e-01   6.5774011e-01   6.3778203e-01   6.8707744e-01   5.5416852e-01   0.0000000e+00   0.0000000e+00   0.0000000e+00   0.0000000e+00   0.0000000e+00   0.0000000e+00
   0.0000000e+00   0.0000000e+00   7.1501467e-01   6.4430518e-01   6.5592741e-01   6.5024507e-01   6.6162004e-01   6.9371762e-01   6.7583653e-01   6.4549988e-01   6.4909207e-01   6.3067237e-01   5.7915398e-01   5.8985337e-01   6.1020145e-01   6.8096529e-01   6.8307210e-01   6.9308441e-01   6.5754099e-01   6.7359884e-01   6.4046135e-01   6.9228599e-01   6.6070902e-01   6.5579133e-01   6.5718574e-01   6.5754027e-01   7.0400819e-01   7.2927870e-01   6.7357874e-01   7.0220506e-01   6.7242098e-01   6.7834833e-01   6.9771311e-01   7.1347407e-01   7.1668651e-01   7.3356087e-01   7.1236220e-01   7.2442301e-01   7.1133025e-01   7.0966652e-01   7.2673182e-01   7.1909277e-01   6.7800945e-01   7.2391675e-01   6.8589283e-01   7.3856532e-01   6.4360459e-01   7.0515786e-01   7.2263729e-01   6.9034461e-01   6.3230678e-01   6.7408033e-01   6.8046396e-01   6.5282840e-01   6.5863391e-01   6.8304420e-01   6.1558384e-01   7.0036749e-01   6.6529670e-01   6.4158037e-01   6.6044937e-01   6.3347721e-01   6.4585341e-01   6.7012191e-01   6.3965147e-01   7.1033547e-01   6.8512482e-01   6.6395182e-01   6.8353696e-01   6.6252949e-01   6.1191050e-01   6.6905920e-01   5.8266939e-01   5.1426748e-01   0.0000000e+00   0.0000000e+00   0.0000000e+00   0.0000000e+00   0.0000000e+00
   0.0000000e+00   0.0000000e+00   6.7892387e-01   7.0120668e-01   6.1832829e-01   6.2387080e-01   6.5554783e-01   6.6198818e-01   6.8466261e-01   6.7827389e-01   6.6454507e-01   6.6556946e-01   6.3097902e-01   6.4614435e-01   6.6488756e-01   6.4973405e-01   6.6571195e-01   6.4747425e-01   6.5483167e-01   6.7815665e-01   6.1985983e-01   6.7146333e-01   6.3044615e-01   6.1912381e-01   6.5886044e-01   6.0876681e-01   6.9211556e-01   7.0860144e-01   6.6228005e-01   6.6553356e-01   6.6897959e-01   6.8425325e-01   7.1560235e-01   7.1956917e-01   6.7251234e-01   7.2884574e-01   7.0983318e-01   7.1818303e-01   6.5788724e-01   7.1419835e-01   6.8076437e-01   6.9363071e-01   6.7762879e-01   7.0625518e-01   6.7730566e-01   7.0136634e-01   6.6622901e-01   6.8698590e-01   7.1011726e-01   6.6767246e-01   6.9024740e-01   6.7612922e-01   6.7574669e-01   6.8002254e-01   6.5928124e-01   6.7993619e-01   6.7677197e-01   6.1466121e-01   6.0400740e-01   6.4063995e-01   6.2824091e-01   6.6226666e-01   6.6163820e-01   6.1483408e-01   6.2498733e-01   6.6551183e-01   6.7108626e-01   7.0016623e-01   6.8100432e-01   7.0089882e-01   6.1257224e-01   5.7846433e-01   5.0747297e-01   5.4309922e-01   2.4598103e-01   0.0000000e+00   0.0000000e+00   0.0000000e+00   0.0000000e+00
   0.0000000e+00   7.3426773e-01   5.2644157e-01   6.3152096e-01   6.5848632e-01   6.5797510e-01   6.1490003e-01   6.4674102e-01   6.3945737e-01   6.6187850e-01   6.7302813e-01   6.8763618e-01   6.6203596e-01   6.5172324e-01   6.8667479e-01   7.0076936e-01   6.3008109e-01   6.3318801e-01   6.3682504e-01   6.3004311e-01   6.3224488e-01   6.7098904e-01   6.4172110e-01   6.5319594e-01   6.8062889e-01   6.6033948e-01   6.9139705e-01   6.9780259e-01   6.7373200e-01   7.0193528e-01   6.7406189e-01   7.2188436e-01   6.9085415e-01   6.7030453e-01   6.8085015e-01   6.8427986e-01   7.0116154e-01   6.7186396e-01   6.8575902e-01   7.2108762e-01   6.8374496e-01   6.7284411e-01   6.7549931e-01   6.3661207e-01   6.4210386e-01   6.5359071e-01   6.6893537e-01   6.8494150e-01   6.6842528e-01   6.7006770e-01   6.9193795e-01   6.9351601e-01   6.9108552e-01   6.7022487e-01   6.8620158e-01   6.6690240e-01   6.3079068e-01   6.5294950e-01   5.7486086e-01   6.2961564e-01   6.3921762e-01   6.3860592e-01   6.3947301e-01   6.7592617e-01   6.4510765e-01   6.9243196e-01   7.1420387e-01   6.5666286e-01   6.7525399e-01   6.5451218e-01   6.5862253e-01   6.2470398e-01   5.9129984e-01   5.7300768e-01   0.0000000e+00   0.0000000e+00   0.0000000e+00   0.0000000e+00   0.0000000e+00
   0.0000000e+00   0.0000000e+00   5.8700464e-01   5.9484998e-01   6.0767760e-01   6.0034890e-01   6.6089232e-01   6.5356430e-01   6.0265942e-01   6.5190744e-01   6.4807437e-01   6.5753259e-01   6.9005130e-01   6.9214930e-01   7.0474051e-01   6.8193565e-01   6.4553129e-01   6.0435377e-01   6.1163295e-01   6.1503368e-01   6.5833379e-01   6.6082534e-01   6.9193952e-01   6.6270951e-01   6.9206543e-01   6.6904096e-01   6.7978682e-01   6.8513115e-01   6.2610359e-01   6.7255076e-01   6.7493839e-01   7.2330645e-01   6.9914891e-01   6.9483550e-01   7.2424461e-01   6.7682165e-01   6.7032117e-01   7.1486732e-01   7.0926214e-01   6.9735392e-01   6.6528824e-01   6.7718838e-01   6.9346564e-01   6.6380818e-01   6.7313724e-01   6.8141196e-01   7.0727723e-01   6.8074536e-01   6.7022168e-01   6.9025839e-01   6.6564876e-01   6.5189133e-01   6.3198358e-01   6.6703097e-01   6.6291557e-01   6.3614533e-01   6.6369323e-01   6.2718874e-01   6.2067716e-01   6.1999602e-01   5.9133479e-01   6.5518359e-01   6.7455250e-01   6.5549881e-01   6.7827402e-01   6.9095477e-01   6.9562215e-01   6.7415738e-01   6.6651975e-01   6.7329692e-01   6.6706266e-01   6.8895588e-01   5.4937190e-01   4.2493644e-01   3.0458752e-01   0.0000000e+00   0.0000000e+00   0.0000000e+00   0.0000000e+00
   0.0000000e+00   0.0000000e+00   4.0223107e-01   7.0448166e-01   6.6498281e-01   6.1376859e-01   6.6360788e-01   6.4921368e-01   6.4453050e-01   6.2354039e-01   6.3312284e-01   6.6583679e-01   6.4967908e-01   6.4870879e-01   6.4968357e-01   6.2904349e-01   6.4681064e-01   6.2538971e-01   6.1358899e-01   6.4157756e-01   6.6460532e-01   6.9740745e-01   6.9978452e-01   6.9479016e-01   6.5843082e-01   6.8807244e-01   6.5102483e-01   6.3133420e-01   6.4590220e-01   6.8363381e-01   7.0686033e-01   6.7511169e-01   6.7770234e-01   6.5512567e-01   6.6623772e-01   6.7341940e-01   6.6341042e-01   6.9195668e-01   7.0248258e-01   6.8634287e-01   6.8461623e-01   7.1015397e-01   6.9763005e-01   6.6316945e-01   7.0705568e-01   7.1292460e-01   7.0885952e-01   6.8412489e-01   6.6123758e-01   6.5593117e-01   6.3512932e-01   6.5610647e-01   6.7319703e-01   7.0764367e-01   6.8408352e-01   6.6546860e-01   6.8115574e-01   6.6308569e-01   6.2680997e-01   6.7834204e-01   6.6659980e-01   6.5349654e-01   6.8460869e-01   6.6620426e-01   6.7003086e-01   6.8447269e-01   7.0051374e-01   6.6718368e-01   6.5159097e-01   6.6950009e-01   6.9455075e-01   7.1835782e-01   6.6616634e-01   6.5636974e-01   3.1579811e-01   0.0000000e+00   0.0000000e+00   0.0000000e+00   0.0000000e+00
   0.0000000e+00   5.8069260e-01   6.2127015e-01   6.7178510e-01   6.8128204e-01   6.9746013e-01   6.9618121e-01   6.4871334e-01   6.6443348e-01   6.7388290e-01   6.4858206e-01   6.9188008e-01   6.4014365e-01   6.4492658e-01   6.4150826e-01   6.4072798e-01   6.6125275e-01   6.2265662e-01   6.5889598e-01   6.4242657e-01   6.6951639e-01   6.9283601e-01   6.6225429e-01   6.8903039e-01   6.9575150e-01   6.9098697e-01   6.9570776e-01   6.2586563e-01   6.4649070e-01   6.7004649e-01   6.8812952e-01   6.8280135e-01   6.8810571e-01   6.5069822e-01   6.3501403e-01   6.4273899e-01   6.9441934e-01   6.7497483e-01   6.7465748e-01   7.1349562e-01   6.7775490e-01   7.3240690e-01   6.9733247e-01   6.8958493e-01   7.3976047e-01   7.3313555e-01   7.2684672e-01   7.1172616e-01   6.7839049e-01   6.6270119e-01   7.0336349e-01   6.9240192e-01   7.1048539e-01   6.6038870e-01   6.7020000e-01   6.5200990e-01   6.2751404e-01   6.6934681e-01   6.6149979e-01   6.6636677e-01   6.7915957e-01   6.6733875e-01   6.7165291e-01   6.7477854e-01   6.7684787e-01   6.7586813e-01   6.7259781e-01   6.6680412e-01   6.3579154e-01   6.8269425e-01   6.8425008e-01   6.6088217e-01   6.4643271e-01   0.0000000e+00   0.0000000e+00   0.0000000e+00   0.0000000e+00   0.0000000e+00   0.0000000e+00
   0.0000000e+00   0.0000000e+00   6.4955725e-01   6.1609431e-01   6.8520426e-01   6.7925163e-01   6.8835875e-01   6.5082422e-01   6.5559794e-01   6.4538457e-01   6.5968823e-01   6.5292933e-01   6.4490930e-01   6.6981201e-01   6.5424362e-01   6.4931412e-01   6.5341564e-01   6.3524792e-01   6.5153120e-01   6.7009492e-01   6.5838556e-01   6.4674363e-01   6.6071885e-01   6.9332896e-01   7.0264526e-01   6.9544443e-01   7.0927108e-01   6.7634347e-01   6.6958653e-01   7.0261910e-01   6.7633555e-01   6.9128821e-01   6.7547723e-01   6.8581036e-01   6.6544605e-01   6.2200625e-01   6.2549458e-01   6.5691047e-01   6.8390368e-01   7.0295787e-01   6.9518723e-01   7.0580918e-01   6.7918397e-01   6.8440418e-01   7.1199023e-01   6.9583582e-01   6.9260192e-01   6.9528825e-01   7.1866612e-01   7.0282389e-01   6.9027417e-01   6.8520627e-01   6.7780569e-01   6.9012322e-01   6.4529923e-01   6.7160380e-01   6.7869024e-01   6.7685767e-01   6.4336231e-01   6.8341917e-01   6.5080785e-01   6.4263360e-01   6.2429490e-01   6.1897408e-01   6.7693659e-01   6.9269494e-01   6.6358924e-01   6.7173544e-01   6.6453557e-01   6.4275515e-01   7.0383630e-01   7.0611098e-01   6.9248148e-01   4.1715412e-01   0.0000000e+00   0.0000000e+00   0.0000000e+00   0.0000000e+00   0.0000000e+00
   0.0000000e+00   0.0000000e+00   6.5432793e-01   6.9139185e-01   7.0444133e-01   6.9166747e-01   6.6757870e-01   6.8376310e-01   6.1936909e-01   6.2284107e-01   6.4139447e-01   6.9107069e-01   6.6680334e-01   6.6635874e-01   6.4865138e-01   6.2829858e-01   6.4806149e-01   6.5626011e-01   6.5654824e-01   6.7736751e-01   6.6745976e-01   6.5928930e-01   6.8769579e-01   7.2110773e-01   7.1716892e-01   6.8305519e-01   7.0109669e-01   7.1064711e-01   7.1384721e-01   6.8361588e-01   6.6935353e-01   7.0676048e-01   6.7431513e-01   6.7031740e-01   6.2864647e-01   6.2426915e-01   6.2865840e-01   6.1461370e-01   6.2381692e-01   6.4535681e-01   6.5828824e-01   6.7129317e-01   6.5532360e-01   6.6432633e-01   6.7869170e-01   6.7370511e-01   6.8854312e-01   6.8784219e-01   6.8833816e-01   7.3801000e-01   6.5320223e-01   6.6659085e-01   6.8724368e-01   6.7868297e-01   6.4365375e-01   6.5643127e-01   6.3675504e-01   6.0510197e-01   6.5111063e-01   6.5077369e-01   6.2016776e-01   6.2370767e-01   6.4218955e-01   6.8635930e-01   6.5127093e-01   6.6495406e-01   6.6910375e-01   6.8187076e-01   6.5428164e-01   6.9145338e-01   6.7882521e-01   7.3446163e-01   8.0264107e-01   0.0000000e+00   0.0000000e+00   0.0000000e+00   0.0000000e+00   0.0000000e+00   0.0000000e+00
   0.0000000e+00   0.0000000e+00   6.1986371e-01   6.9247952e-01   6.8023938e-01   6.9139980e-01   7.0061180e-01   6.6792259e-01   6.1106367e-01   6.4499875e-01   6.2221807e-01   6.5291026e-01   6.6732623e-01   6.3924722e-01   6.4882813e-01   6.7324528e-01   6.7018269e-01   6.0732918e-01   6.5725809e-01   6.7575733e-01   6.6658895e-01   6.6388530e-01   6.9104680e-01   7.1700029e-01   7.2368882e-01   6.9072595e-01   6.8814667e-01   6.8559023e-01   7.3361767e-01   7.3314102e-01   7.0612376e-01   6.8812397e-01   6.5533431e-01   6.4813877e-01   6.2922239e-01   6.4006890e-01   6.5673114e-01   6.3162462e-01   6.1462786e-01   6.4196377e-01   6.4832697e-01   6.8023408e-01   6.5025292e-01   6.1738897e-01   6.8645669e-01   6.8655169e-01   6.8029662e-01   7.2169671e-01   6.8430383e-01   6.6470473e-01   6.6922931e-01   6.8143432e-01   6.9553895e-01   6.4226133e-01   6.4832212e-01   6.3995151e-01   6.2687993e-01   6.3525916e-01   6.8455339e-01   6.5715335e-01   6.2309828e-01   6.4808652e-01   6.8578167e-01   6.3746101e-01   6.6814520e-01   6.6814467e-01   6.6946019e-01   6.6477500e-01   6.5285473e-01   6.8196440e-01   7.1544180e-01   7.0297139e-01   6.5643854e-01   6.1427840e-01   0.0000000e+00   0.0000000e+00   0.0000000e+00   0.0000000e+00   0.0000000e+00
   0.0000000e+00   0.0000000e+00   7.7254112e-01   6.7609589e-01   7.0238344e-01   6.9221014e-01   6.7007412e-01   6.6869118e-01   6.1667338e-01   6.1316231e-01   6.2030061e-01   6.4725919e-01   6.3960806e-01   6.3920693e-01   6.5691291e-01   6.8585197e-01   6.6357260e-01   6.4465507e-01   6.4089775e-01   6.7880254e-01   6.7799843e-01   6.9574842e-01   7.1171182e-01   6.5331671e-01   7.0539624e-01   7.0717942e-01   7.2670875e-01   7.3076651e-01   6.9628561e-01   7.0866626e-01   7.1612236e-01   6.7794187e-01   6.7014633e-01   6.7825696e-01   6.4994885e-01   6.2437819e-01   6.5684747e-01   6.1615884e-01   6.1919490e-01   6.4636654e-01   6.3830187e-01   6.4436959e-01   6.9687564e-01   6.7753870e-01   6.7389666e-01   6.5588512e-01   6.8358807e-01   6.9235111e-01   6.8455278e-01   6.7033083e-01   7.0302727e-01   6.4776344e-01   6.5808340e-01   6.6929168e-01   6.8282512e-01   6.5086142e-01   6.2118351e-01   6.2224685e-01   6.4140725e-01   6.2123595e-01   5.8448963e-01   6.3297256e-01   6.6768560e-01   6.6898613e-01   6.6233294e-01   6.6762952e-01   6.4219053e-01   6.4301656e-01   6.8263096e-01   6.9851696e-01   6.8324334e-01   7.4928935e-01   6.0387824e-01   6.0720060e-01   0.0000000e+00   0.0000000e+00   0.0000000e+00   0.0000000e+00   0.0000000e+00
   0.0000000e+00   0.0000000e+00   6.3966601e-01   7.0805969e-01   6.7361986e-01   6.9405824e-01   6.5944984e-01   6.5973269e-01   6.6191255e-01   6.2120961e-01   6.1727862e-01   6.4270142e-01   6.3595741e-01   6.8697948e-01   6.5390217e-01   7.0309921e-01   6.2049045e-01   6.4107507e-01   6.4674341e-01   6.6425105e-01   6.7249540e-01   7.0047003e-01   6.7974678e-01   7.0737031e-01   7.0992916e-01   7.3990627e-01   7.1337272e-01   7.0820504e-01   7.2435224e-01   7.0472872e-01   6.9562657e-01   6.6319140e-01   7.2537625e-01   6.5404315e-01   6.5881302e-01   6.8441393e-01   6.3805434e-01   5.9595174e-01   6.5515129e-01   6.7541387e-01   6.7081457e-01   6.2058122e-01   6.7675378e-01   7.0791012e-01   6.6822011e-01   7.2120097e-01   6.9240806e-01   6.6632108e-01   6.7811341e-01   6.4534535e-01   6.3996335e-01   6.4357928e-01   6.5843601e-01   6.7366524e-01   6.8636183e-01   6.5953722e-01   6.3275083e-01   6.6754958e-01   6.4623826e-01   6.2803271e-01   6.3078070e-01   6.7806773e-01   6.7380184e-01   6.8144908e-01   6.5221375e-01   6.5634033e-01   6.3254092e-01   6.9077067e-01   6.9416534e-01   7.3972471e-01   7.5419615e-01   6.7371349e-01   6.7957526e-01   5.7411248e-01   0.0000000e+00   0.0000000e+00   0.0000000e+00   0.0000000e+00   0.0000000e+00
   0.0000000e+00   6.7157399e-01   7.4550760e-01   7.2794187e-01   6.9828610e-01   6.9099158e-01   6.6400246e-01   6.7020841e-01   6.8009983e-01   6.2423205e-01   5.9672026e-01   6.1338621e-01   6.6142526e-01   6.9482141e-01   7.1142703e-01   6.5553587e-01   6.4031067e-01   6.1377439e-01   6.6361569e-01   6.9235041e-01   6.5052256e-01   6.4558111e-01   6.7280564e-01   6.5248053e-01   6.9958224e-01   7.2003299e-01   7.1964979e-01   7.1497492e-01   7.3121108e-01   7.1560649e-01   7.0170184e-01   6.3881951e-01   6.9349733e-01   6.8477978e-01   6.8405417e-01   6.3912970e-01   6.5207581e-01   6.6317614e-01   6.3625150e-01   6.2201531e-01   6.8705071e-01   6.8770537e-01   6.6724014e-01   7.1512377e-01   7.0526671e-01   7.4204828e-01   6.9836360e-01   7.0853131e-01   6.8754480e-01   6.9865763e-01   7.0010157e-01   6.6636320e-01   6.3934616e-01   6.8128165e-01   6.4117457e-01   6.2713046e-01   6.4364675e-01   6.4107570e-01   6.5796755e-01   6.1481462e-01   6.8111071e-01   6.6513800e-01   6.6969258e-01   6.6935917e-01   6.9398736e-01   6.4720288e-01   6.7078289e-01   7.0446727e-01   7.2721481e-01   7.0182473e-01   7.1368197e-01   6.8686233e-01   7.0278881e-01   6.2109276e-01   0.0000000e+00   0.0000000e+00   0.0000000e+00   0.0000000e+00   0.0000000e+00
   0.0000000e+00   6.5806534e-01   7.4912973e-01   6.5782597e-01   6.9262031e-01   7.0983273e-01   6.7303966e-01   6.9078047e-01   6.5111336e-01   6.3520976e-01   6.4175394e-01   6.5200438e-01   6.6880288e-01   6.7348167e-01   7.0641535e-01   6.0408650e-01   6.7028678e-01   6.4195177e-01   6.2718942e-01   6.8887362e-01   6.5897669e-01   6.5183604e-01   6.9203120e-01   6.6734127e-01   7.1440216e-01   6.9882809e-01   6.8418179e-01   6.8023629e-01   7.4113327e-01   6.9076872e-01   6.8299896e-01   6.5642420e-01   6.7107467e-01   6.4606495e-01   6.7504794e-01   6.8398629e-01   6.5996144e-01   6.1906514e-01   6.9244061e-01   6.8313643e-01   6.6286223e-01   6.5519924e-01   6.6806350e-01   6.5944466e-01   6.9112672e-01   6.5809258e-01   6.8260441e-01   7.0124625e-01   7.2361310e-01   7.2930541e-01   7.0805127e-01   6.5613521e-01   6.2807497e-01   6.4361534e-01   6.3537372e-01   6.2042808e-01   6.5696689e-01   6.1053416e-01   6.6173251e-01   6.8319571e-01   6.8566195e-01   6.7192493e-01   6.4555737e-01   6.1365222e-01   6.7786821e-01   6.7951624e-01   6.7811960e-01   6.7377926e-01   6.8791173e-01   7.4013379e-01   7.3771920e-01   6.9199613e-01   6.2684487e-01   5.4052809e-01   7.5310273e-01   0.0000000e+00   0.0000000e+00   0.0000000e+00   0.0000000e+00
   0.0000000e+00   0.0000000e+00   6.9706838e-01   7.2918371e-01   6.7380257e-01   6.6331137e-01   7.1004842e-01   6.7801895e-01   6.7207522e-01   6.8330400e-01   6.4272326e-01   6.4157121e-01   7.0849701e-01   6.9066009e-01   6.7345223e-01   6.6573308e-01   6.6659964e-01   6.6286926e-01   6.5814757e-01   6.4908654e-01   6.3874671e-01   6.7103173e-01   6.6341987e-01   6.4288474e-01   6.9926329e-01   6.5514290e-01   6.7891051e-01   7.0743870e-01   6.4471868e-01   6.7653377e-01   6.5840144e-01   6.4124503e-01   6.3703956e-01   6.8210692e-01   6.7665750e-01   6.5214669e-01   6.6977457e-01   6.3494038e-01   6.5556542e-01   6.6652939e-01   6.7225792e-01   6.8600827e-01   6.8679602e-01   6.1881348e-01   6.6511025e-01   6.5040919e-01   6.7564800e-01   6.9267426e-01   7.1378432e-01   6.9548560e-01   6.8405063e-01   6.6705044e-01   6.0944347e-01   6.1031494e-01   6.2394956e-01   6.1593865e-01   6.0105695e-01   6.3839396e-01   6.6022012e-01   6.7983872e-01   6.7046265e-01   6.8010616e-01   6.6494684e-01   6.6494812e-01   6.7216118e-01   6.8166324e-01   6.8657866e-01   6.7397968e-01   7.0670685e-01   7.4732441e-01   7.0596156e-01   6.9033294e-01   6.1867006e-01   7.5621207e-01   0.0000000e+00   0.0000000e+00   0.0000000e+00   0.0000000e+00   0.0000000e+00
   0.0000000e+00   6.3584678e-01   5.9185760e-01   6.4841687e-01   6.8550046e-01   6.8138364e-01   6.6773091e-01   6.8315270e-01   6.4972275e-01   6.5210429e-01   6.6925116e-01   6.8113414e-01   6.2832305e-01   6.6511671e-01   6.5631403e-01   6.8201567e-01   6.7486667e-01   6.3571707e-01   6.9333956e-01   6.5343755e-01   6.8201938e-01   6.5766152e-01   6.6234039e-01   6.4366695e-01   7.0077422e-01   7.1397506e-01   7.0277988e-01   6.8231712e-01   6.6798382e-01   6.5584876e-01   6.4788250e-01   6.8977896e-01   6.6219628e-01   6.3682277e-01   6.5677808e-01   6.5290135e-01   6.4886661e-01   6.1876540e-01   6.5836161e-01   6.8383741e-01   6.8502125e-01   6.5799075e-01   6.0912793e-01   5.9019048e-01   5.8776399e-01   6.6822480e-01   6.4056874e-01   6.7181105e-01   7.1138842e-01   6.8254933e-01   6.5747241e-01   6.2859158e-01   5.7543960e-01   6.0783160e-01   6.2420172e-01   6.3247105e-01   6.3365967e-01   6.4356483e-01   6.5163083e-01   6.7008179e-01   6.8988343e-01   6.7914860e-01   6.4556584e-01   6.7651733e-01   6.7319185e-01   6.5642163e-01   6.1458934e-01   6.7198828e-01   6.8354531e-01   7.1223687e-01   7.2262396e-01   5.7924454e-01   7.2434440e-01   6.4825604e-01   0.0000000e+00   0.0000000e+00   0.0000000e+00   0.0000000e+00   0.0000000e+00
   0.0000000e+00   3.0314380e-01   6.0516010e-01   7.2074198e-01   7.1996398e-01   7.3382004e-01   6.8068104e-01   6.9184124e-01   6.7019769e-01   6.7878811e-01   6.5697106e-01   6.8251208e-01   6.8778560e-01   6.4831936e-01   6.5826859e-01   6.5122492e-01   6.6616988e-01   6.7442228e-01   6.8851468e-01   6.8502846e-01   7.0681066e-01   6.6091974e-01   6.7145128e-01   6.7564475e-01   6.8812966e-01   6.5497649e-01   6.8657758e-01   6.8674423e-01   6.7654351e-01   6.3879631e-01   6.5501215e-01   6.2888583e-01   6.4549051e-01   6.4405775e-01   6.7390444e-01   6.3386807e-01   5.7908702e-01   6.3087580e-01   6.8132003e-01   6.8522799e-01   6.5445745e-01   6.6375596e-01   6.0134317e-01   5.3974445e-01   6.0549445e-01   6.3082555e-01   6.4051795e-01   6.4919054e-01   6.8791777e-01   6.6776886e-01   6.4107596e-01   6.5338467e-01   6.2887967e-01   6.1403821e-01   6.3531513e-01   6.2215000e-01   6.3185597e-01   6.6107101e-01   6.3932531e-01   6.6197342e-01   6.7116137e-01   6.5348796e-01   6.5594356e-01   6.3896277e-01   6.2368245e-01   6.2830364e-01   6.1599046e-01   6.7010942e-01   7.0351751e-01   6.6323201e-01   7.2918192e-01   6.5245455e-01   5.8616072e-01   7.9531290e-01   7.1130669e-01   0.0000000e+00   0.0000000e+00   0.0000000e+00   0.0000000e+00
   0.0000000e+00   8.3664810e-01   6.2210772e-01   7.4001456e-01   6.8180258e-01   6.9310836e-01   6.9412071e-01   6.9441182e-01   6.5563206e-01   6.8938224e-01   6.6145746e-01   7.0568065e-01   6.7939799e-01   6.7896271e-01   6.4651112e-01   6.1005309e-01   6.4029599e-01   6.6407846e-01   6.9492673e-01   6.9860514e-01   6.9207876e-01   6.9360841e-01   7.0959898e-01   7.0261411e-01   6.6949014e-01   7.0685348e-01   7.2783677e-01   6.9630937e-01   6.8597923e-01   6.5060281e-01   6.2950036e-01   6.2882386e-01   6.3105185e-01   6.5237346e-01   6.5109043e-01   6.8134708e-01   6.1376478e-01   6.1327681e-01   6.4504587e-01   6.5165637e-01   6.3482607e-01   6.1574052e-01   5.9017005e-01   5.6088287e-01   6.0137238e-01   6.5466145e-01   6.5451837e-01   6.8873742e-01   6.5450283e-01   6.7460716e-01   6.6234327e-01   6.5295966e-01   6.5851575e-01   6.6705833e-01   6.5290415e-01   6.5708855e-01   6.1849097e-01   6.7180314e-01   6.3068492e-01   6.0470862e-01   6.4161894e-01   6.3763589e-01   6.4742862e-01   5.9720181e-01   6.2153833e-01   6.0476802e-01   6.2601894e-01   6.7740638e-01   6.9426582e-01   6.7532745e-01   6.6438426e-01   6.5135796e-01   6.9585556e-01   0.0000000e+00   0.0000000e+00   0.0000000e+00   0.0000000e+00   0.0000000e+00   0.0000000e+00
   0.0000000e+00   7.3256601e-01   7.1036548e-01   6.8009929e-01   6.7635752e-01   7.0935117e-01   7.0852294e-01   6.5945158e-01   6.9744809e-01   6.6838391e-01   6.8509319e-01   6.8153062e-01   6.9311786e-01   7.0108808e-01   6.9124420e-01   6.4919960e-01   6.8853546e-01   7.0403294e-01   6.8562675e-01   7.1422430e-01   7.0226274e-01   6.8489198e-01   7.0536524e-01   6.7498199e-01   6.9384544e-01   7.2955115e-01   7.1862211e-01   7.0052350e-01   6.9411919e-01   6.6667021e-01   6.5001631e-01   6.5250504e-01   6.1410636e-01   6.2125777e-01   6.6234378e-01   6.4878503e-01   6.2543733e-01   5.9309829e-01   6.0210585e-01   6.2620104e-01   6.5776526e-01   6.0932743e-01   6.0404922e-01   5.8674538e-01   6.3659464e-01   6.5915629e-01   6.6334371e-01   6.6847096e-01   6.4458146e-01   6.2802343e-01   6.3722560e-01   6.4150269e-01   6.5058224e-01   6.5671661e-01   6.6377138e-01   6.6029793e-01   6.0822833e-01   6.2610174e-01   5.9217578e-01   6.0662413e-01   6.2559115e-01   6.6149482e-01   6.1710018e-01   6.4053944e-01   6.1559727e-01   6.3955517e-01   6.0642900e-01   6.5033360e-01   6.6223382e-01   6.1986591e-01   6.6259185e-01   6.8904684e-01   7.1191768e-01   6.7773410e-01   0.0000000e+00   0.0000000e+00   0.0000000e+00   0.0000000e+00   0.0000000e+00
   0.0000000e+00   1.4821040e-01   3.8992942e-01   6.6699223e-01   6.9534370e-01   7.0953911e-01   6.8759340e-01   7.0510917e-01   7.0605347e-01   6.8283215e-01   6.9759975e-01   6.9975053e-01   6.8886830e-01   6.5172541e-01   6.7231878e-01   6.7264937e-01   7.0997023e-01   7.2824608e-01   7.2284582e-01   6.7387151e-01   6.9086589e-01   6.8419099e-01   6.7898997e-01   7.2010590e-01   7.4259014e-01   7.2443099e-01   7.2811104e-01   6.8597765e-01   6.6671884e-01   6.8889281e-01   6.5882715e-01   6.6752302e-01   6.5947938e-01   6.3787568e-01   6.5267198e-01   6.9661033e-01   6.6944963e-01   6.3356848e-01   6.1783415e-01   6.0330513e-01   5.9118675e-01   6.2239437e-01   6.3220035e-01   6.3718323e-01   6.6224569e-01   6.6124541e-01   6.5454308e-01   6.9842911e-01   6.8995623e-01   6.5520053e-01   6.5342432e-01   6.5763091e-01   6.2295560e-01   6.4649059e-01   6.5746916e-01   6.4615248e-01   6.0638960e-01   6.2811730e-01   6.3109697e-01   6.2815975e-01   5.7449605e-01   6.2180972e-01   6.3103788e-01   6.1583816e-01   6.2688134e-01   6.1048097e-01   5.8832793e-01   6.2561885e-01   6.2788588e-01   6.3104342e-01   6.7900710e-01   6.7540078e-01   6.3977945e-01   4.4579364e-01   0.0000000e+00   0.0000000e+00   0.0000000e+00   0.0000000e+00   0.0000000e+00
   0.0000000e+00   0.0000000e+00   5.8692278e-01   6.7795067e-01   6.7985799e-01   6.7782678e-01   6.4528016e-01   6.7699251e-01   6.9653495e-01   6.7477933e-01   6.8172339e-01   6.9013490e-01   6.3767878e-01   6.6258264e-01   6.6907520e-01   7.0340459e-01   6.7834177e-01   6.9927207e-01   7.2416086e-01   6.7837877e-01   6.8159919e-01   6.5087470e-01   7.3385906e-01   7.2196749e-01   7.3249876e-01   7.3808200e-01   7.3813594e-01   7.1797920e-01   6.8051436e-01   6.6161641e-01   6.4165651e-01   6.9584475e-01   6.7580304e-01   6.4202689e-01   6.5924945e-01   6.9807992e-01   6.8378115e-01   6.5263034e-01   6.1592596e-01   5.8436185e-01   6.3520876e-01   6.2560781e-01   6.2540224e-01   6.4087205e-01   6.6532569e-01   6.5927515e-01   6.7955903e-01   6.9766648e-01   6.8301811e-01   6.9000180e-01   6.8651583e-01   6.6506320e-01   6.6174914e-01   7.0560488e-01   6.8278147e-01   6.4237784e-01   6.6107349e-01   6.2399047e-01   6.6505895e-01   5.9692332e-01   6.3412634e-01   6.4662254e-01   6.4262118e-01   6.4176974e-01   6.3644435e-01   6.2150997e-01   6.2516884e-01   6.1892966e-01   6.2625021e-01   6.0543085e-01   6.5278181e-01   6.6650007e-01   6.2997463e-01   6.2238995e-01   6.2188580e-01   0.0000000e+00   0.0000000e+00   0.0000000e+00   0.0000000e+00
   0.0000000e+00   4.8124995e-01   6.3079367e-01   6.5532379e-01   6.5015040e-01   6.5407468e-01   6.6580040e-01   6.8136599e-01   7.0851912e-01   6.4192674e-01   6.8644075e-01   7.1055035e-01   6.4494862e-01   6.7709453e-01   6.9826366e-01   6.9558827e-01   7.1059751e-01   7.2208883e-01   7.0537197e-01   7.2129027e-01   7.0889471e-01   7.1971570e-01   6.9221048e-01   7.1452148e-01   7.4400707e-01   7.4459351e-01   7.2543476e-01   7.2257703e-01   6.8163999e-01   6.8240278e-01   6.6397403e-01   6.1224538e-01   6.6276615e-01   6.5850940e-01   6.9515209e-01   6.5656057e-01   6.8497859e-01   6.4141754e-01   6.2495337e-01   6.2093919e-01   5.9384822e-01   6.0189009e-01   6.2249706e-01   6.3235643e-01   6.8118245e-01   6.8706111e-01   6.7751540e-01   7.2371642e-01   6.8275007e-01   6.9520409e-01   6.8566787e-01   6.7611401e-01   6.8537806e-01   6.5597493e-01   6.7731639e-01   6.9147713e-01   6.5804523e-01   6.3233618e-01   6.2227780e-01   6.0298639e-01   6.0813480e-01   6.3588540e-01   6.7315577e-01   6.4826389e-01   6.0790613e-01   6.0513724e-01   6.2518120e-01   6.3391859e-01   6.3964937e-01   6.3285060e-01   6.6701826e-01   6.2050507e-01   6.4224419e-01   6.2032295e-01   5.6015670e-01   0.0000000e+00   0.0000000e+00   0.0000000e+00   0.0000000e+00
   0.0000000e+00   5.3806519e-01   7.2325988e-01   6.2493508e-01   5.9701812e-01   6.7550951e-01   6.7145344e-01   7.1820940e-01   7.0587955e-01   6.9119091e-01   7.2841438e-01   7.0866627e-01   7.0534709e-01   6.7444044e-01   7.2425999e-01   7.2256436e-01   7.4085315e-01   7.4315957e-01   7.1021357e-01   6.7309677e-01   7.1096660e-01   6.9264735e-01   7.1796049e-01   7.0914093e-01   7.4509353e-01   7.3995027e-01   7.3716271e-01   7.0889353e-01   7.0729311e-01   6.9021618e-01   6.7504913e-01   6.5557838e-01   6.7455714e-01   6.9439179e-01   6.7653603e-01   7.1364685e-01   6.7346906e-01   6.7257947e-01   6.5695988e-01   6.5421900e-01   6.4150527e-01   6.5820745e-01   6.2334346e-01   6.4064513e-01   6.5330696e-01   6.3813817e-01   6.6280137e-01   6.3982306e-01   6.6045365e-01   6.8602140e-01   6.9940865e-01   6.7845562e-01   6.8943262e-01   6.9236032e-01   6.5796471e-01   6.6192755e-01   6.8363125e-01   6.7442392e-01   6.4982105e-01   6.2037215e-01   6.7335157e-01   6.2321522e-01   6.5007460e-01   6.4384938e-01   5.9610980e-01   6.0980651e-01   6.1817982e-01   6.4909487e-01   6.1723144e-01   6.2869396e-01   6.2944347e-01   6.1618971e-01   5.6840650e-01   6.2764884e-01   7.5463861e-01   0.0000000e+00   0.0000000e+00   0.0000000e+00   0.0000000e+00
   0.0000000e+00   0.0000000e+00   5.3529956e-01   6.4156150e-01   6.7101766e-01   6.8870558e-01   6.8010524e-01   6.6391986e-01   6.8842025e-01   7.0846460e-01   7.1352879e-01   6.4095022e-01   6.5614477e-01   6.5646572e-01   6.9737958e-01   6.8414986e-01   7.4747998e-01   7.3161371e-01   6.6825716e-01   6.3478270e-01   6.7129682e-01   7.6666710e-01   7.2845194e-01   7.1812608e-01   7.2717889e-01   7.5370988e-01   7.1284545e-01   7.1034579e-01   7.0521202e-01   6.5727710e-01   6.2124342e-01   6.4783901e-01   6.4590042e-01   6.7888991e-01   7.0192445e-01   7.3550023e-01   6.5387065e-01   6.8502069e-01   6.7715486e-01   6.6444897e-01   6.7031198e-01   7.0114291e-01   6.6281402e-01   6.6515945e-01   6.5925548e-01   6.3919856e-01   6.6925292e-01   6.7682036e-01   6.4596341e-01   6.9645616e-01   6.8674453e-01   6.9693494e-01   7.1763772e-01   6.7797723e-01   6.9029540e-01   6.8744163e-01   6.8422762e-01   6.7448848e-01   6.5265435e-01   6.4577414e-01   6.6383667e-01   6.3483341e-01   6.3890649e-01   6.2059144e-01   6.1096082e-01   5.9070492e-01   6.3956537e-01   6.4200334e-01   6.2092033e-01   6.4865902e-01   6.2612615e-01   5.9216554e-01   6.1506426e-01   0.0000000e+00   0.0000000e+00   0.0000000e+00   0.0000000e+00   0.0000000e+00   0.0000000e+00
   0.0000000e+00   0.0000000e+00   6.5618989e-01   6.3257372e-01   6.5245455e-01   6.5536487e-01   6.8889276e-01   7.1005531e-01   6.8254699e-01   7.3731583e-01   6.4122012e-01   6.4068906e-01   6.4584080e-01   6.5514297e-01   6.7558195e-01   6.9865945e-01   7.2258521e-01   6.9793313e-01   6.6193712e-01   6.9478660e-01   7.1325107e-01   6.8587749e-01   7.2267433e-01   7.2101327e-01   7.1709076e-01   7.0712336e-01   7.0930564e-01   7.0386428e-01   7.3204337e-01   6.8921756e-01   6.4478850e-01   6.1239305e-01   6.6386957e-01   6.5585290e-01   6.7363496e-01   7.0814933e-01   6.8523516e-01   6.4188875e-01   6.7428208e-01   6.5471863e-01   7.0937143e-01   7.1549901e-01   6.6830156e-01   6.7987962e-01   6.9484549e-01   6.8732282e-01   6.6818004e-01   6.7555777e-01   6.9014688e-01   6.6476175e-01   6.7163357e-01   6.9959111e-01   6.6232106e-01   6.7001504e-01   6.4551714e-01   6.4858210e-01   7.0964885e-01   6.6035124e-01   6.6136818e-01   6.4834469e-01   6.6319798e-01   6.6234609e-01   6.2287411e-01   6.2055791e-01   6.2847313e-01   5.8229347e-01   6.1223611e-01   6.5607499e-01   6.5481105e-01   6.7738713e-01   6.4589810e-01   6.6694103e-01   7.2711363e-01   6.6484358e-01   0.0000000e+00   0.0000000e+00   0.0000000e+00   0.0000000e+00   0.0000000e+00
   0.0000000e+00   5.1535686e-01   5.7397727e-01   6.4417553e-01   6.6444709e-01   6.5124565e-01   7.0642277e-01   6.9499737e-01   6.8461402e-01   6.9309120e-01   6.3757959e-01   6.1759675e-01   6.6018196e-01   6.1573226e-01   6.7594897e-01   6.9461055e-01   6.5463950e-01   6.8846655e-01   6.9566712e-01   7.1240568e-01   6.8340838e-01   6.8443507e-01   6.9888565e-01   6.8421868e-01   7.0536042e-01   7.3372736e-01   6.7802054e-01   7.2136164e-01   6.8044167e-01   6.9669911e-01   6.5967889e-01   6.2660323e-01   6.5104896e-01   6.5257184e-01   7.1229667e-01   6.9579844e-01   6.9567822e-01   7.3952088e-01   7.0298481e-01   6.8083310e-01   6.9872144e-01   7.0833779e-01   6.9585677e-01   7.1420034e-01   7.0677800e-01   6.7857178e-01   6.6639856e-01   6.8671761e-01   7.0435903e-01   6.8225512e-01   6.4127316e-01   6.6213182e-01   6.2267537e-01   6.2314929e-01   6.4845045e-01   6.3162856e-01   6.4331008e-01   6.5152547e-01   6.4483506e-01   6.6281732e-01   6.5210853e-01   6.3002054e-01   6.5088880e-01   6.1215590e-01   6.1253573e-01   6.0657828e-01   6.2879684e-01   6.3426196e-01   6.4224764e-01   6.5180184e-01   6.6820538e-01   6.6436079e-01   6.7730133e-01   7.3129565e-01   0.0000000e+00   0.0000000e+00   0.0000000e+00   0.0000000e+00   0.0000000e+00
   0.0000000e+00   5.5648056e-01   6.4617307e-01   6.3602620e-01   6.7857939e-01   7.0050658e-01   6.9091622e-01   7.0632689e-01   6.8000821e-01   7.2409219e-01   7.0182924e-01   6.4057558e-01   6.0754340e-01   6.8001689e-01   6.9514152e-01   6.6484994e-01   6.6946554e-01   7.2182599e-01   6.6704076e-01   6.9994307e-01   7.0805519e-01   6.7395726e-01   6.9785685e-01   6.9214923e-01   7.1086635e-01   6.9167787e-01   6.8940097e-01   6.8039270e-01   6.5198450e-01   6.2242296e-01   6.2602927e-01   6.4109901e-01   6.3422199e-01   6.8728396e-01   6.7628837e-01   6.8573136e-01   7.1888708e-01   6.8912633e-01   6.9484315e-01   7.1360812e-01   6.8162478e-01   7.2619383e-01   6.9917943e-01   7.0054134e-01   7.2166272e-01   6.9477646e-01   6.5058096e-01   6.6426802e-01   6.5685209e-01   6.3326525e-01   6.3598803e-01   6.5070053e-01   6.3627828e-01   6.1814376e-01   6.3767388e-01   6.5213782e-01   6.0952430e-01   6.4886198e-01   6.5079997e-01   6.5329842e-01   6.6175185e-01   6.6675993e-01   6.6103336e-01   6.0787358e-01   6.0728474e-01   5.9386816e-01   6.0801992e-01   6.1955257e-01   6.2965255e-01   6.3103374e-01   6.6774555e-01   6.6884232e-01   6.3536806e-01   5.5689067e-01   0.0000000e+00   0.0000000e+00   0.0000000e+00   0.0000000e+00   0.0000000e+00
   0.0000000e+00   0.0000000e+00   6.1591391e-01   6.5559280e-01   6.6373425e-01   6.2795927e-01   7.0372613e-01   7.3180356e-01   7.0151328e-01   6.8225650e-01   7.0655367e-01   6.9617859e-01   6.6366602e-01   6.3264083e-01   6.6746050e-01   6.4395634e-01   6.5388862e-01   6.5598258e-01   7.0699193e-01   6.7484603e-01   6.9648880e-01   6.7750576e-01   6.6908263e-01   6.5419217e-01   6.5383824e-01   6.6601301e-01   6.5542507e-01   6.8657839e-01   6.1323680e-01   6.4844261e-01   6.2745292e-01   6.7127133e-01   6.9342119e-01   7.0464951e-01   6.6356392e-01   6.9980299e-01   6.8805019e-01   7.0872260e-01   6.7841361e-01   6.5979243e-01   6.8317384e-01   6.8152953e-01   6.5051164e-01   7.0410275e-01   6.9192236e-01   7.3278327e-01   6.5612421e-01   6.2076940e-01   6.4783855e-01   6.2947961e-01   6.5207619e-01   6.5891981e-01   6.1439568e-01   6.0201407e-01   6.3177875e-01   6.5308538e-01   6.5274685e-01   5.8947693e-01   6.5828088e-01   6.7804930e-01   6.7898250e-01   6.4592524e-01   6.6213010e-01   6.4160500e-01   6.2321229e-01   5.7303580e-01   5.8191232e-01   6.2495325e-01   6.2660761e-01   6.4674582e-01   6.6858110e-01   6.7158077e-01   6.7334652e-01   4.1581245e-01   0.0000000e+00   0.0000000e+00   0.0000000e+00   0.0000000e+00   0.0000000e+00
   0.0000000e+00   0.0000000e+00   5.7010204e-01   6.4627865e-01   6.4635479e-01   6.3732315e-01   6.3746786e-01   6.5649012e-01   7.1243108e-01   6.9549406e-01   6.7003431e-01   7.1789184e-01   6.9957524e-01   6.9128538e-01   5.8239840e-01   6.3958172e-01   6.5168278e-01   6.7779024e-01   7.0867035e-01   6.9694673e-01   7.0748755e-01   6.3346656e-01   6.3391083e-01   6.6144457e-01   6.6189274e-01   6.5747707e-01   6.4245343e-01   7.0379309e-01   6.7491974e-01   6.4540666e-01   6.5173465e-01   6.5857991e-01   6.7921373e-01   6.1029048e-01   6.1683108e-01   6.3925309e-01   6.7058528e-01   7.2148295e-01   6.9267435e-01   6.8663534e-01   6.4974736e-01   6.6441665e-01   6.3127919e-01   6.8759466e-01   6.7468369e-01   6.6269147e-01   6.5712985e-01   6.0426136e-01   6.1416425e-01   6.5805490e-01   6.6063131e-01   6.5137963e-01   6.7424988e-01   6.5658225e-01   6.5519505e-01   6.2497479e-01   6.0874172e-01   6.4019389e-01   6.4699627e-01   6.6116125e-01   6.5109888e-01   5.9408608e-01   5.5082248e-01   6.1494540e-01   6.2104259e-01   6.3797044e-01   5.8528625e-01   6.2758023e-01   6.1945071e-01   6.4133484e-01   6.3897848e-01   6.4561206e-01   6.1682912e-01   5.5789776e-01   0.0000000e+00   0.0000000e+00   0.0000000e+00   0.0000000e+00   0.0000000e+00
   0.0000000e+00   6.0911974e-01   5.3968429e-01   5.7837203e-01   6.0169524e-01   6.1108453e-01   6.2836316e-01   6.4965742e-01   6.8826693e-01   6.6812764e-01   6.7385952e-01   6.8290924e-01   6.5010701e-01   6.9161729e-01   6.6746785e-01   6.2759392e-01   6.2825974e-01   6.3822200e-01   6.3596737e-01   6.9858718e-01   6.5772258e-01   6.6381564e-01   7.1086460e-01   6.7908748e-01   6.3927318e-01   6.4823519e-01   6.6183502e-01   6.4665943e-01   6.6719577e-01   6.6278783e-01   6.7040790e-01   6.6857142e-01   6.5661286e-01   5.8425101e-01   6.2638717e-01   6.5330732e-01   6.7361349e-01   6.7714459e-01   7.1580609e-01   7.0230534e-01   6.7826121e-01   6.4487438e-01   6.4370321e-01   6.3451860e-01   6.7844589e-01   6.7251220e-01   6.4417270e-01   6.2282896e-01   5.9800476e-01   6.2537913e-01   6.4609981e-01   6.3659641e-01   6.6751955e-01   6.3754695e-01   6.4750091e-01   6.7396774e-01   6.4522054e-01   6.6802457e-01   6.1652026e-01   6.4744179e-01   6.3722261e-01   6.4800635e-01   5.9107002e-01   5.8733791e-01   5.5941874e-01   6.3124286e-01   6.1293426e-01   6.1211658e-01   6.2582672e-01   6.3968079e-01   6.0146662e-01   5.8221134e-01   5.6548778e-01   7.8356714e-01   0.0000000e+00   0.0000000e+00   0.0000000e+00   0.0000000e+00   0.0000000e+00
   0.0000000e+00   0.0000000e+00   4.5891730e-01   6.1335797e-01   6.2314576e-01   6.1334874e-01   6.8115427e-01   6.2215347e-01   6.7743308e-01   6.3841079e-01   6.7064561e-01   6.6584636e-01   6.6055864e-01   7.2068142e-01   6.8779404e-01   6.9009055e-01   6.6308714e-01   6.6821328e-01   6.6296430e-01   7.2948192e-01   6.8954314e-01   6.9137618e-01   7.2810747e-01   7.0732657e-01   6.7611151e-01   6.8859816e-01   6.3834876e-01   6.7008520e-01   6.3967744e-01   6.5007580e-01   6.3704205e-01   6.6993242e-01   6.3736714e-01   6.1157259e-01   6.1410743e-01   5.9745958e-01   6.3713987e-01   6.7339317e-01   6.7615910e-01   6.9533284e-01   6.6929907e-01   6.7751334e-01   6.3732389e-01   6.5241490e-01   6.5584873e-01   6.3417168e-01   6.4425558e-01   6.3994865e-01   6.2417908e-01   5.9301740e-01   6.5463302e-01   6.4610303e-01   6.6761501e-01   6.8484831e-01   6.1947849e-01   6.1835220e-01   6.4744467e-01   6.3551646e-01   6.5361665e-01   6.4100154e-01   6.3594692e-01   6.8771352e-01   5.6407873e-01   6.4799182e-01   5.8860741e-01   5.9419509e-01   5.6806098e-01   6.0842313e-01   5.6734952e-01   6.3021373e-01   6.0336881e-01   6.1588156e-01   6.1612373e-01   4.7249788e-01   0.0000000e+00   0.0000000e+00   0.0000000e+00   0.0000000e+00   0.0000000e+00
   0.0000000e+00   0.0000000e+00   6.4808102e-01   5.5607893e-01   6.0341220e-01   6.5562659e-01   6.5911013e-01   6.7835019e-01   6.1719890e-01   6.6938649e-01   6.1524468e-01   6.4702822e-01   6.7406656e-01   6.8510859e-01   6.9159695e-01   6.9153356e-01   7.1342672e-01   6.6064400e-01   6.5738688e-01   6.8079227e-01   6.8728233e-01   7.2705328e-01   7.1012450e-01   7.0852895e-01   6.9519202e-01   6.9263590e-01   6.2492652e-01   6.0467891e-01   6.5516825e-01   6.4678490e-01   6.2709701e-01   6.3728006e-01   6.3341039e-01   6.4859447e-01   6.2013918e-01   6.2154235e-01   6.5670310e-01   6.4351732e-01   6.6109655e-01   6.4650577e-01   6.6380424e-01   6.4732687e-01   6.7001397e-01   6.5194040e-01   6.5745477e-01   5.8328749e-01   6.4268100e-01   6.5774288e-01   6.0427467e-01   6.0302291e-01   6.0388246e-01   5.8356379e-01   6.4797927e-01   6.5726695e-01   6.5011014e-01   6.5182174e-01   6.6772261e-01   6.4599203e-01   6.2286725e-01   6.6182866e-01   6.4643157e-01   6.3478033e-01   6.6675795e-01   6.5117266e-01   6.2242469e-01   6.1116728e-01   6.3656015e-01   6.1972406e-01   6.2770946e-01   6.1695411e-01   5.9858785e-01   6.1819587e-01   5.5082464e-01   7.9337657e-01   0.0000000e+00   0.0000000e+00   0.0000000e+00   0.0000000e+00   0.0000000e+00
   0.0000000e+00   0.0000000e+00   5.6752995e-01   6.3335592e-01   6.2087395e-01   6.3956994e-01   6.3819184e-01   6.3766649e-01   6.7668368e-01   6.6425227e-01   6.4350815e-01   6.6257723e-01   6.9101147e-01   6.7201880e-01   6.6622417e-01   6.8946377e-01   6.8319037e-01   7.0641818e-01   6.7620652e-01   7.0305546e-01   6.8010624e-01   7.1513770e-01   7.0599524e-01   6.4214209e-01   7.0342075e-01   6.8297295e-01   6.1396705e-01   6.5489475e-01   6.4489901e-01   6.5707854e-01   6.2234565e-01   6.1348833e-01   6.4886599e-01   6.6044537e-01   6.4803499e-01   6.1290939e-01   6.1845173e-01   6.5091394e-01   6.5489988e-01   6.5398107e-01   6.3583998e-01   6.2153603e-01   6.5624456e-01   6.3811127e-01   6.4786737e-01   6.7374557e-01   6.5757870e-01   6.4931199e-01   6.5673123e-01   5.9779248e-01   6.1896019e-01   6.1961012e-01   6.3584533e-01   6.2081877e-01   6.6099566e-01   6.4927119e-01   6.5437800e-01   6.6749195e-01   6.4880206e-01   6.5845854e-01   6.8189117e-01   6.6764833e-01   6.4784379e-01   6.3801089e-01   6.0775714e-01   6.0879083e-01   6.0334329e-01   6.3807563e-01   6.7380692e-01   6.6594391e-01   6.3617815e-01   6.4405545e-01   6.4697137e-01   5.9118270e-01   0.0000000e+00   0.0000000e+00   0.0000000e+00   0.0000000e+00   0.0000000e+00
   0.0000000e+00   8.3395594e-01   7.4180707e-01   6.2726137e-01   6.7404773e-01   6.6416545e-01   6.1561358e-01   6.8234514e-01   6.6739312e-01   6.5247245e-01   6.8200290e-01   6.7199978e-01   7.1446908e-01   6.8155693e-01   6.9544626e-01   7.0216642e-01   6.9120886e-01   7.4725074e-01   6.7966014e-01   7.0806784e-01   7.0971423e-01   7.1607153e-01   6.5178353e-01   6.8563364e-01   6.5736255e-01   6.6769357e-01   6.5493854e-01   6.5185773e-01   5.9836536e-01   6.4946777e-01   6.3519836e-01   6.6047546e-01   6.1877118e-01   6.2782859e-01   6.4150385e-01   6.5687590e-01   6.1812840e-01   6.2353562e-01   6.3118956e-01   6.4335842e-01   6.2536748e-01   6.3847091e-01   6.5689899e-01   6.8378990e-01   6.7492238e-01   6.2670684e-01   6.3343526e-01   6.6448451e-01   6.4187034e-01   6.4122317e-01   6.0831390e-01   6.2612911e-01   6.4578225e-01   6.0891014e-01   6.3087054e-01   6.5953228e-01   6.6586222e-01   6.8094542e-01   6.7610765e-01   6.3943761e-01   7.0991431e-01   6.7607478e-01   6.9044725e-01   6.6126130e-01   6.2273058e-01   6.0180670e-01   6.1743209e-01   6.4775064e-01   6.6099080e-01   6.6251783e-01   6.6658636e-01   6.8039277e-01   5.8689624e-01   0.0000000e+00   0.0000000e+00   0.0000000e+00   0.0000000e+00   0.0000000e+00   0.0000000e+00
   0.0000000e+00   8.2884751e-01   4.7812049e-01   6.0930711e-01   6.2919134e-01   6.5891528e-01   6.8781312e-01   6.4408241e-01   6.8012511e-01   6.7290132e-01   6.5659311e-01   6.5628635e-01   6.6357085e-01   6.6027709e-01   6.7403643e-01   6.5495692e-01   6.7093373e-01   6.7860527e-01   6.8150685e-01   6.9139420e-01   6.8681142e-01   6.7522576e-01   6.7593112e-01   6.7461142e-01   6.5932545e-01   6.4632468e-01   6.3352126e-01   6.5201659e-01   6.3245236e-01   6.2370748e-01   6.4458234e-01   6.4550482e-01   6.5643550e-01   6.4057983e-01   6.6919324e-01   6.7350597e-01   6.6777605e-01   6.2085832e-01   6.1504491e-01   6.1586397e-01   6.1875442e-01   6.3311252e-01   6.0596301e-01   6.5484616e-01   6.5246091e-01   6.5379976e-01   6.4906302e-01   6.2926588e-01   6.3142291e-01   6.6507872e-01   6.2136820e-01   6.2855117e-01   6.4081645e-01   6.0321029e-01   6.5392505e-01   6.5932159e-01   6.8017962e-01   6.8062345e-01   6.4008661e-01   6.4705193e-01   6.4104486e-01   6.3826582e-01   6.3565050e-01   6.7241146e-01   6.1785396e-01   6.4102194e-01   6.2985745e-01   6.1857347e-01   6.3811802e-01   6.5614293e-01   6.8327645e-01   6.5395651e-01   5.7233352e-01   5.6517067e-01   4.7679244e-01   0.0000000e+00   0.0000000e+00   0.0000000e+00   0.0000000e+00
   0.0000000e+00   3.4705119e-01   5.4958383e-01   6.3179537e-01   6.7709404e-01   6.7016966e-01   6.5563703e-01   7.1663958e-01   6.7218773e-01   6.8807892e-01   6.8329779e-01   6.7849555e-01   6.5233765e-01   6.2397101e-01   6.7497131e-01   6.8975734e-01   6.7679626e-01   7.2517078e-01   6.8155752e-01   6.5519404e-01   5.9961629e-01   6.6070268e-01   6.8483740e-01   6.9193101e-01   6.4314367e-01   6.2841215e-01   6.2737864e-01   6.6622132e-01   6.3502986e-01   6.7028417e-01   6.7531716e-01   6.7050614e-01   6.7566871e-01   6.6283952e-01   6.7855981e-01   6.2161839e-01   6.4820444e-01   6.2861224e-01   6.2781559e-01   6.4027750e-01   6.4107729e-01   6.3156700e-01   6.3958702e-01   6.6615388e-01   6.6785018e-01   6.2771929e-01   6.7658193e-01   6.6988188e-01   6.4980539e-01   6.6924532e-01   6.3527812e-01   6.5733010e-01   6.5908333e-01   6.4616123e-01   6.3836489e-01   6.6454061e-01   6.7149648e-01   6.3816258e-01   6.6009810e-01   6.4346118e-01   6.3843596e-01   6.6364100e-01   6.6715270e-01   6.9000389e-01   6.5381196e-01   6.4758354e-01   6.5508237e-01   5.9301805e-01   5.7558100e-01   6.8102863e-01   6.3514817e-01   6.7238103e-01   7.5181772e-01   0.0000000e+00   0.0000000e+00   0.0000000e+00   0.0000000e+00   0.0000000e+00   0.0000000e+00
   0.0000000e+00   0.0000000e+00   5.3335978e-01   6.6198629e-01   6.5222360e-01   6.7244765e-01   6.6314932e-01   6.4135539e-01   6.5999356e-01   6.5072531e-01   6.3792038e-01   6.4423566e-01   6.4954192e-01   6.3570973e-01   6.9097713e-01   6.7619695e-01   6.8778481e-01   6.7999150e-01   6.6876738e-01   6.8274562e-01   6.5620438e-01   6.1643241e-01   6.8816482e-01   6.9098823e-01   6.4872453e-01   6.5554228e-01   6.4856895e-01   6.5629305e-01   6.2263215e-01   6.5966226e-01   6.7010860e-01   6.9953233e-01   6.9802207e-01   6.6711367e-01   6.8885470e-01   6.5722791e-01   6.2191274e-01   6.7133287e-01   6.5644892e-01   6.3841165e-01   6.1548097e-01   6.2412154e-01   6.5029849e-01   6.6869172e-01   6.6089144e-01   6.4926794e-01   6.5918534e-01   6.9465754e-01   6.6152956e-01   6.5625815e-01   6.6652942e-01   6.4155228e-01   6.3995466e-01   6.7052732e-01   6.8528947e-01   6.7796192e-01   6.7562016e-01   6.2238147e-01   6.3259442e-01   6.9843161e-01   6.4816848e-01   6.8586727e-01   6.8946380e-01   7.0049641e-01   6.5741221e-01   7.0024908e-01   6.6547283e-01   6.1510991e-01   6.4237834e-01   6.5072964e-01   6.6611360e-01   6.3770495e-01   6.4386509e-01   7.8907328e-01   0.0000000e+00   0.0000000e+00   0.0000000e+00   0.0000000e+00   0.0000000e+00
   0.0000000e+00   8.2793870e-01   4.7264451e-01   6.2054584e-01   6.5858399e-01   6.4512348e-01   6.5943563e-01   6.5374868e-01   6.6601491e-01   6.2803958e-01   6.5843622e-01   6.6342951e-01   6.6267920e-01   6.2956417e-01   6.7713045e-01   6.8871353e-01   6.9135115e-01   7.2075235e-01   7.1398377e-01   6.8672223e-01   6.7850590e-01   6.3918999e-01   6.3251045e-01   6.3228477e-01   6.5108978e-01   6.1097360e-01   6.5597413e-01   6.8265118e-01   6.4560049e-01   6.7563864e-01   6.6010637e-01   7.0130989e-01   6.7004410e-01   6.8838779e-01   6.7885904e-01   6.8578077e-01   6.6268919e-01   6.4357387e-01   6.5607986e-01   6.7930896e-01   6.5103481e-01   6.5993220e-01   6.8634450e-01   6.6251115e-01   6.2965084e-01   6.5858450e-01   6.5637762e-01   6.7501152e-01   6.8672420e-01   6.4486100e-01   6.4792780e-01   6.6162028e-01   7.0143134e-01   6.4527104e-01   6.6961510e-01   6.6497253e-01   6.5201108e-01   6.4880489e-01   6.7914141e-01   6.3240796e-01   6.5572430e-01   6.7117266e-01   7.1882370e-01   6.4951016e-01   6.6109938e-01   6.1256107e-01   6.1180545e-01   6.4404839e-01   6.3277343e-01   6.4252694e-01   6.6423633e-01   6.4006269e-01   5.7084110e-01   6.7774892e-01   0.0000000e+00   0.0000000e+00   0.0000000e+00   0.0000000e+00   0.0000000e+00
   0.0000000e+00   7.7528200e-01   7.0971814e-01   6.2936051e-01   6.8426573e-01   6.3627598e-01   6.5111012e-01   6.2793254e-01   5.6844245e-01   6.2942805e-01   6.5371609e-01   6.7481615e-01   6.3625592e-01   7.0188984e-01   6.6108467e-01   6.9310278e-01   6.6503816e-01   6.9178148e-01   6.8913859e-01   7.2198937e-01   7.1711622e-01   6.8876121e-01   6.4050307e-01   6.6531448e-01   6.7802674e-01   6.3754976e-01   6.8242001e-01   6.8796365e-01   6.8717716e-01   6.8904513e-01   6.9713174e-01   7.0854067e-01   7.1754228e-01   6.7292455e-01   6.6668268e-01   6.6607989e-01   7.0753299e-01   6.6992785e-01   6.4166259e-01   6.6199624e-01   6.7623137e-01   6.9585646e-01   6.7372111e-01   6.9413585e-01   6.8111936e-01   6.7017438e-01   6.8489649e-01   6.6578598e-01   6.8859914e-01   6.5354098e-01   6.4885084e-01   6.4910891e-01   6.2608014e-01   6.8288686e-01   6.8705708e-01   6.7551651e-01   6.4120390e-01   6.5488694e-01   6.6658059e-01   6.5422805e-01   6.7494402e-01   6.4498330e-01   6.3746175e-01   6.2923605e-01   6.2553911e-01   6.3263325e-01   6.4969970e-01   6.5075725e-01   6.8032517e-01   6.8474584e-01   6.4715129e-01   6.8117956e-01   6.7502028e-01   6.3070503e-01   0.0000000e+00   0.0000000e+00   0.0000000e+00   0.0000000e+00   0.0000000e+00
   0.0000000e+00   0.0000000e+00   6.9414158e-01   6.5963250e-01   6.8333319e-01   6.3358838e-01   6.3088363e-01   6.4055221e-01   6.0789408e-01   6.2102305e-01   6.4035303e-01   5.9883212e-01   6.5374069e-01   6.6938708e-01   7.0454849e-01   7.0451335e-01   6.6525733e-01   6.7796349e-01   7.1947853e-01   6.9546063e-01   6.5904680e-01   6.5139158e-01   6.7473677e-01   6.5747149e-01   6.7984421e-01   6.6712648e-01   6.1758520e-01   6.8350032e-01   6.6197796e-01   6.6628544e-01   6.6972614e-01   7.0607249e-01   6.8935542e-01   7.0517473e-01   6.7946299e-01   6.6688331e-01   6.5958459e-01   6.4724905e-01   6.6254635e-01   6.7832448e-01   6.5396566e-01   6.8768754e-01   7.0213751e-01   6.7413063e-01   6.6022984e-01   6.3324856e-01   6.6226598e-01   6.9942285e-01   7.1703729e-01   7.0698420e-01   6.7968001e-01   6.7969403e-01   6.9207473e-01   6.5467751e-01   6.6519966e-01   6.6128877e-01   6.4482210e-01   6.6399631e-01   6.8213757e-01   6.4350755e-01   6.4706652e-01   6.4484821e-01   6.3471229e-01   6.1734313e-01   6.5502833e-01   6.4106289e-01   6.6040370e-01   7.0758984e-01   6.6185998e-01   6.8165139e-01   6.8684713e-01   6.2031126e-01   6.4493149e-01   6.7235854e-01   0.0000000e+00   0.0000000e+00   0.0000000e+00   0.0000000e+00   0.0000000e+00
   0.0000000e+00   0.0000000e+00   7.4045653e-01   6.4901142e-01   6.5138893e-01   6.2367465e-01   6.3582850e-01   5.7908342e-01   5.9747670e-01   6.3014195e-01   6.3837255e-01   6.5390955e-01   6.5820833e-01   7.2355188e-01   6.8173400e-01   6.8838772e-01   6.7954092e-01   6.7141614e-01   6.9540745e-01   6.8868332e-01   6.8525956e-01   6.6136412e-01   6.7095232e-01   7.0484276e-01   6.6337871e-01   6.4997486e-01   6.6503372e-01   6.8571358e-01   6.7001344e-01   6.8376533e-01   6.7541748e-01   7.0401655e-01   7.0322867e-01   7.3207133e-01   6.8773602e-01   6.9120012e-01   6.9573966e-01   7.1830100e-01   6.6675290e-01   6.8291167e-01   6.7351758e-01   6.6675269e-01   6.9730565e-01   6.9818060e-01   6.9627025e-01   6.3623332e-01   6.5252773e-01   6.5891327e-01   7.0584181e-01   6.9521922e-01   6.7853152e-01   7.1890783e-01   7.2478515e-01   7.0900602e-01   6.5771244e-01   6.4476742e-01   6.8266218e-01   6.5429874e-01   6.8074359e-01   6.2853349e-01   5.8728795e-01   6.1688605e-01   6.7090966e-01   6.4015795e-01   6.4909628e-01   6.3064119e-01   6.3014079e-01   6.4408073e-01   6.7540066e-01   6.8585021e-01   6.6515602e-01   6.4053999e-01   6.8651915e-01   5.6304912e-01   0.0000000e+00   0.0000000e+00   0.0000000e+00   0.0000000e+00   0.0000000e+00
   0.0000000e+00   0.0000000e+00   6.0136624e-01   6.6405270e-01   6.4260754e-01   6.3837548e-01   6.0373596e-01   6.0421058e-01   6.5883453e-01   6.3221783e-01   6.8314508e-01   6.4815628e-01   6.8165069e-01   6.6071490e-01   6.4719158e-01   6.6311350e-01   6.5865758e-01   6.7657365e-01   6.6596929e-01   6.9701609e-01   6.8360745e-01   6.8907766e-01   6.7434114e-01   6.4730000e-01   6.6387201e-01   6.5711347e-01   6.9726876e-01   6.7592093e-01   6.8257394e-01   6.9249023e-01   6.8605317e-01   7.2037478e-01   7.0350022e-01   6.8335885e-01   7.0815058e-01   6.8365137e-01   6.9277386e-01   6.6618710e-01   6.8445714e-01   6.9468417e-01   7.0794273e-01   6.7601130e-01   7.2512226e-01   7.1077345e-01   6.9525274e-01   6.6760003e-01   6.9976464e-01   6.8467908e-01   6.8102821e-01   6.8984667e-01   7.1491554e-01   7.1754783e-01   7.0456848e-01   6.7972240e-01   6.6068730e-01   6.5507182e-01   6.6784921e-01   6.6322932e-01   6.6124203e-01   6.6803532e-01   6.4207133e-01   6.2238897e-01   6.8232826e-01   6.7177241e-01   6.5609387e-01   6.2755953e-01   6.3982193e-01   6.5622086e-01   6.5174070e-01   6.9203558e-01   6.9804791e-01   6.8416743e-01   5.8320077e-01   5.3849445e-01   0.0000000e+00   0.0000000e+00   0.0000000e+00   0.0000000e+00   0.0000000e+00
   0.0000000e+00   0.0000000e+00   6.1134303e-01   7.0662722e-01   6.5843129e-01   6.7045958e-01   6.4987384e-01   6.4390879e-01   6.6230985e-01   6.5514413e-01   6.5425083e-01   6.8361840e-01   6.2958550e-01   6.8427743e-01   6.0907416e-01   6.5736141e-01   6.3925381e-01   6.3684989e-01   6.6615979e-01   6.8462034e-01   6.5008438e-01   6.0839755e-01   6.1923876e-01   6.2714867e-01   6.7181408e-01   6.6669542e-01   6.6923157e-01   6.8449744e-01   6.8048221e-01   6.8873486e-01   7.2229582e-01   6.9225561e-01   7.0638323e-01   6.9851830e-01   6.8715486e-01   7.1947563e-01   7.2397496e-01   7.1100004e-01   6.8733719e-01   7.0913213e-01   7.0663151e-01   6.8210635e-01   7.1695626e-01   6.9087016e-01   6.9600705e-01   7.2859949e-01   7.1207544e-01   6.9863408e-01   6.6558037e-01   6.8054706e-01   6.7960648e-01   7.0309800e-01   6.7674797e-01   6.8868061e-01   6.6962049e-01   6.5459465e-01   6.3143062e-01   6.3956207e-01   6.5139801e-01   6.1227174e-01   6.4496589e-01   6.5861069e-01   6.7428982e-01   6.5863272e-01   6.4308665e-01   6.2099897e-01   6.4873478e-01   6.1076856e-01   6.0136176e-01   6.2481023e-01   6.4476321e-01   6.8102198e-01   6.4729772e-01   6.5525230e-01   0.0000000e+00   0.0000000e+00   0.0000000e+00   0.0000000e+00   0.0000000e+00
   0.0000000e+00   0.0000000e+00   5.8016181e-01   6.3756407e-01   6.5915446e-01   6.8053754e-01   6.5139448e-01   6.6233086e-01   6.6869840e-01   6.7526067e-01   6.5127397e-01   6.6649165e-01   6.7306767e-01   6.5071339e-01   6.2387517e-01   6.6250409e-01   6.3921703e-01   6.3283541e-01   6.4380046e-01   6.7028350e-01   6.5412620e-01   5.9190475e-01   6.2024192e-01   6.6208604e-01   6.7516414e-01   6.7528454e-01   6.5526472e-01   6.4232651e-01   6.7378008e-01   6.6791862e-01   7.0150467e-01   6.8691219e-01   6.7973407e-01   6.9555046e-01   7.1550574e-01   7.0787805e-01   7.3931637e-01   7.2004472e-01   7.1818094e-01   6.9719002e-01   6.9371317e-01   7.2917370e-01   6.6168178e-01   6.9163242e-01   7.0300484e-01   7.0566172e-01   7.2134681e-01   7.3637234e-01   7.2374297e-01   6.5300091e-01   6.4643566e-01   6.9138805e-01   6.8612495e-01   6.8331535e-01   7.0149145e-01   6.4562839e-01   6.8017569e-01   6.6821688e-01   6.7144225e-01   6.3005270e-01   6.4816559e-01   6.8610895e-01   6.8328109e-01   6.6782188e-01   6.4790396e-01   6.7251195e-01   6.4160710e-01   6.0137810e-01   6.1608657e-01   6.6076403e-01   6.6828027e-01   6.8814894e-01   6.3725555e-01   9.1628987e-01   0.0000000e+00   0.0000000e+00   0.0000000e+00   0.0000000e+00   0.0000000e+00
   0.0000000e+00   2.8275534e-01   6.5148845e-01   6.7966987e-01   7.1763017e-01   6.7454878e-01   6.4632237e-01   7.0218355e-01   6.6726488e-01   6.9351177e-01   6.6233136e-01   6.7742366e-01   6.9519231e-01   6.3521757e-01   6.2023848e-01   6.2173931e-01   6.1490859e-01   6.4600776e-01   6.2433949e-01   6.7636166e-01   6.3028324e-01   6.4765317e-01   6.2749697e-01   6.6217906e-01   6.3545888e-01   6.3898781e-01   6.4196297e-01   6.3534776e-01   6.5147679e-01   6.5258979e-01   6.4697351e-01   6.5522641e-01   7.2011473e-01   6.8077878e-01   7.0022594e-01   7.1095190e-01   7.1960351e-01   7.5986290e-01   7.0916973e-01   6.6787382e-01   6.6434434e-01   6.6411607e-01   6.4934966e-01   7.0153247e-01   6.8995146e-01   7.0869716e-01   7.0136367e-01   6.5803797e-01   6.8802862e-01   7.0689913e-01   6.5666079e-01   6.5847436e-01   6.7835154e-01   6.8569351e-01   6.6033041e-01   6.8937130e-01   6.7888303e-01   6.6893274e-01   6.6919519e-01   6.2143553e-01   6.7496637e-01   6.7723511e-01   6.9083705e-01   6.9369986e-01   6.6965041e-01   6.8701306e-01   6.4825450e-01   6.4944694e-01   6.4601292e-01   6.6008995e-01   6.6199782e-01   7.1156485e-01   6.9052938e-01   5.3866945e-01   0.0000000e+00   0.0000000e+00   0.0000000e+00   0.0000000e+00   0.0000000e+00
   0.0000000e+00   0.0000000e+00   5.9809782e-01   7.4105013e-01   6.8694613e-01   6.5660831e-01   7.0265162e-01   7.0774856e-01   6.9177576e-01   6.9600715e-01   7.2231040e-01   6.9943082e-01   6.7503067e-01   6.7670957e-01   6.6079728e-01   6.1506349e-01   6.4837675e-01   6.2719616e-01   6.4524778e-01   6.2752160e-01   6.3681883e-01   6.5057328e-01   6.8143573e-01   6.8378115e-01   6.5615461e-01   5.8327391e-01   6.7658190e-01   6.4697494e-01   6.4508929e-01   6.6408555e-01   7.0296610e-01   6.9034655e-01   7.1233518e-01   6.7694636e-01   6.7169145e-01   7.2852275e-01   7.2665634e-01   7.2015329e-01   7.0164316e-01   6.4925304e-01   6.6870498e-01   6.3914653e-01   5.9739838e-01   6.2468999e-01   6.2309503e-01   6.5993972e-01   6.7162756e-01   6.4387636e-01   6.5674951e-01   6.5954743e-01   6.5497848e-01   6.4340707e-01   6.5337505e-01   7.0513176e-01   6.7771925e-01   6.6447194e-01   6.9060967e-01   6.4975063e-01   6.6166257e-01   6.5220747e-01   6.6391793e-01   6.2402393e-01   7.1731402e-01   7.4487090e-01   6.9015535e-01   6.9646553e-01   6.9408352e-01   6.7934982e-01   6.8980053e-01   6.4369566e-01   6.5624391e-01   7.0975194e-01   7.3279271e-01   5.0045244e-01   4.2830872e-01   0.0000000e+00   0.0000000e+00   0.0000000e+00   0.0000000e+00
   0.0000000e+00   0.0000000e+00   6.7878911e-01   6.4097969e-01   6.3632162e-01   6.7692963e-01   6.6708856e-01   7.0639909e-01   6.9641949e-01   6.8176669e-01   6.6404536e-01   7.3162091e-01   6.8102541e-01   6.5485938e-01   6.2643224e-01   6.2749650e-01   6.3807211e-01   6.5523378e-01   6.5496372e-01   6.5362902e-01   6.1442434e-01   5.9911703e-01   6.7665337e-01   6.5846635e-01   6.4000961e-01   6.5789788e-01   6.7532721e-01   6.5827016e-01   6.7605924e-01   6.3998417e-01   6.8073052e-01   6.9526670e-01   6.7128411e-01   6.6224366e-01   6.2269358e-01   7.2565933e-01   7.2077262e-01   7.1738254e-01   6.5325337e-01   6.7683128e-01   6.9273940e-01   6.3656159e-01   6.2712281e-01   5.9406830e-01   6.1961476e-01   6.2609573e-01   6.2834379e-01   6.3391862e-01   6.6123950e-01   6.6811511e-01   6.7355707e-01   6.8166986e-01   6.6567202e-01   6.6237286e-01   6.2829003e-01   6.3912177e-01   6.8421114e-01   6.7285902e-01   6.8062637e-01   6.9207059e-01   6.3870811e-01   6.6507331e-01   6.7002389e-01   6.6998445e-01   6.6659484e-01   6.8112322e-01   6.9807624e-01   6.8401513e-01   6.9027586e-01   6.4306022e-01   6.5194180e-01   6.4342105e-01   7.0160985e-01   4.9380539e-01   0.0000000e+00   0.0000000e+00   0.0000000e+00   0.0000000e+00   0.0000000e+00
   0.0000000e+00   0.0000000e+00   6.1317796e-01   6.5608513e-01   6.8294224e-01   6.6586529e-01   6.9946377e-01   6.5244997e-01   6.5774792e-01   6.4389170e-01   6.6476508e-01   7.0502771e-01   7.0948939e-01   6.8956196e-01   6.7934359e-01   6.5114508e-01   6.7347525e-01   6.4929618e-01   6.5904503e-01   6.7064822e-01   6.5675289e-01   6.4178833e-01   6.7247293e-01   6.1774581e-01   6.8580899e-01   6.7094304e-01   6.7962328e-01   6.5511965e-01   6.8165498e-01   6.7498405e-01   6.2712209e-01   6.3957548e-01   6.6199508e-01   6.2798526e-01   6.2788438e-01   6.4831721e-01   6.8900867e-01   7.1273590e-01   6.9813974e-01   6.9805215e-01   6.2911437e-01   6.7081703e-01   6.4305173e-01   6.2087516e-01   6.2782365e-01   6.3829500e-01   6.5099979e-01   6.2806024e-01   6.4438285e-01   6.7593304e-01   6.6509227e-01   6.8984519e-01   6.4858522e-01   6.4795769e-01   6.3809827e-01   6.1895362e-01   6.5489494e-01   6.5654818e-01   6.7051905e-01   7.0494759e-01   7.0347733e-01   6.5296200e-01   6.9133955e-01   6.8955573e-01   6.8673829e-01   7.0619988e-01   7.2451860e-01   7.0734284e-01   6.8741280e-01   6.6387068e-01   6.6702890e-01   6.8774396e-01   6.6924212e-01   6.5699255e-01   0.0000000e+00   0.0000000e+00   0.0000000e+00   0.0000000e+00   0.0000000e+00
   0.0000000e+00   0.0000000e+00   5.0603266e-01   6.8322309e-01   6.4263958e-01   7.1915416e-01   7.2358061e-01   7.0236345e-01   6.7744497e-01   6.5134583e-01   6.3372949e-01   6.9071083e-01   6.7710625e-01   6.8199781e-01   6.9552945e-01   7.0294360e-01   6.9545774e-01   6.9386787e-01   6.8667701e-01   6.7229994e-01   6.8781197e-01   6.8524894e-01   6.6061175e-01   7.1373037e-01   6.8775814e-01   7.0933285e-01   6.5428810e-01   6.6964827e-01   6.6449420e-01   6.6125335e-01   6.3128834e-01   5.6702405e-01   5.9718398e-01   6.0123964e-01   5.7436526e-01   5.9448384e-01   6.2551714e-01   6.1531271e-01   6.7428933e-01   6.5064766e-01   6.2004398e-01   6.6267385e-01   6.3291546e-01   6.7628590e-01   6.7327819e-01   5.7979588e-01   6.2545373e-01   6.4021353e-01   6.4703417e-01   6.7361946e-01   6.7231124e-01   6.5598095e-01   6.4105510e-01   6.3561448e-01   6.4482895e-01   6.2052595e-01   6.7833253e-01   7.2095415e-01   7.1661449e-01   7.3018875e-01   7.1639277e-01   6.6413514e-01   6.5891613e-01   6.8779258e-01   7.1198561e-01   7.1482267e-01   7.1203329e-01   6.9204337e-01   6.7782537e-01   6.6969036e-01   7.0023631e-01   6.7004872e-01   6.0681301e-01   5.8006337e-01   0.0000000e+00   0.0000000e+00   0.0000000e+00   0.0000000e+00   0.0000000e+00
   0.0000000e+00   7.8005010e-01   6.5651585e-01   7.1109551e-01   6.9839772e-01   6.9757925e-01   6.5646396e-01   6.8063366e-01   6.3531019e-01   6.3724119e-01   6.4951916e-01   7.0407728e-01   6.9563968e-01   6.8458784e-01   6.8130666e-01   7.2191899e-01   6.9986164e-01   7.0587452e-01   6.9357548e-01   6.6757472e-01   6.9402875e-01   7.1388782e-01   6.8105859e-01   6.7458836e-01   6.5148310e-01   6.5470468e-01   6.5107077e-01   6.5482686e-01   6.3730284e-01   5.9875477e-01   5.8194753e-01   5.8229918e-01   5.7151089e-01   5.2514448e-01   5.5801732e-01   5.5273656e-01   5.8647222e-01   5.8270870e-01   6.6012939e-01   6.3216132e-01   6.2659567e-01   6.4020123e-01   6.3507882e-01   6.3781959e-01   6.3738423e-01   6.3082007e-01   6.2393240e-01   6.2040332e-01   6.5947070e-01   6.3912130e-01   6.4691441e-01   6.6950986e-01   6.4455763e-01   6.8187357e-01   6.3474683e-01   6.4223276e-01   7.3206815e-01   6.9202169e-01   6.9799675e-01   7.3755477e-01   6.8552225e-01   6.6460055e-01   6.7239314e-01   6.4675458e-01   6.7317012e-01   7.3319280e-01   6.7992247e-01   6.6901436e-01   6.9969404e-01   7.1891424e-01   6.8597505e-01   6.7652297e-01   6.4904686e-01   0.0000000e+00   0.0000000e+00   0.0000000e+00   0.0000000e+00   0.0000000e+00   0.0000000e+00
   0.0000000e+00   0.0000000e+00   6.9283559e-01   7.2326779e-01   7.3021512e-01   7.1398820e-01   6.6484673e-01   6.9535607e-01   6.1074132e-01   6.3457429e-01   6.6478074e-01   6.9991673e-01   6.6761794e-01   6.7572122e-01   7.0245122e-01   6.9044775e-01   7.1630551e-01   7.4656024e-01   7.1531345e-01   7.2164055e-01   6.9553953e-01   6.6829311e-01   6.7158421e-01   6.5875209e-01   6.5885356e-01   6.4937694e-01   6.1372296e-01   6.4802886e-01   6.0529642e-01   5.8070500e-01   5.4550444e-01   5.7898188e-01   5.4756419e-01   5.1852016e-01   4.8530348e-01   5.3903665e-01   4.9913874e-01   5.3995149e-01   5.9558433e-01   5.9464179e-01   6.4273210e-01   6.5523906e-01   6.6397788e-01   6.5014444e-01   6.1229925e-01   6.2415842e-01   6.0940421e-01   5.9261635e-01   6.3631757e-01   6.3914752e-01   6.8309448e-01   6.1494642e-01   6.7171732e-01   6.4431966e-01   6.5387708e-01   6.3172436e-01   6.6680942e-01   6.8861324e-01   6.6997191e-01   6.7560625e-01   6.7645089e-01   6.6479747e-01   6.3715415e-01   6.2416223e-01   6.5899509e-01   6.7332555e-01   6.8299186e-01   6.7266646e-01   7.1470521e-01   6.8816646e-01   6.8307147e-01   6.7383766e-01   7.0532505e-01   6.4156311e-01   7.3717024e-01   0.0000000e+00   0.0000000e+00   0.0000000e+00   0.0000000e+00
   0.0000000e+00   0.0000000e+00   6.8587960e-01   7.0717216e-01   6.7623032e-01   6.5731353e-01   6.3075742e-01   6.8010622e-01   7.2788660e-01   7.1428604e-01   6.6839614e-01   6.9386923e-01   7.0198743e-01   7.0060133e-01   7.0119542e-01   7.1615834e-01   7.1442541e-01   7.1753454e-01   6.8357775e-01   7.0922098e-01   7.1808419e-01   6.7267163e-01   6.4805176e-01   6.3295258e-01   6.5965119e-01   6.6670290e-01   6.7210280e-01   6.4163404e-01   6.3379001e-01   4.7174582e-01   4.8962291e-01   4.8798080e-01   5.6002052e-01   5.0153218e-01   4.6649489e-01   4.6058816e-01   4.8140111e-01   5.0506334e-01   5.5832466e-01   5.8603656e-01   6.3590175e-01   6.1924000e-01   6.0509980e-01   6.5901648e-01   6.2919845e-01   6.1749128e-01   6.3563249e-01   6.3134093e-01   5.9836607e-01   5.9791600e-01   6.4169765e-01   6.6201026e-01   6.4623903e-01   6.5173784e-01   6.5520716e-01   6.5915675e-01   6.6844907e-01   6.7336766e-01   6.8856308e-01   6.8203551e-01   6.6623369e-01   6.6647051e-01   6.5059860e-01   6.4450571e-01   6.8863634e-01   6.9780876e-01   6.8472450e-01   6.6890595e-01   7.1948113e-01   6.9981723e-01   7.1419168e-01   6.5102989e-01   5.9945037e-01   6.2734856e-01   3.4862661e-01   0.0000000e+00   0.0000000e+00   0.0000000e+00   0.0000000e+00
   0.0000000e+00   6.0993897e-01   6.4588084e-01   7.3865582e-01   6.8940835e-01   6.7122715e-01   6.6472729e-01   6.4663487e-01   6.8869577e-01   7.0464065e-01   7.1955555e-01   7.2930294e-01   7.0178792e-01   7.2622830e-01   7.1209872e-01   6.8039291e-01   7.0672596e-01   7.4052420e-01   7.3044739e-01   6.8961039e-01   6.8633965e-01   7.0183715e-01   6.9602344e-01   6.7099914e-01   6.7118260e-01   6.4282751e-01   6.0624107e-01   5.3914806e-01   5.6290718e-01   4.9148449e-01   4.6611542e-01   4.7615226e-01   4.9248995e-01   4.9637167e-01   4.4049266e-01   4.3779903e-01   4.8903127e-01   5.1024589e-01   5.2341572e-01   5.6236810e-01   5.8085367e-01   5.9986465e-01   6.2266967e-01   6.4911810e-01   6.5873787e-01   6.1912030e-01   6.4734795e-01   6.1027916e-01   5.9882551e-01   6.5985705e-01   6.3857196e-01   6.2671587e-01   6.4208925e-01   6.7822095e-01   6.9466057e-01   6.9278650e-01   6.2166439e-01   6.4824951e-01   6.7628415e-01   6.5411079e-01   6.7813284e-01   6.4809851e-01   6.2686734e-01   6.6208439e-01   6.5321450e-01   6.5307542e-01   7.1070359e-01   6.5753754e-01   7.0272836e-01   7.1787104e-01   7.1357221e-01   7.3139520e-01   6.8508086e-01   6.4507897e-01   0.0000000e+00   0.0000000e+00   0.0000000e+00   0.0000000e+00   0.0000000e+00
   0.0000000e+00   0.0000000e+00   7.2419249e-01   6.8151915e-01   7.4089999e-01   6.9355836e-01   7.0518066e-01   6.9217910e-01   6.6406784e-01   6.6332957e-01   7.0979748e-01   7.4394410e-01   7.3719386e-01   7.0871434e-01   7.1312189e-01   7.1092023e-01   6.9013493e-01   7.1180588e-01   7.1459572e-01   7.2876731e-01   7.0165637e-01   7.0232681e-01   6.8388316e-01   6.3594191e-01   5.6848921e-01   5.8127412e-01   5.6064229e-01   4.6693821e-01   4.4670145e-01   4.4308503e-01   5.2964482e-01   5.1365064e-01   4.7550118e-01   4.4598499e-01   5.0375015e-01   4.1483340e-01   4.0993205e-01   4.8034655e-01   4.7960407e-01   5.5102554e-01   5.4436291e-01   5.9734403e-01   6.2314742e-01   6.3070787e-01   6.3141515e-01   6.0605405e-01   6.1736666e-01   6.2677928e-01   6.3427415e-01   6.3668435e-01   6.3759968e-01   6.6166795e-01   6.7968756e-01   6.9019665e-01   5.9959283e-01   6.5988686e-01   6.6704262e-01   6.5363679e-01   6.8120419e-01   6.6886314e-01   6.8689200e-01   6.3946120e-01   6.2283279e-01   6.6677260e-01   6.5823351e-01   6.5546892e-01   6.8266704e-01   6.7105153e-01   7.1988988e-01   6.5390459e-01   7.2424528e-01   7.4877000e-01   6.9772692e-01   6.1299511e-01   0.0000000e+00   0.0000000e+00   0.0000000e+00   0.0000000e+00   0.0000000e+00
   0.0000000e+00   6.8508478e-01   5.0657259e-01   6.9204828e-01   7.0488716e-01   6.9175695e-01   6.7254613e-01   6.7775815e-01   7.0095756e-01   6.7985378e-01   6.8959272e-01   7.0754804e-01   7.2086735e-01   7.0973038e-01   7.0416992e-01   7.2203356e-01   7.2836562e-01   7.1367792e-01   6.8872239e-01   6.8974048e-01   7.0584817e-01   6.9165175e-01   6.5435748e-01   6.2754145e-01   5.8170457e-01   4.9413522e-01   5.0415858e-01   4.9009915e-01   4.8601929e-01   4.9740101e-01   6.4534424e-01   5.3165840e-01   3.5396822e-01   4.4831818e-01   4.1169016e-01   3.7403463e-01   4.1896189e-01   4.6797398e-01   4.5567552e-01   5.0226214e-01   5.0083046e-01   5.6476951e-01   6.0557876e-01   6.5782205e-01   6.3600789e-01   6.0488487e-01   5.8107571e-01   6.0883490e-01   6.3445265e-01   6.6442426e-01   6.2055982e-01   6.3688202e-01   6.5848118e-01   6.2571358e-01   6.6733376e-01   6.4478151e-01   6.5450183e-01   6.6436138e-01   6.1797897e-01   6.4826282e-01   6.4833495e-01   6.7074099e-01   5.9339087e-01   6.3212089e-01   6.2942432e-01   6.5098677e-01   6.3444268e-01   6.7512360e-01   7.0237622e-01   7.0836646e-01   7.1812422e-01   7.0777081e-01   6.9152205e-01   7.0681099e-01   0.0000000e+00   0.0000000e+00   0.0000000e+00   0.0000000e+00   0.0000000e+00
   0.0000000e+00   8.2844895e-01   5.9363169e-01   7.6261451e-01   6.7564129e-01   6.7277865e-01   6.5001006e-01   6.3321247e-01   7.0845508e-01   7.0121475e-01   6.9876031e-01   7.2137278e-01   7.1747998e-01   6.8674531e-01   6.8112372e-01   7.3957969e-01   7.4281957e-01   7.1553892e-01   7.1104405e-01   6.4773742e-01   6.7918059e-01   7.0957430e-01   6.9781428e-01   6.1038459e-01   5.6697954e-01   5.7292769e-01   4.8438412e-01   5.1521993e-01   4.9816123e-01   4.4662351e-01   0.0000000e+00   0.0000000e+00   0.0000000e+00   0.0000000e+00   0.0000000e+00   0.0000000e+00   3.2297239e-01   5.2523774e-01   4.6170219e-01   4.7835544e-01   4.6928061e-01   5.5451115e-01   5.9425133e-01   6.4703778e-01   6.7532267e-01   6.3928504e-01   6.3027343e-01   6.3007225e-01   6.1596116e-01   6.6135500e-01   6.2251761e-01   6.4043390e-01   6.5786317e-01   6.6850280e-01   6.6863079e-01   6.5863591e-01   6.5939383e-01   6.5715409e-01   6.7361592e-01   6.6083435e-01   5.9210761e-01   6.3049701e-01   6.0047618e-01   6.7801952e-01   6.2430001e-01   6.0351451e-01   6.3273298e-01   6.8261938e-01   7.1650225e-01   7.1044658e-01   6.9138104e-01   7.1113989e-01   6.4167122e-01   4.3601182e-01   0.0000000e+00   0.0000000e+00   0.0000000e+00   0.0000000e+00   0.0000000e+00
   0.0000000e+00   0.0000000e+00   5.4235362e-01   6.7414258e-01   7.0225042e-01   6.7578686e-01   7.0069139e-01   6.5404382e-01   6.9776993e-01   7.4244855e-01   7.1505330e-01   7.2555414e-01   7.3698630e-01   7.1785438e-01   7.1600940e-01   7.4573787e-01   7.0599023e-01   7.2668693e-01   7.0307442e-01   6.3296827e-01   6.7484669e-01   6.7276546e-01   6.6439707e-01   5.8890424e-01   5.4274375e-01   5.3812886e-01   5.3083531e-01   5.7045406e-01   5.4439688e-01   0.0000000e+00   0.0000000e+00   0.0000000e+00   0.0000000e+00   0.0000000e+00   0.0000000e+00   0.0000000e+00   5.2324611e-01   5.7536793e-01   4.4181876e-01   4.6277478e-01   4.5709870e-01   5.6341065e-01   6.2007904e-01   6.5419315e-01   6.8539255e-01   6.6356117e-01   6.4176799e-01   6.4203947e-01   6.1142457e-01   6.3722527e-01   5.8484344e-01   6.2422621e-01   6.2862141e-01   6.7257767e-01   6.6619533e-01   6.8685634e-01   6.6489648e-01   6.6092851e-01   6.4192900e-01   6.2939328e-01   6.5311709e-01   6.2207097e-01   6.2197201e-01   6.1997887e-01   5.8939534e-01   5.8263215e-01   6.3616880e-01   6.8891696e-01   6.6521497e-01   6.9636337e-01   7.1248936e-01   7.1934572e-01   5.7508729e-01   7.1360019e-01   6.6377424e-01   0.0000000e+00   0.0000000e+00   0.0000000e+00   0.0000000e+00
   0.0000000e+00   4.7834415e-01   6.3373999e-01   6.8337589e-01   6.7101440e-01   6.9496851e-01   6.9488739e-01   7.0418779e-01   7.1374745e-01   7.3017743e-01   7.0662971e-01   7.5695620e-01   7.2922315e-01   7.1051846e-01   7.3573435e-01   7.3332661e-01   6.9574781e-01   6.9866409e-01   7.0958621e-01   6.7781534e-01   6.3337021e-01   6.5220056e-01   6.6843949e-01   6.0299581e-01   5.2854742e-01   5.1332440e-01   5.3014622e-01   4.7545878e-01   6.5136358e-01   0.0000000e+00   0.0000000e+00   0.0000000e+00   0.0000000e+00   0.0000000e+00   0.0000000e+00   0.0000000e+00   0.0000000e+00   4.0665437e-01   4.6699014e-01   4.7955282e-01   5.0565191e-01   5.3353727e-01   5.7315834e-01   6.3213805e-01   6.8439332e-01   6.3059303e-01   6.4032997e-01   5.9556063e-01   6.2082381e-01   6.3005744e-01   5.6837892e-01   6.2448099e-01   6.2753687e-01   6.5417349e-01   6.4788257e-01   6.3804475e-01   6.6434642e-01   6.8023953e-01   6.5172826e-01   6.1520778e-01   6.8025964e-01   6.4459457e-01   6.2208490e-01   6.4058586e-01   6.2820721e-01   6.0621073e-01   6.2627318e-01   6.5538571e-01   6.9257332e-01   6.7986247e-01   6.9915428e-01   6.9535175e-01   6.8600892e-01   6.5672890e-01   0.0000000e+00   0.0000000e+00   0.0000000e+00   0.0000000e+00   0.0000000e+00
   0.0000000e+00   7.5896258e-01   6.0754429e-01   7.0723012e-01   7.1720136e-01   6.7847488e-01   7.1024888e-01   6.9236466e-01   6.7646908e-01   6.8723705e-01   6.6666518e-01   7.2330049e-01   7.2118001e-01   7.4635949e-01   6.5740996e-01   7.2075071e-01   7.1900654e-01   6.6045820e-01   6.8906574e-01   6.8501910e-01   6.3495483e-01   6.4422349e-01   6.0786037e-01   5.5759184e-01   5.5165793e-01   5.2697876e-01   5.0988702e-01   4.8216136e-01   0.0000000e+00   0.0000000e+00   0.0000000e+00   0.0000000e+00   0.0000000e+00   0.0000000e+00   0.0000000e+00   0.0000000e+00   0.0000000e+00   2.6630873e-01   4.9234415e-01   4.9934063e-01   4.6737611e-01   5.1337032e-01   5.3999215e-01   6.2558943e-01   6.3829175e-01   5.9268132e-01   5.7794915e-01   5.9817628e-01   5.8977024e-01   5.9239782e-01   5.7929842e-01   6.4013359e-01   6.3577282e-01   6.3847981e-01   6.5321982e-01   6.3805434e-01   7.1061551e-01   6.6839538e-01   7.0680512e-01   6.5043603e-01   6.5990893e-01   6.3439793e-01   6.3720268e-01   6.2590799e-01   6.5465123e-01   6.6437379e-01   6.4429825e-01   6.7976068e-01   7.0652430e-01   6.8792342e-01   7.0715340e-01   6.9432134e-01   6.7593280e-01   6.3738162e-01   0.0000000e+00   0.0000000e+00   0.0000000e+00   0.0000000e+00   0.0000000e+00
   4.6174516e-01   5.5175925e-01   7.5725982e-01   7.0390677e-01   6.9473695e-01   7.4383354e-01   7.1753501e-01   6.6226136e-01   6.4898650e-01   6.6601163e-01   7.0664489e-01   6.9149933e-01   7.1749018e-01   7.2525534e-01   7.2795219e-01   6.8263390e-01   6.9323616e-01   6.9591122e-01   7.0935306e-01   7.0502185e-01   6.3591028e-01   6.3548106e-01   6.2436156e-01   5.4885404e-01   5.4014702e-01   4.9903631e-01   4.8231177e-01   5.4416498e-01   2.5196353e-01   0.0000000e+00   0.0000000e+00   0.0000000e+00   0.0000000e+00   0.0000000e+00   0.0000000e+00   0.0000000e+00   0.0000000e+00   0.0000000e+00   4.2666855e-01   4.7346818e-01   5.2869257e-01   5.4356330e-01   5.7428279e-01   5.9953885e-01   6.0458526e-01   6.7178874e-01   6.9223222e-01   6.2369704e-01   5.6039192e-01   5.9964353e-01   6.2643536e-01   6.2306529e-01   6.3715049e-01   6.1393102e-01   6.8815921e-01   6.6226860e-01   6.8994586e-01   6.5865365e-01   6.9564621e-01   6.7257817e-01   6.6997723e-01   6.2559677e-01   6.6316855e-01   6.3691452e-01   6.3423201e-01   6.5115573e-01   6.3541686e-01   6.6739928e-01   6.7816570e-01   6.9121033e-01   7.3762267e-01   7.3406521e-01   6.6899469e-01   8.0092904e-01   0.0000000e+00   0.0000000e+00   0.0000000e+00   0.0000000e+00   0.0000000e+00
   0.0000000e+00   0.0000000e+00   8.2634146e-01   7.0492413e-01   7.1091394e-01   7.1027697e-01   6.9257933e-01   6.9735205e-01   6.7971853e-01   6.5572155e-01   6.7756888e-01   7.1506804e-01   7.0362661e-01   7.2431512e-01   7.1048787e-01   7.1963112e-01   6.9566981e-01   7.0549503e-01   7.0301150e-01   7.2100585e-01   6.4248767e-01   6.5043813e-01   6.4290233e-01   5.8680290e-01   5.2186894e-01   5.0169416e-01   5.5859620e-01   5.0152279e-01   4.4109629e-01   0.0000000e+00   0.0000000e+00   0.0000000e+00   0.0000000e+00   0.0000000e+00   0.0000000e+00   0.0000000e+00   0.0000000e+00   0.0000000e+00   4.1956384e-01   5.2660777e-01   4.9679348e-01   5.0332958e-01   5.9604173e-01   5.8505171e-01   6.5186405e-01   6.3769644e-01   6.3885428e-01   6.4936334e-01   6.0653702e-01   6.2606509e-01   6.2761882e-01   6.1322546e-01   6.2675447e-01   6.4521258e-01   6.7538610e-01   6.4729518e-01   6.9007993e-01   7.2474587e-01   7.5446872e-01   7.3630566e-01   6.9953223e-01   6.5934265e-01   6.8566527e-01   6.4444510e-01   6.5217243e-01   6.4198619e-01   6.6416074e-01   6.8924686e-01   7.0684918e-01   6.6806262e-01   7.1031165e-01   6.7851909e-01   7.1533162e-01   6.5347352e-01   0.0000000e+00   0.0000000e+00   0.0000000e+00   0.0000000e+00   0.0000000e+00
   0.0000000e+00   6.9210288e-01   6.4454488e-01   7.3468603e-01   7.1655770e-01   7.0694318e-01   7.1201114e-01   6.5738979e-01   6.6661678e-01   6.7077577e-01   6.5849985e-01   7.1757811e-01   7.1978124e-01   6.9238140e-01   6.7202256e-01   6.9848066e-01   7.0255995e-01   7.1857746e-01   6.9879089e-01   7.1273466e-01   6.4771669e-01   6.4297054e-01   6.4300752e-01   6.2725335e-01   5.0469938e-01   4.7644078e-01   4.8936127e-01   5.0949151e-01   5.5102716e-01   0.0000000e+00   0.0000000e+00   0.0000000e+00   0.0000000e+00   0.0000000e+00   0.0000000e+00   0.0000000e+00   0.0000000e+00   3.6681548e-01   4.6028958e-01   4.8886636e-01   4.7453548e-01   4.8889680e-01   5.6454905e-01   6.0273081e-01   6.1123878e-01   6.7859757e-01   6.4611605e-01   6.1435294e-01   6.1070488e-01   6.4446903e-01   6.4819987e-01   6.2585374e-01   6.7430909e-01   6.2631028e-01   6.4306312e-01   6.6230636e-01   6.8354475e-01   7.0720135e-01   7.3380776e-01   6.9323380e-01   7.1140958e-01   7.0750177e-01   6.8783393e-01   6.6169327e-01   6.5402295e-01   6.7133466e-01   6.4712733e-01   6.5628628e-01   6.8803730e-01   6.6809108e-01   7.2280194e-01   6.8336246e-01   6.5124679e-01   6.6245001e-01   0.0000000e+00   0.0000000e+00   0.0000000e+00   0.0000000e+00   0.0000000e+00
   0.0000000e+00   0.0000000e+00   6.0455906e-01   7.2903696e-01   7.1089611e-01   6.9474337e-01   6.8025239e-01   6.7120608e-01   6.3316610e-01   6.7169969e-01   6.4087336e-01   7.0649135e-01   6.8248246e-01   6.7839316e-01   6.8396626e-01   6.7883770e-01   6.8596379e-01   7.2230820e-01   6.8996584e-01   6.3909760e-01   6.7118926e-01   6.4130099e-01   6.2481732e-01   6.0543156e-01   6.1409246e-01   5.8100821e-01   5.2556499e-01   4.8230547e-01   5.1710247e-01   5.4061728e-01   0.0000000e+00   0.0000000e+00   0.0000000e+00   0.0000000e+00   0.0000000e+00   0.0000000e+00   5.6835989e-01   3.9562191e-01   4.6229938e-01   4.3450943e-01   4.6413439e-01   5.5263896e-01   6.1048015e-01   5.8665228e-01   6.3978827e-01   6.4628977e-01   6.2977839e-01   6.7796486e-01   6.4812013e-01   6.6393386e-01   6.3328521e-01   6.9663880e-01   7.0001439e-01   6.7287273e-01   6.5478347e-01   6.4186524e-01   6.6352451e-01   6.7865761e-01   7.0594543e-01   6.6048480e-01   6.8935186e-01   6.9752750e-01   6.5835410e-01   6.7273335e-01   6.5127339e-01   6.3847851e-01   6.3804160e-01   6.3520707e-01   6.8716998e-01   6.7278854e-01   7.1103258e-01   7.1086868e-01   7.1178705e-01   6.7907977e-01   0.0000000e+00   0.0000000e+00   0.0000000e+00   0.0000000e+00   0.0000000e+00
   0.0000000e+00   8.0099070e-01   4.9980667e-01   7.0383248e-01   6.9267215e-01   6.4458133e-01   6.7932178e-01   6.5743068e-01   6.3861818e-01   6.2814199e-01   6.8502509e-01   6.9546364e-01   6.4982780e-01   6.5599215e-01   6.5524950e-01   6.5215173e-01   6.2674389e-01   6.3509498e-01   6.8141448e-01   6.4640579e-01   6.2696664e-01   6.3549175e-01   6.4648938e-01   6.0173122e-01   6.3815636e-01   5.7308262e-01   5.6052234e-01   4.6871122e-01   4.6020434e-01   4.7480633e-01   6.1546872e-01   4.8574629e-01   2.9536117e-01   0.0000000e+00   4.9630726e-01   4.7840243e-01   4.1604364e-01   4.3255909e-01   4.5761039e-01   4.6855136e-01   5.1102523e-01   5.9246097e-01   6.0521832e-01   5.9706450e-01   6.2020555e-01   6.4240389e-01   6.7933198e-01   6.6778678e-01   6.7666748e-01   6.6608419e-01   6.7161719e-01   6.9693977e-01   7.2966092e-01   6.4867960e-01   6.8503265e-01   6.5809113e-01   6.5801222e-01   7.1161618e-01   6.8034527e-01   6.8572837e-01   7.0834857e-01   6.4372633e-01   6.8343677e-01   7.0004161e-01   6.3412020e-01   6.4393908e-01   6.3700081e-01   6.8282462e-01   6.7090207e-01   7.0656386e-01   6.6293207e-01   6.5983813e-01   6.7704513e-01   7.8034586e-01   0.0000000e+00   0.0000000e+00   0.0000000e+00   0.0000000e+00   0.0000000e+00
   0.0000000e+00   0.0000000e+00   7.6745968e-01   6.9230805e-01   7.0888421e-01   7.0850809e-01   6.7891812e-01   6.3213151e-01   6.7462701e-01   6.7973522e-01   6.6678122e-01   6.9425790e-01   6.9125860e-01   6.6766806e-01   6.6249216e-01   6.5344686e-01   6.5176949e-01   6.3401864e-01   6.6873305e-01   6.4093707e-01   6.4732920e-01   6.4115810e-01   6.4881687e-01   6.1837528e-01   6.2323446e-01   5.6806561e-01   5.0614249e-01   5.0049931e-01   4.6424580e-01   4.5186413e-01   5.0991023e-01   4.4772224e-01   4.2242596e-01   3.9181648e-01   5.1009102e-01   4.6889551e-01   4.7065188e-01   4.6638256e-01   5.3163512e-01   5.2094577e-01   5.5536586e-01   6.3324652e-01   6.3039347e-01   6.3386375e-01   6.2982206e-01   6.7361256e-01   6.9478607e-01   6.9982315e-01   7.0154026e-01   6.8766094e-01   7.4008522e-01   6.9529286e-01   7.0780131e-01   6.8915320e-01   6.7370869e-01   6.9087450e-01   6.8977037e-01   7.0070803e-01   6.4942585e-01   6.7028991e-01   7.1439093e-01   6.9886943e-01   6.9461823e-01   6.8027619e-01   6.8073968e-01   6.8356468e-01   6.5420067e-01   6.7844066e-01   7.0771573e-01   7.1077830e-01   7.3822478e-01   6.9133453e-01   5.6728147e-01   6.2226656e-01   0.0000000e+00   0.0000000e+00   0.0000000e+00   0.0000000e+00   0.0000000e+00
   0.0000000e+00   0.0000000e+00   7.4389427e-01   6.2116722e-01   6.9793112e-01   6.7144247e-01   6.6145330e-01   7.0774007e-01   6.9528894e-01   6.7265210e-01   6.9394949e-01   6.8468345e-01   7.0154133e-01   6.7483709e-01   6.5011310e-01   6.1526042e-01   6.3138653e-01   6.2306641e-01   6.5176493e-01   6.7804634e-01   6.7449616e-01   6.5366357e-01   6.6599694e-01   6.6276619e-01   6.5589913e-01   5.8454982e-01   5.5351848e-01   5.3049826e-01   4.9593053e-01   4.8097051e-01   4.7899634e-01   4.3153761e-01   4.6022455e-01   4.4167328e-01   4.9780141e-01   4.8180483e-01   5.0871311e-01   4.9097618e-01   5.4490191e-01   5.1818524e-01   5.7898583e-01   6.4655163e-01   6.8426837e-01   6.8724725e-01   6.7305804e-01   6.8044155e-01   6.9858565e-01   6.8751248e-01   6.9135767e-01   7.1784185e-01   6.8622131e-01   6.6499906e-01   7.0207208e-01   6.8861532e-01   7.1362753e-01   6.6709396e-01   6.8968137e-01   6.9344949e-01   6.6378930e-01   6.6044430e-01   6.9268133e-01   6.7948657e-01   6.7785088e-01   6.5827581e-01   6.9044253e-01   7.1403331e-01   6.9219628e-01   6.9631472e-01   7.1534439e-01   7.3843276e-01   7.1915260e-01   7.1660452e-01   6.6560729e-01   5.9564500e-01   2.2740703e-01   0.0000000e+00   0.0000000e+00   0.0000000e+00   0.0000000e+00
   0.0000000e+00   0.0000000e+00   7.5660379e-01   6.4310192e-01   6.4768052e-01   6.9393114e-01   6.6120447e-01   6.6968020e-01   7.0198470e-01   6.6875614e-01   6.7416998e-01   6.7665283e-01   7.2855409e-01   6.9323449e-01   6.4823121e-01   6.6531169e-01   6.5884367e-01   6.2814148e-01   6.5536358e-01   6.9528884e-01   6.8204780e-01   6.8867463e-01   6.8425421e-01   6.5464130e-01   6.3568594e-01   5.9033696e-01   5.8957198e-01   5.6947593e-01   5.0958643e-01   4.9504007e-01   5.0074104e-01   4.4738983e-01   4.5910363e-01   4.8884464e-01   4.8284311e-01   4.7524499e-01   5.1544982e-01   5.2795630e-01   5.2819025e-01   5.7845063e-01   6.4760756e-01   6.8891005e-01   6.8800916e-01   6.9964044e-01   6.7648386e-01   7.2049855e-01   6.7339477e-01   7.0780711e-01   6.8188717e-01   6.8571930e-01   6.5563997e-01   6.7170490e-01   6.4891833e-01   6.6841492e-01   6.8053874e-01   6.9597482e-01   6.3517745e-01   6.6844973e-01   6.7346168e-01   6.8764769e-01   7.0597407e-01   7.1149079e-01   6.8213378e-01   7.0475029e-01   7.1449275e-01   6.8725286e-01   6.9797394e-01   7.0429076e-01   7.1632060e-01   7.0683351e-01   7.2288149e-01   6.3181197e-01   6.2198009e-01   6.9745841e-01   0.0000000e+00   0.0000000e+00   0.0000000e+00   0.0000000e+00   0.0000000e+00
   0.0000000e+00   0.0000000e+00   6.7018637e-01   5.8155992e-01   6.3695587e-01   6.3429715e-01   6.4493018e-01   7.0732916e-01   6.8058145e-01   6.5674932e-01   6.9063098e-01   6.8213087e-01   6.7540246e-01   6.9478998e-01   6.6696794e-01   6.5346990e-01   6.3917061e-01   6.3298953e-01   6.6312157e-01   6.8286669e-01   6.8481647e-01   6.6587535e-01   6.5017042e-01   6.7419851e-01   6.3557233e-01   6.5246569e-01   6.4318727e-01   6.4995154e-01   6.2599518e-01   5.4050359e-01   5.2010943e-01   5.1858615e-01   5.1958726e-01   5.2777394e-01   5.2381353e-01   4.7325061e-01   5.5499481e-01   5.6160507e-01   5.9515564e-01   6.1462848e-01   6.6372813e-01   6.5209321e-01   6.9430244e-01   6.9599813e-01   7.1988619e-01   7.0335141e-01   7.0057171e-01   7.2139706e-01   6.6023111e-01   6.5550074e-01   6.6726763e-01   6.8593743e-01   6.4420102e-01   7.1458006e-01   6.6390821e-01   6.7107662e-01   6.7924393e-01   6.4938736e-01   6.6568237e-01   6.5248580e-01   6.4920451e-01   6.7764458e-01   7.0022120e-01   6.9136311e-01   6.7644381e-01   6.7913953e-01   7.1572474e-01   6.7648078e-01   7.2944016e-01   7.2205804e-01   6.7264794e-01   6.4894282e-01   5.7422097e-01   5.4736287e-01   0.0000000e+00   4.5301040e-01   0.0000000e+00   0.0000000e+00   0.0000000e+00
   0.0000000e+00   0.0000000e+00   5.2569757e-01   6.6904389e-01   6.2243089e-01   6.2643235e-01   6.5749574e-01   6.4479434e-01   6.8077241e-01   6.6282105e-01   6.6370773e-01   6.4959338e-01   7.3188106e-01   6.9689931e-01   6.7802529e-01   6.7675421e-01   6.2904993e-01   6.3238710e-01   6.5244718e-01   6.7287580e-01   6.6742110e-01   6.2384673e-01   6.1584983e-01   6.7165276e-01   7.1487472e-01   6.9694845e-01   6.9477091e-01   7.0803452e-01   6.4787948e-01   5.6789521e-01   5.7517545e-01   5.6446847e-01   5.3526432e-01   5.3329673e-01   5.1540604e-01   5.2729738e-01   5.3001926e-01   5.8867316e-01   6.0280693e-01   6.2768822e-01   6.6198468e-01   6.7286551e-01   6.7604850e-01   6.8299667e-01   7.1370282e-01   7.0987378e-01   7.1516596e-01   7.0244383e-01   6.7883986e-01   6.6517366e-01   6.1339282e-01   6.1513209e-01   6.5419329e-01   6.4447128e-01   6.3944576e-01   6.7485656e-01   6.7332920e-01   6.8176482e-01   6.9474140e-01   6.6228538e-01   6.9308834e-01   6.8295800e-01   7.0450213e-01   6.5560582e-01   7.0922570e-01   7.1538276e-01   6.9063150e-01   6.7890072e-01   7.0162919e-01   6.6659869e-01   6.5019723e-01   6.2023795e-01   6.6949251e-01   5.2354978e-01   0.0000000e+00   0.0000000e+00   0.0000000e+00   0.0000000e+00   0.0000000e+00
   0.0000000e+00   8.2293019e-01   5.2306675e-01   6.8613717e-01   6.6427928e-01   6.4483723e-01   6.6671567e-01   6.0703110e-01   6.5184709e-01   6.1902806e-01   6.3920592e-01   6.1646498e-01   6.9025962e-01   6.8159840e-01   7.2646058e-01   6.6424399e-01   6.2265676e-01   6.5310486e-01   6.7591876e-01   7.1461966e-01   6.9214495e-01   6.4596802e-01   6.3494421e-01   6.3611272e-01   6.5148982e-01   7.1477346e-01   7.3090428e-01   7.0125123e-01   7.1277357e-01   6.6324886e-01   6.1988659e-01   5.5760012e-01   5.7800760e-01   5.3355616e-01   5.6330805e-01   5.8797623e-01   5.9195286e-01   6.5752834e-01   6.6825658e-01   6.5402873e-01   6.7107993e-01   6.8998588e-01   7.1140359e-01   6.9837491e-01   7.1036007e-01   7.0045209e-01   6.6448175e-01   7.3317607e-01   6.9633141e-01   6.8581794e-01   6.6571313e-01   6.2320536e-01   6.5193800e-01   6.5155632e-01   6.4779859e-01   6.4645831e-01   6.9369629e-01   6.9052740e-01   7.0161468e-01   6.8875824e-01   6.5655204e-01   6.7697218e-01   6.6941893e-01   6.6044506e-01   6.1516601e-01   6.5192668e-01   6.8676221e-01   6.8597082e-01   6.5902303e-01   6.6918533e-01   6.5065946e-01   6.1737167e-01   6.6512164e-01   6.2534504e-01   0.0000000e+00   0.0000000e+00   0.0000000e+00   0.0000000e+00   0.0000000e+00
   0.0000000e+00   4.9604861e-01   6.5132406e-01   6.5606017e-01   6.6860528e-01   6.5385376e-01   6.4067750e-01   6.1443021e-01   6.0686252e-01   6.0687043e-01   6.1411397e-01   6.3934102e-01   6.6349773e-01   6.7600481e-01   6.4504787e-01   6.6319270e-01   6.7230257e-01   6.6552126e-01   6.8486661e-01   7.0817277e-01   6.6387212e-01   6.6093098e-01   6.5854413e-01   6.5647667e-01   6.7359685e-01   6.9605949e-01   7.2469807e-01   7.2523806e-01   7.1649197e-01   6.6703555e-01   6.3023661e-01   5.9546138e-01   6.1688481e-01   6.2130213e-01   5.7536351e-01   6.1351278e-01   5.8364025e-01   6.5515590e-01   6.8476214e-01   6.5432732e-01   6.7576678e-01   6.6883528e-01   6.8822163e-01   6.5273940e-01   6.7753191e-01   6.9269963e-01   7.0758816e-01   6.8625928e-01   7.1804746e-01   6.7388014e-01   6.7067892e-01   6.4712822e-01   6.6549850e-01   6.8073628e-01   6.7114225e-01   6.8699662e-01   7.3875257e-01   7.1025246e-01   7.1482977e-01   7.1767450e-01   6.7481089e-01   6.9280102e-01   6.6053624e-01   6.4332472e-01   6.4774153e-01   6.5704854e-01   6.6917557e-01   7.0448829e-01   6.5686713e-01   7.0587074e-01   6.3059886e-01   6.0832227e-01   5.9391175e-01   6.3984571e-01   6.8893005e-01   0.0000000e+00   0.0000000e+00   0.0000000e+00   0.0000000e+00
   0.0000000e+00   7.9021283e-01   5.8667211e-01   6.0303379e-01   6.5431476e-01   6.1485425e-01   6.2206725e-01   6.4420805e-01   6.4507433e-01   6.2221188e-01   6.2862461e-01   6.0295956e-01   6.9493613e-01   6.5781222e-01   6.9518613e-01   6.9184070e-01   6.4075651e-01   6.0135017e-01   6.4282022e-01   6.8864685e-01   6.7024841e-01   7.0309926e-01   6.5529354e-01   6.7781133e-01   6.4633359e-01   7.2571845e-01   7.1026109e-01   7.2135042e-01   7.1864229e-01   6.6183864e-01   6.5366102e-01   6.1400330e-01   6.2595034e-01   6.5388244e-01   6.5665561e-01   6.4322508e-01   6.2005768e-01   6.6633502e-01   6.4705866e-01   6.7555610e-01   7.1155003e-01   6.9389318e-01   6.5685201e-01   6.2301764e-01   6.6058411e-01   6.7090345e-01   6.8918423e-01   6.7544313e-01   6.9380573e-01   6.6619576e-01   6.8335615e-01   6.6613140e-01   6.6412314e-01   6.8743938e-01   6.4577429e-01   6.9938933e-01   7.1910037e-01   6.9461628e-01   6.9143001e-01   7.1010357e-01   7.0007430e-01   6.7711534e-01   6.6057190e-01   6.9061676e-01   6.6299080e-01   6.7986708e-01   7.0703432e-01   6.7463877e-01   6.8037654e-01   6.7756067e-01   6.4095527e-01   6.5343506e-01   5.1677530e-01   6.5667258e-01   0.0000000e+00   0.0000000e+00   0.0000000e+00   0.0000000e+00   0.0000000e+00
   0.0000000e+00   0.0000000e+00   6.5313586e-01   6.0044639e-01   6.6839300e-01   6.7088951e-01   6.7002792e-01   5.9667758e-01   6.3675353e-01   6.4352178e-01   6.4316310e-01   6.1248356e-01   6.7542305e-01   6.5252845e-01   6.6074954e-01   6.5867464e-01   6.3983263e-01   6.4701975e-01   6.8654625e-01   6.7095047e-01   6.8778385e-01   6.8997786e-01   7.3463646e-01   7.1710107e-01   7.0171263e-01   7.0364495e-01   6.9347921e-01   7.1511107e-01   7.0038128e-01   7.0057690e-01   6.6887937e-01   6.1209738e-01   6.5797501e-01   6.8236893e-01   6.6269096e-01   6.8310504e-01   6.5990956e-01   6.7343322e-01   6.4834071e-01   6.8358882e-01   7.0751678e-01   7.0665187e-01   6.7763574e-01   6.6663026e-01   6.5187178e-01   6.8192670e-01   6.7733998e-01   6.5781873e-01   6.8714683e-01   6.7204052e-01   6.5276757e-01   6.5660128e-01   7.0612240e-01   6.5783980e-01   6.9362024e-01   7.1252387e-01   6.9813097e-01   7.1539123e-01   7.2058907e-01   6.6733728e-01   6.9027688e-01   6.9208434e-01   6.6189118e-01   6.9689500e-01   6.8311965e-01   6.8900453e-01   6.9331285e-01   6.8796598e-01   7.1216357e-01   6.7479258e-01   6.8511979e-01   6.1881370e-01   6.0308048e-01   4.3144414e-01   0.0000000e+00   0.0000000e+00   0.0000000e+00   0.0000000e+00   0.0000000e+00
   0.0000000e+00   0.0000000e+00   7.3559431e-01   6.5883156e-01   6.9547042e-01   6.6414041e-01   6.4454187e-01   6.6239271e-01   6.5959198e-01   5.9490062e-01   6.6108078e-01   6.5398452e-01   6.3324642e-01   6.7300262e-01   6.6285230e-01   6.4781567e-01   6.6355996e-01   6.6764862e-01   6.6802236e-01   6.6581222e-01   7.2077650e-01   7.1753481e-01   7.2505108e-01   6.7344998e-01   6.9137493e-01   6.8007210e-01   6.9351839e-01   6.8701954e-01   6.9388484e-01   7.1029483e-01   7.0314350e-01   6.7172422e-01   6.7597706e-01   6.9550578e-01   6.8449214e-01   6.7012763e-01   6.5317172e-01   6.6157672e-01   6.6527868e-01   6.4230266e-01   6.9782336e-01   6.6403146e-01   6.8070892e-01   6.2146699e-01   6.7768634e-01   6.8467626e-01   6.8910808e-01   6.7384435e-01   7.1010323e-01   6.4680310e-01   6.4366337e-01   6.6580664e-01   6.7748588e-01   6.9039924e-01   7.1525614e-01   6.8462004e-01   6.9187103e-01   7.0454114e-01   7.1892139e-01   6.6693670e-01   6.5271116e-01   6.6972096e-01   6.9947369e-01   6.6773854e-01   6.8957649e-01   6.6644244e-01   7.1217207e-01   7.2949380e-01   7.0214204e-01   6.9039576e-01   7.0206260e-01   6.7959206e-01   7.2242131e-01   7.4689879e-01   4.8086544e-01   0.0000000e+00   0.0000000e+00   0.0000000e+00   0.0000000e+00
   0.0000000e+00   0.0000000e+00   6.6956223e-01   7.1087174e-01   6.8123533e-01   6.3826110e-01   6.4289038e-01   6.4656223e-01   6.3918585e-01   6.6072731e-01   6.3442429e-01   6.5296520e-01   6.3083863e-01   6.4581470e-01   6.4972517e-01   6.5301113e-01   6.5801893e-01   6.5807864e-01   6.8648205e-01   6.9031900e-01   6.6105819e-01   6.6502757e-01   7.0916209e-01   6.7089743e-01   7.0832331e-01   7.0123897e-01   6.9499815e-01   6.9186651e-01   7.1128045e-01   7.1609443e-01   7.2555664e-01   7.1478141e-01   7.0813404e-01   6.6242387e-01   6.9628225e-01   6.9221278e-01   6.4850560e-01   6.2659779e-01   6.1482209e-01   6.5218746e-01   6.9813702e-01   6.8932709e-01   6.9155662e-01   6.7945823e-01   6.9436531e-01   6.8791330e-01   6.4497971e-01   6.9017794e-01   6.6709743e-01   6.8685392e-01   6.1460126e-01   6.5137380e-01   6.7318005e-01   7.3594551e-01   7.0488190e-01   7.1609573e-01   7.0795066e-01   6.8385431e-01   6.9764166e-01   6.7966678e-01   6.9587437e-01   6.7670782e-01   6.6125762e-01   6.5461471e-01   6.5248212e-01   7.0101784e-01   6.8420147e-01   6.9320295e-01   7.1832886e-01   7.2244341e-01   6.8417535e-01   6.9295896e-01   6.7031267e-01   5.0635879e-01   8.1511388e-01   0.0000000e+00   0.0000000e+00   0.0000000e+00   0.0000000e+00
   0.0000000e+00   5.9003906e-01   5.7648119e-01   6.9726046e-01   6.4361529e-01   6.9081808e-01   6.4145949e-01   6.7567285e-01   6.6863747e-01   6.4745964e-01   6.1958902e-01   6.5536377e-01   6.4793338e-01   5.9084371e-01   5.8557875e-01   6.8698369e-01   6.6326858e-01   6.7239487e-01   6.7763015e-01   6.1774140e-01   6.6820484e-01   6.5627343e-01   6.7372564e-01   6.6111316e-01   7.0541776e-01   7.0379271e-01   6.9681735e-01   6.9838492e-01   7.1492004e-01   7.3169567e-01   7.2064186e-01   7.3129132e-01   6.8747416e-01   7.1393873e-01   6.9466706e-01   6.9100964e-01   6.6469890e-01   6.7892790e-01   6.8177130e-01   6.4531686e-01   6.4053788e-01   6.9748284e-01   6.7777181e-01   6.6800924e-01   6.7312413e-01   6.7798013e-01   6.5399375e-01   6.8056148e-01   6.5662529e-01   6.4255318e-01   5.8680252e-01   6.4107389e-01   6.6822179e-01   7.0686844e-01   7.0712509e-01   7.3079507e-01   6.6257081e-01   6.4200403e-01   6.6305971e-01   6.8045778e-01   6.9563623e-01   6.8568074e-01   6.8770594e-01   6.6301606e-01   6.6913805e-01   6.9380150e-01   6.9382273e-01   6.7807089e-01   6.7015914e-01   6.6387422e-01   6.4394887e-01   7.5228134e-01   6.9732279e-01   6.6066867e-01   0.0000000e+00   0.0000000e+00   0.0000000e+00   0.0000000e+00   0.0000000e+00
   0.0000000e+00   0.0000000e+00   6.3132948e-01   7.3292137e-01   7.1188834e-01   6.9988395e-01   6.7590061e-01   6.6560873e-01   7.0274334e-01   6.8195277e-01   6.7073638e-01   6.6001578e-01   6.4313974e-01   6.3670270e-01   6.2770331e-01   6.8162978e-01   7.0742703e-01   6.7936613e-01   6.9964231e-01   6.6643149e-01   7.0284382e-01   6.9212014e-01   6.7853565e-01   6.8085361e-01   6.8572254e-01   6.7504844e-01   7.0116733e-01   7.1816887e-01   6.9239773e-01   7.0789311e-01   7.2703937e-01   7.1111054e-01   6.5621598e-01   6.9347883e-01   6.6585006e-01   7.0039162e-01   6.5603967e-01   6.8887375e-01   6.9254193e-01   6.8847436e-01   6.4357325e-01   6.3220871e-01   6.8284560e-01   6.5551845e-01   6.7201744e-01   6.8690075e-01   6.6524360e-01   6.8017450e-01   6.5451120e-01   6.4757079e-01   6.5196410e-01   6.8031219e-01   6.9912447e-01   7.1279085e-01   7.2366502e-01   7.0257748e-01   6.8001514e-01   6.8976445e-01   6.6766455e-01   6.7677360e-01   6.6934812e-01   6.9179188e-01   7.1888950e-01   6.7998669e-01   7.2496407e-01   6.7369348e-01   6.7884240e-01   6.8312924e-01   6.4938090e-01   6.6143708e-01   6.6961145e-01   7.1682400e-01   6.9459014e-01   0.0000000e+00   0.0000000e+00   0.0000000e+00   0.0000000e+00   0.0000000e+00   0.0000000e+00
   0.0000000e+00   0.0000000e+00   6.3628628e-01   6.5943133e-01   7.1335649e-01   7.3824819e-01   6.8766732e-01   7.1926142e-01   6.7992967e-01   6.6215873e-01   6.4358731e-01   6.4707400e-01   6.4884325e-01   6.3665530e-01   6.5493259e-01   6.4882992e-01   7.1500663e-01   6.9950609e-01   6.3969922e-01   6.7162354e-01   6.6731342e-01   6.9001357e-01   6.9469297e-01   6.7265309e-01   6.9942946e-01   6.8558132e-01   7.2011692e-01   7.2505098e-01   7.0542783e-01   7.3539525e-01   6.9548740e-01   7.2580280e-01   6.8461681e-01   6.5119054e-01   6.7530821e-01   6.8076586e-01   6.8745832e-01   6.8673776e-01   6.5052096e-01   6.8262389e-01   6.7240829e-01   6.6847818e-01   6.8950898e-01   6.9081729e-01   7.0720458e-01   6.8581970e-01   6.9224240e-01   6.6880924e-01   6.7114528e-01   6.5328648e-01   7.0608199e-01   6.8250227e-01   7.0377354e-01   7.0678693e-01   7.3859466e-01   6.9178467e-01   6.9299847e-01   6.4240877e-01   6.8543648e-01   6.8874124e-01   6.7241297e-01   6.8046344e-01   6.7999070e-01   7.0303976e-01   6.9182122e-01   6.7893375e-01   6.6013252e-01   6.9687977e-01   6.7217942e-01   6.7954058e-01   6.6957390e-01   6.6970426e-01   6.2962177e-01   7.3204549e-01   0.0000000e+00   2.4678728e-01   0.0000000e+00   0.0000000e+00   0.0000000e+00
   0.0000000e+00   3.5105775e-01   6.4893720e-01   7.3305521e-01   6.8258493e-01   6.8292807e-01   6.8150136e-01   7.0179354e-01   6.9867914e-01   6.7594663e-01   6.8554414e-01   6.3316767e-01   6.5368543e-01   6.5422004e-01   6.3739202e-01   6.2984906e-01   6.9406393e-01   6.8881477e-01   6.3176551e-01   6.9581649e-01   6.8218787e-01   6.8629492e-01   7.2225784e-01   7.1128203e-01   6.7352297e-01   6.6631969e-01   6.9254323e-01   7.2338100e-01   6.9870056e-01   7.1304229e-01   6.7282097e-01   6.8980803e-01   7.0767607e-01   6.6060785e-01   6.7503894e-01   7.3575310e-01   6.7606870e-01   6.5301348e-01   6.5189008e-01   6.6055838e-01   6.8653961e-01   6.8894167e-01   6.7817829e-01   6.8849719e-01   6.6359934e-01   7.1527946e-01   6.8668810e-01   6.8072035e-01   6.6387808e-01   6.9607866e-01   7.5065717e-01   7.0921967e-01   7.1116326e-01   6.9350614e-01   7.3521099e-01   6.9814473e-01   6.8860829e-01   6.8630178e-01   6.4889559e-01   6.6552484e-01   6.6760882e-01   7.0196671e-01   6.9056821e-01   6.6679231e-01   6.4300738e-01   6.3324679e-01   6.7353076e-01   6.6860820e-01   6.7496802e-01   6.5355916e-01   6.5216462e-01   6.8151703e-01   6.3728813e-01   7.1421434e-01   5.2440556e-01   0.0000000e+00   0.0000000e+00   0.0000000e+00   0.0000000e+00
   0.0000000e+00   0.0000000e+00   3.9531929e-01   6.5932286e-01   6.9862640e-01   7.0160247e-01   6.9294686e-01   6.9493578e-01   7.0807928e-01   6.5692663e-01   6.9020491e-01   6.6988399e-01   6.6121321e-01   6.4419642e-01   6.4893270e-01   6.6718141e-01   6.7557784e-01   6.2744248e-01   6.5384203e-01   6.6125161e-01   7.2075794e-01   6.6551637e-01   6.9779175e-01   6.8667119e-01   6.7372786e-01   6.9837932e-01   7.0572545e-01   7.2006625e-01   6.9462637e-01   6.7110905e-01   6.5125624e-01   6.9191157e-01   6.8400841e-01   6.9991527e-01   7.0064579e-01   7.0157224e-01   6.9023061e-01   6.8092646e-01   6.6736663e-01   6.4846325e-01   6.9332225e-01   7.2071922e-01   7.1412948e-01   6.8505407e-01   6.9868549e-01   6.5031336e-01   6.7722191e-01   6.9886181e-01   6.9447866e-01   6.9719686e-01   7.1612124e-01   7.1961154e-01   7.1357509e-01   7.1534589e-01   6.9626434e-01   6.7397884e-01   6.4926195e-01   6.8219997e-01   6.9091944e-01   7.3798490e-01   6.6742974e-01   6.6800253e-01   6.5024408e-01   6.6981021e-01   6.2460944e-01   6.6755585e-01   6.4085852e-01   6.5710616e-01   6.5476756e-01   6.5179390e-01   7.0785165e-01   7.0400971e-01   6.9152646e-01   6.7725698e-01   0.0000000e+00   0.0000000e+00   0.0000000e+00   0.0000000e+00   0.0000000e+00
   0.0000000e+00   4.9216193e-01   5.4781821e-01   7.2456397e-01   6.6634322e-01   6.8086927e-01   6.9732250e-01   6.7882806e-01   7.0396855e-01   6.9169821e-01   6.3096753e-01   6.9035116e-01   6.7804959e-01   6.4683380e-01   6.5613061e-01   6.8193834e-01   6.8681297e-01   6.7680559e-01   6.6164023e-01   6.7159944e-01   6.8080159e-01   6.8830996e-01   6.8607165e-01   6.5060204e-01   6.9660234e-01   6.9257492e-01   7.1127977e-01   6.9011435e-01   7.0754774e-01   6.6440093e-01   6.5672792e-01   6.7668678e-01   6.7219173e-01   6.8251772e-01   6.8749636e-01   7.3154904e-01   6.9896922e-01   6.9817808e-01   6.5824590e-01   6.7536240e-01   7.1107408e-01   7.0324908e-01   6.9531338e-01   6.8946123e-01   6.9200214e-01   6.9469300e-01   6.6315901e-01   6.5473659e-01   6.9496125e-01   6.9222335e-01   7.0844734e-01   7.2207803e-01   7.0561788e-01   7.4438905e-01   6.8336949e-01   6.7723691e-01   6.6514421e-01   6.5954777e-01   6.5179759e-01   6.7671880e-01   6.6223782e-01   6.2924486e-01   6.2966481e-01   6.5747379e-01   6.2035396e-01   6.3964664e-01   6.0537759e-01   6.3486465e-01   6.6446171e-01   6.5568358e-01   6.9744601e-01   6.4172715e-01   6.9582691e-01   8.7624037e-01   0.0000000e+00   0.0000000e+00   0.0000000e+00   0.0000000e+00   0.0000000e+00
   0.0000000e+00   8.8666762e-01   6.2313152e-01   6.9526457e-01   6.4673198e-01   6.7549423e-01   6.6086120e-01   6.3790771e-01   6.6204594e-01   6.7853331e-01   6.5231436e-01   6.4789364e-01   6.8033542e-01   6.4388505e-01   6.4934176e-01   6.6455973e-01   6.5789941e-01   6.7862528e-01   6.4847546e-01   6.9856145e-01   7.1925657e-01   6.8611470e-01   7.0544995e-01   7.0225376e-01   6.8512915e-01   6.8340836e-01   6.9325452e-01   7.2313373e-01   7.0096834e-01   6.6678119e-01   6.5714462e-01   6.5983653e-01   6.7263613e-01   6.4835345e-01   7.1261586e-01   6.8160988e-01   6.9865925e-01   6.8637452e-01   6.7333244e-01   6.7924938e-01   6.8176397e-01   6.8411545e-01   7.1341813e-01   7.0851533e-01   6.9879367e-01   6.7798747e-01   6.7784641e-01   6.6625130e-01   6.5172837e-01   7.1799642e-01   7.3335151e-01   6.8990367e-01   7.3744598e-01   6.9881688e-01   7.1315091e-01   6.6800624e-01   6.3737545e-01   6.1268933e-01   6.4623297e-01   6.4744850e-01   6.6156037e-01   6.5557268e-01   5.9508972e-01   6.4241026e-01   6.3573376e-01   6.2021445e-01   6.7920556e-01   6.5729913e-01   6.3959788e-01   6.7346137e-01   6.7404676e-01   7.0640823e-01   6.4987078e-01   6.4933974e-01   0.0000000e+00   0.0000000e+00   0.0000000e+00   0.0000000e+00   0.0000000e+00
   0.0000000e+00   6.3477212e-01   5.5540273e-01   5.9081797e-01   7.0234949e-01   7.1203081e-01   6.7291550e-01   6.8967883e-01   7.0050293e-01   6.8064719e-01   6.6885587e-01   6.7142191e-01   6.7037386e-01   6.3231504e-01   6.6769262e-01   7.0907715e-01   6.6192462e-01   6.8365783e-01   6.7092519e-01   6.8549204e-01   7.1497361e-01   7.1401981e-01   6.9323045e-01   7.0006491e-01   6.8639902e-01   6.7928187e-01   7.2117407e-01   7.1747407e-01   6.8964958e-01   6.6682493e-01   6.6777880e-01   6.7136869e-01   6.8712898e-01   6.6753459e-01   6.9105777e-01   6.9468996e-01   6.9138511e-01   6.6579898e-01   6.9012657e-01   6.7233730e-01   7.0643240e-01   6.9402922e-01   6.7708058e-01   6.8658368e-01   6.5677509e-01   6.7005435e-01   6.6026910e-01   6.5021463e-01   6.7210629e-01   6.6673638e-01   6.4364350e-01   6.8119249e-01   6.9808310e-01   6.9274965e-01   6.8682679e-01   7.0095914e-01   6.5501879e-01   6.5782659e-01   6.2018390e-01   6.4292770e-01   5.9710952e-01   6.0380156e-01   6.0614171e-01   6.4413504e-01   6.6538308e-01   6.4478630e-01   6.5671113e-01   6.3936807e-01   6.6946681e-01   6.8994343e-01   6.5651557e-01   6.7916547e-01   7.7554051e-01   6.8687697e-01   0.0000000e+00   0.0000000e+00   0.0000000e+00   0.0000000e+00   0.0000000e+00
   0.0000000e+00   7.0148153e-01   7.3145543e-01   6.5806212e-01   6.8304192e-01   7.0848485e-01   6.5584622e-01   6.8151847e-01   6.6333701e-01   6.9943157e-01   6.5783493e-01   6.5508255e-01   6.4849237e-01   6.4627727e-01   7.0490837e-01   6.7725360e-01   6.4902336e-01   6.4415609e-01   6.9764027e-01   6.7392518e-01   7.1809110e-01   7.1691471e-01   6.8468546e-01   6.9375301e-01   6.9008588e-01   6.8827320e-01   6.7934155e-01   7.2159464e-01   6.9593168e-01   6.7047250e-01   6.6846199e-01   6.5765989e-01   6.4495393e-01   6.5255168e-01   6.7396733e-01   6.5657946e-01   6.8923663e-01   6.7865720e-01   6.5991888e-01   6.4589139e-01   6.5919120e-01   6.2507319e-01   6.9486262e-01   6.4272173e-01   6.8508157e-01   6.8536856e-01   6.5628155e-01   6.8996106e-01   6.9425329e-01   6.7097765e-01   6.9954846e-01   6.6499779e-01   6.6126961e-01   6.8237551e-01   6.7047731e-01   7.0294233e-01   6.4693185e-01   6.2518541e-01   6.3304056e-01   6.8311452e-01   6.2545072e-01   6.3837598e-01   6.1914282e-01   6.2640501e-01   6.2501521e-01   6.8697991e-01   6.8585699e-01   6.8662984e-01   6.7334009e-01   6.6397852e-01   7.3086101e-01   7.4382316e-01   6.8194681e-01   6.4014787e-01   0.0000000e+00   0.0000000e+00   0.0000000e+00   0.0000000e+00   0.0000000e+00
   0.0000000e+00   0.0000000e+00   6.5599348e-01   6.3616188e-01   6.5485996e-01   6.9632822e-01   7.1202448e-01   6.7712741e-01   6.8029094e-01   6.8675975e-01   6.6425243e-01   6.6431591e-01   6.5051661e-01   6.6897856e-01   6.7596535e-01   6.6866958e-01   7.1508406e-01   6.7058902e-01   6.8510681e-01   6.6538600e-01   7.1591182e-01   6.9361793e-01   6.8634864e-01   6.7903724e-01   6.8600148e-01   6.8776090e-01   7.0771333e-01   6.8972243e-01   6.6182034e-01   6.2826666e-01   6.1871813e-01   6.2055533e-01   6.5863707e-01   6.7588009e-01   7.0013987e-01   6.4619729e-01   6.7489839e-01   6.5211396e-01   6.5758113e-01   6.5778892e-01   6.9868662e-01   6.7966884e-01   6.8387414e-01   6.8943402e-01   6.9903931e-01   7.0910773e-01   6.8475413e-01   6.9365684e-01   6.7282806e-01   6.6756068e-01   6.4182135e-01   6.7948100e-01   6.5319551e-01   6.7407607e-01   6.6096729e-01   6.4021592e-01   6.3807610e-01   6.1287085e-01   6.6264806e-01   6.7058678e-01   6.5095498e-01   6.2097467e-01   6.5784408e-01   6.4540755e-01   6.4132679e-01   7.0869044e-01   7.1660728e-01   7.0657283e-01   6.9439585e-01   7.0132361e-01   6.9021739e-01   6.6136492e-01   7.3161127e-01   6.3533303e-01   0.0000000e+00   0.0000000e+00   0.0000000e+00   0.0000000e+00   0.0000000e+00
   0.0000000e+00   0.0000000e+00   6.7901890e-01   7.3432157e-01   6.7684516e-01   6.7504528e-01   6.6868508e-01   6.8545129e-01   6.6139857e-01   6.8311780e-01   6.8657664e-01   6.6287124e-01   6.3942707e-01   6.4972678e-01   6.7002312e-01   6.9112796e-01   6.7447300e-01   6.9583308e-01   6.6669500e-01   6.9648858e-01   6.9825805e-01   7.2418695e-01   6.5376054e-01   6.5870431e-01   6.8776336e-01   7.1220109e-01   6.7415456e-01   6.5611460e-01   6.6016326e-01   6.3778803e-01   6.2768470e-01   6.4255728e-01   6.4439333e-01   6.7961430e-01   6.6680204e-01   6.8348946e-01   7.2514947e-01   6.7097210e-01   6.5565653e-01   7.1802329e-01   6.5348392e-01   6.9492987e-01   6.7513105e-01   7.1947985e-01   7.0481824e-01   7.0657849e-01   7.3264376e-01   7.2531974e-01   7.1767062e-01   6.7930013e-01   6.7931335e-01   6.7004047e-01   6.4720009e-01   6.2540419e-01   6.5118745e-01   6.2005196e-01   6.4407797e-01   6.5682510e-01   6.4543476e-01   6.2917040e-01   6.6942625e-01   6.7679469e-01   6.5566863e-01   6.6309154e-01   6.4218138e-01   7.0205072e-01   7.3752761e-01   7.2667367e-01   6.9792312e-01   7.4018353e-01   6.8799993e-01   7.1115989e-01   6.7826485e-01   5.6843619e-01   6.4920097e-01   0.0000000e+00   0.0000000e+00   0.0000000e+00   0.0000000e+00
   0.0000000e+00   0.0000000e+00   7.9007621e-01   6.7291679e-01   6.9476813e-01   6.8964833e-01   7.2030808e-01   7.0532458e-01   6.7175876e-01   6.8542393e-01   6.4785471e-01   6.7186076e-01   6.3955719e-01   6.6148895e-01   6.8439090e-01   6.9324481e-01   6.7396447e-01   6.9192023e-01   6.6879886e-01   6.8312134e-01   6.8485728e-01   7.0746941e-01   6.9202832e-01   6.6746536e-01   7.1194940e-01   6.8800719e-01   6.3983878e-01   6.4188261e-01   6.6346284e-01   6.5095063e-01   6.3755169e-01   6.5040076e-01   6.2997778e-01   6.7984162e-01   6.5603200e-01   6.6914164e-01   7.1755821e-01   6.7839916e-01   7.0308068e-01   7.2011217e-01   6.8297446e-01   6.8050129e-01   6.9904956e-01   7.2946086e-01   7.3446320e-01   7.2225414e-01   6.7354012e-01   6.8265046e-01   6.9232312e-01   6.8389632e-01   6.7172714e-01   6.6649064e-01   6.7880423e-01   6.8885981e-01   6.5662715e-01   6.6163516e-01   6.3283128e-01   6.5833622e-01   6.4669374e-01   6.4522096e-01   6.7796967e-01   6.9350530e-01   6.7781111e-01   6.7563273e-01   6.7354342e-01   7.1622157e-01   7.2659095e-01   7.0993787e-01   7.0098262e-01   7.0618861e-01   7.3308285e-01   7.2222464e-01   7.1799795e-01   8.0325424e-01   0.0000000e+00   0.0000000e+00   0.0000000e+00   0.0000000e+00   0.0000000e+00
   0.0000000e+00   0.0000000e+00   4.9829769e-01   6.9354517e-01   6.9681189e-01   6.9046840e-01   6.5272239e-01   6.6275193e-01   6.3071877e-01   7.1139784e-01   6.7186283e-01   6.8495918e-01   6.6412368e-01   6.7615969e-01   6.7700986e-01   7.0861581e-01   6.9374831e-01   6.7896415e-01   6.9445941e-01   7.0158539e-01   7.2241516e-01   6.9330802e-01   7.1263769e-01   6.8061897e-01   6.9374200e-01   6.6063790e-01   6.8413079e-01   6.2959732e-01   6.8151350e-01   6.4198276e-01   6.4452188e-01   6.3532157e-01   6.5139403e-01   6.5837870e-01   6.6216072e-01   6.8657878e-01   6.5701778e-01   6.8844155e-01   6.9561052e-01   6.8811204e-01   6.9062418e-01   7.0925621e-01   7.0372067e-01   7.0333321e-01   7.3135654e-01   7.0356147e-01   7.1540115e-01   7.0512041e-01   7.1077769e-01   7.0745609e-01   7.0350163e-01   6.7421321e-01   6.7852265e-01   6.8559456e-01   6.4626210e-01   6.1410276e-01   6.4723682e-01   6.6048559e-01   6.3784399e-01   6.9697642e-01   6.6412066e-01   7.0203677e-01   7.0783671e-01   7.0078009e-01   6.6591202e-01   7.3518099e-01   7.1236373e-01   7.0981175e-01   6.7481019e-01   7.0718673e-01   7.3969158e-01   7.0701859e-01   7.2427982e-01   7.1246440e-01   0.0000000e+00   0.0000000e+00   0.0000000e+00   0.0000000e+00   0.0000000e+00
   0.0000000e+00   0.0000000e+00   7.2740284e-01   7.2159300e-01   7.0658025e-01   6.6557403e-01   7.0856723e-01   6.6687427e-01   6.5702592e-01   6.6856957e-01   6.8743514e-01   6.9388220e-01   6.7901258e-01   6.6379430e-01   7.0843076e-01   6.9039458e-01   6.8716952e-01   6.6391930e-01   6.7731766e-01   7.0473898e-01   6.9915823e-01   7.1138468e-01   6.9790731e-01   7.0106839e-01   6.7369178e-01   6.5517973e-01   6.5132710e-01   6.8044547e-01   6.4792509e-01   6.3652832e-01   6.4258960e-01   6.6576038e-01   6.4442494e-01   6.2837899e-01   6.5148147e-01   6.6165239e-01   6.7193080e-01   6.9644529e-01   6.8788120e-01   6.8515079e-01   7.1243546e-01   7.1507443e-01   7.3583289e-01   6.9969064e-01   7.2256765e-01   7.1972716e-01   7.4344501e-01   6.7422451e-01   6.7213433e-01   7.0419732e-01   7.2049388e-01   6.7979304e-01   6.9816660e-01   6.5149663e-01   6.8579526e-01   6.3277787e-01   6.3865977e-01   6.2050422e-01   6.3277355e-01   6.6782584e-01   6.9424941e-01   6.7381211e-01   6.7059552e-01   6.4907931e-01   7.1187732e-01   7.3679375e-01   7.4948017e-01   7.3853469e-01   7.1100233e-01   7.1977529e-01   7.2773121e-01   7.0125864e-01   6.7261867e-01   6.0648227e-01   0.0000000e+00   0.0000000e+00   0.0000000e+00   0.0000000e+00   0.0000000e+00
   0.0000000e+00   0.0000000e+00   6.6262494e-01   7.5776489e-01   6.4338764e-01   6.6759948e-01   6.5132660e-01   6.2012565e-01   6.3187621e-01   6.7569718e-01   6.5861512e-01   6.6164465e-01   6.6212718e-01   6.8964652e-01   7.0491477e-01   6.9165161e-01   6.7255121e-01   6.4888365e-01   6.3615351e-01   6.9248032e-01   6.8274430e-01   6.9754125e-01   6.9177405e-01   6.9595510e-01   6.6587550e-01   7.0976081e-01   6.7646882e-01   6.6640140e-01   6.7295113e-01   6.6913693e-01   6.3728411e-01   6.5987259e-01   6.5217444e-01   6.4668882e-01   6.6053365e-01   6.8005152e-01   6.6558186e-01   6.9356017e-01   7.0443743e-01   6.7061129e-01   6.6707790e-01   6.9242105e-01   7.0558024e-01   7.1635513e-01   6.9787238e-01   6.9480658e-01   6.9900294e-01   6.5584269e-01   6.6447281e-01   6.5191297e-01   6.8222973e-01   6.8587071e-01   6.6358258e-01   6.8501306e-01   6.8895117e-01   6.2442408e-01   6.3884817e-01   6.4163654e-01   6.0692180e-01   6.5036963e-01   6.5334745e-01   6.8343560e-01   6.7833704e-01   6.5969292e-01   7.1066926e-01   7.2744017e-01   7.3082061e-01   6.8642478e-01   6.8632841e-01   6.9588334e-01   7.0704603e-01   7.0004183e-01   6.4638805e-01   6.9943952e-01   9.4471479e-01   0.0000000e+00   0.0000000e+00   0.0000000e+00   0.0000000e+00
   0.0000000e+00   0.0000000e+00   4.6361148e-01   6.5152928e-01   7.0192982e-01   7.0350495e-01   6.6903951e-01   6.4138383e-01   6.2717527e-01   6.5298401e-01   6.7242753e-01   6.7720473e-01   6.7224697e-01   6.8119386e-01   6.8840304e-01   6.8676538e-01   6.6968925e-01   6.1285836e-01   6.3705307e-01   6.7083138e-01   7.0269625e-01   7.1152999e-01   6.8635528e-01   6.3958629e-01   7.0619508e-01   6.7907504e-01   6.7746363e-01   6.9019501e-01   6.4802958e-01   6.7353554e-01   6.9300970e-01   6.8980251e-01   6.6770291e-01   6.4151891e-01   6.8156580e-01   6.9536222e-01   6.7965451e-01   6.8948147e-01   7.2206560e-01   6.6410343e-01   6.7237966e-01   6.9952277e-01   6.8089125e-01   6.9608836e-01   7.1190820e-01   6.9812619e-01   6.8662120e-01   6.6122658e-01   7.0387878e-01   7.0131140e-01   6.6592343e-01   7.2341060e-01   6.5281262e-01   6.4486350e-01   6.3491235e-01   6.4584206e-01   6.4593300e-01   6.1034338e-01   6.4172796e-01   6.5419741e-01   6.8399500e-01   6.5334567e-01   6.9540845e-01   7.0814033e-01   6.9932599e-01   6.9496931e-01   6.9721942e-01   7.1835362e-01   7.2083798e-01   7.0877463e-01   6.9690392e-01   6.7283443e-01   5.6390484e-01   6.5027716e-01   0.0000000e+00   0.0000000e+00   0.0000000e+00   0.0000000e+00   0.0000000e+00
   0.0000000e+00   0.0000000e+00   5.9311635e-01   7.0143218e-01   7.1180306e-01   6.7920449e-01   6.3210862e-01   6.1381492e-01   6.3299885e-01   6.6742273e-01   6.5571477e-01   6.7075597e-01   6.7035679e-01   6.4013150e-01   6.7578641e-01   6.7515026e-01   6.4266798e-01   6.8078859e-01   6.8348443e-01   6.8753324e-01   6.9271099e-01   6.3693137e-01   6.6802650e-01   6.6012819e-01   6.4225372e-01   6.9315926e-01   6.3914456e-01   6.5339641e-01   6.4618422e-01   6.7656358e-01   6.9531740e-01   6.8861915e-01   6.8682330e-01   6.4804724e-01   6.6242331e-01   6.6991428e-01   6.8764952e-01   6.7400238e-01   6.9044376e-01   6.8758361e-01   6.7173316e-01   7.0588930e-01   6.8599361e-01   6.9261731e-01   7.1598596e-01   6.9561006e-01   7.2153962e-01   7.1435812e-01   7.0812530e-01   6.7361890e-01   6.8017338e-01   6.7311398e-01   6.5028438e-01   6.2500217e-01   6.7744844e-01   6.7292917e-01   6.5502484e-01   6.4030670e-01   6.2373138e-01   6.4584301e-01   6.7152190e-01   6.3227991e-01   6.8706739e-01   6.7923403e-01   7.0720932e-01   7.0214935e-01   6.9877116e-01   6.6484311e-01   6.9635863e-01   6.9329023e-01   7.0939124e-01   6.7107583e-01   6.9672900e-01   4.9941279e-01   0.0000000e+00   0.0000000e+00   0.0000000e+00   0.0000000e+00   0.0000000e+00
   0.0000000e+00   0.0000000e+00   6.8669238e-01   6.8625103e-01   6.9951808e-01   6.3262683e-01   6.0711534e-01   6.0250742e-01   6.4411433e-01   6.4890123e-01   6.5785778e-01   7.0375998e-01   6.6123883e-01   6.7520659e-01   6.9731303e-01   6.9090182e-01   6.9011981e-01   6.5060674e-01   6.4565969e-01   7.1179823e-01   6.8268421e-01   6.6178444e-01   6.2365155e-01   6.5791370e-01   6.7274895e-01   6.6746024e-01   6.9195999e-01   6.2657756e-01   7.0361023e-01   6.7659746e-01   6.7320494e-01   6.7628839e-01   6.8499290e-01   6.3973628e-01   6.6257512e-01   6.3366772e-01   6.5130985e-01   6.9094463e-01   6.9350945e-01   6.6336533e-01   6.8271513e-01   7.0968218e-01   6.8305061e-01   6.7341738e-01   7.1830243e-01   6.8065249e-01   6.8672206e-01   7.2929000e-01   6.8484397e-01   6.6378442e-01   6.8284172e-01   7.0369793e-01   6.7324883e-01   6.7684801e-01   6.6343187e-01   6.4342953e-01   6.5387924e-01   6.2435524e-01   6.4032572e-01   6.7896840e-01   6.5402496e-01   6.6212532e-01   6.5956446e-01   6.9922826e-01   6.6125273e-01   6.6736230e-01   6.4706280e-01   7.3242303e-01   7.0553717e-01   6.9641769e-01   6.9385976e-01   6.8999162e-01   6.1586239e-01   6.5377599e-01   0.0000000e+00   0.0000000e+00   0.0000000e+00   0.0000000e+00   0.0000000e+00
   0.0000000e+00   0.0000000e+00   5.9515683e-01   6.5409523e-01   6.7969444e-01   5.9727948e-01   6.4044417e-01   6.1936903e-01   6.5758876e-01   6.4683309e-01   6.4475536e-01   6.4627486e-01   6.6506802e-01   6.8270204e-01   6.5864523e-01   6.8940164e-01   6.9338972e-01   6.9042698e-01   6.8133268e-01   7.0239415e-01   6.8645976e-01   6.6919124e-01   6.5503756e-01   6.6415790e-01   7.1628260e-01   6.9476701e-01   6.1960062e-01   6.0469201e-01   6.8611234e-01   6.4975087e-01   6.5387302e-01   6.8324520e-01   6.7886117e-01   6.8795938e-01   6.9100261e-01   7.0658109e-01   6.4714771e-01   6.7179570e-01   6.2707022e-01   6.8218933e-01   6.6588917e-01   6.6549439e-01   7.0191869e-01   6.9059514e-01   6.7421715e-01   6.5795243e-01   6.5714422e-01   7.0251047e-01   6.8462872e-01   6.6511390e-01   6.8442965e-01   6.7917152e-01   7.1287506e-01   6.9388949e-01   6.3710252e-01   7.0424858e-01   6.2815072e-01   6.5957015e-01   6.6931553e-01   6.7179956e-01   6.8543681e-01   7.0339658e-01   7.1207574e-01   7.1520150e-01   6.5025805e-01   7.0064951e-01   6.7634948e-01   6.9567902e-01   7.2970902e-01   6.7870595e-01   6.5713174e-01   5.8969950e-01   5.9941045e-01   4.9086454e-01   2.8134600e-01   0.0000000e+00   0.0000000e+00   0.0000000e+00   0.0000000e+00
   0.0000000e+00   0.0000000e+00   5.6522509e-01   6.7348298e-01   6.4987808e-01   6.2865887e-01   6.4193567e-01   6.5202742e-01   6.3588876e-01   6.4395363e-01   6.6225974e-01   6.6674542e-01   6.4642428e-01   6.6984888e-01   6.8527654e-01   6.9598551e-01   6.6254209e-01   6.6075875e-01   6.5825547e-01   6.9437950e-01   7.1068235e-01   7.0208045e-01   6.8538632e-01   6.6385344e-01   7.1082227e-01   6.8666585e-01   7.1692049e-01   6.6682859e-01   6.5610047e-01   6.3649246e-01   6.2902138e-01   6.6912478e-01   6.7480383e-01   6.7637700e-01   6.7818191e-01   6.9620491e-01   6.8753094e-01   6.7691263e-01   6.3434394e-01   6.3737091e-01   6.5744075e-01   6.5915098e-01   6.4006097e-01   6.8658903e-01   6.8433884e-01   6.8460426e-01   6.8713529e-01   7.0925980e-01   6.8954582e-01   6.5886717e-01   6.8638904e-01   6.9921844e-01   6.8872567e-01   7.0348391e-01   6.9193450e-01   6.4943393e-01   6.2905799e-01   6.6039525e-01   6.8814990e-01   6.7873135e-01   7.3318272e-01   7.2175239e-01   6.7192695e-01   6.8426161e-01   6.6525774e-01   6.6370077e-01   6.6295743e-01   6.6830340e-01   7.1360853e-01   6.5349042e-01   6.4687463e-01   6.7989063e-01   5.4773895e-01   0.0000000e+00   5.0287309e-01   0.0000000e+00   0.0000000e+00   0.0000000e+00   0.0000000e+00
   0.0000000e+00   0.0000000e+00   2.2491669e-01   6.1973811e-01   6.4962435e-01   6.0682961e-01   5.8893679e-01   6.3281359e-01   6.5642256e-01   6.3534128e-01   5.9529262e-01   6.3353599e-01   6.8774268e-01   6.6777435e-01   7.0984972e-01   6.9493278e-01   6.8331737e-01   6.8627727e-01   6.8179610e-01   6.9867877e-01   7.3390567e-01   6.8803903e-01   6.6701931e-01   6.7332622e-01   6.9196412e-01   7.0195970e-01   6.4810156e-01   6.6198805e-01   6.5557500e-01   6.8317110e-01   6.6617976e-01   6.6944976e-01   6.7260105e-01   6.6546851e-01   6.5102829e-01   6.7370787e-01   6.9142891e-01   6.6481700e-01   6.5735637e-01   6.3216966e-01   6.3296692e-01   6.2693617e-01   6.4841994e-01   6.3513309e-01   6.7661314e-01   6.8284304e-01   6.6396547e-01   7.0645525e-01   7.3219161e-01   6.7072016e-01   7.0943397e-01   7.2397919e-01   6.6388182e-01   7.2413715e-01   6.5584883e-01   6.1674957e-01   6.0574116e-01   6.3944999e-01   7.0635650e-01   7.1985020e-01   7.2318460e-01   7.0853536e-01   6.7305464e-01   6.5573356e-01   6.9228656e-01   6.6984196e-01   6.7559600e-01   7.0261451e-01   6.5672008e-01   6.4377675e-01   6.5238621e-01   6.4295206e-01   6.2017533e-01   6.1144321e-01   6.5141205e-01   5.0508994e-01   0.0000000e+00   0.0000000e+00   0.0000000e+00
   0.0000000e+00   6.7184201e-01   6.7179482e-01   6.4583050e-01   6.4374280e-01   6.4142586e-01   6.3747586e-01   5.9012080e-01   6.0642963e-01   6.5381035e-01   6.4386520e-01   6.3521304e-01   6.8937730e-01   6.6747467e-01   6.9267217e-01   6.8827028e-01   6.5872122e-01   6.7108648e-01   6.7067298e-01   6.7094385e-01   7.2890449e-01   6.6903743e-01   6.8822010e-01   6.8070129e-01   6.8311428e-01   7.1987796e-01   6.6757411e-01   6.8398934e-01   6.9988345e-01   6.7861741e-01   6.6360070e-01   6.5092970e-01   6.7834805e-01   6.4661243e-01   6.2631993e-01   6.5563411e-01   6.8065946e-01   6.5262069e-01   6.5575481e-01   6.4296356e-01   6.3224716e-01   6.1307945e-01   6.5331386e-01   6.5200278e-01   6.5522995e-01   6.6752338e-01   6.9937368e-01   7.0248853e-01   7.0622333e-01   6.9017825e-01   6.7207587e-01   7.3141537e-01   7.2002723e-01   7.2159591e-01   6.5914496e-01   6.2387883e-01   6.1507409e-01   6.7261686e-01   7.0875806e-01   7.1608434e-01   7.0738541e-01   7.1378983e-01   6.4487225e-01   6.5831894e-01   6.5736474e-01   6.3737583e-01   6.5418282e-01   6.5123401e-01   6.7598821e-01   6.6410133e-01   6.5991029e-01   6.7481696e-01   5.7702478e-01   6.6058947e-01   6.3951689e-01   0.0000000e+00   0.0000000e+00   0.0000000e+00   0.0000000e+00
   0.0000000e+00   0.0000000e+00   7.0457549e-01   6.6788120e-01   6.7501535e-01   6.6807547e-01   6.3908641e-01   6.2857565e-01   6.1796409e-01   6.6468651e-01   6.2615761e-01   6.8137130e-01   7.1531448e-01   6.8521891e-01   6.7624742e-01   6.8444781e-01   6.6313812e-01   6.8957171e-01   6.8638590e-01   6.5843255e-01   6.8891501e-01   7.0464456e-01   6.8252647e-01   6.9969622e-01   6.7750703e-01   7.3818889e-01   6.6476314e-01   6.8192820e-01   7.0170492e-01   6.5419297e-01   6.7750652e-01   6.5807604e-01   6.3996967e-01   6.5202271e-01   6.9714157e-01   6.6055730e-01   6.9327912e-01   6.8018219e-01   6.4136801e-01   6.5684195e-01   6.2202977e-01   6.3814382e-01   6.1361599e-01   6.3083290e-01   6.8898433e-01   7.0453022e-01   7.0113619e-01   7.0494918e-01   6.9578281e-01   6.8526799e-01   7.4121869e-01   7.1574905e-01   7.0296931e-01   7.1419407e-01   6.4941489e-01   6.2920619e-01   6.7397729e-01   6.5033923e-01   7.1171108e-01   7.1201286e-01   7.0214990e-01   7.1839961e-01   6.7964088e-01   6.6751423e-01   6.6277042e-01   6.1850889e-01   6.5922617e-01   6.6963591e-01   6.9801393e-01   6.8413561e-01   6.3852198e-01   6.1252830e-01   6.4594716e-01   0.0000000e+00   0.0000000e+00   0.0000000e+00   0.0000000e+00   0.0000000e+00   0.0000000e+00
   0.0000000e+00   0.0000000e+00   6.4272165e-01   5.9694044e-01   6.6805470e-01   6.5436248e-01   6.3594840e-01   6.3479768e-01   6.4506229e-01   6.5499295e-01   6.6709750e-01   6.7855962e-01   6.3581312e-01   6.9494812e-01   6.5996367e-01   6.9034557e-01   6.7336392e-01   6.4095842e-01   6.9989926e-01   6.8365511e-01   7.1886988e-01   6.6942859e-01   6.8023628e-01   6.9214574e-01   7.0295483e-01   7.2710985e-01   7.4884722e-01   7.0940601e-01   7.2163401e-01   6.9744808e-01   6.7108828e-01   6.6881014e-01   6.6190120e-01   7.1893006e-01   7.4465660e-01   6.9574592e-01   6.7482818e-01   6.7931994e-01   6.3768386e-01   6.5865573e-01   6.4832564e-01   6.5757109e-01   6.2857054e-01   6.5591185e-01   6.5386803e-01   6.8729204e-01   6.7244648e-01   7.2222268e-01   7.1821451e-01   7.5963403e-01   7.3159766e-01   7.3343497e-01   7.1722878e-01   7.0311764e-01   6.8672553e-01   6.7244709e-01   7.0199592e-01   6.8837352e-01   6.7912246e-01   7.0218618e-01   7.0090796e-01   7.2677650e-01   6.8959408e-01   6.9656255e-01   6.7646702e-01   6.0465873e-01   6.3123769e-01   6.6592788e-01   6.7339857e-01   6.5711707e-01   6.5678405e-01   6.6796689e-01   6.8270969e-01   6.4612447e-01   0.0000000e+00   0.0000000e+00   0.0000000e+00   0.0000000e+00   0.0000000e+00
   0.0000000e+00   0.0000000e+00   5.6087333e-01   5.8688617e-01   6.3865496e-01   6.5111483e-01   6.7470645e-01   6.4323200e-01   6.3329992e-01   6.7039728e-01   6.3684684e-01   6.6023402e-01   6.5117286e-01   6.8284741e-01   6.7896118e-01   6.7149818e-01   6.2837043e-01   6.4426948e-01   6.5770063e-01   6.4652638e-01   6.6247933e-01   6.7096965e-01   6.6860161e-01   7.0126865e-01   6.9838392e-01   7.0481407e-01   6.9994052e-01   7.0744097e-01   6.5965774e-01   6.8595305e-01   6.6315224e-01   6.5154312e-01   6.3089055e-01   7.3125441e-01   7.2026835e-01   6.8728625e-01   6.6449263e-01   6.6182458e-01   6.8008006e-01   6.5918266e-01   6.5658507e-01   6.5336791e-01   6.4485166e-01   6.4346081e-01   6.5802658e-01   6.8500205e-01   6.5732396e-01   6.8438228e-01   7.2119869e-01   7.3580025e-01   7.2555404e-01   7.4060881e-01   7.3174866e-01   7.0231427e-01   6.8580652e-01   6.7574891e-01   6.7648901e-01   6.8743246e-01   6.8635342e-01   6.9955271e-01   6.8629034e-01   6.6868918e-01   7.0549019e-01   7.0819013e-01   6.2960111e-01   6.3811198e-01   6.4887313e-01   6.6278111e-01   6.8764321e-01   6.7248952e-01   6.5036539e-01   6.2632864e-01   6.0523838e-01   7.3587949e-01   0.0000000e+00   0.0000000e+00   0.0000000e+00   0.0000000e+00   0.0000000e+00
   0.0000000e+00   0.0000000e+00   6.3544819e-01   6.4107926e-01   6.1655202e-01   6.4742355e-01   6.1157013e-01   6.2114503e-01   6.3702416e-01   6.6342979e-01   6.6123957e-01   6.3387940e-01   6.5472786e-01   6.3698506e-01   6.5633546e-01   6.5741301e-01   6.7714434e-01   6.5346373e-01   6.1172279e-01   6.4088805e-01   6.4227665e-01   6.8712500e-01   6.8650824e-01   6.7933385e-01   6.8839392e-01   6.8882105e-01   6.8873811e-01   6.5786430e-01   6.8484339e-01   6.8542048e-01   6.5150814e-01   6.2143990e-01   6.3625053e-01   6.9865964e-01   6.8255944e-01   6.9500224e-01   6.9860031e-01   6.8788502e-01   6.1332512e-01   6.6325348e-01   6.6481045e-01   6.1818856e-01   6.3581890e-01   6.5140705e-01   6.6462318e-01   6.5434801e-01   7.0421252e-01   6.9111323e-01   6.9522258e-01   6.9034634e-01   7.0112816e-01   7.3780574e-01   7.2065166e-01   7.0363907e-01   6.6274119e-01   6.7575795e-01   6.8252775e-01   7.0442108e-01   6.8245379e-01   6.5951244e-01   6.8924370e-01   6.6100948e-01   6.4550984e-01   6.5434305e-01   6.5131104e-01   6.1508039e-01   6.4449305e-01   6.4614405e-01   6.6870829e-01   6.6640533e-01   6.5712486e-01   6.6534426e-01   5.5444074e-01   7.6662308e-01   0.0000000e+00   0.0000000e+00   0.0000000e+00   0.0000000e+00   0.0000000e+00
   0.0000000e+00   0.0000000e+00   6.6356515e-01   6.8298138e-01   6.5863738e-01   6.1782899e-01   6.0648302e-01   6.6287338e-01   6.4823131e-01   6.7526157e-01   6.6711650e-01   6.5502199e-01   6.9782230e-01   6.6263320e-01   6.3658122e-01   6.6594662e-01   6.4122688e-01   6.3514739e-01   6.3219462e-01   6.5341125e-01   6.3732459e-01   6.2186419e-01   6.4763162e-01   6.8863530e-01   6.8253282e-01   6.9663595e-01   7.2020120e-01   6.9957706e-01   6.4331092e-01   6.4934456e-01   6.5166950e-01   6.7282527e-01   6.5680239e-01   6.4264973e-01   6.8575563e-01   6.5839535e-01   6.9678796e-01   6.9439024e-01   6.3223877e-01   6.6142029e-01   6.5277292e-01   6.5760300e-01   6.4902918e-01   6.6578453e-01   6.7369469e-01   6.9881549e-01   6.9114601e-01   6.7424503e-01   6.9116884e-01   7.1037909e-01   6.8962211e-01   6.7852018e-01   7.1410659e-01   7.1375139e-01   6.7386804e-01   6.4997114e-01   6.5415603e-01   6.4932165e-01   6.8143776e-01   6.6953239e-01   6.5726457e-01   6.5214355e-01   6.3892433e-01   6.5065433e-01   6.4592563e-01   6.6054640e-01   6.4611460e-01   6.5356824e-01   6.8624554e-01   6.5854247e-01   6.5857654e-01   5.6949264e-01   6.5256376e-01   5.3855411e-01   0.0000000e+00   0.0000000e+00   0.0000000e+00   0.0000000e+00   0.0000000e+00
   0.0000000e+00   0.0000000e+00   7.0173067e-01   6.6903509e-01   5.9515992e-01   6.3491226e-01   5.8754901e-01   6.4970121e-01   6.5132076e-01   6.6168139e-01   6.5897254e-01   6.2309803e-01   6.9134990e-01   6.8117427e-01   6.1695466e-01   6.1684403e-01   6.6246940e-01   6.6278131e-01   6.4422298e-01   6.6359065e-01   6.6010560e-01   6.1911775e-01   6.5070322e-01   6.6468800e-01   6.8642843e-01   7.0056369e-01   6.9426929e-01   7.0106607e-01   6.6005785e-01   6.3426672e-01   6.1739443e-01   6.3757790e-01   7.0365922e-01   6.6873230e-01   6.7231227e-01   6.4779095e-01   6.6936525e-01   6.8519451e-01   6.5996098e-01   6.5008455e-01   6.8935264e-01   6.8149578e-01   6.5919584e-01   6.9066807e-01   6.9503962e-01   6.8099570e-01   6.6265493e-01   6.7118534e-01   7.1998460e-01   6.7580454e-01   7.0641673e-01   6.9858936e-01   7.1128825e-01   6.6842971e-01   6.5417176e-01   6.5932186e-01   6.3878098e-01   6.2960525e-01   6.7322346e-01   6.8209821e-01   6.2346492e-01   6.2227264e-01   6.3230270e-01   6.3718733e-01   6.6372372e-01   6.9088356e-01   6.8166085e-01   6.5871135e-01   6.4922831e-01   6.6810144e-01   6.4805630e-01   6.6190700e-01   5.2048507e-01   4.3243296e-01   5.8980639e-01   0.0000000e+00   0.0000000e+00   0.0000000e+00   0.0000000e+00
   0.0000000e+00   3.5219318e-01   4.5566847e-01   6.3751444e-01   6.2182188e-01   6.5379848e-01   6.2329119e-01   6.6402689e-01   6.6562132e-01   6.2346650e-01   6.4767207e-01   6.4249594e-01   6.9893045e-01   6.7456131e-01   6.1557908e-01   6.1201231e-01   6.3515190e-01   6.1651554e-01   6.4462242e-01   6.2369760e-01   6.6388439e-01   6.4016589e-01   6.2631981e-01   6.2878929e-01   6.5459376e-01   6.7447229e-01   6.9289679e-01   6.9054476e-01   6.5179265e-01   6.1781670e-01   6.1213306e-01   6.3639127e-01   6.8783526e-01   6.8343642e-01   6.6917603e-01   6.9041881e-01   6.3452897e-01   6.6708848e-01   6.7066165e-01   6.7447134e-01   7.0626116e-01   6.9332026e-01   6.7599740e-01   6.8898695e-01   6.6635544e-01   6.7541875e-01   6.8307458e-01   6.8275498e-01   6.8871446e-01   7.0370919e-01   6.9984105e-01   7.1115634e-01   6.9892501e-01   6.8228067e-01   6.6803300e-01   6.5083273e-01   6.3045033e-01   6.4055961e-01   6.2214937e-01   6.4309933e-01   6.3043107e-01   6.0017584e-01   6.5236212e-01   6.0852219e-01   6.6858340e-01   6.6459374e-01   6.3712963e-01   6.7153632e-01   6.5297348e-01   6.9085626e-01   6.7421126e-01   7.0450027e-01   5.8757091e-01   6.5416643e-01   5.9183164e-01   0.0000000e+00   0.0000000e+00   0.0000000e+00   0.0000000e+00
   0.0000000e+00   0.0000000e+00   6.6441951e-01   6.1363336e-01   6.6387895e-01   6.2414346e-01   6.6071928e-01   6.3079314e-01   6.4837540e-01   6.2996345e-01   6.5480776e-01   6.6399793e-01   6.6546730e-01   6.4865358e-01   6.3941630e-01   6.5190528e-01   6.3415200e-01   6.2069999e-01   6.3450824e-01   6.4438333e-01   6.2415171e-01   5.9022917e-01   6.1965837e-01   6.7123303e-01   6.5517418e-01   6.4321997e-01   6.9554814e-01   6.8156016e-01   7.0593126e-01   6.7566072e-01   6.2208878e-01   6.6977823e-01   6.5563328e-01   6.8272185e-01   6.8867623e-01   6.9673729e-01   6.9144210e-01   6.8241246e-01   6.9474687e-01   6.7542956e-01   7.0903581e-01   7.1845616e-01   7.0203853e-01   6.9519764e-01   6.5495430e-01   6.5430182e-01   6.6964434e-01   7.0379129e-01   7.0897324e-01   7.0253065e-01   7.2118515e-01   6.9286559e-01   7.3452593e-01   6.6681281e-01   6.4818131e-01   6.4449760e-01   6.2948007e-01   6.0531558e-01   5.9978494e-01   6.2902793e-01   5.9996960e-01   5.8091930e-01   6.5397887e-01   6.2592221e-01   6.2526534e-01   6.6901622e-01   6.6994099e-01   6.6697357e-01   6.5330252e-01   6.3860222e-01   6.7240927e-01   7.0388960e-01   5.6361022e-01   3.4427806e-01   0.0000000e+00   0.0000000e+00   0.0000000e+00   0.0000000e+00   0.0000000e+00
   0.0000000e+00   0.0000000e+00   7.0016177e-01   6.0050193e-01   6.7911067e-01   6.8293222e-01   6.8849580e-01   6.9253336e-01   6.5717477e-01   6.1848448e-01   6.6029099e-01   6.0393703e-01   6.5559387e-01   6.7080305e-01   5.8695267e-01   6.9152000e-01   6.2342479e-01   6.3585160e-01   6.7462347e-01   6.1236501e-01   6.4213088e-01   6.6109023e-01   6.7282044e-01   6.4914218e-01   6.3118987e-01   6.4336369e-01   6.8516347e-01   7.2273078e-01   7.3273958e-01   6.4775614e-01   6.6517473e-01   6.6651123e-01   6.4496126e-01   6.8451400e-01   7.0680940e-01   6.7504850e-01   7.1825541e-01   7.4003756e-01   6.9861057e-01   6.7673231e-01   6.7502443e-01   6.9791211e-01   6.9423641e-01   6.9857157e-01   7.0023674e-01   6.9565545e-01   7.1701262e-01   6.8759081e-01   6.7610914e-01   7.0499348e-01   6.9467420e-01   6.7719665e-01   6.7665960e-01   6.7088725e-01   6.2104585e-01   6.6555527e-01   6.6954847e-01   6.3574145e-01   6.0736450e-01   6.0752203e-01   6.2083845e-01   6.0051699e-01   6.0451274e-01   6.8889159e-01   6.7898369e-01   6.5103356e-01   6.7741833e-01   6.7821396e-01   6.9249920e-01   6.5547137e-01   6.5518335e-01   6.3899472e-01   7.1066359e-01   5.4867624e-01   0.0000000e+00   0.0000000e+00   0.0000000e+00   0.0000000e+00   0.0000000e+00
   0.0000000e+00   3.9836432e-01   5.2486386e-01   6.6751893e-01   7.0229471e-01   6.8218864e-01   7.0746438e-01   7.0031027e-01   6.3851395e-01   6.5004221e-01   6.3022935e-01   6.5445597e-01   6.0047202e-01   6.3521487e-01   6.2856563e-01   6.6221721e-01   6.6136761e-01   6.1268104e-01   6.4837669e-01   6.5381637e-01   6.6516002e-01   6.8860312e-01   6.3891480e-01   6.2950870e-01   6.3309960e-01   6.7024985e-01   7.1615277e-01   6.8521513e-01   7.0823556e-01   7.0235274e-01   6.9430778e-01   6.6988452e-01   6.9818690e-01   6.5671116e-01   7.1308912e-01   6.9595841e-01   7.5305824e-01   7.0649038e-01   7.1073894e-01   7.0667094e-01   7.1307126e-01   7.2023987e-01   7.5257097e-01   6.8148847e-01   6.7210056e-01   6.6227180e-01   6.7391872e-01   6.6743119e-01   6.7966373e-01   6.4899445e-01   7.0049537e-01   6.7712946e-01   6.7196221e-01   6.5749159e-01   6.4595144e-01   6.6312885e-01   6.6784586e-01   6.4332144e-01   6.3173923e-01   5.8502925e-01   6.2308590e-01   5.8642815e-01   6.2078945e-01   6.8341637e-01   6.4025419e-01   6.3919836e-01   6.6636421e-01   6.1182367e-01   6.6248407e-01   6.2648841e-01   7.2173088e-01   6.1927206e-01   7.0631610e-01   5.5006542e-01   0.0000000e+00   0.0000000e+00   0.0000000e+00   0.0000000e+00   0.0000000e+00
   0.0000000e+00   0.0000000e+00   6.9403983e-01   7.1683002e-01   6.3318722e-01   6.5452772e-01   6.1089519e-01   6.6450448e-01   6.8199910e-01   6.2660844e-01   6.5651276e-01   6.0759171e-01   5.8965561e-01   7.0181375e-01   6.2419953e-01   6.6286179e-01   6.2087656e-01   6.0848223e-01   5.9487558e-01   6.5893110e-01   5.8969578e-01   6.3434703e-01   6.1938037e-01   6.6795441e-01   6.6589720e-01   6.1461055e-01   6.9449105e-01   7.0295459e-01   6.7625089e-01   7.4531658e-01   7.3344223e-01   6.6172389e-01   6.6960832e-01   7.0222333e-01   7.7579985e-01   7.4908563e-01   7.4615980e-01   7.1251889e-01   7.2199927e-01   7.3715766e-01   6.8161027e-01   6.6609061e-01   7.2096854e-01   6.8673729e-01   6.2945256e-01   6.2508426e-01   6.0431684e-01   6.7626848e-01   6.5514243e-01   5.5105596e-01   6.5696093e-01   6.5057320e-01   6.2198879e-01   6.0917137e-01   6.1326535e-01   6.1571405e-01   6.2142985e-01   6.3863199e-01   6.2485360e-01   6.5043457e-01   5.9974977e-01   5.8931390e-01   6.4692426e-01   6.1609317e-01   6.3631625e-01   6.6345204e-01   6.8428515e-01   6.0903770e-01   6.3554091e-01   6.6780492e-01   6.9148476e-01   7.0599010e-01   5.2116133e-01   0.0000000e+00   0.0000000e+00   0.0000000e+00   0.0000000e+00   0.0000000e+00   0.0000000e+00
   0.0000000e+00   0.0000000e+00   4.9683769e-01   9.3393959e-01   7.4518046e-01   6.3518758e-01   7.9061728e-01   6.0744230e-01   6.7941193e-01   5.7943574e-01   6.7804392e-01   6.1081800e-01   6.3698052e-01   6.5606925e-01   7.2130873e-01   6.6259742e-01   8.1951414e-01   6.7790771e-01   6.7711250e-01   7.0302329e-01   4.8353993e-01   4.9452134e-01   6.0965314e-01   6.5921009e-01   6.5457500e-01   6.6583919e-01   6.7465564e-01   7.6857950e-01   6.3146889e-01   6.8402063e-01   6.8589427e-01   7.7616609e-01   6.2143832e-01   6.8669768e-01   6.6245072e-01   7.6460729e-01   6.4530868e-01   5.6711107e-01   7.0382255e-01   6.8905811e-01   5.9168977e-01   6.1707893e-01   6.9833210e-01   6.1859049e-01   5.0962579e-01   7.0080386e-01   5.7249424e-01   5.5640404e-01   7.9086374e-01   6.5082571e-01   7.4081861e-01   7.1553439e-01   6.8138165e-01   5.0741387e-01   5.7715916e-01   6.9034709e-01   6.4276016e-01   5.6005993e-01   5.5355887e-01   6.1989391e-01   6.6217783e-01   4.5551150e-01   5.7178469e-01   6.6017162e-01   6.0300963e-01   6.5498304e-01   6.3059505e-01   6.4586323e-01   5.4334645e-01   6.7213129e-01   4.9164819e-01   4.3594518e-01   7.1477353e-01   0.0000000e+00   0.0000000e+00   0.0000000e+00   0.0000000e+00   0.0000000e+00   0.0000000e+00
   0.0000000e+00   0.0000000e+00   0.0000000e+00   6.3938198e-01   7.9072953e-01   5.0312771e-01   7.2644453e-01   0.0000000e+00   4.0827517e-01   7.6755713e-01   7.6193727e-01   5.0061947e-01   5.1376812e-01   5.8278119e-01   5.4306749e-01   6.5921440e-01   7.8888982e-01   8.8531027e-01   3.6843385e-01   5.0627974e-01   0.0000000e+00   4.6633418e-01   2.9245594e-01   0.0000000e+00   0.0000000e+00   8.9612818e-01   8.1273102e-01   0.0000000e+00   4.7234970e-01   7.0202050e-01   0.0000000e+00   0.0000000e+00   0.0000000e+00   3.9881545e-01   4.6361447e-01   9.0301559e-01   0.0000000e+00   7.0113172e-01   8.0346432e-01   4.5866165e-01   0.0000000e+00   0.0000000e+00   0.0000000e+00   3.9916497e-01   4.6157340e-01   6.4012434e-01   0.0000000e+00   0.0000000e+00   0.0000000e+00   0.0000000e+00   0.0000000e+00   7.7025255e-01   0.0000000e+00   5.9173060e-01   4.8475767e-01   0.0000000e+00   0.0000000e+00   5.1874545e-01   5.7386127e-01   3.4699795e-01   5.2115254e-01   0.0000000e+00   5.0125424e-01   6.0686973e-01   4.3271062e-01   0.0000000e+00   0.0000000e+00   7.0596850e-01   0.0000000e+00   3.1824460e-01   0.0000000e+00   4.0207775e-01   0.0000000e+00   0.0000000e+00   0.0000000e+00   0.0000000e+00   0.0000000e+00   0.0000000e+00   0.0000000e+00
   0.0000000e+00   0.0000000e+00   0.0000000e+00   0.0000000e+00   0.0000000e+00   0.0000000e+00   0.0000000e+00   0.0000000e+00   0.0000000e+00   8.6619092e-01   0.0000000e+00   0.0000000e+00   0.0000000e+00   0.0000000e+00   0.0000000e+00   0.0000000e+00   0.0000000e+00   0.0000000e+00   8.4771424e-01   0.0000000e+00   0.0000000e+00   0.0000000e+00   0.0000000e+00   0.0000000e+00   0.0000000e+00   0.0000000e+00   0.0000000e+00   0.0000000e+00   0.0000000e+00   0.0000000e+00   0.0000000e+00   7.0232220e-01   0.0000000e+00   0.0000000e+00   0.0000000e+00   0.0000000e+00   0.0000000e+00   0.0000000e+00   7.9126876e-01   0.0000000e+00   5.5118828e-01   0.0000000e+00   0.0000000e+00   0.0000000e+00   0.0000000e+00   0.0000000e+00   0.0000000e+00   0.0000000e+00   0.0000000e+00   0.0000000e+00   0.0000000e+00   0.0000000e+00   0.0000000e+00   0.0000000e+00   0.0000000e+00   0.0000000e+00   0.0000000e+00   0.0000000e+00   0.0000000e+00   0.0000000e+00   0.0000000e+00   0.0000000e+00   0.0000000e+00   0.0000000e+00   0.0000000e+00   0.0000000e+00   0.0000000e+00   0.0000000e+00   0.0000000e+00   0.0000000e+00   0.0000000e+00   0.0000000e+00   0.0000000e+00   0.0000000e+00   0.0000000e+00   0.0000000e+00   0.0000000e+00   0.0000000e+00   0.0000000e+00
   0.0000000e+00   0.0000000e+00   0.0000000e+00   0.0000000e+00   0.0000000e+00   0.0000000e+00   0.0000000e+00   0.0000000e+00   0.0000000e+00   0.0000000e+00   0.0000000e+00   0.0000000e+00   0.0000000e+00   0.0000000e+00   0.0000000e+00   0.0000000e+00   0.0000000e+00   0.0000000e+00   0.0000000e+00   0.0000000e+00   0.0000000e+00   0.0000000e+00   0.0000000e+00   0.0000000e+00   0.0000000e+00   0.0000000e+00   0.0000000e+00   0.0000000e+00   0.0000000e+00   0.0000000e+00   0.0000000e+00   0.0000000e+00   0.0000000e+00   0.0000000e+00   0.0000000e+00   0.0000000e+00   0.0000000e+00   0.0000000e+00   0.0000000e+00   0.0000000e+00   0.0000000e+00   0.0000000e+00   0.0000000e+00   0.0000000e+00   0.0000000e+00   0.0000000e+00   0.0000000e+00   0.0000000e+00   0.0000000e+00   0.0000000e+00   0.0000000e+00   0.0000000e+00   0.0000000e+00   0.0000000e+00   0.0000000e+00   0.0000000e+00   0.0000000e+00   0.0000000e+00   0.0000000e+00   0.0000000e+00   0.0000000e+00   0.0000000e+00   0.0000000e+00   0.0000000e+00   0.0000000e+00   0.0000000e+00   0.0000000e+00   0.0000000e+00   0.0000000e+00   0.0000000e+00   0.0000000e+00   0.0000000e+00   0.0000000e+00   0.0000000e+00   0.0000000e+00   0.0000000e+00   0.0000000e+00   0.0000000e+00   0.0000000e+00
   0.0000000e+00   0.0000000e+00   0.0000000e+00   0.0000000e+00   0.0000000e+00   0.0000000e+00   0.0000000e+00   0.0000000e+00   0.0000000e+00   0.0000000e+00   0.0000000e+00   0.0000000e+00   0.0000000e+00   0.0000000e+00   0.0000000e+00   0.0000000e+00   0.0000000e+00   0.0000000e+00   0.0000000e+00   0.0000000e+00   0.0000000e+00   0.0000000e+00   0.0000000e+00   0.0000000e+00   0.0000000e+00   0.0000000e+00   0.0000000e+00   0.0000000e+00   0.0000000e+00   0.0000000e+00   0.0000000e+00   0.0000000e+00   0.0000000e+00   0.0000000e+00   0.0000000e+00   0.0000000e+00   0.0000000e+00   0.0000000e+00   0.0000000e+00   0.0000000e+00   0.0000000e+00   0.0000000e+00   0.0000000e+00   0.0000000e+00   0.0000000e+00   0.0000000e+00   0.0000000e+00   0.0000000e+00   0.0000000e+00   0.0000000e+00   0.0000000e+00   0.0000000e+00   0.0000000e+00   0.0000000e+00   0.0000000e+00   0.0000000e+00   0.0000000e+00   0.0000000e+00   0.0000000e+00   0.0000000e+00   0.0000000e+00   0.0000000e+00   0.0000000e+00   0.0000000e+00   0.0000000e+00   0.0000000e+00   0.0000000e+00   0.0000000e+00   0.0000000e+00   0.0000000e+00   0.0000000e+00   0.0000000e+00   0.0000000e+00   0.0000000e+00   0.0000000e+00   0.0000000e+00   0.0000000e+00   0.0000000e+00   0.0000000e+00
