# Supplementary material for: Membrane Partitioning of Anionic, Ligand-Coated Nanoparticles Is Accompanied by Ligand Snorkeling, Local Disordering, and Cholesterol Depletion
Source: PLoS Comput Biol. 2014 Dec 4;10(12):e1003917. doi: 10.1371/journal.pcbi.1003917 (PMC4256007; doi:10.1371/journal.pcbi.1003917)
Supplement: Dataset S1 — The data used to generate Figures 2, 3, 4, 5, and 6. (ZIP) [file pcbi.1003917.s002.zip › DATA/Figure4/2d_spatial_chol04.dat]

   7.9600012e+02
   4.7000000e+01   8.5000000e+01   1.1500000e+02   1.0100000e+02   1.1400000e+02   1.1500000e+02   4.7000000e+01   1.0100000e+02   1.1800000e+02   1.0500000e+02   1.0300000e+02   1.0700000e+02   1.0100000e+02   1.0700000e+02   9.7000000e+01   4.7000000e+01   6.8000000e+01   1.1100000e+02   9.9000000e+01   1.1700000e+02   1.0900000e+02   1.0100000e+02   1.1000000e+02   1.1600000e+02   1.1500000e+02   4.7000000e+01   7.7000000e+01   6.5000000e+01   8.4000000e+01   7.6000000e+01   6.5000000e+01   6.6000000e+01
   0.0000000e+00   0.0000000e+00   0.0000000e+00   0.0000000e+00   0.0000000e+00   0.0000000e+00   0.0000000e+00   0.0000000e+00   0.0000000e+00   0.0000000e+00   0.0000000e+00   0.0000000e+00   0.0000000e+00   0.0000000e+00   0.0000000e+00   0.0000000e+00   0.0000000e+00   0.0000000e+00   0.0000000e+00   0.0000000e+00   0.0000000e+00   0.0000000e+00   0.0000000e+00   0.0000000e+00   0.0000000e+00   0.0000000e+00   0.0000000e+00   0.0000000e+00   0.0000000e+00   0.0000000e+00   0.0000000e+00   0.0000000e+00   0.0000000e+00   0.0000000e+00   0.0000000e+00   0.0000000e+00   0.0000000e+00   0.0000000e+00   0.0000000e+00   0.0000000e+00   0.0000000e+00   0.0000000e+00   0.0000000e+00   0.0000000e+00   0.0000000e+00   0.0000000e+00   0.0000000e+00   0.0000000e+00   0.0000000e+00   0.0000000e+00   0.0000000e+00   0.0000000e+00   0.0000000e+00   0.0000000e+00   0.0000000e+00   0.0000000e+00   0.0000000e+00   0.0000000e+00   0.0000000e+00   0.0000000e+00   0.0000000e+00   0.0000000e+00   0.0000000e+00   0.0000000e+00   0.0000000e+00   0.0000000e+00   0.0000000e+00   0.0000000e+00   0.0000000e+00   0.0000000e+00   0.0000000e+00   0.0000000e+00   0.0000000e+00   0.0000000e+00   0.0000000e+00   0.0000000e+00   0.0000000e+00   0.0000000e+00   0.0000000e+00   0.0000000e+00   0.0000000e+00   0.0000000e+00   0.0000000e+00   0.0000000e+00   0.0000000e+00   0.0000000e+00   0.0000000e+00   0.0000000e+00   0.0000000e+00   0.0000000e+00   0.0000000e+00   0.0000000e+00   0.0000000e+00   0.0000000e+00   0.0000000e+00   0.0000000e+00   0.0000000e+00   0.0000000e+00   0.0000000e+00   0.0000000e+00   0.0000000e+00   0.0000000e+00   0.0000000e+00   0.0000000e+00   0.0000000e+00   0.0000000e+00   0.0000000e+00   0.0000000e+00   0.0000000e+00   0.0000000e+00   0.0000000e+00   0.0000000e+00   0.0000000e+00   0.0000000e+00
   0.0000000e+00   0.0000000e+00   0.0000000e+00   0.0000000e+00   7.4582435e-01   0.0000000e+00   0.0000000e+00   0.0000000e+00   0.0000000e+00   0.0000000e+00   0.0000000e+00   0.0000000e+00   0.0000000e+00   0.0000000e+00   0.0000000e+00   0.0000000e+00   7.6072885e-01   0.0000000e+00   0.0000000e+00   0.0000000e+00   0.0000000e+00   7.6117628e-01   0.0000000e+00   0.0000000e+00   0.0000000e+00   0.0000000e+00   0.0000000e+00   0.0000000e+00   0.0000000e+00   0.0000000e+00   5.2226925e-01   0.0000000e+00   6.5902397e-01   5.8032506e-01   0.0000000e+00   0.0000000e+00   3.9869216e-01   0.0000000e+00   0.0000000e+00   0.0000000e+00   0.0000000e+00   0.0000000e+00   0.0000000e+00   0.0000000e+00   0.0000000e+00   0.0000000e+00   0.0000000e+00   9.0846195e-01   0.0000000e+00   0.0000000e+00   0.0000000e+00   0.0000000e+00   8.3274828e-01   0.0000000e+00   0.0000000e+00   0.0000000e+00   0.0000000e+00   5.2060136e-01   0.0000000e+00   3.8024677e-01   0.0000000e+00   0.0000000e+00   7.8185693e-01   7.3076691e-01   0.0000000e+00   0.0000000e+00   0.0000000e+00   0.0000000e+00   8.4115730e-01   7.0501355e-01   0.0000000e+00   0.0000000e+00   0.0000000e+00   0.0000000e+00   4.6501011e-01   0.0000000e+00   0.0000000e+00   0.0000000e+00   0.0000000e+00   0.0000000e+00   0.0000000e+00   0.0000000e+00   0.0000000e+00   6.1587896e-01   0.0000000e+00   0.0000000e+00   0.0000000e+00   6.3283801e-01   0.0000000e+00   4.7509162e-01   6.1519232e-01   0.0000000e+00   0.0000000e+00   0.0000000e+00   0.0000000e+00   0.0000000e+00   0.0000000e+00   0.0000000e+00   0.0000000e+00   0.0000000e+00   6.2898200e-01   7.0402477e-01   2.0566678e-01   0.0000000e+00   0.0000000e+00   0.0000000e+00   0.0000000e+00   0.0000000e+00   0.0000000e+00   0.0000000e+00   0.0000000e+00   0.0000000e+00   0.0000000e+00   0.0000000e+00
   0.0000000e+00   0.0000000e+00   0.0000000e+00   6.1183702e-01   7.2935910e-01   6.8523440e-01   6.1737451e-01   7.6320008e-01   6.5758185e-01   7.5258497e-01   8.2201470e-01   7.3435683e-01   7.2670399e-01   6.9229643e-01   8.0484134e-01   9.7851737e-01   7.3973074e-01   7.7760486e-01   8.1798506e-01   8.8850853e-01   8.3216743e-01   8.0799024e-01   8.2802457e-01   7.6636852e-01   6.9377811e-01   7.3257862e-01   5.4487314e-01   7.6706631e-01   8.0008684e-01   7.3535758e-01   5.4984366e-01   7.5436845e-01   7.3270100e-01   7.3769016e-01   6.4989706e-01   7.6308474e-01   6.8655304e-01   7.9656216e-01   6.7526314e-01   7.4248501e-01   7.7816978e-01   7.4529426e-01   7.7913936e-01   8.4734216e-01   9.4025968e-01   0.0000000e+00   6.3135216e-01   6.8516008e-01   8.2974395e-01   9.2777796e-01   6.2408988e-01   8.0306400e-01   7.5416111e-01   7.5054614e-01   8.2604804e-01   9.0854654e-01   7.8014948e-01   8.0490530e-01   8.4562814e-01   8.1509628e-01   7.5002185e-01   7.1295427e-01   8.1765695e-01   7.3088216e-01   7.7375227e-01   7.9936128e-01   6.8214282e-01   6.7606367e-01   9.2950770e-01   7.9031487e-01   8.6201012e-01   7.5957804e-01   8.7034228e-01   8.3801328e-01   7.9073332e-01   7.3150562e-01   7.9451195e-01   7.7018764e-01   8.8557856e-01   8.5581973e-01   8.6397269e-01   8.6309665e-01   7.5213036e-01   7.7859697e-01   8.3875595e-01   6.3929642e-01   6.8406697e-01   7.1275499e-01   6.5511690e-01   6.0314459e-01   5.7480635e-01   5.8938188e-01   7.4632616e-01   6.9272067e-01   7.3180538e-01   6.4830319e-01   8.8212404e-01   7.9520031e-01   7.1796699e-01   6.5061918e-01   7.9702381e-01   8.1947774e-01   7.3002459e-01   7.8689392e-01   8.0233321e-01   8.6865632e-01   7.3032179e-01   0.0000000e+00   0.0000000e+00   0.0000000e+00   0.0000000e+00   0.0000000e+00   0.0000000e+00   0.0000000e+00
   0.0000000e+00   0.0000000e+00   0.0000000e+00   7.7730461e-01   7.6002273e-01   7.6879841e-01   7.6711723e-01   7.8923959e-01   7.2507960e-01   7.3341191e-01   7.9689150e-01   7.4079501e-01   7.6372945e-01   7.4430284e-01   7.4171207e-01   7.2868225e-01   7.0411434e-01   7.0254415e-01   7.4723410e-01   7.5678497e-01   6.7570430e-01   7.5104482e-01   7.1291687e-01   7.5625403e-01   7.5746523e-01   7.0023199e-01   7.7825311e-01   7.8778634e-01   8.0241988e-01   7.0516853e-01   7.3278914e-01   7.4916883e-01   7.7205423e-01   7.8305404e-01   7.1478811e-01   7.2241644e-01   7.3485198e-01   7.4471291e-01   7.4609218e-01   7.2774365e-01   7.6351059e-01   7.5046980e-01   7.7622640e-01   7.4114471e-01   7.5705824e-01   7.9308713e-01   7.4711530e-01   7.4546184e-01   7.1235601e-01   7.7177534e-01   7.4558859e-01   7.4699530e-01   7.6981623e-01   7.7549403e-01   8.0518562e-01   7.8766490e-01   7.5772273e-01   8.2342781e-01   7.8585970e-01   8.0660452e-01   7.4305588e-01   7.7099212e-01   7.6986835e-01   7.5405422e-01   7.4613802e-01   7.5436021e-01   7.1055239e-01   7.3456248e-01   7.5059114e-01   7.4166684e-01   8.5218102e-01   7.9584689e-01   8.5595966e-01   8.4894116e-01   7.9115665e-01   8.2683012e-01   8.2008591e-01   8.0764029e-01   8.1191985e-01   8.1364520e-01   8.1032444e-01   7.7614706e-01   7.7893548e-01   7.4414462e-01   7.6043317e-01   7.7917615e-01   7.2570881e-01   7.3954688e-01   7.7309040e-01   7.0243394e-01   6.6850480e-01   7.7088664e-01   6.9348426e-01   7.7987927e-01   7.4742084e-01   7.9837696e-01   8.2165507e-01   7.6482227e-01   7.7932636e-01   7.9224816e-01   7.7699454e-01   7.7432478e-01   7.6367162e-01   7.2245100e-01   8.0842666e-01   7.8870218e-01   7.6226126e-01   7.8234353e-01   0.0000000e+00   0.0000000e+00   0.0000000e+00   0.0000000e+00   0.0000000e+00   0.0000000e+00
   0.0000000e+00   0.0000000e+00   0.0000000e+00   7.4531123e-01   7.0820866e-01   7.4983767e-01   7.5755540e-01   7.9748210e-01   7.7116909e-01   7.6510355e-01   7.7881624e-01   7.1974032e-01   7.5589403e-01   7.5936618e-01   7.3491512e-01   7.0955355e-01   7.3034264e-01   7.4130501e-01   7.3038646e-01   7.2897257e-01   7.4484921e-01   7.6385317e-01   7.3072925e-01   7.3801484e-01   7.6186925e-01   7.6653589e-01   7.3442888e-01   7.9752320e-01   7.5732415e-01   7.2333764e-01   7.3755261e-01   7.3755460e-01   7.6682138e-01   7.5257354e-01   7.3251569e-01   7.2060533e-01   7.1826456e-01   7.2209977e-01   7.3915130e-01   7.4180103e-01   7.6871866e-01   7.5170815e-01   7.8714443e-01   7.0548836e-01   7.4807297e-01   7.2345891e-01   7.7788528e-01   8.0661844e-01   7.8861304e-01   7.9656018e-01   7.5147883e-01   7.5564358e-01   7.8665021e-01   7.5867750e-01   8.0722945e-01   8.1013963e-01   7.8839403e-01   7.9160363e-01   7.8571033e-01   7.8223076e-01   7.6728897e-01   8.0170052e-01   7.7401818e-01   7.8806784e-01   7.5969902e-01   7.3212657e-01   7.6552681e-01   7.4307585e-01   7.7976027e-01   7.8651711e-01   7.7099914e-01   7.5993805e-01   7.8907431e-01   7.8489590e-01   8.1869510e-01   7.7568499e-01   7.9773951e-01   7.9877741e-01   8.1467008e-01   7.7968798e-01   7.6919078e-01   7.9278547e-01   7.6016340e-01   7.6662527e-01   7.5996450e-01   7.6297112e-01   7.1160489e-01   7.1835837e-01   7.4196651e-01   7.6192510e-01   7.2767402e-01   7.0058133e-01   6.9847113e-01   7.4716958e-01   7.5437924e-01   7.5693340e-01   7.6085519e-01   7.7014862e-01   7.5700463e-01   7.8169629e-01   7.9420898e-01   7.7928606e-01   7.5496242e-01   7.4483827e-01   8.0633245e-01   7.3998454e-01   7.8468626e-01   7.7937984e-01   7.0149531e-01   0.0000000e+00   0.0000000e+00   0.0000000e+00   0.0000000e+00   0.0000000e+00
   0.0000000e+00   0.0000000e+00   7.3546065e-01   7.5224216e-01   7.3592599e-01   7.2205768e-01   7.7622696e-01   7.7559269e-01   7.7203341e-01   7.9832034e-01   7.7317850e-01   7.4914473e-01   7.6445629e-01   7.3004000e-01   7.3453937e-01   7.2926757e-01   7.3016036e-01   7.1564260e-01   6.7781719e-01   7.3216230e-01   7.3468396e-01   7.7714451e-01   7.6462862e-01   8.0691359e-01   7.8091571e-01   7.9054039e-01   7.3813279e-01   7.8791072e-01   7.6739455e-01   7.4550253e-01   7.2424161e-01   7.5436675e-01   7.6360812e-01   7.3726595e-01   7.5233030e-01   7.4386079e-01   7.6091113e-01   7.8544580e-01   7.5751586e-01   7.7482891e-01   7.4738402e-01   7.1359679e-01   7.9100420e-01   7.3307231e-01   7.2989459e-01   7.4515377e-01   7.4392018e-01   7.7325052e-01   7.8479374e-01   7.4387444e-01   7.5972340e-01   7.6535476e-01   7.4080349e-01   7.9964676e-01   7.9092798e-01   7.8362693e-01   7.7629855e-01   7.9378799e-01   7.7234387e-01   8.0492091e-01   7.7624345e-01   7.9052360e-01   8.0807215e-01   7.8763370e-01   7.9269045e-01   7.8157346e-01   7.6304110e-01   7.6589010e-01   7.7387179e-01   7.6123714e-01   7.7689229e-01   7.9537288e-01   7.8728708e-01   7.9868908e-01   7.8073929e-01   7.9727085e-01   7.9928449e-01   7.7647577e-01   8.0566406e-01   7.8239452e-01   7.6051046e-01   7.4701184e-01   7.4806782e-01   7.5789954e-01   7.4684096e-01   7.4132279e-01   7.5310470e-01   7.6396961e-01   7.6309634e-01   7.5002839e-01   7.3782001e-01   7.3808466e-01   7.2939223e-01   7.0458711e-01   7.4001296e-01   7.7688467e-01   7.7832971e-01   7.6888639e-01   7.7846378e-01   7.7727360e-01   7.8210099e-01   7.7272541e-01   7.8003963e-01   7.7697970e-01   7.7253560e-01   7.8638199e-01   7.6444851e-01   7.2655942e-01   6.4291776e-01   0.0000000e+00   0.0000000e+00   0.0000000e+00   0.0000000e+00   0.0000000e+00
   0.0000000e+00   0.0000000e+00   7.0104120e-01   7.7079954e-01   7.2592540e-01   7.6426279e-01   7.6531400e-01   7.7536490e-01   7.7629910e-01   7.5566586e-01   7.4246327e-01   7.8129385e-01   7.9299845e-01   7.5941166e-01   6.9492048e-01   7.2433883e-01   7.2221952e-01   7.1553672e-01   7.1023495e-01   7.4393329e-01   7.6869981e-01   7.8695147e-01   7.8653054e-01   7.7514878e-01   7.5876392e-01   7.7214415e-01   7.5335931e-01   7.4755021e-01   7.6652243e-01   7.7727847e-01   7.7309193e-01   7.4744362e-01   7.6423382e-01   7.3008104e-01   7.7982547e-01   7.4501273e-01   7.7218224e-01   7.6579046e-01   7.5514419e-01   7.6965753e-01   7.0146141e-01   7.3140825e-01   7.4750073e-01   7.5578789e-01   7.5670157e-01   7.5941812e-01   7.2318872e-01   7.4902735e-01   7.5821589e-01   7.6825395e-01   7.8159968e-01   7.6309351e-01   7.6715686e-01   7.4821135e-01   7.7513105e-01   7.7030696e-01   7.8448246e-01   7.6888313e-01   7.7232377e-01   7.6587893e-01   8.0436466e-01   7.3067875e-01   7.7548611e-01   7.6599248e-01   7.9708045e-01   7.8714507e-01   7.5929925e-01   7.6182009e-01   7.6178729e-01   7.8500840e-01   7.8812821e-01   7.6625522e-01   7.5947406e-01   7.3913714e-01   7.6897783e-01   7.9210299e-01   8.0010868e-01   7.5137549e-01   7.6625904e-01   7.7199090e-01   7.5709447e-01   7.2306003e-01   7.2805689e-01   7.4331852e-01   7.4757322e-01   7.7164285e-01   7.6580444e-01   7.7699530e-01   7.5364564e-01   7.3399523e-01   7.4415275e-01   7.4822685e-01   7.4375422e-01   7.2725958e-01   7.7098576e-01   7.6018562e-01   7.7224231e-01   7.9996806e-01   8.0073896e-01   7.8931280e-01   7.8078540e-01   7.8323216e-01   7.9484476e-01   7.9472672e-01   7.8884036e-01   7.6524238e-01   7.8754864e-01   6.6186543e-01   6.0632501e-01   0.0000000e+00   0.0000000e+00   0.0000000e+00   0.0000000e+00   0.0000000e+00
   0.0000000e+00   7.5674607e-01   0.0000000e+00   7.2847831e-01   7.7961274e-01   7.5287944e-01   7.6865884e-01   8.0444298e-01   7.8230947e-01   7.4307222e-01   7.7019473e-01   7.7732056e-01   7.4053550e-01   7.4505675e-01   7.0553169e-01   7.4261117e-01   7.3786767e-01   7.4316485e-01   7.2224842e-01   7.4639131e-01   7.6564913e-01   7.7037217e-01   7.4809137e-01   7.4895760e-01   7.9730770e-01   7.5497479e-01   7.6655101e-01   7.5900933e-01   7.6101198e-01   7.7461235e-01   7.8690027e-01   7.6912997e-01   7.5177788e-01   7.2140164e-01   7.5644105e-01   7.4612151e-01   7.4921107e-01   7.6314673e-01   7.6153694e-01   7.5860657e-01   7.6400202e-01   7.4174830e-01   7.2834592e-01   7.5381367e-01   7.5074777e-01   7.6459877e-01   7.3884517e-01   7.3198835e-01   7.4960890e-01   7.3957267e-01   7.3434326e-01   7.3224137e-01   7.4957609e-01   7.5440294e-01   7.7867402e-01   8.1097005e-01   7.8258922e-01   7.6169326e-01   7.8919966e-01   7.8291224e-01   7.7750542e-01   7.4325419e-01   7.4404600e-01   7.7927548e-01   7.7229922e-01   7.8186288e-01   7.7643424e-01   7.6924607e-01   7.9210638e-01   8.0115505e-01   7.8495635e-01   7.8990886e-01   7.8896034e-01   7.9843072e-01   7.6459848e-01   7.8236304e-01   7.6287650e-01   7.6206077e-01   7.7911126e-01   7.4572604e-01   7.6063089e-01   7.5770819e-01   7.7981181e-01   7.9477475e-01   7.8438443e-01   7.6732243e-01   7.6385550e-01   7.7996940e-01   7.5470433e-01   7.4307804e-01   7.2958230e-01   7.3130392e-01   7.4350047e-01   7.6413942e-01   7.3821826e-01   7.6585027e-01   7.3480838e-01   7.9973109e-01   7.8020250e-01   8.0107580e-01   7.9424570e-01   7.6011079e-01   7.8852811e-01   7.7696558e-01   7.9733451e-01   7.5546411e-01   7.2167408e-01   7.1302524e-01   6.8466003e-01   0.0000000e+00   0.0000000e+00   0.0000000e+00   0.0000000e+00   0.0000000e+00
   0.0000000e+00   0.0000000e+00   4.8312022e-01   7.2440031e-01   7.4063755e-01   7.5441677e-01   7.5509934e-01   7.6687382e-01   7.8658133e-01   7.7325827e-01   7.6387678e-01   7.4287036e-01   7.5810133e-01   7.2062027e-01   7.2497057e-01   7.3338354e-01   7.6901761e-01   7.4335590e-01   7.4549872e-01   7.4876695e-01   7.5922421e-01   7.7370028e-01   7.6429177e-01   7.9772732e-01   7.7836727e-01   7.8098681e-01   7.8002240e-01   7.7288716e-01   7.7873759e-01   7.7410538e-01   7.6985534e-01   7.6907993e-01   7.4510992e-01   7.4895601e-01   7.4226492e-01   7.2656841e-01   7.1763899e-01   7.3479214e-01   7.5334909e-01   7.8578286e-01   7.5639695e-01   7.3534095e-01   7.6485100e-01   7.4430775e-01   7.4164545e-01   7.5055212e-01   7.2340360e-01   7.1244457e-01   7.2882544e-01   7.4357524e-01   7.2088641e-01   7.5533361e-01   7.5205651e-01   7.5075360e-01   7.6379742e-01   7.7106601e-01   7.8487567e-01   7.8564413e-01   7.8707688e-01   7.7263067e-01   7.4909161e-01   7.2832255e-01   7.4927824e-01   7.6298195e-01   7.5173805e-01   7.7741496e-01   7.5497564e-01   7.7781396e-01   7.5827987e-01   7.6815548e-01   7.8040804e-01   7.8595584e-01   7.5945611e-01   7.5025204e-01   7.2423960e-01   7.9117707e-01   7.5459201e-01   7.5337084e-01   7.6959845e-01   7.6695986e-01   7.7831814e-01   7.3934222e-01   7.6389444e-01   7.7735187e-01   7.6584544e-01   7.5117787e-01   7.7453482e-01   7.5899204e-01   7.5816452e-01   7.4883239e-01   7.4322298e-01   7.3738382e-01   7.6320249e-01   7.7161083e-01   7.6294954e-01   7.6228935e-01   7.8044129e-01   7.7800287e-01   7.7929980e-01   7.6694564e-01   7.6251129e-01   7.8089833e-01   7.7547532e-01   7.9360984e-01   7.3982237e-01   7.2527814e-01   7.1593112e-01   7.3464602e-01   7.1930915e-01   0.0000000e+00   0.0000000e+00   0.0000000e+00   0.0000000e+00   0.0000000e+00
   0.0000000e+00   8.3358350e-01   6.3400000e-01   7.5280892e-01   6.9363775e-01   7.1834467e-01   7.4212570e-01   7.5788547e-01   7.7783169e-01   7.6861603e-01   7.4406032e-01   7.3825956e-01   7.5129822e-01   7.2691656e-01   7.3296173e-01   7.5324799e-01   7.4204916e-01   7.5149766e-01   7.2188798e-01   7.6214216e-01   7.7434311e-01   7.8020666e-01   7.8846029e-01   7.5425451e-01   7.6816201e-01   7.6931053e-01   7.5235031e-01   7.3145459e-01   7.4686424e-01   7.6852922e-01   7.7325909e-01   7.6756994e-01   7.4028517e-01   7.2571370e-01   7.1015607e-01   7.3672420e-01   7.1687219e-01   7.3124655e-01   7.2547110e-01   7.3131398e-01   7.2924334e-01   7.3432172e-01   7.0249379e-01   7.1917073e-01   7.4334148e-01   7.2704204e-01   7.1933165e-01   7.1490670e-01   7.6179859e-01   7.6699324e-01   7.4731349e-01   7.5720061e-01   7.5785056e-01   7.3581384e-01   7.6864117e-01   7.8296992e-01   7.9978390e-01   7.7079712e-01   7.6521280e-01   7.6315796e-01   7.6921421e-01   7.6609692e-01   7.3379340e-01   7.5989709e-01   7.2620282e-01   7.6705149e-01   7.7886708e-01   7.6365914e-01   7.7718192e-01   7.7193669e-01   7.9168968e-01   7.8068916e-01   7.4954339e-01   7.6136219e-01   7.6485619e-01   7.6671895e-01   7.9641081e-01   7.4664355e-01   7.7842766e-01   7.3992953e-01   7.7984918e-01   7.5051159e-01   7.9589990e-01   7.9171663e-01   7.9464112e-01   7.6429491e-01   7.8395437e-01   7.8308494e-01   7.5304392e-01   7.6709595e-01   7.8979212e-01   7.7002082e-01   7.6039120e-01   7.7647545e-01   7.8569399e-01   7.7151337e-01   7.6652927e-01   7.6350679e-01   7.7401037e-01   7.5586619e-01   7.4889635e-01   7.6754975e-01   7.7178220e-01   7.6723893e-01   7.4720966e-01   7.0781194e-01   7.4213352e-01   7.7304246e-01   7.0386119e-01   0.0000000e+00   0.0000000e+00   0.0000000e+00   0.0000000e+00   0.0000000e+00
   0.0000000e+00   0.0000000e+00   7.4032734e-01   6.8349020e-01   6.9419118e-01   7.2600412e-01   7.3177550e-01   7.8340281e-01   7.8396026e-01   7.6292628e-01   7.3885279e-01   7.7087228e-01   7.7359284e-01   7.7920547e-01   7.7547489e-01   7.5499892e-01   7.4776062e-01   7.6070913e-01   7.5140950e-01   7.5147645e-01   7.7095288e-01   7.8469381e-01   7.8041382e-01   7.6793325e-01   7.6159165e-01   7.8089384e-01   7.6983374e-01   7.4450237e-01   7.4082601e-01   7.6667521e-01   7.6715115e-01   7.5077365e-01   7.5700118e-01   7.2753357e-01   7.3049733e-01   7.3967622e-01   7.4071732e-01   7.3694426e-01   7.4947005e-01   7.1312328e-01   7.3688905e-01   7.5843753e-01   7.4785110e-01   7.1940693e-01   7.6341302e-01   7.5806563e-01   7.1693304e-01   7.3714101e-01   7.7285140e-01   7.3800113e-01   7.9101563e-01   7.5860037e-01   7.4577397e-01   7.8376095e-01   7.9318098e-01   7.9715601e-01   7.9746300e-01   7.9737063e-01   7.4488189e-01   7.5070697e-01   7.4047810e-01   7.4135197e-01   7.2805522e-01   7.3198495e-01   7.2506374e-01   7.4709749e-01   7.6022765e-01   7.6311542e-01   7.8083107e-01   7.8001523e-01   7.6802220e-01   7.3950961e-01   7.5562233e-01   7.5840371e-01   7.6795752e-01   7.7139781e-01   7.7457238e-01   7.5257583e-01   7.3917441e-01   7.5872906e-01   7.7241462e-01   7.2922264e-01   7.8786325e-01   7.8591404e-01   7.7780714e-01   7.8417343e-01   7.8750304e-01   7.8256081e-01   7.8979307e-01   7.4447697e-01   8.0062667e-01   7.9029210e-01   7.9636306e-01   7.8238668e-01   7.7552837e-01   7.6878798e-01   7.8525004e-01   7.8079903e-01   7.4942097e-01   7.8937392e-01   7.6546808e-01   7.6646647e-01   7.4629617e-01   7.4716613e-01   7.3889700e-01   6.8764041e-01   7.0029863e-01   7.2015982e-01   0.0000000e+00   0.0000000e+00   0.0000000e+00   0.0000000e+00   0.0000000e+00   0.0000000e+00
   0.0000000e+00   0.0000000e+00   5.7151967e-01   7.0465720e-01   7.1623784e-01   7.3658556e-01   7.4539165e-01   7.6725755e-01   7.8032130e-01   7.6471371e-01   7.5296149e-01   7.6172476e-01   7.8069531e-01   7.8496634e-01   7.5794035e-01   7.5681032e-01   7.6890689e-01   7.7304520e-01   7.6901429e-01   7.6900784e-01   7.7826395e-01   7.8905823e-01   7.8463964e-01   7.6995253e-01   7.4283929e-01   7.5940380e-01   7.8078711e-01   7.5572682e-01   7.3878364e-01   7.6198449e-01   7.6801522e-01   7.4809659e-01   7.4025794e-01   7.3570311e-01   7.2703458e-01   7.3321445e-01   7.4875977e-01   7.3213637e-01   7.2898322e-01   7.3714985e-01   7.1921580e-01   7.4479917e-01   7.2471845e-01   7.1117379e-01   7.1615069e-01   7.2077638e-01   7.7680774e-01   7.3868165e-01   7.6322242e-01   7.2086007e-01   7.7325981e-01   7.6614817e-01   7.4843214e-01   7.7743019e-01   8.0795616e-01   7.9598446e-01   7.8820739e-01   7.7989309e-01   7.4859844e-01   7.4661039e-01   7.4612289e-01   7.0481859e-01   7.0970907e-01   7.3194840e-01   7.5010794e-01   7.4657296e-01   7.4419688e-01   7.3094524e-01   7.4051498e-01   7.7027597e-01   7.6156267e-01   7.5569984e-01   7.7026738e-01   7.8149002e-01   7.7080494e-01   7.2663272e-01   7.7021972e-01   7.6721621e-01   7.7040064e-01   7.4979806e-01   7.7335756e-01   7.8156683e-01   7.7007053e-01   7.5355396e-01   7.7279425e-01   7.9750087e-01   7.9526898e-01   7.8944848e-01   7.8006259e-01   7.5587509e-01   7.7133573e-01   7.6220249e-01   7.7344429e-01   7.3472437e-01   7.5119746e-01   7.7468051e-01   7.9225969e-01   7.7531519e-01   7.8276242e-01   7.7864492e-01   7.8627121e-01   7.3240047e-01   7.5886828e-01   7.1834157e-01   7.1334099e-01   6.9530734e-01   7.2624278e-01   7.0700139e-01   5.9847199e-01   0.0000000e+00   0.0000000e+00   0.0000000e+00   0.0000000e+00   0.0000000e+00
   0.0000000e+00   7.5543916e-01   6.7136317e-01   7.5968237e-01   7.3369995e-01   7.2420153e-01   7.3750111e-01   7.7873047e-01   7.5308197e-01   7.7155191e-01   7.5439517e-01   7.6626678e-01   7.8296455e-01   7.9139101e-01   7.6427393e-01   7.5732013e-01   7.8341665e-01   7.7097692e-01   7.7673257e-01   7.8426186e-01   8.1171273e-01   7.8159887e-01   7.8680365e-01   7.6454767e-01   7.5512804e-01   7.7938280e-01   7.6083116e-01   7.2458479e-01   7.3529964e-01   7.6366053e-01   7.4850530e-01   7.7231620e-01   7.2725174e-01   7.3005528e-01   7.4550203e-01   7.3468838e-01   7.3950886e-01   7.3247898e-01   7.0920035e-01   6.9982831e-01   7.0055062e-01   7.1476807e-01   7.1429710e-01   7.1599358e-01   7.4124887e-01   7.3362095e-01   7.3076299e-01   7.6402954e-01   7.4833776e-01   7.6714939e-01   7.6042403e-01   7.0968864e-01   7.6512718e-01   7.3028679e-01   7.8593317e-01   8.0641944e-01   7.8903241e-01   7.8383421e-01   7.6176961e-01   7.8681069e-01   7.5310098e-01   7.0477067e-01   7.3817780e-01   7.6897981e-01   7.4104123e-01   7.5671521e-01   7.4806218e-01   7.4983643e-01   7.5100826e-01   7.5809984e-01   7.5803266e-01   7.6342090e-01   7.6513935e-01   7.7962051e-01   7.9694931e-01   7.7476093e-01   7.7764145e-01   7.4788559e-01   7.7850531e-01   7.5693688e-01   7.8559908e-01   7.5965474e-01   7.5578814e-01   7.8181157e-01   7.6619362e-01   7.8921580e-01   7.8628715e-01   7.8214512e-01   7.6200129e-01   7.9375951e-01   7.7682043e-01   7.3674391e-01   7.5499929e-01   7.4744678e-01   7.4777080e-01   7.6535193e-01   7.8961341e-01   8.1207325e-01   7.7665525e-01   7.9223799e-01   7.5606352e-01   7.6748808e-01   7.6962717e-01   7.3377884e-01   7.1949350e-01   7.4060624e-01   6.8505667e-01   6.8466407e-01   9.2605780e-01   0.0000000e+00   0.0000000e+00   0.0000000e+00   0.0000000e+00   0.0000000e+00
   0.0000000e+00   0.0000000e+00   7.6162845e-01   7.0827598e-01   7.2922780e-01   7.4250685e-01   7.1877515e-01   7.3303706e-01   7.6421631e-01   7.5505451e-01   7.7304198e-01   7.6783328e-01   7.7185842e-01   7.5536314e-01   7.7059650e-01   7.4095071e-01   7.8411815e-01   7.6672952e-01   7.9898518e-01   8.0212283e-01   7.9811976e-01   7.7416158e-01   7.7723786e-01   7.4155057e-01   7.5330136e-01   7.3851863e-01   7.6680248e-01   7.7918287e-01   7.5755841e-01   7.6026639e-01   7.8197710e-01   7.8226349e-01   7.6763611e-01   7.4992467e-01   7.5770983e-01   7.2390072e-01   7.2813657e-01   7.3950087e-01   7.4810405e-01   7.4529110e-01   7.2032524e-01   7.1749156e-01   7.4132234e-01   7.0193756e-01   7.3067802e-01   7.4316695e-01   7.5125640e-01   7.5283758e-01   7.3480479e-01   7.3835850e-01   7.2554331e-01   6.8531309e-01   7.7410126e-01   7.8055173e-01   7.7894669e-01   7.6923862e-01   7.8226441e-01   8.1087201e-01   7.9086176e-01   7.5691364e-01   7.3693806e-01   7.2358999e-01   7.1458153e-01   7.4228814e-01   7.3373979e-01   7.4831789e-01   7.7193724e-01   7.5932418e-01   7.4230967e-01   7.4240315e-01   7.4724828e-01   7.4258378e-01   7.6168215e-01   7.8132262e-01   7.7370698e-01   7.7051749e-01   7.5950256e-01   7.6102470e-01   7.5553290e-01   7.5357682e-01   7.5287594e-01   7.2517244e-01   7.3698105e-01   7.6625300e-01   7.8350525e-01   7.9772152e-01   7.4823506e-01   7.7676142e-01   7.8889135e-01   8.0293209e-01   7.7434753e-01   7.9245127e-01   7.6433770e-01   7.5190338e-01   7.5529936e-01   7.7163675e-01   7.7206415e-01   7.8832212e-01   7.7220803e-01   8.0750670e-01   7.8622056e-01   7.8348363e-01   7.6633135e-01   7.1405657e-01   7.1073187e-01   6.9878482e-01   6.6139081e-01   6.7329323e-01   5.3063863e-01   0.0000000e+00   0.0000000e+00   0.0000000e+00   0.0000000e+00   0.0000000e+00
   0.0000000e+00   0.0000000e+00   6.6828213e-01   7.0814510e-01   7.2091019e-01   7.1023886e-01   7.2493017e-01   7.5173344e-01   7.6029435e-01   7.5740545e-01   7.5915732e-01   7.3518425e-01   7.6053375e-01   7.8774297e-01   7.8122461e-01   7.5388313e-01   7.8563271e-01   7.8216041e-01   7.9080505e-01   8.0192339e-01   7.8728675e-01   7.5999707e-01   7.7698728e-01   7.4108478e-01   7.5638983e-01   7.4944315e-01   7.5599714e-01   7.6094913e-01   7.3536876e-01   7.4449448e-01   7.5320516e-01   7.6501548e-01   7.5126738e-01   7.1965659e-01   7.4583615e-01   7.6357152e-01   7.6459269e-01   7.6299122e-01   7.5480958e-01   7.3348763e-01   7.2533174e-01   7.5601283e-01   7.5086756e-01   7.2231642e-01   7.3667984e-01   7.5177619e-01   7.5393839e-01   7.7988245e-01   7.5131979e-01   7.0887456e-01   7.3074640e-01   7.4140156e-01   7.6985183e-01   7.8619333e-01   7.6995356e-01   7.9009254e-01   7.5044566e-01   7.9469051e-01   8.0103040e-01   7.7821078e-01   7.6052057e-01   7.3756181e-01   7.1629292e-01   7.4417469e-01   7.5072067e-01   7.6784607e-01   7.5785507e-01   7.3371705e-01   7.1388783e-01   7.1966793e-01   7.1345280e-01   7.1281589e-01   7.4441409e-01   7.5464282e-01   7.8175171e-01   7.7332197e-01   7.6129975e-01   7.6386596e-01   7.7920655e-01   7.5410188e-01   7.2660356e-01   7.3124682e-01   6.9966472e-01   7.6070961e-01   7.8373721e-01   7.8969736e-01   8.0442640e-01   7.8639255e-01   7.7345522e-01   7.4779431e-01   7.9252962e-01   7.7452662e-01   7.6394598e-01   7.4576990e-01   7.7058076e-01   7.8293580e-01   7.7325973e-01   7.7706782e-01   8.0565272e-01   7.4825937e-01   8.0255308e-01   7.6827296e-01   7.5384477e-01   7.4702772e-01   7.3285429e-01   6.9950461e-01   6.9525758e-01   7.9430397e-01   0.0000000e+00   0.0000000e+00   0.0000000e+00   0.0000000e+00   0.0000000e+00   0.0000000e+00
   0.0000000e+00   7.2991096e-01   7.6920343e-01   6.9980685e-01   7.1175828e-01   7.2529639e-01   7.6197086e-01   7.5647603e-01   7.3756548e-01   7.6818612e-01   7.6818581e-01   7.5184684e-01   7.3627108e-01   7.7441605e-01   7.4583975e-01   7.6393344e-01   8.0818083e-01   8.0953662e-01   7.9327080e-01   7.7498777e-01   7.7678343e-01   7.8060069e-01   7.6377381e-01   7.0525906e-01   7.3208559e-01   7.3053890e-01   7.3578755e-01   7.5043629e-01   7.4271208e-01   7.5205607e-01   7.4578707e-01   7.2815083e-01   7.7707477e-01   7.7159273e-01   7.5164304e-01   7.5834003e-01   7.7327366e-01   7.7411820e-01   7.4331538e-01   7.5882145e-01   7.4448557e-01   7.4392680e-01   7.5964036e-01   7.3470466e-01   7.3534105e-01   7.1927026e-01   7.5577756e-01   7.6851989e-01   7.3400625e-01   7.4034458e-01   7.5101977e-01   7.7152536e-01   7.5825393e-01   7.9648541e-01   7.9368824e-01   7.8709024e-01   7.8554452e-01   8.0261823e-01   7.9027383e-01   7.7747856e-01   7.3294290e-01   7.5761856e-01   7.4815613e-01   7.4264046e-01   7.5923129e-01   7.7142444e-01   7.5846136e-01   7.4514609e-01   7.1876219e-01   7.1880251e-01   7.2583917e-01   7.4196008e-01   7.5097540e-01   7.6604342e-01   7.5126828e-01   7.3874218e-01   7.2780900e-01   7.6786014e-01   7.6732846e-01   6.9502359e-01   7.3028446e-01   7.4649417e-01   7.2671534e-01   7.9241885e-01   7.7163265e-01   7.9460235e-01   8.0770198e-01   7.8305755e-01   7.9199940e-01   7.5243052e-01   7.4522898e-01   7.6809828e-01   7.5496543e-01   7.6625894e-01   7.5230802e-01   7.8291928e-01   7.8850885e-01   7.8123621e-01   7.9044659e-01   7.8128096e-01   7.9609849e-01   7.8208630e-01   7.4513503e-01   7.5620166e-01   7.3825963e-01   7.0804299e-01   6.9343331e-01   7.3932311e-01   6.9365791e-01   0.0000000e+00   0.0000000e+00   0.0000000e+00   0.0000000e+00   0.0000000e+00
   0.0000000e+00   0.0000000e+00   8.3716385e-01   7.2834698e-01   7.2001802e-01   7.1618416e-01   7.1967351e-01   7.8667190e-01   7.7190049e-01   7.4984663e-01   7.4418174e-01   7.7057833e-01   7.2534999e-01   7.7805659e-01   7.7465308e-01   7.6318667e-01   7.5798685e-01   7.9294861e-01   7.6810788e-01   8.0353955e-01   7.8491606e-01   7.6402953e-01   7.3794915e-01   7.3838740e-01   7.2722392e-01   7.3046042e-01   7.4146068e-01   7.6096527e-01   7.5263836e-01   7.4538579e-01   7.4022360e-01   7.4415274e-01   7.8897182e-01   7.5255533e-01   7.6898838e-01   7.7807524e-01   7.4176977e-01   7.4228373e-01   7.5064600e-01   7.1573631e-01   7.3795171e-01   7.4839814e-01   7.4721765e-01   7.7157307e-01   7.2214164e-01   7.2060667e-01   7.2888453e-01   7.3304193e-01   7.4025186e-01   7.4182844e-01   7.4954518e-01   7.9504746e-01   7.8856889e-01   7.8382191e-01   7.5955062e-01   7.8114607e-01   7.7890051e-01   7.9865556e-01   7.9788107e-01   7.8709045e-01   7.5933500e-01   7.4365082e-01   7.4620114e-01   7.5859618e-01   7.5194209e-01   7.4139291e-01   7.1832982e-01   7.2189902e-01   7.4847676e-01   7.6390449e-01   7.4818917e-01   7.5635944e-01   7.1049309e-01   7.5630200e-01   7.5037575e-01   7.2985413e-01   7.2669184e-01   7.4014918e-01   7.0200755e-01   7.1349150e-01   7.4682294e-01   7.1266044e-01   7.5157311e-01   7.6669565e-01   7.9815159e-01   8.0206834e-01   7.6679116e-01   7.7059224e-01   7.4976551e-01   7.3406764e-01   7.6180269e-01   7.2499669e-01   7.0330016e-01   7.7439149e-01   7.6777914e-01   7.5459639e-01   7.7358675e-01   7.7610208e-01   7.8104604e-01   8.1065286e-01   7.8040657e-01   7.9035139e-01   7.8914703e-01   7.7951923e-01   7.6152815e-01   6.9500043e-01   7.3183677e-01   7.4425199e-01   2.8911582e-01   0.0000000e+00   0.0000000e+00   0.0000000e+00   0.0000000e+00   0.0000000e+00
   0.0000000e+00   0.0000000e+00   7.3559065e-01   7.2409801e-01   7.3468664e-01   7.2534808e-01   7.6218840e-01   7.4606458e-01   7.5103819e-01   7.3932884e-01   7.4576956e-01   6.7264019e-01   7.5251667e-01   7.3094166e-01   8.0093027e-01   7.9287001e-01   7.6331579e-01   7.7363236e-01   7.9427508e-01   7.6950287e-01   7.6446778e-01   7.5410449e-01   7.4789995e-01   7.2642275e-01   7.4143846e-01   7.2320381e-01   7.2606712e-01   7.5346356e-01   7.5614303e-01   7.6408415e-01   7.5766952e-01   7.6146398e-01   7.2996989e-01   7.2703915e-01   7.9423270e-01   7.5749762e-01   7.5483985e-01   7.3877880e-01   7.2650876e-01   7.4959438e-01   7.7330970e-01   7.6058930e-01   7.6796771e-01   7.5585144e-01   7.1798395e-01   6.9987057e-01   7.0389871e-01   7.3265572e-01   7.4031134e-01   7.2736194e-01   7.5378488e-01   7.4217082e-01   7.4179197e-01   7.7639769e-01   7.8188998e-01   7.8011502e-01   7.9942539e-01   7.9863301e-01   7.9250751e-01   7.4492158e-01   7.8210005e-01   7.6127167e-01   7.7148813e-01   7.6422287e-01   7.5206567e-01   7.4774238e-01   7.7514210e-01   7.7376295e-01   7.6786631e-01   7.6843660e-01   7.5504853e-01   7.5565679e-01   7.3339476e-01   7.1747625e-01   7.5471606e-01   7.0735761e-01   7.0240651e-01   7.1430921e-01   7.0468903e-01   6.9478921e-01   7.7629345e-01   7.4827609e-01   7.3989108e-01   7.4355727e-01   7.4713050e-01   7.3376898e-01   7.5372237e-01   7.6057797e-01   7.5281095e-01   7.0553962e-01   7.1693343e-01   7.2850950e-01   7.4663667e-01   7.6945039e-01   7.5848766e-01   7.9806887e-01   7.9966817e-01   7.6725702e-01   7.9449432e-01   7.7476439e-01   7.7528643e-01   7.7965758e-01   7.9068998e-01   8.0382746e-01   7.8482374e-01   7.5279053e-01   7.4286450e-01   7.5196848e-01   7.2964863e-01   0.0000000e+00   0.0000000e+00   0.0000000e+00   0.0000000e+00   0.0000000e+00
   0.0000000e+00   0.0000000e+00   7.8973319e-01   7.4444492e-01   7.5065193e-01   7.1496332e-01   7.2675693e-01   7.4574794e-01   7.3463340e-01   7.3383810e-01   7.6001810e-01   6.9616786e-01   7.2491504e-01   7.6875847e-01   7.7852347e-01   7.6307812e-01   7.7006833e-01   7.4744452e-01   7.7624359e-01   7.6647593e-01   7.6842948e-01   7.4666274e-01   7.5231684e-01   7.5044458e-01   7.3253396e-01   7.4237213e-01   7.4396414e-01   7.3048863e-01   7.4798016e-01   7.4085725e-01   7.7629158e-01   7.5449432e-01   7.0017152e-01   7.6466732e-01   7.6892287e-01   7.6577155e-01   7.5312989e-01   7.6338431e-01   7.4527121e-01   7.5805997e-01   7.6052356e-01   7.8189750e-01   7.6686710e-01   7.5440613e-01   7.3190581e-01   7.3351224e-01   7.3747576e-01   7.2502294e-01   7.4328512e-01   7.3496521e-01   7.6272264e-01   7.5341429e-01   7.7157431e-01   7.6992967e-01   7.6782970e-01   7.8911425e-01   7.9795417e-01   7.9550163e-01   7.5277314e-01   7.6119762e-01   7.6724459e-01   7.7082707e-01   7.6702936e-01   7.4814583e-01   7.0803808e-01   7.3113888e-01   7.2390327e-01   7.6742176e-01   7.5298696e-01   7.5289753e-01   7.7958970e-01   7.6957171e-01   7.6246909e-01   7.7150663e-01   7.4192632e-01   7.4846671e-01   6.9106827e-01   7.1806144e-01   7.2975762e-01   7.3958520e-01   7.5501647e-01   7.4927875e-01   7.5690081e-01   7.3576200e-01   6.9944206e-01   7.1553378e-01   7.8112463e-01   7.7610110e-01   7.5971647e-01   7.5247082e-01   7.1326088e-01   7.3882952e-01   7.6488176e-01   7.7369089e-01   8.2107832e-01   7.7102917e-01   7.8287620e-01   7.5750984e-01   7.7723185e-01   7.8234018e-01   7.5599480e-01   7.9413135e-01   8.0447575e-01   8.0528834e-01   7.9435450e-01   7.8045345e-01   7.2250203e-01   7.0372818e-01   0.0000000e+00   0.0000000e+00   0.0000000e+00   0.0000000e+00   0.0000000e+00   0.0000000e+00
   0.0000000e+00   0.0000000e+00   6.9304873e-01   7.0605470e-01   7.1786238e-01   7.4547782e-01   7.4260172e-01   7.2441958e-01   7.7431616e-01   7.6564174e-01   7.5711419e-01   7.5149425e-01   7.3141964e-01   7.4592928e-01   7.3059177e-01   7.7109652e-01   7.3205513e-01   7.6422805e-01   7.7104568e-01   7.4528846e-01   7.3422969e-01   7.5259062e-01   7.3464367e-01   7.0718575e-01   7.0908227e-01   7.0977587e-01   7.5276487e-01   7.8782593e-01   7.5378224e-01   7.6970835e-01   7.9456729e-01   7.9537434e-01   7.5232526e-01   7.7127364e-01   7.6885805e-01   7.6802304e-01   7.4570705e-01   7.5343421e-01   7.5380157e-01   7.5149839e-01   7.3965849e-01   7.7305350e-01   7.5465027e-01   7.4587522e-01   7.3191176e-01   7.1992759e-01   6.9308700e-01   7.2396182e-01   7.2396559e-01   7.2567841e-01   7.4063993e-01   7.2135476e-01   7.7551849e-01   7.6847119e-01   7.7887889e-01   7.5430886e-01   7.7174240e-01   7.8534496e-01   7.7389037e-01   7.5901510e-01   7.8593318e-01   7.8123740e-01   7.8476751e-01   7.6201742e-01   7.4421652e-01   7.4529999e-01   7.7161704e-01   7.8350962e-01   7.6618656e-01   7.5579739e-01   7.5162482e-01   7.5966045e-01   7.3600517e-01   7.5981995e-01   7.2840692e-01   7.2881199e-01   6.8853949e-01   7.1918894e-01   7.0680550e-01   7.2166454e-01   7.3661439e-01   7.4678841e-01   6.9057484e-01   7.2479587e-01   7.3093876e-01   7.4720668e-01   7.2757529e-01   7.4029349e-01   7.5409096e-01   7.6545926e-01   7.3655113e-01   6.9836905e-01   7.1438964e-01   7.5515092e-01   8.0062027e-01   7.8043976e-01   7.8297628e-01   7.6318184e-01   7.8857065e-01   7.7198183e-01   7.8339761e-01   7.7048015e-01   7.8128423e-01   8.0270939e-01   7.8906099e-01   7.8766411e-01   7.4127787e-01   7.3897024e-01   6.4463182e-01   0.0000000e+00   0.0000000e+00   0.0000000e+00   0.0000000e+00   0.0000000e+00
   0.0000000e+00   0.0000000e+00   8.7251109e-01   7.1577607e-01   7.5393351e-01   7.4117980e-01   7.5871589e-01   7.7095524e-01   7.6514627e-01   7.5421678e-01   7.5451906e-01   7.6362952e-01   7.2300849e-01   7.5188832e-01   7.5213901e-01   7.6425105e-01   6.9676408e-01   7.5390278e-01   7.5083240e-01   7.3579429e-01   7.2172619e-01   7.4445544e-01   7.3075289e-01   7.1962633e-01   7.0892299e-01   7.1910928e-01   7.6756496e-01   7.5828776e-01   7.9288704e-01   7.9148997e-01   7.8997543e-01   7.9560586e-01   7.3661543e-01   7.7045378e-01   7.3490716e-01   7.6206173e-01   7.7311073e-01   7.3283371e-01   7.5514146e-01   7.3589631e-01   7.3184176e-01   7.3351005e-01   7.4651694e-01   7.3685099e-01   7.1075698e-01   7.3359156e-01   7.2919991e-01   7.3038525e-01   7.2952653e-01   7.3712183e-01   7.5801600e-01   7.4659494e-01   7.6540727e-01   7.5780282e-01   7.4233273e-01   7.8094754e-01   7.9615411e-01   8.0363695e-01   7.8967231e-01   7.6223504e-01   7.7357052e-01   7.3818794e-01   7.5502010e-01   7.6143622e-01   7.7911605e-01   7.4421237e-01   7.6861976e-01   7.8323454e-01   7.6048478e-01   7.3084716e-01   7.6249906e-01   7.7083198e-01   7.4647060e-01   7.5314584e-01   7.3338035e-01   7.1796351e-01   7.1013141e-01   7.1573287e-01   7.2035643e-01   7.4311598e-01   7.2952830e-01   7.2961438e-01   7.3394882e-01   7.3081595e-01   7.4749160e-01   7.4981096e-01   7.3809682e-01   7.4713153e-01   7.5441835e-01   7.2469362e-01   7.4149222e-01   7.4078530e-01   7.5899553e-01   7.8631902e-01   7.6672771e-01   7.7119522e-01   7.9232224e-01   7.8299651e-01   7.7901902e-01   7.7993244e-01   7.9292464e-01   7.3873644e-01   7.7107090e-01   7.8550371e-01   7.6465458e-01   7.6430939e-01   6.9480257e-01   7.5584877e-01   7.1442332e-01   0.0000000e+00   0.0000000e+00   0.0000000e+00   0.0000000e+00   0.0000000e+00
   0.0000000e+00   2.4838018e-01   6.5122638e-01   7.6434676e-01   7.4905351e-01   7.2498745e-01   7.3173418e-01   7.6121411e-01   7.5492479e-01   7.6035263e-01   7.5347103e-01   7.4759358e-01   7.3592290e-01   7.5260798e-01   7.7333048e-01   7.1505144e-01   6.9842280e-01   7.3845006e-01   7.4116767e-01   7.5750491e-01   7.4246109e-01   7.2658431e-01   7.3053862e-01   7.0901153e-01   7.3987929e-01   7.4035804e-01   7.5336021e-01   7.7319722e-01   7.8782343e-01   7.8188255e-01   7.7321199e-01   7.9519866e-01   7.7784248e-01   7.3156077e-01   7.5243518e-01   7.6892263e-01   7.4969277e-01   7.5175825e-01   7.3685317e-01   7.3737122e-01   7.4717652e-01   7.3516439e-01   7.5493570e-01   7.3818107e-01   7.4516650e-01   7.2008817e-01   7.1047709e-01   6.8749078e-01   7.3076238e-01   7.2266374e-01   7.3944140e-01   7.5222446e-01   7.6285772e-01   7.7368292e-01   7.6215377e-01   7.5666279e-01   7.8457694e-01   7.5662658e-01   7.4589369e-01   7.3166592e-01   7.1801576e-01   7.8067997e-01   7.6203396e-01   7.5298814e-01   7.3751197e-01   7.5713340e-01   7.5977841e-01   7.6323892e-01   7.3574761e-01   7.6666741e-01   7.4473630e-01   7.5708694e-01   7.6647190e-01   7.5472864e-01   7.1883673e-01   7.0728722e-01   7.1736380e-01   7.0743844e-01   7.3677545e-01   7.4476861e-01   7.5137884e-01   7.5052598e-01   7.4752402e-01   7.2052052e-01   7.6350545e-01   7.6477902e-01   7.6664279e-01   7.5264475e-01   7.5648825e-01   7.4674278e-01   7.4960702e-01   7.2601085e-01   7.3800517e-01   7.6616542e-01   7.8124881e-01   7.8645717e-01   7.7494141e-01   7.7759044e-01   7.6446063e-01   7.6192936e-01   7.6111468e-01   7.3449008e-01   7.3440106e-01   7.6967464e-01   7.8117051e-01   7.5729333e-01   7.2149297e-01   6.9515292e-01   7.6120147e-01   0.0000000e+00   0.0000000e+00   0.0000000e+00   0.0000000e+00   0.0000000e+00
   0.0000000e+00   0.0000000e+00   8.6796656e-01   7.4192070e-01   7.2220330e-01   7.6430069e-01   7.4944206e-01   7.7402575e-01   7.6583119e-01   7.3635406e-01   7.1552043e-01   7.6947689e-01   7.6658496e-01   7.4109999e-01   7.3245374e-01   6.9951828e-01   6.9641299e-01   7.2457098e-01   7.3112884e-01   7.5072058e-01   7.4759358e-01   7.3866555e-01   7.3929166e-01   7.1932218e-01   7.2816923e-01   7.3549421e-01   7.2052703e-01   7.2409798e-01   7.4671564e-01   7.8107261e-01   7.3760608e-01   7.7514827e-01   7.4906522e-01   7.5838827e-01   7.6354487e-01   7.5301578e-01   7.5123918e-01   7.4606003e-01   7.6740535e-01   7.3556574e-01   7.2247388e-01   7.3195347e-01   7.0651414e-01   7.2238263e-01   7.6411590e-01   7.3570203e-01   7.0610596e-01   7.2040236e-01   7.1632953e-01   7.5076044e-01   7.2407049e-01   7.6496212e-01   7.5027712e-01   7.4990927e-01   7.1711877e-01   7.5633475e-01   7.2357727e-01   7.2239152e-01   7.3882502e-01   7.3205293e-01   7.1973583e-01   7.4203408e-01   7.0199631e-01   7.3494103e-01   7.4090642e-01   7.5970976e-01   7.6088270e-01   7.4222100e-01   7.6283043e-01   7.6370244e-01   7.7712812e-01   7.4529711e-01   7.5817131e-01   7.5472579e-01   7.3531548e-01   7.2312349e-01   7.0453518e-01   7.1676252e-01   7.1405467e-01   7.2570077e-01   7.5774796e-01   7.2155373e-01   7.2193782e-01   7.5791221e-01   7.8025698e-01   7.5405018e-01   7.5666340e-01   7.6372605e-01   7.5981431e-01   7.6881445e-01   7.5683011e-01   7.6591239e-01   7.4151579e-01   7.6525756e-01   7.5675653e-01   7.5424395e-01   7.6887528e-01   7.7586718e-01   7.6542448e-01   7.7890091e-01   7.4073875e-01   7.3641320e-01   7.6278605e-01   7.7099393e-01   7.7438322e-01   7.9133446e-01   7.6540080e-01   7.3801559e-01   0.0000000e+00   0.0000000e+00   0.0000000e+00   0.0000000e+00   0.0000000e+00   0.0000000e+00
   0.0000000e+00   0.0000000e+00   7.4972451e-01   7.1727118e-01   7.6315661e-01   7.6736701e-01   7.8473486e-01   7.7370204e-01   7.6822538e-01   7.3072441e-01   7.3277480e-01   7.3630084e-01   7.5064179e-01   7.3991530e-01   7.4022179e-01   7.2907482e-01   6.8427139e-01   7.2734147e-01   7.4790946e-01   7.2483418e-01   7.4389094e-01   7.3501755e-01   7.0759757e-01   7.3070082e-01   7.3288967e-01   7.4862217e-01   7.5580137e-01   7.6181850e-01   7.4535712e-01   7.5426687e-01   7.2809768e-01   7.6761223e-01   7.7050961e-01   7.3360565e-01   7.4589032e-01   7.5515268e-01   7.6461720e-01   7.6345637e-01   7.2021136e-01   6.9438228e-01   7.0348592e-01   7.1501390e-01   7.2879098e-01   6.9147821e-01   7.1974766e-01   7.2649993e-01   7.1699922e-01   7.0983418e-01   7.2965696e-01   7.6232324e-01   7.2600415e-01   7.6535609e-01   7.2561849e-01   7.5552157e-01   7.4327637e-01   7.2448391e-01   7.2674756e-01   7.2335729e-01   7.3550935e-01   6.9708895e-01   6.7872072e-01   7.1637329e-01   7.1681889e-01   7.4237352e-01   7.8405871e-01   7.6848566e-01   7.5556414e-01   7.4139670e-01   7.3894304e-01   7.4835236e-01   7.2787468e-01   7.5067172e-01   7.5385846e-01   7.4938238e-01   7.7255057e-01   7.5719564e-01   7.3328270e-01   7.4401014e-01   7.3958877e-01   7.4141702e-01   7.2850720e-01   7.5540480e-01   7.4373226e-01   7.6834691e-01   7.6790632e-01   7.7970440e-01   7.6318176e-01   7.6041752e-01   7.5880327e-01   7.5600132e-01   7.3464775e-01   7.6495491e-01   7.4866358e-01   7.4988609e-01   7.4258248e-01   7.6280505e-01   7.3611719e-01   7.4657075e-01   7.7330215e-01   7.5082466e-01   7.5169343e-01   7.3023719e-01   7.5907210e-01   7.4516259e-01   7.5141577e-01   7.6580028e-01   7.9200037e-01   7.8580117e-01   0.0000000e+00   0.0000000e+00   0.0000000e+00   0.0000000e+00   0.0000000e+00   0.0000000e+00
   0.0000000e+00   0.0000000e+00   3.7563214e-01   6.7814732e-01   7.4283544e-01   7.3474431e-01   7.4666306e-01   7.5810174e-01   7.3472505e-01   7.1888302e-01   7.6333186e-01   6.7121611e-01   7.0364924e-01   7.0724602e-01   7.1776110e-01   7.4762161e-01   7.2767950e-01   7.6061066e-01   7.4505384e-01   7.6328488e-01   7.6212186e-01   7.4916793e-01   7.2752967e-01   7.3468833e-01   7.6266675e-01   7.4570802e-01   7.3326370e-01   7.4461816e-01   7.2373458e-01   7.4117880e-01   7.5046605e-01   7.3023008e-01   7.5672804e-01   7.3871335e-01   7.3698131e-01   7.5268274e-01   7.5944247e-01   7.2877389e-01   7.2595539e-01   6.9635837e-01   6.8013589e-01   7.0840429e-01   7.1673906e-01   7.3008244e-01   7.4873457e-01   7.3336037e-01   7.2631045e-01   7.3049788e-01   7.4183949e-01   7.5048479e-01   7.3337317e-01   7.5234087e-01   7.5755564e-01   7.4315708e-01   7.3702144e-01   7.1711311e-01   7.1901200e-01   7.1402472e-01   7.2799495e-01   6.9717458e-01   7.1649006e-01   7.2799165e-01   7.3386510e-01   7.4420265e-01   7.4339818e-01   7.4766435e-01   7.4879892e-01   7.5035491e-01   7.3890922e-01   7.9444754e-01   7.6105962e-01   7.6936450e-01   7.7297909e-01   7.4833597e-01   7.7012968e-01   7.6021714e-01   7.5045682e-01   7.3014034e-01   7.2912423e-01   7.3918543e-01   7.4387129e-01   7.6687634e-01   7.6268260e-01   7.4665744e-01   7.5914516e-01   7.8760973e-01   7.9823363e-01   7.9534867e-01   7.2942978e-01   7.4166772e-01   7.3931753e-01   7.5431170e-01   7.5397824e-01   7.5820167e-01   7.5673172e-01   7.5366395e-01   7.4524240e-01   7.2941436e-01   7.4060670e-01   7.4210147e-01   7.3005601e-01   7.3618506e-01   7.2646486e-01   7.5317994e-01   7.2703439e-01   7.4063948e-01   7.8498232e-01   7.7908760e-01   4.7886834e-01   0.0000000e+00   0.0000000e+00   0.0000000e+00   0.0000000e+00   0.0000000e+00
   0.0000000e+00   0.0000000e+00   7.8937488e-01   7.7309360e-01   7.7932922e-01   7.2296875e-01   7.2948193e-01   7.3403582e-01   7.2226911e-01   7.0528668e-01   7.3199746e-01   6.9945258e-01   7.2418671e-01   7.2578869e-01   7.1234416e-01   7.5247748e-01   7.2577834e-01   7.4185653e-01   7.4901107e-01   7.8790229e-01   7.5119480e-01   7.4110525e-01   7.4523881e-01   7.4652507e-01   7.4681933e-01   7.6495015e-01   7.4927485e-01   7.3682255e-01   7.1728118e-01   7.3681909e-01   7.3194515e-01   7.0378543e-01   7.1126711e-01   7.4278473e-01   7.0003670e-01   7.4843475e-01   7.2442640e-01   7.1841642e-01   7.1242227e-01   6.9277199e-01   6.9029386e-01   6.8016223e-01   7.1459830e-01   7.0779792e-01   6.8201294e-01   7.3278281e-01   7.1441195e-01   7.3514747e-01   7.2264491e-01   7.5185073e-01   7.3826071e-01   7.3772152e-01   7.2106770e-01   7.3091926e-01   7.0092133e-01   7.1933234e-01   7.1363969e-01   7.1946980e-01   7.3662374e-01   7.2591943e-01   7.2352768e-01   7.2345116e-01   7.5439359e-01   7.6143215e-01   7.6516707e-01   7.6990043e-01   7.6628557e-01   7.8622078e-01   7.1820424e-01   7.8218436e-01   8.0887468e-01   7.7551618e-01   7.7735837e-01   7.4776524e-01   7.4181213e-01   7.5638833e-01   7.6518177e-01   7.5041829e-01   7.3505577e-01   7.5104549e-01   7.3797211e-01   7.5532876e-01   7.6579632e-01   7.5370940e-01   7.7401292e-01   7.5247179e-01   7.6132980e-01   7.4356811e-01   7.5249903e-01   7.4721527e-01   7.6516349e-01   7.5341675e-01   7.6904399e-01   7.6466849e-01   7.5749447e-01   7.4816518e-01   7.2989865e-01   7.2261355e-01   7.2130487e-01   6.9979673e-01   6.8331806e-01   7.4391885e-01   7.4838691e-01   7.4824048e-01   7.2841832e-01   7.6190335e-01   7.6570053e-01   7.5611777e-01   6.2006668e-01   0.0000000e+00   0.0000000e+00   0.0000000e+00   0.0000000e+00   0.0000000e+00
   0.0000000e+00   0.0000000e+00   7.2414194e-01   7.1810875e-01   7.5765467e-01   7.8454526e-01   7.1534937e-01   6.9089858e-01   6.8959802e-01   7.0505820e-01   6.8756668e-01   6.8040880e-01   7.5530068e-01   7.3895771e-01   7.4097996e-01   7.6220024e-01   7.6800292e-01   7.4034547e-01   7.2972447e-01   7.3497492e-01   7.6406006e-01   7.4261663e-01   7.3201851e-01   7.3993954e-01   7.3041854e-01   7.4162288e-01   7.3991130e-01   7.1106556e-01   7.4837625e-01   7.1193196e-01   7.0582129e-01   7.0875696e-01   7.1037298e-01   7.0794904e-01   6.9710911e-01   7.1720537e-01   7.3207840e-01   7.3021052e-01   6.9578328e-01   6.6756088e-01   6.7019210e-01   6.8737988e-01   7.2698153e-01   6.9594793e-01   6.9401168e-01   7.1674513e-01   7.5263266e-01   7.2637797e-01   7.0897669e-01   7.2206615e-01   7.6517633e-01   7.4172235e-01   7.3364657e-01   7.5185892e-01   7.4977334e-01   7.1793937e-01   7.1117131e-01   6.9050684e-01   7.0592766e-01   7.2469408e-01   7.4435947e-01   7.8771723e-01   7.7598297e-01   7.7275726e-01   7.6393415e-01   7.8267652e-01   7.8562991e-01   7.6671333e-01   7.5530839e-01   7.7610303e-01   7.9908347e-01   7.8154899e-01   7.7363694e-01   7.6217552e-01   7.5521522e-01   7.5369151e-01   7.3370904e-01   7.5269561e-01   7.3489512e-01   7.6606007e-01   7.2416824e-01   7.4502281e-01   7.5334518e-01   7.4982880e-01   7.4906074e-01   7.0801393e-01   7.8885289e-01   7.3861222e-01   7.0830995e-01   7.4698196e-01   7.5331688e-01   7.6773281e-01   7.7678188e-01   7.7851691e-01   7.5294112e-01   7.7329728e-01   7.5595261e-01   7.0607985e-01   6.8289309e-01   6.6658088e-01   6.6333336e-01   7.4519931e-01   7.1937541e-01   6.8459163e-01   7.6052795e-01   7.7715983e-01   7.8440624e-01   7.8198787e-01   8.9864592e-01   0.0000000e+00   0.0000000e+00   0.0000000e+00   0.0000000e+00   0.0000000e+00
   0.0000000e+00   0.0000000e+00   8.0420779e-01   7.8695776e-01   7.6537350e-01   7.1895494e-01   6.8302001e-01   7.1446777e-01   6.6892736e-01   6.9190023e-01   7.4257096e-01   7.4378226e-01   7.1516866e-01   7.6046362e-01   7.6973572e-01   7.6221039e-01   7.6745131e-01   7.4864565e-01   7.4921679e-01   7.3731244e-01   7.7139316e-01   7.5615474e-01   7.3546406e-01   7.4573542e-01   7.2144305e-01   7.6163933e-01   7.5782120e-01   7.6141068e-01   7.3371515e-01   7.1517074e-01   7.0617835e-01   6.6801832e-01   7.3471067e-01   7.3394682e-01   7.0872697e-01   7.1787053e-01   7.2030123e-01   7.0749567e-01   7.1266032e-01   6.8270899e-01   6.9738632e-01   7.0321272e-01   6.9816592e-01   6.6501928e-01   6.8149605e-01   6.9884505e-01   6.8959533e-01   7.1093417e-01   6.9218326e-01   6.9859233e-01   7.1589014e-01   7.1887837e-01   6.7877322e-01   7.4320920e-01   7.2664345e-01   7.2927883e-01   7.0562430e-01   7.2385370e-01   7.4578156e-01   7.6757377e-01   7.5948851e-01   7.7693340e-01   7.8184339e-01   8.0278147e-01   7.5826619e-01   8.0870758e-01   7.7103804e-01   7.7993402e-01   7.7309357e-01   7.8543827e-01   7.7454613e-01   7.6214042e-01   7.6874420e-01   7.6390872e-01   7.7187205e-01   7.6717935e-01   7.2191494e-01   7.3914715e-01   7.5762135e-01   7.4562943e-01   7.5004714e-01   7.3039302e-01   7.5472880e-01   7.5137489e-01   7.2379514e-01   7.3029277e-01   7.3653172e-01   7.3018093e-01   7.5550436e-01   7.2956394e-01   7.5320185e-01   7.5764186e-01   7.6593102e-01   7.5374093e-01   7.7727723e-01   7.5402146e-01   7.4934664e-01   7.2711127e-01   6.5002547e-01   6.4637828e-01   6.8210090e-01   7.3693751e-01   7.3583081e-01   7.6684686e-01   7.5759679e-01   7.4275531e-01   7.6392236e-01   7.2172561e-01   7.0843763e-01   0.0000000e+00   0.0000000e+00   0.0000000e+00   0.0000000e+00   0.0000000e+00
   0.0000000e+00   0.0000000e+00   8.6389219e-01   7.7488323e-01   7.9726255e-01   7.4105551e-01   7.1920380e-01   7.1102912e-01   6.8840504e-01   6.1684988e-01   7.0830378e-01   7.5560678e-01   7.4873146e-01   7.3085364e-01   7.4655440e-01   7.7046490e-01   7.6544961e-01   7.8974858e-01   7.9621442e-01   7.6018594e-01   7.1597075e-01   7.6312058e-01   7.5283934e-01   7.4761744e-01   7.0618927e-01   7.4850396e-01   7.4663013e-01   7.5008190e-01   7.2323429e-01   7.2111236e-01   7.1566820e-01   7.0302106e-01   7.2866984e-01   7.1738296e-01   7.1998006e-01   6.8735386e-01   7.1022425e-01   6.9430005e-01   7.3614640e-01   7.1245921e-01   7.1163355e-01   7.1641408e-01   7.0683888e-01   6.7327885e-01   6.9063986e-01   7.1886334e-01   7.3248982e-01   7.3058935e-01   7.2648250e-01   7.2347607e-01   7.3542864e-01   7.1378672e-01   6.8297784e-01   7.4650989e-01   7.2999184e-01   7.6324079e-01   7.3089522e-01   7.7073868e-01   7.5486467e-01   7.6489982e-01   7.7323594e-01   8.0547336e-01   8.1211437e-01   7.8219279e-01   8.0682093e-01   7.8332067e-01   8.0516053e-01   7.8504638e-01   7.9478223e-01   7.9417081e-01   8.0880344e-01   7.7781864e-01   7.6415346e-01   7.6369578e-01   7.7520695e-01   7.7708356e-01   7.3735962e-01   7.5316407e-01   7.6206871e-01   7.3992059e-01   7.4210043e-01   7.4175141e-01   7.3464580e-01   6.9591734e-01   7.2977250e-01   7.3248275e-01   6.9254127e-01   7.4860256e-01   7.6803214e-01   7.3079761e-01   7.5783164e-01   7.6889042e-01   7.6760451e-01   7.2278178e-01   7.4730093e-01   7.2405881e-01   7.2213922e-01   6.8494970e-01   6.6850637e-01   6.7402384e-01   7.3118040e-01   7.3997871e-01   7.1853109e-01   7.1938239e-01   7.4699613e-01   7.8874596e-01   7.2613614e-01   7.2550311e-01   6.1652468e-01   0.0000000e+00   0.0000000e+00   0.0000000e+00   0.0000000e+00   0.0000000e+00
   0.0000000e+00   0.0000000e+00   8.3392360e-01   7.7614217e-01   7.6452280e-01   7.7416468e-01   7.3546162e-01   7.4301147e-01   6.9529275e-01   6.8852391e-01   6.9679294e-01   7.3767474e-01   7.6456858e-01   7.5191007e-01   7.6541598e-01   7.7749660e-01   7.6891511e-01   7.8710839e-01   7.7882816e-01   7.6100418e-01   6.9610155e-01   7.5513891e-01   7.6040951e-01   7.3616615e-01   7.2532055e-01   7.5017788e-01   7.5459764e-01   7.4843256e-01   7.4123101e-01   7.5019749e-01   7.4141892e-01   7.2407736e-01   7.2938361e-01   7.2233587e-01   7.0407307e-01   6.8357468e-01   7.1245712e-01   7.0480248e-01   6.9494640e-01   6.7722578e-01   7.0553642e-01   7.3454234e-01   7.2784701e-01   6.7408318e-01   7.0372005e-01   7.2287755e-01   7.3078273e-01   7.5316331e-01   7.4719271e-01   7.2922395e-01   7.0073751e-01   7.3257590e-01   7.2544052e-01   7.3944284e-01   7.4060155e-01   7.3468274e-01   7.6109502e-01   7.8053918e-01   7.6531862e-01   7.8348521e-01   7.9610143e-01   8.1985250e-01   8.1547428e-01   8.1737576e-01   8.1524782e-01   8.2253595e-01   7.9396695e-01   8.1171839e-01   7.8081572e-01   7.9277566e-01   8.0267574e-01   7.7721090e-01   7.8101923e-01   7.4422104e-01   7.7662317e-01   7.6685039e-01   7.3695618e-01   7.2898141e-01   7.6352895e-01   7.3455969e-01   7.4312072e-01   7.3057368e-01   7.4331028e-01   7.2625270e-01   7.1826499e-01   6.8086217e-01   6.8125734e-01   7.2668532e-01   7.3562447e-01   6.9198238e-01   7.0847013e-01   7.4016156e-01   7.4594197e-01   6.8037295e-01   6.9942044e-01   7.3258255e-01   6.9470785e-01   7.3568849e-01   7.0593650e-01   6.9794212e-01   6.8293184e-01   7.0569269e-01   7.2268218e-01   7.2297986e-01   7.5365771e-01   7.5768478e-01   7.8416527e-01   7.6429938e-01   5.7648926e-01   0.0000000e+00   0.0000000e+00   0.0000000e+00   0.0000000e+00   0.0000000e+00
   0.0000000e+00   5.8089845e-01   6.9247700e-01   7.6605328e-01   7.8720948e-01   7.4806797e-01   7.4667941e-01   7.2543075e-01   7.1286076e-01   7.0573561e-01   7.1635575e-01   7.4350486e-01   7.9472906e-01   7.6817090e-01   7.5005293e-01   7.5394648e-01   7.3779868e-01   7.7451489e-01   7.8371520e-01   7.6409908e-01   7.1423321e-01   7.5770740e-01   7.8750356e-01   7.6808009e-01   7.5259818e-01   7.5706268e-01   7.6144385e-01   7.7817661e-01   7.4330585e-01   7.5406433e-01   7.3219667e-01   7.6290574e-01   7.6561057e-01   7.4568094e-01   7.1694311e-01   7.1466816e-01   7.3549345e-01   6.9391398e-01   7.1592434e-01   7.2211367e-01   7.1537020e-01   7.2308235e-01   7.4116848e-01   7.2093704e-01   7.2046215e-01   7.4837218e-01   7.3418732e-01   7.4425917e-01   7.4967140e-01   7.4700163e-01   7.1724464e-01   7.3011379e-01   7.4500309e-01   7.2424750e-01   7.4408937e-01   7.5993264e-01   7.8900971e-01   7.8531947e-01   7.4917663e-01   7.7673781e-01   7.8602714e-01   8.1838135e-01   7.8118109e-01   7.6859664e-01   7.8310254e-01   7.9578924e-01   8.4001478e-01   8.2352135e-01   8.0341649e-01   7.9030429e-01   7.6562463e-01   7.8865712e-01   7.7365522e-01   7.8423715e-01   7.8829402e-01   7.7565596e-01   7.5682342e-01   7.6945675e-01   7.4757010e-01   7.4846849e-01   7.4456229e-01   7.5729979e-01   7.2321697e-01   7.0507162e-01   6.9082893e-01   6.8318612e-01   7.0103510e-01   6.9281334e-01   7.1325104e-01   7.0336353e-01   6.7276460e-01   7.1080281e-01   7.3699717e-01   6.9509924e-01   7.0007087e-01   7.0169818e-01   7.3344918e-01   7.5676612e-01   7.5882013e-01   7.4763535e-01   7.1971639e-01   7.1400120e-01   7.2222271e-01   7.1078671e-01   7.2771644e-01   7.6755509e-01   7.5562130e-01   7.5024822e-01   6.0226451e-01   0.0000000e+00   0.0000000e+00   0.0000000e+00   0.0000000e+00   0.0000000e+00
   0.0000000e+00   0.0000000e+00   7.3715094e-01   7.1379752e-01   7.7915330e-01   7.7789446e-01   7.7028843e-01   7.4995615e-01   7.4815583e-01   7.1746817e-01   7.2681356e-01   7.2050061e-01   7.6791554e-01   7.3197723e-01   7.6638344e-01   7.7948903e-01   7.7461113e-01   7.6206252e-01   7.7810079e-01   7.5056811e-01   7.1913271e-01   7.5863744e-01   7.7352202e-01   7.8248343e-01   7.8580950e-01   7.8246911e-01   7.6303273e-01   7.6543393e-01   7.5491847e-01   7.4536535e-01   7.3510543e-01   7.6566990e-01   7.6790199e-01   7.6700816e-01   7.2029933e-01   7.1860401e-01   7.4775253e-01   7.4139337e-01   7.3753674e-01   7.1653997e-01   7.0888717e-01   7.2607508e-01   7.2908590e-01   7.2485653e-01   7.4673334e-01   7.5092738e-01   7.3073742e-01   7.2729031e-01   7.0175057e-01   7.5349764e-01   7.3353770e-01   7.4716707e-01   7.5232549e-01   7.5658899e-01   7.7371472e-01   7.6525596e-01   7.7457104e-01   7.7775567e-01   7.9784404e-01   7.9245250e-01   7.8357856e-01   7.8861278e-01   8.1290085e-01   7.9486315e-01   7.9270124e-01   7.8456600e-01   8.2693464e-01   8.2047902e-01   7.8456039e-01   7.8661699e-01   7.7478585e-01   7.9134022e-01   7.9685644e-01   7.9189781e-01   7.4187369e-01   7.6954118e-01   7.7172707e-01   7.8389017e-01   7.4332310e-01   7.4618700e-01   7.3005800e-01   7.3730414e-01   7.1705878e-01   7.0054288e-01   6.9699863e-01   7.0240343e-01   6.9725932e-01   6.9484787e-01   6.2468640e-01   7.1123325e-01   6.8752805e-01   6.9883196e-01   7.2247982e-01   7.2660306e-01   7.3580141e-01   7.1761944e-01   7.6324657e-01   7.3402992e-01   7.4000778e-01   7.4568387e-01   6.9430325e-01   7.0190008e-01   7.3970810e-01   7.3896645e-01   7.2024403e-01   7.2157952e-01   7.6632103e-01   7.5435341e-01   4.8099629e-01   0.0000000e+00   0.0000000e+00   0.0000000e+00   0.0000000e+00   0.0000000e+00
   0.0000000e+00   0.0000000e+00   6.8161116e-01   7.5454769e-01   7.7701052e-01   7.7700351e-01   7.6670592e-01   7.3182488e-01   7.5009965e-01   7.2398699e-01   7.3555943e-01   7.3025419e-01   7.4125515e-01   7.4807129e-01   7.6002505e-01   7.7025205e-01   7.4878267e-01   7.5090476e-01   7.5434939e-01   7.5648169e-01   7.6725379e-01   7.6846037e-01   7.7742813e-01   8.0455012e-01   7.6677130e-01   7.5753686e-01   7.7400149e-01   7.4735633e-01   7.5395376e-01   7.5463461e-01   7.7450552e-01   7.7457132e-01   7.4501192e-01   7.7220495e-01   7.3090734e-01   7.3743562e-01   7.2915726e-01   7.4560802e-01   7.0596931e-01   6.8072541e-01   7.6429793e-01   7.4172557e-01   7.3156730e-01   7.3341210e-01   7.3312789e-01   7.3492297e-01   7.3770188e-01   7.4970478e-01   7.5573856e-01   7.5575814e-01   7.2501190e-01   7.4433382e-01   7.4604470e-01   7.4247625e-01   7.5682727e-01   7.6973985e-01   7.6070913e-01   7.8597251e-01   7.7187762e-01   7.6834565e-01   8.0984003e-01   7.7736991e-01   7.8646312e-01   7.9117292e-01   7.8875786e-01   7.9005615e-01   8.1536633e-01   7.8692929e-01   8.1606289e-01   7.7896821e-01   7.9350782e-01   7.9024826e-01   7.7932113e-01   7.6716213e-01   7.4556403e-01   7.4663381e-01   7.6778433e-01   7.5653801e-01   7.5488783e-01   7.3964903e-01   7.0974930e-01   6.9630598e-01   6.9185485e-01   6.7119951e-01   6.7494712e-01   6.7474695e-01   7.1533623e-01   6.3116348e-01   6.6084191e-01   6.3374683e-01   6.5372887e-01   6.7350112e-01   6.9859353e-01   7.3531086e-01   7.6033308e-01   7.5547277e-01   7.5002953e-01   7.5782497e-01   7.4073308e-01   7.2404134e-01   7.3565768e-01   7.4123617e-01   7.5652042e-01   7.3786016e-01   7.3712885e-01   7.3286952e-01   7.1081213e-01   7.5318524e-01   6.4782658e-01   0.0000000e+00   0.0000000e+00   0.0000000e+00   0.0000000e+00   0.0000000e+00
   0.0000000e+00   0.0000000e+00   5.0011268e-01   7.7511608e-01   7.9334413e-01   7.7715500e-01   7.6134038e-01   7.5246009e-01   7.3886052e-01   7.2378060e-01   7.2125473e-01   7.2118051e-01   7.2733238e-01   7.2940430e-01   7.5541542e-01   7.6175438e-01   7.5891531e-01   7.7704201e-01   7.5590415e-01   7.6873799e-01   7.8115725e-01   7.5919742e-01   7.4997643e-01   7.6176512e-01   7.5533047e-01   7.4760816e-01   7.5020523e-01   7.5524025e-01   7.6785414e-01   7.4267221e-01   7.9323258e-01   7.7371197e-01   7.8587190e-01   7.1959304e-01   7.3802194e-01   7.2716846e-01   7.3979267e-01   7.4171206e-01   7.4434553e-01   7.6123958e-01   7.5796083e-01   7.6486298e-01   7.5423111e-01   7.5761909e-01   7.5863062e-01   7.7814807e-01   7.4341879e-01   7.2672467e-01   7.1969534e-01   7.3042341e-01   7.4304941e-01   7.5268460e-01   7.6920685e-01   7.4976129e-01   7.6192705e-01   7.5499907e-01   7.3020602e-01   7.8637665e-01   7.9010120e-01   7.7327018e-01   7.6511603e-01   7.8642025e-01   7.6884336e-01   7.8539808e-01   7.7553501e-01   7.9735056e-01   7.8564985e-01   7.9798734e-01   8.1746228e-01   7.6593369e-01   7.9799845e-01   7.8373128e-01   8.0252721e-01   8.0372837e-01   7.7433935e-01   7.2244751e-01   7.6016116e-01   7.5771981e-01   7.5666865e-01   6.9401579e-01   7.2059896e-01   6.8069079e-01   6.8656708e-01   6.8019101e-01   6.9410742e-01   7.2981921e-01   7.5374041e-01   6.7372505e-01   7.0039528e-01   6.4102585e-01   6.8910078e-01   7.2242695e-01   6.9588368e-01   7.5993942e-01   7.2319912e-01   7.1950518e-01   7.6688768e-01   7.6520982e-01   7.2932094e-01   7.4554009e-01   7.3042278e-01   7.5090214e-01   7.5190355e-01   7.6441237e-01   7.5869319e-01   7.6158082e-01   7.9090450e-01   8.2913986e-01   7.7143903e-01   0.0000000e+00   0.0000000e+00   0.0000000e+00   0.0000000e+00   0.0000000e+00
   0.0000000e+00   0.0000000e+00   6.9202821e-01   8.0664289e-01   7.5537638e-01   7.7731946e-01   7.9387727e-01   7.3279235e-01   7.2780027e-01   7.2858041e-01   7.0605246e-01   7.2501407e-01   7.5077652e-01   7.3525290e-01   7.3182430e-01   7.5707952e-01   7.8483136e-01   7.5212260e-01   7.4847768e-01   7.6387792e-01   7.5959764e-01   7.7219758e-01   7.3454712e-01   7.7299339e-01   7.6473175e-01   7.7570078e-01   7.6482043e-01   7.8043385e-01   7.8306363e-01   7.7945603e-01   7.9291358e-01   7.7213718e-01   7.5472728e-01   7.4659865e-01   7.3384016e-01   7.6799585e-01   7.8500397e-01   7.7090195e-01   7.6704880e-01   7.8295242e-01   7.8228416e-01   7.9050541e-01   7.8301733e-01   7.6922090e-01   7.6994382e-01   7.3869638e-01   7.5180637e-01   7.5151959e-01   7.1034234e-01   7.0922553e-01   7.4236038e-01   7.5055460e-01   7.4494634e-01   7.5590514e-01   7.5944707e-01   7.4199996e-01   7.8262712e-01   7.6244001e-01   7.8427002e-01   7.5834880e-01   7.5306762e-01   7.5466466e-01   7.9087039e-01   7.6422157e-01   7.6113709e-01   7.6493597e-01   7.8468451e-01   7.9632259e-01   7.7822983e-01   7.6572145e-01   7.6209112e-01   7.9365489e-01   8.1191685e-01   7.9004421e-01   7.9237874e-01   7.8339206e-01   7.4878845e-01   7.0326932e-01   7.0378463e-01   7.0403999e-01   7.1875402e-01   7.0236189e-01   6.7074725e-01   6.8612202e-01   6.7709226e-01   7.0882333e-01   7.2077642e-01   7.6567106e-01   7.5170594e-01   7.2173938e-01   7.4413448e-01   7.4995475e-01   7.4662859e-01   7.4908699e-01   7.5620866e-01   7.4916335e-01   7.6602670e-01   7.5662102e-01   7.4586677e-01   7.3036835e-01   7.2798823e-01   7.5229162e-01   7.5352383e-01   7.5092111e-01   7.6115245e-01   7.8756411e-01   7.6782165e-01   7.5923744e-01   6.5089361e-01   7.0117738e-01   0.0000000e+00   0.0000000e+00   0.0000000e+00   0.0000000e+00
   0.0000000e+00   0.0000000e+00   7.7705888e-01   7.9663147e-01   7.5615113e-01   7.8823058e-01   7.9866610e-01   7.8069063e-01   7.5221657e-01   7.4179159e-01   7.0889276e-01   7.4142302e-01   7.2687744e-01   7.1443418e-01   7.6467804e-01   7.4858269e-01   7.6818478e-01   7.5452572e-01   7.7995935e-01   7.4342908e-01   7.6669495e-01   7.4305838e-01   7.7409339e-01   7.9167224e-01   7.4523140e-01   7.1427222e-01   7.7373388e-01   7.8260742e-01   7.5368904e-01   8.1488139e-01   7.8971370e-01   7.7573485e-01   7.7004049e-01   7.8371787e-01   7.6222804e-01   7.7852360e-01   7.5463992e-01   7.9057198e-01   7.7445014e-01   7.5869717e-01   7.7753098e-01   7.8481285e-01   7.6307011e-01   7.5752543e-01   7.6729325e-01   7.5742477e-01   7.4951249e-01   7.3566199e-01   7.1287531e-01   7.1857193e-01   7.6594543e-01   7.2695626e-01   7.4211518e-01   7.4770733e-01   7.4686690e-01   7.5283746e-01   7.3795741e-01   7.4327158e-01   7.1733072e-01   7.3723725e-01   7.3746165e-01   7.2730670e-01   7.3559555e-01   7.5104548e-01   7.5441052e-01   7.7069805e-01   7.4835113e-01   7.9136763e-01   7.4850286e-01   7.5515469e-01   7.7174453e-01   7.7400959e-01   7.9249170e-01   8.0189266e-01   8.0324459e-01   7.9827898e-01   7.4163397e-01   7.4022714e-01   6.9763674e-01   6.9946202e-01   6.7296748e-01   7.0645703e-01   7.3549795e-01   7.1395987e-01   7.0433052e-01   7.2874606e-01   7.3500861e-01   7.5645842e-01   7.7332657e-01   7.3880607e-01   7.3953476e-01   7.4760714e-01   7.5447241e-01   7.6453143e-01   7.4582077e-01   7.7693432e-01   7.5820750e-01   7.5493734e-01   7.4479067e-01   7.0912223e-01   7.2558045e-01   7.5027735e-01   7.5288453e-01   7.6471367e-01   7.7298599e-01   7.7575378e-01   8.0479810e-01   7.5466247e-01   6.6089144e-01   0.0000000e+00   0.0000000e+00   0.0000000e+00   0.0000000e+00   0.0000000e+00
   0.0000000e+00   0.0000000e+00   8.1114224e-01   8.0385065e-01   7.5067113e-01   7.8623498e-01   7.9555243e-01   7.7793982e-01   7.5016541e-01   7.3605045e-01   7.1886151e-01   7.3083526e-01   7.4755840e-01   7.1262669e-01   7.3491740e-01   7.5521790e-01   7.3456592e-01   7.4468139e-01   7.6367793e-01   7.5683438e-01   7.5528935e-01   7.3469580e-01   7.5905390e-01   7.5234773e-01   7.1018362e-01   7.0660325e-01   7.6698487e-01   7.8435530e-01   8.0062725e-01   8.0540696e-01   7.8962487e-01   7.5507887e-01   7.5533530e-01   7.7801275e-01   7.7910225e-01   7.7908767e-01   7.5760769e-01   7.8934584e-01   7.6906849e-01   7.7237870e-01   7.4400708e-01   7.8835278e-01   7.7970752e-01   7.6842587e-01   7.5785506e-01   7.4770184e-01   7.4755254e-01   7.0069320e-01   7.4424680e-01   7.4911236e-01   7.5372186e-01   7.4364719e-01   7.6184416e-01   7.4367721e-01   7.2875984e-01   7.2391987e-01   7.5037128e-01   7.8382708e-01   7.5689137e-01   7.4285858e-01   7.2992061e-01   7.3681758e-01   7.4949611e-01   7.3585089e-01   7.6234684e-01   7.4324007e-01   7.5909702e-01   7.9040696e-01   7.7414076e-01   7.5947795e-01   7.6992041e-01   7.5795397e-01   7.7865284e-01   7.8321689e-01   7.9429245e-01   7.6840685e-01   7.5465311e-01   7.2746192e-01   6.9239320e-01   6.9619912e-01   6.9123589e-01   7.2122695e-01   7.3020002e-01   7.0611754e-01   7.2335788e-01   7.1889736e-01   7.6822145e-01   7.5722467e-01   7.7439923e-01   7.3600183e-01   7.4880233e-01   7.7727142e-01   7.8378239e-01   7.3782473e-01   7.6012255e-01   7.3973525e-01   7.4633757e-01   7.3805969e-01   7.4876895e-01   7.4686958e-01   7.5062134e-01   7.5912175e-01   7.4048425e-01   7.7386848e-01   7.6560671e-01   7.7978378e-01   7.6671692e-01   7.6562809e-01   4.2033012e-01   0.0000000e+00   0.0000000e+00   0.0000000e+00   0.0000000e+00   0.0000000e+00
   0.0000000e+00   0.0000000e+00   7.5937608e-01   7.8664140e-01   7.7901626e-01   7.9913871e-01   8.0568661e-01   7.6139206e-01   7.4230896e-01   7.4695503e-01   7.4107914e-01   7.4642853e-01   7.5175027e-01   7.0857732e-01   7.2866246e-01   7.2911015e-01   7.2994111e-01   7.3858351e-01   7.5902196e-01   7.3926735e-01   7.2829887e-01   7.5548807e-01   7.4832037e-01   7.5562860e-01   7.5355564e-01   7.3081198e-01   7.5018036e-01   7.8585251e-01   7.9253262e-01   7.9162882e-01   7.6848819e-01   7.8739386e-01   7.8475134e-01   7.7063704e-01   8.0710100e-01   7.7519648e-01   7.8194997e-01   7.3145177e-01   7.4493378e-01   7.4524414e-01   7.7439270e-01   7.9059497e-01   7.9046683e-01   7.5241203e-01   7.6701512e-01   6.9677577e-01   7.5242574e-01   7.2510570e-01   7.6368165e-01   7.5526515e-01   7.6406937e-01   7.3899076e-01   7.4148208e-01   7.4153252e-01   7.2575459e-01   7.3672627e-01   7.5986546e-01   7.5337685e-01   7.8291155e-01   7.6417435e-01   7.6511375e-01   7.3684738e-01   7.4091955e-01   7.6410146e-01   7.4422877e-01   7.6748663e-01   7.7363912e-01   7.9973272e-01   7.5105916e-01   7.5063688e-01   7.4191526e-01   7.3628577e-01   7.7932740e-01   7.8064637e-01   7.4685851e-01   7.5270540e-01   7.5533914e-01   7.7215174e-01   6.9814580e-01   6.7894864e-01   7.1256439e-01   7.3545485e-01   7.2863557e-01   7.1595890e-01   7.2699817e-01   7.2062501e-01   7.5915700e-01   7.1433345e-01   7.6135353e-01   7.2832319e-01   7.5131968e-01   7.7300657e-01   7.3086680e-01   7.2285604e-01   7.2220600e-01   7.3307679e-01   7.4130839e-01   7.5624208e-01   7.4862632e-01   7.4940924e-01   7.7093832e-01   7.5204641e-01   7.8728845e-01   7.8605645e-01   7.7203827e-01   8.0945821e-01   8.0134058e-01   7.9759042e-01   7.7439217e-01   8.0323300e-01   0.0000000e+00   0.0000000e+00   0.0000000e+00   0.0000000e+00
   0.0000000e+00   5.7094136e-01   8.4518742e-01   8.0489023e-01   7.5951504e-01   7.8437397e-01   7.4015351e-01   7.6526122e-01   7.7628709e-01   7.5529353e-01   7.4046771e-01   7.7472831e-01   7.5607726e-01   7.2596569e-01   7.2411974e-01   7.4790212e-01   7.6667079e-01   7.5223286e-01   7.0545635e-01   7.4582098e-01   7.6920254e-01   7.3797101e-01   7.3774809e-01   7.1775931e-01   7.2640288e-01   7.4132039e-01   7.3071286e-01   7.8711364e-01   8.1608782e-01   8.0487541e-01   8.3370050e-01   7.9787769e-01   7.8377841e-01   7.8866088e-01   7.9524166e-01   7.7361275e-01   7.6753345e-01   7.5798776e-01   7.2524272e-01   7.8003518e-01   7.8274216e-01   7.9639493e-01   7.9685664e-01   7.5091178e-01   7.4392143e-01   7.0597000e-01   7.6480709e-01   7.5468807e-01   7.4086320e-01   7.6954905e-01   7.7296132e-01   7.2713689e-01   7.1926103e-01   7.5608429e-01   7.3110741e-01   7.3582369e-01   7.6878159e-01   7.5813553e-01   7.3075972e-01   7.6825550e-01   7.6937073e-01   7.6729168e-01   7.5887842e-01   7.7135205e-01   7.5513756e-01   7.4335375e-01   7.5164358e-01   7.8067178e-01   7.7474566e-01   7.4444453e-01   7.6706391e-01   7.0473154e-01   7.6794824e-01   7.6524633e-01   7.6758803e-01   7.5145144e-01   7.6831604e-01   7.5575409e-01   7.0851721e-01   7.0261452e-01   7.2941688e-01   7.4140602e-01   7.6579544e-01   7.3975615e-01   7.3436020e-01   7.6370237e-01   7.4309427e-01   7.3137982e-01   7.2472966e-01   6.8106326e-01   7.3991514e-01   7.6182125e-01   7.6969007e-01   7.0130606e-01   6.9964470e-01   7.3686841e-01   7.2528605e-01   7.4950714e-01   7.3876990e-01   7.2531746e-01   7.4248268e-01   7.3890298e-01   7.3880563e-01   7.1517653e-01   7.5999993e-01   7.7662594e-01   8.0153165e-01   7.7523475e-01   7.7521605e-01   0.0000000e+00   0.0000000e+00   0.0000000e+00   0.0000000e+00   0.0000000e+00
   0.0000000e+00   0.0000000e+00   7.7415925e-01   7.2430240e-01   7.4427194e-01   7.5701756e-01   7.9495058e-01   8.0433726e-01   7.7893869e-01   7.9163658e-01   7.4927705e-01   7.9099637e-01   7.7228749e-01   7.6248659e-01   7.4538505e-01   7.5507825e-01   7.5966388e-01   7.2305690e-01   7.5930147e-01   7.6684476e-01   7.3964954e-01   7.7577347e-01   7.6005055e-01   7.3249918e-01   7.4556971e-01   7.6011867e-01   7.7400388e-01   7.7449729e-01   7.8941401e-01   8.1306350e-01   7.8976592e-01   7.9989489e-01   7.8710784e-01   7.6587515e-01   8.0380577e-01   7.9266736e-01   7.8021322e-01   7.6235740e-01   6.7640772e-01   7.5610123e-01   7.8720763e-01   7.9312353e-01   7.9867812e-01   7.9694769e-01   7.6647843e-01   7.7106344e-01   7.5641074e-01   6.9190638e-01   7.5910145e-01   7.6754689e-01   7.5976202e-01   7.7364993e-01   7.3685421e-01   7.5620701e-01   7.6184211e-01   7.7686812e-01   7.3856142e-01   7.6466576e-01   7.6581802e-01   7.7670977e-01   7.8247552e-01   7.7099032e-01   7.4732879e-01   7.5712068e-01   7.3241147e-01   7.4344429e-01   7.5124096e-01   7.4282222e-01   7.5022940e-01   7.5656308e-01   7.4989508e-01   7.5461838e-01   7.7936886e-01   7.6992297e-01   7.7488115e-01   7.8769134e-01   7.5902868e-01   7.5941522e-01   7.3909764e-01   6.8532943e-01   7.0047535e-01   7.3537860e-01   7.2974801e-01   7.3947888e-01   7.0772568e-01   7.3961688e-01   7.5567925e-01   7.5405680e-01   7.3945516e-01   7.0774478e-01   7.3118485e-01   7.6065520e-01   7.3360067e-01   6.8495941e-01   7.1910497e-01   7.4636328e-01   7.2877813e-01   7.0942461e-01   7.2125688e-01   7.1915994e-01   7.3913336e-01   7.2044074e-01   7.2578576e-01   7.3246734e-01   7.7395003e-01   7.4856278e-01   7.9198205e-01   7.3095555e-01   0.0000000e+00   0.0000000e+00   0.0000000e+00   0.0000000e+00   0.0000000e+00   0.0000000e+00
   0.0000000e+00   0.0000000e+00   6.7244363e-01   7.4836537e-01   7.5081774e-01   7.8124150e-01   7.8963472e-01   7.9269781e-01   7.7272133e-01   7.8829617e-01   7.7977403e-01   7.7161981e-01   7.5090924e-01   7.2723657e-01   7.5522371e-01   7.0711194e-01   7.5308346e-01   7.6259619e-01   7.4200680e-01   7.6666507e-01   7.6049848e-01   7.4569428e-01   7.3668179e-01   7.3031382e-01   7.3843848e-01   7.7119880e-01   7.8741491e-01   7.8011955e-01   7.9094817e-01   7.9695963e-01   8.0028953e-01   8.2302590e-01   8.0935596e-01   7.8423722e-01   8.1760242e-01   7.9801953e-01   7.7737017e-01   7.5863505e-01   7.2337848e-01   7.3199033e-01   7.5601424e-01   7.9350552e-01   7.7899345e-01   7.8478816e-01   7.8429766e-01   7.5992153e-01   7.7275373e-01   7.7060281e-01   7.6568931e-01   7.8478950e-01   8.1053364e-01   8.0030971e-01   7.6812184e-01   7.8585518e-01   7.4028640e-01   7.3856444e-01   7.2587721e-01   7.3964762e-01   7.6317297e-01   7.7485478e-01   7.7586609e-01   7.4266519e-01   7.4146573e-01   7.5768002e-01   7.4644369e-01   7.3578690e-01   7.5251068e-01   7.6854706e-01   7.8433707e-01   7.8030668e-01   7.6278244e-01   7.8471825e-01   7.7952330e-01   7.9549491e-01   7.5156128e-01   7.6975898e-01   7.5949087e-01   7.7456244e-01   7.4428077e-01   7.1145621e-01   7.3266026e-01   7.1138719e-01   7.3312617e-01   7.4423913e-01   7.4536602e-01   7.1868236e-01   7.3631963e-01   7.2017163e-01   7.3084935e-01   7.0566922e-01   7.1556406e-01   7.5721449e-01   7.3230592e-01   7.3098737e-01   7.3427091e-01   7.7664123e-01   7.4524529e-01   7.3290454e-01   7.3464173e-01   7.4403882e-01   7.4584948e-01   7.5567901e-01   7.4776241e-01   7.2410385e-01   7.5618631e-01   6.7041196e-01   7.1585404e-01   6.6546444e-01   6.9734948e-01   9.0161255e-01   0.0000000e+00   0.0000000e+00   0.0000000e+00   0.0000000e+00
   0.0000000e+00   0.0000000e+00   5.4137048e-01   7.1513223e-01   7.3016008e-01   7.8570697e-01   7.8124296e-01   7.7627807e-01   7.5884607e-01   7.4831190e-01   7.7720031e-01   7.7352966e-01   7.9867326e-01   7.7117725e-01   7.7431543e-01   7.6225795e-01   7.5674133e-01   7.3858552e-01   7.5216713e-01   7.6128998e-01   7.6704060e-01   7.4634261e-01   7.2843970e-01   7.6301630e-01   7.6108978e-01   7.6850178e-01   8.0412262e-01   8.0484318e-01   8.0559201e-01   8.1499770e-01   8.1133693e-01   8.0752938e-01   8.3793118e-01   8.1307383e-01   8.0731643e-01   8.0062407e-01   7.3611451e-01   7.6197037e-01   7.5687600e-01   7.4643935e-01   7.8278687e-01   7.6913529e-01   7.7119083e-01   7.7585416e-01   8.0465601e-01   8.1567065e-01   7.7019430e-01   7.8967026e-01   7.6208824e-01   7.6474603e-01   7.7943861e-01   7.6165974e-01   7.4775656e-01   7.5835277e-01   7.6433355e-01   7.5476994e-01   7.3592679e-01   7.3053273e-01   7.4253916e-01   7.8479962e-01   7.6610754e-01   7.5013445e-01   7.4573871e-01   7.2929862e-01   7.3924562e-01   7.5126131e-01   7.7886801e-01   7.7577430e-01   7.6526454e-01   7.6025815e-01   7.6541692e-01   7.7059041e-01   7.8390470e-01   7.7791191e-01   7.7828062e-01   7.5745770e-01   7.7174496e-01   7.6596930e-01   7.5012484e-01   7.4686254e-01   7.2446690e-01   7.3822346e-01   7.4731100e-01   7.0543748e-01   7.1634469e-01   6.9436085e-01   7.4385674e-01   7.2508799e-01   7.1303038e-01   7.0860770e-01   7.6189913e-01   7.2947551e-01   7.3441946e-01   7.2488671e-01   6.6681409e-01   7.4152287e-01   7.5020916e-01   7.2921781e-01   7.1375358e-01   7.2357162e-01   7.5048686e-01   7.4958056e-01   7.6790365e-01   7.5978590e-01   7.4089623e-01   7.1252835e-01   7.3908484e-01   7.4486344e-01   8.6899337e-01   0.0000000e+00   0.0000000e+00   0.0000000e+00   0.0000000e+00   0.0000000e+00
   0.0000000e+00   0.0000000e+00   6.9918998e-01   7.3125055e-01   7.2970924e-01   7.6993056e-01   7.6968998e-01   7.3885046e-01   7.2623371e-01   7.7657854e-01   7.9219706e-01   7.9762848e-01   8.0419851e-01   7.7594171e-01   7.6690040e-01   7.6295627e-01   7.6208238e-01   7.1220476e-01   7.2617473e-01   7.2405909e-01   7.0780051e-01   7.3843075e-01   7.4707246e-01   7.3306073e-01   7.6327707e-01   7.9729983e-01   8.0368342e-01   8.1079146e-01   7.7066995e-01   7.8918029e-01   8.0376264e-01   8.0897806e-01   8.0486410e-01   8.1399795e-01   7.9158904e-01   8.0032203e-01   7.7930604e-01   7.9371982e-01   7.9894024e-01   7.3108841e-01   7.6525706e-01   7.8726763e-01   7.9319933e-01   7.4556052e-01   7.7888128e-01   7.9015387e-01   7.7521658e-01   7.7082315e-01   7.6617831e-01   7.3989352e-01   7.5827376e-01   7.3366718e-01   7.5175724e-01   7.7388511e-01   7.6437508e-01   7.2158516e-01   7.0818986e-01   7.6572835e-01   7.4916701e-01   7.5516931e-01   7.5485097e-01   7.0990056e-01   7.2267529e-01   7.2415488e-01   7.5657189e-01   7.4020108e-01   7.7510330e-01   7.8626840e-01   7.6557638e-01   7.8161021e-01   7.8751044e-01   7.7700097e-01   7.8806967e-01   7.7933380e-01   7.6658133e-01   7.5725684e-01   7.5008422e-01   7.8400625e-01   7.5174374e-01   7.1875075e-01   7.5043379e-01   7.6113549e-01   7.3119947e-01   7.6654405e-01   7.2804751e-01   6.7224852e-01   7.2100073e-01   7.2791171e-01   6.9730623e-01   6.7540031e-01   7.5089254e-01   6.8751368e-01   7.9822560e-01   7.8620935e-01   7.2724420e-01   7.3534098e-01   7.5405562e-01   7.6517060e-01   7.4834319e-01   7.1342947e-01   7.1904234e-01   7.0890258e-01   7.5180404e-01   7.2618911e-01   7.4324717e-01   7.3102364e-01   7.3106388e-01   7.5039920e-01   7.9942409e-01   0.0000000e+00   0.0000000e+00   0.0000000e+00   0.0000000e+00   0.0000000e+00
   0.0000000e+00   7.1764624e-01   7.2533339e-01   7.2353599e-01   7.3885325e-01   7.5221365e-01   7.6698848e-01   7.5289282e-01   7.7063148e-01   7.7882851e-01   7.7300478e-01   7.9951814e-01   7.9202515e-01   7.8317728e-01   7.8525011e-01   7.5737309e-01   7.3531424e-01   7.1924388e-01   7.2439070e-01   7.5157940e-01   7.1687799e-01   7.1627628e-01   7.4355183e-01   7.4641843e-01   7.7587811e-01   7.8663388e-01   8.0254959e-01   8.0556533e-01   7.7746734e-01   7.5381927e-01   7.8497106e-01   7.9213623e-01   7.7180286e-01   7.7359915e-01   7.6966376e-01   7.8997694e-01   7.9429903e-01   7.8960543e-01   7.6117753e-01   7.7369050e-01   7.7876568e-01   7.7065391e-01   7.7595021e-01   7.7459848e-01   7.7052154e-01   7.6713017e-01   7.7412523e-01   7.7929492e-01   7.6318096e-01   7.6519273e-01   7.3221142e-01   7.6181814e-01   7.6813387e-01   7.5093664e-01   7.1324143e-01   7.0568670e-01   6.7271893e-01   7.1058302e-01   7.2542743e-01   7.0475117e-01   7.1451634e-01   7.3318808e-01   7.2302431e-01   7.2698159e-01   7.4538739e-01   7.4066800e-01   7.6366222e-01   7.5402575e-01   7.3794399e-01   7.7257252e-01   7.7808618e-01   7.7553105e-01   7.9230987e-01   7.7587035e-01   7.5459301e-01   7.6464788e-01   7.8494357e-01   7.8073218e-01   7.1560691e-01   7.8099654e-01   7.3078373e-01   7.2911406e-01   7.2853148e-01   7.4066752e-01   7.2623666e-01   7.3919999e-01   7.1362705e-01   7.1732763e-01   7.5096284e-01   7.4428156e-01   7.6850400e-01   7.2393494e-01   7.5207751e-01   7.7947699e-01   7.3813643e-01   7.6469639e-01   6.9472123e-01   7.1269015e-01   7.2947140e-01   6.6806341e-01   6.7394238e-01   6.9415831e-01   6.9814180e-01   7.1177420e-01   7.2438634e-01   7.2997707e-01   7.2313357e-01   7.0710478e-01   0.0000000e+00   0.0000000e+00   0.0000000e+00   0.0000000e+00   0.0000000e+00   0.0000000e+00
   0.0000000e+00   0.0000000e+00   7.7036018e-01   7.2661898e-01   7.4016764e-01   7.4870262e-01   7.8184766e-01   7.7872983e-01   7.6303719e-01   7.7539188e-01   7.7982457e-01   7.9075630e-01   7.7744022e-01   7.7066834e-01   7.7996819e-01   7.6017573e-01   7.5522873e-01   7.3472163e-01   7.1267283e-01   6.9669488e-01   7.1057023e-01   7.4718653e-01   7.2489701e-01   7.4313015e-01   7.6741356e-01   7.8578256e-01   7.9347298e-01   7.6469386e-01   7.8821133e-01   7.6891141e-01   7.3804575e-01   7.6861868e-01   8.0898347e-01   8.0272394e-01   8.1195983e-01   7.9018664e-01   7.8972189e-01   7.8861333e-01   7.7863029e-01   7.6802069e-01   7.5668716e-01   7.8404784e-01   7.4113103e-01   7.7581111e-01   7.5148800e-01   7.5961809e-01   7.4752374e-01   7.8813893e-01   7.6148342e-01   7.3950750e-01   7.6748218e-01   7.4202717e-01   7.3949118e-01   7.3731357e-01   7.1780304e-01   6.9098908e-01   6.5730213e-01   6.6687551e-01   6.8935739e-01   6.4655458e-01   6.9359290e-01   6.5950644e-01   7.0280035e-01   7.2126337e-01   7.3159957e-01   7.3977087e-01   7.6039776e-01   7.6796842e-01   7.3666014e-01   7.5676003e-01   7.4649893e-01   7.6770218e-01   7.9715985e-01   7.5659731e-01   7.5981192e-01   7.9512482e-01   7.9589336e-01   7.8795755e-01   8.0369411e-01   7.4197182e-01   7.6652713e-01   7.2682308e-01   7.5673740e-01   7.0796393e-01   7.5038685e-01   7.2624697e-01   7.1666427e-01   7.4160494e-01   7.5553882e-01   7.1827147e-01   7.5813993e-01   7.3452189e-01   7.3003446e-01   7.3724685e-01   7.4012905e-01   7.4519757e-01   6.9788766e-01   7.1370816e-01   7.2644765e-01   6.6180087e-01   6.7727634e-01   6.6586498e-01   6.9720721e-01   7.1492190e-01   7.1647636e-01   7.3828002e-01   7.3746755e-01   7.1361420e-01   6.7863955e-01   0.0000000e+00   0.0000000e+00   0.0000000e+00   0.0000000e+00   0.0000000e+00
   0.0000000e+00   0.0000000e+00   5.2847364e-01   7.4174929e-01   7.8205792e-01   7.4696108e-01   7.6213516e-01   7.6000399e-01   7.9575243e-01   7.8745696e-01   7.4967310e-01   7.8259380e-01   7.3314024e-01   7.9507872e-01   7.6233895e-01   7.4679265e-01   7.0382620e-01   7.3794147e-01   7.2943085e-01   6.7612166e-01   7.0355683e-01   7.2346938e-01   7.3044853e-01   7.1963930e-01   7.8094318e-01   8.1515602e-01   8.0254301e-01   7.8439441e-01   7.5845059e-01   7.4964458e-01   7.7214409e-01   7.5626077e-01   7.3681181e-01   7.6936353e-01   7.2032409e-01   7.5347866e-01   7.6417848e-01   8.0157316e-01   7.9118274e-01   7.8719462e-01   7.4295353e-01   7.6009243e-01   7.1048355e-01   7.1443085e-01   7.2940546e-01   7.3977868e-01   7.4806891e-01   7.6864898e-01   7.3508285e-01   7.6165787e-01   7.5189613e-01   7.1146996e-01   7.1742634e-01   7.2361423e-01   6.0131629e-01   6.6178792e-01   6.0678416e-01   6.4686513e-01   6.8324153e-01   6.8587364e-01   6.4423837e-01   5.9599917e-01   6.7781870e-01   7.2211963e-01   7.1846377e-01   7.2775780e-01   7.4626388e-01   7.4151756e-01   7.3896677e-01   7.3016961e-01   7.5565762e-01   7.5098301e-01   7.3215987e-01   7.4425470e-01   7.5395185e-01   7.6256798e-01   7.9483301e-01   8.1686646e-01   8.0182470e-01   7.5903771e-01   7.6669272e-01   7.4498154e-01   7.8518118e-01   7.6226647e-01   7.5819654e-01   7.8312868e-01   7.6032064e-01   7.3469362e-01   7.3347716e-01   7.1866312e-01   7.2133506e-01   7.1112377e-01   7.2162738e-01   7.5389853e-01   6.9704933e-01   7.4850579e-01   6.8567284e-01   7.3602311e-01   7.2803323e-01   6.9135695e-01   6.9328076e-01   6.6420567e-01   6.6515528e-01   7.1200901e-01   7.2748476e-01   7.1594886e-01   7.5451568e-01   8.0925566e-01   8.1992969e-01   0.0000000e+00   0.0000000e+00   0.0000000e+00   0.0000000e+00   0.0000000e+00
   0.0000000e+00   0.0000000e+00   7.5223199e-01   7.5556163e-01   6.9496615e-01   7.5338380e-01   7.6682932e-01   7.8379172e-01   7.4502540e-01   7.5578548e-01   7.6787694e-01   7.6764916e-01   7.3534289e-01   7.7686970e-01   7.7471933e-01   7.6099988e-01   7.0365901e-01   7.2616347e-01   6.8935347e-01   6.8781968e-01   6.8617513e-01   6.8963919e-01   6.7517216e-01   7.0859509e-01   7.8451689e-01   7.9477181e-01   7.8454012e-01   7.8860658e-01   7.6766436e-01   7.7465452e-01   7.7594019e-01   7.6207320e-01   7.5195876e-01   7.7057723e-01   7.2179546e-01   7.7310006e-01   7.8478080e-01   7.8174912e-01   7.7001629e-01   7.8281264e-01   7.8158500e-01   7.6190915e-01   7.4334803e-01   7.4954299e-01   7.1422788e-01   7.4934712e-01   7.4015188e-01   7.3884219e-01   7.4832518e-01   7.4527740e-01   6.9458748e-01   6.4683338e-01   6.5752897e-01   6.0467856e-01   6.0772858e-01   5.7012416e-01   6.0228457e-01   5.9694531e-01   6.2083249e-01   6.1129657e-01   5.8862233e-01   5.6257544e-01   6.2341053e-01   6.6309670e-01   7.0638873e-01   7.2094874e-01   7.3916044e-01   7.6995414e-01   7.6617972e-01   7.7124989e-01   7.3749791e-01   7.3266850e-01   7.4133113e-01   7.1047756e-01   7.7204920e-01   7.7406325e-01   7.7009237e-01   7.9804799e-01   8.0271216e-01   7.5346507e-01   7.6214484e-01   7.4237101e-01   7.3905668e-01   7.5709371e-01   7.5018438e-01   7.6092318e-01   7.4675061e-01   7.4398380e-01   7.4459347e-01   7.1642735e-01   7.4301358e-01   7.4754251e-01   7.3352505e-01   7.0771123e-01   7.3868095e-01   7.3601158e-01   7.3070759e-01   7.5106630e-01   7.3470574e-01   7.3979608e-01   7.3891874e-01   6.8952802e-01   6.9815720e-01   7.2573142e-01   7.2066603e-01   7.5280692e-01   7.2208192e-01   6.9078788e-01   8.7148386e-01   0.0000000e+00   0.0000000e+00   0.0000000e+00   0.0000000e+00   0.0000000e+00
   0.0000000e+00   0.0000000e+00   7.6825338e-01   7.0910778e-01   7.4226378e-01   7.5846416e-01   7.7340949e-01   7.6065325e-01   7.5132824e-01   7.6950594e-01   7.4877289e-01   7.7762903e-01   7.8840622e-01   7.5704142e-01   7.6349604e-01   7.5418538e-01   7.2490858e-01   7.4732685e-01   7.2979351e-01   6.6043610e-01   7.3086837e-01   7.4268338e-01   6.7307044e-01   7.2816680e-01   7.5259934e-01   7.8943987e-01   7.6606809e-01   7.9563864e-01   7.4051541e-01   7.1334355e-01   7.2785972e-01   7.3601985e-01   7.7110831e-01   7.3908512e-01   7.4808683e-01   7.8329028e-01   7.0571276e-01   7.8235084e-01   7.7304159e-01   7.3999426e-01   7.3576346e-01   7.5229395e-01   7.5943121e-01   7.2991598e-01   7.3930498e-01   7.6155161e-01   7.5282229e-01   7.5635873e-01   7.5365245e-01   7.0248635e-01   6.4865943e-01   6.0368469e-01   5.1877737e-01   5.4423616e-01   5.6907074e-01   4.8480982e-01   5.4491976e-01   6.1988431e-01   5.4220750e-01   5.3832997e-01   5.3640028e-01   5.0602620e-01   5.9065037e-01   6.0461797e-01   6.9531327e-01   7.0500348e-01   7.2400688e-01   7.2622729e-01   7.3282471e-01   7.4826930e-01   7.1257558e-01   7.5110376e-01   7.6092735e-01   7.5292792e-01   7.7425719e-01   7.6208545e-01   7.8883146e-01   8.1237985e-01   7.8748715e-01   7.2629174e-01   7.6017904e-01   7.7606800e-01   7.6279204e-01   7.5874137e-01   7.6750707e-01   7.4619813e-01   7.5175110e-01   7.5961308e-01   7.3104380e-01   7.3816445e-01   7.0644241e-01   7.4122097e-01   7.2877696e-01   6.7626668e-01   7.2058832e-01   7.4531295e-01   7.2717946e-01   7.7953824e-01   7.5261846e-01   7.2840550e-01   7.5586922e-01   7.0000494e-01   7.2236561e-01   7.2144249e-01   7.3869638e-01   7.1891673e-01   7.7863134e-01   7.9382815e-01   9.0354917e-01   4.9741265e-01   0.0000000e+00   0.0000000e+00   0.0000000e+00   0.0000000e+00
   0.0000000e+00   0.0000000e+00   6.0697334e-01   7.6839130e-01   7.3754793e-01   7.3418924e-01   7.5466327e-01   7.6461021e-01   7.5426704e-01   7.8471446e-01   7.9517536e-01   7.7471015e-01   7.7514258e-01   7.9066168e-01   7.9198860e-01   7.3422473e-01   7.3569798e-01   6.9961789e-01   7.2204408e-01   6.8469354e-01   7.0937173e-01   7.5575218e-01   7.1094586e-01   6.8450642e-01   7.3055470e-01   7.7665189e-01   7.5236920e-01   7.7201201e-01   7.3214843e-01   7.4828480e-01   7.7632663e-01   7.4725940e-01   7.4425076e-01   7.4680630e-01   7.5201626e-01   7.6822495e-01   7.5975582e-01   7.6138537e-01   7.5583243e-01   6.7836624e-01   7.6166506e-01   7.4571215e-01   7.4719416e-01   7.3828333e-01   7.5888622e-01   7.2628750e-01   7.0431643e-01   7.1710282e-01   6.5635805e-01   5.9309293e-01   6.1573733e-01   5.4591142e-01   5.3786737e-01   4.8953755e-01   4.9395896e-01   5.1833338e-01   5.7982027e-01   6.0340630e-01   4.7095602e-01   4.7159599e-01   5.0313172e-01   5.1044216e-01   5.6288891e-01   5.7965558e-01   6.5831385e-01   6.9874693e-01   7.4720264e-01   7.3925983e-01   7.6126989e-01   7.4925924e-01   7.5304893e-01   7.3403237e-01   7.4943041e-01   7.8420090e-01   7.5811105e-01   7.4841929e-01   7.5317564e-01   7.5006743e-01   7.6598929e-01   7.4478169e-01   7.6412977e-01   7.8291777e-01   7.8771343e-01   7.8697695e-01   7.5446032e-01   7.6005189e-01   7.5635736e-01   7.4929556e-01   7.1809760e-01   7.6032954e-01   7.2731969e-01   7.4052361e-01   7.1318593e-01   7.1206475e-01   7.1010173e-01   7.0847045e-01   7.3161770e-01   7.6205312e-01   7.5836898e-01   7.4575268e-01   7.4533860e-01   7.2330768e-01   7.1608767e-01   7.1462338e-01   7.2929917e-01   7.3689476e-01   7.1202349e-01   6.7804245e-01   8.3250654e-01   0.0000000e+00   0.0000000e+00   0.0000000e+00   0.0000000e+00   0.0000000e+00
   0.0000000e+00   0.0000000e+00   5.9127324e-01   7.6367676e-01   7.5799787e-01   7.4071411e-01   7.4325928e-01   7.2082153e-01   7.2092365e-01   7.6139071e-01   7.8543235e-01   7.7778011e-01   7.9313656e-01   7.8371451e-01   7.8336015e-01   7.6207394e-01   7.3879869e-01   7.2820544e-01   7.5467966e-01   7.1923358e-01   7.5300589e-01   7.2181847e-01   6.7513245e-01   7.3459236e-01   7.5148902e-01   7.6258130e-01   7.5615351e-01   7.1961444e-01   7.5214212e-01   7.5989183e-01   7.4409279e-01   7.4568991e-01   7.4357298e-01   7.4686394e-01   7.6802788e-01   7.6353813e-01   7.2672960e-01   7.3148942e-01   7.4511010e-01   6.8235949e-01   6.8493136e-01   7.2156947e-01   7.5619208e-01   7.3965714e-01   7.2751522e-01   7.2986323e-01   7.1128029e-01   6.4360908e-01   5.6557550e-01   5.3308987e-01   5.3169337e-01   5.0554314e-01   4.7542167e-01   4.4234301e-01   3.9278348e-01   4.5395223e-01   3.9722526e-01   0.0000000e+00   4.7971891e-01   4.3385522e-01   4.7973147e-01   4.9361630e-01   5.3865743e-01   5.5824033e-01   6.6024542e-01   6.9319665e-01   7.1322800e-01   7.2865735e-01   7.8026085e-01   7.7443598e-01   7.7382967e-01   7.7008497e-01   7.3836966e-01   7.6850334e-01   7.5584926e-01   7.5156330e-01   7.4474700e-01   7.7421989e-01   7.4627274e-01   7.5674441e-01   7.2239462e-01   7.4519816e-01   7.6104964e-01   7.7689390e-01   7.7249706e-01   7.4452025e-01   7.9047525e-01   7.5151713e-01   7.6392857e-01   7.7052519e-01   7.7650025e-01   7.7373143e-01   7.4433330e-01   7.3546384e-01   7.0103868e-01   7.2674529e-01   7.4192203e-01   7.4518349e-01   7.4006398e-01   7.6256119e-01   7.2189738e-01   7.5265768e-01   7.2698112e-01   7.3923151e-01   7.2057495e-01   7.4997990e-01   7.3746838e-01   7.2864299e-01   8.2424370e-01   0.0000000e+00   0.0000000e+00   0.0000000e+00   0.0000000e+00   0.0000000e+00
   0.0000000e+00   0.0000000e+00   7.3569150e-01   7.1593776e-01   7.5054537e-01   7.3890078e-01   7.4801387e-01   7.4388164e-01   7.4783942e-01   7.7499313e-01   7.7716076e-01   7.5153034e-01   7.6430914e-01   7.2649649e-01   7.6467566e-01   7.7369937e-01   7.5738209e-01   7.7891222e-01   7.5866327e-01   7.3979356e-01   7.3850417e-01   7.6503850e-01   7.3769771e-01   7.3810125e-01   7.3312894e-01   8.0048108e-01   7.7754058e-01   7.4786336e-01   7.5039532e-01   7.5702742e-01   7.4941697e-01   7.3253603e-01   7.3521875e-01   7.7716531e-01   7.4633788e-01   7.7426612e-01   7.6513423e-01   7.2067109e-01   7.3320288e-01   7.2386811e-01   6.7312639e-01   7.4482281e-01   7.3156823e-01   7.5245706e-01   7.2205500e-01   7.3584182e-01   6.8187964e-01   5.8099380e-01   5.6269356e-01   5.0730231e-01   4.7881682e-01   4.3783112e-01   3.7651796e-01   3.7866403e-01   2.9059647e-01   0.0000000e+00   0.0000000e+00   0.0000000e+00   0.0000000e+00   3.9568572e-01   4.2108765e-01   4.8158307e-01   4.9168745e-01   5.1791157e-01   5.9664090e-01   6.7479073e-01   7.1813162e-01   7.7322359e-01   7.8829023e-01   7.7415455e-01   7.6953222e-01   7.6005451e-01   7.6174577e-01   7.7802400e-01   7.8350216e-01   7.6766717e-01   7.4559708e-01   7.5550422e-01   7.2191380e-01   7.1738426e-01   7.5411408e-01   7.7380832e-01   7.8894491e-01   8.0818566e-01   8.0116314e-01   7.8188675e-01   8.0351976e-01   7.8063429e-01   7.6857300e-01   7.7395941e-01   7.6878204e-01   7.3207520e-01   7.5568500e-01   7.9119981e-01   7.2586398e-01   7.0739526e-01   7.4746919e-01   7.2517414e-01   7.5721210e-01   7.5473714e-01   7.3378640e-01   7.2452022e-01   6.9741205e-01   7.2181840e-01   7.1740080e-01   7.5368853e-01   7.4206905e-01   7.1418225e-01   7.1990972e-01   0.0000000e+00   0.0000000e+00   0.0000000e+00   0.0000000e+00   0.0000000e+00
   0.0000000e+00   0.0000000e+00   6.1399132e-01   7.3963336e-01   7.4063726e-01   7.2017170e-01   7.5365142e-01   7.3381793e-01   7.6624304e-01   7.6519239e-01   7.5785632e-01   7.3497599e-01   7.6707700e-01   7.3866907e-01   7.7186958e-01   7.7483611e-01   7.5479468e-01   7.6173626e-01   7.6247779e-01   7.4327330e-01   7.2790370e-01   7.2805528e-01   7.4897686e-01   7.3437112e-01   7.3973360e-01   7.5530617e-01   7.4307927e-01   7.3407092e-01   7.4446687e-01   7.4603201e-01   7.2343995e-01   7.1054700e-01   7.1300116e-01   7.5155099e-01   7.3847607e-01   7.5950721e-01   7.4010981e-01   7.5380900e-01   7.2459820e-01   7.3194849e-01   7.1066922e-01   7.2134030e-01   7.5765043e-01   7.5027227e-01   7.5003206e-01   7.1620134e-01   6.9729822e-01   6.0961380e-01   5.1367259e-01   5.2974621e-01   4.8321623e-01   3.9582748e-01   4.7834436e-01   0.0000000e+00   0.0000000e+00   0.0000000e+00   0.0000000e+00   0.0000000e+00   0.0000000e+00   0.0000000e+00   4.2469002e-01   4.9155762e-01   5.0283430e-01   4.9597504e-01   5.5800482e-01   6.4260685e-01   6.8154375e-01   7.5420612e-01   7.7096399e-01   7.8020908e-01   7.8628016e-01   7.4949690e-01   7.6933192e-01   7.4123024e-01   7.5498804e-01   7.6708027e-01   7.7264448e-01   7.0639642e-01   7.4081388e-01   7.4889146e-01   7.5733871e-01   7.6524563e-01   7.5469927e-01   7.6859389e-01   7.6770350e-01   7.9604246e-01   7.9493458e-01   8.0810352e-01   8.0440557e-01   7.6697582e-01   7.9571461e-01   7.7396180e-01   7.6477417e-01   7.5547964e-01   7.6683788e-01   7.4024513e-01   7.0925410e-01   7.3173538e-01   7.4351007e-01   7.3037080e-01   7.1781596e-01   7.1589695e-01   7.1497135e-01   6.8408911e-01   7.2000733e-01   7.3706131e-01   7.5608610e-01   7.4444995e-01   7.3400888e-01   0.0000000e+00   0.0000000e+00   0.0000000e+00   0.0000000e+00   0.0000000e+00
   0.0000000e+00   0.0000000e+00   6.2952856e-01   7.6120481e-01   7.5139808e-01   7.4682871e-01   7.5112411e-01   7.3929376e-01   7.2769710e-01   7.5718980e-01   7.5591177e-01   7.4161863e-01   7.9321615e-01   7.8517721e-01   7.9115850e-01   7.7941729e-01   7.6196251e-01   7.8218479e-01   7.6569224e-01   7.6375685e-01   7.4530478e-01   7.6082002e-01   7.5896126e-01   7.9478769e-01   7.4647759e-01   7.5686815e-01   7.3907848e-01   7.5799554e-01   7.7226287e-01   7.6415204e-01   7.6654503e-01   7.4750081e-01   7.6377063e-01   7.2350353e-01   7.5708865e-01   7.4057718e-01   7.6516400e-01   7.4836986e-01   7.6457688e-01   7.6840776e-01   7.5858766e-01   7.1359736e-01   7.4836156e-01   7.5220848e-01   7.5609613e-01   6.9221665e-01   6.7572465e-01   5.7912174e-01   5.0001584e-01   5.0458354e-01   4.7733410e-01   4.2706833e-01   0.0000000e+00   0.0000000e+00   0.0000000e+00   0.0000000e+00   0.0000000e+00   0.0000000e+00   0.0000000e+00   0.0000000e+00   0.0000000e+00   5.3248795e-01   4.9379079e-01   4.8712606e-01   5.6007404e-01   6.1851608e-01   6.5704938e-01   7.0913780e-01   7.3499764e-01   7.8399574e-01   7.2261768e-01   7.6608263e-01   7.5326102e-01   7.2762926e-01   7.4051773e-01   7.7123272e-01   7.5223168e-01   7.1840803e-01   7.5679234e-01   7.4031257e-01   7.5802058e-01   7.8848385e-01   7.2857967e-01   7.6044260e-01   7.7536286e-01   7.6110296e-01   7.7011442e-01   8.1344089e-01   7.9077261e-01   7.7782616e-01   7.3755535e-01   7.3762126e-01   7.3471012e-01   7.8296235e-01   7.5123290e-01   7.4668174e-01   7.4031674e-01   7.5358971e-01   7.4354490e-01   7.5620480e-01   7.2968287e-01   7.0739269e-01   6.6098900e-01   6.5597068e-01   6.9217424e-01   7.2243989e-01   7.5422677e-01   8.0606666e-01   9.5264653e-01   0.0000000e+00   0.0000000e+00   0.0000000e+00   0.0000000e+00   0.0000000e+00
   0.0000000e+00   0.0000000e+00   5.2608785e-01   6.8435674e-01   7.3123389e-01   7.1911580e-01   7.5339151e-01   7.6498481e-01   7.8324069e-01   7.6433568e-01   7.4031495e-01   7.5616428e-01   7.7526151e-01   7.8644944e-01   7.8790627e-01   7.8405802e-01   7.6841812e-01   7.9483215e-01   7.7844114e-01   7.6817598e-01   7.8738453e-01   7.7242364e-01   7.2189885e-01   7.9022142e-01   7.7751769e-01   7.8570373e-01   7.6733285e-01   7.3625330e-01   7.5096194e-01   7.4092130e-01   7.5587233e-01   7.3589516e-01   7.5632821e-01   7.8350778e-01   7.8573736e-01   7.6403366e-01   7.4319280e-01   7.2353107e-01   7.4494236e-01   7.4545952e-01   7.5968936e-01   7.5132027e-01   7.6488564e-01   7.5192737e-01   7.3895467e-01   6.9152077e-01   6.8602508e-01   5.9848638e-01   5.0740491e-01   4.8483559e-01   4.6800098e-01   4.0365920e-01   0.0000000e+00   0.0000000e+00   0.0000000e+00   0.0000000e+00   0.0000000e+00   0.0000000e+00   0.0000000e+00   0.0000000e+00   0.0000000e+00   4.6983444e-01   5.0042367e-01   5.2954780e-01   5.5924214e-01   5.9742026e-01   6.2306905e-01   6.9783534e-01   7.1730476e-01   7.4287982e-01   7.1761967e-01   7.5238430e-01   7.3328803e-01   7.1754355e-01   7.6992697e-01   7.5314916e-01   7.3930505e-01   7.3926131e-01   7.6106821e-01   7.7540916e-01   7.6724964e-01   7.8344844e-01   7.5067881e-01   7.5849099e-01   7.7724565e-01   7.7521158e-01   7.4288516e-01   7.8401558e-01   7.7158848e-01   7.8418888e-01   7.7290603e-01   7.6837852e-01   7.5777691e-01   7.5997304e-01   7.4634200e-01   7.5823666e-01   7.3097604e-01   7.5557113e-01   7.6679336e-01   7.4517609e-01   7.3742724e-01   6.8064686e-01   7.1615307e-01   6.3395550e-01   7.0031685e-01   7.1760829e-01   7.2979193e-01   7.6338376e-01   8.1105884e-01   0.0000000e+00   0.0000000e+00   0.0000000e+00   0.0000000e+00   0.0000000e+00
   0.0000000e+00   6.7482902e-01   7.1585733e-01   7.0614420e-01   7.1941535e-01   7.3254172e-01   7.5170678e-01   7.5195745e-01   7.5216495e-01   7.7606629e-01   7.1999227e-01   7.5109173e-01   7.6080244e-01   7.8677364e-01   7.7211612e-01   8.0202811e-01   7.8381031e-01   7.9863376e-01   7.9439895e-01   7.7533243e-01   7.5590957e-01   7.6724373e-01   7.7008487e-01   7.8835438e-01   7.6347493e-01   7.6789340e-01   7.6601305e-01   7.7054707e-01   7.3750406e-01   7.4233441e-01   7.6628257e-01   7.4365995e-01   7.5640128e-01   7.5820446e-01   7.7200544e-01   7.7014077e-01   7.6125976e-01   7.4425744e-01   7.6877155e-01   7.7982181e-01   7.8933872e-01   7.6240244e-01   7.6257723e-01   7.8477800e-01   7.5587724e-01   7.4958189e-01   6.8098619e-01   5.8020009e-01   5.0567069e-01   5.2485881e-01   4.5387033e-01   3.9127686e-01   0.0000000e+00   0.0000000e+00   0.0000000e+00   0.0000000e+00   0.0000000e+00   0.0000000e+00   0.0000000e+00   0.0000000e+00   0.0000000e+00   3.6573357e-01   4.7777289e-01   5.3078299e-01   5.6465958e-01   5.5761109e-01   6.7730835e-01   6.8088430e-01   6.9013790e-01   7.2206744e-01   7.8170592e-01   7.5351167e-01   7.5003241e-01   7.1780204e-01   7.3693339e-01   7.5024471e-01   7.6016583e-01   7.3847234e-01   7.8535148e-01   7.5397398e-01   7.8105637e-01   7.7649695e-01   7.9459160e-01   7.6630901e-01   7.7496319e-01   7.4901283e-01   7.7031763e-01   7.5685977e-01   7.5065354e-01   7.5628881e-01   7.6286315e-01   7.4397387e-01   7.8123582e-01   7.7704563e-01   7.4713460e-01   7.6132956e-01   7.6519100e-01   8.0103032e-01   7.8228543e-01   7.3825884e-01   7.3929205e-01   7.2294569e-01   7.3535147e-01   7.1122671e-01   7.1371313e-01   7.4798979e-01   7.4767904e-01   6.9715079e-01   4.1621338e-01   0.0000000e+00   0.0000000e+00   0.0000000e+00   0.0000000e+00   0.0000000e+00
   0.0000000e+00   0.0000000e+00   5.7391678e-01   6.8858698e-01   7.4602553e-01   7.3890193e-01   7.6276001e-01   7.7428721e-01   7.7574177e-01   7.5749218e-01   7.3535316e-01   7.5861024e-01   7.8888009e-01   7.9442735e-01   8.3021718e-01   8.0720374e-01   7.9012237e-01   7.9117679e-01   8.0139925e-01   7.7564706e-01   7.7929443e-01   7.5356109e-01   7.8999282e-01   7.7174513e-01   7.4983992e-01   7.7658489e-01   7.7569458e-01   7.4932994e-01   7.5124211e-01   7.4255481e-01   7.5866293e-01   7.5976525e-01   7.2394710e-01   7.6027420e-01   7.6928333e-01   7.7074381e-01   7.5753249e-01   7.5070412e-01   7.6877189e-01   7.8113782e-01   7.9394195e-01   7.7920499e-01   7.4548379e-01   7.5214940e-01   7.6914611e-01   7.6718345e-01   6.9322133e-01   5.5119350e-01   5.2241614e-01   5.4473958e-01   4.6012064e-01   4.8844754e-01   0.0000000e+00   0.0000000e+00   0.0000000e+00   0.0000000e+00   0.0000000e+00   0.0000000e+00   0.0000000e+00   0.0000000e+00   0.0000000e+00   5.2787442e-01   5.0037971e-01   4.9038595e-01   5.2613228e-01   5.8226096e-01   6.1779622e-01   6.6238738e-01   6.7883656e-01   6.9320330e-01   7.3682348e-01   7.4710960e-01   7.5635651e-01   7.2319188e-01   7.3949727e-01   7.2323370e-01   7.7418685e-01   7.8502868e-01   7.9326062e-01   7.4953647e-01   7.7239286e-01   7.7329937e-01   7.9355980e-01   7.7122910e-01   7.6911038e-01   7.6949038e-01   7.6105319e-01   7.6457635e-01   7.6454491e-01   7.5152118e-01   7.5848590e-01   7.5600023e-01   7.4365944e-01   7.6114713e-01   7.6061600e-01   7.8448440e-01   7.6438440e-01   7.6880865e-01   7.6374049e-01   7.3590189e-01   7.2856130e-01   7.1276464e-01   7.2110856e-01   7.4191503e-01   7.3458669e-01   7.2484408e-01   7.0003270e-01   7.4295704e-01   0.0000000e+00   0.0000000e+00   0.0000000e+00   0.0000000e+00   0.0000000e+00   0.0000000e+00
   0.0000000e+00   0.0000000e+00   5.6267833e-01   6.8359084e-01   7.2003725e-01   7.2478973e-01   7.5729117e-01   7.4520993e-01   7.3087324e-01   7.2090219e-01   7.6004846e-01   7.5943855e-01   8.0523393e-01   8.0078498e-01   8.0862113e-01   8.2382630e-01   7.9187302e-01   7.9506541e-01   7.9349281e-01   7.5567845e-01   7.7194773e-01   7.6480706e-01   7.5403529e-01   7.4926967e-01   7.6236178e-01   7.7479433e-01   7.7102118e-01   7.8122840e-01   7.6915039e-01   7.5449891e-01   7.3477587e-01   7.5614673e-01   7.3986952e-01   7.7597549e-01   7.9348019e-01   7.6846049e-01   7.5099399e-01   7.7164138e-01   7.6192532e-01   7.9843178e-01   7.9373455e-01   7.7639542e-01   7.8087131e-01   7.5482952e-01   7.4769129e-01   7.3890056e-01   7.4394146e-01   6.1359213e-01   5.5558472e-01   4.5795651e-01   4.8968782e-01   5.0970211e-01   0.0000000e+00   0.0000000e+00   0.0000000e+00   0.0000000e+00   0.0000000e+00   0.0000000e+00   0.0000000e+00   0.0000000e+00   0.0000000e+00   5.4321267e-01   4.9804292e-01   5.0046823e-01   5.5668594e-01   6.0185459e-01   6.6430055e-01   6.9458641e-01   7.0778349e-01   6.8974811e-01   7.2289656e-01   7.4585465e-01   7.6377727e-01   7.7911680e-01   7.3593269e-01   7.2459879e-01   7.6986777e-01   7.7646539e-01   7.7693275e-01   7.9610398e-01   7.7707109e-01   7.8342868e-01   7.5920728e-01   7.7119832e-01   7.4704749e-01   7.3499773e-01   7.6495691e-01   7.4431951e-01   7.4068825e-01   7.7858139e-01   7.3909641e-01   7.4198780e-01   7.6837795e-01   7.6262727e-01   7.5534813e-01   7.5988209e-01   7.6656170e-01   7.7536465e-01   7.3859624e-01   7.5637369e-01   7.6593908e-01   7.2819583e-01   7.5208242e-01   7.4728160e-01   7.3270612e-01   6.9349117e-01   7.0816643e-01   7.4404260e-01   9.0614226e-01   0.0000000e+00   0.0000000e+00   0.0000000e+00   0.0000000e+00   0.0000000e+00
   0.0000000e+00   0.0000000e+00   7.3230807e-01   7.1718772e-01   7.3788463e-01   7.1630929e-01   7.2315207e-01   7.3779385e-01   7.6915679e-01   7.3762747e-01   7.4196993e-01   7.6267904e-01   7.8400323e-01   7.9785827e-01   8.0155587e-01   7.9029477e-01   7.9056603e-01   7.7350508e-01   7.6908176e-01   7.5922242e-01   7.4529347e-01   7.5075061e-01   7.1951523e-01   7.7471221e-01   7.6888164e-01   7.6972107e-01   7.4462630e-01   7.5362986e-01   7.6776279e-01   7.7410053e-01   7.1130997e-01   7.5414385e-01   7.1929165e-01   7.3343572e-01   7.3431043e-01   7.6038817e-01   7.5860239e-01   7.7928097e-01   7.7812451e-01   7.7272823e-01   7.7186237e-01   7.8238312e-01   7.7834500e-01   7.7355224e-01   7.6758175e-01   7.4267058e-01   6.9442182e-01   6.4909064e-01   5.8178165e-01   4.7857140e-01   5.2379043e-01   4.4997318e-01   5.3200257e-01   0.0000000e+00   0.0000000e+00   0.0000000e+00   0.0000000e+00   0.0000000e+00   0.0000000e+00   0.0000000e+00   4.3187705e-01   4.7691863e-01   4.7726215e-01   4.9752956e-01   5.4905460e-01   6.1805508e-01   6.9505463e-01   6.9573578e-01   7.1178505e-01   6.9702247e-01   7.2795312e-01   7.3865181e-01   7.3184263e-01   7.3527451e-01   7.4838155e-01   7.5482590e-01   7.6286860e-01   8.0901178e-01   7.5109600e-01   7.8546299e-01   7.6535082e-01   7.9307301e-01   8.0816752e-01   7.7040960e-01   7.4811093e-01   7.6068870e-01   7.6190946e-01   7.2269647e-01   7.3019262e-01   7.3336905e-01   7.4593179e-01   7.5798422e-01   7.7503759e-01   7.4087058e-01   7.6268301e-01   7.7861737e-01   7.6526908e-01   7.5669210e-01   7.2072469e-01   7.2871024e-01   7.2623012e-01   7.3363452e-01   7.4328251e-01   7.2408168e-01   7.1078864e-01   7.2467617e-01   6.9580650e-01   7.4181060e-01   8.6908606e-01   0.0000000e+00   0.0000000e+00   0.0000000e+00   0.0000000e+00   0.0000000e+00
   0.0000000e+00   4.5092814e-01   7.0587235e-01   7.5060658e-01   7.0561552e-01   7.3500718e-01   7.3185498e-01   7.4237159e-01   7.3532001e-01   7.4053415e-01   7.3703042e-01   7.7712520e-01   7.9213299e-01   7.7278536e-01   8.1129763e-01   8.0029974e-01   7.7975653e-01   7.9123246e-01   7.6926887e-01   7.3063587e-01   7.6183985e-01   7.3767654e-01   7.8146254e-01   7.7021927e-01   7.6864336e-01   7.7845268e-01   7.8340944e-01   8.0485807e-01   7.8976667e-01   7.7704887e-01   7.6817455e-01   7.5664433e-01   6.8771759e-01   7.4875052e-01   7.5998973e-01   7.6180939e-01   7.6106721e-01   7.6050340e-01   7.4660688e-01   7.5951649e-01   7.4813603e-01   7.7278192e-01   7.6365829e-01   7.5823948e-01   7.6045451e-01   7.2465834e-01   7.1826366e-01   6.8040601e-01   6.3126521e-01   5.7332092e-01   4.7408023e-01   4.7569685e-01   4.1652155e-01   4.5638452e-01   0.0000000e+00   0.0000000e+00   0.0000000e+00   0.0000000e+00   0.0000000e+00   3.8808312e-01   4.5228360e-01   4.5204013e-01   5.1689812e-01   5.4539085e-01   6.1994305e-01   6.3180538e-01   6.6863534e-01   6.8531903e-01   7.1846391e-01   7.1152146e-01   7.3221967e-01   7.0925397e-01   7.2517987e-01   7.5056532e-01   7.4148506e-01   7.2532332e-01   7.7144795e-01   7.9751543e-01   7.6354892e-01   7.6573246e-01   7.8213007e-01   7.9577211e-01   7.9187052e-01   7.9732312e-01   7.6530925e-01   7.6569890e-01   7.6212989e-01   7.2991916e-01   7.3999973e-01   7.5778502e-01   7.5313313e-01   7.5621816e-01   7.5364821e-01   7.4402284e-01   7.7068698e-01   7.3478810e-01   7.3703625e-01   7.4449110e-01   7.3470207e-01   6.7519656e-01   6.5215257e-01   7.1557111e-01   7.2646060e-01   7.2904588e-01   7.1982469e-01   7.2713781e-01   7.0694758e-01   7.6542674e-01   7.4878170e-01   0.0000000e+00   0.0000000e+00   0.0000000e+00   0.0000000e+00   0.0000000e+00
   0.0000000e+00   0.0000000e+00   7.2763657e-01   7.0481830e-01   7.5686636e-01   7.2947785e-01   7.1058731e-01   7.5706335e-01   7.3159377e-01   7.3053510e-01   7.3533559e-01   7.4748469e-01   7.5240204e-01   7.8598105e-01   7.4621951e-01   7.3692868e-01   7.6753120e-01   7.6709511e-01   7.5214202e-01   7.6020199e-01   7.3406594e-01   7.6340472e-01   7.8083953e-01   7.7900762e-01   7.8238750e-01   7.7028100e-01   7.9545047e-01   8.1442788e-01   7.8440513e-01   7.8200879e-01   7.7077709e-01   7.7229769e-01   7.6438361e-01   7.1792281e-01   7.4877993e-01   7.3002865e-01   7.5320881e-01   7.8005468e-01   7.6325332e-01   7.5789590e-01   7.7067316e-01   7.7963256e-01   7.7819395e-01   7.7242467e-01   7.5636268e-01   7.3272253e-01   7.1770805e-01   7.1574926e-01   6.7390063e-01   5.9418999e-01   5.6529514e-01   4.8276510e-01   4.3320289e-01   4.2080236e-01   4.1476328e-01   4.9987864e-01   5.4020667e-01   5.2144077e-01   4.3786256e-01   4.2486866e-01   4.7297328e-01   5.3178332e-01   5.4082800e-01   5.4365415e-01   6.3343794e-01   6.4714092e-01   6.6300092e-01   6.9755365e-01   7.1965131e-01   7.2921752e-01   7.4412777e-01   7.2726991e-01   7.2980537e-01   7.5913007e-01   7.3949605e-01   7.5238746e-01   7.4014800e-01   7.4242811e-01   7.8659817e-01   7.7021155e-01   7.3755363e-01   7.9207836e-01   7.8445681e-01   7.6838451e-01   7.7956283e-01   7.7401401e-01   7.7800368e-01   7.2882987e-01   7.4410273e-01   7.5232677e-01   7.6530082e-01   7.5014672e-01   7.5938816e-01   7.6738050e-01   7.6821269e-01   7.5227909e-01   7.4095230e-01   7.4792829e-01   7.2575851e-01   7.0241391e-01   6.5850866e-01   6.7155862e-01   6.8219449e-01   7.3513081e-01   6.9637719e-01   7.3263690e-01   7.4437437e-01   7.4059799e-01   8.3553757e-01   0.0000000e+00   0.0000000e+00   0.0000000e+00   0.0000000e+00   0.0000000e+00
   0.0000000e+00   0.0000000e+00   7.5721277e-01   7.0204713e-01   7.0425916e-01   7.3109648e-01   7.1191061e-01   7.4401718e-01   7.0466993e-01   7.1363517e-01   7.4212811e-01   7.6104370e-01   7.8097237e-01   7.5033983e-01   7.7235850e-01   7.8751207e-01   7.7538990e-01   7.8570803e-01   7.5780286e-01   7.6027453e-01   7.7350558e-01   7.6589492e-01   7.7800074e-01   7.9258542e-01   7.7994601e-01   7.9213828e-01   7.9531694e-01   7.9056705e-01   8.0694858e-01   7.9241858e-01   7.6814131e-01   7.7616460e-01   7.8378178e-01   7.6127479e-01   7.6464780e-01   7.9627488e-01   7.7390819e-01   7.7443847e-01   7.9091099e-01   7.5991849e-01   7.5951223e-01   7.7166526e-01   7.6318294e-01   7.6450605e-01   7.6445836e-01   7.7376625e-01   7.5546535e-01   7.0196327e-01   6.6729876e-01   6.2285567e-01   5.7255166e-01   5.2022015e-01   4.9422859e-01   4.7823006e-01   4.8237602e-01   4.9385970e-01   4.9365699e-01   5.4043495e-01   5.2728114e-01   4.6559063e-01   5.2511264e-01   5.4288545e-01   5.2432959e-01   5.7570494e-01   6.5335542e-01   6.7253636e-01   6.7162299e-01   7.2609524e-01   7.3254108e-01   7.3509218e-01   7.3741919e-01   6.9891288e-01   7.2132631e-01   7.0801516e-01   7.1132189e-01   7.2789869e-01   7.2802449e-01   7.7178435e-01   7.6431441e-01   7.4762045e-01   7.6903746e-01   7.7824046e-01   7.9772269e-01   7.9088737e-01   7.4904119e-01   7.9061755e-01   7.7518252e-01   7.5100886e-01   7.6692851e-01   7.6805758e-01   7.5785278e-01   7.5420577e-01   7.3931130e-01   7.7443109e-01   7.8010949e-01   7.7139819e-01   7.4740740e-01   7.4030517e-01   7.6208071e-01   7.2783362e-01   7.0453036e-01   6.7710259e-01   7.2691658e-01   7.4226234e-01   7.3298163e-01   7.3422644e-01   7.5404809e-01   7.2709091e-01   8.7997691e-01   0.0000000e+00   0.0000000e+00   0.0000000e+00   0.0000000e+00   0.0000000e+00
   0.0000000e+00   0.0000000e+00   8.0380533e-01   7.2182740e-01   7.3661687e-01   7.4230921e-01   7.5795700e-01   7.4996958e-01   7.4115607e-01   7.4210050e-01   7.3525640e-01   7.5198743e-01   7.5812291e-01   7.7054410e-01   7.7343964e-01   7.7382383e-01   7.5201905e-01   7.3312625e-01   7.4537562e-01   7.7148970e-01   7.5017178e-01   7.4719305e-01   7.6933192e-01   7.7662174e-01   7.8232480e-01   8.0802471e-01   7.8629587e-01   8.0470909e-01   8.1314175e-01   7.6522000e-01   7.8890466e-01   7.6901553e-01   7.3576299e-01   7.7291207e-01   7.6457765e-01   7.9339210e-01   7.6501706e-01   7.4460401e-01   7.6819822e-01   7.7751198e-01   7.7277719e-01   7.6593988e-01   7.6348028e-01   7.8236782e-01   7.7949282e-01   7.5874126e-01   7.5498324e-01   7.3306581e-01   6.9834697e-01   6.5417909e-01   6.4365337e-01   5.6271008e-01   4.7193769e-01   5.1583049e-01   5.0028702e-01   5.1642664e-01   5.4129984e-01   5.3964728e-01   5.6214478e-01   5.1509234e-01   5.0819815e-01   5.8566971e-01   6.0773104e-01   6.2662639e-01   6.2631372e-01   6.8212495e-01   6.7619476e-01   7.0976170e-01   7.5733967e-01   7.3856705e-01   7.4395786e-01   6.9184411e-01   7.0474150e-01   6.9327549e-01   6.9009645e-01   7.1191765e-01   7.3261452e-01   7.7198848e-01   7.4202904e-01   7.4992692e-01   7.5169571e-01   7.5443687e-01   7.7985071e-01   7.7852148e-01   7.9784806e-01   7.7070037e-01   7.7653401e-01   7.5092019e-01   7.8772471e-01   7.6773846e-01   7.5213832e-01   7.6044906e-01   7.1264795e-01   7.4292827e-01   7.6578564e-01   7.6147863e-01   7.5755092e-01   7.2510647e-01   7.2267231e-01   7.2760552e-01   7.4694034e-01   7.5043898e-01   7.2400586e-01   7.3587273e-01   7.6550146e-01   7.6386443e-01   7.2744262e-01   7.4077017e-01   7.3873928e-01   0.0000000e+00   0.0000000e+00   0.0000000e+00   0.0000000e+00   0.0000000e+00
   0.0000000e+00   0.0000000e+00   7.6839123e-01   7.9460015e-01   7.4441839e-01   7.4351182e-01   7.4820127e-01   7.5467456e-01   6.8759523e-01   7.2124046e-01   7.2103683e-01   7.0377031e-01   7.3288610e-01   7.3899780e-01   7.4950239e-01   7.5211436e-01   7.4541700e-01   7.5668553e-01   7.5432006e-01   7.6039437e-01   7.4824862e-01   7.3494508e-01   7.8932411e-01   7.8047750e-01   7.9637369e-01   7.9725401e-01   7.6595297e-01   7.7780310e-01   7.9571251e-01   7.8117734e-01   7.9086805e-01   7.9425938e-01   7.7606727e-01   7.6762450e-01   7.5692277e-01   7.7667833e-01   7.8648834e-01   7.4414946e-01   7.9351037e-01   7.7866236e-01   7.8078369e-01   7.6257558e-01   7.6220347e-01   7.7006296e-01   7.5635091e-01   7.4928205e-01   7.4741003e-01   7.2436429e-01   7.2540851e-01   6.8369123e-01   6.6239383e-01   6.1494009e-01   5.9236518e-01   5.3118779e-01   5.0162077e-01   5.5040818e-01   5.6175265e-01   5.4670547e-01   5.5736255e-01   6.1660913e-01   5.9172340e-01   6.3737515e-01   6.7976384e-01   6.7318617e-01   6.9154407e-01   7.0766801e-01   7.1839797e-01   7.1286774e-01   7.4997641e-01   7.2981406e-01   7.5465024e-01   7.3586398e-01   7.4088672e-01   7.4666987e-01   7.5299508e-01   7.3357981e-01   7.5664863e-01   7.4525289e-01   7.7088489e-01   7.3058729e-01   7.1815213e-01   7.6534866e-01   7.5910093e-01   7.7189465e-01   7.6865365e-01   7.4030741e-01   7.6441464e-01   7.6688333e-01   7.6265640e-01   7.4022859e-01   7.3361326e-01   7.3673499e-01   7.4775201e-01   7.3783384e-01   7.5826974e-01   7.5798605e-01   7.7760384e-01   7.5522518e-01   7.5365115e-01   7.2958466e-01   7.1957557e-01   7.2858801e-01   7.7702602e-01   7.6348604e-01   7.6316704e-01   7.3252300e-01   7.3752984e-01   7.0520521e-01   7.5376560e-01   0.0000000e+00   0.0000000e+00   0.0000000e+00   0.0000000e+00   0.0000000e+00
   0.0000000e+00   0.0000000e+00   6.1620823e-01   6.9365662e-01   7.4865640e-01   7.2629446e-01   7.2947649e-01   7.2121270e-01   7.1918889e-01   7.0354552e-01   7.2886182e-01   7.3331961e-01   7.0237583e-01   7.0065668e-01   6.8803309e-01   7.0708872e-01   7.8797707e-01   7.2849957e-01   7.3449964e-01   7.3600176e-01   7.5246219e-01   7.6992307e-01   7.6237707e-01   7.6358222e-01   7.9627503e-01   8.1471641e-01   7.9191374e-01   8.0711801e-01   7.9327962e-01   7.7193475e-01   7.5515843e-01   7.7669586e-01   7.7754274e-01   7.6600195e-01   7.4728623e-01   7.7431528e-01   7.9543839e-01   7.7727479e-01   7.6377820e-01   7.7210762e-01   7.7353387e-01   7.7527672e-01   7.5026594e-01   7.7886573e-01   7.5718646e-01   7.5891749e-01   7.6646340e-01   7.3452046e-01   7.2332499e-01   7.1708379e-01   6.9735979e-01   6.7321278e-01   6.1725449e-01   5.3936785e-01   5.9354346e-01   6.1821498e-01   6.4392381e-01   6.4148700e-01   6.2476678e-01   6.7252619e-01   6.6014843e-01   6.8680911e-01   7.1146557e-01   7.0573488e-01   6.7878247e-01   7.3181528e-01   7.0763717e-01   7.1159732e-01   7.3123569e-01   7.3314209e-01   7.5222460e-01   7.5077346e-01   7.6513313e-01   7.4100462e-01   7.6589339e-01   7.7636354e-01   7.4064403e-01   7.2880312e-01   7.4867057e-01   7.3816553e-01   7.6069847e-01   7.5557387e-01   7.8284877e-01   7.8877142e-01   7.8134071e-01   7.7726087e-01   7.7352141e-01   7.6584825e-01   7.4446384e-01   7.4406052e-01   7.0339134e-01   7.1304108e-01   7.2335118e-01   7.4843523e-01   7.5392631e-01   7.7675853e-01   7.8019356e-01   7.6666055e-01   7.4745351e-01   7.3699857e-01   7.3340494e-01   7.4070373e-01   7.5232434e-01   7.4208387e-01   7.5449894e-01   7.6540409e-01   7.5230736e-01   7.2463204e-01   7.2969341e-01   6.3857352e-01   0.0000000e+00   0.0000000e+00   0.0000000e+00   0.0000000e+00
   0.0000000e+00   0.0000000e+00   8.4008422e-01   7.2364690e-01   7.4171192e-01   7.3384665e-01   7.2981976e-01   6.9394761e-01   7.2686950e-01   7.2997665e-01   7.3966254e-01   7.3882256e-01   7.2603429e-01   6.9558298e-01   7.2388624e-01   7.7416649e-01   7.6375428e-01   7.8724365e-01   7.5102779e-01   7.4334088e-01   7.3914278e-01   7.6482890e-01   7.4704951e-01   7.8052244e-01   7.7550501e-01   7.8775210e-01   7.8583992e-01   7.8044536e-01   7.9274663e-01   7.2208903e-01   7.4403992e-01   7.8523014e-01   7.7267844e-01   7.7391709e-01   7.7820262e-01   7.6364764e-01   7.6640563e-01   7.7660063e-01   7.7424487e-01   7.5334199e-01   7.9383608e-01   8.0017934e-01   7.6389606e-01   7.6329017e-01   7.4298378e-01   7.3554231e-01   7.5962532e-01   7.5050252e-01   7.3072196e-01   7.0410237e-01   7.1357465e-01   7.0050537e-01   6.5396548e-01   6.2899127e-01   6.4795279e-01   6.7681073e-01   6.8679137e-01   6.7385588e-01   6.2530578e-01   6.7817141e-01   6.8848412e-01   7.0496976e-01   6.6461614e-01   6.8475810e-01   7.1045590e-01   7.2716645e-01   7.2525691e-01   7.3907602e-01   7.3890260e-01   7.5307112e-01   7.4139160e-01   7.7180000e-01   7.6153340e-01   7.7358518e-01   7.5605910e-01   7.8128632e-01   7.3210374e-01   7.6038109e-01   7.7182048e-01   7.6164252e-01   7.6539550e-01   7.7631918e-01   7.7504170e-01   7.8352357e-01   7.9803575e-01   7.8356202e-01   7.8652623e-01   7.4762830e-01   7.6299858e-01   7.2426631e-01   7.3495250e-01   7.2808411e-01   7.2284931e-01   7.1112898e-01   7.5812755e-01   7.7050207e-01   7.7056386e-01   7.7328861e-01   7.6174790e-01   7.2811912e-01   7.3327427e-01   7.3594327e-01   7.7118632e-01   7.7787894e-01   7.5794142e-01   7.4889250e-01   7.6004770e-01   7.0398905e-01   7.0314847e-01   0.0000000e+00   0.0000000e+00   0.0000000e+00   0.0000000e+00   0.0000000e+00
   0.0000000e+00   0.0000000e+00   5.5823841e-01   7.8708077e-01   7.0882804e-01   7.4626072e-01   7.3151708e-01   7.4333636e-01   7.4595588e-01   7.1629684e-01   7.4194942e-01   7.3972187e-01   7.3209241e-01   7.1543887e-01   7.4670017e-01   7.1623376e-01   7.2979132e-01   7.4338995e-01   7.4343227e-01   7.5278996e-01   7.6493641e-01   7.5578571e-01   7.4710567e-01   7.4420503e-01   7.8926694e-01   7.5619931e-01   7.6770164e-01   7.6715543e-01   7.9569947e-01   7.9616681e-01   8.0122842e-01   7.8250381e-01   7.8934956e-01   7.9772874e-01   7.6500797e-01   7.4726940e-01   7.4242760e-01   7.6931580e-01   7.6271837e-01   7.5328403e-01   7.5745138e-01   7.3931527e-01   7.6728460e-01   7.4441901e-01   7.4048280e-01   7.4329775e-01   7.4023088e-01   7.5077102e-01   7.5987375e-01   7.4750422e-01   7.3648871e-01   7.3866138e-01   7.1351969e-01   6.9941875e-01   6.7328130e-01   6.8834399e-01   7.1025986e-01   6.8590092e-01   7.0909436e-01   6.9898385e-01   7.0228786e-01   7.0276197e-01   7.1215277e-01   7.3429795e-01   7.5958720e-01   7.6103600e-01   7.5738415e-01   7.6165312e-01   7.4769228e-01   7.4895484e-01   7.4368945e-01   7.7003709e-01   7.4203880e-01   7.8816435e-01   7.9091576e-01   7.8083608e-01   7.5585478e-01   7.7420046e-01   7.6132672e-01   7.8049013e-01   7.2294962e-01   7.5925759e-01   7.4531376e-01   7.7145990e-01   7.9200926e-01   7.9027882e-01   7.7404401e-01   7.5632085e-01   7.6127952e-01   7.5420539e-01   7.4971323e-01   7.6260168e-01   7.6505526e-01   7.6893836e-01   7.4598786e-01   7.2271412e-01   7.4359404e-01   7.3285066e-01   7.3438222e-01   7.3586028e-01   7.5129369e-01   7.5142012e-01   7.5640785e-01   7.4788151e-01   7.3602013e-01   7.4154983e-01   6.9629142e-01   6.7645429e-01   5.7894958e-01   4.1869681e-01   0.0000000e+00   0.0000000e+00   0.0000000e+00   0.0000000e+00
   0.0000000e+00   0.0000000e+00   6.7524590e-01   7.7981617e-01   7.3140586e-01   7.1708515e-01   7.4276760e-01   7.2012039e-01   6.6209323e-01   6.7848751e-01   7.0182494e-01   7.4562904e-01   7.4284479e-01   7.4224146e-01   7.2606636e-01   7.4448012e-01   7.1848103e-01   7.1626992e-01   7.1095817e-01   7.3130374e-01   7.5369348e-01   7.4891590e-01   7.6943918e-01   7.7904087e-01   7.8114703e-01   7.8715313e-01   7.7858934e-01   7.8180634e-01   7.9228885e-01   7.9830538e-01   8.1432605e-01   8.0424229e-01   7.9672414e-01   7.7571111e-01   7.7063995e-01   7.4421612e-01   7.4005484e-01   7.6548273e-01   7.4384509e-01   7.4380567e-01   7.2515778e-01   7.2840921e-01   7.7479466e-01   7.4767202e-01   7.5343857e-01   7.2952041e-01   7.6245992e-01   7.7924052e-01   7.8778096e-01   7.6827428e-01   7.4839554e-01   7.5068164e-01   7.2149414e-01   7.3065041e-01   7.1184756e-01   7.4475583e-01   7.2252018e-01   7.3640044e-01   7.3522238e-01   7.3226050e-01   7.5538265e-01   7.1358846e-01   7.4394020e-01   7.5323264e-01   7.5374383e-01   7.5848778e-01   7.4839654e-01   7.1529313e-01   7.3630512e-01   7.3581485e-01   7.2524490e-01   7.3857895e-01   7.1684170e-01   7.6169611e-01   7.8787256e-01   7.7536671e-01   7.7877806e-01   7.6959678e-01   7.2897613e-01   7.8231556e-01   7.4094373e-01   7.3772615e-01   7.7604601e-01   7.8748564e-01   7.8276933e-01   7.6908191e-01   7.5727692e-01   7.5179379e-01   7.8810848e-01   7.9249775e-01   7.6453073e-01   7.6890695e-01   7.5619240e-01   7.8089835e-01   7.3074062e-01   7.5889468e-01   7.5496303e-01   7.0907804e-01   6.9844698e-01   7.3836077e-01   7.1963869e-01   7.5519666e-01   7.4712946e-01   7.4561871e-01   7.3934772e-01   7.1548451e-01   7.3575616e-01   6.5907845e-01   8.3819275e-01   0.0000000e+00   0.0000000e+00   0.0000000e+00   0.0000000e+00   0.0000000e+00
   0.0000000e+00   0.0000000e+00   7.9965207e-01   6.7022968e-01   7.3680338e-01   7.4433667e-01   7.2383864e-01   7.1389527e-01   6.6856403e-01   7.2974034e-01   7.2492498e-01   7.2075788e-01   7.3857237e-01   7.4902355e-01   7.3567157e-01   7.5885631e-01   7.2868871e-01   7.3068440e-01   7.3328368e-01   7.4749862e-01   7.6541511e-01   7.7681735e-01   7.8197957e-01   7.6536259e-01   7.9000551e-01   7.7843655e-01   7.6150114e-01   7.7985400e-01   7.6606608e-01   7.9718449e-01   7.8516004e-01   7.9041614e-01   7.9890080e-01   7.8035930e-01   7.6344049e-01   7.5385018e-01   7.3953171e-01   7.6538471e-01   7.5652583e-01   7.5836861e-01   7.4026394e-01   7.3078921e-01   7.5363247e-01   7.5333041e-01   7.4241001e-01   7.3914045e-01   7.6291468e-01   7.6742515e-01   7.5394735e-01   7.8580266e-01   7.5868763e-01   7.6231932e-01   7.6679212e-01   7.2628734e-01   7.4750956e-01   7.4531149e-01   7.4070670e-01   7.1542668e-01   7.0309974e-01   7.2855552e-01   7.3798674e-01   7.3121242e-01   7.4209015e-01   7.3912066e-01   7.7208039e-01   7.8720530e-01   7.5468136e-01   7.4486253e-01   7.3186250e-01   7.2778141e-01   7.1181102e-01   7.4200243e-01   7.5506637e-01   7.7379847e-01   7.7235115e-01   7.6313842e-01   7.7497743e-01   7.6815041e-01   7.8583284e-01   7.3415513e-01   7.4364727e-01   7.2402555e-01   7.7632240e-01   7.5897528e-01   7.6072629e-01   7.7216644e-01   7.8573919e-01   7.4536961e-01   7.8747623e-01   7.7418142e-01   7.6480638e-01   7.7582520e-01   7.6662152e-01   8.0503123e-01   7.5863996e-01   7.8215650e-01   7.1035308e-01   7.0875865e-01   7.4717349e-01   7.5420089e-01   7.4877532e-01   7.6029185e-01   7.4360505e-01   7.2651965e-01   7.2302973e-01   7.3663810e-01   7.8037760e-01   7.0580043e-01   7.1637466e-01   0.0000000e+00   0.0000000e+00   0.0000000e+00   0.0000000e+00   0.0000000e+00
   0.0000000e+00   7.8367013e-01   6.9493752e-01   7.4199836e-01   7.5849299e-01   7.3835136e-01   7.7190353e-01   7.3254424e-01   7.0934712e-01   7.0692638e-01   7.0863059e-01   7.5290627e-01   7.4094720e-01   7.4346296e-01   7.6970568e-01   7.7577879e-01   7.4064710e-01   7.2305665e-01   7.0056352e-01   7.5499242e-01   7.4630547e-01   7.7698295e-01   7.9545784e-01   8.0177208e-01   7.7195554e-01   8.0723542e-01   7.4789617e-01   7.6355081e-01   7.9581756e-01   7.7948878e-01   7.8695650e-01   7.8827440e-01   7.8615945e-01   7.3071119e-01   7.2114404e-01   7.6109808e-01   7.5562855e-01   7.7606086e-01   7.4238858e-01   7.3436271e-01   7.4293738e-01   7.6618601e-01   7.5788156e-01   7.6556270e-01   7.4123462e-01   7.4327113e-01   7.8289604e-01   7.7904280e-01   7.8236185e-01   7.8354211e-01   7.8649382e-01   7.7286575e-01   7.5307098e-01   7.3883021e-01   7.2086228e-01   7.4556499e-01   7.3135211e-01   7.3000830e-01   7.0093334e-01   7.5777098e-01   7.4732435e-01   7.2817788e-01   7.6258819e-01   7.9383308e-01   7.7914861e-01   7.7292154e-01   7.6956928e-01   7.3178787e-01   7.0896247e-01   7.0834886e-01   6.8189686e-01   7.2948039e-01   7.3864301e-01   7.4815777e-01   7.6170987e-01   7.6290739e-01   7.7210804e-01   7.5907926e-01   7.4023499e-01   7.4282552e-01   7.3285078e-01   7.3281444e-01   7.6366973e-01   7.6036935e-01   7.6440110e-01   7.6968699e-01   7.7110368e-01   7.7109072e-01   7.9960171e-01   7.9190999e-01   8.0547899e-01   7.7929320e-01   7.6798474e-01   8.0356169e-01   7.5832113e-01   7.4954334e-01   7.4442544e-01   7.7875941e-01   7.5747326e-01   7.7237408e-01   7.3013685e-01   7.4948752e-01   7.1446395e-01   7.5137851e-01   7.4280959e-01   7.5137263e-01   7.4813359e-01   7.2841940e-01   7.0330810e-01   0.0000000e+00   0.0000000e+00   0.0000000e+00   0.0000000e+00   0.0000000e+00
   0.0000000e+00   0.0000000e+00   6.1003820e-01   7.4081581e-01   7.2848981e-01   7.4565152e-01   7.1395012e-01   7.3576341e-01   7.2703101e-01   7.4672633e-01   7.2943730e-01   7.3619770e-01   7.4694099e-01   7.5216791e-01   7.7373845e-01   7.5438903e-01   7.5134447e-01   7.4639714e-01   7.0843268e-01   7.4112589e-01   7.4776901e-01   7.7816751e-01   7.7962289e-01   7.6760504e-01   7.5334209e-01   7.6675874e-01   7.5963758e-01   7.6117727e-01   7.7534881e-01   7.6723472e-01   7.6331772e-01   7.7812386e-01   7.9088915e-01   7.4760487e-01   7.7274129e-01   7.5643621e-01   7.2818075e-01   7.4204198e-01   7.4552459e-01   7.4433431e-01   7.6639369e-01   7.6313750e-01   7.8052970e-01   7.5206763e-01   7.4054322e-01   7.5318639e-01   7.5986822e-01   7.6292850e-01   8.0679636e-01   7.9652938e-01   7.7789124e-01   7.8585724e-01   7.6830749e-01   7.4741827e-01   7.3661627e-01   7.3041085e-01   7.5382801e-01   7.1136232e-01   7.1750869e-01   7.2140158e-01   7.2241927e-01   7.5332128e-01   8.0087737e-01   7.6879466e-01   7.6540413e-01   7.7483948e-01   7.6960258e-01   7.6297639e-01   7.2777529e-01   7.1966352e-01   6.8204616e-01   7.1503502e-01   7.1928024e-01   7.4083358e-01   7.5597492e-01   7.8908688e-01   7.8597791e-01   7.7955106e-01   7.4582122e-01   7.4229975e-01   7.1965715e-01   7.3209691e-01   7.6992213e-01   7.5205230e-01   7.4168115e-01   7.5057286e-01   7.5789818e-01   7.7847891e-01   7.7670346e-01   7.8913623e-01   7.8680707e-01   7.7281522e-01   7.8581395e-01   7.8789786e-01   7.7335037e-01   7.6995124e-01   7.4713258e-01   7.4716089e-01   7.6524852e-01   7.4578467e-01   7.5066894e-01   7.2020281e-01   7.1136698e-01   7.2255925e-01   7.3790145e-01   7.4507082e-01   7.1188652e-01   7.1753306e-01   0.0000000e+00   0.0000000e+00   0.0000000e+00   0.0000000e+00   0.0000000e+00   0.0000000e+00
   0.0000000e+00   6.4933504e-01   6.6883798e-01   7.4966020e-01   6.9122417e-01   7.2358928e-01   7.2739184e-01   7.5115161e-01   7.2588290e-01   6.9561341e-01   7.5004445e-01   7.5820778e-01   7.5146384e-01   7.5655740e-01   7.7929629e-01   7.9057297e-01   7.7260297e-01   7.2918488e-01   7.2408765e-01   7.5945085e-01   7.6686168e-01   7.5665569e-01   7.3256138e-01   7.3427689e-01   7.6259790e-01   7.7123251e-01   7.8036528e-01   7.6652692e-01   7.4285837e-01   7.5493234e-01   7.5843535e-01   7.7515847e-01   7.6848082e-01   7.0962351e-01   7.4973301e-01   7.5486213e-01   6.7229201e-01   6.8334753e-01   7.1314702e-01   7.6411734e-01   7.7037551e-01   7.7017820e-01   7.8795579e-01   7.5779251e-01   7.8178467e-01   7.6442940e-01   8.0831865e-01   8.0600049e-01   8.1060529e-01   7.2251802e-01   7.7198753e-01   7.6228544e-01   7.6769535e-01   7.4629760e-01   7.2397623e-01   7.5060473e-01   7.1896232e-01   7.1673328e-01   7.2021009e-01   7.3086741e-01   7.1128305e-01   7.4140732e-01   7.4758615e-01   7.4350922e-01   7.7919735e-01   7.7037204e-01   7.8172548e-01   7.5375494e-01   7.4875633e-01   7.2835401e-01   7.2008082e-01   7.3221936e-01   6.9617570e-01   7.5964937e-01   7.5011672e-01   7.5132027e-01   7.7795198e-01   7.6026824e-01   7.4723195e-01   7.3162289e-01   7.3066568e-01   7.3230468e-01   7.5312190e-01   7.3431684e-01   7.6145061e-01   7.5792182e-01   7.5308582e-01   7.8508993e-01   7.6555992e-01   7.9834211e-01   7.6969260e-01   7.6078843e-01   7.7778402e-01   7.8252046e-01   7.8186057e-01   7.4322941e-01   7.1936181e-01   7.6490403e-01   7.7659973e-01   7.6740967e-01   7.3597234e-01   6.9396015e-01   7.4088930e-01   7.5015483e-01   6.8197325e-01   7.5301213e-01   7.5538767e-01   7.3931757e-01   0.0000000e+00   0.0000000e+00   0.0000000e+00   0.0000000e+00   0.0000000e+00   0.0000000e+00
   0.0000000e+00   0.0000000e+00   7.7558751e-01   7.3513406e-01   7.0393138e-01   7.2743260e-01   7.3139259e-01   7.7242457e-01   7.4128717e-01   7.4456874e-01   7.6778438e-01   7.5413475e-01   7.5609273e-01   7.5617438e-01   7.5627928e-01   7.5466699e-01   7.3313545e-01   7.3468605e-01   7.3189558e-01   7.5985092e-01   7.2954479e-01   7.3481649e-01   7.5415289e-01   7.0499963e-01   7.4665348e-01   7.6157638e-01   7.3835699e-01   7.6793630e-01   7.5377545e-01   7.5414916e-01   7.1104874e-01   7.2172142e-01   6.8959921e-01   7.0811311e-01   7.4074712e-01   7.7177463e-01   6.9350942e-01   6.9595924e-01   7.1160159e-01   7.5031328e-01   7.5505490e-01   7.8169847e-01   7.8304336e-01   7.9104358e-01   7.7872997e-01   7.5944413e-01   7.5733526e-01   7.8181992e-01   7.7211259e-01   7.7122493e-01   7.6084316e-01   7.6291820e-01   7.4292038e-01   7.8802375e-01   7.1781736e-01   7.4040209e-01   7.2395762e-01   6.8816171e-01   7.1507837e-01   6.6818187e-01   7.2189296e-01   7.4525066e-01   7.6850713e-01   7.7772687e-01   7.8880200e-01   7.7466012e-01   7.8285418e-01   7.6178235e-01   7.4153919e-01   7.2353849e-01   7.3662287e-01   7.3324737e-01   7.3014021e-01   7.2709171e-01   7.2046588e-01   7.3124050e-01   7.1052934e-01   7.2886041e-01   7.3438214e-01   7.0179891e-01   7.1509997e-01   7.4504076e-01   7.5261128e-01   7.2166291e-01   7.6750722e-01   7.4531067e-01   7.9589217e-01   7.7610393e-01   7.8667446e-01   7.6520558e-01   7.9683869e-01   7.7773864e-01   7.9448096e-01   7.9157265e-01   7.9341538e-01   7.8806848e-01   7.7801397e-01   7.5501688e-01   7.8311531e-01   7.7393482e-01   7.7180335e-01   7.6524061e-01   7.5701667e-01   7.4475519e-01   7.2972905e-01   7.5668130e-01   7.3984940e-01   7.0859157e-01   6.3780397e-01   0.0000000e+00   0.0000000e+00   0.0000000e+00   0.0000000e+00   0.0000000e+00
   0.0000000e+00   0.0000000e+00   8.1335096e-01   7.9428101e-01   7.6952991e-01   7.7648596e-01   7.3633865e-01   7.7127518e-01   7.6339005e-01   7.5023160e-01   7.4242292e-01   7.4541057e-01   7.6134940e-01   7.6678537e-01   7.6632027e-01   7.7219402e-01   7.4608263e-01   7.6213586e-01   7.5479540e-01   7.7199813e-01   7.3826825e-01   7.0073192e-01   7.3495507e-01   7.4190214e-01   7.5235622e-01   7.5905187e-01   7.4481247e-01   7.4695796e-01   7.5023329e-01   7.4675822e-01   7.5492254e-01   7.3717243e-01   7.1525174e-01   7.2840175e-01   7.6505177e-01   7.6376540e-01   7.3987166e-01   7.4470897e-01   7.4940078e-01   7.7720315e-01   7.9437173e-01   8.0439374e-01   7.8357593e-01   8.0655477e-01   8.0503950e-01   7.8185286e-01   7.6016446e-01   7.7609025e-01   7.9304975e-01   7.9290883e-01   7.5351939e-01   7.5578958e-01   7.7444762e-01   7.3079736e-01   7.4832248e-01   7.5774497e-01   7.3944698e-01   6.9842663e-01   6.7651291e-01   6.6204649e-01   6.8390490e-01   7.2860723e-01   7.4621865e-01   7.6603712e-01   7.7163387e-01   7.5269916e-01   7.3483451e-01   7.0194645e-01   7.3690492e-01   7.4355560e-01   7.2416188e-01   7.5489926e-01   7.0939880e-01   7.2342923e-01   7.2720472e-01   7.3965774e-01   7.3298763e-01   7.3886008e-01   7.4950476e-01   7.4836445e-01   6.8922480e-01   7.4531286e-01   7.5052244e-01   7.2451362e-01   7.7729049e-01   7.7147261e-01   7.8727577e-01   7.9286308e-01   7.9314959e-01   7.6877438e-01   7.9096751e-01   8.0632885e-01   8.0371871e-01   7.9163852e-01   8.1757451e-01   7.9292698e-01   7.8397140e-01   7.9276609e-01   7.6866021e-01   7.7018623e-01   7.6279652e-01   7.7383148e-01   7.9575414e-01   7.5869430e-01   7.5448905e-01   7.4816960e-01   7.2859256e-01   7.5650607e-01   0.0000000e+00   0.0000000e+00   0.0000000e+00   0.0000000e+00   0.0000000e+00   0.0000000e+00
   0.0000000e+00   0.0000000e+00   7.5801033e-01   7.7385948e-01   7.8465993e-01   7.7708928e-01   7.5360179e-01   7.5124395e-01   7.6620504e-01   7.4539672e-01   7.3142704e-01   7.6978669e-01   7.4804127e-01   7.7255772e-01   7.7983824e-01   7.6336079e-01   7.6589648e-01   7.3055372e-01   7.3258483e-01   7.7080431e-01   7.4587327e-01   6.6302154e-01   6.7955979e-01   7.3794359e-01   7.4995299e-01   7.4808438e-01   7.5023992e-01   7.3335028e-01   7.6964733e-01   7.8125018e-01   7.6113237e-01   7.2737033e-01   7.4133136e-01   7.4759798e-01   7.5494202e-01   7.7274587e-01   7.6600051e-01   7.7171826e-01   7.8112121e-01   7.7113581e-01   8.0700342e-01   7.7009997e-01   7.7389321e-01   7.6984596e-01   7.8555229e-01   7.7385651e-01   7.6167603e-01   7.6178180e-01   7.5446624e-01   7.3331153e-01   7.4239713e-01   7.7402472e-01   7.5640314e-01   7.5447322e-01   7.5266393e-01   7.4225443e-01   7.4957037e-01   7.2586112e-01   6.9435536e-01   6.3942878e-01   6.9920700e-01   7.7200442e-01   7.4451041e-01   7.7714061e-01   7.8070550e-01   7.4732549e-01   7.2290542e-01   7.4234079e-01   7.2772203e-01   7.3676166e-01   7.3622410e-01   6.9099943e-01   7.1943362e-01   7.2627928e-01   7.5060815e-01   7.1406815e-01   7.2617794e-01   6.9841600e-01   7.3927766e-01   7.3551916e-01   6.9601075e-01   7.0540872e-01   7.3161621e-01   7.4153935e-01   7.7049881e-01   7.9826768e-01   7.6805069e-01   7.9632126e-01   7.8469214e-01   7.6493904e-01   8.0133224e-01   8.0178418e-01   7.9199967e-01   7.7448355e-01   7.6674197e-01   8.1240266e-01   7.9634273e-01   7.8108336e-01   7.7124231e-01   7.5187591e-01   7.6388326e-01   7.6320289e-01   7.6816988e-01   7.7707416e-01   7.6128943e-01   7.5347842e-01   7.1724796e-01   7.9840440e-01   6.0798986e-01   0.0000000e+00   0.0000000e+00   0.0000000e+00   0.0000000e+00   0.0000000e+00
   0.0000000e+00   0.0000000e+00   7.5924369e-01   7.9336945e-01   7.7148137e-01   7.7280671e-01   7.6624070e-01   7.4174683e-01   7.4496125e-01   7.5987866e-01   7.3222591e-01   7.5157759e-01   7.5637448e-01   7.8928307e-01   7.7420782e-01   7.6260515e-01   7.5291148e-01   7.6017393e-01   7.7686851e-01   7.7063591e-01   7.6997478e-01   7.5333831e-01   7.5820953e-01   7.5571848e-01   7.5334674e-01   7.6448153e-01   7.6581819e-01   7.7763957e-01   7.7287792e-01   7.7029979e-01   7.6181026e-01   7.3710098e-01   7.3916697e-01   7.3673143e-01   7.3989011e-01   7.7124079e-01   7.6502020e-01   7.6892841e-01   7.7388400e-01   7.6834268e-01   7.6568349e-01   7.7050170e-01   7.7916378e-01   7.6375237e-01   7.6189858e-01   7.3985911e-01   7.5357805e-01   7.7694817e-01   7.7568703e-01   7.5593063e-01   7.4759545e-01   7.6067662e-01   7.7605311e-01   7.4818833e-01   7.5750361e-01   7.6771890e-01   7.7264641e-01   7.3392180e-01   6.7915927e-01   6.4859191e-01   7.0196978e-01   7.5726984e-01   7.5291925e-01   7.8002847e-01   7.6834376e-01   7.6991109e-01   7.3608461e-01   6.9547064e-01   7.4081435e-01   7.2797580e-01   7.2415112e-01   7.2296668e-01   7.3538530e-01   7.5719617e-01   7.3588824e-01   7.2033296e-01   7.2995586e-01   7.4482171e-01   7.2498835e-01   7.3039067e-01   7.0436872e-01   7.4035718e-01   7.7110159e-01   7.6196265e-01   7.6894875e-01   7.8461442e-01   7.8566843e-01   7.9815315e-01   8.0427368e-01   7.9653478e-01   7.7878659e-01   8.0113630e-01   8.1064259e-01   8.0959487e-01   8.0286882e-01   8.0498906e-01   7.9802195e-01   7.8377597e-01   7.6681184e-01   7.7282021e-01   7.6155960e-01   7.7004282e-01   7.7532116e-01   7.7419495e-01   7.5964803e-01   7.7723145e-01   7.7312235e-01   8.2782596e-01   8.2588477e-01   0.0000000e+00   0.0000000e+00   0.0000000e+00   0.0000000e+00   0.0000000e+00
   0.0000000e+00   0.0000000e+00   8.7282804e-01   8.0776609e-01   7.9893552e-01   7.8622320e-01   7.7676305e-01   7.4694254e-01   7.2656519e-01   7.7576623e-01   7.3326294e-01   7.6486627e-01   7.6631981e-01   7.4994099e-01   7.8532652e-01   7.8723726e-01   7.7270944e-01   7.4455837e-01   7.7045389e-01   7.6092178e-01   7.7329408e-01   7.9209015e-01   7.6726677e-01   7.5062934e-01   7.6430535e-01   7.5168750e-01   7.4131104e-01   7.7163484e-01   7.7289486e-01   7.6562928e-01   7.6507294e-01   7.7003949e-01   7.6988242e-01   7.4804048e-01   7.1536087e-01   7.4435384e-01   7.8767911e-01   7.6508870e-01   7.6234838e-01   7.5730131e-01   7.3717994e-01   7.7020999e-01   7.4053757e-01   7.3104439e-01   7.7582120e-01   7.7549275e-01   7.7403046e-01   7.6521244e-01   7.1825388e-01   7.3698665e-01   7.3891782e-01   7.4541847e-01   7.4164951e-01   7.9698279e-01   7.3670581e-01   7.7052286e-01   7.6676122e-01   7.7388464e-01   7.2437843e-01   6.8398646e-01   7.1575304e-01   7.3999547e-01   7.4258109e-01   7.5173578e-01   7.3975040e-01   7.6302867e-01   7.5047568e-01   7.3163383e-01   7.1092799e-01   7.1430164e-01   7.2626151e-01   7.4059165e-01   7.4627151e-01   7.1824192e-01   7.1662538e-01   7.2045377e-01   7.1946040e-01   6.8397404e-01   7.3955768e-01   7.3847547e-01   7.2522229e-01   7.7213403e-01   7.8710557e-01   7.6676704e-01   7.6796429e-01   7.8985933e-01   7.9723825e-01   7.9028923e-01   7.7230093e-01   7.6549776e-01   7.4068712e-01   7.7572427e-01   8.1859143e-01   8.2266945e-01   8.1746800e-01   7.6990570e-01   7.8853860e-01   7.5813595e-01   7.1392170e-01   7.5693106e-01   7.6210233e-01   7.8671200e-01   7.9030217e-01   8.0287158e-01   7.8792558e-01   8.0523364e-01   7.9020367e-01   8.0024071e-01   8.5005990e-01   0.0000000e+00   0.0000000e+00   0.0000000e+00   0.0000000e+00   0.0000000e+00
   0.0000000e+00   0.0000000e+00   7.5229977e-01   7.8457834e-01   7.9920403e-01   7.7838274e-01   7.7048619e-01   7.7654891e-01   7.7216440e-01   7.5373128e-01   7.5264746e-01   7.4519569e-01   7.4892663e-01   7.6492440e-01   7.7707321e-01   7.6996616e-01   7.5982244e-01   7.5900156e-01   7.8063672e-01   7.8166422e-01   7.7250554e-01   7.9023720e-01   7.7190006e-01   7.7593644e-01   7.5261192e-01   7.8140813e-01   7.7490806e-01   7.6660009e-01   7.9081930e-01   7.6986525e-01   7.5448672e-01   7.7306505e-01   7.6044665e-01   7.3001708e-01   7.6089036e-01   7.7316925e-01   7.8271529e-01   7.8102310e-01   7.4675522e-01   7.4218869e-01   7.3218172e-01   7.3434904e-01   7.1737107e-01   7.3354807e-01   7.4957366e-01   7.6122113e-01   7.4617416e-01   6.9200198e-01   7.1692543e-01   7.2105244e-01   7.6173985e-01   7.6318914e-01   7.6604275e-01   7.8414408e-01   7.7218473e-01   7.9469172e-01   7.9523883e-01   7.8188422e-01   7.6779757e-01   7.4417318e-01   7.4575924e-01   7.5790579e-01   7.5736747e-01   7.3858872e-01   7.3303572e-01   7.6294376e-01   7.7007066e-01   7.5808520e-01   7.1765577e-01   6.9577315e-01   7.0203706e-01   7.2519211e-01   7.3983349e-01   7.2587545e-01   7.1335455e-01   7.1572253e-01   7.3222411e-01   7.5240792e-01   7.5209048e-01   7.3406863e-01   7.6184106e-01   7.7319500e-01   7.9830379e-01   7.8900438e-01   8.1355472e-01   8.1008841e-01   7.9533644e-01   7.8643963e-01   7.8235685e-01   7.8955052e-01   7.6816808e-01   7.4115373e-01   7.9188311e-01   7.9869619e-01   7.9372813e-01   8.3376457e-01   7.7823231e-01   7.8161712e-01   7.8975329e-01   7.7301685e-01   7.5988903e-01   7.9576678e-01   7.9308914e-01   8.0541401e-01   8.0584417e-01   8.2255584e-01   8.1377318e-01   8.0589137e-01   7.9222509e-01   0.0000000e+00   0.0000000e+00   0.0000000e+00   0.0000000e+00   0.0000000e+00
   0.0000000e+00   0.0000000e+00   0.0000000e+00   7.9454984e-01   7.5956024e-01   7.9364830e-01   7.4662461e-01   8.0939895e-01   7.6406092e-01   7.4695815e-01   7.2279137e-01   7.5266899e-01   7.6950952e-01   7.6972890e-01   7.7471361e-01   7.2920463e-01   7.1841705e-01   7.6865928e-01   7.8114361e-01   7.9185123e-01   8.1257040e-01   7.6177285e-01   7.7511392e-01   7.5723704e-01   7.7262101e-01   7.7338361e-01   7.8195571e-01   7.8587477e-01   7.7619014e-01   7.9101608e-01   7.8627321e-01   7.6432913e-01   7.8284081e-01   7.7626792e-01   7.5778784e-01   8.0261776e-01   7.6201116e-01   7.9006428e-01   7.4905184e-01   7.2049450e-01   7.4228689e-01   7.0907904e-01   7.1304380e-01   6.9602980e-01   7.0779864e-01   7.0897614e-01   7.0650572e-01   7.2680098e-01   7.4292099e-01   7.4103776e-01   7.7396512e-01   7.5622999e-01   7.5938548e-01   7.7739341e-01   7.8291796e-01   7.7690374e-01   7.9216186e-01   7.9341961e-01   7.7236778e-01   7.5299939e-01   7.4651417e-01   7.3934690e-01   7.2929268e-01   7.3455342e-01   7.4454628e-01   7.7531929e-01   7.4636745e-01   7.6701788e-01   7.1301067e-01   7.3941920e-01   7.3948336e-01   7.3753487e-01   7.3477147e-01   7.5253266e-01   7.3674998e-01   7.1656355e-01   7.3272961e-01   7.5094098e-01   7.5708522e-01   7.5417040e-01   7.5370565e-01   7.6532059e-01   7.8863070e-01   8.0514640e-01   8.2400943e-01   7.9656079e-01   7.8725934e-01   7.9910560e-01   7.6325576e-01   7.8521450e-01   7.8499666e-01   7.9197578e-01   7.7589261e-01   8.0645253e-01   8.0958563e-01   7.8928792e-01   7.6783085e-01   7.8813294e-01   8.0306556e-01   7.8109636e-01   7.8858162e-01   7.6477808e-01   7.9077382e-01   8.0291326e-01   7.8595420e-01   8.1471795e-01   8.0833536e-01   7.8603707e-01   8.8892079e-01   0.0000000e+00   0.0000000e+00   0.0000000e+00   0.0000000e+00   0.0000000e+00
   0.0000000e+00   9.1181702e-01   9.3168894e-01   8.4419379e-01   8.1228004e-01   7.6919239e-01   7.6508635e-01   7.6389425e-01   7.5526805e-01   7.5380852e-01   7.4754251e-01   7.5209315e-01   7.6512091e-01   7.4229812e-01   7.4364815e-01   7.3861141e-01   7.3217801e-01   7.6000994e-01   7.8126329e-01   7.9231392e-01   7.7313248e-01   7.8131203e-01   7.9220589e-01   7.7702620e-01   7.7573127e-01   7.7148460e-01   7.6492572e-01   7.7796367e-01   7.7808131e-01   7.6318025e-01   7.7302601e-01   7.6011751e-01   7.5457753e-01   7.2545354e-01   7.5647240e-01   7.5492120e-01   7.7198282e-01   7.6421484e-01   7.4560985e-01   6.9280735e-01   6.9913954e-01   6.9864477e-01   7.3526821e-01   6.6120052e-01   6.8772567e-01   6.6615611e-01   6.8443068e-01   7.4020941e-01   7.7026888e-01   7.4755131e-01   7.4973805e-01   7.7377285e-01   7.7641280e-01   7.6449278e-01   7.8277386e-01   7.6804495e-01   7.9069318e-01   7.8642517e-01   7.6256953e-01   7.4756365e-01   7.8322851e-01   7.8222728e-01   7.3462401e-01   7.3622153e-01   7.4787587e-01   7.3090527e-01   7.7003939e-01   7.6322355e-01   7.1306479e-01   6.7176949e-01   7.5498679e-01   7.0822070e-01   7.3275594e-01   7.6848992e-01   7.1591438e-01   7.4308620e-01   7.5335786e-01   7.4030758e-01   7.3684862e-01   7.3714441e-01   7.6069281e-01   7.5951450e-01   7.7436779e-01   7.9243307e-01   7.4548051e-01   7.7852402e-01   7.9941582e-01   7.8063425e-01   7.8346161e-01   7.7873198e-01   7.9369229e-01   7.8989387e-01   8.1637288e-01   7.9845723e-01   8.0009140e-01   7.8780841e-01   7.9420925e-01   8.0018339e-01   7.8383246e-01   7.7736413e-01   7.7246536e-01   7.8997809e-01   7.9546525e-01   8.0075802e-01   8.3604902e-01   8.2017777e-01   8.0623547e-01   8.1580736e-01   7.5222735e-01   0.0000000e+00   0.0000000e+00   0.0000000e+00   0.0000000e+00   0.0000000e+00
   0.0000000e+00   0.0000000e+00   8.8244337e-01   8.3902264e-01   8.3225699e-01   8.0993308e-01   7.9099930e-01   7.3873336e-01   7.2797032e-01   7.5198324e-01   7.8241142e-01   7.6249540e-01   7.6600116e-01   7.5015319e-01   7.3226650e-01   7.4220134e-01   7.7426389e-01   7.5633950e-01   7.9180706e-01   7.7022897e-01   8.0599111e-01   7.7778933e-01   7.7790604e-01   7.7352486e-01   7.7954184e-01   7.9144755e-01   7.9031654e-01   7.7080807e-01   7.7530412e-01   7.4964838e-01   7.7499958e-01   7.7150401e-01   7.6712872e-01   7.5725995e-01   7.4897017e-01   7.8291391e-01   7.7327995e-01   7.3324601e-01   7.1187416e-01   7.0989809e-01   7.2135499e-01   6.7665297e-01   6.4832314e-01   6.9998965e-01   6.6515760e-01   7.1638786e-01   7.2416522e-01   7.4917924e-01   7.5403428e-01   7.8780128e-01   7.8694955e-01   7.8144592e-01   7.6113846e-01   7.6898158e-01   7.8440113e-01   7.7991581e-01   8.0202590e-01   7.9439327e-01   7.7975473e-01   7.9297699e-01   7.5536179e-01   7.4260982e-01   7.6230988e-01   7.3785836e-01   7.3051377e-01   7.4592525e-01   7.4247579e-01   7.4065225e-01   7.1938690e-01   7.1192270e-01   7.4499847e-01   7.3041571e-01   7.3816376e-01   7.7446455e-01   7.2791320e-01   7.0705300e-01   7.5312531e-01   7.5862282e-01   7.6159844e-01   7.7079758e-01   7.7256891e-01   7.5046318e-01   7.7245327e-01   7.6369064e-01   7.6285014e-01   7.6712333e-01   7.6980723e-01   7.9377960e-01   7.9932339e-01   7.8585977e-01   8.0725755e-01   7.9658677e-01   8.0254464e-01   8.1687889e-01   7.8107409e-01   8.0371398e-01   8.0312420e-01   7.8832898e-01   8.0187175e-01   7.9111825e-01   7.7051324e-01   7.6741842e-01   7.9676379e-01   7.8274154e-01   8.2615113e-01   8.2714813e-01   8.0373812e-01   8.2750395e-01   7.9850872e-01   0.0000000e+00   0.0000000e+00   0.0000000e+00   0.0000000e+00   0.0000000e+00
   0.0000000e+00   7.3743569e-01   6.2085298e-01   8.2409645e-01   8.0081631e-01   8.0895173e-01   7.6432459e-01   7.4763745e-01   7.5561365e-01   7.1836879e-01   7.4085709e-01   7.3680519e-01   7.3000327e-01   7.3908054e-01   7.4906550e-01   7.4845062e-01   7.4876750e-01   7.4829283e-01   7.6422383e-01   7.5959221e-01   7.7326226e-01   7.8000546e-01   7.6186790e-01   7.9622511e-01   7.8114586e-01   7.7353829e-01   7.7664745e-01   7.8869565e-01   7.6803681e-01   7.6475082e-01   7.5477819e-01   7.2994865e-01   7.7566983e-01   7.5841013e-01   7.5372942e-01   7.5083407e-01   7.3942266e-01   7.3079917e-01   7.1829756e-01   7.1941749e-01   7.1701150e-01   7.0869694e-01   6.9776117e-01   7.0527715e-01   7.1445209e-01   7.4707280e-01   7.6206524e-01   7.6208163e-01   7.8312425e-01   7.7131552e-01   7.9341079e-01   8.0157657e-01   7.9240356e-01   7.9270702e-01   8.1536766e-01   8.0437907e-01   8.0389168e-01   7.7920339e-01   7.8766753e-01   7.6995236e-01   7.6217580e-01   7.4751403e-01   7.4570498e-01   7.3661101e-01   7.1391940e-01   7.2669814e-01   7.5920090e-01   7.0538932e-01   7.0307141e-01   7.4945133e-01   7.3901573e-01   7.5796412e-01   7.6068771e-01   7.4842041e-01   7.3875587e-01   7.6578405e-01   7.6998613e-01   7.8003665e-01   7.7772335e-01   7.7579295e-01   7.5119035e-01   7.7018068e-01   7.9024705e-01   7.9603746e-01   7.6716621e-01   7.3477501e-01   7.6049374e-01   7.7257058e-01   7.9720112e-01   8.1208765e-01   7.9751023e-01   8.0041510e-01   7.7666567e-01   7.9818777e-01   7.9336893e-01   8.1330654e-01   7.8341458e-01   8.0549270e-01   8.2222760e-01   7.9733682e-01   7.7169573e-01   7.8414109e-01   7.8673329e-01   7.7333214e-01   7.8505407e-01   7.7370422e-01   7.8149643e-01   6.8750702e-01   6.5226971e-01   6.8747229e-01   0.0000000e+00   0.0000000e+00   0.0000000e+00   0.0000000e+00
   0.0000000e+00   0.0000000e+00   8.4617011e-01   7.8864935e-01   7.8056926e-01   7.4091422e-01   7.3545731e-01   7.3133437e-01   7.1252114e-01   7.3497256e-01   7.4795702e-01   7.5129283e-01   7.6746325e-01   7.7241647e-01   7.5178796e-01   7.1963935e-01   7.5669725e-01   7.5173212e-01   7.5651490e-01   7.3241512e-01   7.8615334e-01   7.7131414e-01   7.8915028e-01   7.9086569e-01   7.8557928e-01   7.7742420e-01   8.0201144e-01   7.6686812e-01   7.6421327e-01   7.6283469e-01   7.3335715e-01   7.4460952e-01   7.7530642e-01   7.6460063e-01   7.6850566e-01   7.3533674e-01   7.2575176e-01   6.9922262e-01   7.1164711e-01   6.9004690e-01   7.0597492e-01   6.9240972e-01   7.2780095e-01   7.1507860e-01   7.0922829e-01   7.3342527e-01   7.7846660e-01   7.8657829e-01   7.9697200e-01   7.3490323e-01   7.8967424e-01   8.1458161e-01   7.8826935e-01   7.8986756e-01   8.1089963e-01   7.9312809e-01   7.8669485e-01   8.0898370e-01   7.9896387e-01   8.1274614e-01   7.8068436e-01   7.6828482e-01   7.5484195e-01   7.3186571e-01   7.6944926e-01   7.4969282e-01   7.1988815e-01   7.1254845e-01   7.3726800e-01   7.3361354e-01   7.3920376e-01   7.1059612e-01   7.3424235e-01   7.6171711e-01   7.8747932e-01   7.7263000e-01   7.9816186e-01   7.7955735e-01   7.7107303e-01   7.9195820e-01   7.6834404e-01   7.6584424e-01   7.6278708e-01   7.7160240e-01   7.5530538e-01   7.6316769e-01   7.8176010e-01   7.8482634e-01   7.6915082e-01   7.7887905e-01   7.9461819e-01   7.8897839e-01   8.0189221e-01   7.6857882e-01   7.7879386e-01   8.0369775e-01   7.9160321e-01   8.2744540e-01   8.0481380e-01   7.8920476e-01   7.1701909e-01   7.5448605e-01   7.7098282e-01   7.3431964e-01   7.6954216e-01   7.7271055e-01   7.7003907e-01   7.7211080e-01   7.5263582e-01   0.0000000e+00   0.0000000e+00   0.0000000e+00   0.0000000e+00   0.0000000e+00
   0.0000000e+00   0.0000000e+00   6.9755551e-01   7.6931904e-01   7.4881709e-01   7.2559618e-01   7.2130798e-01   7.1654472e-01   7.0412640e-01   7.2109961e-01   7.4122719e-01   7.5552447e-01   7.6434701e-01   7.4893112e-01   7.5374096e-01   7.5950485e-01   7.1089946e-01   7.2709380e-01   7.3316336e-01   7.2395154e-01   7.6575337e-01   7.6275371e-01   7.7566863e-01   7.7715950e-01   7.5980645e-01   8.0468866e-01   7.8740639e-01   7.8624454e-01   7.8087056e-01   7.3843063e-01   7.5360866e-01   7.6423936e-01   7.7292775e-01   7.5555107e-01   7.5506120e-01   7.7216558e-01   7.2912097e-01   7.3628751e-01   7.2702443e-01   7.1969506e-01   7.1429969e-01   7.4695545e-01   7.4321571e-01   7.3029391e-01   7.4767409e-01   7.6847283e-01   7.6911807e-01   7.8978412e-01   7.8791889e-01   7.8024028e-01   7.9233406e-01   7.8850051e-01   8.0339679e-01   8.1091780e-01   7.8524859e-01   7.9067083e-01   7.9030214e-01   7.8985184e-01   7.9100266e-01   8.0980157e-01   7.7075142e-01   7.4076760e-01   7.4254785e-01   7.1279427e-01   7.3763318e-01   7.1414306e-01   7.4092631e-01   7.2623459e-01   7.4669533e-01   7.3357048e-01   7.6141028e-01   7.4286950e-01   7.0828731e-01   7.3300748e-01   7.6293962e-01   7.7706303e-01   7.7338871e-01   7.9466620e-01   7.8081265e-01   7.6125300e-01   7.5424578e-01   7.4983035e-01   7.4530034e-01   7.4467175e-01   7.7671295e-01   7.6368776e-01   7.5634095e-01   7.7049665e-01   7.7908813e-01   7.7201637e-01   8.1638002e-01   8.1301751e-01   7.7363549e-01   7.8728889e-01   7.6892159e-01   7.9696919e-01   7.9778259e-01   7.9744095e-01   7.8626623e-01   7.7534396e-01   7.5339592e-01   7.2868977e-01   7.3894661e-01   7.6508497e-01   7.4901414e-01   7.5468826e-01   7.6961042e-01   7.1474073e-01   6.0513842e-01   2.8625526e-01   0.0000000e+00   0.0000000e+00   0.0000000e+00   0.0000000e+00
   0.0000000e+00   0.0000000e+00   7.5653303e-01   7.2444422e-01   7.0258328e-01   7.2496823e-01   6.9457418e-01   6.8211552e-01   7.1729891e-01   7.2495420e-01   7.2423497e-01   7.4186313e-01   7.5510873e-01   7.8830876e-01   7.4839979e-01   7.5013907e-01   7.4926058e-01   7.3470284e-01   7.2782111e-01   7.1384557e-01   7.4435617e-01   7.4207410e-01   7.7107324e-01   7.7677603e-01   7.6050760e-01   7.7686614e-01   7.9220774e-01   7.7416501e-01   7.7795388e-01   7.6481124e-01   7.9033191e-01   7.6572908e-01   7.7605419e-01   7.6008718e-01   7.5655688e-01   7.2824959e-01   7.3991467e-01   7.4244181e-01   7.2877309e-01   7.4855877e-01   7.4752650e-01   7.4034865e-01   7.3876427e-01   7.4039121e-01   7.4325701e-01   7.5614540e-01   7.6638349e-01   8.0240212e-01   7.6604709e-01   7.9534486e-01   7.9961644e-01   8.2091615e-01   8.0509328e-01   7.9637136e-01   7.7828068e-01   8.1485828e-01   7.8723679e-01   7.6091211e-01   8.0600828e-01   7.9502295e-01   7.7654054e-01   7.5572703e-01   7.3733913e-01   7.3833226e-01   7.3793076e-01   7.6681614e-01   7.7109045e-01   7.4344204e-01   7.4161911e-01   7.2215304e-01   7.5011470e-01   7.6858121e-01   7.3850063e-01   7.6646623e-01   7.9036778e-01   7.6752211e-01   7.8938358e-01   7.9152275e-01   7.7600546e-01   7.5727440e-01   7.8547977e-01   7.4534236e-01   7.5396135e-01   7.4137691e-01   7.6694764e-01   7.4617984e-01   7.5630128e-01   7.6429743e-01   7.5424523e-01   7.5733757e-01   7.8901295e-01   7.5831427e-01   7.6792796e-01   7.7540279e-01   7.5259508e-01   7.5740590e-01   7.9960733e-01   7.8487296e-01   7.9141000e-01   7.5397554e-01   7.4362044e-01   7.4084101e-01   7.5494814e-01   7.7016643e-01   7.6340202e-01   7.7015643e-01   7.5070043e-01   7.1990616e-01   6.6834496e-01   0.0000000e+00   0.0000000e+00   0.0000000e+00   0.0000000e+00   0.0000000e+00
   0.0000000e+00   0.0000000e+00   7.9893611e-01   7.8025398e-01   7.2032250e-01   6.7596352e-01   6.7144407e-01   6.9599672e-01   7.3414345e-01   7.5048683e-01   7.3422834e-01   7.5129087e-01   7.5158807e-01   7.5232239e-01   7.5525170e-01   7.5549851e-01   7.5921749e-01   7.4018976e-01   7.4501651e-01   7.1526748e-01   7.3630251e-01   7.1909490e-01   7.6454966e-01   7.5233838e-01   7.7319970e-01   7.7215887e-01   7.6795858e-01   7.8006207e-01   7.8293221e-01   7.7548392e-01   7.8327847e-01   7.8601376e-01   7.9111402e-01   7.8723341e-01   7.6988074e-01   7.6531776e-01   7.4186485e-01   7.4314134e-01   7.3279215e-01   7.7191774e-01   7.4009059e-01   7.5809737e-01   7.4308566e-01   7.6375383e-01   7.4564332e-01   7.8361837e-01   7.8791238e-01   7.8839743e-01   7.7036941e-01   7.7868115e-01   7.7839175e-01   7.8177755e-01   8.0436275e-01   8.0372150e-01   8.1557040e-01   7.9511874e-01   7.9253181e-01   7.5885292e-01   7.4965140e-01   7.9469396e-01   7.7231601e-01   7.3650818e-01   7.2023364e-01   7.2483809e-01   7.5684613e-01   7.3876165e-01   7.6570334e-01   7.5808767e-01   7.6406949e-01   7.6314721e-01   7.6956795e-01   7.8248752e-01   7.5758140e-01   7.2742316e-01   7.7974802e-01   7.6299862e-01   7.8815945e-01   7.8993701e-01   7.7935265e-01   7.6903799e-01   7.5254630e-01   7.8438936e-01   7.7083217e-01   7.3921487e-01   7.5241050e-01   7.0944518e-01   7.3252886e-01   7.7444628e-01   7.5480154e-01   7.5008021e-01   7.1752692e-01   7.2833543e-01   7.3771149e-01   7.5254017e-01   7.9647192e-01   7.8474845e-01   7.4793257e-01   7.6024551e-01   7.7613524e-01   7.8815251e-01   7.6365686e-01   7.9021817e-01   7.7497587e-01   7.6353485e-01   7.5280749e-01   7.5934007e-01   7.3508078e-01   7.4156388e-01   8.6587454e-01   0.0000000e+00   0.0000000e+00   0.0000000e+00   0.0000000e+00   0.0000000e+00
   0.0000000e+00   6.7844460e-01   7.7138687e-01   7.9138252e-01   7.3660632e-01   7.2413278e-01   6.9587165e-01   7.2827117e-01   7.2895781e-01   7.2301107e-01   7.6576185e-01   7.6018909e-01   7.5655936e-01   7.4650268e-01   7.4048244e-01   7.8310211e-01   7.6001401e-01   7.4564228e-01   7.1846079e-01   7.2185689e-01   7.1488135e-01   7.5077918e-01   7.6072498e-01   7.5417630e-01   7.7412980e-01   7.8986608e-01   7.7459417e-01   7.7522174e-01   7.3337936e-01   7.7393354e-01   7.6453741e-01   7.7238611e-01   7.8220756e-01   7.6542233e-01   7.6779442e-01   7.1919198e-01   7.3623864e-01   7.4472894e-01   7.6159854e-01   7.6546614e-01   7.5154588e-01   7.6412823e-01   7.8727935e-01   7.6160830e-01   7.8148136e-01   7.5683991e-01   7.2604864e-01   7.7275458e-01   7.6577414e-01   7.8712498e-01   7.9201905e-01   7.8091075e-01   7.9278400e-01   7.9021648e-01   8.1552190e-01   8.0510335e-01   8.0912747e-01   7.6884181e-01   7.7478690e-01   7.5813490e-01   7.3810935e-01   7.3016926e-01   7.2081951e-01   7.0010257e-01   7.3362423e-01   7.0351479e-01   7.3234140e-01   7.6348538e-01   7.4137386e-01   7.4972848e-01   7.9220886e-01   7.6637908e-01   7.7817511e-01   7.8853071e-01   7.9256710e-01   8.1465424e-01   7.7645197e-01   7.8339053e-01   7.8718030e-01   7.4741368e-01   7.6129421e-01   7.7555527e-01   7.5736909e-01   7.6908633e-01   7.6333707e-01   7.4893683e-01   7.4089673e-01   7.6414615e-01   7.1733010e-01   7.3826663e-01   6.6670748e-01   7.0242829e-01   7.2541092e-01   7.3269419e-01   7.5598496e-01   7.7479260e-01   7.6835064e-01   7.6537136e-01   7.8734558e-01   7.7120635e-01   7.7489954e-01   8.1125089e-01   7.5851448e-01   7.4976514e-01   7.7387208e-01   7.5217229e-01   7.3167232e-01   6.3543564e-01   5.3549332e-01   0.0000000e+00   0.0000000e+00   0.0000000e+00   0.0000000e+00   0.0000000e+00
   0.0000000e+00   7.4036383e-01   8.2654582e-01   8.2273851e-01   7.8257953e-01   7.4348273e-01   7.2335785e-01   7.6196845e-01   7.3136774e-01   7.5745211e-01   7.3334045e-01   7.4977875e-01   7.5705016e-01   7.3543790e-01   7.2170179e-01   7.3174851e-01   7.2695281e-01   7.2007992e-01   7.3243808e-01   7.2575260e-01   7.2950460e-01   7.3271532e-01   7.7599147e-01   7.8254390e-01   7.8172686e-01   7.6822150e-01   7.9370431e-01   7.7829814e-01   7.6944862e-01   7.3506863e-01   7.8024446e-01   7.8247287e-01   7.4517999e-01   7.9726792e-01   7.3654266e-01   7.0306145e-01   7.5244382e-01   7.3517699e-01   7.6344741e-01   7.5272502e-01   7.4408095e-01   7.7766468e-01   7.8999491e-01   7.6303981e-01   7.7515051e-01   7.6763179e-01   7.6672211e-01   7.6726216e-01   7.7195738e-01   7.8433399e-01   7.3105189e-01   8.0915264e-01   7.4557032e-01   7.8883926e-01   8.0349811e-01   8.1637391e-01   8.0215665e-01   7.7041533e-01   7.4977532e-01   7.5478759e-01   7.3957711e-01   7.4214792e-01   6.9441291e-01   7.3566843e-01   7.4054133e-01   7.0333148e-01   7.7932346e-01   7.4449582e-01   7.6509566e-01   7.5897637e-01   7.9709355e-01   7.6448085e-01   7.9184444e-01   8.3507105e-01   7.8654134e-01   8.0413488e-01   8.1438902e-01   7.6818746e-01   7.8256339e-01   7.8805611e-01   7.7587701e-01   7.9018582e-01   7.6233391e-01   7.8690258e-01   7.7671580e-01   7.5130126e-01   6.8361166e-01   7.5087045e-01   7.0692123e-01   7.1704768e-01   6.9924660e-01   7.2834275e-01   7.0442216e-01   7.6980584e-01   7.7313863e-01   7.6017620e-01   7.5938904e-01   7.7440328e-01   7.6497696e-01   7.7374318e-01   7.7612758e-01   7.8665648e-01   7.8948555e-01   7.8328444e-01   7.7447896e-01   7.9441984e-01   7.7130488e-01   7.0940500e-01   6.6426426e-01   0.0000000e+00   0.0000000e+00   0.0000000e+00   0.0000000e+00   0.0000000e+00
   0.0000000e+00   0.0000000e+00   8.8420377e-01   7.9050945e-01   7.9084267e-01   7.5755224e-01   7.4428671e-01   7.6471700e-01   7.3853458e-01   7.3999949e-01   7.7300851e-01   7.6088481e-01   7.6536985e-01   7.3212373e-01   7.3201849e-01   7.1449216e-01   7.4289055e-01   7.5767970e-01   6.8770258e-01   7.1341355e-01   7.3156949e-01   7.6105385e-01   7.6671966e-01   7.6420901e-01   7.7715567e-01   7.8432808e-01   7.9239126e-01   7.4815428e-01   7.7517825e-01   7.7089990e-01   7.5972560e-01   7.6273158e-01   7.5058006e-01   7.5652589e-01   7.0333155e-01   7.4200975e-01   7.3632921e-01   7.3941561e-01   7.8025454e-01   7.6820220e-01   7.3034729e-01   7.3396514e-01   7.5410384e-01   7.6177855e-01   7.5039097e-01   7.6619927e-01   7.9249320e-01   7.5769864e-01   7.7550914e-01   7.9201560e-01   7.6697221e-01   7.5246006e-01   7.8483160e-01   7.7399852e-01   8.1790115e-01   8.3760890e-01   7.9347909e-01   7.9930046e-01   7.8824894e-01   7.7790016e-01   7.6209476e-01   7.8023801e-01   7.4360717e-01   7.3697910e-01   7.5012475e-01   7.5641156e-01   7.4045403e-01   7.6188506e-01   7.5967667e-01   7.7593469e-01   7.8771212e-01   7.9594917e-01   8.0269982e-01   7.9595857e-01   8.0396380e-01   7.8610091e-01   8.3007945e-01   8.1881512e-01   8.2960614e-01   8.1222924e-01   7.9409822e-01   7.7130955e-01   7.8268942e-01   7.6957130e-01   7.7082419e-01   7.5982012e-01   7.5126431e-01   7.3823854e-01   7.5206199e-01   7.0989760e-01   7.2108272e-01   7.3875281e-01   7.1606933e-01   7.5974458e-01   7.5829563e-01   7.9201171e-01   7.8535650e-01   8.0062774e-01   7.8193195e-01   7.7504319e-01   7.8093255e-01   7.6735598e-01   7.7380329e-01   7.7639056e-01   7.7362197e-01   7.8906910e-01   7.2620011e-01   7.4969471e-01   4.9614991e-01   8.5469304e-01   0.0000000e+00   0.0000000e+00   0.0000000e+00   0.0000000e+00
   0.0000000e+00   0.0000000e+00   7.9165481e-01   7.9381334e-01   7.3729745e-01   7.7087123e-01   7.6103330e-01   7.6415496e-01   7.6946796e-01   7.2627235e-01   7.8170840e-01   7.5663559e-01   7.6677641e-01   7.7215094e-01   7.2063061e-01   7.4217025e-01   7.5004756e-01   7.4048720e-01   7.2734414e-01   6.9961170e-01   7.2485073e-01   7.7432249e-01   7.7879487e-01   7.7911491e-01   7.6871817e-01   7.8481416e-01   7.6883689e-01   7.5726157e-01   7.6568785e-01   7.7361168e-01   7.5122928e-01   7.1455384e-01   7.0383387e-01   7.5222579e-01   7.5831932e-01   7.2583961e-01   7.4918853e-01   7.6228261e-01   7.6180578e-01   7.8652751e-01   7.5705364e-01   7.4331525e-01   7.7121409e-01   7.7675820e-01   7.5076923e-01   7.9230772e-01   7.7341245e-01   7.8261761e-01   7.9492353e-01   7.8101468e-01   7.8976281e-01   7.7234999e-01   7.6590311e-01   7.8054322e-01   8.1538529e-01   8.1912350e-01   8.0013908e-01   7.9427516e-01   7.8839615e-01   7.8419645e-01   8.0373833e-01   7.7464610e-01   7.6815865e-01   7.5142083e-01   7.5086822e-01   7.4702040e-01   7.6199235e-01   7.8062231e-01   7.0740403e-01   7.7986643e-01   7.7155168e-01   7.4729518e-01   7.8654033e-01   8.1189310e-01   8.1115371e-01   8.1211330e-01   8.0320900e-01   7.9901883e-01   7.8942958e-01   8.3126673e-01   8.2083272e-01   7.8513652e-01   7.9032569e-01   7.5278180e-01   7.7683230e-01   7.5378433e-01   7.3474953e-01   7.3265755e-01   8.0114687e-01   7.2475991e-01   7.2838534e-01   7.3277474e-01   7.0732736e-01   7.4336114e-01   7.6795720e-01   7.5309803e-01   7.5821283e-01   7.7405979e-01   7.5364240e-01   7.9735680e-01   7.8852152e-01   7.7121301e-01   7.5588741e-01   7.9449748e-01   7.7212359e-01   7.7788412e-01   7.7630637e-01   7.4356151e-01   9.0167384e-01   0.0000000e+00   0.0000000e+00   0.0000000e+00   0.0000000e+00   0.0000000e+00
   0.0000000e+00   0.0000000e+00   0.0000000e+00   8.1515801e-01   7.0581622e-01   5.9945253e-01   8.1692068e-01   7.6458982e-01   8.0121303e-01   7.4578711e-01   7.8935352e-01   7.7284408e-01   7.5597439e-01   7.0472541e-01   7.6476440e-01   7.4915005e-01   6.9759466e-01   7.7416318e-01   6.7085469e-01   6.7858568e-01   7.1848920e-01   7.5674993e-01   7.7351843e-01   7.4127506e-01   8.0925083e-01   7.8533389e-01   7.5558522e-01   7.5901937e-01   8.0655549e-01   7.4985474e-01   7.8269467e-01   7.3770526e-01   6.8073990e-01   7.8138636e-01   7.7720662e-01   8.0558852e-01   7.8071053e-01   7.3680144e-01   7.0176781e-01   7.5931312e-01   7.0985388e-01   7.0021542e-01   7.1656050e-01   7.1718267e-01   7.1920760e-01   7.6078955e-01   7.4643443e-01   7.6104302e-01   7.8064131e-01   7.8319499e-01   7.9441352e-01   7.7689811e-01   7.6018284e-01   7.7573753e-01   8.4121360e-01   7.8561363e-01   8.4270613e-01   8.1649454e-01   8.0392591e-01   7.8312044e-01   7.9908897e-01   7.6047144e-01   7.7185831e-01   7.0474633e-01   7.5107054e-01   7.5530836e-01   7.6700241e-01   7.6409162e-01   7.5288287e-01   7.9113918e-01   7.8726723e-01   7.2365609e-01   6.7190249e-01   7.9884112e-01   7.8944535e-01   7.4039350e-01   7.8254527e-01   8.3526562e-01   7.8854644e-01   7.7399834e-01   7.6573024e-01   7.4603207e-01   7.5031527e-01   6.9951932e-01   7.5791129e-01   7.3785513e-01   7.9265520e-01   7.8031295e-01   7.7161148e-01   7.9344917e-01   7.2613934e-01   6.8283889e-01   7.3761244e-01   7.4512734e-01   7.3662932e-01   7.7147551e-01   7.0504705e-01   7.6553732e-01   7.5366654e-01   8.0571410e-01   8.0840508e-01   7.5774510e-01   7.3617324e-01   7.5226644e-01   7.9123992e-01   7.2290541e-01   8.0133240e-01   8.7061518e-01   0.0000000e+00   0.0000000e+00   0.0000000e+00   0.0000000e+00   0.0000000e+00   0.0000000e+00
   0.0000000e+00   0.0000000e+00   0.0000000e+00   8.0924384e-01   7.4002282e-01   6.2405513e-01   7.3948396e-01   7.5273280e-01   8.0661477e-01   7.0566315e-01   7.7247475e-01   7.8549620e-01   8.4965138e-01   5.9701897e-01   6.5697620e-01   6.5665583e-01   6.7085255e-01   7.1372788e-01   6.0391748e-01   6.1243162e-01   6.3344957e-01   8.2838695e-01   8.5742357e-01   6.7787389e-01   8.1104095e-01   6.5244914e-01   7.0416664e-01   7.6667392e-01   6.8809586e-01   7.7535792e-01   7.8916896e-01   6.6445397e-01   7.2254150e-01   7.9220178e-01   7.7697875e-01   8.2973923e-01   7.5444621e-01   8.2699483e-01   7.9741525e-01   8.0803269e-01   7.8601349e-01   6.6259229e-01   6.7325718e-01   7.0210427e-01   7.9172323e-01   6.2295776e-01   6.8429242e-01   7.9128756e-01   6.2934309e-01   0.0000000e+00   7.9343207e-01   7.7646442e-01   8.1613823e-01   7.4316970e-01   7.4712450e-01   7.0732867e-01   7.8889793e-01   7.4727818e-01   8.2319363e-01   8.4767683e-01   7.5170344e-01   7.4747689e-01   8.1201638e-01   7.9705194e-01   7.5605906e-01   6.7781072e-01   7.8107545e-01   7.2668565e-01   8.3319722e-01   6.7049829e-01   7.7638611e-01   7.5346950e-01   7.6656314e-01   8.0845572e-01   7.7053790e-01   6.8885676e-01   8.0759434e-01   7.7637950e-01   7.5151442e-01   7.9835993e-01   7.6079408e-01   7.6483968e-01   6.1978387e-01   6.9429908e-01   8.6225884e-01   7.0128978e-01   7.0178970e-01   7.2478813e-01   4.4357167e-01   7.4658055e-01   6.9332963e-01   6.9979658e-01   7.2973964e-01   5.5865560e-01   6.6888596e-01   6.8413958e-01   7.6737669e-01   7.6873982e-01   7.5012648e-01   8.2215532e-01   7.2663514e-01   5.1104036e-01   6.8429181e-01   9.8451749e-01   7.2306366e-01   7.8007847e-01   6.9223896e-01   0.0000000e+00   0.0000000e+00   0.0000000e+00   0.0000000e+00   0.0000000e+00   0.0000000e+00   0.0000000e+00
   0.0000000e+00   0.0000000e+00   0.0000000e+00   0.0000000e+00   6.4101555e-01   0.0000000e+00   8.7646081e-01   0.0000000e+00   0.0000000e+00   8.3691152e-01   9.0056977e-01   0.0000000e+00   6.8110365e-01   0.0000000e+00   0.0000000e+00   4.2241697e-01   2.0399684e-01   5.9116270e-01   0.0000000e+00   8.4021948e-01   0.0000000e+00   0.0000000e+00   3.2963876e-01   0.0000000e+00   0.0000000e+00   0.0000000e+00   0.0000000e+00   0.0000000e+00   0.0000000e+00   0.0000000e+00   0.0000000e+00   0.0000000e+00   0.0000000e+00   0.0000000e+00   6.1086518e-01   7.8450272e-01   8.9837773e-01   0.0000000e+00   0.0000000e+00   6.4036632e-01   0.0000000e+00   0.0000000e+00   0.0000000e+00   6.2336209e-01   0.0000000e+00   0.0000000e+00   8.5513803e-01   0.0000000e+00   8.6235653e-01   0.0000000e+00   0.0000000e+00   0.0000000e+00   6.7525983e-01   8.9891104e-01   0.0000000e+00   0.0000000e+00   0.0000000e+00   0.0000000e+00   6.3168543e-01   8.6018741e-01   0.0000000e+00   8.1488232e-01   0.0000000e+00   7.4447257e-01   0.0000000e+00   0.0000000e+00   0.0000000e+00   7.6521319e-01   0.0000000e+00   0.0000000e+00   0.0000000e+00   0.0000000e+00   0.0000000e+00   0.0000000e+00   0.0000000e+00   0.0000000e+00   0.0000000e+00   0.0000000e+00   0.0000000e+00   0.0000000e+00   7.9550381e-01   8.6639398e-01   0.0000000e+00   8.6445556e-01   4.2473791e-01   0.0000000e+00   0.0000000e+00   0.0000000e+00   0.0000000e+00   0.0000000e+00   0.0000000e+00   0.0000000e+00   0.0000000e+00   2.5380277e-01   4.5164275e-01   0.0000000e+00   0.0000000e+00   0.0000000e+00   0.0000000e+00   0.0000000e+00   0.0000000e+00   0.0000000e+00   0.0000000e+00   0.0000000e+00   0.0000000e+00   0.0000000e+00   0.0000000e+00   0.0000000e+00   0.0000000e+00   0.0000000e+00   0.0000000e+00   0.0000000e+00   0.0000000e+00   0.0000000e+00
   0.0000000e+00   0.0000000e+00   0.0000000e+00   0.0000000e+00   0.0000000e+00   0.0000000e+00   0.0000000e+00   0.0000000e+00   0.0000000e+00   0.0000000e+00   0.0000000e+00   0.0000000e+00   0.0000000e+00   0.0000000e+00   0.0000000e+00   0.0000000e+00   0.0000000e+00   0.0000000e+00   0.0000000e+00   0.0000000e+00   0.0000000e+00   0.0000000e+00   0.0000000e+00   0.0000000e+00   0.0000000e+00   0.0000000e+00   0.0000000e+00   0.0000000e+00   0.0000000e+00   0.0000000e+00   0.0000000e+00   0.0000000e+00   0.0000000e+00   0.0000000e+00   0.0000000e+00   0.0000000e+00   0.0000000e+00   0.0000000e+00   0.0000000e+00   0.0000000e+00   0.0000000e+00   0.0000000e+00   0.0000000e+00   0.0000000e+00   0.0000000e+00   0.0000000e+00   0.0000000e+00   0.0000000e+00   0.0000000e+00   0.0000000e+00   0.0000000e+00   0.0000000e+00   0.0000000e+00   0.0000000e+00   0.0000000e+00   0.0000000e+00   0.0000000e+00   0.0000000e+00   0.0000000e+00   0.0000000e+00   0.0000000e+00   0.0000000e+00   0.0000000e+00   0.0000000e+00   0.0000000e+00   0.0000000e+00   0.0000000e+00   0.0000000e+00   0.0000000e+00   0.0000000e+00   0.0000000e+00   0.0000000e+00   0.0000000e+00   0.0000000e+00   0.0000000e+00   0.0000000e+00   0.0000000e+00   0.0000000e+00   0.0000000e+00   0.0000000e+00   0.0000000e+00   0.0000000e+00   8.2437811e-01   0.0000000e+00   0.0000000e+00   0.0000000e+00   0.0000000e+00   0.0000000e+00   0.0000000e+00   0.0000000e+00   0.0000000e+00   0.0000000e+00   0.0000000e+00   0.0000000e+00   0.0000000e+00   0.0000000e+00   0.0000000e+00   0.0000000e+00   0.0000000e+00   0.0000000e+00   0.0000000e+00   0.0000000e+00   0.0000000e+00   0.0000000e+00   0.0000000e+00   0.0000000e+00   0.0000000e+00   0.0000000e+00   0.0000000e+00   0.0000000e+00   0.0000000e+00   0.0000000e+00   0.0000000e+00   0.0000000e+00
   0.0000000e+00   0.0000000e+00   0.0000000e+00   0.0000000e+00   0.0000000e+00   0.0000000e+00   0.0000000e+00   0.0000000e+00   0.0000000e+00   0.0000000e+00   0.0000000e+00   0.0000000e+00   0.0000000e+00   0.0000000e+00   0.0000000e+00   0.0000000e+00   0.0000000e+00   0.0000000e+00   0.0000000e+00   0.0000000e+00   0.0000000e+00   0.0000000e+00   0.0000000e+00   0.0000000e+00   0.0000000e+00   0.0000000e+00   0.0000000e+00   0.0000000e+00   0.0000000e+00   0.0000000e+00   0.0000000e+00   0.0000000e+00   0.0000000e+00   0.0000000e+00   0.0000000e+00   0.0000000e+00   0.0000000e+00   0.0000000e+00   0.0000000e+00   0.0000000e+00   0.0000000e+00   0.0000000e+00   0.0000000e+00   0.0000000e+00   0.0000000e+00   0.0000000e+00   0.0000000e+00   0.0000000e+00   0.0000000e+00   0.0000000e+00   0.0000000e+00   0.0000000e+00   0.0000000e+00   0.0000000e+00   0.0000000e+00   0.0000000e+00   0.0000000e+00   0.0000000e+00   0.0000000e+00   0.0000000e+00   0.0000000e+00   0.0000000e+00   0.0000000e+00   0.0000000e+00   0.0000000e+00   0.0000000e+00   0.0000000e+00   0.0000000e+00   0.0000000e+00   0.0000000e+00   0.0000000e+00   0.0000000e+00   0.0000000e+00   0.0000000e+00   0.0000000e+00   0.0000000e+00   0.0000000e+00   0.0000000e+00   0.0000000e+00   0.0000000e+00   0.0000000e+00   0.0000000e+00   0.0000000e+00   0.0000000e+00   0.0000000e+00   0.0000000e+00   0.0000000e+00   0.0000000e+00   0.0000000e+00   0.0000000e+00   0.0000000e+00   0.0000000e+00   0.0000000e+00   0.0000000e+00   0.0000000e+00   0.0000000e+00   0.0000000e+00   0.0000000e+00   0.0000000e+00   0.0000000e+00   0.0000000e+00   0.0000000e+00   0.0000000e+00   0.0000000e+00   0.0000000e+00   0.0000000e+00   0.0000000e+00   0.0000000e+00   0.0000000e+00   0.0000000e+00   0.0000000e+00   0.0000000e+00   0.0000000e+00   0.0000000e+00
   0.0000000e+00   0.0000000e+00   0.0000000e+00   0.0000000e+00   0.0000000e+00   0.0000000e+00   0.0000000e+00   0.0000000e+00   0.0000000e+00   0.0000000e+00   0.0000000e+00   0.0000000e+00   0.0000000e+00   0.0000000e+00   0.0000000e+00   0.0000000e+00   0.0000000e+00   0.0000000e+00   0.0000000e+00   0.0000000e+00   0.0000000e+00   0.0000000e+00   0.0000000e+00   0.0000000e+00   0.0000000e+00   0.0000000e+00   0.0000000e+00   0.0000000e+00   0.0000000e+00   0.0000000e+00   0.0000000e+00   0.0000000e+00   0.0000000e+00   0.0000000e+00   0.0000000e+00   0.0000000e+00   0.0000000e+00   0.0000000e+00   0.0000000e+00   0.0000000e+00   0.0000000e+00   0.0000000e+00   0.0000000e+00   0.0000000e+00   0.0000000e+00   0.0000000e+00   0.0000000e+00   0.0000000e+00   0.0000000e+00   0.0000000e+00   0.0000000e+00   0.0000000e+00   0.0000000e+00   0.0000000e+00   0.0000000e+00   0.0000000e+00   0.0000000e+00   0.0000000e+00   0.0000000e+00   0.0000000e+00   0.0000000e+00   0.0000000e+00   0.0000000e+00   0.0000000e+00   0.0000000e+00   0.0000000e+00   0.0000000e+00   0.0000000e+00   0.0000000e+00   0.0000000e+00   0.0000000e+00   0.0000000e+00   0.0000000e+00   0.0000000e+00   0.0000000e+00   0.0000000e+00   0.0000000e+00   0.0000000e+00   0.0000000e+00   0.0000000e+00   0.0000000e+00   0.0000000e+00   0.0000000e+00   0.0000000e+00   0.0000000e+00   0.0000000e+00   0.0000000e+00   0.0000000e+00   0.0000000e+00   0.0000000e+00   0.0000000e+00   0.0000000e+00   0.0000000e+00   0.0000000e+00   0.0000000e+00   0.0000000e+00   0.0000000e+00   0.0000000e+00   0.0000000e+00   0.0000000e+00   0.0000000e+00   0.0000000e+00   0.0000000e+00   0.0000000e+00   0.0000000e+00   0.0000000e+00   0.0000000e+00   0.0000000e+00   0.0000000e+00   0.0000000e+00   0.0000000e+00   0.0000000e+00   0.0000000e+00   0.0000000e+00
