# Supplementary material for: Membrane Partitioning of Anionic, Ligand-Coated Nanoparticles Is Accompanied by Ligand Snorkeling, Local Disordering, and Cholesterol Depletion
Source: PLoS Comput Biol. 2014 Dec 4;10(12):e1003917. doi: 10.1371/journal.pcbi.1003917 (PMC4256007; doi:10.1371/journal.pcbi.1003917)
Supplement: Dataset S1 — The data used to generate Figures 2, 3, 4, 5, and 6. (ZIP) [file pcbi.1003917.s002.zip › DATA/Figure4/radial.m]

function result = radial(matrix);
% Find radial average of input matrix
% Input matrix must be square.

[m,n] = size(matrix);

center = round(m/2); %matrix is square , so use m or n

[i,j] = meshgrid(1:m,1:m);
i = i(:); j = j(:);

dist = round(sqrt((i-center).^2 + (j-center).^2));
[dist,y] = sort(dist);

% this is because I need to find how many matrix values are located at each distance
% so I decided to use 'hist' function to find that
hh = hist(dist,max(dist)+1);

vec = matrix(:);
vec = vec(y); % sort the same way as dist

ini = 2;

result(1:max(dist))=0;

for k = 1:max(dist) %maybe this loop still can be optmized
  
   index = [ini:ini+hh(k+1)-1]; % this indexing is working perfectly
   result(k) = mean(vec(index));
   ini = max(index)+1;

end
%%%%%%%%%%%%%%%%%%%%%%%%%%%%%%%
