# Supplementary material for: Membrane Partitioning of Anionic, Ligand-Coated Nanoparticles Is Accompanied by Ligand Snorkeling, Local Disordering, and Cholesterol Depletion
Source: PLoS Comput Biol. 2014 Dec 4;10(12):e1003917. doi: 10.1371/journal.pcbi.1003917 (PMC4256007; doi:10.1371/journal.pcbi.1003917)
Supplement: Dataset S1 — The data used to generate Figures 2, 3, 4, 5, and 6. (ZIP) [file pcbi.1003917.s002.zip › DATA/Figure4/topoorder_3.m]

function [posall,order_mat,t]=topoorder_3(sp)

% sp:= spacing


a=load('alltog.dat');


lmin=min(a);
lmax=max(a);
normal=[0 0 1];
%ii=find(a(:,3)<0.9*lmax(3) & a(:,3)>1.1*lmin(3));
%a=a(ii,:);

latticex=lmin(1):sp:lmax(1);
latticey=lmin(2):sp:lmax(2);
a(:,1)=a(:,1)-lmin(1);
a(:,2)=a(:,2)-lmin(2);
a(:,3)=a(:,3)-lmin(3);

allocation_minx=length(latticex);
allocationx=allocation_minx+2; 
allocation_miny=length(latticey);
allocationy=allocation_miny+2;
out=zeros(allocationx,allocationy);
order_mat=out;


orderall_mat=out;
posall=out;
size(out),


N=length(a(:,1)); %number of beads
N=N/4; %pairs
	for i=1:4:N-1;
  	  current_com=[(a(i,1)+a(i+1,1)+a(i+2,1)+a(i+3,1))/4,(a(i,2)+a(i+1,2)+a(i+2,2)+a(i+3,2))/4];
		j=1;
        %j=find(current_com<=0.0);
		%if(~isempty(j)) current_com=[a(i,1),a(i,2)];end;
    	out(ceil(current_com(1)/sp),ceil(current_com(2)/sp))=out(ceil(current_com(1)/sp),ceil(current_com(2)/sp))+1;
    	vec1=[a(i,1)-a(i+1,1),a(i,2)-a(i+1,2),a(i,3)-a(i+1,3)];
    	vec2=[a(i+1,1)-a(i+2,1),a(i+1,2)-a(i+2,2),a(i+1,3)-a(i+2,3)];
    	vec3=[a(i+2,1)-a(i+3,1),a(i+2,2)-a(i+3,2),a(i+2,3)-a(i+3,3)];
        
    	order_param1=abs(0.5*(3*((vec1*normal')/(norm(normal,2)*norm(vec1,2))).^2-1));
    	order_param2=abs(0.5*(3*((vec2*normal')/(norm(normal,2)*norm(vec2,2))).^2-1));
    	order_param3=abs(0.5*(3*((vec3*normal')/(norm(normal,2)*norm(vec3,2))).^2-1));
     	order_param=(order_param1+order_param2+order_param3)/3;
    	order_mat(ceil(current_com(1)/sp),ceil(current_com(2)/sp))=order_mat(ceil(current_com(1)/sp),ceil(current_com(2)/sp))+order_param;
    end
	order_mat=order_mat./out; %swsto
	l=isnan(order_mat);
	order_mat(l)=0.0;
	posall=posall+out;
orderall_mat=orderall_mat+order_mat;  %over snaps
order_mat=orderall_mat./(1);
imagesc(order_mat);colorbar;


ordermat=order_mat;
dif=(max(size(ordermat))-min(size(ordermat)))/2;
dif=floor(dif);
newind=dif:1:(min(size(ordermat))+dif-1);
if length(newind)~=min(size(ordermat))
    newind=dif:1:(min(size(ordermat))+dif-2);
end
length(newind),size(ordermat),
[dum,indd]=max(size(ordermat));

if(indd==1)
rf=radial(ordermat(newind,:));
else
rf=radial(ordermat(:,newind));
end
figure(2),
plot(rf);
t=(find(abs(rf-0.4)<0.01);t=t(1);
