# Supplementary material for: Membrane Partitioning of Anionic, Ligand-Coated Nanoparticles Is Accompanied by Ligand Snorkeling, Local Disordering, and Cholesterol Depletion
Source: PLoS Comput Biol. 2014 Dec 4;10(12):e1003917. doi: 10.1371/journal.pcbi.1003917 (PMC4256007; doi:10.1371/journal.pcbi.1003917)
Supplement: Dataset S1 — The data used to generate Figures 2, 3, 4, 5, and 6. (ZIP) [file pcbi.1003917.s002.zip › DATA/Figure5/radial_concentration_nm..12]

0	0
0.002	0
0.004	0
0.004800960192038408	0
0.006	0
0.008	0
0.009601920384076815	0
0.01	0
0.012	0
0.014	0
0.01440288057611522	0
0.016	0
0.018	0
0.01920384076815363	0
0.02	0
0.022	0
0.024	0
0.02400480096019204	0
0.026	0
0.028	0
0.02880576115223044	0
0.03	0
0.032	0
0.03360672134426885	0
0.034	0
0.036	0
0.038	0
0.03840768153630725	0
0.04	0
0.042	0
0.04320864172834566	0
0.044	0
0.046	0
0.048	0
0.04800960192038407	0
0.05	0
0.052	0
0.05281056211242247	0
0.054	0
0.056	0
0.05761152230446088	0
0.058	0
0.06	0
0.062	0
0.06241248249649928	0
0.064	0
0.066	0
0.0672134426885377	0
0.068	0
0.07000000000000001	0
0.07199999999999999	0
0.0720144028805761	0
0.074	0
0.076	0
0.07681536307261451	0
0.078	0
0.08	0
0.08161632326465292	0
0.082	0
0.08400000000000001	0
0.08599999999999999	0
0.08641728345669132	0
0.08799999999999999	0
0.09	0
0.09121824364872973	0
0.092	0
0.094	0
0.096	0
0.09601920384076813	0
0.098	0
0.1	0
0.1008201640328065	0
0.102	0
0.104	0
0.1056211242248449	0
0.106	0
0.108	0
0.11	0
0.1104220844168834	0
0.112	0
0.114	0
0.1152230446089218	0
0.116	0
0.118	0
0.12	0
0.1200240048009602	0
0.122	0
0.124	0
0.1248249649929986	0
0.126	0
0.128	0
0.129625925185037	0
0.13	0
0.132	0
0.134	0
0.1344268853770754	0
0.136	0
0.138	0
0.1392278455691138	0
0.14	0
0.142	0
0.144	0
0.1440288057611522	0
0.146	0
0.148	0
0.1488297659531906	0
0.15	0
0.152	0
0.153630726145229	0
0.154	0
0.156	0
0.158	0
0.1584316863372674	0
0.16	0
0.162	0
0.1632326465293058	0
0.164	0
0.166	0
0.168	0
0.1680336067213442	0
0.17	0
0.172	0
0.1728345669133826	0
0.174	0
0.176	0
0.177635527105421	0
0.178	0
0.18	0
0.182	0
0.1824364872974595	0
0.184	0
0.186	0
0.1872374474894979	0
0.188	0
0.19	0
0.192	0
0.1920384076815363	0
0.194	0
0.196	0
0.1968393678735747	0
0.198	0
0.2	0
0.2016403280656131	0
0.202	0
0.204	0
0.206	0
0.2064412882576515	0
0.208	0
0.21	0
0.2112422484496899	0
0.212	0
0.214	0
0.216	0
0.2160432086417283	0
0.218	0
0.22	0
0.2208441688337667	0
0.222	0
0.224	0
0.2256451290258051	0
0.226	0
0.228	0
0.23	0
0.2304460892178435	0
0.232	0
0.234	0
0.2352470494098819	0
0.236	0
0.238	0
0.24	0
0.2400480096019203	0
0.242	0
0.244	0
0.2448489697939587	0
0.246	0
0.248	0
0.2496499299859971	0
0.25	0
0.252	0
0.254	0
0.2544508901780356	0
0.256	0
0.258	0
0.259251850370074	0
0.26	0
0.262	0
0.264	0
0.2640528105621124	0
0.266	0
0.268	0
0.2688537707541508	0
0.27	0
0.272	0
0.2736547309461892	0
0.274	0
0.276	0
0.278	0
0.2784556911382276	0
0.28	0
0.282	0
0.283256651330266	0
0.284	0
0.286	0
0.288	0
0.2880576115223044	0
0.29	0
0.292	0
0.2928585717143428	0
0.294	0
0.296	0
0.2976595319063812	0
0.298	0
0.3	0
0.302	0
0.3024604920984196	0
0.304	0
0.306	0
0.307261452290458	0
0.308	0
0.31	0
0.312	0
0.3120624124824964	0
0.314	0
0.316	0
0.3168633726745348	0
0.318	0
0.32	0
0.3216643328665733	0
0.322	0
0.324	0
0.326	0
0.3264652930586117	0
0.328	0
0.33	0
0.3312662532506501	0
0.332	0
0.334	0
0.336	0
0.3360672134426885	0
0.338	0
0.34	0
0.3408681736347269	0
0.342	0
0.344	0
0.3456691338267653	0
0.346	0
0.348	0
0.35	0
0.3504700940188037	0
0.352	0
0.354	0
0.3552710542108421	0
0.356	0
0.358	0
0.36	0
0.3600720144028805	0
0.362	0
0.364	0
0.3648729745949189	0
0.366	0
0.368	0
0.3696739347869573	0
0.37	0
0.372	0
0.374	0
0.3744748949789957	0
0.376	0
0.378	0
0.3792758551710341	0
0.38	0
0.382	0
0.384	0
0.3840768153630725	0
0.386	0
0.388	0
0.3888777755551109	0
0.39	0
0.392	0
0.3936787357471493	0
0.394	0
0.396	0
0.398	0
0.3984796959391878	0
0.4	0
0.402	0
0.4032806561312262	0
0.404	0
0.406	0
0.408	0
0.4080816163232646	0
0.41	0
0.412	0
0.412882576515303	0
0.414	0
0.416	0
0.4176835367073414	0
0.418	0
0.42	0
0.422	0
0.4224844968993798	0
0.424	0
0.426	0
0.4272854570914182	0
0.428	0
0.43	0
0.432	0
0.4320864172834566	0
0.434	0
0.436	0
0.436887377475495	0
0.438	0
0.44	0
0.4416883376675334	0
0.442	0
0.444	0
0.446	0
0.4464892978595718	0
0.448	0
0.45	0
0.4512902580516102	0
0.452	0
0.454	0
0.456	0
0.4560912182436486	0
0.458	0
0.46	0
0.460892178435687	0
0.462	0
0.464	0
0.4656931386277254	0
0.466	0
0.468	0
0.47	0
0.4704940988197638	0
0.472	0
0.474	0
0.4752950590118022	0
0.476	0
0.478	0
0.48	0
0.4800960192038407	0
0.482	0
0.484	0
0.4848969793958791	0
0.486	0
0.488	0
0.4896979395879175	0
0.49	0
0.492	0
0.494	0
0.4944988997799559	0
0.496	0
0.498	0
0.4992998599719943	0
0.5	0
0.502	0
0.504	0
0.5041008201640327	0
0.506	0
0.508	0
0.5089017803560711	0
0.51	0
0.512	0
0.5137027405481096	0
0.514	0
0.516	0
0.518	0
0.5185037007401481	0
0.52	0
0.522	0
0.5233046609321865	0
0.524	0
0.526	0
0.528	0
0.528105621124225	0
0.53	0
0.532	0
0.5329065813162635	0
0.534	0
0.536	0
0.5377075415083019	0
0.538	0
0.54	0
0.542	0
0.5425085017003404	0
0.544	0
0.546	0
0.5473094618923788	0
0.548	0
0.55	0
0.552	0
0.5521104220844173	0
0.554	0
0.556	0
0.5569113822764558	0
0.5580000000000001	0
0.5600000000000001	0
0.5617123424684942	0
0.5620000000000001	0
0.5639999999999999	0
0.5659999999999999	0
0.5665133026605327	0
0.5679999999999999	0
0.57	0
0.5713142628525711	0
0.572	0
0.574	0
0.576	0
0.5761152230446096	0
0.578	0
0.58	0
0.5809161832366481	0
0.582	0
0.584	0
0.5857171434286865	0
0.586	0
0.588	0
0.59	0
0.590518103620725	0
0.592	0
0.594	0
0.5953190638127634	0
0.596	0
0.598	0
0.6	0
0.6001200240048019	0
0.602	0
0.604	0
0.6049209841968404	0
0.606	0
0.608	0
0.6097219443888788	0
0.61	0
0.612	0
0.614	0
0.6145229045809173	0
0.616	0
0.618	0
0.6193238647729558	0
0.62	0
0.622	0
0.624	0
0.6241248249649942	0
0.626	0
0.628	0
0.6289257851570327	0
0.63	0
0.632	0
0.6337267453490711	0
0.634	0
0.636	0
0.638	0
0.6385277055411096	0
0.64	0
0.642	0
0.6433286657331481	0
0.644	0
0.646	0
0.648	0
0.6481296259251865	0
0.65	0
0.652	0
0.652930586117225	0
0.654	0
0.656	0
0.6577315463092634	0
0.658	0
0.66	0
0.662	0
0.6625325065013019	0
0.664	0
0.666	0
0.6673334666933404	0
0.668	0
0.67	0
0.672	0
0.6721344268853788	0
0.674	0
0.676	0
0.6769353870774173	0
0.678	0
0.68	0
0.6817363472694558	0
0.6820000000000001	0
0.6840000000000001	0
0.6860000000000001	0
0.6865373074614942	0
0.6879999999999999	0
0.6899999999999999	0
0.6913382676535327	0
0.6919999999999999	0
0.694	0
0.696	0
0.6961392278455711	0
0.698	0
0.7	0
0.7009401880376096	0
0.702	0
0.704	0
0.7057411482296481	0
0.706	0
0.708	0
0.71	0
0.7105421084216865	0
0.712	0
0.714	0
0.715343068613725	0
0.716	0
0.718	0
0.72	0
0.7201440288057634	0
0.722	0
0.724	0
0.7249449889978019	0
0.726	0
0.728	0
0.7297459491898404	0
0.73	0
0.732	0
0.734	0
0.7345469093818788	0
0.736	0
0.738	0
0.7393478695739173	0
0.74	0
0.742	0
0.744	0
0.7441488297659558	0
0.746	0
0.748	0
0.7489497899579942	0
0.75	0
0.752	0
0.7537507501500327	0
0.754	0
0.756	0
0.758	0
0.7585517103420711	0
0.76	0
0.762	0
0.7633526705341096	0
0.764	0
0.766	0
0.768	0
0.7681536307261481	0
0.77	0
0.772	0
0.7729545909181865	0
0.774	0
0.776	0
0.777755551110225	0
0.778	0
0.78	0
0.782	0
0.7825565113022634	0
0.784	0
0.786	0
0.7873574714943019	0
0.788	0
0.79	0
0.792	0
0.7921584316863404	0
0.794	0
0.796	0
0.7969593918783788	0
0.798	0
0.8	0
0.8017603520704173	0
0.802	0
0.804	0
0.806	0
0.8065613122624558	0
0.8080000000000001	0
0.8100000000000001	0
0.8113622724544942	0
0.8120000000000001	0
0.8139999999999999	0
0.8159999999999999	0
0.8161632326465327	0
0.8179999999999999	0
0.82	0
0.8209641928385711	0
0.822	0
0.824	0
0.8257651530306096	0
0.826	0
0.828	0
0.83	0
0.8305661132226481	0
0.832	0
0.834	0
0.8353670734146865	0
0.836	0
0.838	0
0.84	0
0.840168033606725	0
0.842	0
0.844	0
0.8449689937987634	0
0.846	0
0.848	0
0.8497699539908019	0
0.85	0
0.852	2.017666335003991e-07
0.854	4.012893940154742e-07
0.8545709141828404	4.577048442606643e-07
0.856	5.985923517378459e-07
0.858	7.936992930799538e-07
0.8593718743748788	9.261366544692856e-07
0.86	9.866337244466781e-07
0.862	1.17741887595125e-06
0.864	1.366077705075401e-06
0.8641728345669173	1.382233290558162e-06
0.866	1.552632900274727e-06
0.868	1.737106884530189e-06
0.8689737947589558	1.82602883697944e-06
0.87	1.919521818846572e-06
0.872	2.099899605698922e-06
0.8737747549509942	2.258214970299421e-06
0.874	2.278261892427706e-06
0.876	2.635011237184027e-06
0.878	2.807832545929162e-06
0.8785757151430327	2.857102274067056e-06
0.88	2.978716366989303e-06
0.882	3.14768320873463e-06
0.8833766753350711	3.262764801268916e-06
0.884	3.314753342421467e-06
0.886	3.479946805273815e-06
0.888	3.643283403519738e-06
0.8881776355271096	3.657656762947917e-06
0.89	3.804782715383271e-06
0.892	3.964464094032674e-06
0.8929785957191481	4.041803825580227e-06
0.894	4.122346670485581e-06
0.896	4.278449356471983e-06
0.8977795559111865	4.415812643112632e-06
0.898	4.43279084725556e-06
0.9	4.58538962441404e-06
0.902	4.736263958579351e-06
0.902580516103225	4.779629070816617e-06
0.904	4.885431912138207e-06
0.906	5.032911341893685e-06
0.9073814762952634	5.133695348788143e-06
0.908	5.178719901688537e-06
0.91	5.322875044990699e-06
0.912	5.465394027441817e-06
0.9121824364873019	5.47827220943473e-06
0.914	5.606293909369158e-06
0.916	5.745591558261759e-06
0.9169833966793404	5.813379238758943e-06
0.918	5.883303651211085e-06
0.92	6.019446677317001e-06
0.9217843568713788	6.139553225714223e-06
0.922	6.154036940059497e-06
0.924	6.28709055963673e-06
0.926	6.589964349339513e-06
0.9265853170634173	6.677769654140653e-06
0.928	6.889534621455074e-06
0.93	7.185835108821081e-06
0.9313862772554558	7.389102637610836e-06
0.9320000000000001	7.478899169451148e-06
0.9340000000000001	7.768759791203212e-06
0.9360000000000001	8.055449596382625e-06
0.9361872374474942	8.053842626846362e-06
0.9379999999999999	8.038317640317718e-06
0.9399999999999999	8.32130348451405e-06
0.9409881976395327	8.459744219016427e-06
0.9419999999999999	8.601191652048403e-06
0.944	8.878013571975338e-06
0.9457891578315711	9.122991892728838e-06
0.946	9.151800327350308e-06
0.948	9.422582659492861e-06
0.95	9.69039097219066e-06
0.9505901180236096	9.768657207890313e-06
0.952	9.955255335845283e-06
0.954	1.021720549156094e-05
0.9553910782156481	1.039751014038422e-05
0.956	1.047627085517667e-05
0.958	1.073248052124315e-05
0.96	1.114580072960924e-05
0.9601920384076865	1.118513510893514e-05
0.962	1.155468392787292e-05
0.964	1.195917438317076e-05
0.964992998599725	1.215805116201585e-05
0.966	1.235931588344776e-05
0.968	1.27551517432601e-05
0.9697939587917634	1.310645915392434e-05
0.97	1.314672480949869e-05
0.972	1.353407746703502e-05
0.974	1.407266882773185e-05
0.9745949189838019	1.423140641516372e-05
0.976	1.460554684533509e-05
0.978	1.513276788997178e-05
0.9793958791758404	1.549705103867681e-05
0.98	1.565438772846781e-05
0.982	1.61704615315674e-05
0.984	1.683333932806451e-05
0.9841968393678788	1.689801142944318e-05
0.986	1.748924591159486e-05
0.988	1.813824951982311e-05
0.9889977995599173	1.845895093498258e-05
0.99	1.878041766596435e-05
0.992	1.956567849743127e-05
0.9937987597519558	2.02646895385439e-05
0.994	2.034273598164793e-05
0.996	2.11116699182213e-05
0.998	2.18725592649363e-05
0.9985997199439942	2.21119108807807e-05
1	2.266965551477915e-05
1.002	2.424998914685002e-05
1.003400680136033	2.424932009313468e-05
1.004	2.424903438884208e-05
1.006	2.580969049482403e-05
1.008	2.580885724398356e-05
1.008201640328071	2.596451715896492e-05
1.01	2.735005103914273e-05
1.012	2.734935542101793e-05
1.01300260052011	2.82590232251156e-05
1.014	2.916219138855632e-05
1.016	2.916165884060287e-05
1.017803560712148	3.103728686711004e-05
1.018	3.124117513639889e-05
1.02	3.124083523302901e-05
1.022	3.329467805843845e-05
1.022604520904187	3.329463966564175e-05
1.024	3.329455121220981e-05
1.026	3.532299748039971e-05
1.027405481096225	3.532307187934759e-05
1.028	3.532310328903897e-05
1.03	3.732642612009397e-05
1.032	3.732678338800989e-05
1.032206441288263	3.756082441454785e-05
1.034	3.959024536513094e-05
1.036	3.95908923881446e-05
1.037007401480302	4.071800287069988e-05
1.038	4.182641651625871e-05
1.04	4.182737339267736e-05
1.04180836167234	4.446358777632414e-05
1.042	4.474242152904335e-05
1.044	4.474376837685145e-05
1.046	4.832737659785552e-05
1.046609321864379	4.832793408370408e-05
1.048	4.83292040319181e-05
1.05	5.200980233025468e-05
1.051410282056417	5.201146240581933e-05
1.052	5.201215525971257e-05
1.054	5.578775105107153e-05
1.056	5.579067503460401e-05
1.056211242248456	5.618528388767551e-05
1.058	5.95204516498311e-05
1.06	5.952397732413071e-05
1.061012202440494	6.139040745578021e-05
1.062	6.320841425170731e-05
1.064	6.321257095199242e-05
1.065813162632533	6.676338941289998e-05
1.066	6.712859861001084e-05
1.068	6.713345001078933e-05
1.07	7.100187619012476e-05
1.070614122824571	7.100359034552085e-05
1.072	7.100745144063033e-05
1.074	7.482876992135125e-05
1.07541508301661	7.483324893422089e-05
1.076	7.483509687663422e-05
1.078	7.860979498876584e-05
1.08	7.861690024313135e-05
1.080216043208648	7.903507919641846e-05
1.082	8.248178455027908e-05
1.084	8.248971492403644e-05
1.085017003400687	8.463986408115775e-05
1.086	8.671429712933456e-05
1.088	8.672314408736249e-05
1.089817963592725	9.064013593731404e-05
1.09	9.103163424901158e-05
1.092	9.104144797584577e-05
1.094	9.570172470908693e-05
1.094618923784763	9.57050955029027e-05
1.096	9.571260344932493e-05
1.098	0.0001005844956233304
1.099419883976802	0.0001005930342833694
1.1	0.0001005965165586753
1.102	0.0001056768321411359
1.104	0.0001056900748344829
1.10422084416884	0.0001063041021029318
1.106	0.0001112418778275546
1.108	0.0001112564760815181
1.109021804360879	0.0001140611817773772
1.11	0.0001167413604083039
1.112	0.0001167573455174901
1.113822764552917	0.0001221791499561759
1.114	0.0001227053915063849
1.116	0.0001227229041604822
1.118	0.0001291263540487379
1.118623724744956	0.0001291323444834246
1.12	0.0001291455390797297
1.122	0.000135472151993916
1.123424684936994	0.0001354870408101113
1.124	0.0001354930425238378
1.126	0.0001387644560668105
1.128	0.0001424074605248144
1.128225645129033	0.0001428314712552703
1.13	0.0001461597803832385
1.132	0.0001501508934315689
1.133026605321071	0.0001522562301047645
1.134	0.0001542489304936183
1.136	0.0001587127859900843
1.13782756551311	0.0001632427282990009
1.138	0.0001636693879018178
1.14	0.0001687268991487637
1.142	0.0001741428883233633
1.142628525705148	0.0001758372075857787
1.144	0.000179527846431035
1.146	0.0001851393919832444
1.147429485897187	0.0001892211205729226
1.148	0.0001908473242688485
1.15	0.0001965226032536854
1.152	0.0002021653986533907
1.152230446089225	0.0002028128460224891
1.154	0.0002077758790095048
1.156	0.0002134818286338396
1.157031406281263	0.0002165415120146319
1.158	0.0002194099085746567
1.16	0.0002254312724937637
1.161832366473302	0.0002311498784379155
1.162	0.0002316721448796447
1.164	0.0002378774058059738
1.166	0.0002440472381456341
1.16663332666534	0.0002460321514405467
1.168	0.0002503081320119593
1.17	0.0002566593689404119
1.171434286857379	0.0002616452217372806
1.172	0.0002636083987904229
1.174	0.0002702766410089691
1.176	0.0002770325840657148
1.176235247049417	0.0002778386807191112
1.178	0.0002838755306941773
1.18	0.000290679511436962
1.181036207241456	0.0002942522965321152
1.182	0.0002975697890532535
1.184	0.0003045456769031543
1.185837167433494	0.0003111470283994383
1.186	0.0003117311373791311
1.188	0.0003191246154304918
1.19	0.0003266003401589011
1.190638127625533	0.0003290935865261318
1.192	0.0003344056864019697
1.194	0.0003422906348446052
1.195439087817571	0.0003481126774897848
1.196	0.0003503781435607909
1.198	0.0003585433071225436
1.2	0.0003667854911507602
1.20024004800961	0.0003677705976816873
1.202	0.0003749810769233776
1.204	0.0003831302961955622
1.205041008201648	0.0003874151887764277
1.206	0.0003913559606329638
1.208	0.0003997798249436218
1.209841968393687	0.0004076077526826274
1.21	0.0004082782415574944
1.212	0.0004168505976928096
1.214	0.0004254962845979213
1.214642928585725	0.0004284194453105661
1.216	0.0004345794235975047
1.218	0.0004440968910388782
1.219443888777763	0.0004511950396371044
1.22	0.0004539244061773327
1.222	0.0004643016815300897
1.224	0.0004751040228301887
1.224244848969802	0.0004764357762580422
1.226	0.0004859666423961672
1.228	0.0004968890050215847
1.22904580916184	0.000502887365139327
1.23	0.0005083513560561844
1.232	0.0005202298688708485
1.233846769353879	0.000531470598002269
1.234	0.0005324017581347506
1.236	0.0005448648833410642
1.238	0.0005576171177882138
1.238647729545917	0.0005619219775698402
1.24	0.0005708948021380897
1.242	0.000584456139717689
1.243448689737956	0.0005942292514489772
1.244	0.000597942517944342
1.246	0.0006117102585217337
1.248	0.0006255203710799348
1.248249649929994	0.0006272666563075519
1.25	0.0006394906904476586
1.252	0.0006680428620785219
1.253050610122033	0.0006681571284322519
1.254	0.0006682602215095728
1.256	0.000697774484782568
1.257851570314071	0.0006979876622357334
1.258	0.0006980047243224167
1.26	0.0007292846579616043
1.262	0.0007295286732414694
1.26265253050611	0.0007400846373498548
1.264	0.0007618481810714122
1.266	0.000762106578895197
1.267453490698148	0.0007861799589581977
1.268	0.0007952172469540433
1.27	0.0007954905373339659
1.272	0.0008294956266188325
1.272254450890187	0.0008295324124437707
1.274	0.0008297843701027888
1.276	0.000864785097792809
1.277055411082225	0.000864946065450363
1.278	0.0008650899058618233
1.28	0.0009009553832073465
1.281856371274263	0.00090125376721287
1.282	0.0009012768174405934
1.284	0.0009379934348962339
1.286	0.0009383320573961901
1.286657331466302	0.0009508005777220393
1.288	0.0009762293661442014
1.29	0.0009765858934185805
1.29145829165834	0.001005161066332366
1.292	0.001015759420883892
1.294	0.001016134622034766
1.296	0.00105565554286658
1.296259251850379	0.001055706713522573
1.298	0.001056049770777518
1.3	0.00109636452397298
1.301060212042417	0.001096584048080322
1.302	0.001096778339204135
1.304	0.001138439484193249
1.305861172234456	0.001138843613469625
1.306	0.001138873712029639
1.308	0.001181859783826808
1.31	0.00118231524905692
1.310662132426494	0.001197216903378377
1.312	0.001227280534004176
1.314	0.001227758385235567
1.315463092618533	0.001261683078206357
1.316	0.001274113451207852
1.318	0.001274614568662252
1.32	0.001323344224013906
1.320264052810571	0.001323413728761937
1.322	0.001323869979790509
1.324	0.001375606266953233
1.32506501300261	0.001375900468767512
1.326	0.00137615836301461
1.328	0.00143141381385104
1.329865973194648	0.001431955392080226
1.33	0.001431994233498142
1.332	0.001491382168963863
1.334	0.001491993233018448
1.334666933386687	0.001512587327032732
1.336	0.001553689295633442
1.338	0.001554332437568134
1.339467893578725	0.001601140360637684
1.34	0.001618082793620267
1.342	0.001618759335563162
1.344	0.00168508162535274
1.344268853770763	0.00168517739918487
1.346	0.001685793171056267
1.348	0.001754211380770205
1.349069813962802	0.001754611726477179
1.35	0.001754959305851801
1.352	0.001825442691072909
1.35387077415484	0.00182617767576046
1.354	0.001826228370801063
1.356	0.001898636180631989
1.358	0.001899460929526881
1.358671734346879	0.00192469636013062
1.36	0.001974522827318117
1.362	0.001975388361336902
1.363472694538917	0.002032368898765035
1.364	0.002052741195414649
1.366	0.002053649055225102
1.368	0.002134120258700196
1.368273654730956	0.002134250708318998
1.37	0.002135072447800033
1.372	0.00221893852214608
1.373074614922994	0.002219475489455545
1.374	0.002219937217181375
1.376	0.002259018081851004
1.377875575115033	0.002300421922499335
1.378	0.00230316465674063
1.38	0.002347506555504721
1.382	0.002393323588742046
1.382676535307071	0.002409152411602469
1.384	0.00244007270123605
1.386	0.00248689571108629
1.38747749549911	0.002521788738597916
1.388	0.002534110629755585
1.39	0.002581714386872684
1.392	0.002630022302195813
1.392278455691148	0.002636794837419533
1.394	0.002678605871915713
1.396	0.00272756856982113
1.397079415883187	0.002754841822334432
1.398	0.0027780687046883
1.4	0.002829358218768912
1.401880376075225	0.002878717091826001
1.402	0.002881852684552299
1.404	0.002934703108248374
1.406	0.002988221604952491
1.406681336267263	0.003009028393453008
1.408	0.00304924091670013
1.41	0.003105230076423922
1.411482296459302	0.003147223535290095
1.412	0.003161869337777813
1.414	0.003219990702429654
1.416	0.003279271044801003
1.41628325665134	0.003287855001422746
1.418	0.003339806829044425
1.42	0.003401797907153216
1.421084216843379	0.003435814718368024
1.422	0.003464506656149658
1.424	0.003527927976125289
1.425885177035417	0.003588477680450915
1.426	0.003592160497377159
1.428	0.00365699142111261
1.43	0.003722209551503864
1.430686137227456	0.003744842645945118
1.432	0.00378812162384128
1.434	0.003855341417311681
1.435487097419494	0.003906536419722603
1.436	0.003924169117106288
1.438	0.003994285596706382
1.44	0.004065579507193356
1.440288057611533	0.004075939975556879
1.442	0.004137427557323194
1.444	0.004210132834628518
1.445089017803571	0.004250265929176143
1.446	0.004283791598349168
1.448	0.004358907886810809
1.44988997799561	0.004431072842802558
1.45	0.004435268023840212
1.452	0.004512761764598855
1.454	0.004591788213289253
1.454690938187648	0.004619570157236541
1.456	0.004672134059967647
1.458	0.004753891857781525
1.459491898379687	0.0048160979462503
1.46	0.004837254741219929
1.462	0.004922009572555329
1.464	0.005007844677812412
1.464292858571725	0.005020555601672438
1.466	0.005094549644283932
1.468	0.005181917627052485
1.469093818763763	0.005230310001120946
1.47	0.00527034652009126
1.472	0.005360029112993536
1.473894778955802	0.005445989919380419
1.474	0.005450757036495519
1.476	0.005543223092420691
1.478	0.005636215918966231
1.47869573914784	0.005668845402169485
1.48	0.005729931429717659
1.482	0.005824962640428922
1.483496699339879	0.005897230928353111
1.484	0.005921500155601368
1.486	0.006018937185217719
1.488	0.006117564785505518
1.488297659531917	0.006132510467174334
1.49	0.006217871558424371
1.492	0.006319350287154218
1.493098619723956	0.006376039185394121
1.494	0.00642248834222044
1.496	0.006526286149742248
1.497899579915994	0.006625688507277287
1.498	0.006630936345095632
1.5	0.006736037986979267
1.502	0.006947815674750155
1.502700540108033	0.006949179913440288
1.504	0.006951707134630936
1.506	0.007170156366311999
1.507501500300071	0.007173188092001545
1.508	0.007174193295354682
1.51	0.007397949118307062
1.512	0.007402135703180132
1.51230246049211	0.007436626917243719
1.514	0.007629951260309046
1.516	0.007634290863570487
1.517103420684148	0.007762688936625149
1.518	0.007866880951149166
1.52	0.007871377440363472
1.521904380876187	0.008098816753768097
1.522	0.008110221518197477
1.524	0.00811487980104638
1.526	0.008360755084276835
1.526705341068225	0.008362458354785328
1.528	0.008365580635162552
1.53	0.008617712660624856
1.531506301260263	0.00862147796022753
1.532	0.008622710449850114
1.534	0.008882451243273847
1.536	0.00888762721500142
1.536307261452302	0.008928301065977038
1.538	0.009152087038221166
1.54	0.009157445145742436
1.54110822164434	0.009307282160244443
1.542	0.009427698836138846
1.544	0.009433243808740711
1.545909181836379	0.009697055855481501
1.546	0.009709588961805635
1.548	0.009715325764560714
1.55	0.009998718161970472
1.550710142028417	0.01000082701091385
1.552	0.01000465246500802
1.554	0.01029423082510285
1.555511102220456	0.01029886901380728
1.556	0.01030036771453339
1.558	0.01059585158596878
1.56	0.01060219597125095
1.560312062412494	0.01064906722555167
1.562	0.010902268519919
1.564	0.01090882438401524
1.565113022604533	0.01107916305769202
1.566	0.01121473432935775
1.568	0.01122150657495212
1.569913982796571	0.01152013761243396
1.57	0.01153354146010243
1.572	0.01154053522104977
1.574	0.01185860315188201
1.57471494298861	0.01186118632982818
1.576	0.01186582351739142
1.578	0.01219198430074337
1.579515903180648	0.0121976354938351
1.58	0.01219943789582674
1.582	0.01253273536352369
1.584	0.01254042814150143
1.584316863372687	0.01259424225208904
1.586	0.01287973581479308
1.588	0.01288767292199356
1.589117823564725	0.01308135356167067
1.59	0.01323401262772687
1.592	0.01324219999085209
1.593918783756763	0.0135802527352616
1.594	0.01359454354693856
1.596	0.01360298635194643
1.598	0.01396253419775379
1.598719743948802	0.01396566915497957
1.6	0.01397123855024262
1.602	0.01433797563915384
1.60352070414084	0.0143447995686121
1.604	0.01434694765842317
1.606	0.0147186562577005
1.608	0.01472790041122509
1.608321664332879	0.01478904947287437
1.61	0.01510770883759275
1.612	0.01511723198289399
1.613122624524917	0.01533558406088192
1.614	0.01550602369827133
1.616	0.01551583339339259
1.617923584716956	0.01589497621209065
1.618	0.01591001924404584
1.62	0.01592012033450494
1.622	0.01631988580852877
1.622724544908994	0.01632365548781883
1.624	0.01633028329524632
1.626	0.01650761620044411
1.627525505101033	0.01666702871835953
1.628	0.01671655175108321
1.63	0.01692770303301444
1.632	0.01714087340564635
1.632326465293071	0.01717591518255911
1.634	0.01735532768723841
1.636	0.01757213850577242
1.63712742548511	0.01769620036636891
1.638	0.0177921013685748
1.64	0.01801447639664557
1.641928385677148	0.01823060225121152
1.642	0.01823861873990835
1.644	0.01846523435114784
1.646	0.01869341022824249
1.646729345869187	0.01877731474509462
1.648	0.01892331464466926
1.65	0.0191555615763831
1.651530306061225	0.01933496061679983
1.652	0.01938995665920595
1.654	0.01962577169081588
1.656	0.01986362097052036
1.656331266253263	0.0199034798300712
1.658	0.02010402457489298
1.66	0.02034607565158455
1.661132226445302	0.02048430394106276
1.662	0.02059011909633058
1.664	0.02083649566016116
1.66593318663734	0.02107663422860953
1.666	0.02108492377065493
1.668	0.02133441679391021
1.67	0.02158593785371225
1.670734146829379	0.02167894479199998
1.672	0.02183912051681489
1.674	0.02209474569370828
1.675535107021417	0.02229293731615624
1.676	0.02235288629684778
1.678	0.02261299739859797
1.68	0.02287541729260876
1.680336067213456	0.02292010439724486
1.682	0.02314109605418168
1.684	0.02340922410139794
1.685137027405494	0.02356316980251018
1.686	0.02367987196068966
1.688	0.02399615231482331
1.689937987597533	0.02426298026103526
1.69	0.02427150822476448
1.692	0.02454960541303244
1.694	0.02482981411566014
1.694738947789571	0.02493426079018043
1.696	0.02511229448831996
1.698	0.02539746631314546
1.69953990798161	0.02561868520570477
1.7	0.02568470309406642
1.702	0.02597346949009664
1.704	0.02626418780788371
1.704340868173648	0.02631436637501576
1.706	0.02655831814648299
1.708	0.0268548002641657
1.709141828365687	0.02702489173467004
1.71	0.02715257921949638
1.712	0.02745302874880091
1.713942788557725	0.02774646353265667
1.714	0.02775509456224769
1.716	0.02805971309314073
1.718	0.02836695437820179
1.718743748749763	0.02848206995966845
1.72	0.02867628362606607
1.722	0.02898708615481974
1.723544708941802	0.02922905734489793
1.724	0.02930029386693486
1.726	0.02961691910956731
1.728	0.02993557077797233
1.72834566913384	0.02999111959047435
1.73	0.0302566626055632
1.732	0.03058017725050986
1.733146629325879	0.03076712444787427
1.734	0.03090609830651644
1.736	0.0312344102957322
1.737947589517917	0.03155660603456838
1.738	0.03156526649849774
1.74	0.03189822431316472
1.742	0.03223301487158528
1.742748549709956	0.03235956625324818
1.744	0.03257089676434374
1.746	0.03291108831321226
1.747549509901994	0.03317708831649466
1.748	0.03325433432165621
1.75	0.03360027724050293
1.752	0.0342749421345366
1.752350470094033	0.03427914729435098
1.754	0.03429891685075202
1.756	0.03498453611265469
1.757151430286071	0.03499866440564137
1.758	0.03500906470611827
1.76	0.03570346245422872
1.76195239047811	0.03572795650819075
1.762	0.03572855312466972
1.764	0.03643117840163052
1.766	0.03645683888604651
1.766753350670148	0.03672558693713963
1.768	0.03716981046615506
1.77	0.03719605035362513
1.771554310862187	0.03775858986498126
1.772	0.03791971281764715
1.774	0.03794654201700811
1.776	0.03867940566706388
1.776355271054225	0.0386842822055869
1.778	0.0387068328021057
1.78	0.03944742865292631
1.781156231246263	0.03946364229780765
1.782	0.03947546106975562
1.784	0.04022515127092168
1.785957191438302	0.04025318503990549
1.786	0.04025379752125452
1.788	0.04101169802786762
1.79	0.04104096589381579
1.79075815163034	0.04133234152979201
1.792	0.04180908132711134
1.794	0.0418389803718649
1.795559111822379	0.04244550399294111
1.796	0.04261682698893333
1.798	0.04264736636044042
1.8	0.0434370052559498
1.800360072014417	0.04344262581209968
1.802	0.04346819594940422
1.804	0.04426773442070309
1.805161032206456	0.0442862332186984
1.806	0.0442995857608818
1.808	0.04510976978077676
1.809961992398494	0.04514167440183119
1.81	0.04514229177424776
1.812	0.0459627142402153
1.814	0.0459959165405921
1.814762952590533	0.04631301040936045
1.816	0.04682657929882343
1.818	0.04686047157336569
1.819563912782571	0.04751710422181929
1.82	0.04770000115370656
1.822	0.0477345918410739
1.824	0.04858672555620353
1.82436487297461	0.04859317149767511
1.826	0.04862202648203062
1.828	0.04948415844094543
1.829165833166648	0.04950516503594166
1.83	0.04952017908734386
1.832	0.0503940830473836
1.833966793358687	0.05043022497435547
1.834	0.05043083451725941
1.836	0.05131560935871714
1.838	0.05135310194868268
1.838767753550725	0.0516976391965984
1.84	0.05225002209163893
1.842	0.05228826727445216
1.843568713742763	0.05300132360928634
1.844	0.05319715174220669
1.846	0.05323616084125019
1.848	0.05415770435778085
1.848369673934802	0.0541650645723835
1.85	0.05419748934705122
1.852	0.05513038922813304
1.85317063412684	0.05515414713379255
1.854	0.05517096089955068
1.856	0.05611480042526769
1.857971594318879	0.05615558226209937
1.858	0.05615616919343696
1.86	0.05711299833883045
1.862	0.05715517652596126
1.862772554510917	0.05752926352305563
1.864	0.05812298131396813
1.866	0.05816597938792759
1.867573514702956	0.05893583245350081
1.868	0.05914427024677547
1.87	0.05918809822588159
1.872	0.06017812618242331
1.872374474894994	0.06018649715773715
1.874	0.060222795257186
1.876	0.06063468165419731
1.877175435087033	0.06094261382786088
1.878	0.06115839776115314
1.88	0.06168471856513839
1.881976395279071	0.06220785522252739
1.882	0.06221409657966689
1.884	0.06274643233890408
1.886	0.06328170531762015
1.88677735547111	0.06349090129346231
1.888	0.06381958195967591
1.89	0.06436012172878092
1.891578315663148	0.06478986086046236
1.892	0.06490455461235425
1.894	0.06545051657074967
1.896	0.06600032972109911
1.896379275855187	0.06610542567971299
1.898	0.06655404980573063
1.9	0.0671120363125762
1.901180236047225	0.06744409621602956
1.902	0.06767449492663291
1.904	0.0682409314014185
1.905981196239263	0.06880434951526367
1.906	0.06880969137706834
1.908	0.06938146222212148
1.91	0.06995629251279771
1.910782156431302	0.07018254910757779
1.912	0.07053447010711844
1.914	0.07111435060765163
1.91558311662334	0.07157693393725796
1.916	0.07169861938459877
1.918	0.07228579187235673
1.92	0.07287699439871234
1.920384076815379	0.07299124510785494
1.922	0.07347143159463844
1.924	0.07406777521594748
1.925185037007417	0.07442407309107445
1.926	0.07466884893354928
1.928	0.07527477602886588
1.929985997199456	0.07588027315343222
1.93	0.07588453795310594
1.932	0.07649687754902576
1.934	0.0771123106156274
1.934786957391494	0.07735586150981071
1.936	0.07773089170710461
1.938	0.0784933208421645
1.939587917583533	0.07899090110903056
1.94	0.07911989581030879
1.942	0.07975161372232846
1.944	0.08038714720110514
1.944388877775571	0.08051148684858721
1.946	0.08102609773763293
1.948	0.0816687382084583
1.94918983796761	0.08205258356545583
1.95	0.08231367657513371
1.952	0.08296301914540644
1.953990798159648	0.08361260096886734
1.954	0.08361560038779339
1.956	0.0842716246361625
1.958	0.0849304629459819
1.958791758351687	0.08519338856338603
1.96	0.0855942102488174
1.962	0.08626110670459465
1.963592718543725	0.08679557118980465
1.964	0.08693210258000443
1.966	0.08760754724077384
1.968	0.08828665910643671
1.968393678735763	0.08842125035207826
1.97	0.08896986407753371
1.972	0.08965743522766789
1.973194638927802	0.09006986306967739
1.974	0.09034761829919513
1.976	0.09104136768497313
1.97799559911984	0.09173667759822238
1.978	0.09173820941155711
1.98	0.09243744792938878
1.982	0.09313958737151329
1.982796559311879	0.09342096874672438
1.984	0.09384565131163251
1.986	0.09455546398726007
1.987597519503917	0.09512546329777738
1.988	0.09526892513636627
1.99	0.09598475176020455
1.992	0.09670247146145375
1.992398479695956	0.09684637348527271
1.994	0.09742414730344875
1.996	0.09814975240526515
1.997199439887994	0.09858698310429498
1.998	0.09887851876314947
2	0.09961079366061251
2.002	0.1001685398848477
2.002000400080032	0.1001687236099285
2.004	0.1010860661970324
2.006	0.1016490034237036
2.006801360272071	0.1020204896792356
2.008	0.1025755898322483
2.01	0.1031431530632862
2.011602320464109	0.1038945535500224
2.012	0.1040808583018424
2.014	0.1046545328664914
2.016	0.1056018733661272
2.016403280656147	0.1057185215712789
2.018	0.106179912587594
2.02	0.1071368827536784
2.021204240848185	0.1074873614940736
2.022	0.1077187281102546
2.024	0.1086862738288208
2.026	0.1092736292963273
2.026005201040224	0.1092761721588501
2.028	0.1102504970528192
2.03	0.1108418501947578
2.030806161232262	0.1112394193157809
2.032	0.1118275979615488
2.034	0.1124221085136613
2.0356071214243	0.1132218555212543
2.036	0.1134171706829963
2.038	0.1140153103717777
2.04	0.1150197545627707
2.040408081616338	0.1151426273112498
2.042	0.1156214825795929
2.044	0.1166341438772968
2.045209041808377	0.1170003652008441
2.046	0.1172397141897616
2.048	0.1182622553566011
2.05	0.1188724152457343
2.050010002000415	0.1188775858703148
2.052	0.1199053318290315
2.054	0.1205196662374939
2.054810962192453	0.1209427656948821
2.056	0.1215625139987058
2.058	0.1221818350318934
2.059611922384491	0.1230295575300302
2.06	0.1232334526433955
2.062	0.1238554866596845
2.064	0.1249157988473666
2.06441288257653	0.1250451310275975
2.066	0.1255418022143484
2.068	0.1266131676321428
2.069213842768568	0.1269964862922815
2.07	0.1272445068131061
2.072	0.128327472371084
2.074	0.1289642986833238
2.074014802960606	0.1289723950482742
2.076	0.1300571384026865
2.078	0.1306995313217045
2.078815763152644	0.1311502240571099
2.08	0.1318038627204541
2.082	0.1324501104340368
2.083616723344683	0.1333503011080835
2.084	0.1335635047693984
2.086	0.1342132857414719
2.088	0.1353360897277947
2.088417683536721	0.1354725490956131
2.09	0.135989005930792
2.092	0.1371221303523262
2.093218643728759	0.1375226003563083
2.094	0.1377791242448795
2.096	0.138920151450321
2.098	0.1395795602066099
2.098019603920797	0.1395908374111995
2.1	0.1407289814809342
2.102	0.1413926731127911
2.102820564112835	0.1418688919980429
2.104	0.1425527341702359
2.106	0.1432203625940452
2.107621524304874	0.1441694449508392
2.108	0.1443907578167326
2.11	0.145061855568933
2.112	0.1462432772160751
2.112422484496912	0.1463861352540923
2.114	0.146919049018418
2.116	0.148111049329668
2.11722344468895	0.1485268480617661
2.118	0.1487905184673822
2.12	0.1499924575429375
2.122	0.1506769032744755
2.122024404880988	0.1506917089482454
2.124	0.1518891130884511
2.126	0.1528426368645154
2.126825365073027	0.1532373768422857
2.128	0.1537986315961029
2.13	0.1547581258397141
2.131626325265065	0.1555410295322951
2.132	0.1557207458573953
2.134	0.1566874386911346
2.136	0.1576574817450656
2.136427285457103	0.1578654690605044
2.138	0.1586302950619194
2.14	0.1596059940606397
2.141228245649141	0.1602078000650112
2.142	0.1605855854300462
2.144	0.1615689785624019
2.146	0.1625555242756736
2.14602920584118	0.1625699916697973
2.148	0.1635453355254118
2.15	0.1645382421281688
2.150830166033218	0.1649516827379722
2.152	0.1655337444640129
2.154	0.1665336767073411
2.155631126225256	0.167351847332897
2.156	0.1675367024527932
2.158	0.1685438881646483
2.16	0.1695546622113552
2.160432086417294	0.1697739612942124
2.162	0.170568997361045
2.164	0.1715850869547785
2.165233046609333	0.1722139186148186
2.166	0.1726046903345375
2.168	0.1736277054008676
2.17	0.1746530204166062
2.170034006801371	0.1746705401513814
2.172	0.1756824553254285
2.174	0.1767136638325921
2.174834966993409	0.177145736797229
2.176	0.1777480565464952
2.178	0.1787855399521141
2.179635927185447	0.1796376413510932
2.18	0.1798271012845989
2.182	0.1808725817630709
2.184	0.1819204603183582
2.184436887377486	0.1821503701890213
2.186	0.1829721988870431
2.188	0.1840264892028739
2.189237847569524	0.1846805560704057
2.19	0.1850829027838341
2.192	0.1861433784742223
2.194	0.1872055235876703
2.194038807761562	0.1872262046156336
2.196	0.1882703919332898
2.198	0.1893376297170111
2.1988397679536	0.189787335828949
2.2	0.1904080902014847
2.202	0.1914812092663687
2.203640728145638	0.192364739861865
2.204	0.1925580320551878
2.206	0.193637999813683
2.208	0.1947212209732181
2.208441688337677	0.1949610296321158
2.21	0.1958063288577806
2.212	0.1968946361074264
2.213242648529715	0.1975729938464747
2.214	0.1979860564498931
2.216	0.1990803636826037
2.218	0.2001756633486544
2.218043608721753	0.2001996346077125
2.22	0.2012740746785271
2.222	0.2023745053863479
2.222844568913791	0.2028409584344931
2.224	0.2034785265413361
2.226	0.2045857840596758
2.22764552910583	0.2054987072685556
2.228	0.2056951878587119
2.23	0.2068077062658943
2.232	0.2079213292134414
2.232446489297868	0.2081707109411298
2.234	0.2090376314245137
2.236	0.2101577813572538
2.237247449489906	0.2108581098534992
2.238	0.2112802208012038
2.24	0.2124055293482196
2.242	0.2135334839360148
2.242048409681944	0.2135608841952824
2.244	0.2146645161522073
2.246	0.2157984748014001
2.246849369873983	0.2162810811072118
2.248	0.2169342804472142
2.25	0.2180716495591744
2.251650330066021	0.2187054396063972
2.252	0.2188396071404368
2.254	0.2203513310426524
2.256	0.2211206822779016
2.256451290258059	0.2214641229376122
2.258	0.2226416783364891
2.26	0.2234116712900383
2.261252250450097	0.2243701134640786
2.262	0.2249419173802122
2.264	0.2257162343587171
2.266	0.2272569467725328
2.266053210642136	0.2272776370277275
2.268	0.2280339535212317
2.27	0.2295833470365665
2.270854170834174	0.2299157713603378
2.272	0.2303613105003587
2.274	0.231920595216749
2.275655131026212	0.2325661760213427
2.276	0.2327005734497067
2.278	0.2342675825565175
2.28	0.2350479813265522
2.28045609121825	0.235407122512908
2.282	0.236621782561644
2.284	0.2374014227665378
2.285257051410289	0.238395511208507
2.286	0.2389825286697674
2.288	0.2397620429331529
2.29	0.2413502375564407
2.290058011602327	0.2413728683990041
2.292	0.2421297949840567
2.294	0.2437256509102622
2.294858971794365	0.2440604995029125
2.296	0.2445049136546502
2.298	0.2461078267830084
2.299659931986403	0.2467568207644862
2.3	0.246889663785254
2.302	0.2485023831556132
2.304	0.2492846869245422
2.304460892178442	0.2496581102394593
2.306	0.2509040432743227
2.308	0.2516877592205177
2.30926185237048	0.2527160589990994
2.31	0.2533170647657076
2.312	0.2541034832867796
2.314	0.2557434106054521
2.314062812562518	0.2557681827034046
2.316	0.256531514071431
2.318	0.2581785785448179
2.318863772754556	0.2585186727992533
2.32	0.258965655614751
2.322	0.2606195914794491
2.323664732946594	0.2612771884703306
2.324	0.261409510635243
2.326	0.2630733487001573
2.328	0.2638635176741875
2.328465693138633	0.2642531510528838
2.33	0.2655357650687215
2.332	0.2663255767559876
2.333266653330671	0.2673894600717358
2.334	0.2680048829395033
2.336	0.2687965965617062
2.338	0.2704840115521716
2.338067613522709	0.2705108361730028
2.34	0.2712768260815862
2.342	0.2729725147537824
2.342868573714747	0.2733170435876614
2.344	0.2737654531017976
2.346	0.2754688220922482
2.347669533906786	0.2761311725189302
2.348	0.2762621660280371
2.35	0.277973576634194
2.352	0.2787680493331507
2.352470494098824	0.2791729931432981
2.354	0.2804882875589269
2.356	0.2812827248028987
2.357271454290862	0.2823803027576904
2.358	0.2830086841102392
2.36	0.2838035013755167
2.362	0.2855377996517157
2.3620724144829	0.2855665753046367
2.364	0.286331900835552
2.366	0.2880724518220965
2.366873374674939	0.288419047046074
2.368	0.2888657665380168
2.37	0.2906119209670376
2.371674334866977	0.2912759984597278
2.372	0.2914050555102553
2.374	0.293159049698648
2.376	0.2944342038953506
2.376475295059015	0.2947378060069781
2.378	0.2957109167130584
2.38	0.2969892920016325
2.381276255251053	0.2978057942938489
2.382	0.2982684318225627
2.384	0.2995505621119792
2.386	0.30083292412183
2.386077215443092	0.3008826058285629
2.388	0.3021187224516324
2.39	0.3034064466205291
2.39087817563513	0.3039722345843359
2.392	0.3046943959970295
2.394	0.3059833663365816
2.395679135827168	0.3070668425716502
2.396	0.307273710175724
2.398	0.3085665749825022
2.4	0.3098607690566212
2.400480096019206	0.3101720376715357
2.402	0.3111566425440269
2.404	0.3124544142895258
2.405281056211245	0.3132869303496353
2.406	0.3137537601483991
2.408	0.3150542838378199
2.41	0.3163559722171976
2.410082016403283	0.3164094818919016
2.412	0.3176597886450296
2.414	0.3189647829571498
2.414882976595321	0.3195416220838018
2.416	0.3202707579880709
2.418	0.32157769523644
2.419683936787359	0.3226793890723799
2.42	0.3228859986127566
2.422	0.3241953481638445
2.424	0.3255066416675239
2.424484896979398	0.3258251369632142
2.426	0.3268194837632855
2.428	0.3281333103132302
2.429285857171436	0.3289800483338224
2.43	0.3294499253161655
2.432	0.330767846314078
2.434	0.3320857751212551
2.434086817363474	0.3321430581043093
2.436	0.3334043601649524
2.438	0.3347234079484556
2.438887777555512	0.3353094912415098
2.44	0.336043144853937
2.442	0.3373655490917001
2.44368873774755	0.3384838069793808
2.444	0.3386897518701114
2.446	0.3400162696969721
2.448	0.3413443576894147
2.448489697939589	0.3416698651659598
2.45	0.3426729604366515
2.452	0.3440022483647973
2.453290658131627	0.344861608544892
2.454	0.3453335257946869
2.456	0.3466653880923942
2.458	0.3479996199427199
2.458091618323665	0.34806077643898
2.46	0.3493336129039746
2.462	0.3506683761821029
2.462892578515703	0.3512646432850955
2.464	0.3520038315324627
2.466	0.3533395947295885
2.467693538707742	0.3544720871440012
2.468	0.3546768560745254
2.47	0.3560145746256763
2.472	0.3573533867254877
2.47249449889978	0.3576844906606234
2.474	0.3586917219338971
2.476	0.3600320742691884
2.477295459091818	0.3609017634069113
2.478	0.3613743661469003
2.48	0.3627160056739173
2.482	0.3640587056330308
2.482096419283856	0.3641235137989188
2.484	0.3654019752853496
2.486	0.3667459759088119
2.486897379475895	0.3673502677430596
2.488	0.3680921718076471
2.49	0.3694397649031496
2.491698339667933	0.3705853618712591
2.492	0.3707886804904869
2.494	0.3721380661261052
2.496	0.3734885515330877
2.496499299859971	0.37382602567636
2.498	0.3748395296677068
2.5	0.3761913328062942
2.501300260052009	0.3766825678804651
2.502	0.3769467168085615
2.504	0.378898591802765
2.506	0.3796517175231666
2.506101220244048	0.3797508475306385
2.508	0.3816089352696205
2.51	0.3823608580054531
2.510902180436086	0.3832465483219212
2.512	0.3843234445951845
2.514	0.3850736214766365
2.515703140628124	0.3867500496025353
2.516	0.387042020899808
2.518	0.3877906751630736
2.52	0.3897635060594103
2.520504100820162	0.3899516794682451
2.522	0.3905096341919688
2.524	0.3924866970628463
2.525305061012201	0.3929727040326474
2.526	0.393231295797592
2.528	0.3952151451575929
2.53	0.3959591893556816
2.530106021204239	0.3960647322498082
2.532	0.397948678567578
2.534	0.3986908053603791
2.534906981396277	0.3995954505392644
2.536	0.4006847947593041
2.538	0.401423490514355
2.539707941588315	0.4031307158917509
2.54	0.4034224221774177
2.542	0.4041605879688562
2.544	0.4061653064604105
2.544508901780353	0.4063527804407771
2.546	0.4069016540010639
2.548	0.4089107324374527
2.549309861972392	0.4093915792348102
2.55	0.4096447285261511
2.552	0.4116592438856834
2.554	0.4123921495073349
2.55411082216443	0.4125040810825033
2.556	0.4144106793395989
2.558	0.4151402997529652
2.558911782356468	0.4160630571011983
2.56	0.4171635138650299
2.562	0.4178919245693264
2.563712742548506	0.4196291732552281
2.564	0.4199203137595201
2.566	0.4206458865229229
2.568	0.4226788437322093
2.568513702740545	0.4228648379494666
2.57	0.4234025570306254
2.572	0.4254408020444207
2.573314662932583	0.4259145120968886
2.574	0.4261612666307116
2.576	0.4282016630260939
2.578	0.4289187791342036
2.578115623124621	0.4290370139011085
2.58	0.43096246185626
2.582	0.4316762969216748
2.582916583316659	0.4326146538595667
2.584	0.4337229496431954
2.586	0.4344331773727323
2.587717543508698	0.4361934586587585
2.588	0.4364827200324292
2.59	0.4371900906002827
2.592	0.439243071280962
2.592518503700736	0.4394259859337308
2.594	0.4399482168068232
2.596	0.4420059786511703
2.597319463892774	0.4424699476334931
2.598	0.4427090635361208
2.6	0.4447713465701383
2.602	0.4454707733354241
2.602120424084812	0.4455952358413184
2.604	0.4475363526814988
2.606	0.4482329839202866
2.606921384276851	0.4491856191473268
2.608	0.4502999642730595
2.61	0.4509920010898091
2.611722344468889	0.4527754050092604
2.612	0.4530626838712543
2.614	0.4537518397564195
2.616	0.455825007084655
2.616523304660927	0.4560046613487403
2.618	0.4565112345749857
2.62	0.4585870317238656
2.621324264852965	0.4590394763657205
2.622	0.459270170213297
2.624	0.4613506044570682
2.626	0.462731307856092
2.626125225045004	0.4628178168695328
2.628	0.4641119798383015
2.63	0.4654930038276297
2.630926185237042	0.4661326197100505
2.632	0.4668736243371653
2.634	0.4682545069408039
2.63572714542908	0.4694460184355762
2.636	0.4696341108265786
2.638	0.4710129919239642
2.64	0.4723919726909203
2.640528105621118	0.4727569002528555
2.642	0.473773228355547
2.644	0.4751533090523531
2.645329065813157	0.476069642079467
2.646	0.4765318726693575
2.648	0.4779096361427474
2.65	0.4792869158823929
2.650130026005195	0.4793764880288049
2.652	0.4806637026940194
2.654	0.4820395910899444
2.654930986197233	0.482680070063043
2.656	0.4834149528757613
2.658	0.4847891658965401
2.659731946389271	0.4859776850216563
2.66	0.4861614941290712
2.662	0.4875332587207377
2.664	0.4889040058267767
2.664532906581309	0.4892694966290554
2.666	0.4902749397476838
2.668	0.4916463814337729
2.669333866773348	0.4925618510839866
2.67	0.4930186945835952
2.672	0.4943910268479086
2.674	0.4957627018342278
2.674134826965386	0.4958551978267348
2.676	0.4971338159919749
2.678	0.4985036299515492
2.678935787157424	0.4991442000596343
2.68	0.4998721376594608
2.682	0.5012392723094904
2.683736747349462	0.5024268033819415
2.684	0.5026066729290717
2.686	0.5039725618529122
2.688	0.505337529056726
2.688537707541501	0.5057044550271993
2.69	0.5067015667831629
2.692	0.5080646067526651
2.693338667733539	0.5089776939411258
2.694	0.5094284451681153
2.696	0.510791962455819
2.698	0.5121542696856852
2.698139627925577	0.512249487830695
2.7	0.5135172147419895
2.702	0.5148796865937914
2.702940588117615	0.5155204159734076
2.704	0.5162415548890285
2.706	0.5176011679352563
2.707741548309654	0.518783416492396
2.708	0.518958736733826
2.71	0.5203156738748427
2.712	0.5216724508412043
2.712542508501692	0.5220407800788772
2.714	0.5230295967976157
2.716	0.5243868255346266
2.71734346869373	0.5252989292863561
2.718	0.5257443318647159
2.72	0.5271016669143211
2.722	0.5284603868330466
2.722144428885768	0.5285584708183523
2.724	0.5298176946795565
2.726	0.5311736386581012
2.726945389077807	0.5318151050192366
2.728	0.5325301565432239
2.73	0.5338851717198477
2.731746349269845	0.5350692504491227
2.732	0.5352411076843465
2.734	0.5365956725907755
2.736	0.5379490116139325
2.736547309461883	0.5383197514102415
2.738	0.5393030655536978
2.74	0.5406557538009281
2.741348269653921	0.5415679594509177
2.742	0.5420085826212155
2.744	0.5433615283590574
2.746	0.5447144109840901
2.74614922984596	0.5448153501477667
2.748	0.5460663019563267
2.75	0.54741842134205
2.750950190037998	0.5476856612570777
2.752	0.5479807047774505
2.754	0.5501204858006954
2.755751150230036	0.5506085785123017
2.756	0.5506778893516077
2.758	0.5528164539414094
2.76	0.5533689079831164
2.760552110422074	0.5539598743134367
2.762	0.555508540855976
2.764	0.5560566075078812
2.765353070614113	0.5575047864719341
2.766	0.5581966887918675
2.768	0.5587410881935198
2.77	0.5608820698983861
2.770154030806151	0.5609237272791041
2.772	0.5614226067519079
2.774	0.5635643508911297
2.774954990998189	0.5638208691141474
2.776	0.5641013648360665
2.778	0.5662435734923188
2.779755951190227	0.5667105755410258
2.78	0.5667754346167126
2.782	0.5689183446803693
2.784	0.5694468354756044
2.784556911382265	0.5700437994559155
2.786	0.5715895642862865
2.788	0.5721128491361053
2.789357871574304	0.5735669192341393
2.79	0.5742540468072578
2.792	0.5747717427175379
2.794	0.5769120703442134
2.794158831766342	0.57695287481282
2.796	0.5774255396938174
2.798	0.5795659767121526
2.79895979195838	0.5798096520138578
2.8	0.580073555153601
2.802	0.5822115873355228
2.803760752150418	0.5826534399590226
2.804	0.5827134353157847
2.806	0.5848511538748897
2.808	0.5853488317253988
2.808561712342457	0.5859493746830325
2.81	0.5874859962098938
2.812	0.5879789008822385
2.813362672534495	0.5894348175267304
2.814	0.5901152720882187
2.816	0.5906030170369093
2.818	0.5927377785560265
2.818163632726533	0.5927773080887526
2.82	0.5932206136717006
2.822	0.595353272846544
2.822964592918571	0.5955834743829979
[truncated: 13,904 more rows]
