# Supplementary material for: Membrane Partitioning of Anionic, Ligand-Coated Nanoparticles Is Accompanied by Ligand Snorkeling, Local Disordering, and Cholesterol Depletion
Source: PLoS Comput Biol. 2014 Dec 4;10(12):e1003917. doi: 10.1371/journal.pcbi.1003917 (PMC4256007; doi:10.1371/journal.pcbi.1003917)
Supplement: Dataset S1 — The data used to generate Figures 2, 3, 4, 5, and 6. (ZIP) [file pcbi.1003917.s002.zip › DATA/Figure5/radial_concentration_nm..13]

0	0
0.002	0
0.004	0
0.004800960192038408	0
0.006	0
0.008	0
0.009601920384076815	0
0.01	0
0.012	0
0.014	0
0.01440288057611522	0
0.016	0
0.018	0
0.01920384076815363	0
0.02	0
0.022	0
0.024	0
0.02400480096019204	0
0.026	0
0.028	0
0.02880576115223044	0
0.03	0
0.032	0
0.03360672134426885	0
0.034	0
0.036	0
0.038	0
0.03840768153630725	0
0.04	0
0.042	0
0.04320864172834566	0
0.044	0
0.046	0
0.048	0
0.04800960192038407	0
0.05	0
0.052	0
0.05281056211242247	0
0.054	0
0.056	0
0.05761152230446088	0
0.058	0
0.06	0
0.062	0
0.06241248249649928	0
0.064	0
0.066	0
0.0672134426885377	0
0.068	0
0.07000000000000001	0
0.07199999999999999	0
0.0720144028805761	0
0.074	0
0.076	0
0.07681536307261451	0
0.078	0
0.08	0
0.08161632326465292	0
0.082	0
0.08400000000000001	0
0.08599999999999999	0
0.08641728345669132	0
0.08799999999999999	0
0.09	0
0.09121824364872973	0
0.092	0
0.094	0
0.096	0
0.09601920384076813	0
0.098	0
0.1	0
0.1008201640328065	0
0.102	0
0.104	0
0.1056211242248449	0
0.106	0
0.108	0
0.11	0
0.1104220844168834	0
0.112	0
0.114	0
0.1152230446089218	0
0.116	0
0.118	0
0.12	0
0.1200240048009602	0
0.122	0
0.124	0
0.1248249649929986	0
0.126	0
0.128	0
0.129625925185037	0
0.13	0
0.132	0
0.134	0
0.1344268853770754	0
0.136	0
0.138	0
0.1392278455691138	0
0.14	0
0.142	0
0.144	0
0.1440288057611522	0
0.146	0
0.148	0
0.1488297659531906	0
0.15	0
0.152	0
0.153630726145229	0
0.154	0
0.156	0
0.158	0
0.1584316863372674	0
0.16	0
0.162	0
0.1632326465293058	0
0.164	0
0.166	0
0.168	0
0.1680336067213442	0
0.17	0
0.172	0
0.1728345669133826	0
0.174	0
0.176	0
0.177635527105421	0
0.178	0
0.18	0
0.182	0
0.1824364872974595	0
0.184	0
0.186	0
0.1872374474894979	0
0.188	0
0.19	0
0.192	0
0.1920384076815363	0
0.194	0
0.196	0
0.1968393678735747	0
0.198	0
0.2	0
0.2016403280656131	0
0.202	0
0.204	0
0.206	0
0.2064412882576515	0
0.208	0
0.21	0
0.2112422484496899	0
0.212	0
0.214	0
0.216	0
0.2160432086417283	0
0.218	0
0.22	0
0.2208441688337667	0
0.222	0
0.224	0
0.2256451290258051	0
0.226	0
0.228	0
0.23	0
0.2304460892178435	0
0.232	0
0.234	0
0.2352470494098819	0
0.236	0
0.238	0
0.24	0
0.2400480096019203	0
0.242	0
0.244	0
0.2448489697939587	0
0.246	0
0.248	0
0.2496499299859971	0
0.25	0
0.252	0
0.254	0
0.2544508901780356	0
0.256	0
0.258	0
0.259251850370074	0
0.26	0
0.262	0
0.264	0
0.2640528105621124	0
0.266	0
0.268	0
0.2688537707541508	0
0.27	0
0.272	0
0.2736547309461892	0
0.274	0
0.276	0
0.278	0
0.2784556911382276	0
0.28	0
0.282	0
0.283256651330266	0
0.284	0
0.286	0
0.288	0
0.2880576115223044	0
0.29	0
0.292	0
0.2928585717143428	0
0.294	0
0.296	0
0.2976595319063812	0
0.298	0
0.3	0
0.302	0
0.3024604920984196	0
0.304	0
0.306	0
0.307261452290458	0
0.308	0
0.31	0
0.312	0
0.3120624124824964	0
0.314	0
0.316	0
0.3168633726745348	0
0.318	0
0.32	0
0.3216643328665733	0
0.322	0
0.324	0
0.326	0
0.3264652930586117	0
0.328	0
0.33	0
0.3312662532506501	0
0.332	0
0.334	0
0.336	0
0.3360672134426885	0
0.338	0
0.34	0
0.3408681736347269	0
0.342	0
0.344	0
0.3456691338267653	0
0.346	0
0.348	0
0.35	0
0.3504700940188037	0
0.352	0
0.354	0
0.3552710542108421	0
0.356	0
0.358	0
0.36	0
0.3600720144028805	0
0.362	0
0.364	0
0.3648729745949189	0
0.366	0
0.368	0
0.3696739347869573	0
0.37	0
0.372	0
0.374	0
0.3744748949789957	0
0.376	0
0.378	0
0.3792758551710341	0
0.38	0
0.382	0
0.384	0
0.3840768153630725	0
0.386	0
0.388	0
0.3888777755551109	0
0.39	0
0.392	0
0.3936787357471493	0
0.394	0
0.396	0
0.398	0
0.3984796959391878	0
0.4	0
0.402	0
0.4032806561312262	0
0.404	0
0.406	0
0.408	0
0.4080816163232646	0
0.41	0
0.412	0
0.412882576515303	0
0.414	0
0.416	0
0.4176835367073414	0
0.418	0
0.42	0
0.422	0
0.4224844968993798	0
0.424	0
0.426	0
0.4272854570914182	0
0.428	0
0.43	0
0.432	0
0.4320864172834566	0
0.434	0
0.436	0
0.436887377475495	0
0.438	0
0.44	0
0.4416883376675334	0
0.442	0
0.444	0
0.446	0
0.4464892978595718	0
0.448	0
0.45	0
0.4512902580516102	0
0.452	0
0.454	0
0.456	0
0.4560912182436486	0
0.458	0
0.46	0
0.460892178435687	0
0.462	0
0.464	0
0.4656931386277254	0
0.466	0
0.468	0
0.47	0
0.4704940988197638	0
0.472	0
0.474	0
0.4752950590118022	0
0.476	0
0.478	0
0.48	0
0.4800960192038407	0
0.482	0
0.484	0
0.4848969793958791	0
0.486	0
0.488	0
0.4896979395879175	0
0.49	0
0.492	0
0.494	0
0.4944988997799559	0
0.496	0
0.498	0
0.4992998599719943	0
0.5	0
0.502	0
0.504	0
0.5041008201640327	0
0.506	0
0.508	0
0.5089017803560711	0
0.51	0
0.512	0
0.5137027405481096	0
0.514	0
0.516	0
0.518	0
0.5185037007401481	0
0.52	0
0.522	0
0.5233046609321865	0
0.524	0
0.526	0
0.528	0
0.528105621124225	0
0.53	0
0.532	0
0.5329065813162635	0
0.534	0
0.536	0
0.5377075415083019	0
0.538	0
0.54	0
0.542	0
0.5425085017003404	0
0.544	0
0.546	0
0.5473094618923788	0
0.548	0
0.55	0
0.552	0
0.5521104220844173	0
0.554	0
0.556	0
0.5569113822764558	0
0.5580000000000001	0
0.5600000000000001	0
0.5617123424684942	0
0.5620000000000001	0
0.5639999999999999	0
0.5659999999999999	0
0.5665133026605327	0
0.5679999999999999	0
0.57	0
0.5713142628525711	0
0.572	0
0.574	0
0.576	0
0.5761152230446096	0
0.578	0
0.58	0
0.5809161832366481	0
0.582	0
0.584	0
0.5857171434286865	0
0.586	0
0.588	0
0.59	0
0.590518103620725	0
0.592	0
0.594	0
0.5953190638127634	0
0.596	0
0.598	0
0.6	0
0.6001200240048019	0
0.602	0
0.604	0
0.6049209841968404	0
0.606	0
0.608	0
0.6097219443888788	0
0.61	0
0.612	0
0.614	0
0.6145229045809173	0
0.616	0
0.618	0
0.6193238647729558	0
0.62	0
0.622	0
0.624	0
0.6241248249649942	0
0.626	0
0.628	0
0.6289257851570327	0
0.63	0
0.632	0
0.6337267453490711	0
0.634	0
0.636	0
0.638	0
0.6385277055411096	0
0.64	0
0.642	0
0.6433286657331481	0
0.644	0
0.646	0
0.648	0
0.6481296259251865	0
0.65	0
0.652	0
0.652930586117225	0
0.654	0
0.656	0
0.6577315463092634	0
0.658	0
0.66	0
0.662	0
0.6625325065013019	0
0.664	0
0.666	0
0.6673334666933404	0
0.668	0
0.67	0
0.672	0
0.6721344268853788	0
0.674	0
0.676	0
0.6769353870774173	0
0.678	0
0.68	0
0.6817363472694558	0
0.6820000000000001	0
0.6840000000000001	0
0.6860000000000001	0
0.6865373074614942	0
0.6879999999999999	0
0.6899999999999999	0
0.6913382676535327	0
0.6919999999999999	0
0.694	0
0.696	0
0.6961392278455711	0
0.698	0
0.7	0
0.7009401880376096	0
0.702	0
0.704	0
0.7057411482296481	0
0.706	0
0.708	0
0.71	0
0.7105421084216865	0
0.712	0
0.714	0
0.715343068613725	0
0.716	0
0.718	0
0.72	0
0.7201440288057634	0
0.722	0
0.724	0
0.7249449889978019	0
0.726	0
0.728	0
0.7297459491898404	0
0.73	0
0.732	0
0.734	0
0.7345469093818788	0
0.736	0
0.738	0
0.7393478695739173	0
0.74	0
0.742	0
0.744	0
0.7441488297659558	0
0.746	0
0.748	0
0.7489497899579942	0
0.75	0
0.752	0
0.7537507501500327	0
0.754	0
0.756	0
0.758	0
0.7585517103420711	0
0.76	0
0.762	0
0.7633526705341096	0
0.764	0
0.766	0
0.768	0
0.7681536307261481	0
0.77	0
0.772	0
0.7729545909181865	0
0.774	0
0.776	0
0.777755551110225	0
0.778	0
0.78	0
0.782	0
0.7825565113022634	0
0.784	0
0.786	0
0.7873574714943019	0
0.788	0
0.79	0
0.792	0
0.7921584316863404	0
0.794	0
0.796	0
0.7969593918783788	0
0.798	0
0.8	0
0.8017603520704173	0
0.802	0
0.804	0
0.806	0
0.8065613122624558	0
0.8080000000000001	0
0.8100000000000001	0
0.8113622724544942	0
0.8120000000000001	0
0.8139999999999999	0
0.8159999999999999	0
0.8161632326465327	0
0.8179999999999999	0
0.82	0
0.8209641928385711	0
0.822	0
0.824	0
0.8257651530306096	0
0.826	0
0.828	0
0.83	0
0.8305661132226481	0
0.832	0
0.834	0
0.8353670734146865	0
0.836	0
0.838	0
0.84	0
0.840168033606725	0
0.842	0
0.844	0
0.8449689937987634	0
0.846	0
0.848	0
0.8497699539908019	0
0.85	0
0.852	0
0.854	0
0.8545709141828404	0
0.856	0
0.858	0
0.8593718743748788	0
0.86	0
0.862	0
0.864	0
0.8641728345669173	0
0.866	0
0.868	0
0.8689737947589558	0
0.87	0
0.872	0
0.8737747549509942	0
0.874	0
0.876	0
0.878	0
0.8785757151430327	0
0.88	0
0.882	0
0.8833766753350711	0
0.884	0
0.886	0
0.888	0
0.8881776355271096	0
0.89	0
0.892	0
0.8929785957191481	0
0.894	0
0.896	0
0.8977795559111865	0
0.898	0
0.9	0
0.902	0
0.902580516103225	0
0.904	0
0.906	0
0.9073814762952634	0
0.908	0
0.91	0
0.912	0
0.9121824364873019	0
0.914	0
0.916	0
0.9169833966793404	0
0.918	0
0.92	0
0.9217843568713788	0
0.922	0
0.924	0
0.926	0
0.9265853170634173	0
0.928	0
0.93	0
0.9313862772554558	0
0.9320000000000001	0
0.9340000000000001	0
0.9360000000000001	0
0.9361872374474942	0
0.9379999999999999	0
0.9399999999999999	0
0.9409881976395327	0
0.9419999999999999	0
0.944	0
0.9457891578315711	0
0.946	0
0.948	0
0.95	0
0.9505901180236096	0
0.952	0
0.954	0
0.9553910782156481	0
0.956	0
0.958	0
0.96	0
0.9601920384076865	0
0.962	0
0.964	0
0.964992998599725	0
0.966	0
0.968	0
0.9697939587917634	0
0.97	0
0.972	0
0.974	0
0.9745949189838019	0
0.976	0
0.978	0
0.9793958791758404	0
0.98	0
0.982	0
0.984	0
0.9841968393678788	0
0.986	0
0.988	0
0.9889977995599173	0
0.99	0
0.992	0
0.9937987597519558	0
0.994	0
0.996	0
0.998	0
0.9985997199439942	0
1	0
1.002	0
1.003400680136033	0
1.004	0
1.006	0
1.008	0
1.008201640328071	0
1.01	0
1.012	0
1.01300260052011	0
1.014	0
1.016	0
1.017803560712148	0
1.018	0
1.02	0
1.022	0
1.022604520904187	0
1.024	0
1.026	0
1.027405481096225	0
1.028	0
1.03	0
1.032	0
1.032206441288263	0
1.034	0
1.036	0
1.037007401480302	0
1.038	0
1.04	0
1.04180836167234	0
1.042	0
1.044	0
1.046	0
1.046609321864379	0
1.048	0
1.05	0
1.051410282056417	0
1.052	0
1.054	0
1.056	0
1.056211242248456	0
1.058	0
1.06	0
1.061012202440494	0
1.062	0
1.064	0
1.065813162632533	0
1.066	0
1.068	0
1.07	0
1.070614122824571	0
1.072	0
1.074	0
1.07541508301661	0
1.076	0
1.078	0
1.08	0
1.080216043208648	0
1.082	0
1.084	0
1.085017003400687	0
1.086	0
1.088	0
1.089817963592725	0
1.09	0
1.092	0
1.094	2.738115739593634e-07
1.094618923784763	2.738265503297249e-07
1.096	2.738599079874219e-07
1.098	5.445390637625461e-07
1.099419883976802	5.446091233091255e-07
1.1	5.446376953131499e-07
1.102	8.122159799082762e-07
1.104	8.123667906041702e-07
1.10422084416884	8.416213351001738e-07
1.106	1.076875349163999e-06
1.108	1.077080140807177e-06
1.109021804360879	1.210783093051079e-06
1.11	1.33854972326294e-06
1.112	1.338810219833184e-06
1.113822764552917	1.574404366864668e-06
1.114	1.597271187414194e-06
1.116	1.597589037016675e-06
1.118	1.853071368630498e-06
1.118623724744956	1.853189015383002e-06
1.12	1.853448145393933e-06
1.122	2.105981443878513e-06
1.123424684936994	2.106293043378491e-06
1.124	2.106418649804929e-06
1.126	2.227407401343669e-06
1.128	2.351863656883703e-06
1.128225645129033	2.365847473057421e-06
1.13	2.475614655045414e-06
1.132	2.598664126032078e-06
1.133026605321071	2.66152139333945e-06
1.134	2.721015773787197e-06
1.136	2.842673276225143e-06
1.13782756551311	2.953227559758869e-06
1.138	2.963640285459452e-06
1.14	3.083920428028624e-06
1.142	3.203517305119628e-06
1.142628525705148	3.240933321673879e-06
1.144	3.322434492789059e-06
1.146	3.571513152727383e-06
1.147429485897187	3.748635414134903e-06
1.148	3.81920279013832e-06
1.15	4.065510637000249e-06
1.152	4.310443875173949e-06
1.152230446089225	4.338551274466186e-06
1.154	4.554009636835986e-06
1.156	4.79621500490747e-06
1.157031406281263	4.987358297894698e-06
1.158	5.166551598586651e-06
1.16	5.534837459554947e-06
1.161832366473302	5.870433940509345e-06
1.162	5.901083154964157e-06
1.164	6.265299179489e-06
1.166	6.756093964299352e-06
1.16663332666534	6.910834662361772e-06
1.168	7.244183338204518e-06
1.17	7.729581146700222e-06
1.171434286857379	8.087556738802718e-06
1.172	8.228509449729505e-06
1.174	8.709509811802853e-06
1.176	9.187853306773995e-06
1.176235247049417	9.243890611443143e-06
1.178	9.66355343955365e-06
1.18	1.026395339556672e-05
1.181036207241456	1.063947652135276e-05
1.182	1.09881667246902e-05
1.184	1.170841248011014e-05
1.185837167433494	1.248287100173205e-05
1.186	1.255139760225221e-05
1.188	1.338977592893779e-05
1.19	1.422357064094712e-05
1.190638127625533	1.448845126251031e-05
1.192	1.505280476379729e-05
1.194	1.600334095753057e-05
1.195439087817571	1.668387989108211e-05
1.196	1.694869036361204e-05
1.198	1.788887890732866e-05
1.2	1.88239323414769e-05
1.20024004800961	1.893571127234607e-05
1.202	1.975387624779509e-05
1.204	2.067873603838183e-05
1.205041008201648	2.122277762033264e-05
1.206	2.172312709572233e-05
1.208	2.276182335916593e-05
1.209841968393687	2.371335137170525e-05
1.21	2.379485301144993e-05
1.212	2.48222440496548e-05
1.214	2.584402428673e-05
1.214642928585725	2.621082646807067e-05
1.216	2.698378892028435e-05
1.218	2.824071066500843e-05
1.219443888777763	2.914361960542139e-05
1.22	2.949080442646782e-05
1.222	3.073410366422198e-05
1.224	3.197064161956834e-05
1.224244848969802	3.21364418816675e-05
1.226	3.332301296208125e-05
1.228	3.466804519707713e-05
1.22904580916184	3.536809175886769e-05
1.23	3.600577405534858e-05
1.232	3.733623503612152e-05
1.233846769353879	3.855823528565032e-05
1.234	3.865946340892774e-05
1.236	3.997549421546036e-05
1.238	4.128436227140898e-05
1.238647729545917	4.170640933778844e-05
1.24	4.258610216827987e-05
1.242	4.400173407167395e-05
1.243448689737956	4.502202087384134e-05
1.244	4.540967599355331e-05
1.246	4.680996489312398e-05
1.248	4.820263749312845e-05
1.248249649929994	4.837577362638033e-05
1.25	4.958773028173422e-05
1.252	5.243624123267196e-05
1.253050610122033	5.244618238558449e-05
1.254	5.245515146539159e-05
1.256	5.539047895593273e-05
1.257851570314071	5.540916142558074e-05
1.258	5.541065671465497e-05
1.26	5.878826458350493e-05
1.262	5.880991040071955e-05
1.26265253050611	5.990062515263327e-05
1.264	6.214938404829535e-05
1.266	6.217250085433611e-05
1.267453490698148	6.457301617109407e-05
1.268	6.547418369302938e-05
1.27	6.549877384619893e-05
1.272	6.876300551212291e-05
1.272254450890187	6.876632622284591e-05
1.274	6.87890708126832e-05
1.276	7.213372000909549e-05
1.277055411082225	7.214829176428335e-05
1.278	7.216131305870845e-05
1.28	7.628715059704083e-05
1.281856371274263	7.631451899267727e-05
1.282	7.631663320704588e-05
1.284	8.051284626083448e-05
1.286	8.054427184889301e-05
1.286657331466302	8.202416441336221e-05
1.288	8.50423152384766e-05
1.29	8.507584187039332e-05
1.29145829165834	8.857375885801869e-05
1.292	8.98711145919108e-05
1.294	8.990690084216371e-05
1.296	9.476387475551869e-05
1.296259251850379	9.476881997507146e-05
1.298	9.480197361385004e-05
1.3	9.983491143274241e-05
1.301060212042417	9.985640571004972e-05
1.302	9.987542934870226e-05
1.304	0.0001048518688508405
1.305861172234456	0.0001048918284919236
1.306	0.0001048948045882511
1.308	0.0001102734336783925
1.31	0.0001103190024502774
1.310662132426494	0.0001123086518613138
1.312	0.0001163227085343442
1.314	0.0001163712361552014
1.315463092618533	0.000120882426045176
1.316	0.0001225353746234058
1.318	0.0001225869677636077
1.32	0.0001287958721821754
1.320264052810571	0.0001288031048769713
1.322	0.0001288505825606329
1.324	0.0001353294203207743
1.32506501300261	0.0001353603220968101
1.326	0.0001353874102719265
1.328	0.0001419067739396441
1.329865973194648	0.0001419639906767742
1.33	0.0001419680942006585
1.332	0.0001488644384796495
1.334	0.0001489293082922654
1.334666933386687	0.0001514301986133264
1.336	0.0001564215090044886
1.338	0.0001564902615005593
1.339467893578725	0.0001625048486039399
1.34	0.0001646818676262434
1.342	0.0001647548941019349
1.344	0.0001734129247603516
1.344268853770763	0.0001734233666942231
1.346	0.0001734905024558196
1.348	0.000182608270108552
1.349069813962802	0.0001826523802540352
1.35	0.0001826906765977064
1.352	0.0001920401380419808
1.35387077415484	0.000192121896198414
1.354	0.0001921275354084959
1.356	0.0002018154999905659
1.358	0.0002019081080887857
1.358671734346879	0.0002053144228414226
1.36	0.0002120400711141889
1.362	0.00021213816873316
1.363472694538917	0.0002201662190363048
1.364	0.0002230364942157897
1.366	0.0002231405357011026
1.368	0.0002340283188008921
1.368273654730956	0.0002340433923798929
1.37	0.0002341383451677904
1.372	0.0002457797536808667
1.373074614922994	0.0002458423749121274
1.374	0.0002458962216886238
1.376	0.0002516259792828511
1.377875575115033	0.0002577200508484059
1.378	0.0002581237433196845
1.38	0.000264587909240159
1.382	0.0002710186226587146
1.382676535307071	0.0002732214213184157
1.384	0.0002775244053850782
1.386	0.0002841047163472592
1.38747749549911	0.0002890224144552664
1.388	0.0002907590175864493
1.39	0.000297594684262156
1.392	0.0003045027492688763
1.392278455691148	0.0003054907499326594
1.394	0.0003115902870293438
1.396	0.0003186412032225964
1.397079415883187	0.0003226032845648548
1.398	0.0003259775354785736
1.4	0.0003334902786315601
1.401880376075225	0.0003407190336622673
1.402	0.0003411782506234863
1.404	0.0003490402761201611
1.406	0.000357075186463531
1.406681336267263	0.0003602225015938323
1.408	0.0003663052030563916
1.41	0.0003752303056739315
1.411482296459302	0.0003819714945347505
1.412	0.0003843225778523356
1.414	0.0003935808854184744
1.416	0.0004028979565381643
1.41628325665134	0.0004042424118563817
1.418	0.0004123793251721074
1.42	0.0004218121829158835
1.421084216843379	0.0004270175722405086
1.422	0.0004314081280068386
1.424	0.0004412716001410818
1.425885177035417	0.0004506213592301287
1.426	0.000451190039976186
1.428	0.0004612682596019342
1.43	0.0004717153817217172
1.430686137227456	0.0004754286034462374
1.432	0.0004825290218780268
1.434	0.0004937068088935553
1.435487097419494	0.0005023679599355269
1.436	0.0005053510529744054
1.438	0.0005171451951761262
1.44	0.0005294013274174499
1.440288057611533	0.0005311897584067524
1.442	0.0005418037859612748
1.444	0.0005542474573424142
1.445089017803571	0.0005610496598465407
1.446	0.0005667319625289473
1.448	0.0005794645290099066
1.44988997799561	0.000591828415595182
1.45	0.0005925471680954979
1.452	0.000605977605798821
1.454	0.000619753580623977
1.454690938187648	0.0006247428191524392
1.456	0.0006341825419166194
1.458	0.0006489510864259981
1.459491898379687	0.0006601464211116279
1.46	0.0006639540451945842
1.462	0.0006790870298332051
1.464	0.0006943490968197791
1.464292858571725	0.0006966203282831113
1.466	0.0007098418375556921
1.468	0.0007258708661729961
1.469093818763763	0.0007347104772058736
1.47	0.0007420237628551219
1.472	0.0007586059518878369
1.473894778955802	0.000774431129431277
1.474	0.0007753087442174541
1.476	0.0007924367510154535
1.478	0.0008096821338246955
1.47869573914784	0.0008157271210316103
1.48	0.000827044010506991
1.482	0.0008448257775949473
1.483496699339879	0.0008584495671300493
1.484	0.0008630247252485951
1.486	0.0008815370061277328
1.488	0.0009002595327494717
1.488297659531917	0.0009031103567981244
1.49	0.0009193926152556012
1.492	0.0009388328498497623
1.493098619723956	0.0009496304018732183
1.494	0.0009584775871749234
1.496	0.0009784258812751754
1.497899579915994	0.0009979461899257129
1.498	0.0009989767430886591
1.5	0.001019525103524365
1.502	0.001061391781060201
1.502700540108033	0.001061609200609241
1.504	0.001062011965386086
1.506	0.001104919727190092
1.507501500300071	0.001105407041030017
1.508	0.001105568615511379
1.51	0.001150892067000262
1.512	0.001151571420039354
1.51230246049211	0.001158944101801743
1.514	0.001200268215696842
1.516	0.001200980461305868
1.517103420684148	0.001228936913160471
1.518	0.001251622915904721
1.52	0.001252369524395692
1.521904380876187	0.001301952204125559
1.522	0.001304438488372691
1.524	0.001305220583603245
1.526	0.001358205034907799
1.526705341068225	0.001358493890697567
1.528	0.001359023394824916
1.53	0.001413692060207922
1.531506301260263	0.001414336919002985
1.532	0.001414547999622542
1.534	0.001470486914831778
1.536	0.001471381468531856
1.536307261452302	0.001480192297509094
1.538	0.001528669141517048
1.54	0.00152960340467465
1.54110822164434	0.001562210558755214
1.542	0.001588415332774554
1.544	0.001589390531080164
1.545909181836379	0.001648263890642384
1.546	0.001651060829160423
1.548	0.001652079139279253
1.55	0.001714636604984034
1.550710142028417	0.001715014079010169
1.552	0.001715698817271418
1.554	0.001779611033649628
1.555511102220456	0.001780447873560938
1.556	0.001780718274931526
1.558	0.001847697167734161
1.56	0.001848851800513944
1.560312062412494	0.001859876293922205
1.562	0.001919431260870743
1.564	0.001920636048596179
1.565113022604533	0.001961488091829239
1.566	0.001994001926366647
1.568	0.001995259061080429
1.569913982796571	0.002067373255467578
1.57	0.002070610051228831
1.572	0.002071921155844809
1.574	0.002150182204139878
1.57471494298861	0.002150671403076578
1.576	0.002151549587728385
1.578	0.002231920826754196
1.579515903180648	0.002233001540019732
1.58	0.002233346224710307
1.582	0.002317028484335933
1.584	0.002318514526248474
1.584316863372687	0.002332244710999239
1.586	0.002405085817509766
1.588	0.002406634837306992
1.589117823564725	0.002456956970219063
1.59	0.002496620871707198
1.592	0.002498235607732073
1.593918783756763	0.002587262678103584
1.594	0.002591026200565301
1.596	0.002592708951726028
1.598	0.002688827617348598
1.598719743948802	0.002689459146657419
1.6	0.002690581087432911
1.602	0.002788859970645608
1.60352070414084	0.00279024880943576
1.604	0.00279068599895722
1.606	0.002892680512446029
1.608	0.002894582123367381
1.608321664332879	0.002911488409495142
1.61	0.002999590274869927
1.612	0.003001569976469568
1.613122624524917	0.003062369678477514
1.614	0.003109828256655969
1.616	0.00311188874981416
1.617923584716956	0.00321847648267061
1.618	0.003222705502956152
1.62	0.003224848974309357
1.622	0.003340218401350072
1.622724544908994	0.003341026967062917
1.624	0.003342448578140369
1.626	0.003396173171939324
1.627525505101033	0.003442480772659977
1.628	0.003456866674443807
1.63	0.003518463382250466
1.632	0.003581233383492764
1.632326465293071	0.00359177053860209
1.634	0.00364572035384877
1.636	0.00371127201236795
1.63712742548511	0.003748840733898439
1.638	0.003777881714172677
1.64	0.003845451362381781
1.641928385677148	0.00391134792749106
1.642	0.003913792147181571
1.644	0.003982807803720248
1.646	0.004053040776461614
1.646729345869187	0.004078781835827673
1.648	0.004123573132212974
1.65	0.004195129955385565
1.651530306061225	0.004250815613239976
1.652	0.004267886444798834
1.654	0.004340837345096028
1.656	0.004414162068085626
1.656331266253263	0.004426500834118208
1.658	0.004488581754478281
1.66	0.004563728022152993
1.661132226445302	0.004607211665283529
1.662	0.004640498834406702
1.664	0.004718433536710595
1.66593318663734	0.004794276385393066
1.666	0.004796894467474002
1.668	0.004876867395241656
1.67	0.004956995468831132
1.670734146829379	0.004986684787980147
1.672	0.005037815470287329
1.674	0.00512030868806489
1.675535107021417	0.005184439947289498
1.676	0.005203838363698294
1.678	0.005288129685549885
1.68	0.005373266922248915
1.680336067213456	0.005387848372278977
1.682	0.005459958186260549
1.684	0.00554810492689523
1.685137027405494	0.005598711661876552
1.686	0.005637075287155255
1.688	0.005738137517843033
1.689937987597533	0.005826440474446094
1.69	0.005829262684120096
1.692	0.005921461740358692
1.694	0.006014550365681314
1.694738947789571	0.006049394837450033
1.696	0.006108788687921514
1.698	0.006203726752532899
1.69953990798161	0.006277447807030386
1.7	0.006299448226114905
1.702	0.006395947872553167
1.704	0.006493661627550235
1.704340868173648	0.006510537398099809
1.706	0.006592581871582105
1.708	0.006693141136350436
1.709141828365687	0.006751109385367037
1.71	0.006794626087849337
1.712	0.006896942852848828
1.713942788557725	0.006997479582110637
1.714	0.007000436748516886
1.716	0.0071048374888037
1.718	0.007210576662426072
1.718743748749763	0.007250324452784574
1.72	0.007317383698790828
1.722	0.007425251732897369
1.723544708941802	0.007509130980982222
1.724	0.007533825102223296
1.726	0.007643186020810344
1.728	0.007754460217182227
1.72834566913384	0.00777388928827409
1.73	0.0078667671354454
1.732	0.007980360487004222
1.733146629325879	0.008046797565193936
1.734	0.008096185933905004
1.736	0.008213104348783933
1.737947589517917	0.008328441006021826
1.738	0.008331541198977048
1.74	0.008450623034572655
1.742	0.008571812442534936
1.742748549709956	0.008617664887540557
1.744	0.00869423474012289
1.746	0.008818054292570342
1.747549509901994	0.008914818203642308
1.748	0.008942918299438857
1.75	0.009069249480674972
1.752	0.009319144342372106
1.752350470094033	0.009320350364401339
1.754	0.009326020189468699
1.756	0.009580867529280725
1.757151430286071	0.009584949243895425
1.758	0.009587953928077288
1.76	0.009849132840489357
1.76195239047811	0.009856261920890976
1.762	0.009856435568211837
1.764	0.01012317940215187
1.766	0.01013070358863763
1.766753350670148	0.01023341438189762
1.768	0.0104031888262679
1.77	0.0104109397693192
1.771554310862187	0.0106274205221386
1.772	0.01068942508783658
1.774	0.01069740832627783
1.776	0.01098189496894969
1.776355271054225	0.01098335667683767
1.778	0.0109901160584471
1.78	0.01128068847688249
1.781156231246263	0.01128558430084193
1.782	0.01128915306204876
1.784	0.01158404658390809
1.785957191438302	0.01159257249746399
1.786	0.01159275877149084
1.788	0.01189451003577504
1.79	0.0119034761817603
1.79075815163034	0.01202072910636764
1.792	0.01221257471255612
1.794	0.01222180162218924
1.795559111822379	0.01246703965763953
1.796	0.01253631134550889
1.798	0.01254580412455643
1.8	0.01286731472325139
1.800360072014417	0.01286907440701297
1.802	0.01287707990579213
1.804	0.01320466365446759
1.805161032206456	0.01321049666296201
1.806	0.01321470696311218
1.808	0.01354844435086514
1.809961992398494	0.01355857554948161
1.81	0.01355877159389041
1.812	0.01389890556667696
1.814	0.01390952278254375
1.814762952590533	0.01404189810098495
1.816	0.01425629469448653
1.818	0.01426720815379614
1.819563912782571	0.01454619479711041
1.82	0.01462390308837473
1.822	0.01463512204209989
1.824	0.01500193700723421
1.82436487297461	0.01500404309557238
1.826	0.01501347091093765
1.828	0.01538838502314904
1.829165833166648	0.01539529952231459
1.83	0.01540024152485762
1.832	0.01578511002815122
1.833966793358687	0.01579709633245939
1.834	0.01579729848456769
1.836	0.01619133480645722
1.838	0.01620386388129575
1.838767753550725	0.01635895131725521
1.84	0.01660759684797201
1.842	0.01662047571115438
1.843568713742763	0.01694695911025646
1.844	0.01703662191998454
1.846	0.01704986225676788
1.848	0.01747477010604477
1.848369673934802	0.01747728798470143
1.85	0.01748838027650136
1.852	0.01792160733205618
1.85317063412684	0.01792979839294861
1.854	0.01793559530876811
1.856	0.01837840000398372
1.857971594318879	0.01839257099084512
1.858	0.01839277493938985
1.86	0.01884486576688472
1.862	0.01885963656399986
1.862772554510917	0.01903820354854997
1.864	0.01932160927080298
1.866	0.01933678540394606
1.867573514702956	0.01970553807151158
1.868	0.01980537789254845
1.87	0.01982096582279388
1.872	0.0202973623733869
1.872374474894994	0.0203003621384872
1.874	0.02031336967558429
1.876	0.020524955929394
1.877175435087033	0.02067320714932093
1.878	0.02077709441439818
1.88	0.02103164711790575
1.881976395279071	0.02128572730077271
1.882	0.02128875864094156
1.884	0.02154873195467763
1.886	0.02181123157525308
1.88677735547111	0.02191411641273814
1.888	0.02207576510981143
1.89	0.02234247838969577
1.891578315663148	0.02255465122671143
1.892	0.02261127836846524
1.894	0.02288294409336557
1.896	0.02315658764308874
1.896379275855187	0.02320883808094795
1.898	0.02343188002592644
1.9	0.02370928407866057
1.901180236047225	0.02387489997200367
1.902	0.02398981203420943
1.904	0.02427320877795667
1.905981196239263	0.0245563784920838
1.906	0.02455906327172252
1.908	0.02484893324864956
1.91	0.02514248114147923
1.910782156431302	0.02525878522631435
1.912	0.02543968536681913
1.914	0.02573919155885353
1.91558311662334	0.02597906086112709
1.916	0.02604215998615462
1.918	0.02634817891511351
1.92	0.02665707358658947
1.920384076815379	0.02671697741495305
1.922	0.02696874835889441
1.924	0.02728232817100137
1.925185037007417	0.02747039261365105
1.926	0.02759959246468221
1.928	0.02791997465383715
1.929985997199456	0.02824057568940015
1.93	0.02824283383256282
1.932	0.02856978555579936
1.934	0.02889940925737649
1.934786957391494	0.02903054104085308
1.936	0.02923246343080626
1.938	0.02962348416919457
1.939587917583533	0.02989367612246091
1.94	0.02996372176659163
1.942	0.03030710315155817
1.944	0.03065329977590925
1.944388877775571	0.03072128919512765
1.946	0.03100268049853102
1.948	0.0313550715497996
1.94918983796761	0.03156658332603424
1.95	0.03171045440649067
1.952	0.03206850248623491
1.953990798159648	0.03243006897439195
1.954	0.03243173849365562
1.956	0.0327990565533254
1.958	0.03316843588165522
1.958791758351687	0.03331587049392144
1.96	0.03354062983978858
1.962	0.03391623390172493
1.963592718543725	0.03421847730766681
1.964	0.03429568676411133
1.966	0.03467843010493191
1.968	0.03506421457372264
1.968393678735763	0.03514088460498341
1.97	0.03545340293617407
1.972	0.03584505941596008
1.973194638927802	0.03608060961268886
1.974	0.0362392441477303
1.976	0.03663708225988951
1.97799559911984	0.03703857945871145
1.978	0.03703946398336914
1.98	0.03744491981367409
1.982	0.03785456861051355
1.982796559311879	0.03801942298379915
1.984	0.03826823397219762
1.986	0.03868490762841661
1.987597519503917	0.03902030622398279
1.988	0.03910472193869028
1.99	0.0395274306056268
1.992	0.03995361914978537
1.992398479695956	0.04003926062035169
1.994	0.04038311540522674
1.996	0.04081529617132453
1.997199439887994	0.04107632298558524
1.998	0.04125036983189068
2	0.04168929535765689
2.002	0.04205434840532148
2.002000400080032	0.04205445329313218
2.004	0.04257815999225228
2.006	0.04294934558692091
2.006801360272071	0.0431627798832895
2.008	0.04348170799653177
2.01	0.04385935772809534
2.011602320464109	0.04429305028480492
2.012	0.04440058146900067
2.014	0.04478435066882401
2.016	0.04533623597742432
2.016403280656147	0.04541493478509386
2.018	0.0457262205250349
2.02	0.04628772591937931
2.021204240848185	0.04652617147982472
2.022	0.04668358000737579
2.024	0.04725448851315903
2.026	0.0476565373857322
2.026005201040224	0.04765804799843118
2.028	0.04823685536395965
2.03	0.04864431129779308
2.030806161232262	0.04888254933481958
2.032	0.04923500760830887
2.034	0.0496505540094643
2.0356071214243	0.05013293401233628
2.036	0.05025074142816597
2.038	0.05067129263681329
2.04	0.05128097731459984
2.040408081616338	0.05136822790463551
2.042	0.05170825777473901
2.044	0.0523275174082496
2.045209041808377	0.05258888850252094
2.046	0.05275971118029424
2.048	0.05338759642934487
2.05	0.05382444883131194
2.050010002000415	0.05382763295659646
2.052	0.05446052978410484
2.054	0.05490193674392824
2.054810962192453	0.05516407635372866
2.056	0.05554805363307026
2.058	0.0559955799458404
2.059611922384491	0.05652310162773327
2.06	0.05664998170154107
2.062	0.05710190829993438
2.064	0.05776577143517197
2.06441288257653	0.05786041623557811
2.066	0.05822387833181482
2.068	0.05889786036094829
2.069213842768568	0.05917945539269993
2.07	0.05936165718379272
2.072	0.06004677422699984
2.074	0.06051830304572851
2.074014802960606	0.06052345370225239
2.076	0.06121353381467284
2.078	0.06168882480526443
2.078815763152644	0.06197585987416935
2.08	0.06239214619083938
2.082	0.06287391336072294
2.083616723344683	0.06345172913062973
2.084	0.06358858062360949
2.086	0.06407589512457704
2.088	0.06480074893238894
2.088417683536721	0.06490391118782662
2.09	0.06529434866972987
2.092	0.06602981786602115
2.093218643728759	0.0663351404403425
2.094	0.06653071697105563
2.096	0.06727787195440389
2.098	0.06778563724004735
2.098019603920797	0.06779306892474811
2.1	0.06854310656067877
2.102	0.06905588767851198
2.102820564112835	0.06937066005365516
2.104	0.0698226677993171
2.106	0.07034063393496354
2.107621524304874	0.07097008877825149
2.108	0.07111686893312566
2.11	0.07163869261490195
2.112	0.07242395692340678
2.112422484496912	0.07253563400132286
2.114	0.07295223115474267
2.116	0.07374887098790969
2.11722344468895	0.07407605212374885
2.118	0.07428352746250591
2.12	0.07509011365099112
2.122	0.07562854511706027
2.122024404880988	0.07563851459410398
2.124	0.07644479286777904
2.126	0.07712935126261698
2.126825365073027	0.07741344828485336
2.128	0.07781738711358806
2.13	0.0785092303531597
2.131626325265065	0.0790752732562502
2.132	0.07920520897038283
2.134	0.07990515572134141
2.136	0.08061038278181966
2.136427285457103	0.08076216201221152
2.138	0.08132029557739356
2.14	0.08203479479761085
2.141228245649141	0.08247576675153528
2.142	0.08275258810156046
2.144	0.08347414406812852
2.146	0.08419992854830149
2.14602920584118	0.08421058802182099
2.148	0.0849292144663942
2.15	0.08566204827207052
2.150830166033218	0.08596798009868444
2.152	0.08639868574981624
2.154	0.08713917172261788
2.155631126225256	0.08774676181804957
2.156	0.08788403897813143
2.158	0.08863235375813455
2.16	0.08938353569233998
2.160432086417294	0.08954675201710571
2.162	0.09013846842190798
2.164	0.09089803051442404
2.165233046609333	0.09136859315592145
2.166	0.09166101254943884
2.168	0.09242898661885503
2.17	0.09320039717703162
2.170034006801371	0.09321357195123876
2.172	0.09397452833019725
2.174	0.09475288183585108
2.174834966993409	0.09507900718098958
2.176	0.09553363348763297
2.178	0.09631773133571028
2.179635927185447	0.0969631620356106
2.18	0.09710666990642507
2.182	0.09790097029617556
2.184	0.09869832734487785
2.184436887377486	0.09887359363755324
2.186	0.09950009509528204
2.188	0.1003053516709899
2.189237847569524	0.1008067854360962
2.19	0.1011152404846663
2.192	0.1019287029673947
2.194	0.1027461259354198
2.194038807761562	0.1027620763518708
2.196	0.1035674145874256
2.198	0.1043924061823441
2.1988397679536	0.1047405058544358
2.2	0.1052210072036351
2.202	0.1060527831241021
2.203640728145638	0.1067391833798088
2.204	0.1068893488767358
2.206	0.1077305377498775
2.208	0.1085746854443936
2.208441688337677	0.108761921101987
2.21	0.1094219062631068
2.212	0.1102742855031843
2.213242648529715	0.1108059055443584
2.214	0.1111296172757888
2.216	0.1119895085156779
2.218	0.112852641481517
2.218043608721753	0.1128715734973697
2.22	0.1137201445467285
2.222	0.1145909061715835
2.222844568913791	0.114960630191689
2.224	0.1154659848988569
2.226	0.1163433254613236
2.22764552910583	0.1170674084310716
2.228	0.1172232465649194
2.23	0.1181070767090902
2.232	0.1189945198067102
2.232446489297868	0.1191937263414913
2.234	0.1198862238513382
2.236	0.1207822950928411
2.237247449489906	0.1213442592865097
2.238	0.1216829735322351
2.24	0.1225880949360777
2.242	0.1234964226423498
2.242048409681944	0.1235184966759438
2.244	0.1244075980765804
2.246	0.1253241439271455
2.246849369873983	0.1257152000703197
2.248	0.1262444878387332
2.25	0.12716786822465
2.251650330066021	0.127746297962959
2.252	0.1278687462278762
2.254	0.1290274479829858
2.256	0.1297320558325087
2.256451290258059	0.1299958231851347
2.258	0.1309002026211454
2.26	0.1316094883593011
2.261252250450097	0.1323477937482596
2.262	0.1327882646750861
2.264	0.133501635710398
2.266	0.1346928162013151
2.266053210642136	0.1347119401219339
2.268	0.1354110004500169
2.27	0.1366122400490772
2.270854170834174	0.1369211229446943
2.272	0.1373351101587433
2.274	0.1385465911539649
2.275655131026212	0.1391478583348448
2.276	0.1392730305244376
2.278	0.140495000695436
2.28	0.1412251531834242
2.28045609121825	0.1415064111666393
2.282	0.1424576605598538
2.284	0.1431919307743301
2.285257051410289	0.1439736649802
2.286	0.1444352855056349
2.288	0.1451745312395279
2.29	0.1464306823152309
2.290058011602327	0.1464522755766676
2.292	0.1471744985161632
2.294	0.1484402036258975
2.294858971794365	0.1487614505050842
2.296	0.1491878123368083
2.298	0.1504622707340036
2.299659931986403	0.1510835762767572
2.3	0.1512107517321148
2.302	0.1524946723809261
2.304	0.1532467987494968
2.304460892178442	0.153545379933134
2.306	0.154541600965463
2.308	0.1552968589924551
2.30926185237048	0.1561198712154607
2.31	0.1566008934837893
2.312	0.157361184280143
2.314	0.1586764494166461
2.314062812562518	0.158700413577511
2.316	0.1594388490435605
2.318	0.1607642188565975
2.318863772754556	0.1610951577321819
2.32	0.1615301077157149
2.322	0.1628660807251058
2.323664732946594	0.163507228982103
2.324	0.1636362413203164
2.326	0.1649824067214135
2.328	0.165754842846
2.328465693138633	0.1660707641197074
2.33	0.1671107290603754
2.332	0.1678873282125848
2.333266653330671	0.1687531566332552
2.334	0.1692540110049296
2.336	0.1700338090320622
2.338	0.1714097849926072
2.338067613522709	0.1714362280094235
2.34	0.1721913210324063
2.342	0.1735774726873599
2.342868573714747	0.173918702263525
2.344	0.1743628177435985
2.346	0.1757592508774568
2.347669533906786	0.1764163452011141
2.348	0.176546299207034
2.35	0.1779514563467842
2.352	0.1787406191707509
2.352470494098824	0.1790737737961352
2.354	0.1801558903943604
2.356	0.1809477589142655
2.357271454290862	0.1818534910896381
2.358	0.1823720375918912
2.36	0.1831658028688143
2.362	0.1845992627310812
2.3620724144829	0.1846281210977671
2.364	0.185395646507732
2.366	0.1868403027316387
2.366873374674939	0.1871895244512703
2.368	0.1876396291797167
2.37	0.1890936766952207
2.371674334866977	0.189763929632506
2.372	0.1898941868210804
2.374	0.1913561490468251
2.376	0.1924911081410915
2.376475295059015	0.1927618652004072
2.378	0.193629700380323
2.38	0.1947709504594533
2.381276255251053	0.1955008748215613
2.382	0.1959144565178436
2.384	0.197061837637362
2.386	0.1982119936520543
2.386077215443092	0.1982565649439198
2.388	0.1993655307667528
2.39	0.2005211010548553
2.39087817563513	0.2010302276323769
2.392	0.201680067487557
2.394	0.2028422779069031
2.395679135827168	0.2038206544066635
2.396	0.2040074553680844
2.398	0.205174320820961
2.4	0.2063444847363861
2.400480096019206	0.2066261032871126
2.402	0.2075169190775359
2.404	0.2086911017457951
2.405281056211245	0.2094452120688072
2.406	0.2098680761878388
2.408	0.2110468815237812
2.41	0.2122278101102536
2.410082016403283	0.2122763114626447
2.412	0.2134095937852501
2.414	0.214593774825166
2.414882976595321	0.2151175925640656
2.416	0.2157797084003158
2.418	0.2169687435365103
2.419683936787359	0.2179719664370896
2.42	0.2181601089278817
2.422	0.2193549003010461
2.424	0.220551911733075
2.424484896979398	0.2208429601886349
2.426	0.2217516175671509
2.428	0.2229543037524825
2.429285857171436	0.2237292348810781
2.43	0.2241592643487203
2.432	0.2253657970986989
2.434	0.2265754897890509
2.434086817363474	0.2266281273718839
2.436	0.2277871433336033
2.438	0.2290015390909014
2.438887777555512	0.2295424316385538
2.44	0.2302195158964108
2.442	0.231439752402732
2.44368873774755	0.2324726225654983
2.444	0.2326628419550978
2.446	0.2338887598169789
2.448	0.2351177270961471
2.448489697939589	0.2354193691861789
2.45	0.2363489200437025
2.452	0.2375832367349529
2.453290658131627	0.2383812155811455
2.454	0.2388194252995058
2.456	0.2400574039733392
2.458	0.2412977032926018
2.458091618323665	0.2413546753935983
2.46	0.2425404229767721
2.462	0.2437856010849157
2.462892578515703	0.2443427566347237
2.464	0.2450334585572455
2.466	0.2462829952719897
2.467693538707742	0.2473434786478076
2.468	0.2475352274347673
2.47	0.248789460851662
2.472	0.2500453699841447
2.47249449889978	0.2503565214507545
2.474	0.2513030565252057
2.476	0.2525634113039016
2.477295459091818	0.2533813320334964
2.478	0.2538258030072428
2.48	0.2550902100608557
2.482	0.2563575199605192
2.482096419283856	0.2564187174323177
2.484	0.2576259512691212
2.486	0.2588955468718847
2.486897379475895	0.2594662125851627
2.488	0.2601668330274845
2.49	0.2614394875384803
2.491698339667933	0.2625213617118594
2.492	0.2627133709168702
2.494	0.2639890077595612
2.496	0.2652655339060728
2.496499299859971	0.2655845978390932
2.498	0.2665428121973109
2.5	0.2678223305856839
2.501300260052009	0.2683611393191598
2.502	0.2686508697494173
2.504	0.2703855362402482
2.506	0.2712148466172869
2.506101220244048	0.271303197760944
2.508	0.2729592470334181
2.51	0.2737892256076244
2.510902180436086	0.2745794242049345
2.512	0.2755402136691054
2.514	0.2763696983487691
2.515703140628124	0.277868492149912
2.516	0.2781295261684327
2.518	0.2789606337403523
2.52	0.2807287335326601
2.520504100820162	0.2809382266306139
2.522	0.2815593965627243
2.524	0.2833338938666411
2.525305061012201	0.2838756571979021
2.526	0.2841639154837245
2.528	0.2859457424028713
2.53	0.2867766435570742
2.530106021204239	0.2868716299030403
2.532	0.2885671412702635
2.534	0.2893971043817599
2.534906981396277	0.2902129181831173
2.536	0.2911952945555112
2.538	0.2920260132749989
2.539707941588315	0.2935684899688216
2.54	0.2938320463527885
2.542	0.2946614178868719
2.544	0.2964736709875113
2.544508901780353	0.2966844828693497
2.546	0.2973016835491938
2.548	0.2991195458683758
2.549309861972392	0.2996612031602396
2.55	0.2999463670842546
2.552	0.3017723544445929
2.554	0.3025985495643492
2.55411082216443	0.3027001455123774
2.556	0.3044306907776183
2.558	0.3052561833249071
2.558911782356468	0.3060945383451048
2.56	0.3070943390556982
2.562	0.3079181748241611
2.563712742548506	0.3094982310711755
2.564	0.3097630281473218
2.566	0.310584726462544
2.568	0.3124366638566748
2.568513702740545	0.3126481137018415
2.57	0.3132594263444091
2.572	0.3151186538450697
2.573314662932583	0.315658920142275
2.574	0.3159403436789154
2.576	0.3178050821545622
2.578	0.3186236490503801
2.578115623124621	0.3187318152038693
2.58	0.3204932962343991
2.582	0.3213106653042234
2.582916583316659	0.322171391090825
2.584	0.3231879965227565
2.586	0.3240040877328167
2.587717543508698	0.3256212894165817
2.588	0.3258870389784624
2.59	0.3267010291507513
2.592	0.3285893467547009
2.592518503700736	0.3288004149334704
2.594	0.3294030255915686
2.596	0.3312974404884643
2.597319463892774	0.3318324170077333
2.598	0.3321081280965411
2.6	0.3340090218418123
2.602	0.3348186190755217
2.602120424084812	0.3349335749914899
2.604	0.3367264270858707
2.606	0.3375367571355193
2.606921384276851	0.3384198433310899
2.608	0.3394528334722302
2.61	0.340262187330483
2.611722344468889	0.3419170956375451
2.612	0.3421836758384586
2.614	0.3429905460256161
2.616	0.3449188039927341
2.616523304660927	0.3451303055663146
2.618	0.3457266790230209
2.62	0.3476617329576774
2.621324264852965	0.3481953466046495
2.622	0.3484674271509771
2.624	0.3504091907768209
2.626	0.3517853847822622
2.626125225045004	0.351871678525333
2.628	0.3531626210789123
2.63	0.3545405945924713
2.630926185237042	0.3551794233557984
2.632	0.355919516093594
2.634	0.3573007373793499
2.63572714542908	0.3584940337318592
2.636	0.3586824078810831
2.638	0.3600647960216865
2.64	0.361447883957887
2.640528105621118	0.3618134457080935
2.642	0.3628315400335355
2.644	0.3642160314513024
2.645329065813157	0.3651359408326914
2.646	0.3655999754613951
2.648	0.3669862565603553
2.65	0.3683729767599347
2.650130026005195	0.3684632632266541
2.652	0.3697607431764704
2.654	0.3711485162376768
2.654930986197233	0.3717953248450498
2.656	0.3725374702528504
2.658	0.3739269061147751
2.659731946389271	0.3751300073420352
2.66	0.3753160716282874
2.662	0.376705743992541
2.664	0.3780948896529528
2.664532906581309	0.378465016651633
2.666	0.379483213666501
2.668	0.3808729032191696
2.669333866773348	0.3817999972739776
2.67	0.3822626416580546
2.672	0.383653483244219
2.674	0.3850455206494635
2.674134826965386	0.385139442974198
2.676	0.3864377780400992
2.678	0.3878319243403982
2.678935787157424	0.3884850008209278
2.68	0.3892271505399655
2.682	0.390622483357718
2.683736747349462	0.3918350327176813
2.684	0.3920186916629584
2.686	0.3934143004010223
2.688	0.3948103600186599
2.688537707541501	0.3951860165190174
2.69	0.3962068532622619
2.692	0.3976045452062072
2.693338667733539	0.3985403010807763
2.694	0.399002242847078
2.696	0.4004006560652629
2.698	0.401799543388708
2.698139627925577	0.4018972616229634
2.7	0.4031982745263007
2.702	0.4045973913548693
2.702940588117615	0.4052555832068829
2.704	0.4059963760806488
2.706	0.4073959363796649
2.707741548309654	0.4086136428010733
2.708	0.4087942212272451
2.71	0.410192108527966
2.712	0.4115921357767322
2.712542508501692	0.4119719249862058
2.714	0.41299150714671
2.716	0.4143907082202548
2.71734346869373	0.4153314085804016
2.718	0.4157907755823238
2.72	0.4171905838796451
2.722	0.4185901185107433
2.722144428885768	0.4186912131760265
2.724	0.4199890888115678
2.726	0.4213883643158922
2.726945389077807	0.4220499774565221
2.728	0.4227874868773748
2.73	0.4241861107740552
2.731746349269845	0.4254070195630246
2.732	0.4255842223146196
2.734	0.4269816978092179
2.736	0.4283786340660776
2.736547309461883	0.4287610840142376
2.738	0.4297754570244564
2.74	0.4311727002987517
2.741348269653921	0.4321149409651175
2.742	0.4325700719650217
2.744	0.4339674459558138
2.746	0.4353650254645102
2.74614922984596	0.4354693124063448
2.748	0.4367617536525899
2.75	0.4381592044094332
2.750950190037998	0.4384984350215847
2.752	0.4388729591416677
2.754	0.4409537414608799
2.755751150230036	0.4415748742713246
2.756	0.4416630772610213
2.758	0.443745727561055
2.76	0.4444521360477828
2.760552110422074	0.4450284602906143
2.762	0.446538756269816
2.764	0.4472413700702449
2.765353070614113	0.4486551923885411
2.766	0.4493306799948967
2.768	0.4500289166477592
2.77	0.4521196968762777
2.770154030806151	0.4521731638406233
2.772	0.4528134722451732
2.774	0.4549064613947263
2.774954990998189	0.4552355589284049
2.776	0.4555954181586968
2.778	0.457691351025979
2.779755951190227	0.4582939748585192
2.78	0.4583776696193319
2.782	0.4604759235911337
2.784	0.4611572919297669
2.784556911382265	0.4617424148669021
2.786	0.463257518771822
2.788	0.4639342856164219
2.789357871574304	0.4653621860132008
2.79	0.4660369469725389
2.792	0.466709832089992
2.794	0.4688151710536216
2.794158831766342	0.4688684134480972
2.796	0.4694851549695112
2.798	0.4715922833358911
2.79895979195838	0.4719122030373496
2.8	0.4722586797343691
2.802	0.4743682707175392
2.803760752150418	0.4749509569911257
2.804	0.475030074934542
2.806	0.4771436564735157
2.808	0.4778033406978348
2.808561712342457	0.4783977066913773
2.81	0.4799185230941033
2.812	0.4805733698686704
2.813362672534495	0.4820162853328945
2.814	0.4826906635077636
2.816	0.4833405361755405
2.818	0.4854593810307278
2.818163632726533	0.4855124031147571
2.82	0.4861070214734561
2.822	0.4882285104359682
2.822964592918571	0.4885386462758719
[truncated: 10,253 more rows]
