# Supplementary material for: Membrane Partitioning of Anionic, Ligand-Coated Nanoparticles Is Accompanied by Ligand Snorkeling, Local Disordering, and Cholesterol Depletion
Source: PLoS Comput Biol. 2014 Dec 4;10(12):e1003917. doi: 10.1371/journal.pcbi.1003917 (PMC4256007; doi:10.1371/journal.pcbi.1003917)
Supplement: Dataset S1 — The data used to generate Figures 2, 3, 4, 5, and 6. (ZIP) [file pcbi.1003917.s002.zip › DATA/Figure5/radial_concentration_nm..14]

0	0
0.002	0
0.004	0
0.004800960192038408	0
0.006	0
0.008	0
0.009601920384076815	0
0.01	0
0.012	0
0.014	0
0.01440288057611522	0
0.016	0
0.018	0
0.01920384076815363	0
0.02	0
0.022	0
0.024	0
0.02400480096019204	0
0.026	0
0.028	0
0.02880576115223044	0
0.03	0
0.032	0
0.03360672134426885	0
0.034	0
0.036	0
0.038	0
0.03840768153630725	0
0.04	0
0.042	0
0.04320864172834566	0
0.044	0
0.046	0
0.048	0
0.04800960192038407	0
0.05	0
0.052	0
0.05281056211242247	0
0.054	0
0.056	0
0.05761152230446088	0
0.058	0
0.06	0
0.062	0
0.06241248249649928	0
0.064	0
0.066	0
0.0672134426885377	0
0.068	0
0.07000000000000001	0
0.07199999999999999	0
0.0720144028805761	0
0.074	0
0.076	0
0.07681536307261451	0
0.078	0
0.08	0
0.08161632326465292	0
0.082	0
0.08400000000000001	0
0.08599999999999999	0
0.08641728345669132	0
0.08799999999999999	0
0.09	0
0.09121824364872973	0
0.092	0
0.094	0
0.096	0
0.09601920384076813	0
0.098	0
0.1	0
0.1008201640328065	0
0.102	0
0.104	0
0.1056211242248449	0
0.106	0
0.108	0
0.11	0
0.1104220844168834	0
0.112	0
0.114	0
0.1152230446089218	0
0.116	0
0.118	0
0.12	0
0.1200240048009602	0
0.122	0
0.124	0
0.1248249649929986	0
0.126	0
0.128	0
0.129625925185037	0
0.13	0
0.132	0
0.134	0
0.1344268853770754	0
0.136	0
0.138	0
0.1392278455691138	0
0.14	0
0.142	0
0.144	0
0.1440288057611522	0
0.146	0
0.148	0
0.1488297659531906	0
0.15	0
0.152	0
0.153630726145229	0
0.154	0
0.156	0
0.158	0
0.1584316863372674	0
0.16	0
0.162	0
0.1632326465293058	0
0.164	0
0.166	0
0.168	0
0.1680336067213442	0
0.17	0
0.172	0
0.1728345669133826	0
0.174	0
0.176	0
0.177635527105421	0
0.178	0
0.18	0
0.182	0
0.1824364872974595	0
0.184	0
0.186	0
0.1872374474894979	0
0.188	0
0.19	0
0.192	0
0.1920384076815363	0
0.194	0
0.196	0
0.1968393678735747	0
0.198	0
0.2	0
0.2016403280656131	0
0.202	0
0.204	0
0.206	0
0.2064412882576515	0
0.208	0
0.21	0
0.2112422484496899	0
0.212	0
0.214	0
0.216	0
0.2160432086417283	0
0.218	0
0.22	0
0.2208441688337667	0
0.222	0
0.224	0
0.2256451290258051	0
0.226	0
0.228	0
0.23	0
0.2304460892178435	0
0.232	0
0.234	0
0.2352470494098819	0
0.236	0
0.238	0
0.24	0
0.2400480096019203	0
0.242	0
0.244	0
0.2448489697939587	0
0.246	0
0.248	0
0.2496499299859971	0
0.25	0
0.252	0
0.254	0
0.2544508901780356	0
0.256	0
0.258	0
0.259251850370074	0
0.26	0
0.262	0
0.264	0
0.2640528105621124	0
0.266	0
0.268	0
0.2688537707541508	0
0.27	0
0.272	0
0.2736547309461892	0
0.274	0
0.276	0
0.278	0
0.2784556911382276	0
0.28	0
0.282	0
0.283256651330266	0
0.284	0
0.286	0
0.288	0
0.2880576115223044	0
0.29	0
0.292	0
0.2928585717143428	0
0.294	0
0.296	0
0.2976595319063812	0
0.298	0
0.3	0
0.302	0
0.3024604920984196	0
0.304	0
0.306	0
0.307261452290458	0
0.308	0
0.31	0
0.312	0
0.3120624124824964	0
0.314	0
0.316	0
0.3168633726745348	0
0.318	0
0.32	0
0.3216643328665733	0
0.322	0
0.324	0
0.326	0
0.3264652930586117	0
0.328	0
0.33	0
0.3312662532506501	0
0.332	0
0.334	0
0.336	0
0.3360672134426885	0
0.338	0
0.34	0
0.3408681736347269	0
0.342	0
0.344	0
0.3456691338267653	0
0.346	0
0.348	0
0.35	0
0.3504700940188037	0
0.352	0
0.354	0
0.3552710542108421	0
0.356	0
0.358	0
0.36	0
0.3600720144028805	0
0.362	0
0.364	0
0.3648729745949189	0
0.366	0
0.368	0
0.3696739347869573	0
0.37	0
0.372	0
0.374	0
0.3744748949789957	0
0.376	0
0.378	0
0.3792758551710341	0
0.38	0
0.382	0
0.384	0
0.3840768153630725	0
0.386	0
0.388	0
0.3888777755551109	0
0.39	0
0.392	0
0.3936787357471493	0
0.394	0
0.396	0
0.398	0
0.3984796959391878	0
0.4	0
0.402	0
0.4032806561312262	0
0.404	0
0.406	0
0.408	0
0.4080816163232646	0
0.41	0
0.412	0
0.412882576515303	0
0.414	0
0.416	0
0.4176835367073414	0
0.418	0
0.42	0
0.422	0
0.4224844968993798	0
0.424	0
0.426	0
0.4272854570914182	0
0.428	0
0.43	0
0.432	0
0.4320864172834566	0
0.434	0
0.436	0
0.436887377475495	0
0.438	0
0.44	0
0.4416883376675334	0
0.442	0
0.444	0
0.446	0
0.4464892978595718	0
0.448	0
0.45	0
0.4512902580516102	0
0.452	0
0.454	0
0.456	0
0.4560912182436486	0
0.458	0
0.46	0
0.460892178435687	0
0.462	0
0.464	0
0.4656931386277254	0
0.466	0
0.468	0
0.47	0
0.4704940988197638	0
0.472	0
0.474	0
0.4752950590118022	0
0.476	0
0.478	0
0.48	0
0.4800960192038407	0
0.482	0
0.484	0
0.4848969793958791	0
0.486	0
0.488	0
0.4896979395879175	0
0.49	0
0.492	0
0.494	0
0.4944988997799559	0
0.496	0
0.498	0
0.4992998599719943	0
0.5	0
0.502	0
0.504	0
0.5041008201640327	0
0.506	0
0.508	0
0.5089017803560711	0
0.51	0
0.512	0
0.5137027405481096	0
0.514	0
0.516	0
0.518	0
0.5185037007401481	0
0.52	0
0.522	0
0.5233046609321865	0
0.524	0
0.526	0
0.528	0
0.528105621124225	0
0.53	0
0.532	0
0.5329065813162635	0
0.534	0
0.536	0
0.5377075415083019	0
0.538	0
0.54	0
0.542	0
0.5425085017003404	0
0.544	0
0.546	0
0.5473094618923788	0
0.548	0
0.55	0
0.552	0
0.5521104220844173	0
0.554	0
0.556	0
0.5569113822764558	0
0.5580000000000001	0
0.5600000000000001	0
0.5617123424684942	0
0.5620000000000001	0
0.5639999999999999	0
0.5659999999999999	0
0.5665133026605327	0
0.5679999999999999	0
0.57	0
0.5713142628525711	0
0.572	0
0.574	0
0.576	0
0.5761152230446096	0
0.578	0
0.58	0
0.5809161832366481	0
0.582	0
0.584	0
0.5857171434286865	0
0.586	0
0.588	0
0.59	0
0.590518103620725	0
0.592	0
0.594	0
0.5953190638127634	0
0.596	0
0.598	0
0.6	0
0.6001200240048019	0
0.602	0
0.604	0
0.6049209841968404	0
0.606	0
0.608	0
0.6097219443888788	0
0.61	0
0.612	0
0.614	0
0.6145229045809173	0
0.616	0
0.618	0
0.6193238647729558	0
0.62	0
0.622	0
0.624	0
0.6241248249649942	0
0.626	0
0.628	0
0.6289257851570327	0
0.63	0
0.632	0
0.6337267453490711	0
0.634	0
0.636	0
0.638	0
0.6385277055411096	0
0.64	0
0.642	0
0.6433286657331481	0
0.644	0
0.646	0
0.648	0
0.6481296259251865	0
0.65	0
0.652	0
0.652930586117225	0
0.654	0
0.656	0
0.6577315463092634	0
0.658	0
0.66	0
0.662	0
0.6625325065013019	0
0.664	0
0.666	0
0.6673334666933404	0
0.668	0
0.67	0
0.672	0
0.6721344268853788	0
0.674	0
0.676	0
0.6769353870774173	0
0.678	0
0.68	0
0.6817363472694558	0
0.6820000000000001	0
0.6840000000000001	0
0.6860000000000001	0
0.6865373074614942	0
0.6879999999999999	0
0.6899999999999999	0
0.6913382676535327	0
0.6919999999999999	0
0.694	0
0.696	0
0.6961392278455711	0
0.698	0
0.7	0
0.7009401880376096	0
0.702	0
0.704	0
0.7057411482296481	0
0.706	0
0.708	0
0.71	0
0.7105421084216865	0
0.712	0
0.714	0
0.715343068613725	0
0.716	0
0.718	0
0.72	0
0.7201440288057634	0
0.722	0
0.724	0
0.7249449889978019	0
0.726	0
0.728	0
0.7297459491898404	0
0.73	0
0.732	0
0.734	0
0.7345469093818788	0
0.736	0
0.738	0
0.7393478695739173	0
0.74	0
0.742	0
0.744	0
0.7441488297659558	0
0.746	0
0.748	0
0.7489497899579942	0
0.75	0
0.752	0
0.7537507501500327	0
0.754	0
0.756	0
0.758	0
0.7585517103420711	0
0.76	0
0.762	0
0.7633526705341096	0
0.764	0
0.766	0
0.768	0
0.7681536307261481	0
0.77	0
0.772	0
0.7729545909181865	0
0.774	0
0.776	0
0.777755551110225	0
0.778	0
0.78	0
0.782	0
0.7825565113022634	0
0.784	0
0.786	0
0.7873574714943019	0
0.788	0
0.79	0
0.792	0
0.7921584316863404	0
0.794	0
0.796	0
0.7969593918783788	0
0.798	0
0.8	0
0.8017603520704173	0
0.802	0
0.804	0
0.806	0
0.8065613122624558	0
0.8080000000000001	0
0.8100000000000001	0
0.8113622724544942	0
0.8120000000000001	0
0.8139999999999999	0
0.8159999999999999	0
0.8161632326465327	0
0.8179999999999999	0
0.82	0
0.8209641928385711	0
0.822	0
0.824	0
0.8257651530306096	0
0.826	0
0.828	0
0.83	0
0.8305661132226481	0
0.832	0
0.834	0
0.8353670734146865	0
0.836	0
0.838	0
0.84	0
0.840168033606725	0
0.842	0
0.844	0
0.8449689937987634	0
0.846	0
0.848	0
0.8497699539908019	0
0.85	0
0.852	0
0.854	0
0.8545709141828404	0
0.856	0
0.858	0
0.8593718743748788	0
0.86	0
0.862	0
0.864	0
0.8641728345669173	0
0.866	0
0.868	0
0.8689737947589558	0
0.87	0
0.872	0
0.8737747549509942	0
0.874	0
0.876	0
0.878	0
0.8785757151430327	0
0.88	0
0.882	0
0.8833766753350711	0
0.884	0
0.886	0
0.888	0
0.8881776355271096	0
0.89	0
0.892	0
0.8929785957191481	0
0.894	0
0.896	0
0.8977795559111865	0
0.898	0
0.9	0
0.902	0
0.902580516103225	0
0.904	0
0.906	0
0.9073814762952634	0
0.908	0
0.91	0
0.912	0
0.9121824364873019	0
0.914	0
0.916	0
0.9169833966793404	0
0.918	0
0.92	0
0.9217843568713788	0
0.922	0
0.924	0
0.926	0
0.9265853170634173	0
0.928	0
0.93	0
0.9313862772554558	0
0.9320000000000001	0
0.9340000000000001	0
0.9360000000000001	0
0.9361872374474942	0
0.9379999999999999	0
0.9399999999999999	0
0.9409881976395327	0
0.9419999999999999	0
0.944	0
0.9457891578315711	0
0.946	0
0.948	0
0.95	0
0.9505901180236096	0
0.952	0
0.954	0
0.9553910782156481	0
0.956	0
0.958	0
0.96	0
0.9601920384076865	0
0.962	0
0.964	0
0.964992998599725	0
0.966	0
0.968	0
0.9697939587917634	0
0.97	0
0.972	0
0.974	0
0.9745949189838019	0
0.976	0
0.978	0
0.9793958791758404	0
0.98	0
0.982	0
0.984	0
0.9841968393678788	0
0.986	0
0.988	0
0.9889977995599173	0
0.99	0
0.992	0
0.9937987597519558	0
0.994	0
0.996	0
0.998	0
0.9985997199439942	0
1	0
1.002	0
1.003400680136033	0
1.004	0
1.006	0
1.008	0
1.008201640328071	0
1.01	0
1.012	0
1.01300260052011	0
1.014	0
1.016	0
1.017803560712148	0
1.018	0
1.02	0
1.022	0
1.022604520904187	0
1.024	0
1.026	0
1.027405481096225	0
1.028	0
1.03	0
1.032	0
1.032206441288263	0
1.034	0
1.036	0
1.037007401480302	0
1.038	0
1.04	0
1.04180836167234	0
1.042	0
1.044	0
1.046	0
1.046609321864379	0
1.048	0
1.05	0
1.051410282056417	0
1.052	0
1.054	0
1.056	0
1.056211242248456	0
1.058	0
1.06	0
1.061012202440494	0
1.062	0
1.064	0
1.065813162632533	0
1.066	0
1.068	0
1.07	0
1.070614122824571	0
1.072	0
1.074	0
1.07541508301661	0
1.076	0
1.078	0
1.08	0
1.080216043208648	0
1.082	0
1.084	0
1.085017003400687	0
1.086	0
1.088	0
1.089817963592725	0
1.09	0
1.092	0
1.094	0
1.094618923784763	0
1.096	0
1.098	0
1.099419883976802	0
1.1	0
1.102	0
1.104	0
1.10422084416884	0
1.106	0
1.108	0
1.109021804360879	0
1.11	0
1.112	0
1.113822764552917	0
1.114	0
1.116	0
1.118	0
1.118623724744956	0
1.12	0
1.122	0
1.123424684936994	0
1.124	0
1.126	0
1.128	0
1.128225645129033	0
1.13	0
1.132	0
1.133026605321071	0
1.134	0
1.136	0
1.13782756551311	0
1.138	0
1.14	0
1.142	0
1.142628525705148	0
1.144	0
1.146	0
1.147429485897187	0
1.148	0
1.15	0
1.152	0
1.152230446089225	0
1.154	0
1.156	0
1.157031406281263	0
1.158	0
1.16	0
1.161832366473302	0
1.162	0
1.164	0
1.166	0
1.16663332666534	0
1.168	0
1.17	0
1.171434286857379	0
1.172	0
1.174	0
1.176	0
1.176235247049417	0
1.178	0
1.18	0
1.181036207241456	0
1.182	0
1.184	0
1.185837167433494	0
1.186	0
1.188	0
1.19	0
1.190638127625533	0
1.192	0
1.194	0
1.195439087817571	0
1.196	0
1.198	0
1.2	0
1.20024004800961	0
1.202	0
1.204	0
1.205041008201648	0
1.206	0
1.208	0
1.209841968393687	0
1.21	0
1.212	0
1.214	0
1.214642928585725	0
1.216	0
1.218	0
1.219443888777763	0
1.22	0
1.222	0
1.224	0
1.224244848969802	0
1.226	0
1.228	0
1.22904580916184	0
1.23	0
1.232	0
1.233846769353879	0
1.234	0
1.236	0
1.238	0
1.238647729545917	0
1.24	0
1.242	0
1.243448689737956	0
1.244	0
1.246	0
1.248	0
1.248249649929994	0
1.25	0
1.252	0
1.253050610122033	0
1.254	0
1.256	0
1.257851570314071	0
1.258	0
1.26	0
1.262	0
1.26265253050611	0
1.264	0
1.266	0
1.267453490698148	0
1.268	0
1.27	0
1.272	0
1.272254450890187	0
1.274	0
1.276	0
1.277055411082225	0
1.278	0
1.28	0
1.281856371274263	0
1.282	0
1.284	0
1.286	0
1.286657331466302	0
1.288	0
1.29	0
1.29145829165834	0
1.292	0
1.294	0
1.296	0
1.296259251850379	0
1.298	0
1.3	0
1.301060212042417	0
1.302	0
1.304	0
1.305861172234456	0
1.306	0
1.308	0
1.31	0
1.310662132426494	0
1.312	0
1.314	0
1.315463092618533	0
1.316	0
1.318	0
1.32	0
1.320264052810571	0
1.322	0
1.324	0
1.32506501300261	0
1.326	0
1.328	1.899433463045702e-06
1.329865973194648	1.90031420567572e-06
1.33	1.900377371605822e-06
1.332	3.779889299989348e-06
1.334	3.781777085859155e-06
1.334666933386687	4.402563608416033e-06
1.336	5.641537662830798e-06
1.338	5.644369041157315e-06
1.339467893578725	6.995497073664757e-06
1.34	7.48454667553728e-06
1.342	7.488321113900184e-06
1.344	9.309082464168693e-06
1.344268853770763	9.309717333805691e-06
1.346	9.313799188481147e-06
1.348	1.111530918646708e-05
1.349069813962802	1.111833777339028e-05
1.35	1.112096718674585e-05
1.352	1.290338906092251e-05
1.35387077415484	1.290956136658295e-05
1.354	1.290998709692995e-05
1.356	1.467348239532496e-05
1.358	1.468101900208622e-05
1.358671734346879	1.526758794218005e-05
1.36	1.642574761481349e-05
1.362	1.64342211080115e-05
1.363472694538917	1.77057356785579e-05
1.364	1.816034128943245e-05
1.366	1.816974977068381e-05
1.368	1.987741816120508e-05
1.368273654730956	1.987883492467463e-05
1.37	1.988775952322008e-05
1.372	2.157713117073508e-05
1.373074614922994	2.158319173836077e-05
1.374	2.158840310236325e-05
1.376	2.238799231584646e-05
1.377875575115033	2.317387223553107e-05
1.378	2.322593165155416e-05
1.38	2.405961474687995e-05
1.382	2.48890600483955e-05
1.382676535307071	2.516847398950264e-05
1.384	2.571428589622971e-05
1.386	2.653531052483527e-05
1.38747749549911	2.713897722792889e-05
1.388	2.735215206374818e-05
1.39	2.907316608062653e-05
1.392	3.078561139787445e-05
1.392278455691148	3.102313642588532e-05
1.394	3.248952483315233e-05
1.396	3.41849429934936e-05
1.397079415883187	3.509600722400537e-05
1.398	3.587190227680823e-05
1.4	3.755043887337448e-05
1.401880376075225	3.912082758714041e-05
1.402	3.922058876731664e-05
1.404	4.088238773807121e-05
1.406	4.253587136184038e-05
1.406681336267263	4.312649317374169e-05
1.408	4.42679664645741e-05
1.41	4.590811292339623e-05
1.411482296459302	4.711804807803452e-05
1.412	4.75400297812862e-05
1.414	4.916375189957581e-05
1.416	5.077931394297286e-05
1.41628325665134	5.100724796296162e-05
1.418	5.23867503809464e-05
1.42	5.398609548909907e-05
1.421084216843379	5.48493010168271e-05
1.422	5.557738335052788e-05
1.424	5.716064785717441e-05
1.425885177035417	5.864560321594867e-05
1.426	5.873592271116205e-05
1.428	6.030324142612431e-05
1.43	6.186263732851972e-05
1.430686137227456	6.239539841148826e-05
1.432	6.341414355893542e-05
1.434	6.495779307338508e-05
1.435487097419494	6.610016153921009e-05
1.436	6.649361864459053e-05
1.438	6.802165286325329e-05
1.44	6.954192813931405e-05
1.440288057611533	6.976003721139289e-05
1.442	7.105447670320626e-05
1.444	7.255933060710146e-05
1.445089017803571	7.337507756918622e-05
1.446	7.4056521726135e-05
1.448	7.554608175962836e-05
1.44988997799561	7.694662419514717e-05
1.45	7.702804223229792e-05
1.452	7.850243449545718e-05
1.454	7.996928972820769e-05
1.454690938187648	8.047390271866414e-05
1.456	8.142863893861802e-05
1.458	8.288051296489772e-05
1.459491898379687	8.395835847938926e-05
1.46	8.432494247655671e-05
1.462	8.662736447956846e-05
1.464	8.891831026122992e-05
1.464292858571725	8.92524867363685e-05
1.466	9.11978267142856e-05
1.468	9.346596047635265e-05
1.469093818763763	9.470098426666158e-05
1.47	9.572275793165124e-05
1.472	9.796826521272358e-05
1.473894778955802	0.0001000851333260579
1.474	0.0001002025282021375
1.476	0.0001024255925341804
1.478	0.0001046375035965334
1.47869573914784	0.0001054037701605053
1.48	0.0001068383065319355
1.482	0.0001098817927298112
1.483496699339879	0.0001121489085686882
1.484	0.0001129102542580939
1.486	0.0001159237516838301
1.488	0.000119772654757323
1.488297659531917	0.0001203433353815671
1.49	0.0001236027331072908
1.492	0.0001274140623147738
1.493098619723956	0.0001294986609329365
1.494	0.0001312067175567437
1.496	0.0001349807736088009
1.497899579915994	0.0001385479782155125
1.498	0.0001387363048478489
1.5	0.0001424733852547507
1.502	0.0001506425429665297
1.502700540108033	0.0001506745231130548
1.504	0.0001507337656082009
1.506	0.0001596535595068564
1.507501500300071	0.0001597265647126004
1.508	0.0001597507704241737
1.51	0.0001694129967182222
1.512	0.0001695167272430725
1.51230246049211	0.0001710902542270629
1.514	0.0001799099226189829
1.516	0.0001800206992450477
1.517103420684148	0.0001856979939320913
1.518	0.0001903049849594226
1.52	0.0001904227644905049
1.521904380876187	0.0002001130727624304
1.522	0.0002005989856041245
1.524	0.0002007237241329513
1.526	0.0002107927180233742
1.526705341068225	0.0002108391874426408
1.528	0.0002109243709500131
1.53	0.000220886967402733
1.531506301260263	0.0002209913289505777
1.532	0.0002210254894526063
1.534	0.0002308825107508733
1.536	0.000231027855992407
1.536307261452302	0.0002325277511609919
1.538	0.0002407801170057517
1.54	0.0002409322388676609
1.54110822164434	0.00024628155973825
1.542	0.0002505805471391248
1.544	0.0002507393984273325
1.545909181836379	0.0002621894244301182
1.546	0.0002627333889498583
1.548	0.0002629006575014605
1.55	0.0002763959533170956
1.550710142028417	0.0002764587772231786
1.552	0.000276572739851698
1.554	0.0002907374678272133
1.555511102220456	0.0002908786631402201
1.556	0.0002909242864495789
1.558	0.0003049405467407821
1.56	0.0003051373284270064
1.560312062412494	0.0003075559632308174
1.562	0.0003206215718231902
1.564	0.000320829412382969
1.565113022604533	0.0003298102239973337
1.566	0.0003369579845432432
1.568	0.0003371773920774323
1.569913982796571	0.0003532198955707229
1.57	0.0003539399522495537
1.572	0.0003541714289734334
1.574	0.0003715609545613772
1.57471494298861	0.0003716482657599592
1.576	0.0003718050023118473
1.578	0.0003906116170277794
1.579515903180648	0.0003908070033897817
1.58	0.0003908693202779674
1.582	0.0004118713848479928
1.584	0.0004121444093303283
1.584316863372687	0.0004154407499518608
1.586	0.000432928431484672
1.588	0.0004332166679098823
1.589117823564725	0.0004469384523908205
1.59	0.0004577539619171015
1.592	0.0004580602561170657
1.593918783756763	0.0004843950762178113
1.594	0.0004855083520625723
1.596	0.0004858349378133087
1.598	0.0005137892984525243
1.598719743948802	0.0005139143904649697
1.6	0.0005141366221610929
1.602	0.0005441663321773759
1.60352070414084	0.0005444475133998308
1.604	0.000544536025821114
1.606	0.0005766127947349287
1.608	0.0005770064781533381
1.608321664332879	0.000582117788752369
1.61	0.000608753798274595
1.612	0.0006091712972529447
1.613122624524917	0.00062769636911341
1.614	0.0006421565316161223
1.616	0.0006425988656216799
1.617923584716956	0.0006769984795392522
1.618	0.0006783633332721687
1.62	0.0006788327061673988
1.622	0.0007173410184513852
1.622724544908994	0.0007175217902600306
1.624	0.0007178396212063335
1.626	0.0007373403825152392
1.627525505101033	0.0007531977899700108
1.628	0.0007581240461923236
1.63	0.0007795850392646764
1.632	0.0008009454828163399
1.632326465293071	0.0008047982782383286
1.634	0.0008245244376279379
1.636	0.0008487652351288376
1.63712742548511	0.000862373544916812
1.638	0.0008728928982516744
1.64	0.0008984479879549721
1.641928385677148	0.0009229742206591575
1.642	0.0009238839418382539
1.644	0.0009507375998727377
1.646	0.0009782334587697054
1.646729345869187	0.0009882214626961035
1.648	0.001005601308560363
1.65	0.001033607027550598
1.651530306061225	0.001054941921365952
1.652	0.00106148228369049
1.654	0.001089227549557252
1.656	0.001116843295448422
1.656331266253263	0.001121653170522978
1.658	0.00114585344068426
1.66	0.001175489097033744
1.661132226445302	0.0011926271416156
1.662	0.001205746488279453
1.664	0.001237380839326649
1.66593318663734	0.001270748464584999
1.666	0.001271900309265017
1.668	0.001306259809469849
1.67	0.001340459913857778
1.670734146829379	0.001353242497700959
1.672	0.001375256550305871
1.674	0.001410646073346471
1.675535107021417	0.001437690809482994
1.676	0.001445871298367594
1.678	0.001480932812008053
1.68	0.001515831198117128
1.680336067213456	0.001522052647718875
1.682	0.001552819654604529
1.684	0.001591136259093679
1.685137027405494	0.001613255891579268
1.686	0.001630024199044528
1.688	0.001673443730200839
1.689937987597533	0.001713021935661733
1.69	0.001714286876255212
1.692	0.001756436543702051
1.694	0.001798391010562
1.694738947789571	0.001813831688713064
1.696	0.001840150966427171
1.698	0.001883207689668945
1.69953990798161	0.001917361250894635
1.7	0.001927553626265765
1.702	0.001973924804554361
1.704	0.002020824287607595
1.704340868173648	0.002029421094704216
1.706	0.002071215957332822
1.708	0.002122116384773878
1.709141828365687	0.002151056738470236
1.71	0.002172782231009712
1.712	0.002225431946524833
1.713942788557725	0.002277776166885685
1.714	0.002279315808876717
1.716	0.002334426553026236
1.718	0.00239002031592101
1.718743748749763	0.002410887879974921
1.72	0.002446093940458298
1.722	0.002504114130323582
1.723544708941802	0.002549299077309322
1.724	0.002562601563736103
1.726	0.002621553149315098
1.728	0.002680965809971808
1.72834566913384	0.002691323422639058
1.73	0.002740836482827077
1.732	0.002801162119129492
1.733146629325879	0.002836442557598204
1.734	0.002862669528302799
1.736	0.00292462270520131
1.737947589517917	0.002986803595297605
1.738	0.002988474987221409
1.74	0.003053488131123586
1.742	0.003119655232222185
1.742748549709956	0.003145682684592959
1.744	0.003189146412446067
1.746	0.00325904366203156
1.747549509901994	0.003313523325062341
1.748	0.003329344138144094
1.75	0.003400045010927101
1.752	0.003541328952731074
1.752350470094033	0.003541811443428648
1.754	0.003544079758422534
1.756	0.003692549240493697
1.757151430286071	0.003694205628837642
1.758	0.003695424950697666
1.76	0.003850268841274184
1.76195239047811	0.003853203695699029
1.762	0.00385327518172237
1.764	0.004012268320675189
1.766	0.004015409111042896
1.766753350670148	0.004077422236653127
1.768	0.004179926010696534
1.77	0.004183206282276187
1.771554310862187	0.004318648411302003
1.772	0.004357441838791893
1.774	0.004360870296984703
1.776	0.004538311612987097
1.776355271054225	0.004538948080556856
1.778	0.004541891300075214
1.78	0.004726037962289768
1.781156231246263	0.004728199424837969
1.782	0.004729775001034326
1.784	0.004919129064637776
1.785957191438302	0.004922944915364188
1.786	0.004923028284011548
1.788	0.005126691373132521
1.79	0.005130765650165185
1.79075815163034	0.00521017933901898
1.792	0.005340113558816405
1.794	0.005344368188052817
1.795559111822379	0.005512527836817124
1.796	0.005560027412810839
1.798	0.005564468260830615
1.8	0.005787762236613534
1.800360072014417	0.005788597306677724
1.802	0.005792396371330904
1.804	0.006023925585375159
1.805161032206456	0.006026733711725389
1.806	0.006028760633991213
1.808	0.006271905705723292
1.809961992398494	0.006276856542906519
1.81	0.006276952344399057
1.812	0.006528784517304254
1.814	0.006534050833640716
1.814762952590533	0.006634782806609243
1.816	0.006797929472584898
1.818	0.006803426601192253
1.819563912782571	0.007018043003528518
1.82	0.007077821757467124
1.822	0.00708355949874149
1.824	0.0073634878525763
1.82436487297461	0.007364580469396886
1.826	0.007369471522380177
1.828	0.007661076905799947
1.829165833166648	0.007664716258596944
1.83	0.007667317414566039
1.832	0.007964939924210357
1.833966793358687	0.007971335208825696
1.834	0.007971443066947347
1.836	0.008281183636382573
1.838	0.008287960784101815
1.838767753550725	0.008409958868553571
1.84	0.00860555355530096
1.842	0.008612612216315154
1.843568713742763	0.008868392507156597
1.844	0.008938637976338126
1.846	0.008945986211770483
1.848	0.009281016002835193
1.848369673934802	0.009282430588290591
1.85	0.009288662419441682
1.852	0.009631896302243498
1.85317063412684	0.009636553110740615
1.854	0.009639848792118143
1.856	0.009989820598608519
1.857971594318879	0.00999796845791963
1.858	0.009998085721739396
1.86	0.01036080380658085
1.862	0.01036939369625352
1.862772554510917	0.01051262978000173
1.864	0.01073996142179224
1.866	0.01074888370435113
1.867573514702956	0.01104605756360446
1.868	0.01112651741524586
1.87	0.01113577900248247
1.872	0.01151633804052148
1.872374474894994	0.01151813781976126
1.874	0.01152594199590351
1.876	0.01170284874993901
1.877175435087033	0.01181959875183546
1.878	0.01190141149105447
1.88	0.01210243827108342
1.881976395279071	0.01230218901339768
1.882	0.01230457216836121
1.884	0.01250914656906688
1.886	0.01271279822924963
1.88677735547111	0.01279320785667662
1.888	0.0129195443686783
1.89	0.01312869880652601
1.891578315663148	0.01329515408543823
1.892	0.01333957959629633
1.894	0.01355417673035145
1.896	0.01377246912643525
1.896379275855187	0.01381434571976509
1.898	0.0139931047351541
1.9	0.01421540468301686
1.901180236047225	0.01434879697770532
1.902	0.01444135079820884
1.904	0.01466694170781876
1.905981196239263	0.01489203130369455
1.906	0.01489416541597332
1.908	0.01512764580252041
1.91	0.01536205785842471
1.910782156431302	0.01545441008871395
1.912	0.01559805535671069
1.914	0.01583562804850834
1.91558311662334	0.01602496060953734
1.916	0.01607476572768672
1.918	0.01631414103701971
1.92	0.01655769807030528
1.920384076815379	0.01660505624231365
1.922	0.01680409880763213
1.924	0.017052669959989
1.925185037007417	0.01720012756846945
1.926	0.01730143061534349
1.928	0.01755037756132586
1.929985997199456	0.01780036484934093
1.93	0.01780212562682624
1.932	0.01805469677883033
1.934	0.01831004400907361
1.934786957391494	0.01841192406027965
1.936	0.01856880336812302
1.938	0.01886323244437154
1.939587917583533	0.01906930990613804
1.94	0.01912273425270261
1.942	0.01938105958983486
1.944	0.01964146758325017
1.944388877775571	0.01969241912130424
1.946	0.01990329487032906
1.948	0.02016718164123447
1.94918983796761	0.02032622880285444
1.95	0.02043441326138978
1.952	0.02070172819079491
1.953990798159648	0.02096724976993371
1.954	0.02096847580554767
1.956	0.02123724498929623
1.958	0.02150608372614005
1.958791758351687	0.02161337083200501
1.96	0.02177692658979847
1.962	0.02205040612874192
1.963592718543725	0.02226981346577022
1.964	0.02232586207063259
1.966	0.02260263811684746
1.968	0.02288072509191309
1.968393678735763	0.02293614435151295
1.97	0.0231620414098703
1.972	0.02344271705342876
1.973194638927802	0.02361005597403131
1.974	0.02372275268255788
1.976	0.02400471122990356
1.97799559911984	0.02428795644978208
1.978	0.02428858045757564
1.98	0.02457306962442012
1.982	0.02485753438450578
1.982796559311879	0.02497241438867054
1.984	0.02514580018859669
1.986	0.02543465861250645
1.987597519503917	0.02566590273195937
1.988	0.02572410404190395
1.99	0.02601413088500071
1.992	0.02630663986213206
1.992398479695956	0.0263648251350557
1.994	0.02659844191407353
1.996	0.02688953789244086
1.997199439887994	0.02706452092070701
1.998	0.0271811956934232
2	0.02747277693739127
2.002	0.02771378802640583
2.002000400080032	0.02771385750213457
2.004	0.02806075104797374
2.006	0.02830367335522599
2.006801360272071	0.02844337510220054
2.008	0.02865212700073468
2.01	0.02889440959739874
2.011602320464109	0.02917582175727919
2.012	0.02924559603016185
2.014	0.02948784578657066
2.016	0.02984299785841244
2.016403280656147	0.02989250236540361
2.018	0.03008831279183182
2.02	0.03044677172753519
2.021204240848185	0.03059522228548811
2.022	0.03069322110625818
2.024	0.0310549598515427
2.026	0.03130312803973081
2.026005201040224	0.03130407813957585
2.028	0.03166811902753555
2.03	0.03191733941632527
2.030806161232262	0.03206509372913276
2.032	0.03228368699258779
2.034	0.03253082516437929
2.0356071214243	0.03282634309404993
2.036	0.03289851483296647
2.038	0.03314294983255028
2.04	0.03351010626032305
2.040408081616338	0.03355972331796289
2.042	0.03375308913540086
2.044	0.03412094497564949
2.045209041808377	0.03426812988588515
2.046	0.03436432461072409
2.048	0.03473410222629372
2.05	0.03497662024031515
2.050010002000415	0.03497848081840649
2.052	0.03534830105665561
2.054	0.03558994274883422
2.054810962192453	0.03574150404761776
2.056	0.03596350825066321
2.058	0.03620487296584281
2.059611922384491	0.03650751283541128
2.06	0.03658030409746947
2.062	0.03682198476613927
2.064	0.03720048851398904
2.06441288257653	0.03725035224199024
2.066	0.03744184268866785
2.068	0.03782155786845542
2.069213842768568	0.03796751789748437
2.07	0.03806195911880713
2.072	0.0384428704071216
2.074	0.03868230817353765
2.074014802960606	0.03868513440724282
2.076	0.03906379053854409
2.078	0.03930043360494521
2.078815763152644	0.03945635053058527
2.08	0.03968247649815035
2.082	0.03991815397310477
2.083616723344683	0.04022650061246841
2.084	0.04029953028758266
2.086	0.04053484658997288
2.088	0.04091979303868486
2.088417683536721	0.0409691455464845
2.09	0.04115592964488541
2.092	0.04154381265255177
2.093218643728759	0.04168749286070655
2.094	0.04177952823249495
2.096	0.04216851165118778
2.098	0.04240318921745344
2.098019603920797	0.04240701034710494
2.1	0.0427926552130805
2.102	0.04302688938263713
2.102820564112835	0.04318795062377054
2.104	0.04341923181064443
2.106	0.04365419891213835
2.107621524304874	0.0439761252553691
2.108	0.04405119402165369
2.11	0.04428864776295396
2.112	0.0446896607680194
2.112422484496912	0.04474024621544939
2.114	0.0449289488014864
2.116	0.04533155487432831
2.11722344468895	0.04547689599933509
2.118	0.04556906115142659
2.12	0.04597324320427992
2.122	0.04620955739429271
2.122024404880988	0.04621448390497872
2.124	0.04661291388417858
2.126	0.04693191740669441
2.126825365073027	0.04706398107704089
2.128	0.04725175370449847
2.13	0.04757122705531012
2.131626325265065	0.04783172584372734
2.132	0.04789152360096244
2.134	0.04821204307965769
2.136	0.04853218866290251
2.136427285457103	0.04860068209796681
2.138	0.04885255111196368
2.14	0.04917312626317365
2.141228245649141	0.04937019778293005
2.142	0.04949390996839904
2.144	0.04981489809496584
2.146	0.05013549664409218
2.14602920584118	0.05014018551488508
2.148	0.05045629367358472
2.15	0.05077669630510381
2.150830166033218	0.05090959793056607
2.152	0.05109670327937777
2.154	0.05141866411422139
2.155631126225256	0.05168239301894481
2.156	0.05174197916977935
2.158	0.05206722541220486
2.16	0.05239263224889566
2.160432086417294	0.05246327219253529
2.162	0.05271936675627352
2.164	0.05304624943505195
2.165233046609333	0.05324794049371324
2.166	0.05337327636156695
2.168	0.05370044362661511
2.17	0.05402774733539101
2.170034006801371	0.05403333974204021
2.172	0.0543563492636099
2.174	0.05468507541267273
2.174834966993409	0.05482243687443947
2.176	0.05501392194289247
2.178	0.05534288502867248
2.179635927185447	0.05561257705189076
2.18	0.05567254155006804
2.182	0.05600346511176373
2.184	0.05633506679953251
2.184436887377486	0.05640757509758244
2.186	0.05666676101252507
2.188	0.05700027973122086
2.189237847569524	0.05720718063334047
2.19	0.05733445492608574
2.192	0.0576681251404968
2.194	0.05800071245108096
2.194038807761562	0.05800717309286635
2.196	0.05833337158881067
2.198	0.05866552295387463
2.1988397679536	0.05880533126619451
2.2	0.05899831646004788
2.202	0.05933232064745119
2.203640728145638	0.05960641369756401
2.204	0.05966637771816604
2.206	0.05999933636845302
2.208	0.06033291843829034
2.208441688337677	0.06040652322134753
2.21	0.06066597201026728
2.212	0.06099849622258059
2.213242648529715	0.06120484265608186
2.214	0.06133049021653829
2.216	0.06166195313654354
2.218	0.06199345488373838
2.218043608721753	0.06200066531697555
2.22	0.06232385144496247
2.222	0.06265542356877989
2.222844568913791	0.06279576646110739
2.224	0.06298759316805229
2.226	0.06331978537067565
2.22764552910583	0.06359362808784165
2.228	0.06365256489452531
2.23	0.06398479023920202
2.232	0.06431759497458893
2.232446489297868	0.06439219816473467
2.234	0.06465153967408518
2.236	0.06498604944508157
2.237247449489906	0.06519475743346557
2.238	0.06532055258137487
2.24	0.06565391539491801
2.242	0.0659878337538779
2.242048409681944	0.06599599120348269
2.244	0.06632455824304784
2.246	0.06666012681644957
2.246849369873983	0.0668034167245079
2.248	0.06699735715223459
2.25	0.0673339874788046
2.251650330066021	0.0675130812552704
2.252	0.06755099376345118
2.254	0.0680043233124176
2.256	0.06822022259566535
2.256451290258059	0.06832330476295297
2.258	0.06867674271266969
2.26	0.06889207380936738
2.261252250450097	0.06917753456158286
2.262	0.069347839646689
2.264	0.06956203893769577
2.266	0.07001927586720638
2.266053210642136	0.070024963984128
2.268	0.07023288875858485
2.27	0.07069101940676241
2.270854170834174	0.07078156479483276
2.272	0.07090292027771709
2.274	0.07136081501764467
2.275655131026212	0.07153386869932246
2.276	0.0715698951264109
2.278	0.07202809939464126
2.28	0.07223602929501895
2.28045609121825	0.07234103862029047
2.282	0.07269619318623241
2.284	0.07290406536277794
2.285257051410289	0.0731932093477074
2.286	0.0733639512664403
2.288	0.07357009697872172
2.29	0.0740346690914471
2.290058011602327	0.07404071482933872
2.292	0.07424292469950157
2.294	0.07470883550386263
2.294858971794365	0.07479850364263729
2.296	0.07491751202644431
2.298	0.07538584296875481
2.299659931986403	0.07555756404061527
2.3	0.07559271374395074
2.302	0.07606069188740927
2.304	0.0762663079097225
2.304460892178442	0.0763742661438291
2.306	0.07673447056836739
2.308	0.07693827985838195
2.30926185237048	0.07723385814060099
2.31	0.07740661345553732
2.312	0.07760861612000039
2.314	0.07807820129435951
2.314062812562518	0.07808447665664732
2.316	0.0782778466687139
2.318	0.07874702715592839
2.318863772754556	0.07883321940354651
2.32	0.07894650109828837
2.322	0.07941744517959509
2.323664732946594	0.07958289162439658
2.324	0.07961618288341504
2.326	0.08008832478687337
2.328	0.08028576977167667
2.328465693138633	0.08039592691009574
2.33	0.08075854751039867
2.332	0.08095631872662558
2.333266653330671	0.08125691437552481
2.334	0.08143079945629032
2.336	0.08162724929135495
2.338	0.08210178764497016
2.338067613522709	0.08210838963578568
2.34	0.08229691264877018
2.342	0.08277257584326494
2.342868573714747	0.08285677758488033
2.344	0.08296636743146009
2.346	0.08344475588920358
2.347669533906786	0.08360721964803849
2.348	0.08363935021973465
2.35	0.08411882054367112
2.352	0.08431472885194137
2.352470494098824	0.08442797248075663
2.354	0.0847957981120018
2.356	0.08498976999889603
2.357271454290862	0.08529635570790871
2.358	0.08547188104682472
2.36	0.08566444857935007
2.362	0.08614704703531165
2.3620724144829	0.08615397398801265
2.364	0.08633820521182048
2.366	0.08682181007526654
2.366873374674939	0.08690587268648288
2.368	0.08701421926593945
2.37	0.08750041250217519
2.371674334866977	0.08766208382097374
2.372	0.08769350308120878
2.374	0.08818492425634053
2.376	0.08852916884700018
2.376475295059015	0.08861159563475826
2.378	0.08887579139151765
2.38	0.08922318154340189
2.381276255251053	0.08944609198315992
2.382	0.08957239503944923
2.384	0.08992076458791801
2.386	0.0902688207891064
2.386077215443092	0.09028225706352681
2.388	0.09061656124217538
2.39	0.09096451327402631
2.39087817563513	0.09111792225180497
2.392	0.09131373066626315
2.394	0.09166420389198796
2.395679135827168	0.09195864849795611
2.396	0.09201486666702857
2.398	0.0923662422397631
2.4	0.09271621348525778
2.400480096019206	0.09280069941553014
2.402	0.09306794530739755
2.404	0.09341931937715076
2.405281056211245	0.09364556946256043
2.406	0.0937724382245014
2.408	0.09412571283901437
2.41	0.0944801892783685
2.410082016403283	0.09449478621876468
2.412	0.09483585824458696
2.414	0.09519375938740496
2.414882976595321	0.09535235843250965
2.416	0.09555283071815325
2.418	0.09591201585685667
2.419683936787359	0.09621456992135774
2.42	0.09627131032796291
2.422	0.09663018694282303
2.424	0.09699021048564656
2.424484896979398	0.09707744836350343
2.426	0.09734980624717005
2.428	0.09770845071118135
2.429285857171436	0.09793915971687323
2.43	0.0980671861533359
2.432	0.09842756991824439
2.434	0.09878907049664953
2.434086817363474	0.09880486836543964
2.436	0.09915271834454956
2.438	0.09951642265435814
2.438887777555512	0.0996779636335382
2.44	0.09988017912805065
2.442	0.1002439834816659
2.44368873774755	0.1005516819321633
2.444	0.1006083494723289
2.446	0.1009732705372939
2.448	0.1013382229537806
2.448489697939589	0.1014276428892828
2.45	0.1017032025027205
2.452	0.102068204978801
2.453290658131627	0.1023038318189314
2.454	0.1024332261904043
2.456	0.1027972309626094
2.458	0.1031622800274258
2.458091618323665	0.1031790158752778
2.46	0.103527335329812
2.462	0.1038923927323903
2.462892578515703	0.1040551567928409
2.464	0.1042569342847989
2.466	0.1046209581542945
2.467693538707742	0.104930104020598
2.468	0.1049860014973611
2.47	0.1053515430972159
2.472	0.105717064448606
2.47249449889978	0.1058074883653481
2.474	0.1060825614983725
2.476	0.1064495642220701
2.477295459091818	0.1066879877780867
2.478	0.1068175508839872
2.48	0.1071854919382757
2.482	0.10755287330245
2.482096419283856	0.1075705957017395
2.484	0.1079202029561375
2.486	0.1082869676579306
2.486897379475895	0.108451121317674
2.488	0.1086526568349165
2.49	0.1090193049035461
2.491698339667933	0.1093297703327324
2.492	0.1093848712138776
2.494	0.1097493563311951
2.496	0.1101132680641945
2.496499299859971	0.1102042827307036
2.498	0.1104776184206135
2.5	0.1108418948398715
2.501300260052009	0.1109622906039042
2.502	0.1110270303052991
2.504	0.111570210362422
2.506	0.1117537694419473
2.506101220244048	0.1117813687917468
2.508	0.1122986895786018
2.51	0.1124841850301632
2.510902180436086	0.1127306462546229
2.512	0.1130303143995599
2.514	0.1132136887496814
2.515703140628124	0.1136802512065586
2.516	0.1137615089972677
2.518	0.113944762863276
2.52	0.1144922391717984
2.520504100820162	0.114537916722828
2.522	0.1146733556539869
2.524	0.1152239838521891
2.525305061012201	0.1153434084729
2.526	0.1154069512312685
2.528	0.115958194550022
2.53	0.1161389842394088
2.530106021204239	0.116168179850512
2.532	0.1166893230737296
2.534	0.1168689384663208
2.534906981396277	0.1171197881920242
2.536	0.1174218532504268
2.538	0.1176012716003433
2.539707941588315	0.1180735456637539
2.54	0.1181542411095212
2.542	0.1183324540536328
2.544	0.118885957722532
2.544508901780353	0.1189305162171379
2.546	0.1190609715450055
2.548	0.1196139969473467
2.549309861972392	0.1197275359322155
2.55	0.1197873103005114
2.552	0.1203393454418384
2.554	0.1205114557852811
2.55411082216443	0.1205420939530847
2.556	0.1210639724064802
2.558	0.1212373413863672
2.558911782356468	0.1214911243736004
2.56	0.1217937794598816
2.562	0.1219654037815637
2.563712742548506	0.1224419214123724
2.564	0.1225217796298305
2.566	0.1226916578318229
2.568	0.1232479536864408
2.568513702740545	0.1232911632595453
2.57	0.1234160844118783
2.572	0.1239717902487326
2.573314662932583	0.1240821573348002
2.574	0.1241396473093744
2.576	0.1246957291656003
2.578	0.1248598664541102
2.578115623124621	0.1248921153799898
2.58	0.1254172877131042
2.582	0.1255826064908526
2.582916583316659	0.1258387773701357
2.584	0.1261413414520252
2.586	0.1263058562144131
2.587717543508698	0.126784740979221
2.588	0.1268634345755217
2.59	0.1270261659024309
2.592	0.1275864815549091
2.592518503700736	0.1276288594501339
2.594	0.1277498505511093
2.596	0.1283109217257299
2.597319463892774	0.1284178507408317
2.598	0.1284729587953297
2.6	0.1290328157866283
2.602	0.1291910934727035
2.602120424084812	0.1292246661299143
2.604	0.1297482651834065
2.606	0.1299047497278575
2.606921384276851	0.1301616415320242
2.608	0.1304621407385288
2.61	0.1306177979965803
2.611722344468889	0.1310988650623952
2.612	0.131176357546124
2.614	0.1313311730289241
2.616	0.1318908771846481
2.616523304660927	0.1319308046581082
2.618	0.1320433886212529
2.62	0.1326022815512047
2.621324264852965	0.1327027261407978
2.622	0.1327539411330818
2.624	0.1333129713917288
2.626	0.1336680998705396
2.626125225045004	0.1336903015929712
2.628	0.1340224363136313
2.63	0.1343764610562985
2.630926185237042	0.1345409968895181
2.632	0.1347316141288534
2.634	0.1350883669141301
2.63572714542908	0.1353966080407049
2.636	0.1354452670849165
2.638	0.1358023094970214
2.64	0.136158050214541
2.640528105621118	0.1362525795352972
2.642	0.1365158449480367
2.644	0.1368718493833861
2.645329065813157	0.1371085703196348
2.646	0.1372279806811125
2.648	0.1375847119176847
2.65	0.1379425137852059
2.650130026005195	0.1379657678348521
2.652	0.1382999448634182
2.654	0.1386584333899299
2.654930986197233	0.138825640666494
2.656	0.1390174935748164
2.658	0.1393766420435866
2.659731946389271	0.1396869339740179
2.66	0.1397349218284541
2.662	0.1400932833107389
2.664	0.1404507709730672
2.664532906581309	0.1405468568677546
2.666	0.1408111833597166
2.668	0.1411716559958477
2.669333866773348	0.1414112150520227
2.67	0.1415307613390684
2.672	0.1418894482853255
2.674	0.1422496080158648
2.674134826965386	0.1422739074195546
2.676	0.1426098101772865
2.678	0.1429695771339928
2.678935787157424	0.1431375504218145
2.68	0.143328433621684
2.682	0.1436873230342973
2.683736747349462	0.1439986184273723
2.684	0.1440457688242546
2.686	0.1444056537875811
2.688	0.1447660250713886
2.688537707541501	0.1448632205230052
2.69	0.1451273466280835
2.692	0.145488669050619
2.693338667733539	0.1457296271536049
2.694	0.145848577634946
2.696	0.1462103611869867
2.698	0.1465735377750244
2.698139627925577	0.1465989083312197
2.7	0.1469366899256836
2.702	0.1473002816049722
2.702940588117615	0.147471326947882
2.704	0.147663837947115
2.706	0.1480278222570417
2.707741548309654	0.1483447604036675
2.708	0.1483917603953776
2.71	0.1487575166831947
2.712	0.1491246118000165
2.712542508501692	0.1492246018928972
2.714	0.1494930353090805
2.716	0.1498604458348935
2.71734346869373	0.1501075656919273
2.718	0.1502282403643843
2.72	0.1505978089806704
2.722	0.150966813550962
2.722144428885768	0.1509934382193072
2.724	0.1513352515904953
2.726	0.151705443047876
2.726945389077807	0.1518806630626696
2.728	0.1520759832637
2.73	0.1524464020900707
2.731746349269845	0.1527701673171138
2.732	0.1528171586154165
2.734	0.1531873202760696
2.736	0.1535582730327546
2.736547309461883	0.1536594211063398
2.738	0.1539276964097464
2.74	0.1542988266990442
2.741348269653921	0.1545495980631196
2.742	0.15467072828574
2.744	0.155042008688784
2.746	0.1554140488835693
2.74614922984596	0.155441780239651
2.748	0.1557854584392776
2.75	0.156157155909911
2.750950190037998	0.1562256997334968
2.752	0.1563013748474051
2.754	0.1569013927401725
2.755751150230036	0.1570288018949788
2.756	0.1570468944320007
2.758	0.1576457865793087
2.76	0.157789803074422
2.760552110422074	0.157955787376555
2.762	0.1583907602711374
2.764	0.1585355626794336
2.765353070614113	0.1589414341256112
2.766	0.1591353489677514
2.768	0.1592777247000421
2.77	0.1598776938194766
2.770154030806151	0.1598884441841818
2.772	0.1600171881470555
2.774	0.1606154920634784
2.774954990998189	0.1606816248018182
2.776	0.1607539391581431
2.778	0.1613523841327679
2.779755951190227	0.1614750161064323
2.78	0.1614920477157872
2.782	0.162093794609311
2.784	0.1622364491648033
2.784556911382265	0.162405384992383
2.786	0.1628428235472623
2.788	0.1629861418714477
2.789357871574304	0.1633988830026006
2.79	0.1635939257396452
2.792	0.1637360691456257
2.794	0.1643411554053519
2.794158831766342	0.1643522505569283
2.796	0.164480772963386
2.798	0.1650876742671921
2.79895979195838	0.1651541355565393
2.8	0.1652261138933152
2.802	0.1658325408193248
2.803760752150418	0.165953388221764
2.804	0.1659697970482312
2.806	0.1665770815195812
2.808	0.1667153928215191
2.808561712342457	0.1668861460882962
2.81	0.1673230559582336
2.812	0.1674619465905405
2.813362672534495	0.1678784499119057
2.814	0.1680731118700406
2.816	0.1682134418567852
2.818	0.1688276217924989
2.818163632726533	0.1688392616654074
2.82	0.1689697975025218
2.822	0.1695838143704019
2.822964592918571	0.1696515592103267
[truncated: 10,253 more rows]
