# Supplementary material for: Membrane Partitioning of Anionic, Ligand-Coated Nanoparticles Is Accompanied by Ligand Snorkeling, Local Disordering, and Cholesterol Depletion
Source: PLoS Comput Biol. 2014 Dec 4;10(12):e1003917. doi: 10.1371/journal.pcbi.1003917 (PMC4256007; doi:10.1371/journal.pcbi.1003917)
Supplement: Dataset S1 — The data used to generate Figures 2, 3, 4, 5, and 6. (ZIP) [file pcbi.1003917.s002.zip › DATA/Figure5/radial_concentration_nm..15]

0	0
0.002	0
0.004	0
0.004800960192038408	0
0.006	0
0.008	0
0.009601920384076815	0
0.01	0
0.012	0
0.014	0
0.01440288057611522	0
0.016	0
0.018	0
0.01920384076815363	0
0.02	0
0.022	0
0.024	0
0.02400480096019204	0
0.026	0
0.028	0
0.02880576115223044	0
0.03	0
0.032	0
0.03360672134426885	0
0.034	0
0.036	0
0.038	0
0.03840768153630725	0
0.04	0
0.042	0
0.04320864172834566	0
0.044	0
0.046	0
0.048	0
0.04800960192038407	0
0.05	0
0.052	0
0.05281056211242247	0
0.054	0
0.056	0
0.05761152230446088	0
0.058	0
0.06	0
0.062	0
0.06241248249649928	0
0.064	0
0.066	0
0.0672134426885377	0
0.068	0
0.07000000000000001	0
0.07199999999999999	0
0.0720144028805761	0
0.074	0
0.076	0
0.07681536307261451	0
0.078	0
0.08	0
0.08161632326465292	0
0.082	0
0.08400000000000001	0
0.08599999999999999	0
0.08641728345669132	0
0.08799999999999999	0
0.09	0
0.09121824364872973	0
0.092	0
0.094	0
0.096	0
0.09601920384076813	0
0.098	0
0.1	0
0.1008201640328065	0
0.102	0
0.104	0
0.1056211242248449	0
0.106	0
0.108	0
0.11	0
0.1104220844168834	0
0.112	0
0.114	0
0.1152230446089218	0
0.116	0
0.118	0
0.12	0
0.1200240048009602	0
0.122	0
0.124	0
0.1248249649929986	0
0.126	0
0.128	0
0.129625925185037	0
0.13	0
0.132	0
0.134	0
0.1344268853770754	0
0.136	0
0.138	0
0.1392278455691138	0
0.14	0
0.142	0
0.144	0
0.1440288057611522	0
0.146	0
0.148	0
0.1488297659531906	0
0.15	0
0.152	0
0.153630726145229	0
0.154	0
0.156	0
0.158	0
0.1584316863372674	0
0.16	0
0.162	0
0.1632326465293058	0
0.164	0
0.166	0
0.168	0
0.1680336067213442	0
0.17	0
0.172	0
0.1728345669133826	0
0.174	0
0.176	0
0.177635527105421	0
0.178	0
0.18	0
0.182	0
0.1824364872974595	0
0.184	0
0.186	0
0.1872374474894979	0
0.188	0
0.19	0
0.192	0
0.1920384076815363	0
0.194	0
0.196	0
0.1968393678735747	0
0.198	0
0.2	0
0.2016403280656131	0
0.202	0
0.204	0
0.206	0
0.2064412882576515	0
0.208	0
0.21	0
0.2112422484496899	0
0.212	0
0.214	0
0.216	0
0.2160432086417283	0
0.218	0
0.22	0
0.2208441688337667	0
0.222	0
0.224	0
0.2256451290258051	0
0.226	0
0.228	0
0.23	0
0.2304460892178435	0
0.232	0
0.234	0
0.2352470494098819	0
0.236	0
0.238	0
0.24	0
0.2400480096019203	0
0.242	0
0.244	0
0.2448489697939587	0
0.246	0
0.248	0
0.2496499299859971	0
0.25	0
0.252	0
0.254	0
0.2544508901780356	0
0.256	0
0.258	0
0.259251850370074	0
0.26	0
0.262	0
0.264	0
0.2640528105621124	0
0.266	0
0.268	0
0.2688537707541508	0
0.27	0
0.272	0
0.2736547309461892	0
0.274	0
0.276	0
0.278	0
0.2784556911382276	0
0.28	0
0.282	0
0.283256651330266	0
0.284	0
0.286	0
0.288	0
0.2880576115223044	0
0.29	0
0.292	0
0.2928585717143428	0
0.294	0
0.296	0
0.2976595319063812	0
0.298	0
0.3	0
0.302	0
0.3024604920984196	0
0.304	0
0.306	0
0.307261452290458	0
0.308	0
0.31	0
0.312	0
0.3120624124824964	0
0.314	0
0.316	0
0.3168633726745348	0
0.318	0
0.32	0
0.3216643328665733	0
0.322	0
0.324	0
0.326	0
0.3264652930586117	0
0.328	0
0.33	0
0.3312662532506501	0
0.332	0
0.334	0
0.336	0
0.3360672134426885	0
0.338	0
0.34	0
0.3408681736347269	0
0.342	0
0.344	0
0.3456691338267653	0
0.346	0
0.348	0
0.35	0
0.3504700940188037	0
0.352	0
0.354	0
0.3552710542108421	0
0.356	0
0.358	0
0.36	0
0.3600720144028805	0
0.362	0
0.364	0
0.3648729745949189	0
0.366	0
0.368	0
0.3696739347869573	0
0.37	0
0.372	0
0.374	0
0.3744748949789957	0
0.376	0
0.378	0
0.3792758551710341	0
0.38	0
0.382	0
0.384	0
0.3840768153630725	0
0.386	0
0.388	0
0.3888777755551109	0
0.39	0
0.392	0
0.3936787357471493	0
0.394	0
0.396	0
0.398	0
0.3984796959391878	0
0.4	0
0.402	0
0.4032806561312262	0
0.404	0
0.406	0
0.408	0
0.4080816163232646	0
0.41	0
0.412	0
0.412882576515303	0
0.414	0
0.416	0
0.4176835367073414	0
0.418	0
0.42	0
0.422	0
0.4224844968993798	0
0.424	0
0.426	0
0.4272854570914182	0
0.428	0
0.43	0
0.432	0
0.4320864172834566	0
0.434	0
0.436	0
0.436887377475495	0
0.438	0
0.44	0
0.4416883376675334	0
0.442	0
0.444	0
0.446	0
0.4464892978595718	0
0.448	0
0.45	0
0.4512902580516102	0
0.452	0
0.454	0
0.456	0
0.4560912182436486	0
0.458	0
0.46	0
0.460892178435687	0
0.462	0
0.464	0
0.4656931386277254	0
0.466	0
0.468	0
0.47	0
0.4704940988197638	0
0.472	0
0.474	0
0.4752950590118022	0
0.476	0
0.478	0
0.48	0
0.4800960192038407	0
0.482	0
0.484	0
0.4848969793958791	0
0.486	0
0.488	0
0.4896979395879175	0
0.49	0
0.492	0
0.494	0
0.4944988997799559	0
0.496	0
0.498	0
0.4992998599719943	0
0.5	0
0.502	0
0.504	0
0.5041008201640327	0
0.506	0
0.508	0
0.5089017803560711	0
0.51	0
0.512	0
0.5137027405481096	0
0.514	0
0.516	0
0.518	0
0.5185037007401481	0
0.52	0
0.522	0
0.5233046609321865	0
0.524	0
0.526	0
0.528	0
0.528105621124225	0
0.53	0
0.532	0
0.5329065813162635	0
0.534	0
0.536	0
0.5377075415083019	0
0.538	0
0.54	0
0.542	0
0.5425085017003404	0
0.544	0
0.546	0
0.5473094618923788	0
0.548	0
0.55	0
0.552	0
0.5521104220844173	0
0.554	0
0.556	0
0.5569113822764558	0
0.5580000000000001	0
0.5600000000000001	0
0.5617123424684942	0
0.5620000000000001	0
0.5639999999999999	0
0.5659999999999999	0
0.5665133026605327	0
0.5679999999999999	0
0.57	0
0.5713142628525711	0
0.572	0
0.574	0
0.576	0
0.5761152230446096	0
0.578	0
0.58	0
0.5809161832366481	0
0.582	0
0.584	0
0.5857171434286865	0
0.586	0
0.588	0
0.59	0
0.590518103620725	0
0.592	0
0.594	0
0.5953190638127634	0
0.596	0
0.598	0
0.6	0
0.6001200240048019	0
0.602	0
0.604	0
0.6049209841968404	0
0.606	0
0.608	0
0.6097219443888788	0
0.61	0
0.612	0
0.614	0
0.6145229045809173	0
0.616	0
0.618	0
0.6193238647729558	0
0.62	0
0.622	0
0.624	0
0.6241248249649942	0
0.626	0
0.628	0
0.6289257851570327	0
0.63	0
0.632	0
0.6337267453490711	0
0.634	0
0.636	0
0.638	3.520063217924606e-07
0.6385277055411096	4.438404892340702e-07
0.64	6.992594350627544e-07
0.642	1.0418222124454e-06
0.6433286657331481	1.266556534789355e-06
0.644	1.379756598303112e-06
0.646	1.7131236244039e-06
0.648	2.04198342529511e-06
0.6481296259251865	2.063069970222822e-06
0.65	2.366395253381089e-06
0.652	2.686417493710955e-06
0.652930586117225	2.833545647951571e-06
0.654	3.00210767848278e-06
0.656	3.313522501270507e-06
0.6577315463092634	3.579592128629971e-06
0.658	3.620717830979399e-06
0.66	3.923748725536051e-06
0.662	4.222669445318653e-06
0.6625325065013019	4.301351216084073e-06
0.664	4.517533466333127e-06
0.666	5.134432710054458e-06
0.6673334666933404	5.540656404349621e-06
0.668	5.74310155179104e-06
0.67	6.34364604223082e-06
0.672	6.936170715034904e-06
0.6721344268853788	6.975572899143004e-06
0.674	7.52077861157598e-06
0.676	8.097571305216099e-06
0.6769353870774173	8.364142330973899e-06
0.678	8.666648925133456e-06
0.68	9.228110179708028e-06
0.6817363472694558	9.709213528956936e-06
0.6820000000000001	9.782052379474809e-06
0.6840000000000001	1.03285714596541e-05
0.6860000000000001	1.086776200226742e-05
0.6865373074614942	1.085928615731581e-05
0.6879999999999999	1.083627951409042e-05
0.6899999999999999	1.136678915314271e-05
0.6913382676535327	1.192162301381247e-05
0.6919999999999999	1.219518118299155e-05
0.694	1.301264526299973e-05
0.696	1.381931897565714e-05
0.6961392278455711	1.387488059381316e-05
0.698	1.461533798934915e-05
0.7	1.540083608862324e-05
0.7009401880376096	1.576575929609837e-05
0.702	1.617594520391019e-05
0.704	1.694079544071127e-05
0.7057411482296481	1.759807501927136e-05
0.706	1.769551510826196e-05
0.708	1.844023074768319e-05
0.71	1.917506715963012e-05
0.7105421084216865	1.937200511581244e-05
0.712	1.9900147431449e-05
0.714	2.061559296385165e-05
0.715343068613725	2.128273722417131e-05
0.716	2.160814716791526e-05
0.718	2.25877188614511e-05
0.72	2.355446817952185e-05
0.7201440288057634	2.36233525213295e-05
0.722	2.450855308380989e-05
0.724	2.545012939605439e-05
0.7249449889978019	2.588981825508358e-05
0.726	2.637935083090289e-05
0.728	2.729636902818986e-05
0.7297459491898404	2.808665422482005e-05
0.73	2.820133358465314e-05
0.732	2.909439208509907e-05
0.734	2.99756901330272e-05
0.7345469093818788	3.021397747302755e-05
0.736	3.084537138072623e-05
0.738	3.170357755885022e-05
0.7393478695739173	3.227481512945169e-05
0.74	3.255044850548566e-05
0.742	3.338612219471924e-05
0.744	3.421073476471603e-05
0.7441488297659558	3.427143523962456e-05
0.746	3.502442054531811e-05
0.748	3.582731208517204e-05
0.7489497899579942	3.632920481419534e-05
0.75	3.688268685851147e-05
0.752	3.792433644192225e-05
0.7537507501500327	3.882459684915363e-05
0.754	3.895242574693746e-05
0.756	3.99671175192254e-05
0.758	4.096857237070867e-05
0.7585517103420711	4.1241740044142e-05
0.76	4.195694881114313e-05
0.762	4.293240327916658e-05
0.7633526705341096	4.358405278315906e-05
0.764	4.389509017282841e-05
0.766	4.48451618796077e-05
0.768	4.578276880593228e-05
0.7681536307261481	4.585401564994069e-05
0.77	4.670805940620548e-05
0.772	4.762118021135289e-05
0.7729545909181865	4.805184895881225e-05
0.774	4.852227585689445e-05
0.776	4.941148911055334e-05
0.777755551110225	5.018195373375107e-05
0.778	5.028896089940928e-05
0.78	5.115483033660521e-05
0.782	5.200923474761746e-05
0.7825565113022634	5.224425651395358e-05
0.784	5.285230969609135e-05
0.786	5.368418900925696e-05
0.7873574714943019	5.424175928757908e-05
0.788	5.450500480292985e-05
0.79	5.531488750610483e-05
0.792	5.611396588515033e-05
0.7921584316863404	5.617656450040541e-05
0.794	5.690236706760969e-05
0.796	5.768021656561718e-05
0.7969593918783788	5.804882488586611e-05
0.798	5.844763829893735e-05
0.8	5.92047546176321e-05
0.8017603520704173	5.986238192693733e-05
0.802	5.995168632436362e-05
0.804	6.068855269633904e-05
0.806	6.141547150690478e-05
0.8065613122624558	6.168144038006674e-05
0.8080000000000001	6.23614572680945e-05
0.8100000000000001	6.329508741560071e-05
0.8113622724544942	6.392318999353462e-05
0.8120000000000001	6.421650475975287e-05
0.8139999999999999	6.512585032860545e-05
0.8159999999999999	6.602326339288483e-05
0.8161632326465327	6.609570647625002e-05
0.8179999999999999	6.690888149054224e-05
0.82	6.778284045091607e-05
0.8209641928385711	6.819913983248052e-05
0.822	6.86452744185195e-05
0.824	6.9496315876451e-05
0.8257651530306096	7.023769597694945e-05
0.826	7.033609566943969e-05
0.828	7.116474302652739e-05
0.83	7.198238558339894e-05
0.8305661132226481	7.227253451308795e-05
0.832	7.300568024508568e-05
0.834	7.401577329859369e-05
0.8353670734146865	7.469780239629761e-05
0.836	7.501281444050175e-05
0.838	7.599695153919104e-05
0.84	7.696833065984125e-05
0.840168033606725	7.704905820858184e-05
0.842	7.792709608904334e-05
0.844	7.887339035903338e-05
0.8449689937987634	7.932644354502178e-05
0.846	7.980735427155325e-05
0.848	8.072912692134593e-05
0.8497699539908019	8.171842196113085e-05
0.85	8.184670178913951e-05
0.852	8.315696536540952e-05
0.854	8.465684728425698e-05
0.8545709141828404	8.50804288472718e-05
0.856	8.613824812137243e-05
0.858	8.780552686009607e-05
0.8593718743748788	8.893605027701715e-05
0.86	8.945247067037967e-05
0.862	9.107930291293409e-05
0.864	9.268624429543295e-05
0.8641728345669173	9.282370095389848e-05
0.866	9.42735129078173e-05
0.868	9.584132425707257e-05
0.8689737947589558	9.678999679541052e-05
0.87	9.778743580773216e-05
0.872	9.971015508453622e-05
0.8737747549509942	0.0001013962338293367
0.874	0.0001016097360966907
0.876	0.0001055803306405388
0.878	0.0001074156073925323
0.8785757151430327	0.0001079383537704715
0.88	0.0001092286658745596
0.882	0.0001110197465599924
0.8833766753350711	0.0001122385073535902
0.884	0.0001127890871142431
0.886	0.0001145369224314458
0.888	0.0001162634846705976
0.8881776355271096	0.0001164152749900861
0.89	0.0001179690032911704
0.892	0.0001198427081221595
0.8929785957191481	0.0001207494690966644
0.894	0.0001216937846130798
0.896	0.0001238972148087041
0.8977795559111865	0.0001258349677189635
0.898	0.0001260744754163514
0.9	0.0001282258451347323
0.902	0.0001303515994606058
0.902580516103225	0.0001309622170112581
0.904	0.0001324520107299129
0.906	0.0001345273481583143
0.9073814762952634	0.0001359446901992321
0.908	0.0001365778778811437
0.91	0.0001386038629927847
0.912	0.0001406055635854841
0.9121824364873019	0.0001407863219727235
0.914	0.0001425832367876039
0.916	0.000144716625526532
0.9169833966793404	0.0001457542562816664
0.918	0.0001468245941419221
0.92	0.0001489074104013555
0.9217843568713788	0.0001510601648501503
0.922	0.0001513197666862528
0.924	0.0001537037655325416
0.926	0.0001560597035008277
0.9265853170634173	0.0001567420999969745
0.928	0.0001583878738147332
0.93	0.0001606885664028098
0.9313862772554558	0.0001623857993024336
0.9320000000000001	0.0001631355778283937
0.9340000000000001	0.0001655538684166234
0.9360000000000001	0.0001681157948701877
0.9361872374474942	0.0001680822577028715
0.9379999999999999	0.0001677582540058235
0.9399999999999999	0.0001702856457788987
0.9409881976395327	0.00017152116108114
0.9419999999999999	0.0001727835096854146
0.944	0.000175252150932092
0.9457891578315711	0.0001774351586793393
0.946	0.0001776918713377138
0.948	0.0001804392631985136
0.95	0.0001831548524153403
0.9505901180236096	0.0001839972717510262
0.952	0.0001860057223886076
0.954	0.0001888237205665659
0.9553910782156481	0.0001908774538611265
0.956	0.0001917745660727543
0.958	0.0001946915093324661
0.96	0.0001977389203114861
0.9601920384076865	0.0001980287229780529
0.962	0.0002007514361615354
0.964	0.0002038920925978053
0.964992998599725	0.0002055962789416661
0.966	0.0002073209277003451
0.968	0.0002107109691472575
0.9697939587917634	0.0002137179578303757
0.97	0.000214062608603331
0.972	0.0002176963127565627
0.974	0.0002212891344656095
0.9745949189838019	0.0002223946213142168
0.976	0.0002250002255178474
0.978	0.000228827740598619
0.9793958791758404	0.0002315807933756695
0.98	0.0002327698580148134
0.982	0.0002366679591969717
0.984	0.0002406786705207137
0.9841968393678788	0.0002410697160011691
0.986	0.0002446446666708723
0.988	0.0002487213240017308
0.9889977995599173	0.0002507345577546292
0.99	0.0002527525958506713
0.992	0.0002567389329134926
0.9937987597519558	0.0002604225668594427
0.994	0.0002608338543932147
0.996	0.0002650356581597806
0.998	0.0002691908119586287
0.9985997199439942	0.0002706259261082024
1	0.0002739700740608958
1.002	0.0002842167991453414
1.003400680136033	0.0002841982623796888
1.004	0.0002841903466721794
1.006	0.0002952060292182991
1.008	0.0002951808720059232
1.008201640328071	0.0002964000683455223
1.01	0.0003072521739457688
1.012	0.0003072284488617359
1.01300260052011	0.0003135820179592509
1.014	0.0003198901903571828
1.016	0.0003198680365945287
1.017803560712148	0.0003314105811764956
1.018	0.0003326653019445518
1.02	0.0003326448498263282
1.022	0.0003460184146958568
1.022604520904187	0.0003460127855706857
1.024	0.0003459998165899664
1.026	0.0003597924105900122
1.027405481096225	0.0003597807440180783
1.028	0.0003597758186335562
1.03	0.0003736866376108308
1.032	0.0003736721904534468
1.032206441288263	0.0003751376037985849
1.034	0.0003878445235548336
1.036	0.0003878323699003048
1.037007401480302	0.000394960515254281
1.038	0.0004019704168567938
1.04	0.0004019606850961773
1.04180836167234	0.0004148460818820169
1.042	0.0004162089769346194
1.044	0.0004162018049437414
1.046	0.0004309915856661484
1.046609321864379	0.0004309902330430192
1.048	0.0004309871517785716
1.05	0.0004465961222015628
1.051410282056417	0.0004465950759233361
1.052	0.0004465946392456568
1.054	0.000462436317947716
1.056	0.000462437948461956
1.056211242248456	0.000464153196995117
1.058	0.0004786501895672712
1.06	0.0004786551132575346
1.061012202440494	0.0004873408659899092
1.062	0.0004958012724243267
1.064	0.0004958097425825988
1.065813162632533	0.0005119316630450982
1.066	0.0005135898367007827
1.068	0.0005136020804995273
1.07	0.0005327122202571533
1.070614122824571	0.0005327172466312119
1.072	0.00053272856842172
1.074	0.0005524436729942027
1.07541508301661	0.0005524583266965364
1.076	0.0005524643724925282
1.078	0.0005726340130221268
1.08	0.0005726592958945186
1.080216043208648	0.0005749352978055994
1.082	0.0005936945106035063
1.084	0.0005937246781127766
1.085017003400687	0.0006050053925438598
1.086	0.0006158888639278708
1.088	0.0006159242711667517
1.089817963592725	0.0006365799653975227
1.09	0.0006386444755441003
1.092	0.0006386853957564585
1.094	0.0006618141553182102
1.094618923784763	0.0006618286212973607
1.096	0.0006618608421338586
1.098	0.0006862167351656339
1.099419883976802	0.0006862542830115866
1.1	0.0006862695959454842
1.102	0.000712517784525303
1.104	0.0007125773684830874
1.10422084416884	0.0007155050375807252
1.106	0.0007390482483514201
1.108	0.0007391148034931488
1.109021804360879	0.0007524837518128597
1.11	0.0007652591277310372
1.112	0.0007653327911273705
1.113822764552917	0.0007897356504621447
1.114	0.0007921041974414923
1.116	0.0007921852979942423
1.118	0.0008203828768762298
1.118623724744956	0.0008204106804645744
1.12	0.0008204719209493206
1.122	0.0008489957838173199
1.123424684936994	0.0008490651078494379
1.124	0.0008490930525153992
1.126	0.0008623821422965169
1.128	0.0008775890894399256
1.128225645129033	0.000879342575021038
1.13	0.0008931067126859021
1.132	0.0009089325661422024
1.133026605321071	0.000917014468596055
1.134	0.0009246639863038458
1.136	0.0009407010025648086
1.13782756551311	0.0009553916591532232
1.138	0.0009567753213011487
1.14	0.0009730191918285181
1.142	0.0009894311947540413
1.142628525705148	0.0009946059024981901
1.144	0.001005877672722996
1.146	0.001022490198865907
1.147429485897187	0.001034676002797357
1.148	0.001039530955535092
1.15	0.0010566019816644
1.152	0.001073834188391133
1.152230446089225	0.001075871480568731
1.154	0.001091488422986291
1.156	0.001109299695668782
1.157031406281263	0.001118438193776839
1.158	0.00112700536667502
1.16	0.001145127691193843
1.161832366473302	0.001161754392684224
1.162	0.001163272869094362
1.164	0.001181830463326852
1.166	0.001200537801438204
1.16663332666534	0.001206474653674636
1.168	0.001219264061092784
1.17	0.00123813820160932
1.171434286857379	0.001253767339748849
1.172	0.001259921305099609
1.174	0.001279250901377929
1.176	0.001299497629281277
1.176235247049417	0.001301898970230558
1.178	0.001319882589178386
1.18	0.001340404564679455
1.181036207241456	0.001351182659922015
1.182	0.001361190608737019
1.184	0.001381982526249682
1.185837167433494	0.001401324270035237
1.186	0.001403035690224636
1.188	0.001424475631322658
1.19	0.001446171981483121
1.190638127625533	0.001453143025223499
1.192	0.001467995500724687
1.194	0.001490072017028538
1.195439087817571	0.001506418907830968
1.196	0.001512779789867793
1.198	0.001535607936157148
1.2	0.001558302666753458
1.20024004800961	0.001561120735293722
1.202	0.001581747565056085
1.204	0.001605811211535582
1.205041008201648	0.001618469855682637
1.206	0.001630111881160566
1.208	0.001655024162494943
1.209841968393687	0.0016781839131072
1.21	0.001680167625227183
1.212	0.001705290189854575
1.214	0.001730641483073664
1.214642928585725	0.001738832986659815
1.216	0.001756094946978925
1.218	0.001782147490802635
1.219443888777763	0.001801214515817331
1.22	0.001808546131854479
1.222	0.001834915966706319
1.224	0.001861504625302018
1.224244848969802	0.001864775829715176
1.226	0.001888186628381195
1.228	0.00191483755996979
1.22904580916184	0.001928832448413738
1.23	0.00194158058987893
1.232	0.001968537843046167
1.233846769353879	0.00199374250299198
1.234	0.00199583040798639
1.236	0.002023333008467648
1.238	0.002051166362779403
1.238647729545917	0.002060296828420455
1.24	0.002079327893444509
1.242	0.002107815039555948
1.243448689737956	0.002128516161281181
1.244	0.002136381494639919
1.246	0.002165269761292153
1.248	0.002194841794758127
1.248249649929994	0.002198592813269117
1.25	0.002224850023496497
1.252	0.002285518869623119
1.253050610122033	0.002285856906063317
1.254	0.002286161888376389
1.256	0.002348869317545441
1.257851570314071	0.002349490806183139
1.258	0.002349540548277585
1.26	0.002413534389110507
1.262	0.002414234677714854
1.26265253050611	0.002435861686584352
1.264	0.002480450731058648
1.266	0.002481181326993714
1.267453490698148	0.002531001462178909
1.268	0.002549704232977284
1.27	0.002550466440886163
1.272	0.002621617159724722
1.272254450890187	0.002621718478492159
1.274	0.002622412442525897
1.276	0.002694847681850273
1.277055411082225	0.002695285609083571
1.278	0.002695676940077537
1.28	0.00276984689405664
1.281856371274263	0.002770649251934059
1.282	0.002770711234250295
1.284	0.0028468243340222
1.286	0.002847724969274329
1.286657331466302	0.002873820292611624
1.288	0.002927040116504943
1.29	0.00292797884031551
1.29145829165834	0.002987111856063983
1.292	0.003009043925153963
1.294	0.003010021898017595
1.296	0.003092226054198948
1.296259251850379	0.003092358205110928
1.298	0.003093244168525351
1.3	0.003177846106923904
1.301060212042417	0.003178408285556682
1.302	0.003178905845117083
1.304	0.003265635880050246
1.305861172234456	0.003266662179514956
1.306	0.003266738615788784
1.308	0.003356604266942189
1.31	0.003357751867773779
1.310662132426494	0.003388213039788792
1.312	0.003449667520219843
1.314	0.003450861358172959
1.315463092618533	0.003519437891571459
1.316	0.003544565072236789
1.318	0.003545806407259015
1.32	0.003642183910559189
1.320264052810571	0.003642354518738772
1.322	0.00364347444449381
1.324	0.003740772542407334
1.32506501300261	0.003741486919133342
1.326	0.003742113134333103
1.328	0.003842249002104214
1.329865973194648	0.003843548282397926
1.33	0.003843641465406694
1.332	0.003945209600104296
1.334	0.003946655064152038
1.334666933386687	0.003980877040642
1.336	0.004049177719573009
1.338	0.004050677078385139
1.339467893578725	0.004126806039574295
1.34	0.004154361413502437
1.342	0.004155915668674446
1.344	0.004261416449891816
1.344268853770763	0.004261633222031571
1.346	0.004263026944963968
1.348	0.004370312264144019
1.349069813962802	0.004371205140536801
1.35	0.004371980334107788
1.352	0.004481021341935746
1.35387077415484	0.004482636885923399
1.354	0.004482748316908884
1.356	0.004592622954834113
1.358	0.004594409686374152
1.358671734346879	0.004632259400865524
1.36	0.004706992326440457
1.362	0.00470884066553089
1.363472694538917	0.004793490158202397
1.364	0.00482375495832153
1.366	0.004825666569636355
1.368	0.004942323448826299
1.368273654730956	0.004942594193654676
1.37	0.004944299692810662
1.372	0.005063330635704725
1.373074614922994	0.005064428872395589
1.374	0.005065373224725342
1.376	0.005117274110818674
1.377875575115033	0.005175376571663234
1.378	0.005179225480517257
1.38	0.005242261277525598
1.382	0.005305607364965276
1.382676535307071	0.005327233986961332
1.384	0.005369479795244787
1.386	0.005434311332432358
1.38747749549911	0.005482846716334712
1.388	0.005499986178295738
1.39	0.005566607184299136
1.392	0.005633624031995625
1.392278455691148	0.005643020891726623
1.394	0.005701033499027998
1.396	0.00576904921351788
1.397079415883187	0.005806223873122551
1.398	0.005837883149725578
1.4	0.0059081780670123
1.401880376075225	0.005974826490808474
1.402	0.005979060426875708
1.404	0.006050202382867954
1.406	0.006122677998431085
1.406681336267263	0.006151465375681545
1.408	0.006207101692496078
1.41	0.006280206555058859
1.411482296459302	0.006334828666671747
1.412	0.006353878887342879
1.414	0.006428436108679158
1.416	0.006503657697695897
1.41628325665134	0.006514402436898259
1.418	0.006579431754202467
1.42	0.006655754021514056
1.421084216843379	0.006697450668287168
1.422	0.006732620266853073
1.424	0.006809600278692146
1.425885177035417	0.006882974152187613
1.426	0.006887436974033942
1.428	0.00696644281383913
1.43	0.007046397603784832
1.430686137227456	0.007074176273740876
1.432	0.007127294615385756
1.434	0.007208175324999
1.435487097419494	0.007268951265529244
1.436	0.007289883851076919
1.438	0.007371992347149073
1.44	0.007454918737967869
1.440288057611533	0.007466993785459455
1.442	0.007538657096800136
1.444	0.007622781417723528
1.445089017803571	0.007668768046866076
1.446	0.007707183537433019
1.448	0.007791860837458522
1.44988997799561	0.007873132095221459
1.45	0.007877856654874933
1.452	0.007964953091267359
1.454	0.008053038170044073
1.454690938187648	0.008083763581430507
1.456	0.008141896573799691
1.458	0.008231418602696258
1.459491898379687	0.00829902222100494
1.46	0.00832201475962888
1.462	0.008413470051254356
1.464	0.008505778263410951
1.464292858571725	0.00851946508618519
1.466	0.008599140124658006
1.468	0.008693238288785182
1.469093818763763	0.008745189550236747
1.47	0.008788170447633839
1.472	0.008884033556495977
1.473894778955802	0.008975735445660377
1.474	0.008980820945246725
1.476	0.009078217715874944
1.478	0.009176321752349104
1.47869573914784	0.009210616572190976
1.48	0.009274820295448547
1.482	0.009374630958662174
1.483496699339879	0.009450019034146852
1.484	0.009475335952373373
1.486	0.009577643257886258
1.488	0.009681542135145221
1.488297659531917	0.009697182757486281
1.49	0.009786512948001999
1.492	0.009892243169674611
1.493098619723956	0.009950938500102847
1.494	0.009999031666360811
1.496	0.01010727648222135
1.497899579915994	0.01021079391107167
1.498	0.0102162589995409
1.5	0.01032597363801647
1.502	0.01054415501484185
1.502700540108033	0.01054602592391186
1.504	0.01054949174047439
1.506	0.01077197930469524
1.507501500300071	0.0107760968981066
1.508	0.01077746213333161
1.51	0.01100659272443497
1.512	0.01101222666999041
1.51230246049211	0.0110476514212218
1.514	0.01124620826956684
1.516	0.01125199716095561
1.517103420684148	0.01138412996078058
1.518	0.01149135261818451
1.52	0.01149730066196928
1.521904380876187	0.01173026783835832
1.522	0.01174194979310362
1.524	0.01174806116489545
1.526	0.01199852116999305
1.526705341068225	0.01200073755433752
1.528	0.01200480042826894
1.53	0.01226137965969201
1.531506301260263	0.01226624050843438
1.532	0.01226783160244126
1.534	0.01252984813381207
1.536	0.01253647711017896
1.536307261452302	0.01257761418539023
1.538	0.01280394879966
1.54	0.01281075919533791
1.54110822164434	0.01296246772412013
1.542	0.01308438844445417
1.544	0.01309138516277523
1.545909181836379	0.0133569946739625
1.546	0.01336961317370706
1.548	0.01337680003973064
1.55	0.01365926290611675
1.550710142028417	0.01366188571839284
1.552	0.01366664350248703
1.554	0.01395269020206585
1.555511102220456	0.01395841715509312
1.556	0.01396026765950492
1.558	0.01425401258784358
1.56	0.01426179300168526
1.560312062412494	0.01430854346684829
1.562	0.01456109225113318
1.564	0.01456908020403275
1.565113022604533	0.01473781597261767
1.566	0.01487211150415368
1.568	0.01488031027861441
1.569913982796571	0.01517457315438267
1.57	0.01518778094013241
1.572	0.01519619434109417
1.574	0.01550822824271467
1.57471494298861	0.01551131642889092
1.576	0.01551686018113248
1.578	0.01583271181676165
1.579515903180648	0.01583942466032261
1.58	0.01584156566708127
1.582	0.01616232023659003
1.584	0.01617140018385555
1.584316863372687	0.01622315798286454
1.586	0.01649774244176289
1.588	0.01650705319198313
1.589117823564725	0.01669241554943208
1.59	0.01683851814604324
1.592	0.01684806407870851
1.593918783756763	0.0171726524488572
1.594	0.01718637406877313
1.596	0.0171961608654098
1.598	0.01754111952798515
1.598719743948802	0.01754473308958646
1.6	0.01755115274746873
1.602	0.01790275624823501
1.60352070414084	0.01791057897261789
1.604	0.01791304147089611
1.606	0.01827118978908348
1.608	0.01828173254178291
1.608321664332879	0.01834061388248381
1.61	0.01864745572298709
1.612	0.0186582623380957
1.613122624524917	0.01886721799991515
1.614	0.01903032305281481
1.616	0.01904139894440468
1.617923584716956	0.01940625361881557
1.618	0.01942072974827257
1.62	0.01943208106490082
1.622	0.01981726955134699
1.622724544908994	0.01982148675002062
1.624	0.01982890138095912
1.626	0.01999272587551886
1.627525505101033	0.0201461742143828
1.628	0.02019384441749059
1.63	0.02039624629373038
1.632	0.02060029319528638
1.632326465293071	0.02063396189566123
1.634	0.02080634430305415
1.636	0.02101401602491224
1.63712742548511	0.02113184469394065
1.638	0.02122292737957893
1.64	0.02143380769361856
1.641928385677148	0.02163876487726718
1.642	0.02164636710028375
1.644	0.0218602256092396
1.646	0.02207592554496215
1.646729345869187	0.02215531352593219
1.648	0.02229345432792841
1.65	0.02251224893489715
1.651530306061225	0.02268151115479834
1.652	0.02273339968330895
1.654	0.02295560966644955
1.656	0.02317978484778268
1.656331266253263	0.02321738263293404
1.658	0.02340655107162026
1.66	0.02363543550621517
1.661132226445302	0.02376606295716372
1.662	0.02386605959357251
1.664	0.02409832026145639
1.66593318663734	0.02432440169258074
1.666	0.0243322059846655
1.668	0.02456797757942612
1.67	0.02480516884158723
1.670734146829379	0.02489305187044384
1.672	0.02504440324384884
1.674	0.02528630001623004
1.675535107021417	0.02547314940038412
1.676	0.02552966758205359
1.678	0.02577530726859836
1.68	0.02602230278972939
1.680336067213456	0.02606411915533862
1.682	0.02627091411326464
1.684	0.02652121963191926
1.685137027405494	0.02666485783930339
1.686	0.02677374615952051
1.688	0.02707691860922747
1.689937987597533	0.02732493684427928
1.69	0.02733286363958963
1.692	0.02759108493515892
1.694	0.02785174636651389
1.694738947789571	0.02794872413954221
1.696	0.0281140267846371
1.698	0.02837728919370182
1.69953990798161	0.02858175612717241
1.7	0.02864277476365208
1.702	0.02891037939403488
1.704	0.02917937647488519
1.704340868173648	0.02922553342889715
1.706	0.02944993343352698
1.708	0.02972301591067118
1.709141828365687	0.02987992706626297
1.71	0.02999772010279389
1.712	0.0302752748327501
1.713942788557725	0.03054730612470338
1.714	0.0305553075964433
1.716	0.03083797875333732
1.718	0.03112291775920092
1.718743748749763	0.03122963076947867
1.72	0.03140966829970972
1.722	0.03169936278566795
1.723544708941802	0.0319249524306011
1.724	0.03199136621195826
1.726	0.03228390514985143
1.728	0.03257829055195624
1.72834566913384	0.03262967286693232
1.73	0.03287529854687808
1.732	0.03317543733977985
1.733146629325879	0.03334857728308416
1.734	0.03347728702757522
1.736	0.03378109738481001
1.737947589517917	0.034078426172953
1.738	0.03408641822540588
1.74	0.03439437164783112
1.742	0.03470520147757108
1.742748549709956	0.03482246293909251
1.744	0.0350182800393842
1.746	0.035333852614677
1.747549509901994	0.0355793851693529
1.748	0.0356506874578934
1.75	0.03596946802032862
1.752	0.03658939155862297
1.752350470094033	0.03659360556754634
1.754	0.03661341672592376
1.756	0.03724372953656251
1.757151430286071	0.03725785560891626
1.758	0.03726825427471232
1.76	0.03790863211392262
1.76195239047811	0.03793307031200515
1.762	0.03793366556796871
1.764	0.03858473022135447
1.766	0.03861028209598152
1.766753350670148	0.03885934151686653
1.768	0.03927102098553645
1.77	0.03929710012680201
1.771554310862187	0.0398181991317858
1.772	0.03996745266619413
1.774	0.03999406788458179
1.776	0.04067499562571975
1.776355271054225	0.04067982483912972
1.778	0.04070215658993971
1.78	0.04139494783485031
1.781156231246263	0.04141097935303872
1.782	0.04142266536558157
1.784	0.04212316100068165
1.785957191438302	0.04215083760190923
1.786	0.04215144227986267
1.788	0.04286248028027114
1.79	0.04289133500402936
1.79075815163034	0.04316490174049271
1.792	0.04361250316762601
1.794	0.04364194068406992
1.795559111822379	0.04421310046266393
1.796	0.04437443433501231
1.798	0.04440446507066846
1.8	0.04514887205103155
1.800360072014417	0.04515439245767827
1.802	0.04517950697520447
1.804	0.04593305364558963
1.805161032206456	0.04595120181624874
1.806	0.04596430127353991
1.808	0.04672885211424994
1.809961992398494	0.04676011763482195
1.81	0.04676072264028364
1.812	0.04753602961426861
1.814	0.04756853302755801
1.814762952590533	0.04786825343419309
1.816	0.04835368406387645
1.818	0.04838682954817316
1.819563912782571	0.04900916036721503
1.82	0.04918250294725535
1.822	0.04921630030938373
1.824	0.05002449156085875
1.82436487297461	0.0500307841075854
1.826	0.05005895242685335
1.828	0.05087724379104549
1.829165833166648	0.05089773320664168
1.83	0.05091237761422025
1.832	0.05174168637615485
1.833966793358687	0.05177690940984667
1.834	0.05177750345537886
1.836	0.05261881467827959
1.838	0.05265532622361971
1.838767753550725	0.05298298046241776
1.84	0.05350829549901964
1.842	0.05354551242156551
1.843568713742763	0.05422242310423502
1.844	0.05440832448209999
1.846	0.05444625604447864
1.848	0.05531818358022267
1.848369673934802	0.05532533471089695
1.85	0.05535683838480476
1.852	0.0562398554638695
1.85317063412684	0.05626292051209313
1.854	0.05627924393401381
1.856	0.05717375243991853
1.857971594318879	0.05721331598516846
1.858	0.05721388538287925
1.86	0.05812174172116939
1.862	0.05816263167389996
1.862772554510917	0.05851778374795651
1.864	0.05908144970396313
1.866	0.05912310700797694
1.867573514702956	0.05985726284727701
1.868	0.06005603561302481
1.87	0.0600984735482284
1.872	0.06104789111916683
1.872374474894994	0.06105599317751161
1.874	0.06109112520317331
1.876	0.06148285636088205
1.877175435087033	0.06177923872205574
1.878	0.06198692910689479
1.88	0.06249348400988398
1.881976395279071	0.06299713790317132
1.882	0.06300314681839127
1.884	0.06351517305895803
1.886	0.06403187366409949
1.88677735547111	0.06423464026601801
1.888	0.06455321934736098
1.89	0.06507789911157316
1.891578315663148	0.06549428142932572
1.892	0.06560541036016715
1.894	0.06613653270789632
1.896	0.06667140199372623
1.896379275855187	0.06677356600531077
1.898	0.06720967450093777
1.9	0.06775220399940261
1.901180236047225	0.06807494841342329
1.902	0.06829888360123569
1.904	0.06884881176309725
1.905981196239263	0.06939677104909751
1.906	0.06940196634315797
1.908	0.06995888081097065
1.91	0.07052024384710642
1.910782156431302	0.0707418051459984
1.912	0.07108642305135213
1.914	0.07165635969286713
1.91558311662334	0.07211030073348203
1.916	0.07222971277247743
1.918	0.07280598545062324
1.92	0.07338689210666018
1.920384076815379	0.07349939695766242
1.922	0.07397224574393507
1.924	0.07456186045747755
1.925185037007417	0.07491350245146912
1.926	0.07515507971402829
1.928	0.07575345001174429
1.929985997199456	0.07635170545356068
1.93	0.07635591924667304
1.932	0.07696128495539696
1.934	0.07756999617268449
1.934786957391494	0.07781118475173487
1.936	0.07818257735404745
1.938	0.07893834501196145
1.939587917583533	0.07943211560357245
1.94	0.07956012266937912
1.942	0.08018726023179679
1.944	0.0808180852779295
1.944388877775571	0.08094187505808925
1.946	0.08145421018298954
1.948	0.08209466713114003
1.94918983796761	0.08247789735650465
1.95	0.08273857195140571
1.952	0.08338535671930279
1.953990798159648	0.0840334058053285
1.954	0.08403639814689877
1.956	0.08469166826973244
1.958	0.08534850455829637
1.958791758351687	0.08561028851554428
1.96	0.08600936977662094
1.962	0.08667562904110838
1.963592718543725	0.08720935957271779
1.964	0.08734570347112308
1.966	0.08802087919428793
1.968	0.0886995047928377
1.968393678735763	0.08883386878459944
1.97	0.08938155618979514
1.972	0.09006608611258247
1.973194638927802	0.09047802927512029
1.974	0.09075545809055008
1.976	0.09144825883428907
1.97799559911984	0.09214346963525373
1.978	0.0921450012302376
1.98	0.09284642491189461
1.982	0.09355318844346949
1.982796559311879	0.09383607936676147
1.984	0.09426304025855015
1.986	0.09497756225791827
1.987597519503917	0.09555156710999528
1.988	0.09569603709428907
1.99	0.09641782792187341
1.992	0.09714390123060815
1.992398479695956	0.09728937660633936
1.994	0.09787346751108278
1.996	0.09860619804022965
1.997199439887994	0.0990486940413577
1.998	0.09934374048598199
2	0.1000841669237552
2.002	0.1006542627887552
2.002000400080032	0.1006544485247281
2.004	0.1015818315318356
2.006	0.1021585560136029
2.006801360272071	0.1025350272128276
2.008	0.1030975762094122
2.01	0.103680629533279
2.011602320464109	0.104442610922054
2.012	0.1046315391381426
2.014	0.1052202461241409
2.016	0.1061812976801449
2.016403280656147	0.1063014849978633
2.018	0.1067768746414346
2.02	0.107749711378939
2.021204240848185	0.108111379288051
2.022	0.1083501323725267
2.024	0.1093328643384558
2.026	0.1099376291903324
2.026005201040224	0.1099402169546523
2.028	0.1109317464510332
2.03	0.1115430380041761
2.030806161232262	0.1119480259585769
2.032	0.1125471803042635
2.034	0.1131618035821688
2.0356071214243	0.1139774394106138
2.036	0.1141766349590095
2.038	0.1147964041864633
2.04	0.1158214662872012
2.040408081616338	0.1159493043830189
2.042	0.1164475104249195
2.044	0.1174842023948398
2.045209041808377	0.1178663757891454
2.046	0.1181161504735689
2.048	0.1191634910039817
2.05	0.1197996507412883
2.050010002000415	0.1198049523669696
2.052	0.12085873693086
2.054	0.1215008197298536
2.054810962192453	0.1219345762014894
2.056	0.1225699347037865
2.058	0.1232164039009595
2.059611922384491	0.1240869013054871
2.06	0.1242962742634662
2.062	0.1249479557194607
2.064	0.1260387138384786
2.06441288257653	0.1261745056507992
2.066	0.1266959836035863
2.068	0.1277984939231747
2.069213842768568	0.128200861371296
2.07	0.1284612071212519
2.072	0.1295742774801913
2.074	0.1302417120369868
2.074014802960606	0.1302500429079163
2.076	0.1313662051526455
2.078	0.1320407027078069
2.078815763152644	0.1325051402563153
2.08	0.133178712991276
2.082	0.133859160678414
2.083616723344683	0.1347876852026766
2.084	0.1350075995318304
2.086	0.1356926206691158
2.088	0.1368530720692178
2.088417683536721	0.1369976982774301
2.09	0.1375450640975372
2.092	0.1387172853950827
2.093218643728759	0.139141874357485
2.094	0.1394138478151644
2.096	0.1405977446265943
2.098	0.1412988122104743
2.098019603920797	0.1413105554675384
2.1	0.1424957355607707
2.102	0.1432039022092326
2.102820564112835	0.1436997889124146
2.104	0.1444118737346838
2.106	0.1451248253111015
2.107621524304874	0.1461123291417702
2.108	0.1463426013634394
2.11	0.1470604941068077
2.112	0.148289784432215
2.112422484496912	0.1484423798880709
2.114	0.1490116178527515
2.116	0.1502520418035461
2.11722344468895	0.1506964468540317
2.118	0.1509782573812745
2.12	0.1522290065344707
2.122	0.1529596163941576
2.122024404880988	0.1529750404874589
2.124	0.1542224591098642
2.126	0.1552250883897592
2.126825365073027	0.1556403302124447
2.128	0.1562307351881007
2.13	0.1572393750246335
2.131626325265065	0.1580635684266649
2.132	0.1582527628458363
2.134	0.1592707946881021
2.136	0.1602926567164782
2.136427285457103	0.1605118523889871
2.138	0.1613178945717942
2.14	0.1623468364280278
2.141228245649141	0.1629811319106777
2.142	0.1633793126345525
2.144	0.1644154375586692
2.146	0.1654559612448018
2.14602920584118	0.1654712130518317
2.148	0.1664994394308496
2.15	0.1675455653026008
2.150830166033218	0.1679816181651993
2.152	0.1685955145165272
2.154	0.1696504559675374
2.155631126225256	0.170514214791862
2.156	0.1707093699783777
2.158	0.1717722270562751
2.16	0.1728387870621473
2.160432086417294	0.173070338528813
2.162	0.1739097937829286
2.164	0.1749857763468698
2.165233046609333	0.1756512603777322
2.166	0.176064808797303
2.168	0.1771474958067077
2.17	0.1782340889174815
2.170034006801371	0.1782526236123158
2.172	0.1793231614480616
2.174	0.180417412952812
2.174834966993409	0.1808759387095268
2.176	0.181515134265418
2.178	0.1826172733718863
2.179635927185447	0.1835211547964354
2.18	0.1837221277261796
2.182	0.1848307861331844
2.184	0.1859429415729256
2.184436887377486	0.186186862486513
2.186	0.1870587746243249
2.188	0.1881792276813243
2.189237847569524	0.1888757838467111
2.19	0.189304267688003
2.192	0.1904338617089466
2.194	0.1915661094921589
2.194038807761562	0.1915881555540864
2.196	0.19270126358285
2.198	0.193839436977458
2.1988397679536	0.1943193399055558
2.2	0.1949817766238955
2.202	0.1961271488206477
2.203640728145638	0.1970693346105297
2.204	0.1972754589471087
2.206	0.198426612863291
2.208	0.1995796921926436
2.208441688337677	0.1998353380291187
2.21	0.2007364615690697
2.212	0.2018957257863136
2.213242648529715	0.2026181704893368
2.214	0.2030580783324686
2.216	0.2042254104100942
2.218	0.205395839648732
2.218043608721753	0.2054214525963484
2.22	0.2065694764520881
2.222	0.2077466354341927
2.222844568913791	0.2082455232940461
2.224	0.2089274246978388
2.226	0.2101101110644931
2.22764552910583	0.2110865635787899
2.228	0.2112967170335411
2.23	0.2124868040027844
2.232	0.2136806156384032
2.232446489297868	0.2139479411931449
2.234	0.2148772394271645
2.236	0.2160752249527273
2.237247449489906	0.2168247119413053
2.238	0.2172764523241929
2.24	0.2184813007408647
2.242	0.2196895380704044
2.242048409681944	0.2197188606236645
2.244	0.2208999190406834
2.246	0.2221130294948658
2.246849369873983	0.2226294598272869
2.248	0.2233284394059463
2.25	0.2245463955325152
2.251650330066021	0.2252401511866819
2.252	0.225387012889155
2.254	0.226991262075084
2.256	0.2278343572463334
2.256451290258059	0.2281989816022453
2.258	0.229449169565511
2.26	0.230295624723387
2.261252250450097	0.2313142601556212
2.262	0.231921975200973
2.264	0.2327705846440929
2.266	0.2344055586766118
2.266053210642136	0.2344281850864837
2.268	0.2352552762370715
2.27	0.2368990528254905
2.270854170834174	0.2372627093858727
2.272	0.2377501082300292
2.274	0.2394033985182531
2.275655131026212	0.2401093770043368
2.276	0.2402563480609959
2.278	0.2419201243670282
2.28	0.2427746500726046
2.28045609121825	0.2431562692338751
2.282	0.2444469525824794
2.284	0.2453028151293747
2.285257051410289	0.2463590452826938
2.286	0.2469827579393665
2.288	0.2478394596079044
2.29	0.2495296081742947
2.290058011602327	0.2495545285116169
2.292	0.2503880310988408
2.294	0.2520872294823072
2.294858971794365	0.252456189856639
2.296	0.2529458774807853
2.298	0.2546531757564969
2.299659931986403	0.2553664210518087
2.3	0.2555124157178329
2.302	0.2572289126036373
2.304	0.2580894964777702
2.304460892178442	0.2584875717554179
2.306	0.2598157564695774
2.308	0.2606783599358983
2.30926185237048	0.261773370486091
2.31	0.2624133663986354
2.312	0.2632772872641351
2.314	0.2650227842829957
2.314062812562518	0.2650500060722292
2.316	0.2658888226171791
2.318	0.2676424180978292
2.318863772754556	0.26801648298858
2.32	0.2685081131054257
2.322	0.2702703720486543
2.323664732946594	0.2709932921344454
2.324	0.2711387586620254
2.326	0.27291213167754
2.328	0.2737819085069551
2.328465693138633	0.2741971687841402
2.33	0.2755641426648703
2.332	0.2764339019104263
2.333266653330671	0.2775670646555589
2.334	0.2782225634832347
2.336	0.2790924788628613
2.338	0.2808914442766636
2.338067613522709	0.2809209011762037
2.34	0.2817620570653337
2.342	0.2835697356410163
2.342868573714747	0.2839488896796924
2.344	0.2844423644241756
2.346	0.2862609899607835
2.347669533906786	0.2869910053105931
2.348	0.2871353809590734
2.35	0.2889611679654298
2.352	0.2898352847956296
2.352470494098824	0.2902670132593294
2.354	0.2916693066717551
2.356	0.2925427347654736
2.357271454290862	0.2937137605958917
2.358	0.2943841920599851
2.36	0.2952561394694544
2.362	0.297103595219757
2.3620724144829	0.2971352004831802
2.364	0.2979757831478175
2.366	0.299832040359506
2.366873374674939	0.3002135472869202
2.368	0.3007052637590382
2.37	0.3025709306402657
2.371674334866977	0.3033015568248795
2.372	0.3034435469713042
2.374	0.3053151378396826
2.376	0.3066896082911044
2.376475295059015	0.3070167698147752
2.378	0.3080653935532434
2.38	0.3094422818982123
2.381276255251053	0.3103219115041527
2.382	0.310820317535532
2.384	0.3122010721814495
2.386	0.3135821656346008
2.386077215443092	0.3136355787315119
2.388	0.3149645350279715
2.39	0.3163478424930014
2.39087817563513	0.3169557572278064
2.392	0.317731688480798
2.394	0.3191177040814279
2.395679135827168	0.3202833152411319
2.396	0.3205058648274405
2.398	0.3218952603242882
2.4	0.323286312889673
2.400480096019206	0.3236203809076432
2.402	0.3246771048511325
2.404	0.3260697058044661
2.405281056211245	0.3269639248357142
2.406	0.327465354310064
2.408	0.3288627613405908
2.41	0.3302611484394985
2.410082016403283	0.330318625280702
2.412	0.331661628823572
2.414	0.3330634237377379
2.414882976595321	0.3336829906928055
2.416	0.3344661354053712
2.418	0.3358701212799521
2.419683936787359	0.3370537068166148
2.42	0.3372756741688399
2.422	0.3386825840066511
2.424	0.3400914557034457
2.424484896979398	0.3404336420327429
2.426	0.3415019525734914
2.428	0.3429146772427935
2.429285857171436	0.3438246416275942
2.43	0.3443296045662733
2.432	0.3457462102619266
2.434	0.3471645339298265
2.434086817363474	0.3472262261774474
2.436	0.3485846149152771
2.438	0.3500059320686781
2.438887777555512	0.3506372792410198
2.44	0.3514275937563343
2.442	0.3528507638624129
2.44368873774755	0.3540536951444142
2.444	0.3542752339809896
2.446	0.3557005485776273
2.448	0.357126750434627
2.448489697939589	0.3574760787704616
2.45	0.3585525812376663
2.452	0.3599790793306739
2.453290658131627	0.360901123155205
2.454	0.3614074630996683
2.456	0.3628370906918927
2.458	0.3642678175230069
2.458091618323665	0.364333478007051
2.46	0.365700054961446
2.462	0.3671334724619698
2.462892578515703	0.3677738587140562
2.464	0.3685677411686508
2.466	0.370003518594527
2.467693538707742	0.37122054425561
2.468	0.3714405978646839
2.47	0.3728778514929342
2.472	0.3743139122782705
2.47249449889978	0.3746694573288167
2.474	0.375751039442364
2.476	0.3771884156400659
2.477295459091818	0.3781197425408648
2.478	0.3786258402096197
2.48	0.3800645822035649
2.482	0.3815052925490988
2.482096419283856	0.3815748691455565
2.484	0.3829473967847724
2.486	0.3843902623487676
2.486897379475895	0.385038034726854
2.488	0.3858333209329436
2.49	0.3872764947549331
2.491698339667933	0.388502226500782
2.492	0.3887197673053119
2.494	0.390163000422278
2.496	0.3916079415516098
2.496499299859971	0.3919689289920498
2.498	0.3930530482320145
2.5	0.3944990928303129
2.501300260052009	0.3950321648244761
2.502	0.3953188104718665
2.504	0.3973936723328602
2.506	0.3982099108348978
2.506101220244048	0.3983152309432623
2.508	0.4002893456135949
2.51	0.4011030767945681
2.510902180436086	0.4020441240839489
2.512	0.4031883279891466
2.514	0.4040011710028026
2.515703140628124	0.4057827127361633
2.516	0.40609299090616
2.518	0.4069037184584585
2.52	0.4089989410601702
2.520504100820162	0.4092023429019941
2.522	0.4098054515939317
2.524	0.4119058002297269
2.525305061012201	0.4124317800148756
2.526	0.4127116402831808
2.528	0.4148179850364716
2.53	0.4156221729823808
2.530106021204239	0.4157341805324891
2.532	0.4177335213060687
2.534	0.4185335950170752
2.534906981396277	0.4194933615238396
2.536	0.420649081049168
2.538	0.4214457090504413
2.539707941588315	0.4232551754894418
2.54	0.4235643512672555
2.542	0.4243580215368956
2.544	0.4264824224965498
2.544508901780353	0.4266842969119356
2.546	0.4272753310857819
2.548	0.4294056347611753
2.549309861972392	0.4299238219661589
2.55	0.4301966296971125
2.552	0.4323328013069313
2.554	0.4331208007490743
2.55411082216443	0.4332394377096886
2.556	0.4352602528549592
2.558	0.4360434275599696
2.558911782356468	0.4370199549362865
2.56	0.4381845364575201
2.562	0.4389635651526111
2.563712742548506	0.4408004822191221
2.564	0.4411083258602927
2.566	0.4418836351654635
2.568	0.4440324944843973
2.568513702740545	0.4442310373333566
2.57	0.4448050351698877
2.572	0.4469580232554725
2.573314662932583	0.4474635342272196
2.574	0.4477268537905812
2.576	0.4498828815185387
2.578	0.4506468980070304
2.578115623124621	0.4507717251503289
2.58	0.4528045296637838
2.582	0.4535641705640209
2.582916583316659	0.4545555634375315
2.584	0.4557265001006094
2.586	0.4564822435122662
2.587717543508698	0.4583409331419654
2.588	0.4586463656428856
2.59	0.4593974707483787
2.592	0.461565297484486
2.592518503700736	0.461759465170352
2.594	0.4623138240398093
2.596	0.4644852088588186
2.597319463892774	0.4649766557547579
2.598	0.4652299329620571
2.6	0.4674037966703595
2.602	0.4681425212522218
2.602120424084812	0.468273515990047
2.604	0.4703165094983365
2.606	0.4710506728059095
2.606921384276851	0.4720535346938041
2.608	0.4732266324597041
2.61	0.4739553871516455
2.611722344468889	0.475832342121878
2.612	0.4761346906151055
2.614	0.4768604356162974
2.616	0.4790426471804901
2.616523304660927	0.479232148645074
2.618	0.4797664881375496
2.62	0.481952331731608
2.621324264852965	0.4824288235990122
2.622	0.4826717787189573
2.624	0.4848598357851555
2.626	0.4863133975029899
2.626125225045004	0.4864044653977939
2.628	0.4877668286061059
2.63	0.4892205738305388
2.630926185237042	0.4898941503970813
2.632	0.4906744989879184
2.634	0.4921275485889351
2.63572714542908	0.4933817242415444
2.636	0.4935797088168265
2.638	0.4950320016222097
2.64	0.4964836040965889
2.640528105621118	0.4968670069033791
2.642	0.497934788808164
2.644	0.4993863435571152
2.645329065813157	0.5003509695382791
2.646	0.5008375607917903
2.648	0.5022896279297758
2.65	0.5037408627166913
2.650130026005195	0.5038351897775345
2.652	0.5051907359032851
2.654	0.5066399789875943
2.654930986197233	0.5073144029211476
2.656	0.5080882340351598
2.658	0.5095364011048158
2.659731946389271	0.510790015808772
2.66	0.5109838922007517
2.662	0.5124318327048939
2.664	0.5138787785591906
2.664532906581309	0.5142642653582009
2.666	0.5153247162559265
2.668	0.5167702012033404
2.669333866773348	0.5177340572978362
2.67	0.5182150469092622
2.672	0.5196590677808827
2.674	0.52110230616144
2.674134826965386	0.5211996330451109
2.676	0.5225450310245768
2.678	0.5239877933498378
2.678935787157424	0.5246625198539009
2.68	0.5254292724477352
2.682	0.52686996508065
2.683736747349462	0.5281207952597688
2.684	0.5283102524142588
2.686	0.5297495530740163
2.688	0.5311881355155497
2.688537707541501	0.5315749319715339
2.69	0.5326260412536857
2.692	0.5340633115669701
2.693338667733539	0.5350257290393091
2.694	0.5355008324708489
2.696	0.5369370084696842
2.698	0.5383725584290591
2.698139627925577	0.5384727333921429
2.7	0.5398064549903331
2.702	0.541239361030752
2.702940588117615	0.5419124057163736
2.704	0.5426699154079756
2.706	0.5440999607932293
2.707741548309654	0.5453445760047602
2.708	0.5455291448401841
2.71	0.5469564448350341
2.712	0.5483819624051559
2.712542508501692	0.5487685280105496
2.714	0.5498063020844127
2.716	0.5512305124601513
2.71734346869373	0.5521861349931513
2.718	0.5526527888571769
2.72	0.5540742371313973
2.722	0.5554945078969143
2.722144428885768	0.5555971282296615
2.724	0.5569145907209843
2.726	0.5583334658442605
2.726945389077807	0.559004920838942
2.728	0.5597534011121492
2.73	0.5611733729549324
2.731746349269845	0.5624124653277996
2.732	0.5625923072455058
2.734	0.5640099123273048
2.736	0.565425565102165
2.736547309461883	0.5658128761430947
2.738	0.5668401422425385
2.74	0.5682527434792713
2.741348269653921	0.5692042127379192
2.742	0.5696638014295602
2.744	0.5710729168638099
2.746	0.5724816270473831
2.74614922984596	0.5725867028892493
2.748	0.5738889210732591
2.75	0.5752950072039725
2.750950190037998	0.5755681687043279
2.752	0.5758697498909812
2.754	0.5781048239478929
2.755751150230036	0.5786044768357537
2.756	0.5786754292597415
2.758	0.5809092515426868
2.76	0.5814732256778286
2.760552110422074	0.5820897032732095
2.762	0.5837052237812463
2.764	0.5842631671955375
2.765353070614113	0.5857737448472423
2.766	0.5864954596405086
2.768	0.5870477385007939
2.77	0.5892788708179626
2.770154030806151	0.5893210292696122
2.772	0.5898259094558027
2.774	0.5920574979122614
2.774954990998189	0.5923169158238817
2.776	0.5926005822766688
2.778	0.5948321574746164
2.779755951190227	0.5953046056124421
2.78	0.5953702210623406
2.782	0.5976007707509533
2.784	0.5981328702020474
2.784556911382265	0.5987537803837841
2.786	0.6003615509585639
2.788	0.6008873530215518
2.789357871574304	0.6023998058023691
2.79	0.6031145223831889
2.792	0.6036351057587445
2.794	0.6058607380675659
2.794158831766342	0.60590161451381
2.796	0.6063751131589189
2.798	0.6086000511752793
2.79895979195838	0.6088444971787581
2.8	0.6091092349973402
2.802	0.6113327994323274
2.803760752150418	0.6117762889028093
2.804	0.6118365065129052
2.806	0.6140582918645308
2.808	0.6145570504829397
2.808561712342457	0.6151811075754445
2.81	0.6167778951992833
2.812	0.6172720094786645
2.813362672534495	0.6187857149760326
2.814	0.6194931784248027
2.816	0.619982836094144
2.818	0.622203755902602
2.818163632726533	0.6222434593997713
2.82	0.6226887159141778
2.822	0.6249074174030375
2.822964592918571	0.6251383215422066
[truncated: 11,734 more rows]
