# Supplementary material for: Membrane Partitioning of Anionic, Ligand-Coated Nanoparticles Is Accompanied by Ligand Snorkeling, Local Disordering, and Cholesterol Depletion
Source: PLoS Comput Biol. 2014 Dec 4;10(12):e1003917. doi: 10.1371/journal.pcbi.1003917 (PMC4256007; doi:10.1371/journal.pcbi.1003917)
Supplement: Dataset S1 — The data used to generate Figures 2, 3, 4, 5, and 6. (ZIP) [file pcbi.1003917.s002.zip › DATA/Figure5/radial_concentration_nm..16]

0	0
0.002	0
0.004	0
0.004800960192038408	0
0.006	0
0.008	0
0.009601920384076815	0
0.01	0
0.012	0
0.014	0
0.01440288057611522	0
0.016	0
0.018	0
0.01920384076815363	0
0.02	0
0.022	0
0.024	0
0.02400480096019204	0
0.026	0
0.028	0
0.02880576115223044	0
0.03	0
0.032	0
0.03360672134426885	0
0.034	0
0.036	0
0.038	0
0.03840768153630725	0
0.04	0
0.042	0
0.04320864172834566	0
0.044	0
0.046	0
0.048	0
0.04800960192038407	0
0.05	0
0.052	0
0.05281056211242247	0
0.054	0
0.056	0
0.05761152230446088	0
0.058	0
0.06	0
0.062	0
0.06241248249649928	0
0.064	0
0.066	0
0.0672134426885377	0
0.068	0
0.07000000000000001	0
0.07199999999999999	0
0.0720144028805761	0
0.074	0
0.076	0
0.07681536307261451	0
0.078	0
0.08	0
0.08161632326465292	0
0.082	0
0.08400000000000001	0
0.08599999999999999	0
0.08641728345669132	0
0.08799999999999999	0
0.09	0
0.09121824364872973	0
0.092	0
0.094	0
0.096	0
0.09601920384076813	0
0.098	0
0.1	0
0.1008201640328065	0
0.102	0
0.104	0
0.1056211242248449	0
0.106	0
0.108	0
0.11	0
0.1104220844168834	0
0.112	0
0.114	0
0.1152230446089218	0
0.116	0
0.118	0
0.12	0
0.1200240048009602	0
0.122	0
0.124	0
0.1248249649929986	0
0.126	0
0.128	0
0.129625925185037	0
0.13	0
0.132	0
0.134	0
0.1344268853770754	0
0.136	0
0.138	0
0.1392278455691138	0
0.14	0
0.142	0
0.144	0
0.1440288057611522	0
0.146	0
0.148	0
0.1488297659531906	0
0.15	0
0.152	0
0.153630726145229	0
0.154	0
0.156	0
0.158	0
0.1584316863372674	0
0.16	0
0.162	0
0.1632326465293058	0
0.164	0
0.166	0
0.168	0
0.1680336067213442	0
0.17	0
0.172	0
0.1728345669133826	0
0.174	0
0.176	0
0.177635527105421	0
0.178	0
0.18	0
0.182	0
0.1824364872974595	0
0.184	0
0.186	0
0.1872374474894979	0
0.188	0
0.19	0
0.192	0
0.1920384076815363	0
0.194	0
0.196	0
0.1968393678735747	0
0.198	0
0.2	0
0.2016403280656131	0
0.202	0
0.204	0
0.206	0
0.2064412882576515	0
0.208	0
0.21	0
0.2112422484496899	0
0.212	0
0.214	0
0.216	0
0.2160432086417283	0
0.218	0
0.22	0
0.2208441688337667	0
0.222	0
0.224	0
0.2256451290258051	0
0.226	0
0.228	0
0.23	0
0.2304460892178435	0
0.232	0
0.234	0
0.2352470494098819	0
0.236	0
0.238	0
0.24	0
0.2400480096019203	0
0.242	0
0.244	0
0.2448489697939587	0
0.246	0
0.248	0
0.2496499299859971	0
0.25	0
0.252	0
0.254	0
0.2544508901780356	0
0.256	0
0.258	0
0.259251850370074	0
0.26	0
0.262	0
0.264	0
0.2640528105621124	0
0.266	0
0.268	0
0.2688537707541508	0
0.27	0
0.272	0
0.2736547309461892	0
0.274	0
0.276	0
0.278	0
0.2784556911382276	0
0.28	0
0.282	0
0.283256651330266	0
0.284	0
0.286	0
0.288	0
0.2880576115223044	0
0.29	0
0.292	0
0.2928585717143428	0
0.294	0
0.296	0
0.2976595319063812	0
0.298	0
0.3	0
0.302	0
0.3024604920984196	0
0.304	0
0.306	0
0.307261452290458	0
0.308	0
0.31	0
0.312	0
0.3120624124824964	0
0.314	0
0.316	0
0.3168633726745348	0
0.318	0
0.32	0
0.3216643328665733	0
0.322	0
0.324	0
0.326	0
0.3264652930586117	0
0.328	0
0.33	0
0.3312662532506501	0
0.332	0
0.334	0
0.336	0
0.3360672134426885	0
0.338	0
0.34	0
0.3408681736347269	0
0.342	0
0.344	0
0.3456691338267653	0
0.346	0
0.348	0
0.35	0
0.3504700940188037	0
0.352	0
0.354	0
0.3552710542108421	0
0.356	0
0.358	0
0.36	0
0.3600720144028805	0
0.362	0
0.364	0
0.3648729745949189	0
0.366	0
0.368	0
0.3696739347869573	0
0.37	0
0.372	0
0.374	0
0.3744748949789957	0
0.376	0
0.378	0
0.3792758551710341	0
0.38	0
0.382	0
0.384	0
0.3840768153630725	0
0.386	0
0.388	0
0.3888777755551109	0
0.39	0
0.392	0
0.3936787357471493	0
0.394	0
0.396	0
0.398	0
0.3984796959391878	0
0.4	0
0.402	0
0.4032806561312262	0
0.404	0
0.406	0
0.408	0
0.4080816163232646	0
0.41	0
0.412	0
0.412882576515303	0
0.414	0
0.416	0
0.4176835367073414	0
0.418	0
0.42	0
0.422	0
0.4224844968993798	0
0.424	0
0.426	0
0.4272854570914182	0
0.428	0
0.43	0
0.432	0
0.4320864172834566	0
0.434	0
0.436	0
0.436887377475495	0
0.438	0
0.44	0
0.4416883376675334	0
0.442	0
0.444	0
0.446	0
0.4464892978595718	0
0.448	0
0.45	0
0.4512902580516102	0
0.452	0
0.454	0
0.456	0
0.4560912182436486	0
0.458	0
0.46	0
0.460892178435687	0
0.462	0
0.464	0
0.4656931386277254	0
0.466	0
0.468	0
0.47	0
0.4704940988197638	0
0.472	0
0.474	0
0.4752950590118022	0
0.476	0
0.478	0
0.48	0
0.4800960192038407	0
0.482	0
0.484	0
0.4848969793958791	0
0.486	0
0.488	0
0.4896979395879175	0
0.49	0
0.492	0
0.494	0
0.4944988997799559	0
0.496	0
0.498	0
0.4992998599719943	0
0.5	0
0.502	0
0.504	0
0.5041008201640327	0
0.506	0
0.508	0
0.5089017803560711	0
0.51	0
0.512	0
0.5137027405481096	0
0.514	0
0.516	0
0.518	0
0.5185037007401481	0
0.52	0
0.522	0
0.5233046609321865	0
0.524	0
0.526	0
0.528	0
0.528105621124225	0
0.53	0
0.532	0
0.5329065813162635	0
0.534	0
0.536	0
0.5377075415083019	0
0.538	0
0.54	0
0.542	0
0.5425085017003404	0
0.544	0
0.546	0
0.5473094618923788	0
0.548	0
0.55	0
0.552	0
0.5521104220844173	0
0.554	0
0.556	0
0.5569113822764558	0
0.5580000000000001	0
0.5600000000000001	0
0.5617123424684942	0
0.5620000000000001	0
0.5639999999999999	0
0.5659999999999999	0
0.5665133026605327	0
0.5679999999999999	0
0.57	0
0.5713142628525711	0
0.572	0
0.574	0
0.576	0
0.5761152230446096	0
0.578	0
0.58	0
0.5809161832366481	0
0.582	0
0.584	0
0.5857171434286865	0
0.586	0
0.588	0
0.59	0
0.590518103620725	0
0.592	0
0.594	0
0.5953190638127634	0
0.596	0
0.598	0
0.6	0
0.6001200240048019	0
0.602	0
0.604	0
0.6049209841968404	0
0.606	0
0.608	0
0.6097219443888788	0
0.61	0
0.612	0
0.614	0
0.6145229045809173	0
0.616	0
0.618	0
0.6193238647729558	0
0.62	0
0.622	0
0.624	0
0.6241248249649942	0
0.626	0
0.628	0
0.6289257851570327	0
0.63	0
0.632	0
0.6337267453490711	0
0.634	0
0.636	0
0.638	0
0.6385277055411096	0
0.64	0
0.642	0
0.6433286657331481	0
0.644	0
0.646	0
0.648	0
0.6481296259251865	0
0.65	0
0.652	0
0.652930586117225	0
0.654	0
0.656	0
0.6577315463092634	0
0.658	0
0.66	0
0.662	0
0.6625325065013019	0
0.664	0
0.666	0
0.6673334666933404	0
0.668	0
0.67	0
0.672	0
0.6721344268853788	0
0.674	0
0.676	0
0.6769353870774173	0
0.678	0
0.68	0
0.6817363472694558	0
0.6820000000000001	0
0.6840000000000001	0
0.6860000000000001	0
0.6865373074614942	0
0.6879999999999999	0
0.6899999999999999	0
0.6913382676535327	0
0.6919999999999999	0
0.694	0
0.696	0
0.6961392278455711	0
0.698	0
0.7	0
0.7009401880376096	0
0.702	0
0.704	0
0.7057411482296481	0
0.706	0
0.708	0
0.71	0
0.7105421084216865	0
0.712	0
0.714	0
0.715343068613725	0
0.716	0
0.718	0
0.72	0
0.7201440288057634	0
0.722	0
0.724	0
0.7249449889978019	0
0.726	0
0.728	0
0.7297459491898404	0
0.73	0
0.732	0
0.734	0
0.7345469093818788	0
0.736	0
0.738	0
0.7393478695739173	0
0.74	0
0.742	0
0.744	0
0.7441488297659558	0
0.746	0
0.748	0
0.7489497899579942	0
0.75	0
0.752	0
0.7537507501500327	0
0.754	0
0.756	0
0.758	0
0.7585517103420711	0
0.76	0
0.762	0
0.7633526705341096	0
0.764	0
0.766	0
0.768	0
0.7681536307261481	0
0.77	0
0.772	0
0.7729545909181865	0
0.774	0
0.776	0
0.777755551110225	0
0.778	0
0.78	0
0.782	0
0.7825565113022634	0
0.784	0
0.786	0
0.7873574714943019	0
0.788	0
0.79	0
0.792	0
0.7921584316863404	0
0.794	0
0.796	0
0.7969593918783788	0
0.798	0
0.8	0
0.8017603520704173	0
0.802	0
0.804	0
0.806	0
0.8065613122624558	0
0.8080000000000001	0
0.8100000000000001	0
0.8113622724544942	0
0.8120000000000001	0
0.8139999999999999	0
0.8159999999999999	0
0.8161632326465327	0
0.8179999999999999	0
0.82	0
0.8209641928385711	0
0.822	0
0.824	0
0.8257651530306096	0
0.826	0
0.828	0
0.83	0
0.8305661132226481	0
0.832	0
0.834	0
0.8353670734146865	0
0.836	0
0.838	0
0.84	0
0.840168033606725	0
0.842	0
0.844	0
0.8449689937987634	0
0.846	0
0.848	0
0.8497699539908019	0
0.85	0
0.852	0
0.854	0
0.8545709141828404	0
0.856	0
0.858	0
0.8593718743748788	0
0.86	0
0.862	0
0.864	0
0.8641728345669173	0
0.866	0
0.868	0
0.8689737947589558	0
0.87	0
0.872	0
0.8737747549509942	0
0.874	0
0.876	0
0.878	0
0.8785757151430327	0
0.88	0
0.882	0
0.8833766753350711	0
0.884	0
0.886	0
0.888	0
0.8881776355271096	0
0.89	0
0.892	0
0.8929785957191481	0
0.894	0
0.896	0
0.8977795559111865	0
0.898	0
0.9	0
0.902	0
0.902580516103225	0
0.904	0
0.906	0
0.9073814762952634	0
0.908	0
0.91	0
0.912	0
0.9121824364873019	0
0.914	0
0.916	0
0.9169833966793404	0
0.918	0
0.92	0
0.9217843568713788	0
0.922	0
0.924	0
0.926	0
0.9265853170634173	0
0.928	0
0.93	0
0.9313862772554558	0
0.9320000000000001	0
0.9340000000000001	0
0.9360000000000001	0
0.9361872374474942	0
0.9379999999999999	0
0.9399999999999999	0
0.9409881976395327	0
0.9419999999999999	0
0.944	0
0.9457891578315711	0
0.946	0
0.948	0
0.95	0
0.9505901180236096	1.889612210512221e-07
0.952	6.394723487302582e-07
0.954	1.27235526196604e-06
0.9553910782156481	1.708289186728061e-06
0.956	1.898713935843565e-06
0.958	2.518612860883173e-06
0.96	3.132115830561251e-06
0.9601920384076865	3.190525322282905e-06
0.962	3.739285949764876e-06
0.964	4.340185643131114e-06
0.964992998599725	4.635756670909929e-06
0.966	4.934876663272509e-06
0.968	5.523420098890703e-06
0.9697939587917634	6.045982109816982e-06
0.97	6.10587638277982e-06
0.972	6.682305299721249e-06
0.974	7.252765994271631e-06
0.9745949189838019	7.420938555814131e-06
0.976	7.817316978445421e-06
0.978	8.376016139293907e-06
0.9793958791758404	8.762147601978144e-06
0.98	8.928920746382055e-06
0.982	9.476087459164706e-06
0.984	1.001757233426377e-05
0.9841968393678788	1.007040774711417e-05
0.986	1.055343083264796e-05
0.988	1.108371782671619e-05
0.9889977995599173	1.134579001493219e-05
0.99	1.160848760728657e-05
0.992	1.212779389049196e-05
0.9937987597519558	1.259007491758381e-05
0.994	1.26416898245838e-05
0.996	1.373487804403233e-05
0.998	1.481692198262569e-05
0.9985997199439942	1.514796849303862e-05
1	1.591938344311252e-05
1.002	1.81044256180067e-05
1.003400680136033	1.81042681675805e-05
1.004	1.810420093192875e-05
1.006	2.026259293502215e-05
1.008	2.026247649092233e-05
1.008201640328071	2.047781086295462e-05
1.01	2.239450899331964e-05
1.012	2.239452410177299e-05
1.01300260052011	2.34512792082819e-05
1.014	2.450048372497796e-05
1.016	2.450065281322279e-05
1.017803560712148	2.637686989982697e-05
1.018	2.658082220230469e-05
1.02	2.658116683757241e-05
1.022	2.863582473271623e-05
1.022604520904187	2.863598845167394e-05
1.024	2.863636564492181e-05
1.026	3.066578695140264e-05
1.027405481096225	3.066631930610836e-05
1.028	3.066654405521542e-05
1.03	3.267099991184026e-05
1.032	3.267199232815284e-05
1.032206441288263	3.293470192649133e-05
1.034	3.521271433599892e-05
1.036	3.521400086216696e-05
1.037007401480302	3.676052049225133e-05
1.038	3.8281386004232e-05
1.04	3.828303300331939e-05
1.04180836167234	4.102333538257584e-05
1.042	4.131317857618457e-05
1.044	4.131521365609646e-05
1.046	4.430851417029049e-05
1.046609321864379	4.43092614721856e-05
1.048	4.431096381980465e-05
1.05	4.726780848737416e-05
1.051410282056417	4.726984721577164e-05
1.052	4.727069810529596e-05
1.054	5.019147093214885e-05
1.056	5.019482485568632e-05
1.056211242248456	5.050006513639153e-05
1.058	5.307990473196918e-05
1.06	5.308374626435095e-05
1.061012202440494	5.508018557559147e-05
1.062	5.702482854611819e-05
1.064	5.702931287925615e-05
1.065813162632533	6.055967735165126e-05
1.066	6.092278281273489e-05
1.068	6.092794060435454e-05
1.07	6.47742931140045e-05
1.070614122824571	6.477609499840064e-05
1.072	6.478015370103969e-05
1.074	6.857987721966814e-05
1.07541508301661	6.858454346282756e-05
1.076	6.858646865234947e-05
1.078	7.23400452316495e-05
1.08	7.234739430669089e-05
1.080216043208648	7.274858820634943e-05
1.082	7.605529972547254e-05
1.084	7.606343201838899e-05
1.085017003400687	7.792760680693158e-05
1.086	7.972613588856432e-05
1.088	7.973507578514175e-05
1.089817963592725	8.399101512550243e-05
1.09	8.441639080415211e-05
1.092	8.442634214579773e-05
1.094	8.905119092825977e-05
1.094618923784763	8.905459702857182e-05
1.096	8.906218361501081e-05
1.098	9.363114100209649e-05
1.099419883976802	9.363970919276182e-05
1.1	9.364320351138253e-05
1.102	9.815683700568343e-05
1.104	9.816999642873678e-05
1.10422084416884	9.866314571746804e-05
1.106	0.0001026288663159418
1.108	0.0001026431483932678
1.109021804360879	0.0001048954791194001
1.11	0.0001070478078613683
1.112	0.0001070632370172984
1.113822764552917	0.0001110292866134511
1.114	0.0001114142322733855
1.116	0.0001114308316497444
1.118	0.000115728702034449
1.118623724744956	0.0001157342573422496
1.12	0.0001157464935233639
1.122	0.0001199917716230098
1.123424684936994	0.0001200053160936951
1.124	0.0001200107758988646
1.126	0.0001218877824916069
1.128	0.0001239842354646093
1.128225645129033	0.0001242197163301188
1.13	0.0001260681438765029
1.132	0.0001281395740771973
1.133026605321071	0.0001291973795025059
1.134	0.0001301985919495133
1.136	0.0001322452629132863
1.13782756551311	0.0001341045336477779
1.138	0.0001342796519294271
1.14	0.0001363018235039375
1.142	0.0001383118416918864
1.142628525705148	0.0001389404684186658
1.144	0.0001403097701013439
1.146	0.0001422956718972719
1.147429485897187	0.0001437072301272253
1.148	0.0001442696098053766
1.15	0.0001462316461159199
1.152	0.0001481818426874938
1.152230446089225	0.0001484055354419637
1.154	0.000150120260950752
1.156	0.0001520469619121001
1.157031406281263	0.0001530353812838348
1.158	0.0001539620061573571
1.16	0.0001558654538553711
1.161832366473302	0.000157599040489614
1.162	0.0001577573647616022
1.164	0.0001596377982216634
1.166	0.0001615068131748321
1.16663332666534	0.0001620957520949321
1.168	0.0001633644681575183
1.17	0.0001652108213067031
1.171434286857379	0.0001667568956209948
1.172	0.0001673656616114744
1.174	0.0001691928958370453
1.176	0.0001710089741897488
1.176235247049417	0.0001712216000890544
1.178	0.0001728139533751197
1.18	0.0001746078897150266
1.181036207241456	0.0001755323945789366
1.182	0.000176390839150914
1.184	0.0001781628572470095
1.185837167433494	0.0001797808352544709
1.186	0.000179923999193497
1.188	0.0001816743198096581
1.19	0.0001834138735469841
1.190638127625533	0.0001839661138028393
1.192	0.0001851427144922528
1.194	0.0001873478131388441
1.195439087817571	0.0001889257153421085
1.196	0.0001895397067060884
1.198	0.0001917184611973586
1.2	0.0001938841421768804
1.20024004800961	0.0001942010311353787
1.202	0.0001965204972899911
1.204	0.0001991413372989439
1.205041008201648	0.0002004985367728904
1.206	0.0002017467392399764
1.208	0.0002043367796401654
1.209841968393687	0.0002067083973277257
1.21	0.000206911534521625
1.212	0.000209950779030829
1.214	0.0002129723513861272
1.214642928585725	0.0002139391027972611
1.216	0.0002159763386138518
1.218	0.0002194401683906557
1.219443888777763	0.0002219276042790557
1.22	0.0002228840683754059
1.222	0.0002263081362312097
1.224	0.0002297124689841024
1.224244848969802	0.0002302437127994646
1.226	0.0002340456280677331
1.228	0.0002383542631327943
1.22904580916184	0.0002405962427184801
1.23	0.0002426384935756319
1.232	0.0002468984380187997
1.233846769353879	0.0002508101737403957
1.234	0.0002511342143173164
1.236	0.0002553459395648672
1.238	0.0002600033747543355
1.238647729545917	0.0002615048800352897
1.24	0.0002646345391084616
1.242	0.0002692395592946831
1.243448689737956	0.0002725578035384631
1.244	0.0002738185611674196
1.246	0.0002783716697745938
1.248	0.000282899009364076
1.248249649929994	0.0002834617196049754
1.25	0.0002874007033900742
1.252	0.0002962399916251661
1.253050610122033	0.0002962860710160004
1.254	0.0002963276446380435
1.256	0.0003064469823679413
1.257851570314071	0.0003065322886575112
1.258	0.0003065391163181557
1.26	0.0003174596563558466
1.262	0.0003175566573666656
1.26265253050611	0.000321231365281993
1.264	0.0003288076193842264
1.266	0.0003289096829678443
1.267453490698148	0.0003373269113114295
1.268	0.0003404867881741174
1.27	0.0003405941116673147
1.272	0.0003524913040788079
1.272254450890187	0.0003525056721934601
1.274	0.0003526040839196718
1.276	0.0003652710664099468
1.277055411082225	0.0003653337151853421
1.278	0.0003653896980192059
1.28	0.0003783627423141276
1.281856371274263	0.0003784784834873636
1.282	0.0003784874245175483
1.284	0.0003917607077605723
1.286	0.0003918916381155189
1.286657331466302	0.0003965040737308172
1.288	0.0004059108554745265
1.29	0.0004060484348632886
1.29145829165834	0.0004164839091138276
1.292	0.0004203543618440425
1.294	0.0004204987893665967
1.296	0.0004355335953333327
1.296259251850379	0.0004355532832895851
1.298	0.0004356852748792232
1.3	0.0004509918085887326
1.301060212042417	0.0004510762246603597
1.302	0.0004511509376093063
1.304	0.0004662805210560162
1.305861172234456	0.0004664355428319847
1.306	0.0004664470884746793
1.308	0.0004814012849396617
1.31	0.0004815752774156559
1.310662132426494	0.0004864735396664452
1.312	0.0004963556335494036
1.314	0.0004965370355340399
1.315463092618533	0.0005075505775530326
1.316	0.0005115860580062115
1.318	0.0005117750653527964
1.32	0.0005275270551424929
1.320264052810571	0.0005275531013302358
1.322	0.000527724076699325
1.324	0.0005437303696024238
1.32506501300261	0.000543839732394437
1.326	0.0005439355986792048
1.328	0.0005597557615705859
1.329865973194648	0.0005599548928854121
1.33	0.0005599691743727441
1.332	0.000575604831068848
1.334	0.0005758264016209505
1.334666933386687	0.0005809845190855123
1.336	0.000591279158991504
1.338	0.0005915088591918252
1.339467893578725	0.0006043110618807783
1.34	0.0006089449026253198
1.342	0.0006091838083427638
1.344	0.0006281421336706288
1.344268853770763	0.0006281756443341274
1.346	0.0006283910990519274
1.348	0.0006475604912164922
1.349069813962802	0.0006476992409563861
1.35	0.000647819703214333
1.352	0.0006671971567102738
1.35387077415484	0.000667449403648564
1.354	0.0006674668021998472
1.356	0.0006891867305412659
1.358	0.0006894681241659248
1.358671734346879	0.0006976895308264136
1.36	0.00071392240815022
1.362	0.0007142170912334593
1.363472694538917	0.0007323399968254365
1.364	0.0007388194936069182
1.366	0.0007391276451671837
1.368	0.0007655709996010602
1.368273654730956	0.0007656152114596436
1.37	0.0007658937146094556
1.372	0.0007954170585252459
1.373074614922994	0.0007955993609136191
1.374	0.0007957561191849572
1.376	0.000809046163567462
1.377875575115033	0.0008232341165264796
1.378	0.0008241739758193675
1.38	0.0008404834935960846
1.382	0.0008567072132969449
1.382676535307071	0.0008621714920084908
1.384	0.0008728455062349105
1.386	0.0008893174849724243
1.38747749549911	0.0009014265994180682
1.388	0.0009057027313806867
1.39	0.0009224191596478855
1.392	0.000939464510005596
1.392278455691148	0.0009418861652305636
1.394	0.0009568365356316413
1.396	0.0009749487515010472
1.397079415883187	0.0009851276273637568
1.398	0.0009937963239939982
1.4	0.001012545320818861
1.401880376075225	0.001030471358766701
1.402	0.001031610135864298
1.404	0.001050988594187692
1.406	0.001070678533200543
1.406681336267263	0.001078198962680892
1.408	0.00109273342316716
1.41	0.001113078274564434
1.411482296459302	0.001128999684981321
1.412	0.00113455249817146
1.414	0.001156326262704441
1.416	0.001177986770694248
1.41628325665134	0.001181042232529446
1.418	0.00119953450055474
1.42	0.001221379480354621
1.421084216843379	0.001233389568075479
1.422	0.001243519638394617
1.424	0.001265952914594632
1.425885177035417	0.001288143241377868
1.426	0.001289492924452069
1.428	0.001312910791806306
1.43	0.001336207028284537
1.430686137227456	0.001344304428707429
1.432	0.001359788268746551
1.434	0.001384058070561772
1.435487097419494	0.001402317862994184
1.436	0.001408606941597312
1.438	0.001434241777627396
1.44	0.001460147886060542
1.440288057611533	0.001463922377879398
1.442	0.001486323331793352
1.444	0.001513168947103754
1.445089017803571	0.001527720296130619
1.446	0.00153987594271095
1.448	0.001567248183919564
1.44988997799561	0.001592983077117876
1.45	0.001594479129245504
1.452	0.001621569361592391
1.454	0.001648919451914832
1.454690938187648	0.001658603877721267
1.456	0.001676926973364317
1.458	0.001704789834755823
1.459491898379687	0.001726068338342908
1.46	0.001733305329909714
1.462	0.00176167357820361
1.464	0.001790292445665022
1.464292858571725	0.001794582597063587
1.466	0.001819556835670546
1.468	0.001849462526244654
1.469093818763763	0.00186574392249622
1.47	0.001879214028942472
1.472	0.001909997295280259
1.473894778955802	0.001939386766448144
1.474	0.001941016614478858
1.476	0.001973846394890059
1.478	0.002006901329187963
1.47869573914784	0.002018488062671275
1.48	0.002040179718538029
1.482	0.002074072319545473
1.483496699339879	0.002100194587470891
1.484	0.002108967000305507
1.486	0.002144465976600597
1.488	0.002179783516304821
1.488297659531917	0.002185193377535703
1.49	0.002216091376597386
1.492	0.002252603597400403
1.493098619723956	0.002273211604249642
1.494	0.00229009717747012
1.496	0.002328177070285113
1.497899579915994	0.002364531805605727
1.498	0.002366451113755176
1.5	0.002405305499928545
1.502	0.002483369032997257
1.502700540108033	0.00248384960527903
1.504	0.002484739854516877
1.506	0.002566566134713876
1.507501500300071	0.002567636533750526
1.508	0.002567991436802786
1.51	0.002651990561779588
1.512	0.002653472039229559
1.51230246049211	0.002666339993973981
1.514	0.002738465286315785
1.516	0.002740003843573637
1.517103420684148	0.002787673324347766
1.518	0.002826355986127712
1.52	0.002827952779371298
1.521904380876187	0.002912907158769437
1.522	0.002917167128911698
1.524	0.002918824354301415
1.526	0.003010859793018822
1.526705341068225	0.003011466843214872
1.528	0.00301257963234946
1.53	0.003106637434768684
1.531506301260263	0.003107981558412359
1.532	0.003108421528299781
1.534	0.003203717108638485
1.536	0.00320556655896836
1.536307261452302	0.003220758060928271
1.538	0.00330434112361848
1.54	0.003306258608653593
1.54110822164434	0.003361672916245403
1.542	0.003406206683414838
1.544	0.003408193272745155
1.545909181836379	0.003505427470560495
1.546	0.003510046844674062
1.548	0.003512104130610407
1.55	0.003618078385432739
1.550710142028417	0.003618835726338077
1.552	0.003620209543498436
1.554	0.0037313686813194
1.555511102220456	0.003733038209318045
1.556	0.003733577670513627
1.558	0.003849849691782774
1.56	0.003852140444938481
1.560312062412494	0.003870684072236073
1.562	0.003970857846206182
1.564	0.003973232398472298
1.565113022604533	0.004039648461326281
1.566	0.004092508507173715
1.568	0.00409496753685915
1.569913982796571	0.004211762598451785
1.57	0.004217004864048884
1.572	0.004219550650125052
1.574	0.004345046619871788
1.57471494298861	0.004345989447680893
1.576	0.004347681963443165
1.578	0.004478059189983638
1.579515903180648	0.004480128093962601
1.58	0.004480787954029613
1.582	0.004615610068412211
1.584	0.004618435814456909
1.584316863372687	0.004640282067296849
1.586	0.004756180378853159
1.588	0.004759105562613747
1.589117823564725	0.004838766132757151
1.59	0.004901554588329529
1.592	0.004904583003821046
1.593918783756763	0.005048146971022962
1.594	0.005054215981415004
1.596	0.00505735329450419
1.598	0.005212625549998687
1.598719743948802	0.005213796341267614
1.6	0.005215876305642748
1.602	0.00537236649289735
1.60352070414084	0.005374926173821311
1.604	0.005375731930174152
1.606	0.005537389815947468
1.608	0.005540874162561269
1.608321664332879	0.005567547574588238
1.61	0.005706547786564271
1.612	0.005710154417571226
1.613122624524917	0.005805018788101936
1.614	0.005879067311310048
1.616	0.005882799024568583
1.617923584716956	0.00605006097721195
1.618	0.006056697333683484
1.62	0.006060558277043843
1.622	0.006237941246498448
1.622724544908994	0.006239389003426389
1.624	0.006241934433257915
1.626	0.006322084270535564
1.627525505101033	0.006393967404921213
1.628	0.006416298592352492
1.63	0.006512186524515005
1.632	0.00660867050015326
1.632326465293071	0.006624822910552885
1.634	0.006707522609646899
1.636	0.006806954256197663
1.63712742548511	0.00686395912818226
1.638	0.00690802443824336
1.64	0.007010722917843152
1.641928385677148	0.007109604063545129
1.642	0.007113271739439075
1.644	0.007218495733463394
1.646	0.00732708419880961
1.646729345869187	0.007367420319673216
1.648	0.007437608073756772
1.65	0.007549703558183816
1.651530306061225	0.007636424421722135
1.652	0.007663009314693531
1.654	0.007776815461622544
1.656	0.007892169789565633
1.656331266253263	0.007911550572408142
1.658	0.008009062498072719
1.66	0.008128533009781131
1.661132226445302	0.008197653388426453
1.662	0.008250565738178702
1.664	0.008374796285747195
1.66593318663734	0.008497329799307332
1.666	0.008501559635102516
1.668	0.008629100165466396
1.67	0.008758802841324591
1.670734146829379	0.008807493746433831
1.672	0.008891348791673975
1.674	0.009024640069085189
1.675535107021417	0.009129140349981683
1.676	0.009160749583734081
1.678	0.009297238492367021
1.68	0.00943514007001222
1.680336067213456	0.009458629204893976
1.682	0.009574790296103679
1.684	0.009715488621476597
1.685137027405494	0.009796110536497189
1.686	0.00985722787469818
1.688	0.01001902177499332
1.689937987597533	0.01015962597560447
1.69	0.01016411976098194
1.692	0.01030954697968121
1.694	0.01045701721247928
1.694738947789571	0.01051204115331723
1.696	0.01060583174759492
1.698	0.01075495393938714
1.69953990798161	0.01087188153311466
1.7	0.01090677598873638
1.702	0.01106059796134951
1.704	0.01121572457268251
1.704340868173648	0.01124281743596545
1.706	0.01137453407057163
1.708	0.01153530170622542
1.709141828365687	0.01162804938670133
1.71	0.01169767497114908
1.712	0.01186266286912475
1.713942788557725	0.01202480154407983
1.714	0.01202957065728106
1.716	0.01219804719149441
1.718	0.01236740502753316
1.718743748749763	0.01243075640458216
1.72	0.01253763770641171
1.722	0.01270907662518754
1.723544708941802	0.01284323075091692
1.724	0.01288272583845515
1.726	0.01305857159440479
1.728	0.01323559024071019
1.72834566913384	0.01326670680316346
1.73	0.01341545500210552
1.732	0.01359915626342652
1.733146629325879	0.01370575209196228
1.734	0.01378499389828845
1.736	0.01397261938368606
1.737947589517917	0.01415543363047743
1.738	0.01416034758804816
1.74	0.01434984782832223
1.742	0.01454177656113081
1.742748549709956	0.0146151908015811
1.744	0.01473778661011506
1.746	0.0149375207648981
1.747549509901994	0.0150944007765063
1.748	0.01513995849844951
1.75	0.01534375351291675
1.752	0.01574438026146814
1.752350470094033	0.01574636747727882
1.754	0.01575570989868118
1.756	0.01616726583626122
1.757151430286071	0.01617398665052706
1.758	0.01617893406263694
1.76	0.01659928995572176
1.76195239047811	0.01661101915216137
1.762	0.01661130484728934
1.764	0.01703836828692168
1.766	0.01705073613066716
1.766753350670148	0.01721408032512405
1.768	0.01748407794635584
1.77	0.01749680466703192
1.771554310862187	0.01783796477298847
1.772	0.01793568008452456
1.774	0.01794877097206739
1.776	0.01839995169761494
1.776355271054225	0.01840234599904297
1.778	0.01841341797667486
1.78	0.01887184818002093
1.781156231246263	0.01887985799574949
1.782	0.01888569666966481
1.784	0.01935029765770412
1.785957191438302	0.01936422985402984
1.786	0.01936453424443861
1.788	0.0198371577386017
1.79	0.01985178995243776
1.79075815163034	0.02003358265043014
1.792	0.02033102623628335
1.794	0.02034606037637186
1.795559111822379	0.02072708871483553
1.796	0.02083471670199899
1.798	0.02085016157070002
1.8	0.02134649217497466
1.800360072014417	0.02134935065972534
1.802	0.02136235503964945
1.804	0.02186335400311354
1.805161032206456	0.0218728123619721
1.806	0.02187963946153157
1.808	0.02238555103268162
1.809961992398494	0.02240194663969634
1.81	0.02240226390394175
1.812	0.02291396627973969
1.814	0.02293111217214568
1.814762952590533	0.02312923230363489
1.816	0.02345010995511516
1.818	0.02346769583547541
1.819563912782571	0.02387775382252828
1.82	0.02399197042126799
1.822	0.02401000144794922
1.824	0.02453819349388979
1.82436487297461	0.02454156795660467
1.826	0.02455667359621925
1.828	0.02509125215810101
1.829165833166648	0.0251022949120582
1.83	0.02511018750367358
1.832	0.02565041960811183
1.833966793358687	0.02566949400867754
1.834	0.02566981570335422
1.836	0.02621876712866864
1.838	0.02623863227682258
1.838767753550725	0.02645098761355146
1.84	0.02679144849663227
1.842	0.02681178657670772
1.843568713742763	0.02724773272360262
1.844	0.02736745751367841
1.846	0.02738827147881507
1.848	0.0279508130821329
1.848369673934802	0.02795475292665877
1.85	0.02797210956337032
1.852	0.02853828543113579
1.85317063412684	0.02855104088880416
1.854	0.02856006808507506
1.856	0.02913231187337246
1.857971594318879	0.02915427057217095
1.858	0.02915458660130203
1.86	0.02973279830696116
1.862	0.02975557091737318
1.862772554510917	0.02998097712780235
1.864	0.0303387219260804
1.866	0.03036199727569304
1.867573514702956	0.03082618583499873
1.868	0.03095186493311726
1.87	0.03097564952973496
1.872	0.03156686226149258
1.872374474894994	0.03157141520412565
1.874	0.03159115760668738
1.876	0.03184129800090357
1.877175435087033	0.0320228417399388
1.878	0.03215005878779559
1.88	0.03246103620189275
1.881976395279071	0.03276899895744463
1.882	0.03277267315139742
1.884	0.03308619600863712
1.886	0.03340251561423461
1.88677735547111	0.03352626366355795
1.888	0.03372069183613862
1.89	0.03404040480206862
1.891578315663148	0.03429251582035675
1.892	0.03435980212604555
1.894	0.03468010864018036
1.896	0.03500101031689381
1.896379275855187	0.03506208724560583
1.898	0.03532280691670123
1.9	0.03564640753817987
1.901180236047225	0.0358372484343143
1.902	0.03596966278468446
1.904	0.03629348619306152
1.905981196239263	0.03661422147383466
1.906	0.03661726241892264
1.908	0.03694220586602259
1.91	0.03726769938028919
1.910782156431302	0.03739516790629627
1.912	0.03759343329222234
1.914	0.0379206166957084
1.91558311662334	0.03818151676027075
1.916	0.03825014815927628
1.918	0.03858170972686019
1.92	0.03891377566778072
1.920384076815379	0.03897781063065092
1.922	0.03924694439868359
1.924	0.03958241423839235
1.925185037007417	0.03978191065197215
1.926	0.03991896424143659
1.928	0.04025507976151281
1.929985997199456	0.04058871068042296
1.93	0.04059106059915317
1.932	0.04092780581275484
1.934	0.041266208943128
1.934786957391494	0.04140021297724629
1.936	0.04160655818292529
1.938	0.04202509525934612
1.939587917583533	0.04229795705908779
1.94	0.04236869484491197
1.942	0.04271301054332542
1.944	0.04305713746451843
1.944388877775571	0.0431242418378868
1.946	0.04340197015654662
1.948	0.04374780034072262
1.94918983796761	0.04395350500704405
1.95	0.04409342607018977
1.952	0.04443914305559462
1.953990798159648	0.04478335803737363
1.954	0.04478494743672824
1.956	0.04513024044747386
1.958	0.04547650705775454
1.958791758351687	0.04561405361465837
1.96	0.04582373893671938
1.962	0.04617133468287712
1.963592718543725	0.04644848875775093
1.964	0.04651928903015291
1.966	0.046867596733875
1.968	0.04721654821992782
1.968393678735763	0.04728535891700899
1.97	0.04756584144540037
1.972	0.04791606133339552
1.973194638927802	0.04812483185288403
1.974	0.04826543124422128
1.976	0.048613951985386
1.97799559911984	0.0489629146681684
1.978	0.04896368345584225
1.98	0.04931490996180341
1.982	0.04966615269432177
1.982796559311879	0.04980636912169326
1.984	0.05001799461386987
1.986	0.05037130813413091
1.987597519503917	0.05065451099938919
1.988	0.05072578968866815
1.99	0.0510817222853157
1.992	0.05143851093681327
1.992398479695956	0.05150982365989953
1.994	0.05179614780745916
1.996	0.05215404207920066
1.997199439887994	0.05236926529509239
1.998	0.05251277132562737
2	0.05287145502404634
2.002	0.05313506449488634
2.002000400080032	0.05313515555757028
2.004	0.05358983315357744
2.006	0.05385271054776542
2.006801360272071	0.05403616559872827
2.008	0.05431029667449195
2.01	0.05457559667868336
2.011602320464109	0.05494519815237061
2.012	0.05503683837891172
2.014	0.05530219869221362
2.016	0.05576648736147716
2.016403280656147	0.05582010088312922
2.018	0.05603216413100439
2.02	0.05649860695075851
2.021204240848185	0.05665760118528825
2.022	0.056762560356261
2.024	0.05722969762632282
2.026	0.05749450318906688
2.026005201040224	0.05749572916065036
2.028	0.05796547324722552
2.03	0.05823166043975166
2.030806161232262	0.05842256557580892
2.032	0.05870499778308742
2.034	0.05897109898464398
2.0356071214243	0.05935432874341745
2.036	0.05944792156915921
2.038	0.05971333420710967
2.04	0.06019190052040125
2.040408081616338	0.0602459532981795
2.042	0.06045660584504665
2.044	0.06093717888992608
2.045209041808377	0.06109750738558194
2.046	0.06120229228166121
2.048	0.06168371149466764
2.05	0.0619463761887746
2.050010002000415	0.06194879025782716
2.052	0.06242862585103568
2.054	0.06268969130272219
2.054810962192453	0.06288590731453936
2.056	0.06317332091997724
2.058	0.06343390687669846
2.059611922384491	0.06382463525703359
2.06	0.06391861366102616
2.062	0.06417729467115513
2.064	0.06466390683238482
2.06441288257653	0.06471741945391501
2.066	0.0649229226565524
2.068	0.06541226053579879
2.069213842768568	0.06556936520603984
2.07	0.06567101739829966
2.072	0.06616389624791824
2.074	0.0664246025533775
2.074014802960606	0.06642827590748027
2.076	0.06692042843220025
2.078	0.06718219769326267
2.078815763152644	0.06738562742409639
2.08	0.06768066110647222
2.082	0.06794178093648588
2.083616723344683	0.06834555010850379
2.084	0.06844117992147802
2.086	0.0687010780942493
2.088	0.0692016732827538
2.088417683536721	0.06925567610416283
2.09	0.06946006021264577
2.092	0.06996211067886106
2.093218643728759	0.07011885166359386
2.094	0.070219253208035
2.096	0.0707232935633058
2.098	0.07098000660934185
2.098019603920797	0.07098497929455182
2.1	0.0714868441084236
2.102	0.07174475868235043
2.102820564112835	0.0719540712071445
2.104	0.07225464041188469
2.106	0.07251316289442974
2.107621524304874	0.07292885013870401
2.108	0.07302578264902529
2.11	0.07328267574890213
2.112	0.07379552723047443
2.112422484496912	0.07384972144801412
2.114	0.07405188609254285
2.116	0.07456715334493218
2.11722344468895	0.07472436079284279
2.118	0.0748240507350109
2.12	0.07534115750181777
2.122	0.0755974682366051
2.122024404880988	0.0756038196325448
2.124	0.07611748675181554
2.126	0.07650630054397793
2.126825365073027	0.07666724685417728
2.128	0.07689608580334831
2.13	0.07728546783141166
2.131626325265065	0.07760293437947886
2.132	0.07767580914287764
2.134	0.07806710103271659
2.136	0.07846069693873214
2.136427285457103	0.07854498788938838
2.138	0.07885494867045763
2.14	0.07925039276886948
2.141228245649141	0.07949439169274458
2.142	0.07964756268448404
2.144	0.08004454613154584
2.146	0.08044486482944925
2.14602920584118	0.08045074071092535
2.148	0.08084687320341499
2.15	0.08125001764969571
2.150830166033218	0.081418139380123
2.152	0.08165482929949019
2.154	0.08205994519424335
2.155631126225256	0.08239086291844423
2.156	0.0824656295180657
2.158	0.08287079669692282
2.16	0.08327733071598237
2.160432086417294	0.083365225525161
2.162	0.08368387502644416
2.164	0.0840909630909448
2.165233046609333	0.08434236227868704
2.166	0.08449858802108004
2.168	0.08490647454832244
2.17	0.08531408079682783
2.170034006801371	0.08532104029767529
2.172	0.08572301125224166
2.174	0.08613138163177254
2.174834966993409	0.08630139099778775
2.176	0.08653838800313653
2.178	0.08694590273516753
2.179635927185447	0.08727948256101797
2.18	0.0873536521512806
2.182	0.08776083074107062
2.184	0.08816956839794392
2.184436887377486	0.08825948938757901
2.186	0.08858091817018612
2.188	0.08899406544476599
2.189237847569524	0.08924948534080157
2.19	0.08940660590570951
2.192	0.08982039631001291
2.194	0.09023489587690524
2.194038807761562	0.09024295958031647
2.196	0.0906500968295048
2.198	0.09106572667310124
2.1988397679536	0.09124006794965576
2.2	0.09148072091580782
2.202	0.09189666370431335
2.203640728145638	0.09223958128055484
2.204	0.0923146022144971
2.206	0.09273214848263064
2.208	0.09315009052147782
2.208441688337677	0.09324230893727173
2.21	0.0935673687404537
2.212	0.09398661249810465
2.213242648529715	0.09424742079702057
2.214	0.09440623103642989
2.216	0.09482621807929342
2.218	0.09524682973460415
2.218043608721753	0.0952560510543933
2.22	0.09566936916435349
2.222	0.0960925133231698
2.222844568913791	0.09627154568034654
2.224	0.09651625481341514
2.226	0.09694058626401199
2.22764552910583	0.09728917142605369
2.228	0.09736419440464759
2.23	0.09778812184622369
2.232	0.09821210178896203
2.232446489297868	0.09830717863818682
2.234	0.09863769230032504
2.236	0.09906384023335463
2.237247449489906	0.09933007184284581
2.238	0.09949053836333391
2.24	0.09991803927874791
2.242	0.1003455559238873
2.242048409681944	0.100355913160791
2.244	0.1007730835795372
2.246	0.1012026902966066
2.246849369873983	0.1013856684592052
2.248	0.1016333262573004
2.25	0.1020647233478873
2.251650330066021	0.1022789894359823
2.252	0.1023243475996107
2.254	0.1029287368384608
2.256	0.1031893745700188
2.256451290258059	0.1033265161064912
2.258	0.1037967334558856
2.26	0.1040573151973088
2.261252250450097	0.1044395633219887
2.262	0.1046676114823752
2.264	0.1049304134584148
2.266	0.1055438697348253
2.266053210642136	0.105550864014465
2.268	0.1058065345705748
2.27	0.1064220921804595
2.270854170834174	0.1065338216258362
2.272	0.1066835695156523
2.274	0.1073014566389818
2.275655131026212	0.1075175130117815
2.276	0.1075624917668487
2.278	0.1081819125620112
2.28	0.1084429923103851
2.28045609121825	0.1085849789416162
2.282	0.1090651953438651
2.284	0.1093265411932013
2.285257051410289	0.1097196278556757
2.286	0.1099517487866906
2.288	0.1102138326229068
2.29	0.1108430275333739
2.290058011602327	0.1108506560551173
2.292	0.1111058047927776
2.294	0.1117376805443671
2.294858971794365	0.1118502252396692
2.296	0.111999595601059
2.298	0.1126333613472237
2.299659931986403	0.1128508792093118
2.3	0.1128954030888785
2.302	0.1135305245906672
2.304	0.1137919099657716
2.304460892178442	0.1139396066914408
2.306	0.1144323992469705
2.308	0.1146943466098363
2.30926185237048	0.115098280013189
2.31	0.1153343651605335
2.312	0.1155938383836183
2.314	0.1162351301465337
2.314062812562518	0.1162433263612079
2.316	0.1164958858243534
2.318	0.1171401808541765
2.318863772754556	0.1172530631999078
2.32	0.1174014234502117
2.322	0.1180494394081733
2.323664732946594	0.1182662509306486
2.324	0.1183098779095273
2.326	0.1189588263972496
2.328	0.119218692953791
2.328465693138633	0.1193704585668951
2.33	0.1198700479581862
2.332	0.1201290671077685
2.333266653330671	0.1205425903809092
2.334	0.1207818005225456
2.336	0.1210416934466838
2.338	0.1216975197080001
2.338067613522709	0.1217063328540222
2.34	0.1219579964640435
2.342	0.1226173774256433
2.342868573714747	0.122729820282365
2.344	0.1228761663695209
2.346	0.1235368342319072
2.347669533906786	0.1237537455624014
2.348	0.1237966442685875
2.35	0.1244605521630563
2.352	0.1247201048222636
2.352470494098824	0.1248770848330463
2.354	0.1253869702205346
2.356	0.1256484521752032
2.357271454290862	0.1260750130924631
2.358	0.1263192262027595
2.36	0.1265803679470735
2.362	0.1272532876253019
2.3620724144829	0.1272627372301555
2.364	0.1275140616352498
2.366	0.1281895879818312
2.366873374674939	0.1283033452610595
2.368	0.1284499646904863
2.37	0.1291273281145938
2.371674334866977	0.1293445727620827
2.372	0.1293867921623131
2.374	0.1300652278993734
2.376	0.1305339789174648
2.376475295059015	0.1306453372656059
2.378	0.1310022649569401
2.38	0.1314710608634722
2.381276255251053	0.1317703119849864
2.382	0.131939870356888
2.384	0.1324084439104637
2.386	0.1328779967636869
2.386077215443092	0.1328961395186684
2.388	0.1333475443212735
2.39	0.133818542223601
2.39087817563513	0.1340257598590889
2.392	0.1342902486604627
2.394	0.1347621688522356
2.395679135827168	0.1351600326975756
2.396	0.1352359966530083
2.398	0.1357109899911202
2.4	0.1361881081228292
2.400480096019206	0.1363027530222058
2.402	0.1366653977641552
2.404	0.1371433368308441
2.405281056211245	0.137449507428827
2.406	0.1376211912743313
2.408	0.1380989559776284
2.41	0.1385778332427494
2.410082016403283	0.1385974824685638
2.412	0.1390566061665741
2.414	0.1395355107744506
2.414882976595321	0.1397475202989902
2.416	0.1400155044721268
2.418	0.1404965768425629
2.419683936787359	0.1409009569653069
2.42	0.1409767936347808
2.422	0.1414563933990886
2.424	0.1419358535052378
2.424484896979398	0.1420522517691473
2.426	0.1424156487888784
2.428	0.1428972103298091
2.429285857171436	0.1432069600180731
2.43	0.1433788481880427
2.432	0.1438605564208181
2.434	0.1443432855116041
2.434086817363474	0.1443642486124954
2.436	0.1448258307603162
2.438	0.1453108131643288
2.438887777555512	0.1455262052585871
2.44	0.145795831077841
2.442	0.1462813553208707
2.44368873774755	0.146692795390851
2.444	0.1467685685923529
2.446	0.1472557921851095
2.448	0.1477453977128563
2.448489697939589	0.1478655231910422
2.45	0.1482357060831121
2.452	0.1487276578356606
2.453290658131627	0.1490458134510386
2.454	0.149220528461687
2.456	0.1497131233106941
2.458	0.1502066216826345
2.458091618323665	0.1502292652448675
2.46	0.1507005406361989
2.462	0.1511951089004223
2.462892578515703	0.1514163200458484
2.464	0.1516905539891012
2.466	0.1521856861937254
2.467693538707742	0.1526055310648835
2.468	0.1526814443197178
2.47	0.1531782910056896
2.472	0.1536743321535395
2.47249449889978	0.1537971437954654
2.474	0.1541707416701604
2.476	0.154667982168709
2.477295459091818	0.1549909876021246
2.478	0.1551665138289591
2.48	0.1556660903940466
2.482	0.1561657634236756
2.482096419283856	0.1561898413749414
2.484	0.1566648237007592
2.486	0.1571644385371782
2.486897379475895	0.157389060064842
2.488	0.1576648334824573
2.49	0.1581648305169351
2.491698339667933	0.1585897177972762
2.492	0.1586651260757294
2.494	0.1591652461843798
2.496	0.1596663514978
2.496499299859971	0.1597916546660146
2.498	0.1601679657513103
2.5	0.1606698479313162
2.501300260052009	0.1608359660617618
2.502	0.1609252917805505
2.504	0.1616764750449837
2.506	0.161929829722937
2.506101220244048	0.1619680546151137
2.508	0.1626845400193713
2.51	0.1629387919593415
2.510902180436086	0.1632806424992197
2.512	0.1636962929422278
2.514	0.1639509379100058
2.515703140628124	0.1645976355919425
2.516	0.1647102662250256
2.518	0.1649655012926178
2.52	0.1657284699981995
2.520504100820162	0.1657926295020059
2.522	0.1659828694431442
2.524	0.1667469013956086
2.525305061012201	0.1669123917625859
2.526	0.1670004449156005
2.528	0.1677655095107313
2.53	0.1680197841353033
2.530106021204239	0.1680605826145594
2.532	0.1687888376562776
2.534	0.169042421319336
2.534906981396277	0.1693919753056496
2.536	0.1698128968155083
2.538	0.1700650796472852
2.539707941588315	0.1707233275132945
2.54	0.1708357995059113
2.542	0.1710863409305577
2.544	0.171859108116862
2.544508901780353	0.1719231702441667
2.546	0.1721107269804376
2.548	0.1728868754321554
2.549309861972392	0.1730513436932505
2.55	0.1731379305728412
2.552	0.1739144549364631
2.554	0.1741644720499572
2.55411082216443	0.1742076142937868
2.556	0.1749424822411807
2.558	0.1751921215040214
2.558911782356468	0.1755478299226347
2.56	0.1759720386660972
2.562	0.1762190046710685
2.563712742548506	0.1768874161994879
2.564	0.1769994333626252
2.566	0.1772459861609146
2.568	0.178027123101562
2.568513702740545	0.1780901428753167
2.57	0.1782723363614264
2.572	0.179055056625237
2.573314662932583	0.1792173213505863
2.574	0.1793018446923453
2.576	0.1800888236383053
2.578	0.1803351038273532
2.578115623124621	0.1803806815618076
2.58	0.1811229129536651
2.582	0.1813677631360143
2.582916583316659	0.1817295337974452
2.584	0.1821568220526
2.586	0.1824020220463864
2.587717543508698	0.1830823068611745
2.588	0.1831940958812448
2.59	0.1834389334157698
2.592	0.184232634566661
2.592518503700736	0.1842961023589798
2.594	0.1844773062160474
2.596	0.1852739445703382
2.597319463892774	0.1854349767809827
2.598	0.1855179680236465
2.6	0.1863154888565358
2.602	0.1865595121469169
2.602120424084812	0.1866077260978592
2.604	0.1873596707211269
2.606	0.1876049960697832
2.606921384276851	0.1879749721648322
2.608	0.1884077517287756
2.61	0.1886527761393202
2.611722344468889	0.1893457875589348
2.612	0.1894574210087686
2.614	0.1897032261830715
2.616	0.1905112799860042
2.616523304660927	0.1905758243556604
2.618	0.1907578208684577
2.62	0.1915676850413792
2.621324264852965	0.1917295250742825
2.622	0.1918120445615934
2.624	0.1926214656981279
2.626	0.1931498006781361
2.626125225045004	0.1931829316813207
2.628	0.1936785669421362
2.63	0.1942070920710358
2.630926185237042	0.1944524483052325
2.632	0.1947366971955871
2.634	0.1952662661857386
2.63572714542908	0.1957226444821847
2.636	0.1957946885080769
2.638	0.1963250511450635
2.64	0.1968580004718997
2.640528105621118	0.1969991351051071
2.642	0.1973921969314899
2.644	0.1979280686888424
2.645329065813157	0.1982841979806099
2.646	0.1984638421140637
2.648	0.1989981920466107
2.65	0.1995317766361287
2.650130026005195	0.1995664695611636
2.652	0.2000650312644717
2.654	0.2005983891233406
2.654930986197233	0.2008471142355555
2.656	0.2011325003570915
2.658	0.2016680118386091
2.659731946389271	0.2021318617411655
2.66	0.2022035979335092
2.662	0.202739907386534
2.664	0.2032767117740912
2.664532906581309	0.2034198369016124
2.666	0.2038135654815706
2.668	0.2043511158529025
2.669333866773348	0.2047100282735836
2.67	0.2048891350372855
2.672	0.2054273963020153
2.674	0.2059648033851321
2.674134826965386	0.2060010726298635
2.676	0.2065024404610112
2.678	0.2070407342825361
2.678935787157424	0.2072928996652905
2.68	0.2075794579376244
2.682	0.208117300564707
2.683736747349462	0.2085851333656132
2.684	0.2086559937211725
2.686	0.2091948767561411
2.688	0.2097358906228298
2.688537707541501	0.2098817011519923
2.69	0.2102779374625041
2.692	0.2108199248424937
2.693338667733539	0.2111820167775326
2.694	0.2113607657360814
2.696	0.2119017532507582
2.698	0.2124428797113543
2.698139627925577	0.212480753331062
2.7	0.2129849997320687
2.702	0.2135265941926569
2.702940588117615	0.2137813555750965
2.704	0.214068088715357
2.706	0.2146094766249172
2.707741548309654	0.2150815982355987
2.708	0.215151610987375
2.71	0.2156940519996068
2.712	0.216236576628538
2.712542508501692	0.2163838384034754
2.714	0.216779177383376
2.716	0.2173212039017375
2.71734346869373	0.2176858638898405
2.718	0.2178639362841461
2.72	0.21840715041544
2.722	0.2189521200485287
2.722144428885768	0.2189914420499169
2.724	0.2194962665864005
2.726	0.2200402268139914
2.726945389077807	0.2202966558143442
2.728	0.220582500807326
2.73	0.2211267128217831
2.731746349269845	0.2216019536374662
2.732	0.2216709301089031
2.734	0.2222151454044198
2.736	0.2227591387325409
2.736547309461883	0.2229084289545097
2.738	0.2233043918055527
2.74	0.2238502548089235
2.741348269653921	0.2242181595918834
2.742	0.2243958688308443
2.744	0.2249412276140411
2.746	0.2254865368781689
2.74614922984596	0.2255272166279228
2.748	0.2260313659062877
2.75	0.2265752860816548
2.750950190037998	0.2266832983175438
2.752	0.226802548132141
2.754	0.2276612302908609
2.755751150230036	0.2278580166423917
2.756	0.2278859609793265
2.758	0.2287447568300541
2.76	0.2289684240759607
2.760552110422074	0.2292062855706026
2.762	0.2298296174249076
2.764	0.2300536650768666
2.765353070614113	0.2306375945884528
2.766	0.2309165809525506
2.768	0.2311424428898133
2.77	0.2320076692271158
2.770154030806151	0.2320248887236998
2.772	0.2322311055628207
2.774	0.2330958730467142
2.774954990998189	0.2332022422712978
2.776	0.2333185541344028
2.778	0.2341855535397251
2.779755951190227	0.2343816749213781
2.78	0.234408913027874
2.782	0.2352766360002551
2.784	0.2354995978168959
2.784556911382265	0.2357418856190011
2.786	0.2363692600932984
2.788	0.2365911687516202
2.789357871574304	0.2371821879550621
2.79	0.2374614768225496
2.792	0.2376841853734862
2.794	0.2385576004619415
2.794158831766342	0.2385752431177792
2.796	0.2387796095537792
2.798	0.239652964812106
2.79895979195838	0.2397594995681492
2.8	0.2398748779278549
2.802	0.2407477221520619
2.803760752150418	0.2409415433285971
2.804	0.2409678606344494
2.806	0.2418441019377994
2.808	0.2420643005292181
2.808561712342457	0.2423109413529931
2.81	0.2429420262644017
2.812	0.243161426683083
2.813362672534495	0.2437593033541943
2.814	0.2440387341235342
2.816	0.2442575260416746
2.818	0.2451370656522725
2.818163632726533	0.2451550437997854
2.82	0.2453566604801226
2.822	0.2462387995688129
2.822964592918571	0.2463455118361585
[truncated: 11,734 more rows]
