# Supplementary material for: Membrane Partitioning of Anionic, Ligand-Coated Nanoparticles Is Accompanied by Ligand Snorkeling, Local Disordering, and Cholesterol Depletion
Source: PLoS Comput Biol. 2014 Dec 4;10(12):e1003917. doi: 10.1371/journal.pcbi.1003917 (PMC4256007; doi:10.1371/journal.pcbi.1003917)
Supplement: Dataset S1 — The data used to generate Figures 2, 3, 4, 5, and 6. (ZIP) [file pcbi.1003917.s002.zip › DATA/Figure5/radial_concentration_nm..17]

0	0
0.002	0
0.004	0
0.004800960192038408	0
0.006	0
0.008	0
0.009601920384076815	0
0.01	0
0.012	0
0.014	0
0.01440288057611522	0
0.016	0
0.018	0
0.01920384076815363	0
0.02	0
0.022	0
0.024	0
0.02400480096019204	0
0.026	0
0.028	0
0.02880576115223044	0
0.03	0
0.032	0
0.03360672134426885	0
0.034	0
0.036	0
0.038	0
0.03840768153630725	0
0.04	0
0.042	0
0.04320864172834566	0
0.044	0
0.046	0
0.048	0
0.04800960192038407	0
0.05	0
0.052	0
0.05281056211242247	0
0.054	0
0.056	0
0.05761152230446088	0
0.058	0
0.06	0
0.062	0
0.06241248249649928	0
0.064	0
0.066	0
0.0672134426885377	0
0.068	0
0.07000000000000001	0
0.07199999999999999	0
0.0720144028805761	0
0.074	0
0.076	0
0.07681536307261451	0
0.078	0
0.08	0
0.08161632326465292	0
0.082	0
0.08400000000000001	0
0.08599999999999999	0
0.08641728345669132	0
0.08799999999999999	0
0.09	0
0.09121824364872973	0
0.092	0
0.094	0
0.096	0
0.09601920384076813	0
0.098	0
0.1	0
0.1008201640328065	0
0.102	0
0.104	0
0.1056211242248449	0
0.106	0
0.108	0
0.11	0
0.1104220844168834	0
0.112	0
0.114	0
0.1152230446089218	0
0.116	0
0.118	0
0.12	0
0.1200240048009602	0
0.122	0
0.124	0
0.1248249649929986	0
0.126	0
0.128	0
0.129625925185037	0
0.13	0
0.132	0
0.134	0
0.1344268853770754	0
0.136	0
0.138	0
0.1392278455691138	0
0.14	0
0.142	0
0.144	0
0.1440288057611522	0
0.146	0
0.148	0
0.1488297659531906	0
0.15	0
0.152	0
0.153630726145229	0
0.154	0
0.156	0
0.158	0
0.1584316863372674	0
0.16	0
0.162	0
0.1632326465293058	0
0.164	0
0.166	0
0.168	0
0.1680336067213442	0
0.17	0
0.172	0
0.1728345669133826	0
0.174	0
0.176	0
0.177635527105421	0
0.178	0
0.18	0
0.182	0
0.1824364872974595	0
0.184	0
0.186	0
0.1872374474894979	0
0.188	0
0.19	0
0.192	0
0.1920384076815363	0
0.194	0
0.196	0
0.1968393678735747	0
0.198	0
0.2	0
0.2016403280656131	0
0.202	0
0.204	0
0.206	0
0.2064412882576515	0
0.208	0
0.21	0
0.2112422484496899	0
0.212	0
0.214	0
0.216	0
0.2160432086417283	0
0.218	0
0.22	0
0.2208441688337667	0
0.222	0
0.224	0
0.2256451290258051	0
0.226	0
0.228	0
0.23	0
0.2304460892178435	0
0.232	0
0.234	0
0.2352470494098819	0
0.236	0
0.238	0
0.24	0
0.2400480096019203	0
0.242	0
0.244	0
0.2448489697939587	0
0.246	0
0.248	0
0.2496499299859971	0
0.25	0
0.252	0
0.254	0
0.2544508901780356	0
0.256	0
0.258	0
0.259251850370074	0
0.26	0
0.262	0
0.264	0
0.2640528105621124	0
0.266	0
0.268	0
0.2688537707541508	0
0.27	0
0.272	0
0.2736547309461892	0
0.274	0
0.276	0
0.278	0
0.2784556911382276	0
0.28	0
0.282	0
0.283256651330266	0
0.284	0
0.286	0
0.288	0
0.2880576115223044	0
0.29	0
0.292	0
0.2928585717143428	0
0.294	0
0.296	0
0.2976595319063812	0
0.298	0
0.3	0
0.302	0
0.3024604920984196	0
0.304	0
0.306	0
0.307261452290458	0
0.308	0
0.31	0
0.312	0
0.3120624124824964	0
0.314	0
0.316	0
0.3168633726745348	0
0.318	0
0.32	0
0.3216643328665733	0
0.322	0
0.324	0
0.326	0
0.3264652930586117	0
0.328	0
0.33	0
0.3312662532506501	0
0.332	0
0.334	0
0.336	0
0.3360672134426885	0
0.338	0
0.34	0
0.3408681736347269	0
0.342	0
0.344	0
0.3456691338267653	0
0.346	0
0.348	0
0.35	0
0.3504700940188037	0
0.352	0
0.354	0
0.3552710542108421	0
0.356	0
0.358	0
0.36	0
0.3600720144028805	0
0.362	0
0.364	0
0.3648729745949189	0
0.366	0
0.368	0
0.3696739347869573	0
0.37	0
0.372	0
0.374	0
0.3744748949789957	0
0.376	0
0.378	0
0.3792758551710341	0
0.38	0
0.382	0
0.384	0
0.3840768153630725	0
0.386	0
0.388	0
0.3888777755551109	0
0.39	0
0.392	0
0.3936787357471493	0
0.394	0
0.396	0
0.398	0
0.3984796959391878	0
0.4	0
0.402	0
0.4032806561312262	0
0.404	0
0.406	0
0.408	0
0.4080816163232646	0
0.41	0
0.412	0
0.412882576515303	0
0.414	0
0.416	0
0.4176835367073414	0
0.418	0
0.42	0
0.422	0
0.4224844968993798	0
0.424	0
0.426	0
0.4272854570914182	0
0.428	0
0.43	0
0.432	0
0.4320864172834566	0
0.434	0
0.436	0
0.436887377475495	0
0.438	0
0.44	0
0.4416883376675334	0
0.442	0
0.444	0
0.446	0
0.4464892978595718	0
0.448	0
0.45	0
0.4512902580516102	0
0.452	0
0.454	0
0.456	0
0.4560912182436486	0
0.458	0
0.46	0
0.460892178435687	0
0.462	0
0.464	0
0.4656931386277254	0
0.466	0
0.468	0
0.47	0
0.4704940988197638	0
0.472	0
0.474	0
0.4752950590118022	0
0.476	0
0.478	0
0.48	0
0.4800960192038407	0
0.482	0
0.484	0
0.4848969793958791	0
0.486	0
0.488	0
0.4896979395879175	0
0.49	0
0.492	0
0.494	0
0.4944988997799559	0
0.496	0
0.498	0
0.4992998599719943	0
0.5	0
0.502	0
0.504	0
0.5041008201640327	0
0.506	0
0.508	0
0.5089017803560711	0
0.51	0
0.512	0
0.5137027405481096	0
0.514	0
0.516	0
0.518	0
0.5185037007401481	0
0.52	0
0.522	0
0.5233046609321865	0
0.524	0
0.526	0
0.528	0
0.528105621124225	0
0.53	0
0.532	0
0.5329065813162635	0
0.534	0
0.536	0
0.5377075415083019	0
0.538	0
0.54	0
0.542	0
0.5425085017003404	0
0.544	0
0.546	0
0.5473094618923788	0
0.548	0
0.55	0
0.552	0
0.5521104220844173	0
0.554	0
0.556	0
0.5569113822764558	0
0.5580000000000001	0
0.5600000000000001	0
0.5617123424684942	0
0.5620000000000001	0
0.5639999999999999	0
0.5659999999999999	0
0.5665133026605327	0
0.5679999999999999	0
0.57	0
0.5713142628525711	0
0.572	0
0.574	0
0.576	0
0.5761152230446096	0
0.578	0
0.58	0
0.5809161832366481	0
0.582	0
0.584	0
0.5857171434286865	0
0.586	0
0.588	0
0.59	0
0.590518103620725	0
0.592	0
0.594	0
0.5953190638127634	0
0.596	0
0.598	0
0.6	0
0.6001200240048019	0
0.602	0
0.604	0
0.6049209841968404	0
0.606	0
0.608	0
0.6097219443888788	0
0.61	0
0.612	0
0.614	0
0.6145229045809173	0
0.616	0
0.618	0
0.6193238647729558	0
0.62	0
0.622	0
0.624	0
0.6241248249649942	0
0.626	0
0.628	0
0.6289257851570327	0
0.63	0
0.632	0
0.6337267453490711	0
0.634	0
0.636	0
0.638	0
0.6385277055411096	0
0.64	0
0.642	0
0.6433286657331481	0
0.644	0
0.646	0
0.648	0
0.6481296259251865	0
0.65	0
0.652	0
0.652930586117225	0
0.654	0
0.656	0
0.6577315463092634	0
0.658	0
0.66	0
0.662	0
0.6625325065013019	0
0.664	0
0.666	0
0.6673334666933404	0
0.668	0
0.67	0
0.672	0
0.6721344268853788	0
0.674	0
0.676	0
0.6769353870774173	0
0.678	0
0.68	0
0.6817363472694558	0
0.6820000000000001	0
0.6840000000000001	0
0.6860000000000001	0
0.6865373074614942	0
0.6879999999999999	0
0.6899999999999999	0
0.6913382676535327	0
0.6919999999999999	0
0.694	0
0.696	0
0.6961392278455711	0
0.698	0
0.7	0
0.7009401880376096	0
0.702	0
0.704	0
0.7057411482296481	0
0.706	0
0.708	0
0.71	0
0.7105421084216865	0
0.712	0
0.714	0
0.715343068613725	0
0.716	0
0.718	0
0.72	0
0.7201440288057634	0
0.722	0
0.724	0
0.7249449889978019	0
0.726	0
0.728	0
0.7297459491898404	0
0.73	0
0.732	0
0.734	0
0.7345469093818788	0
0.736	0
0.738	0
0.7393478695739173	0
0.74	0
0.742	0
0.744	0
0.7441488297659558	0
0.746	0
0.748	0
0.7489497899579942	0
0.75	0
0.752	0
0.7537507501500327	0
0.754	0
0.756	0
0.758	0
0.7585517103420711	0
0.76	0
0.762	0
0.7633526705341096	0
0.764	0
0.766	0
0.768	0
0.7681536307261481	0
0.77	0
0.772	0
0.7729545909181865	0
0.774	0
0.776	0
0.777755551110225	0
0.778	0
0.78	0
0.782	0
0.7825565113022634	0
0.784	0
0.786	0
0.7873574714943019	0
0.788	0
0.79	0
0.792	0
0.7921584316863404	0
0.794	0
0.796	0
0.7969593918783788	0
0.798	0
0.8	0
0.8017603520704173	0
0.802	0
0.804	0
0.806	0
0.8065613122624558	0
0.8080000000000001	0
0.8100000000000001	0
0.8113622724544942	0
0.8120000000000001	0
0.8139999999999999	0
0.8159999999999999	0
0.8161632326465327	0
0.8179999999999999	0
0.82	0
0.8209641928385711	0
0.822	0
0.824	0
0.8257651530306096	0
0.826	0
0.828	0
0.83	0
0.8305661132226481	0
0.832	0
0.834	0
0.8353670734146865	0
0.836	0
0.838	0
0.84	0
0.840168033606725	0
0.842	0
0.844	0
0.8449689937987634	0
0.846	0
0.848	0
0.8497699539908019	0
0.85	0
0.852	0
0.854	0
0.8545709141828404	0
0.856	0
0.858	0
0.8593718743748788	0
0.86	0
0.862	0
0.864	0
0.8641728345669173	0
0.866	0
0.868	0
0.8689737947589558	0
0.87	0
0.872	0
0.8737747549509942	0
0.874	0
0.876	0
0.878	0
0.8785757151430327	0
0.88	0
0.882	0
0.8833766753350711	0
0.884	0
0.886	0
0.888	0
0.8881776355271096	0
0.89	0
0.892	0
0.8929785957191481	0
0.894	0
0.896	0
0.8977795559111865	0
0.898	0
0.9	0
0.902	0
0.902580516103225	0
0.904	0
0.906	0
0.9073814762952634	0
0.908	0
0.91	0
0.912	0
0.9121824364873019	0
0.914	0
0.916	0
0.9169833966793404	0
0.918	0
0.92	0
0.9217843568713788	0
0.922	0
0.924	0
0.926	0
0.9265853170634173	0
0.928	0
0.93	0
0.9313862772554558	0
0.9320000000000001	0
0.9340000000000001	0
0.9360000000000001	0
0.9361872374474942	0
0.9379999999999999	0
0.9399999999999999	0
0.9409881976395327	0
0.9419999999999999	0
0.944	0
0.9457891578315711	0
0.946	0
0.948	0
0.95	0
0.9505901180236096	0
0.952	0
0.954	0
0.9553910782156481	0
0.956	0
0.958	0
0.96	0
0.9601920384076865	0
0.962	0
0.964	0
0.964992998599725	0
0.966	0
0.968	0
0.9697939587917634	0
0.97	0
0.972	0
0.974	0
0.9745949189838019	0
0.976	0
0.978	0
0.9793958791758404	0
0.98	0
0.982	0
0.984	0
0.9841968393678788	0
0.986	0
0.988	0
0.9889977995599173	0
0.99	0
0.992	0
0.9937987597519558	0
0.994	0
0.996	0
0.998	0
0.9985997199439942	0
1	0
1.002	0
1.003400680136033	0
1.004	0
1.006	0
1.008	0
1.008201640328071	0
1.01	0
1.012	0
1.01300260052011	0
1.014	0
1.016	0
1.017803560712148	0
1.018	0
1.02	0
1.022	0
1.022604520904187	0
1.024	0
1.026	0
1.027405481096225	0
1.028	0
1.03	0
1.032	0
1.032206441288263	0
1.034	0
1.036	0
1.037007401480302	0
1.038	0
1.04	0
1.04180836167234	0
1.042	0
1.044	0
1.046	0
1.046609321864379	0
1.048	0
1.05	0
1.051410282056417	0
1.052	0
1.054	0
1.056	0
1.056211242248456	0
1.058	0
1.06	0
1.061012202440494	0
1.062	0
1.064	0
1.065813162632533	0
1.066	0
1.068	0
1.07	0
1.070614122824571	0
1.072	0
1.074	0
1.07541508301661	0
1.076	0
1.078	0
1.08	0
1.080216043208648	0
1.082	0
1.084	0
1.085017003400687	0
1.086	0
1.088	0
1.089817963592725	0
1.09	0
1.092	0
1.094	0
1.094618923784763	0
1.096	0
1.098	0
1.099419883976802	0
1.1	0
1.102	0
1.104	0
1.10422084416884	0
1.106	0
1.108	0
1.109021804360879	0
1.11	0
1.112	0
1.113822764552917	0
1.114	0
1.116	0
1.118	0
1.118623724744956	0
1.12	0
1.122	0
1.123424684936994	0
1.124	0
1.126	0
1.128	0
1.128225645129033	0
1.13	0
1.132	0
1.133026605321071	0
1.134	0
1.136	0
1.13782756551311	0
1.138	0
1.14	0
1.142	0
1.142628525705148	0
1.144	0
1.146	0
1.147429485897187	0
1.148	0
1.15	0
1.152	0
1.152230446089225	0
1.154	0
1.156	0
1.157031406281263	0
1.158	0
1.16	0
1.161832366473302	0
1.162	0
1.164	0
1.166	0
1.16663332666534	0
1.168	0
1.17	0
1.171434286857379	0
1.172	0
1.174	0
1.176	0
1.176235247049417	0
1.178	0
1.18	0
1.181036207241456	0
1.182	0
1.184	0
1.185837167433494	0
1.186	0
1.188	0
1.19	0
1.190638127625533	0
1.192	0
1.194	0
1.195439087817571	0
1.196	0
1.198	0
1.2	0
1.20024004800961	0
1.202	0
1.204	0
1.205041008201648	0
1.206	0
1.208	0
1.209841968393687	0
1.21	0
1.212	0
1.214	0
1.214642928585725	0
1.216	0
1.218	0
1.219443888777763	0
1.22	0
1.222	0
1.224	0
1.224244848969802	0
1.226	0
1.228	0
1.22904580916184	0
1.23	0
1.232	0
1.233846769353879	0
1.234	0
1.236	0
1.238	0
1.238647729545917	0
1.24	0
1.242	0
1.243448689737956	0
1.244	0
1.246	0
1.248	0
1.248249649929994	0
1.25	0
1.252	0
1.253050610122033	0
1.254	0
1.256	0
1.257851570314071	0
1.258	0
1.26	0
1.262	0
1.26265253050611	0
1.264	0
1.266	0
1.267453490698148	0
1.268	0
1.27	0
1.272	0
1.272254450890187	0
1.274	0
1.276	0
1.277055411082225	0
1.278	0
1.28	0
1.281856371274263	0
1.282	0
1.284	0
1.286	0
1.286657331466302	0
1.288	0
1.29	0
1.29145829165834	0
1.292	0
1.294	0
1.296	0
1.296259251850379	0
1.298	0
1.3	0
1.301060212042417	0
1.302	0
1.304	0
1.305861172234456	0
1.306	0
1.308	0
1.31	0
1.310662132426494	0
1.312	0
1.314	0
1.315463092618533	0
1.316	0
1.318	0
1.32	0
1.320264052810571	0
1.322	0
1.324	0
1.32506501300261	0
1.326	0
1.328	0
1.329865973194648	0
1.33	0
1.332	0
1.334	0
1.334666933386687	0
1.336	0
1.338	0
1.339467893578725	0
1.34	0
1.342	0
1.344	0
1.344268853770763	0
1.346	0
1.348	0
1.349069813962802	0
1.35	0
1.352	0
1.35387077415484	0
1.354	0
1.356	0
1.358	0
1.358671734346879	0
1.36	0
1.362	0
1.363472694538917	0
1.364	0
1.366	0
1.368	0
1.368273654730956	0
1.37	0
1.372	0
1.373074614922994	0
1.374	0
1.376	0
1.377875575115033	0
1.378	0
1.38	0
1.382	0
1.382676535307071	0
1.384	0
1.386	0
1.38747749549911	0
1.388	0
1.39	0
1.392	0
1.392278455691148	0
1.394	0
1.396	0
1.397079415883187	0
1.398	0
1.4	0
1.401880376075225	0
1.402	0
1.404	0
1.406	0
1.406681336267263	0
1.408	0
1.41	0
1.411482296459302	0
1.412	0
1.414	0
1.416	0
1.41628325665134	0
1.418	0
1.42	0
1.421084216843379	0
1.422	0
1.424	0
1.425885177035417	0
1.426	0
1.428	0
1.43	0
1.430686137227456	0
1.432	0
1.434	0
1.435487097419494	0
1.436	0
1.438	0
1.44	0
1.440288057611533	0
1.442	0
1.444	0
1.445089017803571	0
1.446	0
1.448	0
1.44988997799561	0
1.45	0
1.452	0
1.454	0
1.454690938187648	0
1.456	0
1.458	0
1.459491898379687	0
1.46	0
1.462	0
1.464	0
1.464292858571725	0
1.466	0
1.468	0
1.469093818763763	0
1.47	0
1.472	0
1.473894778955802	0
1.474	0
1.476	0
1.478	0
1.47869573914784	0
1.48	0
1.482	0
1.483496699339879	0
1.484	0
1.486	0
1.488	0
1.488297659531917	0
1.49	0
1.492	0
1.493098619723956	5.845826175577198e-08
1.494	1.063571811632156e-07
1.496	2.122175842590785e-07
1.497899579915994	3.122994824517272e-07
1.498	3.175831958695057e-07
1.5	4.224559919982471e-07
1.502	6.303108039139639e-07
1.502700540108033	6.304581093609502e-07
1.504	6.307309893560816e-07
1.506	9.41799541517047e-07
1.507501500300071	9.422726578542626e-07
1.508	9.424295249910992e-07
1.51	1.355190603213945e-06
1.512	1.35610025641038e-06
1.51230246049211	1.449650552322768e-06
1.514	1.974002912535267e-06
1.516	1.975333366226065e-06
1.517103420684148	2.313022565464369e-06
1.518	2.587049403364411e-06
1.52	2.588798486457489e-06
1.521904380876187	3.264678997320953e-06
1.522	3.298570490807366e-06
1.524	3.300807791297437e-06
1.526	4.314805478882609e-06
1.526705341068225	4.315842537566238e-06
1.528	4.317743579098854e-06
1.53	5.321584950616076e-06
1.531506301260263	5.324323618365238e-06
1.532	5.325220062190893e-06
1.534	6.422363973382768e-06
1.536	6.426764540900139e-06
1.536307261452302	6.60963649289402e-06
1.538	7.615790977692204e-06
1.54	7.621024806588217e-06
1.54110822164434	8.501597895874986e-06
1.542	9.209271394618648e-06
1.544	9.215623845465796e-06
1.545909181836379	1.091210077770076e-05
1.546	1.099269651254614e-05
1.548	1.100030602546042e-05
1.55	1.296418839323286e-05
1.550710142028417	1.296738851033469e-05
1.552	1.297319352596062e-05
1.554	1.522312391455296e-05
1.555511102220456	1.523114363901856e-05
1.556	1.523373498828133e-05
1.558	1.756269132197655e-05
1.56	1.757497166901959e-05
1.560312062412494	1.79509596245704e-05
1.562	1.998206884987922e-05
1.564	1.999608175637392e-05
1.565113022604533	2.137921347265899e-05
1.566	2.248003762263251e-05
1.568	2.249584561738827e-05
1.569913982796571	2.484915466948702e-05
1.57	2.495478131940644e-05
1.572	2.497237321335394e-05
1.574	2.770854899795243e-05
1.57471494298861	2.771555595648124e-05
1.576	2.772813448634758e-05
1.578	3.103932249868432e-05
1.579515903180648	3.105600951026384e-05
1.58	3.106133169664418e-05
1.582	3.463937485149118e-05
1.584	3.466401340529845e-05
1.584316863372687	3.525747156690767e-05
1.586	3.840587415172494e-05
1.588	3.843327312561016e-05
1.589117823564725	4.056052312107138e-05
1.59	4.223722141221936e-05
1.592	4.226743708976487e-05
1.593918783756763	4.616630344167584e-05
1.594	4.633112377137352e-05
1.596	4.636436012291646e-05
1.598	5.058537209368172e-05
1.598719743948802	5.05984767254764e-05
1.6	5.06217577047642e-05
1.602	5.499817249084241e-05
1.60352070414084	5.502833929312721e-05
1.604	5.503783543475888e-05
1.606	5.98632181768608e-05
1.608	5.990650904870394e-05
1.608321664332879	6.077062217013386e-05
1.61	6.527367963157077e-05
1.612	6.532102204488672e-05
1.613122624524917	6.847030563929453e-05
1.614	7.092854995193598e-05
1.616	7.098014041465824e-05
1.617923584716956	7.726176358017464e-05
1.618	7.751099593629277e-05
1.62	7.75675557886879e-05
1.622	8.491149068144798e-05
1.622724544908994	8.493403074098897e-05
1.624	8.497366041835577e-05
1.626	8.862367012995394e-05
1.627525505101033	9.152224175348077e-05
1.628	9.242271092140405e-05
1.63	9.669076841476689e-05
1.632	0.0001010364184501276
1.632326465293071	0.0001017590969610555
1.634	0.0001054591822063428
1.636	0.000109861638069499
1.63712742548511	0.0001124971021978514
1.638	0.0001145343411202041
1.64	0.0001192823052096716
1.641928385677148	0.0001240257124257197
1.642	0.0001242016537558687
1.644	0.0001294843240297368
1.646	0.0001349355079228257
1.646729345869187	0.0001369860743164114
1.648	0.0001405542074606883
1.65	0.0001464355532614805
1.651530306061225	0.0001509163680778597
1.652	0.0001522899934946028
1.654	0.0001582135172545279
1.656	0.0001643014588477772
1.656331266253263	0.0001653537970260007
1.658	0.0001706485017364735
1.66	0.0001772531369151229
1.661132226445302	0.0001812472160587296
1.662	0.0001843047240864142
1.664	0.0001915147512729442
1.66593318663734	0.0001985444031886232
1.666	0.0001987870655626687
1.668	0.0002063114287466863
1.67	0.0002144662630662102
1.670734146829379	0.0002175180006202576
1.672	0.0002227736759888187
1.674	0.0002312327420510428
1.675535107021417	0.0002380610258043424
1.676	0.0002401264443413465
1.678	0.0002495468068704997
1.68	0.0002592075881991763
1.680336067213456	0.000260872728404847
1.682	0.0002691073655799298
1.684	0.0002793389087970201
1.685137027405494	0.0002852927568258051
1.686	0.0002898062113062602
1.688	0.0003010951642180559
1.689937987597533	0.0003118940072932676
1.69	0.000312239144087859
1.692	0.0003238021777916491
1.694	0.0003356880250958631
1.694738947789571	0.0003402361071165857
1.696	0.0003479885019660093
1.698	0.0003610755967997859
1.69953990798161	0.0003711811678488802
1.7	0.0003741969521412227
1.702	0.0003875390155829039
1.704	0.0004011004503460774
1.704340868173648	0.0004034512256622521
1.706	0.0004148799259117751
1.708	0.0004295274686876751
1.709141828365687	0.0004380686616165012
1.71	0.0004444805260049019
1.712	0.0004598301174799549
1.713942788557725	0.0004751240745793562
1.714	0.0004755739278467647
1.716	0.0004919875033373651
1.718	0.0005088820065166833
1.718743748749763	0.0005153815502133742
1.72	0.0005263470528426638
1.722	0.0005444716570616163
1.723544708941802	0.0005588381622775973
1.724	0.0005630676735061085
1.726	0.0005825927637862739
1.728	0.000602765755052446
1.72834566913384	0.0006063671216323832
1.73	0.0006235829305219553
1.732	0.0006447653030344254
1.733146629325879	0.0006572813863406036
1.734	0.0006665856627173966
1.736	0.0006892234425631131
1.737947589517917	0.0007118820474067057
1.738	0.0007124910996264731
1.74	0.0007361109769460141
1.742	0.0007600809488399183
1.742748549709956	0.0007694621359691137
1.744	0.0007851279552169585
1.746	0.000811336956280644
1.747549509901994	0.0008320499339929248
1.748	0.0008380649519009361
1.75	0.0008652180711207765
1.752	0.0009209537631056528
1.752350470094033	0.00092108379337268
1.754	0.0009216950996752466
1.756	0.0009833762714702946
1.757151430286071	0.0009838334873823473
1.758	0.0009841700590313535
1.76	0.00104947322457683
1.76195239047811	0.001050302496829726
1.762	0.001050322695915284
1.764	0.001119293018429736
1.766	0.001120201459748109
1.766753350670148	0.001147496533056567
1.768	0.001192613562707574
1.77	0.001193584077433952
1.771554310862187	0.001252585236615724
1.772	0.001269484389095092
1.774	0.001270520133966891
1.776	0.001349418524593822
1.776355271054225	0.001349614764893366
1.778	0.001350522239692315
1.78	0.001433715448008272
1.781156231246263	0.001434395387067217
1.782	0.001434891021746216
1.784	0.001521704412318001
1.785957191438302	0.001522928413340026
1.786	0.00152295515529533
1.788	0.001613697237451989
1.79	0.00161502674487536
1.79075815163034	0.001651255459556457
1.792	0.001710531761215464
1.794	0.001711944379894101
1.795559111822379	0.001789325492376919
1.796	0.001811183114344286
1.798	0.001812682294598538
1.8	0.001917808346406776
1.800360072014417	0.001918095066257198
1.802	0.001919399468481418
1.804	0.00203042771222832
1.805161032206456	0.002031408355748534
1.806	0.002032116190061543
1.808	0.002148622965400729
1.809961992398494	0.002150379857168466
1.81	0.002150413854015333
1.812	0.002274342461403215
1.814	0.002276242578899094
1.814762952590533	0.002325382881239064
1.816	0.002404971082041081
1.818	0.002406984911830541
1.819563912782571	0.002512261865578454
1.82	0.00254158546361194
1.822	0.002543718472914502
1.824	0.002683335203528477
1.82436487297461	0.002683747312967069
1.826	0.002685592103438065
1.828	0.002831028857612377
1.829165833166648	0.002832420474026727
1.83	0.002833415104540664
1.832	0.002985636075927763
1.833966793358687	0.002988116193071996
1.834	0.002988158020886197
1.836	0.003145524732260551
1.838	0.003148187252873213
1.838767753550725	0.003210853594390271
1.84	0.003311324052543093
1.842	0.003314132613390402
1.843568713742763	0.003447937616424465
1.844	0.003484684760569316
1.846	0.003487646351207446
1.848	0.003664321544579388
1.848369673934802	0.003664898826325115
1.85	0.003667441990014698
1.852	0.003852385273437556
1.85317063412684	0.003854310139273322
1.854	0.003855672390800973
1.856	0.004046905119171765
1.857971594318879	0.004050315838140634
1.858	0.004050364925136269
1.86	0.004249510865511542
1.862	0.004253150897807115
1.862772554510917	0.004333344657782345
1.864	0.0044606210998594
1.866	0.004464449300662859
1.867573514702956	0.004632848737333409
1.868	0.004678442901386239
1.87	0.004682465560528822
1.872	0.004904508057862666
1.872374474894994	0.004905299793557332
1.874	0.004908732906176203
1.876	0.005014792085971535
1.877175435087033	0.005083851569498445
1.878	0.005132245106325939
1.88	0.005251544082234304
1.881976395279071	0.005371583422086174
1.882	0.005373015568696857
1.884	0.005496394661454814
1.886	0.005622679746239422
1.88677735547111	0.005672723597967579
1.888	0.005751350571835915
1.89	0.005882477625928477
1.891578315663148	0.005988107023671058
1.892	0.006016298619558047
1.894	0.006152798489890933
1.896	0.006291711234237829
1.896379275855187	0.006318421174541879
1.898	0.006432438152767483
1.9	0.006576054070500386
1.901180236047225	0.006662438500993957
1.902	0.006722376064050908
1.904	0.006871555577949844
1.905981196239263	0.007021489248709704
1.906	0.007022910795034517
1.908	0.007177177502770787
1.91	0.007334588582517219
1.910782156431302	0.007396827023689628
1.912	0.007493633105512572
1.914	0.007656290477669099
1.91558311662334	0.007786604855179595
1.916	0.007820884869843735
1.918	0.007987901187121319
1.92	0.008156912468605355
1.920384076815379	0.008189793454661472
1.922	0.008327989578736004
1.924	0.008502769504442845
1.925185037007417	0.0086078240739203
1.926	0.008679996327938071
1.928	0.008860231985325333
1.929985997199456	0.009042830999778451
1.93	0.009044117130109483
1.932	0.009230399905438343
1.934	0.009418902425997917
1.934786957391494	0.009494344357258627
1.936	0.009610513104902975
1.938	0.009823444008238603
1.939587917583533	0.009980866848835337
1.94	0.0100216777765376
1.942	0.01022289099974663
1.944	0.01042690325612713
1.944388877775571	0.01046712968549555
1.946	0.01063361687602276
1.948	0.01084268995352343
1.94918983796761	0.01096837364739397
1.95	0.01105386415366653
1.952	0.01126777845287849
1.953990798159648	0.01148261162887353
1.954	0.011483603612748
1.956	0.01170303468160591
1.958	0.01192548322516531
1.958791758351687	0.01201475658057776
1.96	0.01215085095256711
1.962	0.01237912115418216
1.963592718543725	0.01256304913764397
1.964	0.01261003437983235
1.966	0.0128439795514242
1.968	0.01308158551808657
1.968393678735763	0.01312922225288188
1.97	0.01332339659475704
1.972	0.01356882524482913
1.973194638927802	0.01371753764913006
1.974	0.01381769007285454
1.976	0.01406981073931446
1.97799559911984	0.01432516866118528
1.978	0.01432573123143259
1.98	0.01458430627324001
1.982	0.01484624210260812
1.982796559311879	0.01495205656231412
1.984	0.01511175994040205
1.986	0.01538107963623444
1.987597519503917	0.01559913740654271
1.988	0.01565401987406477
1.99	0.01593071990601463
1.992	0.016210599906797
1.992398479695956	0.01626732448297377
1.994	0.01649507649154417
1.996	0.0167829296062856
1.997199439887994	0.01695745320106204
1.998	0.01707382163379457
2	0.01736852967782108
2.002	0.01763297509906797
2.002000400080032	0.01763304244631166
2.004	0.01796930842851458
2.006	0.01823966400020798
2.006801360272071	0.01837742353206077
2.008	0.01858327324001519
2.01	0.01886006874141962
2.011602320464109	0.01914195807836985
2.012	0.01921185066413246
2.014	0.01949568399493844
2.016	0.01985676486963686
2.016403280656147	0.01991515238975479
2.018	0.02014609874004195
2.02	0.02051594570981833
2.021204240848185	0.02069338293466428
2.022	0.02081051714443338
2.024	0.02118718734054312
2.026	0.02148745023378499
2.026005201040224	0.02148845469492987
2.028	0.02187332469465588
2.03	0.02217971579716345
2.030806161232262	0.02233890699456501
2.032	0.02257442041337544
2.034	0.02288752915154743
2.0356071214243	0.02321249834759367
2.036	0.02329186270967864
2.038	0.02361187847920315
2.04	0.02402585458898274
2.040408081616338	0.02409268203819478
2.042	0.02435311957638939
2.044	0.024778306586205
2.045209041808377	0.02498099279956927
2.046	0.02511346116532756
2.048	0.02554730190533762
2.05	0.02588905694753088
2.050010002000415	0.02589128140401988
2.052	0.02633342840798805
2.054	0.02668103958805034
2.054810962192453	0.02686463164077101
2.056	0.02713355390309562
2.058	0.02748799224846345
2.059611922384491	0.02786127795428603
2.06	0.02795106102772521
2.062	0.02831350554966094
2.064	0.02878682694342734
2.06441288257653	0.02886292096017285
2.066	0.02915514293875736
2.068	0.02963880326084458
2.069213842768568	0.02986680311236811
2.07	0.03001432695559088
2.072	0.03050771985683294
2.074	0.03089078122732476
2.074014802960606	0.03089450986756771
2.076	0.03139406957730544
2.078	0.03178361949781243
2.078815763152644	0.03199296717671637
2.08	0.03229658364590526
2.082	0.032691813419179
2.083616723344683	0.03311518393026452
2.084	0.03321545617886559
2.086	0.03362004761992057
2.088	0.0341560464685504
2.088417683536721	0.03424217973760103
2.09	0.03456816773130558
2.092	0.03511507475646162
2.093218643728759	0.03537051090867933
2.094	0.03553413233949065
2.096	0.03609164721070859
2.098	0.0365174330026585
2.098019603920797	0.03652301443944515
2.1	0.03708631708495698
2.102	0.03751960213137859
2.102820564112835	0.03775715153340869
2.104	0.03809826841079073
2.106	0.03853982288055453
2.107621524304874	0.03901902326436831
2.108	0.03913076615951317
2.11	0.03957938423898268
2.112	0.04017996517075573
2.112422484496912	0.04027584037426275
2.114	0.04063349064242741
2.116	0.04124469524587549
2.11722344468895	0.04152685657324016
2.118	0.04170578350565339
2.12	0.04232866346751728
2.122	0.04279769315896426
2.122024404880988	0.04280545440679368
2.124	0.04343314284762478
2.126	0.04399282231650814
2.126825365073027	0.04422633238961682
2.128	0.04455834496999064
2.13	0.04512699088392368
2.131626325265065	0.04559223994651582
2.132	0.04569903833382431
2.134	0.04627543441852189
2.136	0.04685734403316374
2.136427285457103	0.046982705688624
2.138	0.04744369463631141
2.14	0.04803431122216152
2.141228245649141	0.04840003154547905
2.142	0.04862961347859602
2.144	0.04923061182776604
2.146	0.04983705149544722
2.14602920584118	0.04984598150197293
2.148	0.05044801300267145
2.15	0.05106317360265762
2.150830166033218	0.05132066451259231
2.152	0.05168317269374963
2.154	0.05230776031216575
2.155631126225256	0.05282162015825533
2.156	0.05293772017516083
2.158	0.05357338946438537
2.16	0.05421466177585493
2.160432086417294	0.05435403219154764
2.162	0.05485929881501739
2.164	0.05550904203773753
2.165233046609333	0.05591221729500263
2.166	0.05616276048269708
2.168	0.0568209427958652
2.17	0.05748341544411174
2.170034006801371	0.0574947849181448
2.172	0.05815146970490588
2.174	0.05882339127763325
2.174834966993409	0.05910596798942041
2.176	0.05949988648958718
2.178	0.06018260651655832
2.179635927185447	0.06074512938635231
2.18	0.06087020316939516
2.182	0.06156250156645162
2.184	0.06225940054993703
2.184436887377486	0.06241290111123996
2.186	0.06296159946019543
2.188	0.06366848576011609
2.189237847569524	0.06410948066749017
2.19	0.06438075698559848
2.192	0.06509693087088383
2.194	0.06581850434614508
2.194038807761562	0.0658326013314897
2.196	0.06654435963190425
2.198	0.06727360217404701
2.1988397679536	0.06758189050482047
2.2	0.06800743804408989
2.202	0.06874612790512795
2.203640728145638	0.0693567124534487
2.204	0.0694902915588646
2.206	0.07023996872544344
2.208	0.07099440681654884
2.208441688337677	0.07116211965675628
2.21	0.0717532890274248
2.212	0.07251694712011791
2.213242648529715	0.07299440496095354
2.214	0.073285136484168
2.216	0.07405840298676865
2.218	0.07483728937923997
2.218043608721753	0.07485436718602079
2.22	0.07561982885336448
2.222	0.07640656974995584
2.222844568913791	0.07674118760073724
2.224	0.07719855768436486
2.226	0.07799511828508605
2.22764552910583	0.07865416753632626
2.228	0.07879600902372215
2.23	0.07960105996189731
2.232	0.08041138416769071
2.232446489297868	0.08059343831215605
2.234	0.08122630932634249
2.236	0.08204474020118105
2.237247449489906	0.08255822475570103
2.238	0.08286771873331651
2.24	0.0836958551669756
2.242	0.08452862171445097
2.242048409681944	0.08454891112247216
2.244	0.08536613109329667
2.246	0.08620884926109683
2.246849369873983	0.0865694523424463
2.248	0.08705752241509934
2.25	0.08790957155971482
2.251650330066021	0.08848057673203844
2.252	0.0886014532845031
2.254	0.08962448167006386
2.256	0.09032290122733577
2.256451290258059	0.09055683919189318
2.258	0.091358942569516
2.26	0.09206374812525055
2.261252250450097	0.09271991109085354
2.262	0.0931113760780129
2.264	0.09382333481521565
2.266	0.09488449847480304
2.266053210642136	0.09490362234296108
2.268	0.09560268075338101
2.27	0.09667609587709003
2.270854170834174	0.0969852143629344
2.272	0.09739951733205789
2.274	0.09848404786316041
2.275655131026212	0.09908704362981657
2.276	0.09921257567751153
2.278	0.1003093255961411
2.28	0.1010430312237504
2.28045609121825	0.1012962050304633
2.282	0.102152470254513
2.284	0.1028932973176259
2.285257051410289	0.1035986676743178
2.286	0.104015194714119
2.288	0.1047621551822021
2.29	0.1058962820422442
2.290058011602327	0.1059180619992378
2.292	0.1066465292855745
2.294	0.1077903037950213
2.294858971794365	0.1081147024880712
2.296	0.1085452474363305
2.298	0.1097015675081556
2.299659931986403	0.1103336832057516
2.3	0.1104630713990776
2.302	0.1116312929966782
2.304	0.112398725651466
2.304460892178442	0.1126712707248054
2.306	0.1135806218467044
2.308	0.1143536239803734
2.30926185237048	0.1151077301774337
2.31	0.115548479249356
2.312	0.1163272471386237
2.314	0.1175338687297875
2.314062812562518	0.1175584875160492
2.316	0.1183170947132422
2.318	0.119535532377834
2.318863772754556	0.1198760089254679
2.32	0.1203234941854733
2.322	0.121553659783822
2.323664732946594	0.1222141965390539
2.324	0.122347110245577
2.326	0.1235901454552734
2.328	0.1243899601721233
2.328465693138633	0.1246821821786993
2.33	0.1256441327246825
2.332	0.1264471720067943
2.333266653330671	0.1272494148937203
2.334	0.1277134870441247
2.336	0.1285207805670896
2.338	0.1297973798232806
2.338067613522709	0.1298248340550132
2.34	0.1306088028047431
2.342	0.1318974367991738
2.342868573714747	0.1322519691236481
2.344	0.1327133983328486
2.346	0.1340140443379394
2.347669533906786	0.1346992355970086
2.348	0.1348347463535796
2.35	0.1361476517996401
2.352	0.1369728877642972
2.352470494098824	0.1372844758346611
2.354	0.1382965422958747
2.356	0.1391244308337661
2.357271454290862	0.139972484115115
2.358	0.1404580085060163
2.36	0.1412893126021461
2.362	0.1426327990721478
2.3620724144829	0.1426629742474975
2.364	0.1434655218789407
2.366	0.144818635397417
2.366873374674939	0.1451845170402796
2.368	0.1456560944028731
2.37	0.1470217717859523
2.371674334866977	0.1477251841381645
2.372	0.1478618855389501
2.374	0.149237957726404
2.376	0.1503513671557933
2.376475295059015	0.1506170921953563
2.378	0.1514687986590783
2.38	0.1525904243106095
2.381276255251053	0.1533087423058203
2.382	0.1537157477304252
2.384	0.1548455422790994
2.386	0.1559794443160421
2.386077215443092	0.1560233630740315
2.388	0.1571160933843517
2.39	0.1582550675838839
2.39087817563513	0.158757007930633
2.392	0.1593976754122411
2.394	0.1605434251770451
2.395679135827168	0.1615087748099789
2.396	0.1616930885578903
2.398	0.1628456428962654
2.4	0.1640011971373899
2.400480096019206	0.1642797620749761
2.402	0.1651609186764136
2.404	0.1663237199721146
2.405281056211245	0.1670711302564352
2.406	0.1674902373575981
2.408	0.16866064153768
2.41	0.1698334529331995
2.410082016403283	0.1698817380715517
2.412	0.1710099683381618
2.414	0.172191280022507
2.414882976595321	0.1727140850086344
2.416	0.1733749207056326
2.418	0.174562184160777
2.419683936787359	0.175565312660985
2.42	0.1757534374481133
2.422	0.1769481265789798
2.424	0.1781470122867465
2.424484896979398	0.1784386023451854
2.426	0.1793489506155198
2.428	0.1805544407118927
2.429285857171436	0.1813312638685405
2.43	0.1817623432718297
2.432	0.1829728324954624
2.434	0.1841858203262924
2.434086817363474	0.184238634790856
2.436	0.1854015454745218
2.438	0.1866212887995972
2.438887777555512	0.187164216426937
2.44	0.1878438481786092
2.442	0.1890695903921257
2.44368873774755	0.1901069274217649
2.444	0.1902979694556043
2.446	0.1915294172529091
2.448	0.1927641684974804
2.448489697939589	0.193067230909452
2.45	0.1940011586809437
2.452	0.1952415335369145
2.453290658131627	0.1960437550477789
2.454	0.1964842946235028
2.456	0.1977288371243937
2.458	0.1989767586731893
2.458091618323665	0.1990340666440743
2.46	0.2002268046120431
2.462	0.20148095585462
2.462892578515703	0.2020425394545099
2.464	0.2027387308004173
2.466	0.2039997147903995
2.467693538707742	0.2050706874180532
2.468	0.2052643327942111
2.47	0.2065305613739823
2.472	0.2077997965788701
2.47249449889978	0.2081149720867285
2.474	0.2090737484538997
2.476	0.2103507788182749
2.477295459091818	0.2111797048568399
2.478	0.2116301562883708
2.48	0.2129129484012748
2.482	0.2141966296635602
2.482096419283856	0.214258685314027
2.484	0.2154828483195678
2.486	0.2167715810760854
2.486897379475895	0.2173512825566344
2.488	0.2180629964344211
2.49	0.2193559848654933
2.491698339667933	0.2204579509501384
2.492	0.2206535260336999
2.494	0.2219542488482551
2.496	0.2232581907320157
2.496499299859971	0.2235847763360923
2.498	0.2245655798134729
2.5	0.2258771517828366
2.501300260052009	0.2264740512070023
2.502	0.2267950184004412
2.504	0.2285092947298036
2.506	0.2294287534584376
2.506101220244048	0.2295161262112119
2.508	0.2311538365755237
2.51	0.2320743304098831
2.510902180436086	0.2328567304358547
2.512	0.233808037745535
2.514	0.234728330749099
2.515703140628124	0.2362122054388136
2.516	0.2364706411041747
2.518	0.2373925968882576
2.52	0.2391438027677917
2.520504100820162	0.2393763633052669
2.522	0.240065930716728
2.524	0.241825315827831
2.525305061012201	0.2424267176255703
2.526	0.2427467080001554
2.528	0.2445153214274124
2.53	0.2454371430137022
2.530106021204239	0.245531459930834
2.532	0.2472150219574814
2.534	0.2481383013429594
2.534906981396277	0.2489486649548109
2.536	0.2499244783867555
2.538	0.2508476750137159
2.539707941588315	0.2523807960292111
2.54	0.2526427538485064
2.542	0.2535647131305893
2.544	0.2553663570704498
2.544508901780353	0.2556009445298129
2.546	0.2562877537273744
2.548	0.2580970077708255
2.549309861972392	0.2587004434251567
2.55	0.2590181315310204
2.552	0.2608369689021751
2.554	0.2617585941202364
2.55411082216443	0.2618599027954098
2.556	0.2635855547682687
2.558	0.2645062218575289
2.558911782356468	0.2653434204267053
2.56	0.2663418419834498
2.562	0.267262641771525
2.563712742548506	0.2688419187116401
2.564	0.2691065851859873
2.566	0.2700275482065271
2.568	0.2718796658577692
2.568513702740545	0.2721162443694859
2.57	0.2728002053109472
2.572	0.2746604726375343
2.573314662932583	0.2752654372033863
2.574	0.2755805619271476
2.576	0.2774498182616326
2.578	0.2783701038559725
2.578115623124621	0.278478669500493
2.58	0.2802466562248189
2.582	0.281165327912449
2.582916583316659	0.2820289472804313
2.584	0.2830489703287459
2.586	0.2839664447336273
2.587717543508698	0.285590733311868
2.588	0.2858576474403708
2.59	0.2867737221047955
2.592	0.2886721550767821
2.592518503700736	0.288909465157221
2.594	0.2895869978131634
2.596	0.2914926385241953
2.597319463892774	0.2920958053853133
2.598	0.2924066597611999
2.6	0.2943207082086994
2.602	0.2952329668543715
2.602120424084812	0.2953485977096234
2.604	0.2971519761548941
2.606	0.2980621040958218
2.606921384276851	0.2989500301299345
2.608	0.2999886816725589
2.61	0.3008977000569908
2.611722344468889	0.3025642742696623
2.612	0.3028327336680202
2.614	0.3037412246920547
2.616	0.3056831651750431
2.616523304660927	0.3059206101992574
2.618	0.3065901367066547
2.62	0.3085395069698608
2.621324264852965	0.3091390989340209
2.622	0.3094448207050209
2.624	0.3114001408516119
2.626	0.3128320206266721
2.626125225045004	0.3129217867249334
2.628	0.3142646752356272
2.63	0.3156985102550365
2.630926185237042	0.3163637091469996
2.632	0.3171343520757351
2.634	0.3185718155370184
2.63572714542908	0.3198144718813082
2.636	0.3200106380148434
2.638	0.3214494129189385
2.64	0.3228899329068676
2.640528105621118	0.3232705599301728
2.642	0.3243306112411146
2.644	0.3257720341327335
2.645329065813157	0.3267308726091174
2.646	0.3272145444417756
2.648	0.328658783514564
2.65	0.3301047294033814
2.650130026005195	0.3301988325625341
2.652	0.3315511610637068
2.654	0.3329978820507147
2.654930986197233	0.3336712171087584
2.656	0.3344437988517075
2.658	0.3358905154317827
2.659731946389271	0.3371434115453871
2.66	0.3373371768045721
2.662	0.3387858591492829
2.664	0.3402354647490174
2.664532906581309	0.340622091062525
2.666	0.3416856766957994
2.668	0.3431357624359201
2.669333866773348	0.3441032588108084
2.67	0.3445860650181563
2.672	0.3460369257495731
2.674	0.3474891004590515
2.674134826965386	0.3475870358475709
2.676	0.3489408454925829
2.678	0.3503926227834456
2.678935787157424	0.3510730386494353
2.68	0.3518462565784644
2.682	0.3533005976009169
2.683736747349462	0.354563665466596
2.684	0.3547549762038605
2.686	0.3562096732358115
2.688	0.3576646723381936
2.688537707541501	0.3580559370622085
2.69	0.3591191887462047
2.692	0.3605752177614651
2.693338667733539	0.3615502343645421
2.694	0.3620315574361248
2.696	0.3634878964568094
2.698	0.3649450448219768
2.698139627925577	0.3650468829924155
2.7	0.3664027484028238
2.702	0.3678606954444085
2.702940588117615	0.3685474263721081
2.704	0.3693203398864253
2.706	0.370780601633672
2.707741548309654	0.3720522406341831
2.708	0.3722408169324878
2.71	0.3737016161533713
2.712	0.375161808899254
2.712542508501692	0.375558445803791
2.714	0.3766232572886247
2.716	0.3780855308904673
2.71734346869373	0.3790683726761523
2.718	0.3795483183672368
2.72	0.3810109591189676
2.722	0.3824734967844591
2.722144428885768	0.3825791680892405
2.724	0.3839357996332248
2.726	0.3853985532022068
2.726945389077807	0.3860903506737226
2.728	0.3868615069903569
2.73	0.3883239457244516
2.731746349269845	0.3896003130460637
2.732	0.3897855650513558
2.734	0.3912473998031394
2.736	0.3927097241459854
2.736547309461883	0.3931103330043854
2.738	0.3941728689403177
2.74	0.3956361768026974
2.741348269653921	0.39662289868596
2.742	0.3970995154712333
2.744	0.3985638543448464
2.746	0.4000289419709462
2.74614922984596	0.4001382967528174
2.748	0.4014935443809312
2.75	0.4029583996191426
2.750950190037998	0.4033423246176696
2.752	0.4037661931221629
2.754	0.4058873009350519
2.755751150230036	0.4065916051434516
2.756	0.4066916187569531
2.758	0.4088180036723746
2.76	0.4096189630450682
2.760552110422074	0.4102073701908819
2.762	0.4117493302203422
2.764	0.4125464216832456
2.765353070614113	0.4139900446645784
2.766	0.4146797702542238
2.768	0.4154727802004733
2.77	0.4176106400154957
2.770154030806151	0.4176715423593192
2.772	0.4184008952052189
2.774	0.4205427234035152
2.774954990998189	0.4209182112266489
2.776	0.421328796980685
2.778	0.423475027170695
2.779755951190227	0.4241625314399479
2.78	0.4242580147286359
2.782	0.4264076481901063
2.784	0.4271869869077594
2.784556911382265	0.4277869751758006
2.786	0.4293405710274109
2.788	0.4301163265844488
2.789357871574304	0.4315820154657408
2.79	0.432274633548811
2.792	0.4330473788266839
2.794	0.4352091272576845
2.794158831766342	0.4352702791237597
2.796	0.4359786412342909
2.798	0.4381456248659579
2.79895979195838	0.4385138506823706
2.8	0.4389126434545759
2.802	0.441083695065514
2.803760752150418	0.4417553244413751
2.804	0.4418465192015144
2.806	0.4440196281463504
2.808	0.4447776006170267
2.808561712342457	0.4453891981260176
2.81	0.4469541051591334
2.812	0.4477076405605114
2.813362672534495	0.4491923572955476
2.814	0.4498862722107294
2.816	0.4506349419425418
2.818	0.4528155106053485
2.818163632726533	0.4528763570387521
2.82	0.4535587218877687
2.822	0.4557413765713448
2.822964592918571	0.456097906365111
[truncated: 7,089 more rows]
