# Supplementary material for: Membrane Partitioning of Anionic, Ligand-Coated Nanoparticles Is Accompanied by Ligand Snorkeling, Local Disordering, and Cholesterol Depletion
Source: PLoS Comput Biol. 2014 Dec 4;10(12):e1003917. doi: 10.1371/journal.pcbi.1003917 (PMC4256007; doi:10.1371/journal.pcbi.1003917)
Supplement: Dataset S1 — The data used to generate Figures 2, 3, 4, 5, and 6. (ZIP) [file pcbi.1003917.s002.zip › DATA/Figure5/radial_concentration_nm..18]

0	0
0.002	0
0.004	0
0.004800960192038408	0
0.006	0
0.008	0
0.009601920384076815	0
0.01	0
0.012	0
0.014	0
0.01440288057611522	0
0.016	0
0.018	0
0.01920384076815363	0
0.02	0
0.022	0
0.024	0
0.02400480096019204	0
0.026	0
0.028	0
0.02880576115223044	0
0.03	0
0.032	0
0.03360672134426885	0
0.034	0
0.036	0
0.038	0
0.03840768153630725	0
0.04	0
0.042	0
0.04320864172834566	0
0.044	0
0.046	0
0.048	0
0.04800960192038407	0
0.05	0
0.052	0
0.05281056211242247	0
0.054	0
0.056	0
0.05761152230446088	0
0.058	0
0.06	0
0.062	0
0.06241248249649928	0
0.064	0
0.066	0
0.0672134426885377	0
0.068	0
0.07000000000000001	0
0.07199999999999999	0
0.0720144028805761	0
0.074	0
0.076	0
0.07681536307261451	0
0.078	0
0.08	0
0.08161632326465292	0
0.082	0
0.08400000000000001	0
0.08599999999999999	0
0.08641728345669132	0
0.08799999999999999	0
0.09	0
0.09121824364872973	0
0.092	0
0.094	0
0.096	0
0.09601920384076813	0
0.098	0
0.1	0
0.1008201640328065	0
0.102	0
0.104	0
0.1056211242248449	0
0.106	0
0.108	0
0.11	0
0.1104220844168834	0
0.112	0
0.114	0
0.1152230446089218	0
0.116	0
0.118	0
0.12	0
0.1200240048009602	0
0.122	0
0.124	0
0.1248249649929986	0
0.126	0
0.128	0
0.129625925185037	0
0.13	0
0.132	0
0.134	0
0.1344268853770754	0
0.136	0
0.138	0
0.1392278455691138	0
0.14	0
0.142	0
0.144	0
0.1440288057611522	0
0.146	0
0.148	0
0.1488297659531906	0
0.15	0
0.152	0
0.153630726145229	0
0.154	0
0.156	0
0.158	0
0.1584316863372674	0
0.16	0
0.162	0
0.1632326465293058	0
0.164	0
0.166	0
0.168	0
0.1680336067213442	0
0.17	0
0.172	0
0.1728345669133826	0
0.174	0
0.176	0
0.177635527105421	0
0.178	0
0.18	0
0.182	0
0.1824364872974595	0
0.184	0
0.186	0
0.1872374474894979	0
0.188	0
0.19	0
0.192	0
0.1920384076815363	0
0.194	0
0.196	0
0.1968393678735747	0
0.198	0
0.2	0
0.2016403280656131	0
0.202	0
0.204	0
0.206	0
0.2064412882576515	0
0.208	0
0.21	0
0.2112422484496899	0
0.212	0
0.214	0
0.216	0
0.2160432086417283	0
0.218	0
0.22	0
0.2208441688337667	0
0.222	0
0.224	0
0.2256451290258051	0
0.226	0
0.228	0
0.23	0
0.2304460892178435	0
0.232	0
0.234	0
0.2352470494098819	0
0.236	0
0.238	0
0.24	0
0.2400480096019203	0
0.242	0
0.244	0
0.2448489697939587	0
0.246	0
0.248	0
0.2496499299859971	0
0.25	0
0.252	0
0.254	0
0.2544508901780356	0
0.256	0
0.258	0
0.259251850370074	0
0.26	0
0.262	0
0.264	0
0.2640528105621124	0
0.266	0
0.268	0
0.2688537707541508	0
0.27	0
0.272	0
0.2736547309461892	0
0.274	0
0.276	0
0.278	0
0.2784556911382276	0
0.28	0
0.282	0
0.283256651330266	0
0.284	0
0.286	0
0.288	0
0.2880576115223044	0
0.29	0
0.292	0
0.2928585717143428	0
0.294	0
0.296	0
0.2976595319063812	0
0.298	0
0.3	0
0.302	0
0.3024604920984196	0
0.304	0
0.306	0
0.307261452290458	0
0.308	0
0.31	0
0.312	0
0.3120624124824964	0
0.314	0
0.316	0
0.3168633726745348	0
0.318	0
0.32	0
0.3216643328665733	0
0.322	0
0.324	0
0.326	0
0.3264652930586117	0
0.328	0
0.33	0
0.3312662532506501	0
0.332	0
0.334	0
0.336	0
0.3360672134426885	0
0.338	0
0.34	0
0.3408681736347269	0
0.342	0
0.344	0
0.3456691338267653	0
0.346	0
0.348	0
0.35	0
0.3504700940188037	0
0.352	0
0.354	0
0.3552710542108421	0
0.356	0
0.358	0
0.36	0
0.3600720144028805	0
0.362	0
0.364	0
0.3648729745949189	0
0.366	0
0.368	0
0.3696739347869573	0
0.37	0
0.372	0
0.374	0
0.3744748949789957	0
0.376	0
0.378	0
0.3792758551710341	0
0.38	0
0.382	0
0.384	0
0.3840768153630725	0
0.386	0
0.388	0
0.3888777755551109	0
0.39	0
0.392	0
0.3936787357471493	0
0.394	0
0.396	0
0.398	0
0.3984796959391878	0
0.4	0
0.402	0
0.4032806561312262	0
0.404	0
0.406	0
0.408	0
0.4080816163232646	0
0.41	0
0.412	0
0.412882576515303	0
0.414	0
0.416	0
0.4176835367073414	0
0.418	0
0.42	0
0.422	0
0.4224844968993798	0
0.424	0
0.426	0
0.4272854570914182	0
0.428	0
0.43	0
0.432	0
0.4320864172834566	0
0.434	0
0.436	0
0.436887377475495	0
0.438	0
0.44	0
0.4416883376675334	0
0.442	0
0.444	0
0.446	0
0.4464892978595718	0
0.448	0
0.45	0
0.4512902580516102	0
0.452	0
0.454	0
0.456	0
0.4560912182436486	0
0.458	0
0.46	0
0.460892178435687	0
0.462	0
0.464	0
0.4656931386277254	0
0.466	0
0.468	0
0.47	0
0.4704940988197638	0
0.472	0
0.474	0
0.4752950590118022	0
0.476	0
0.478	0
0.48	0
0.4800960192038407	0
0.482	0
0.484	0
0.4848969793958791	0
0.486	0
0.488	0
0.4896979395879175	0
0.49	0
0.492	0
0.494	0
0.4944988997799559	0
0.496	0
0.498	0
0.4992998599719943	0
0.5	0
0.502	0
0.504	0
0.5041008201640327	0
0.506	0
0.508	0
0.5089017803560711	0
0.51	0
0.512	0
0.5137027405481096	0
0.514	0
0.516	0
0.518	0
0.5185037007401481	0
0.52	0
0.522	0
0.5233046609321865	0
0.524	0
0.526	0
0.528	0
0.528105621124225	0
0.53	0
0.532	0
0.5329065813162635	0
0.534	0
0.536	0
0.5377075415083019	0
0.538	0
0.54	0
0.542	0
0.5425085017003404	0
0.544	0
0.546	0
0.5473094618923788	0
0.548	0
0.55	0
0.552	0
0.5521104220844173	0
0.554	0
0.556	0
0.5569113822764558	0
0.5580000000000001	0
0.5600000000000001	0
0.5617123424684942	0
0.5620000000000001	0
0.5639999999999999	0
0.5659999999999999	0
0.5665133026605327	0
0.5679999999999999	0
0.57	0
0.5713142628525711	0
0.572	0
0.574	0
0.576	0
0.5761152230446096	0
0.578	0
0.58	0
0.5809161832366481	0
0.582	0
0.584	0
0.5857171434286865	0
0.586	0
0.588	0
0.59	0
0.590518103620725	0
0.592	0
0.594	0
0.5953190638127634	0
0.596	0
0.598	0
0.6	0
0.6001200240048019	0
0.602	0
0.604	0
0.6049209841968404	0
0.606	0
0.608	0
0.6097219443888788	0
0.61	0
0.612	0
0.614	0
0.6145229045809173	0
0.616	0
0.618	0
0.6193238647729558	0
0.62	0
0.622	0
0.624	0
0.6241248249649942	0
0.626	0
0.628	0
0.6289257851570327	0
0.63	0
0.632	0
0.6337267453490711	0
0.634	0
0.636	0
0.638	0
0.6385277055411096	0
0.64	0
0.642	0
0.6433286657331481	0
0.644	0
0.646	0
0.648	0
0.6481296259251865	0
0.65	0
0.652	0
0.652930586117225	0
0.654	0
0.656	0
0.6577315463092634	0
0.658	0
0.66	0
0.662	0
0.6625325065013019	0
0.664	0
0.666	0
0.6673334666933404	0
0.668	0
0.67	0
0.672	0
0.6721344268853788	0
0.674	0
0.676	0
0.6769353870774173	0
0.678	0
0.68	0
0.6817363472694558	0
0.6820000000000001	0
0.6840000000000001	0
0.6860000000000001	0
0.6865373074614942	0
0.6879999999999999	0
0.6899999999999999	0
0.6913382676535327	0
0.6919999999999999	0
0.694	0
0.696	0
0.6961392278455711	0
0.698	0
0.7	0
0.7009401880376096	0
0.702	0
0.704	0
0.7057411482296481	0
0.706	0
0.708	0
0.71	0
0.7105421084216865	0
0.712	0
0.714	0
0.715343068613725	0
0.716	0
0.718	0
0.72	0
0.7201440288057634	0
0.722	0
0.724	0
0.7249449889978019	0
0.726	0
0.728	0
0.7297459491898404	0
0.73	0
0.732	0
0.734	0
0.7345469093818788	0
0.736	0
0.738	0
0.7393478695739173	0
0.74	0
0.742	0
0.744	0
0.7441488297659558	0
0.746	0
0.748	0
0.7489497899579942	0
0.75	0
0.752	0
0.7537507501500327	0
0.754	0
0.756	0
0.758	0
0.7585517103420711	0
0.76	0
0.762	0
0.7633526705341096	0
0.764	0
0.766	0
0.768	0
0.7681536307261481	0
0.77	0
0.772	0
0.7729545909181865	0
0.774	0
0.776	0
0.777755551110225	0
0.778	0
0.78	0
0.782	0
0.7825565113022634	0
0.784	0
0.786	0
0.7873574714943019	0
0.788	0
0.79	0
0.792	0
0.7921584316863404	0
0.794	0
0.796	0
0.7969593918783788	0
0.798	0
0.8	0
0.8017603520704173	0
0.802	0
0.804	0
0.806	0
0.8065613122624558	0
0.8080000000000001	0
0.8100000000000001	0
0.8113622724544942	0
0.8120000000000001	0
0.8139999999999999	0
0.8159999999999999	0
0.8161632326465327	0
0.8179999999999999	0
0.82	0
0.8209641928385711	0
0.822	0
0.824	0
0.8257651530306096	0
0.826	0
0.828	0
0.83	0
0.8305661132226481	0
0.832	0
0.834	0
0.8353670734146865	0
0.836	0
0.838	0
0.84	0
0.840168033606725	0
0.842	0
0.844	0
0.8449689937987634	0
0.846	0
0.848	0
0.8497699539908019	0
0.85	0
0.852	0
0.854	0
0.8545709141828404	0
0.856	0
0.858	0
0.8593718743748788	0
0.86	0
0.862	0
0.864	0
0.8641728345669173	0
0.866	0
0.868	0
0.8689737947589558	0
0.87	0
0.872	0
0.8737747549509942	0
0.874	0
0.876	0
0.878	0
0.8785757151430327	0
0.88	0
0.882	0
0.8833766753350711	0
0.884	0
0.886	0
0.888	0
0.8881776355271096	0
0.89	0
0.892	0
0.8929785957191481	0
0.894	0
0.896	0
0.8977795559111865	0
0.898	0
0.9	0
0.902	0
0.902580516103225	0
0.904	0
0.906	0
0.9073814762952634	0
0.908	0
0.91	0
0.912	0
0.9121824364873019	0
0.914	0
0.916	0
0.9169833966793404	0
0.918	0
0.92	0
0.9217843568713788	0
0.922	0
0.924	0
0.926	0
0.9265853170634173	0
0.928	0
0.93	0
0.9313862772554558	0
0.9320000000000001	0
0.9340000000000001	0
0.9360000000000001	0
0.9361872374474942	0
0.9379999999999999	0
0.9399999999999999	0
0.9409881976395327	0
0.9419999999999999	0
0.944	0
0.9457891578315711	0
0.946	0
0.948	0
0.95	0
0.9505901180236096	0
0.952	0
0.954	0
0.9553910782156481	0
0.956	0
0.958	0
0.96	0
0.9601920384076865	0
0.962	0
0.964	0
0.964992998599725	0
0.966	0
0.968	0
0.9697939587917634	0
0.97	0
0.972	0
0.974	0
0.9745949189838019	0
0.976	0
0.978	0
0.9793958791758404	0
0.98	0
0.982	0
0.984	0
0.9841968393678788	0
0.986	0
0.988	0
0.9889977995599173	0
0.99	0
0.992	0
0.9937987597519558	0
0.994	0
0.996	0
0.998	0
0.9985997199439942	0
1	0
1.002	0
1.003400680136033	0
1.004	0
1.006	0
1.008	0
1.008201640328071	0
1.01	0
1.012	0
1.01300260052011	0
1.014	0
1.016	0
1.017803560712148	0
1.018	0
1.02	0
1.022	0
1.022604520904187	0
1.024	0
1.026	0
1.027405481096225	0
1.028	0
1.03	0
1.032	0
1.032206441288263	0
1.034	0
1.036	0
1.037007401480302	0
1.038	0
1.04	0
1.04180836167234	0
1.042	0
1.044	0
1.046	0
1.046609321864379	0
1.048	0
1.05	0
1.051410282056417	0
1.052	0
1.054	0
1.056	0
1.056211242248456	0
1.058	0
1.06	0
1.061012202440494	0
1.062	0
1.064	0
1.065813162632533	0
1.066	0
1.068	0
1.07	0
1.070614122824571	0
1.072	0
1.074	0
1.07541508301661	0
1.076	0
1.078	0
1.08	0
1.080216043208648	0
1.082	0
1.084	0
1.085017003400687	0
1.086	0
1.088	0
1.089817963592725	0
1.09	0
1.092	0
1.094	0
1.094618923784763	0
1.096	0
1.098	0
1.099419883976802	0
1.1	0
1.102	0
1.104	0
1.10422084416884	0
1.106	0
1.108	0
1.109021804360879	0
1.11	0
1.112	0
1.113822764552917	0
1.114	0
1.116	0
1.118	0
1.118623724744956	0
1.12	0
1.122	0
1.123424684936994	0
1.124	0
1.126	0
1.128	0
1.128225645129033	0
1.13	0
1.132	0
1.133026605321071	0
1.134	0
1.136	0
1.13782756551311	0
1.138	0
1.14	0
1.142	0
1.142628525705148	0
1.144	0
1.146	0
1.147429485897187	0
1.148	0
1.15	0
1.152	0
1.152230446089225	0
1.154	0
1.156	0
1.157031406281263	0
1.158	0
1.16	0
1.161832366473302	0
1.162	0
1.164	0
1.166	0
1.16663332666534	0
1.168	0
1.17	0
1.171434286857379	0
1.172	0
1.174	0
1.176	0
1.176235247049417	0
1.178	0
1.18	0
1.181036207241456	0
1.182	0
1.184	0
1.185837167433494	0
1.186	0
1.188	0
1.19	0
1.190638127625533	0
1.192	0
1.194	0
1.195439087817571	0
1.196	0
1.198	0
1.2	0
1.20024004800961	0
1.202	0
1.204	0
1.205041008201648	0
1.206	0
1.208	0
1.209841968393687	0
1.21	0
1.212	0
1.214	0
1.214642928585725	0
1.216	0
1.218	0
1.219443888777763	0
1.22	0
1.222	0
1.224	0
1.224244848969802	0
1.226	0
1.228	0
1.22904580916184	0
1.23	0
1.232	0
1.233846769353879	0
1.234	0
1.236	0
1.238	0
1.238647729545917	0
1.24	0
1.242	0
1.243448689737956	0
1.244	0
1.246	0
1.248	0
1.248249649929994	0
1.25	0
1.252	0
1.253050610122033	0
1.254	0
1.256	0
1.257851570314071	0
1.258	0
1.26	0
1.262	0
1.26265253050611	0
1.264	0
1.266	0
1.267453490698148	0
1.268	0
1.27	0
1.272	0
1.272254450890187	0
1.274	0
1.276	0
1.277055411082225	0
1.278	0
1.28	0
1.281856371274263	0
1.282	0
1.284	0
1.286	0
1.286657331466302	0
1.288	0
1.29	0
1.29145829165834	0
1.292	0
1.294	0
1.296	0
1.296259251850379	0
1.298	0
1.3	0
1.301060212042417	0
1.302	0
1.304	0
1.305861172234456	0
1.306	0
1.308	0
1.31	0
1.310662132426494	0
1.312	0
1.314	0
1.315463092618533	0
1.316	0
1.318	0
1.32	0
1.320264052810571	0
1.322	0
1.324	0
1.32506501300261	0
1.326	0
1.328	0
1.329865973194648	0
1.33	0
1.332	0
1.334	0
1.334666933386687	0
1.336	0
1.338	0
1.339467893578725	0
1.34	0
1.342	0
1.344	0
1.344268853770763	0
1.346	0
1.348	0
1.349069813962802	0
1.35	0
1.352	0
1.35387077415484	0
1.354	0
1.356	0
1.358	0
1.358671734346879	0
1.36	0
1.362	0
1.363472694538917	0
1.364	0
1.366	0
1.368	0
1.368273654730956	0
1.37	0
1.372	0
1.373074614922994	0
1.374	0
1.376	2.688585483287191e-07
1.377875575115033	5.197787230245138e-07
1.378	5.364005470918812e-07
1.38	8.026317104784508e-07
1.382	1.067557719656949e-06
1.382676535307071	1.15681924785134e-06
1.384	1.331184223013635e-06
1.386	1.593516836388626e-06
1.38747749549911	1.786435228284158e-06
1.388	1.854561143309941e-06
1.39	2.114322695225609e-06
1.392	2.372807011733697e-06
1.392278455691148	2.40866236765131e-06
1.394	2.630019580810399e-06
1.396	2.885965859036195e-06
1.397079415883187	3.023512017924239e-06
1.398	3.140651271820006e-06
1.4	3.394081213621518e-06
1.401880376075225	3.631197874499099e-06
1.402	3.646261048171474e-06
1.404	3.897196108690228e-06
1.406	4.146891698104364e-06
1.406681336267263	4.234589811885883e-06
1.408	4.40408076620017e-06
1.41	4.651799297745804e-06
1.411482296459302	4.83455317933814e-06
1.412	4.898291135818329e-06
1.414	5.143561476801923e-06
1.416	5.387615487772277e-06
1.41628325665134	5.422050528957526e-06
1.418	5.630458306703039e-06
1.42	5.872095042670381e-06
1.421084216843379	6.002521132853284e-06
1.422	6.112530776055842e-06
1.424	6.351770558747581e-06
1.425885177035417	6.576170715245227e-06
1.426	6.589819414339725e-06
1.428	6.826682338330309e-06
1.43	7.062364298317345e-06
1.430686137227456	7.142889683204936e-06
1.432	7.296870234193142e-06
1.434	7.530205058337657e-06
1.435487097419494	7.702895297046608e-06
1.436	7.762373655809584e-06
1.438	8.508982883163561e-06
1.44	9.251973890673035e-06
1.440288057611533	9.358593403370972e-06
1.442	9.991361708324094e-06
1.444	1.072716128297285e-05
1.445089017803571	1.112611589024269e-05
1.446	1.145938747891881e-05
1.448	1.218805507847424e-05
1.44988997799561	1.287334091251478e-05
1.45	1.291317878252843e-05
1.452	1.363477321110773e-05
1.454	1.43528529039309e-05
1.454690938187648	1.45999397930545e-05
1.456	1.506743232095939e-05
1.458	1.577852584294403e-05
1.459491898379687	1.630655930944148e-05
1.46	1.648614777196621e-05
1.462	1.719031233197545e-05
1.464	1.789103366932151e-05
1.464292858571725	1.799325650867224e-05
1.466	1.858832585328351e-05
1.468	1.928220287659424e-05
1.469093818763763	1.966006311041644e-05
1.47	1.997267865595966e-05
1.472	2.065976703257447e-05
1.473894778955802	2.130755735032362e-05
1.474	2.134348177263347e-05
1.476	2.202383656783951e-05
1.478	2.270084503590584e-05
1.47869573914784	2.293540268038517e-05
1.48	2.337452072105567e-05
1.482	2.404487709451752e-05
1.483496699339879	2.454423317026862e-05
1.484	2.471192755501606e-05
1.486	2.537568542925922e-05
1.488	2.603616397242087e-05
1.488297659531917	2.613408843929962e-05
1.49	2.669337636862095e-05
1.492	2.734733573140055e-05
1.493098619723956	2.77049977435774e-05
1.494	2.799805510419355e-05
1.496	2.864554746079479e-05
1.497899579915994	2.925751742652849e-05
1.498	2.928982570582393e-05
1.5	2.993090267518649e-05
1.502	3.118414152784556e-05
1.502700540108033	3.119092940374592e-05
1.504	3.120350378969385e-05
1.506	3.244325832675646e-05
1.507501500300071	3.24584238362682e-05
1.508	3.246345213452941e-05
1.51	3.368982811047406e-05
1.512	3.371084796932771e-05
1.51230246049211	3.389451131609351e-05
1.514	3.492395016951343e-05
1.516	3.494579049724637e-05
1.517103420684148	3.560819615085657e-05
1.518	3.614572274950232e-05
1.52	3.61683778788482e-05
1.521904380876187	3.776110725546453e-05
1.522	3.784097340994833e-05
1.524	3.786477182282822e-05
1.526	3.951958385807656e-05
1.526705341068225	3.952838484316011e-05
1.528	3.954451800749871e-05
1.53	4.11816844009149e-05
1.531506301260263	4.120131950212945e-05
1.532	4.120774662906196e-05
1.534	4.282740398847934e-05
1.536	4.28545865296255e-05
1.536307261452302	4.313801899987716e-05
1.538	4.469745360956889e-05
1.54	4.472591765711419e-05
1.54110822164434	4.640145905635559e-05
1.542	4.774800968198458e-05
1.544	4.77785918801818e-05
1.545909181836379	5.154631626672112e-05
1.546	5.172531222585151e-05
1.548	5.175867572571468e-05
1.55	5.590363686588715e-05
1.550710142028417	5.591653575807998e-05
1.552	5.59399343614292e-05
1.554	6.075574721326489e-05
1.555511102220456	6.078576918150835e-05
1.556	6.079546993938455e-05
1.558	6.57995601961854e-05
1.56	6.584285727796353e-05
1.560312062412494	6.665342853985841e-05
1.562	7.10321825491273e-05
1.564	7.107920139194811e-05
1.565113022604533	7.433362719361098e-05
1.566	7.692380025853793e-05
1.568	7.697503038529778e-05
1.569913982796571	8.386348746350848e-05
1.57	8.417267109735215e-05
1.572	8.422911369390548e-05
1.574	9.182339992611525e-05
1.57471494298861	9.184556865533628e-05
1.576	9.188536481246477e-05
1.578	0.0001001050823458972
1.579515903180648	0.0001001566137378814
1.58	0.0001001730492554857
1.582	0.0001085432621314616
1.584	0.0001086173643352685
1.584316863372687	0.0001100053190062926
1.586	0.0001173686688707751
1.588	0.0001174492107804638
1.589117823564725	0.0001228134310683157
1.59	0.0001270415091076497
1.592	0.0001271291392426309
1.593918783756763	0.0001369062347001591
1.594	0.0001373195507647135
1.596	0.0001374147405351237
1.598	0.0001486586019382723
1.598719743948802	0.0001486959022598149
1.6	0.0001487621679914179
1.602	0.0001612770889667171
1.60352070414084	0.0001613629803271416
1.604	0.0001613900178804039
1.606	0.0001744682335283228
1.608	0.0001745909821550583
1.608321664332879	0.0001768232101012373
1.61	0.0001884557735462131
1.612	0.0001885889722099137
1.613122624524917	0.0001975832399008596
1.614	0.0002046039183297262
1.616	0.0002047492408803102
1.617923584716956	0.0002208767670591977
1.618	0.0002215166496567381
1.62	0.0002216747112951316
1.622	0.0002398681792829077
1.622724544908994	0.0002399305162551558
1.624	0.0002400401164136525
1.626	0.0002499261178309453
1.627525505101033	0.0002579621569196132
1.628	0.0002604586297936445
1.63	0.0002713966567567757
1.632	0.0002829645487510536
1.632326465293071	0.0002850680748025505
1.634	0.0002958380445588501
1.636	0.0003102358389031872
1.63712742548511	0.0003183192307263437
1.638	0.0003245677697482188
1.64	0.0003401879305155668
1.641928385677148	0.0003556152176127922
1.642	0.0003561874428696272
1.644	0.0003730142109127413
1.646	0.0003906634231564049
1.646729345869187	0.0003973210292228978
1.648	0.0004089057430569392
1.65	0.000427961946579283
1.651530306061225	0.0004429948423755592
1.652	0.000447603282714922
1.654	0.0004680500231705346
1.656	0.000488850534180828
1.656331266253263	0.0004924315605159708
1.658	0.0005104490356939737
1.66	0.0005328408623667354
1.661132226445302	0.000545718267811388
1.662	0.0005555760520733245
1.664	0.0005793196551568112
1.66593318663734	0.0006034548061387083
1.666	0.0006042879473959806
1.668	0.0006302520049615381
1.67	0.0006580924152313272
1.670734146829379	0.0006686797438434008
1.672	0.0006869131473454605
1.674	0.0007175927428170083
1.675535107021417	0.0007417188915340836
1.676	0.0007490165664092214
1.678	0.0007814007342565634
1.68	0.0008149598938416716
1.680336067213456	0.000820690001511192
1.682	0.0008490271694397368
1.684	0.0008842586980564584
1.685137027405494	0.0009047072278364419
1.686	0.0009202087166060534
1.688	0.0009585225952779403
1.689937987597533	0.0009954483359568352
1.69	0.0009966285023586489
1.692	0.00103543850549799
1.694	0.001075386153347651
1.694738947789571	0.001090736600638201
1.696	0.001116902076100032
1.698	0.001160414002651598
1.69953990798161	0.001194109767956172
1.7	0.001204165524254388
1.702	0.001249026401772416
1.704	0.001295642960000508
1.704340868173648	0.001303745206182402
1.706	0.00134313567549845
1.708	0.001392801929999612
1.709141828365687	0.001421786433782974
1.71	0.001443545069745497
1.712	0.001495358721498443
1.713942788557725	0.001547356139051188
1.714	0.001548885580256683
1.716	0.001604980144169672
1.718	0.001661901089735649
1.718743748749763	0.001683630335561703
1.72	0.001720290155597898
1.722	0.001780354123574567
1.723544708941802	0.00182771115675413
1.724	0.001841653107184714
1.726	0.00190503918181181
1.728	0.001970285784292414
1.72834566913384	0.001981967608875526
1.73	0.002037810871437224
1.732	0.002108243714980029
1.733146629325879	0.002149566183915406
1.734	0.002180284713198157
1.736	0.002253710854725912
1.737947589517917	0.002326763682154895
1.738	0.002328727306438606
1.74	0.00240575098399687
1.742	0.002483493049630654
1.742748549709956	0.002513594911728264
1.744	0.002563862572329247
1.746	0.002646419803660504
1.747549509901994	0.002712576707930987
1.748	0.002731788574493737
1.75	0.00282037669212474
1.752	0.002998808299561306
1.752350470094033	0.002999231779222344
1.754	0.003001222667895571
1.756	0.003186941039907314
1.757151430286071	0.003188422557244959
1.758	0.003189513150814032
1.76	0.003387462704520616
1.76195239047811	0.003390138263461649
1.762	0.003390203433668147
1.764	0.003596670828706001
1.766	0.00359958787785829
1.766753350670148	0.003681373042787723
1.768	0.003816558747161348
1.77	0.003819661579342621
1.771554310862187	0.003999627002249874
1.772	0.004051172822110025
1.774	0.004054474458163929
1.776	0.004296393015271208
1.776355271054225	0.004297017074600226
1.778	0.004299902914641491
1.78	0.004554797586222677
1.781156231246263	0.004556954927893005
1.782	0.00455852750021724
1.784	0.004826239409574155
1.785957191438302	0.004830116297167406
1.786	0.004830200999347284
1.788	0.005112424394854891
1.79	0.005116630856344472
1.79075815163034	0.00522764040048401
1.792	0.005409270780787775
1.794	0.00541373174143335
1.795559111822379	0.005655552076454421
1.796	0.005723858376238963
1.798	0.005728589773267952
1.8	0.006051467806043903
1.800360072014417	0.00605237125856513
1.802	0.006056481422114775
1.804	0.006398099490332728
1.805161032206456	0.006401185208593227
1.806	0.00640341249834739
1.808	0.006760264390930897
1.809961992398494	0.006765784078051754
1.81	0.006765890887111505
1.812	0.007135747740763632
1.814	0.007141699873480949
1.814762952590533	0.007287476923465001
1.816	0.007523579116043885
1.818	0.007529868187343466
1.819563912782571	0.007839901707581171
1.82	0.007926257723790818
1.822	0.007932897318868894
1.824	0.008341988800835677
1.82436487297461	0.008343267384588512
1.826	0.00834899091067823
1.828	0.00877142976105689
1.829165833166648	0.008775732034121551
1.83	0.008778806999338454
1.832	0.009217450110201182
1.833966793358687	0.009225088899347159
1.834	0.009225217729492885
1.836	0.009674019778296454
1.838	0.009682187565951001
1.838767753550725	0.009861448015057225
1.84	0.01014884917833528
1.842	0.01015743398824004
1.843568713742763	0.01053943010206899
1.844	0.01064433848321578
1.846	0.01065335940941617
1.848	0.01115724889951687
1.848369673934802	0.01115900143944821
1.85	0.0111667220991623
1.852	0.01168658508987839
1.85317063412684	0.01169240618087147
1.854	0.01169652583947343
1.856	0.01223434873140912
1.857971594318879	0.01224462627197527
1.858	0.01224477418612285
1.86	0.01280271054440383
1.862	0.01281363990027709
1.862772554510917	0.01303598125680241
1.864	0.01338886179007421
1.866	0.01340031167891421
1.867573514702956	0.01386515425066158
1.868	0.01399101042271311
1.87	0.01400299583521404
1.872	0.01461015560261025
1.872374474894994	0.01461250501207461
1.874	0.01462269248667416
1.876	0.0149090877626482
1.877175435087033	0.0150966668004672
1.878	0.01522811309301328
1.88	0.01555104220509704
1.881976395279071	0.01587497068595496
1.882	0.01587883536129003
1.884	0.01620969640067333
1.886	0.01654282154738576
1.88677735547111	0.01667341104544974
1.888	0.01687858823899455
1.89	0.01721991736432692
1.891578315663148	0.01749277898240683
1.892	0.01756560344826931
1.894	0.01791464386850399
1.896	0.01826701825298409
1.896379275855187	0.0183347498501009
1.898	0.01862387636800936
1.9	0.01898285433735929
1.901180236047225	0.01919729186950086
1.902	0.01934607867090796
1.904	0.01971410751377345
1.905981196239263	0.02008244966091763
1.906	0.02008594197470474
1.908	0.02046233517914634
1.91	0.0208428728395182
1.910782156431302	0.02099355127424925
1.912	0.02122791750525944
1.914	0.02161531548974295
1.91558311662334	0.02192479884643606
1.916	0.02200621038527332
1.918	0.02239942296796616
1.92	0.02279474512227143
1.920384076815379	0.02287146179252289
1.922	0.02319389575063359
1.924	0.02359704413659325
1.925185037007417	0.02383712045568157
1.926	0.0240020523493734
1.928	0.02441121104388498
1.929985997199456	0.02482027176838995
1.93	0.02482315297454868
1.932	0.02523651923505348
1.934	0.02565378688166094
1.934786957391494	0.02581952714546028
1.936	0.02607474116978419
1.938	0.02654766550085473
1.939587917583533	0.02688612360712233
1.94	0.02697386684217495
1.942	0.02740332363852797
1.944	0.02783601553177296
1.944388877775571	0.02792087997991418
1.946	0.02827211283275501
1.948	0.02871045204244772
1.94918983796761	0.02897469938792193
1.95	0.02915444139462203
1.952	0.02960195830956239
1.953990798159648	0.0300490185936953
1.954	0.03005108287725263
1.956	0.03050237178927182
1.958	0.03095543123272606
1.958791758351687	0.03113634429557266
1.96	0.03141214046744307
1.962	0.03187039761698177
1.963592718543725	0.03223783734120599
1.964	0.03233170149448691
1.966	0.03279490071189351
1.968	0.03326035848162168
1.968393678735763	0.03335223582352364
1.97	0.03372674139099604
1.972	0.03419610943043312
1.973194638927802	0.03447869552026091
1.974	0.03466900702749613
1.976	0.03514315984874541
1.97799559911984	0.03561900904733622
1.978	0.03562005737432514
1.98	0.03609724642016158
1.982	0.03657659250867614
1.982796559311879	0.03676795413854152
1.984	0.03705677193159969
1.986	0.03753927019795483
1.987597519503917	0.03792465051417698
1.988	0.03802164601522606
1.99	0.03850464114976688
1.992	0.03898936527928768
1.992398479695956	0.0390861017186824
1.994	0.03947450335795477
1.996	0.03996097801437338
1.997199439887994	0.04025408410517716
1.998	0.04044952069617175
2	0.04093937487606721
2.002	0.04135245450241596
2.002000400080032	0.04135256870591025
2.004	0.04192278877838347
2.006	0.04233572087987485
2.006801360272071	0.04256634182135483
2.008	0.04291095139437929
2.01	0.04332608628493469
2.011602320464109	0.04379032830713091
2.012	0.04390543402805668
2.014	0.04432215938687818
2.016	0.0449065069601618
2.016403280656147	0.04499072583742257
2.018	0.04532384569401814
2.02	0.04591241786694845
2.021204240848185	0.0461639251947081
2.022	0.04632995637623647
2.024	0.04692143376912125
2.026	0.04733822124977508
2.026005201040224	0.04733977315834662
2.028	0.04793440347784603
2.03	0.04835131382911979
2.030806161232262	0.04859320450937167
2.032	0.04895106664003238
2.034	0.04936860578866877
2.0356071214243	0.04985435730245509
2.036	0.04997298811267489
2.038	0.05039019806191069
2.04	0.05099608062108968
2.040408081616338	0.0510808321497637
2.042	0.05141112276756146
2.044	0.05201902854286757
2.045209041808377	0.05227013111817411
2.046	0.05243424266397918
2.048	0.05304505086706379
2.05	0.053458413438595
2.050010002000415	0.05346148453290343
2.052	0.05407191461058553
2.054	0.05448376768332976
2.054810962192453	0.05473397534831539
2.056	0.05510047493433652
2.058	0.05551313278087235
2.059611922384491	0.05601282636347731
2.06	0.05613301319336213
2.062	0.05654571344030932
2.064	0.05716909430443563
2.06441288257653	0.05725409963345624
2.066	0.05758054350511668
2.068	0.05820703357762969
2.069213842768568	0.05845585317210074
2.07	0.05861684811398453
2.072	0.05924444794409654
2.074	0.05965207965660491
2.074014802960606	0.05965673998445942
2.076	0.06028112632333645
2.078	0.06068692191791096
2.078815763152644	0.06094473527115527
2.08	0.06131864139914132
2.082	0.06172347116204698
2.083616723344683	0.06223578470467833
2.084	0.06235712246808713
2.086	0.0627593666277081
2.088	0.0633947480798247
2.088417683536721	0.06347879331509396
2.09	0.06379687874164169
2.092	0.06443431942639997
2.093218643728759	0.06467784127938558
2.094	0.06483383092170279
2.096	0.0654741908781693
2.098	0.06587265802505952
2.098019603920797	0.065878956938664
2.1	0.06651467043554266
2.102	0.06691242476668458
2.102820564112835	0.06717693615276975
2.104	0.06755676997799626
2.106	0.06795202683668509
2.107621524304874	0.06847597345940214
2.108	0.06859815055796331
2.11	0.06899212934018961
2.112	0.06963983092553545
2.112422484496912	0.06972284391293451
2.114	0.07003251331772803
2.116	0.07068317096203516
2.11722344468895	0.07092244905314433
2.118	0.07107418244352653
2.12	0.07172706593856616
2.122	0.07211691170538088
2.122024404880988	0.07212490847065363
2.124	0.07277164430953614
2.126	0.07329463342974001
2.126825365073027	0.07351069763385484
2.128	0.07381790508310813
2.13	0.07434075633015003
2.131626325265065	0.07476480053546292
2.132	0.07486214030660089
2.134	0.07538397099917681
2.136	0.07590572028365794
2.136427285457103	0.07601721469969468
2.138	0.07642721003146577
2.14	0.07694878310869163
2.141228245649141	0.07726936259395378
2.142	0.07747060724253273
2.144	0.07799336820146868
2.146	0.07851774781486578
2.14602920584118	0.07852541559255616
2.148	0.07904235180045817
2.15	0.07956631139044838
2.150830166033218	0.07978357623750275
2.152	0.08008945221795997
2.154	0.0806119453122805
2.155631126225256	0.08103943862404127
2.156	0.08113602523437906
2.158	0.08165944482788906
2.16	0.08218271731237538
2.160432086417294	0.08229555632783832
2.162	0.08270463732293452
2.164	0.08322657745857785
2.165233046609333	0.08354848877394529
2.166	0.08374853251585089
2.168	0.08427015512783842
2.17	0.08479212549476556
2.170034006801371	0.08480100878813548
2.172	0.08531409528584169
2.174	0.08583588875415993
2.174834966993409	0.08605377003550657
2.176	0.08635750160283759
2.178	0.08687858893748025
2.179635927185447	0.0873045976340054
2.18	0.08739931826163631
2.182	0.08791900615082758
2.184	0.08843833175687806
2.184436887377486	0.08855162792938165
2.186	0.08895661291619822
2.188	0.08947588378164346
2.189237847569524	0.08979715238027942
2.19	0.08999477952087552
2.192	0.0905129583108259
2.194	0.09103092558115919
2.194038807761562	0.091040994063565
2.196	0.09154935281898273
2.198	0.09206772640653985
2.1988397679536	0.09228540245409957
2.2	0.09258587281625828
2.202	0.09310463020265004
2.203640728145638	0.09353007366846428
2.204	0.09362314899722063
2.206	0.09414058439390685
2.208	0.09465861625559875
2.208441688337677	0.09477304579144293
2.21	0.09517639735717405
2.212	0.09569308521457406
2.213242648529715	0.09601344198997112
2.214	0.09620851222511564
2.216	0.09672385084101053
2.218	0.09723993246693625
2.218043608721753	0.09725120759035129
2.22	0.09775658131190319
2.222	0.0982724539866023
2.222844568913791	0.09849029491326343
2.224	0.09878804926979835
2.226	0.09930319659493694
2.22764552910583	0.09972660072168585
2.228	0.09981772634089353
2.23	0.100330804469205
2.232	0.1008444268354839
2.232446489297868	0.1009588076113297
2.234	0.1013564271097801
2.236	0.1018686324767722
2.237247449489906	0.1021884424993767
2.238	0.1023812024862268
2.24	0.1028934677976319
2.242	0.1034062518350358
2.242048409681944	0.1034186508225071
2.244	0.1039180591920845
2.246	0.104429549789108
2.246849369873983	0.1046471677399528
2.248	0.1049417098960597
2.25	0.105454036533854
2.251650330066021	0.1057228579432845
2.252	0.1057797649675559
2.254	0.1064790003040755
2.256	0.1068032997845633
2.256451290258059	0.1069614957112109
2.258	0.1075039022732681
2.26	0.1078252824829646
2.261252250450097	0.1082645224631465
2.262	0.1085265718048733
2.264	0.1088469947156314
2.266	0.1095499299064997
2.266053210642136	0.1095584274239602
2.268	0.109869047691752
2.27	0.1105742552282094
2.270854170834174	0.1107095602233555
2.272	0.110890905771401
2.274	0.1115967254230174
2.275655131026212	0.1118577113667759
2.276	0.1119120435889093
2.278	0.112621220845855
2.28	0.1129372908651022
2.28045609121825	0.1130994747823193
2.282	0.1136480009115278
2.284	0.1139610596002667
2.285257051410289	0.1144078316259229
2.286	0.1146716542086935
2.288	0.1149830002451025
2.29	0.1156955656986939
2.290058011602327	0.1157045586748895
2.292	0.1160053438861392
2.294	0.1167208215632876
2.294858971794365	0.1168535960504156
2.296	0.1170298155787769
2.298	0.1177465575351455
2.299659931986403	0.1180009117867138
2.3	0.1180529757319705
2.302	0.1187701511773003
2.304	0.1190759195863415
2.304460892178442	0.1192416914972698
2.306	0.1197947922058419
2.308	0.1200982825019285
2.30926185237048	0.12055273269931
2.31	0.1208183431710338
2.312	0.1211211482985448
2.314	0.1218442940818197
2.314062812562518	0.1218537995632624
2.316	0.1221467029809418
2.318	0.122871778492109
2.318863772754556	0.1230013692008357
2.32	0.1231716891021382
2.322	0.1238970683176801
2.323664732946594	0.1241455864240644
2.324	0.1241955934257884
2.326	0.1249233271043956
2.328	0.1252202862201096
2.328465693138633	0.1253902409807381
2.33	0.1259497062882792
2.332	0.1262466701874215
2.333266653330671	0.1267100272726384
2.334	0.1269780646992654
2.336	0.1272737343565525
2.338	0.1280069146133017
2.338067613522709	0.1280168472824803
2.34	0.1283004794129745
2.342	0.1290352584001131
2.342868573714747	0.1291625091070049
2.344	0.1293281278362366
2.346	0.130064634564405
2.347669533906786	0.1303089407951778
2.348	0.1303572574100336
2.35	0.1310962510091498
2.352	0.131388280804925
2.352470494098824	0.1315628544778703
2.354	0.1321298856841437
2.356	0.1324231786443753
2.357271454290862	0.1328981213597606
2.358	0.1331700338417617
2.36	0.1334646893076467
2.362	0.1342134499150384
2.3620724144829	0.1342240729663365
2.364	0.1345066066901395
2.366	0.1352580263165712
2.366873374674939	0.1353858502872861
2.368	0.135550599987529
2.37	0.1363040181544652
2.371674334866977	0.1365480821721903
2.372	0.1365955136581453
2.374	0.1373501177835133
2.376	0.137872686468933
2.376475295059015	0.1379969373948111
2.378	0.1383951885978876
2.38	0.1389177745821632
2.381276255251053	0.1392517996323447
2.382	0.1394410612244035
2.384	0.1399648839854423
2.386	0.1404895456139566
2.386077215443092	0.1405097599182341
2.388	0.1410127063583705
2.39	0.1415349880437444
2.39087817563513	0.1417643767320221
2.392	0.1420571642598231
2.394	0.1425800044611759
2.395679135827168	0.1430195731995392
2.396	0.1431034998504317
2.398	0.1436271775661227
2.4	0.1441519583718386
2.400480096019206	0.1442781246233816
2.402	0.1446772137061257
2.404	0.1452027812703917
2.405281056211245	0.1455398167736708
2.406	0.1457288079820221
2.408	0.1462546696820121
2.41	0.1467797455150892
2.410082016403283	0.1468013258210601
2.412	0.1473055711269665
2.414	0.1478318299178405
2.414882976595321	0.1480643944250165
2.416	0.1483583604970213
2.418	0.1488848488951956
2.419683936787359	0.1493282820693604
2.42	0.1494114426728903
2.422	0.1499392075951357
2.424	0.1504664490436082
2.424484896979398	0.1505943782573831
2.426	0.150993775065041
2.428	0.1515211793268657
2.429285857171436	0.1518602120842922
2.43	0.1520483501920668
2.432	0.1525772657173965
2.434	0.153106540429848
2.434086817363474	0.1531295951723413
2.436	0.1536372327404985
2.438	0.1541678086990356
2.438887777555512	0.154403648670713
2.44	0.154698870952642
2.442	0.1552304113056506
2.44368873774755	0.1556800659381169
2.444	0.1557628769561924
2.446	0.1562956510743362
2.448	0.1568278169762722
2.448489697939589	0.1569581589976205
2.45	0.1573598255478778
2.452	0.1578913688245607
2.453290658131627	0.1582342828716843
2.454	0.1584225939638003
2.456	0.158954100485751
2.458	0.1594845227225042
2.458091618323665	0.159508886787854
2.46	0.1600159706253725
2.462	0.1605479815031627
2.462892578515703	0.1607854975252279
2.464	0.1610799445124771
2.466	0.1616123050486346
2.467693538707742	0.1620634775346011
2.468	0.1621450552178223
2.47	0.1626768354168288
2.472	0.163208844358238
2.47249449889978	0.1633407777943705
2.474	0.1637421245280134
2.476	0.1642748661911064
2.477295459091818	0.1646204613682575
2.478	0.164808263216716
2.48	0.1653432040528889
2.482	0.1658777326105191
2.482096419283856	0.1659036025588585
2.484	0.1664139353565025
2.486	0.1669501571867557
2.486897379475895	0.167190532057163
2.488	0.1674856462441713
2.49	0.1680206974907405
2.491698339667933	0.1684758642017703
2.492	0.1685566464225523
2.494	0.1690925903404658
2.496	0.1696276312229675
2.496499299859971	0.1697612436962841
2.498	0.1701625093271474
2.5	0.1706967739191551
2.501300260052009	0.1708645754396043
2.502	0.1709548063577331
2.504	0.1717653724901443
2.506	0.1720207176756902
2.506101220244048	0.1720617655507612
2.508	0.1728311648005513
2.51	0.173085887071925
2.510902180436086	0.1734530320827683
2.512	0.1738994376565599
2.514	0.1741536516745462
2.515703140628124	0.1748468778590079
2.516	0.1749676120230641
2.518	0.1752185033782303
2.52	0.1760325522929717
2.520504100820162	0.1760953971620934
2.522	0.1762817390677079
2.524	0.1770974664998898
2.525305061012201	0.1772600417018032
2.526	0.1773465437707269
2.528	0.1781639152010091
2.53	0.1784121215086856
2.530106021204239	0.1784555919999173
2.532	0.1792315425986328
2.534	0.1794797289187529
2.534906981396277	0.179852468648574
2.536	0.1803013096745776
2.538	0.1805471089200494
2.539707941588315	0.1812486142513457
2.54	0.1813684774617204
2.542	0.1816129062364778
2.544	0.182434473530669
2.544508901780353	0.1824963158178412
2.546	0.1826773734572537
2.548	0.183500130597313
2.549309861972392	0.1836585293350873
2.55	0.1837419208195213
2.552	0.1845674344713585
2.554	0.1848092474752875
2.55411082216443	0.1848551101546959
2.556	0.185636316927622
2.558	0.1858776879759023
2.558911782356468	0.1862565209538212
2.56	0.1867083074540443
2.562	0.1869502117490822
2.563712742548506	0.1876628785055194
2.564	0.1877823122748727
2.566	0.1880221183051262
2.568	0.1888552331832003
2.568513702740545	0.1889168024483399
2.57	0.1890948024376233
2.572	0.1899297640873726
2.573314662932583	0.1900868232546697
2.574	0.1901686350325854
2.576	0.1910054074283308
2.578	0.191243984676306
2.578115623124621	0.1912925643310379
2.58	0.1920836818619828
2.582	0.1923225042252195
2.582916583316659	0.1927083530167991
2.584	0.1931640800131662
2.586	0.1934029702350588
2.587717543508698	0.1941267365517163
2.588	0.194245670747424
2.59	0.1944831701392914
2.592	0.195327820956356
2.592518503700736	0.1953892469902661
2.594	0.1955646215205946
2.596	0.1964113285224313
2.597319463892774	0.1965664566003208
2.598	0.1966464050274374
2.6	0.1974925630307668
2.602	0.1977253390577225
2.602120424084812	0.1977764016568674
2.604	0.1985727737883078
2.606	0.1988050849381026
2.606921384276851	0.1991964874142562
2.608	0.1996543304890465
2.61	0.1998857228624703
2.611722344468889	0.2006169625697584
2.612	0.2007347540070561
2.614	0.2009649291408226
2.616	0.2018161279245064
2.616523304660927	0.2018760997651329
2.618	0.2020452030644323
2.62	0.2028965488956676
2.621324264852965	0.203047714275111
2.622	0.2031247909377084
2.624	0.2039793635413748
2.626	0.2045210260321677
2.626125225045004	0.2045549810207467
2.628	0.2050629429899804
2.63	0.2056049654208897
2.630926185237042	0.2058559892382935
2.632	0.2061468041091006
2.634	0.2066887346804541
2.63572714542908	0.2071564879608652
2.636	0.2072303276454153
2.638	0.2077741090277316
2.64	0.2083171114621993
2.640528105621118	0.2084605513888991
2.642	0.2088600334882507
2.644	0.2094034298100254
2.645329065813157	0.20976428297998
2.646	0.2099463100036454
2.648	0.2104890896589136
2.65	0.2110320422702434
2.650130026005195	0.2110673677860315
2.652	0.2115750202628368
2.654	0.2121201134171715
2.654930986197233	0.2123742796638835
2.656	0.2126659089196855
2.658	0.2132105822647065
2.659731946389271	0.2136824156326686
2.66	0.2137553864990022
2.662	0.2143008715448568
2.664	0.214845495580911
2.664532906581309	0.2149908328378545
2.666	0.2153906468522238
2.668	0.2159354817534266
2.669333866773348	0.2162987260874801
2.67	0.2164799945902025
2.672	0.2170252904738227
2.674	0.2175714977742289
2.674134826965386	0.217608349800538
2.676	0.2181177737116459
2.678	0.2186643879895535
2.678935787157424	0.2189202715927316
2.68	0.2192110552143548
2.682	0.2197574913974062
2.683736747349462	0.2202319627675204
2.684	0.2203038286348215
2.686	0.2208500602273016
2.688	0.2213974217009274
2.688537707541501	0.2215448141964257
2.69	0.2219453494592002
2.692	0.2224932826837487
2.693338667733539	0.2228597529665898
2.694	0.2230406633240379
2.696	0.2235880369961385
2.698	0.2241352590388879
2.698139627925577	0.2241734588463
2.7	0.2246820480848072
2.702	0.2252296345405616
2.702940588117615	0.2254872449204265
2.704	0.2257771845983911
2.706	0.226325376722796
2.707741548309654	0.2268040401448431
2.708	0.2268750230072964
2.71	0.2274247410506727
2.712	0.2279743864897023
2.712542508501692	0.2281236127982975
2.714	0.2285242257655082
2.716	0.2290749337910956
2.71734346869373	0.2294457123719246
2.718	0.2296267726247616
2.72	0.2301782298020435
2.722	0.2307305263109033
2.722144428885768	0.2307704971275062
2.724	0.2312836512969793
2.726	0.231836777334717
2.726945389077807	0.2320987209058066
2.728	0.2323907130679129
2.73	0.2329459913361751
2.731746349269845	0.2334311035086796
2.732	0.2335015127092495
2.734	0.2340575401727795
2.736	0.2346124369516631
2.736547309461883	0.2347641315051546
2.738	0.2351664713710618
2.74	0.2357207228649345
2.741348269653921	0.2360954137331675
2.742	0.2362764008584328
2.744	0.2368334919386781
2.746	0.2373903614105611
2.74614922984596	0.2374319029651052
2.748	0.2379467326991208
2.75	0.2385034098840352
2.750950190037998	0.2386037299522261
2.752	0.2387144873070174
2.754	0.2396167038565902
2.755751150230036	0.2398007489340999
2.756	0.2398268839664184
2.758	0.2407308550269617
2.76	0.2409415874499672
2.760552110422074	0.2411921080892274
2.762	0.2418486140732951
2.764	0.2420585158752865
2.765353070614113	0.2426729698203189
2.766	0.2429665399664219
2.768	0.2431783971442962
2.77	0.2440888512438033
2.770154030806151	0.2441051604193565
2.772	0.2443004754574498
2.774	0.2452130475192274
2.774954990998189	0.2453136894826916
2.776	0.2454237387410451
2.778	0.2463375843720101
2.779755951190227	0.2465234964252875
2.78	0.2465493166202268
2.782	0.2474661279571875
2.784	0.2476772583716886
2.784556911382265	0.2479329015211918
2.786	0.2485948580255376
2.788	0.2488065576837633
2.789357871574304	0.2494313745113766
2.79	0.2497266346030202
2.792	0.2499383319518231
2.794	0.2508615044920328
2.794158831766342	0.2508784085445717
2.796	0.2510742192548831
2.798	0.2519987148996439
2.79895979195838	0.25210060505137
2.8	0.2522109532514595
2.802	0.2531377898474341
2.803760752150418	0.2533253697468083
2.804	0.2533508396034659
2.806	0.2542793098824396
2.808	0.254490494559748
2.808561712342457	0.2547514708743256
2.81	0.2554192362987357
2.812	0.2556314401926433
2.813362672534495	0.2562663241896382
2.814	0.2565630511440319
2.816	0.2567750442272725
2.818	0.2577072384362447
2.818163632726533	0.2577245532899292
2.82	0.2579187314341397
2.822	0.2588529155754581
2.822964592918571	0.2589550785505014
[truncated: 7,089 more rows]
