# Supplementary material for: Membrane Partitioning of Anionic, Ligand-Coated Nanoparticles Is Accompanied by Ligand Snorkeling, Local Disordering, and Cholesterol Depletion
Source: PLoS Comput Biol. 2014 Dec 4;10(12):e1003917. doi: 10.1371/journal.pcbi.1003917 (PMC4256007; doi:10.1371/journal.pcbi.1003917)
Supplement: Dataset S1 — The data used to generate Figures 2, 3, 4, 5, and 6. (ZIP) [file pcbi.1003917.s002.zip › DATA/Figure5/radial_concentration_nm..19]

0	0
0.002	0
0.004	0
0.004800960192038408	0
0.006	0
0.008	0
0.009601920384076815	0
0.01	0
0.012	0
0.014	0
0.01440288057611522	0
0.016	0
0.018	0
0.01920384076815363	0
0.02	0
0.022	0
0.024	0
0.02400480096019204	0
0.026	0
0.028	0
0.02880576115223044	0
0.03	0
0.032	0
0.03360672134426885	0
0.034	0
0.036	0
0.038	0
0.03840768153630725	0
0.04	0
0.042	0
0.04320864172834566	0
0.044	0
0.046	0
0.048	0
0.04800960192038407	0
0.05	0
0.052	0
0.05281056211242247	0
0.054	0
0.056	0
0.05761152230446088	0
0.058	0
0.06	0
0.062	0
0.06241248249649928	0
0.064	0
0.066	0
0.0672134426885377	0
0.068	0
0.07000000000000001	0
0.07199999999999999	0
0.0720144028805761	0
0.074	0
0.076	0
0.07681536307261451	0
0.078	0
0.08	0
0.08161632326465292	0
0.082	0
0.08400000000000001	0
0.08599999999999999	0
0.08641728345669132	0
0.08799999999999999	0
0.09	0
0.09121824364872973	0
0.092	0
0.094	0
0.096	0
0.09601920384076813	0
0.098	0
0.1	0
0.1008201640328065	0
0.102	0
0.104	0
0.1056211242248449	0
0.106	0
0.108	0
0.11	0
0.1104220844168834	0
0.112	0
0.114	0
0.1152230446089218	0
0.116	0
0.118	0
0.12	0
0.1200240048009602	0
0.122	0
0.124	0
0.1248249649929986	0
0.126	0
0.128	0
0.129625925185037	0
0.13	0
0.132	0
0.134	0
0.1344268853770754	0
0.136	0
0.138	0
0.1392278455691138	0
0.14	0
0.142	0
0.144	0
0.1440288057611522	0
0.146	0
0.148	0
0.1488297659531906	0
0.15	0
0.152	0
0.153630726145229	0
0.154	0
0.156	0
0.158	0
0.1584316863372674	0
0.16	0
0.162	0
0.1632326465293058	0
0.164	0
0.166	0
0.168	0
0.1680336067213442	0
0.17	0
0.172	0
0.1728345669133826	0
0.174	0
0.176	0
0.177635527105421	0
0.178	0
0.18	0
0.182	0
0.1824364872974595	0
0.184	0
0.186	0
0.1872374474894979	0
0.188	0
0.19	0
0.192	0
0.1920384076815363	0
0.194	0
0.196	0
0.1968393678735747	0
0.198	0
0.2	0
0.2016403280656131	0
0.202	0
0.204	0
0.206	0
0.2064412882576515	0
0.208	0
0.21	0
0.2112422484496899	0
0.212	0
0.214	0
0.216	0
0.2160432086417283	0
0.218	0
0.22	0
0.2208441688337667	0
0.222	0
0.224	0
0.2256451290258051	0
0.226	0
0.228	0
0.23	0
0.2304460892178435	0
0.232	0
0.234	0
0.2352470494098819	0
0.236	0
0.238	0
0.24	0
0.2400480096019203	0
0.242	0
0.244	0
0.2448489697939587	0
0.246	0
0.248	0
0.2496499299859971	0
0.25	0
0.252	0
0.254	0
0.2544508901780356	0
0.256	0
0.258	0
0.259251850370074	0
0.26	0
0.262	0
0.264	0
0.2640528105621124	0
0.266	0
0.268	0
0.2688537707541508	0
0.27	0
0.272	0
0.2736547309461892	0
0.274	0
0.276	0
0.278	0
0.2784556911382276	0
0.28	0
0.282	0
0.283256651330266	0
0.284	0
0.286	0
0.288	0
0.2880576115223044	0
0.29	0
0.292	0
0.2928585717143428	0
0.294	0
0.296	0
0.2976595319063812	0
0.298	0
0.3	0
0.302	0
0.3024604920984196	0
0.304	0
0.306	0
0.307261452290458	0
0.308	0
0.31	0
0.312	0
0.3120624124824964	0
0.314	0
0.316	0
0.3168633726745348	0
0.318	0
0.32	0
0.3216643328665733	0
0.322	0
0.324	0
0.326	0
0.3264652930586117	0
0.328	0
0.33	0
0.3312662532506501	0
0.332	0
0.334	0
0.336	0
0.3360672134426885	0
0.338	0
0.34	0
0.3408681736347269	0
0.342	0
0.344	0
0.3456691338267653	0
0.346	0
0.348	0
0.35	0
0.3504700940188037	0
0.352	0
0.354	0
0.3552710542108421	0
0.356	0
0.358	0
0.36	0
0.3600720144028805	0
0.362	0
0.364	0
0.3648729745949189	0
0.366	0
0.368	0
0.3696739347869573	0
0.37	0
0.372	0
0.374	0
0.3744748949789957	0
0.376	0
0.378	0
0.3792758551710341	0
0.38	0
0.382	0
0.384	0
0.3840768153630725	0
0.386	0
0.388	0
0.3888777755551109	0
0.39	0
0.392	0
0.3936787357471493	0
0.394	0
0.396	0
0.398	0
0.3984796959391878	0
0.4	0
0.402	0
0.4032806561312262	0
0.404	0
0.406	0
0.408	0
0.4080816163232646	0
0.41	0
0.412	0
0.412882576515303	0
0.414	0
0.416	0
0.4176835367073414	0
0.418	0
0.42	0
0.422	0
0.4224844968993798	0
0.424	0
0.426	0
0.4272854570914182	0
0.428	0
0.43	0
0.432	0
0.4320864172834566	0
0.434	0
0.436	0
0.436887377475495	0
0.438	0
0.44	0
0.4416883376675334	0
0.442	0
0.444	0
0.446	0
0.4464892978595718	0
0.448	0
0.45	0
0.4512902580516102	0
0.452	0
0.454	0
0.456	0
0.4560912182436486	0
0.458	0
0.46	0
0.460892178435687	0
0.462	0
0.464	0
0.4656931386277254	0
0.466	0
0.468	0
0.47	0
0.4704940988197638	0
0.472	0
0.474	0
0.4752950590118022	0
0.476	0
0.478	0
0.48	0
0.4800960192038407	0
0.482	0
0.484	0
0.4848969793958791	0
0.486	0
0.488	0
0.4896979395879175	0
0.49	0
0.492	0
0.494	0
0.4944988997799559	0
0.496	0
0.498	0
0.4992998599719943	0
0.5	0
0.502	0
0.504	0
0.5041008201640327	0
0.506	0
0.508	0
0.5089017803560711	0
0.51	0
0.512	0
0.5137027405481096	0
0.514	0
0.516	0
0.518	0
0.5185037007401481	0
0.52	0
0.522	0
0.5233046609321865	0
0.524	0
0.526	0
0.528	0
0.528105621124225	0
0.53	0
0.532	0
0.5329065813162635	0
0.534	0
0.536	0
0.5377075415083019	0
0.538	0
0.54	0
0.542	0
0.5425085017003404	0
0.544	0
0.546	0
0.5473094618923788	0
0.548	0
0.55	0
0.552	0
0.5521104220844173	0
0.554	0
0.556	0
0.5569113822764558	0
0.5580000000000001	0
0.5600000000000001	0
0.5617123424684942	0
0.5620000000000001	0
0.5639999999999999	0
0.5659999999999999	0
0.5665133026605327	0
0.5679999999999999	0
0.57	0
0.5713142628525711	0
0.572	0
0.574	0
0.576	0
0.5761152230446096	0
0.578	0
0.58	0
0.5809161832366481	0
0.582	0
0.584	0
0.5857171434286865	0
0.586	0
0.588	0
0.59	0
0.590518103620725	0
0.592	0
0.594	0
0.5953190638127634	0
0.596	0
0.598	0
0.6	0
0.6001200240048019	0
0.602	0
0.604	0
0.6049209841968404	0
0.606	0
0.608	0
0.6097219443888788	0
0.61	0
0.612	0
0.614	0
0.6145229045809173	0
0.616	0
0.618	0
0.6193238647729558	0
0.62	0
0.622	0
0.624	0
0.6241248249649942	0
0.626	0
0.628	0
0.6289257851570327	0
0.63	0
0.632	0
0.6337267453490711	0
0.634	0
0.636	0
0.638	0
0.6385277055411096	0
0.64	0
0.642	0
0.6433286657331481	0
0.644	0
0.646	0
0.648	0
0.6481296259251865	0
0.65	0
0.652	0
0.652930586117225	0
0.654	0
0.656	0
0.6577315463092634	0
0.658	0
0.66	0
0.662	0
0.6625325065013019	0
0.664	0
0.666	0
0.6673334666933404	0
0.668	0
0.67	0
0.672	0
0.6721344268853788	0
0.674	0
0.676	0
0.6769353870774173	0
0.678	0
0.68	0
0.6817363472694558	0
0.6820000000000001	0
0.6840000000000001	0
0.6860000000000001	0
0.6865373074614942	0
0.6879999999999999	0
0.6899999999999999	0
0.6913382676535327	0
0.6919999999999999	0
0.694	0
0.696	0
0.6961392278455711	0
0.698	0
0.7	0
0.7009401880376096	0
0.702	0
0.704	0
0.7057411482296481	0
0.706	0
0.708	0
0.71	0
0.7105421084216865	0
0.712	0
0.714	0
0.715343068613725	0
0.716	0
0.718	0
0.72	0
0.7201440288057634	0
0.722	0
0.724	0
0.7249449889978019	0
0.726	0
0.728	0
0.7297459491898404	0
0.73	0
0.732	0
0.734	0
0.7345469093818788	0
0.736	0
0.738	0
0.7393478695739173	0
0.74	0
0.742	0
0.744	0
0.7441488297659558	0
0.746	0
0.748	0
0.7489497899579942	0
0.75	0
0.752	0
0.7537507501500327	0
0.754	0
0.756	0
0.758	0
0.7585517103420711	0
0.76	0
0.762	0
0.7633526705341096	0
0.764	0
0.766	0
0.768	0
0.7681536307261481	0
0.77	0
0.772	0
0.7729545909181865	0
0.774	0
0.776	0
0.777755551110225	0
0.778	0
0.78	0
0.782	0
0.7825565113022634	0
0.784	0
0.786	0
0.7873574714943019	0
0.788	0
0.79	0
0.792	0
0.7921584316863404	0
0.794	0
0.796	0
0.7969593918783788	0
0.798	0
0.8	0
0.8017603520704173	0
0.802	0
0.804	0
0.806	0
0.8065613122624558	0
0.8080000000000001	0
0.8100000000000001	0
0.8113622724544942	0
0.8120000000000001	0
0.8139999999999999	0
0.8159999999999999	0
0.8161632326465327	0
0.8179999999999999	0
0.82	0
0.8209641928385711	0
0.822	0
0.824	0
0.8257651530306096	0
0.826	0
0.828	0
0.83	0
0.8305661132226481	0
0.832	0
0.834	0
0.8353670734146865	0
0.836	0
0.838	0
0.84	0
0.840168033606725	0
0.842	0
0.844	0
0.8449689937987634	0
0.846	0
0.848	0
0.8497699539908019	0
0.85	0
0.852	0
0.854	0
0.8545709141828404	0
0.856	0
0.858	0
0.8593718743748788	0
0.86	0
0.862	0
0.864	0
0.8641728345669173	0
0.866	0
0.868	0
0.8689737947589558	0
0.87	0
0.872	0
0.8737747549509942	0
0.874	0
0.876	0
0.878	0
0.8785757151430327	0
0.88	0
0.882	0
0.8833766753350711	0
0.884	0
0.886	0
0.888	0
0.8881776355271096	0
0.89	0
0.892	0
0.8929785957191481	0
0.894	0
0.896	0
0.8977795559111865	0
0.898	0
0.9	0
0.902	0
0.902580516103225	0
0.904	0
0.906	0
0.9073814762952634	0
0.908	0
0.91	0
0.912	0
0.9121824364873019	0
0.914	0
0.916	0
0.9169833966793404	0
0.918	0
0.92	0
0.9217843568713788	0
0.922	0
0.924	0
0.926	0
0.9265853170634173	0
0.928	0
0.93	0
0.9313862772554558	0
0.9320000000000001	0
0.9340000000000001	0
0.9360000000000001	0
0.9361872374474942	0
0.9379999999999999	0
0.9399999999999999	0
0.9409881976395327	0
0.9419999999999999	0
0.944	0
0.9457891578315711	0
0.946	0
0.948	0
0.95	0
0.9505901180236096	0
0.952	0
0.954	0
0.9553910782156481	0
0.956	0
0.958	0
0.96	0
0.9601920384076865	0
0.962	0
0.964	0
0.964992998599725	0
0.966	0
0.968	0
0.9697939587917634	0
0.97	0
0.972	0
0.974	0
0.9745949189838019	0
0.976	0
0.978	0
0.9793958791758404	0
0.98	0
0.982	0
0.984	0
0.9841968393678788	0
0.986	0
0.988	0
0.9889977995599173	0
0.99	0
0.992	0
0.9937987597519558	0
0.994	0
0.996	0
0.998	0
0.9985997199439942	0
1	0
1.002	0
1.003400680136033	0
1.004	0
1.006	0
1.008	0
1.008201640328071	0
1.01	0
1.012	0
1.01300260052011	0
1.014	0
1.016	0
1.017803560712148	0
1.018	0
1.02	0
1.022	0
1.022604520904187	0
1.024	0
1.026	0
1.027405481096225	0
1.028	0
1.03	0
1.032	0
1.032206441288263	0
1.034	0
1.036	0
1.037007401480302	0
1.038	0
1.04	0
1.04180836167234	0
1.042	0
1.044	0
1.046	0
1.046609321864379	0
1.048	0
1.05	0
1.051410282056417	0
1.052	0
1.054	0
1.056	0
1.056211242248456	0
1.058	0
1.06	0
1.061012202440494	0
1.062	0
1.064	0
1.065813162632533	0
1.066	0
1.068	0
1.07	0
1.070614122824571	0
1.072	0
1.074	0
1.07541508301661	0
1.076	0
1.078	0
1.08	0
1.080216043208648	0
1.082	0
1.084	0
1.085017003400687	0
1.086	0
1.088	0
1.089817963592725	0
1.09	0
1.092	0
1.094	0
1.094618923784763	0
1.096	0
1.098	0
1.099419883976802	0
1.1	0
1.102	0
1.104	0
1.10422084416884	0
1.106	0
1.108	0
1.109021804360879	0
1.11	0
1.112	0
1.113822764552917	0
1.114	0
1.116	0
1.118	0
1.118623724744956	0
1.12	0
1.122	0
1.123424684936994	0
1.124	0
1.126	0
1.128	0
1.128225645129033	0
1.13	0
1.132	0
1.133026605321071	0
1.134	0
1.136	0
1.13782756551311	0
1.138	0
1.14	0
1.142	0
1.142628525705148	0
1.144	0
1.146	0
1.147429485897187	0
1.148	0
1.15	0
1.152	0
1.152230446089225	0
1.154	0
1.156	0
1.157031406281263	0
1.158	0
1.16	0
1.161832366473302	0
1.162	0
1.164	0
1.166	0
1.16663332666534	0
1.168	0
1.17	0
1.171434286857379	0
1.172	0
1.174	0
1.176	0
1.176235247049417	0
1.178	0
1.18	0
1.181036207241456	0
1.182	0
1.184	0
1.185837167433494	0
1.186	0
1.188	0
1.19	0
1.190638127625533	0
1.192	0
1.194	0
1.195439087817571	0
1.196	0
1.198	0
1.2	0
1.20024004800961	0
1.202	0
1.204	0
1.205041008201648	0
1.206	0
1.208	0
1.209841968393687	0
1.21	0
1.212	0
1.214	0
1.214642928585725	0
1.216	0
1.218	0
1.219443888777763	0
1.22	0
1.222	0
1.224	0
1.224244848969802	0
1.226	0
1.228	0
1.22904580916184	0
1.23	0
1.232	0
1.233846769353879	0
1.234	0
1.236	0
1.238	0
1.238647729545917	0
1.24	0
1.242	0
1.243448689737956	0
1.244	0
1.246	0
1.248	0
1.248249649929994	0
1.25	0
1.252	0
1.253050610122033	0
1.254	0
1.256	0
1.257851570314071	0
1.258	0
1.26	0
1.262	0
1.26265253050611	0
1.264	0
1.266	0
1.267453490698148	0
1.268	0
1.27	0
1.272	0
1.272254450890187	0
1.274	0
1.276	0
1.277055411082225	0
1.278	0
1.28	0
1.281856371274263	0
1.282	0
1.284	0
1.286	0
1.286657331466302	0
1.288	0
1.29	0
1.29145829165834	0
1.292	0
1.294	0
1.296	0
1.296259251850379	0
1.298	0
1.3	0
1.301060212042417	0
1.302	0
1.304	0
1.305861172234456	0
1.306	0
1.308	0
1.31	0
1.310662132426494	0
1.312	0
1.314	0
1.315463092618533	0
1.316	0
1.318	0
1.32	0
1.320264052810571	0
1.322	0
1.324	0
1.32506501300261	0
1.326	0
1.328	0
1.329865973194648	0
1.33	0
1.332	0
1.334	0
1.334666933386687	0
1.336	0
1.338	0
1.339467893578725	0
1.34	0
1.342	0
1.344	0
1.344268853770763	0
1.346	0
1.348	0
1.349069813962802	0
1.35	0
1.352	0
1.35387077415484	0
1.354	0
1.356	0
1.358	0
1.358671734346879	0
1.36	0
1.362	0
1.363472694538917	0
1.364	0
1.366	0
1.368	0
1.368273654730956	0
1.37	0
1.372	0
1.373074614922994	0
1.374	0
1.376	0
1.377875575115033	0
1.378	0
1.38	0
1.382	0
1.382676535307071	0
1.384	0
1.386	0
1.38747749549911	0
1.388	0
1.39	0
1.392	0
1.392278455691148	0
1.394	0
1.396	0
1.397079415883187	0
1.398	0
1.4	0
1.401880376075225	0
1.402	0
1.404	0
1.406	0
1.406681336267263	3.604872900046078e-08
1.408	1.057187961962804e-07
1.41	2.109266293163093e-07
1.411482296459302	2.885525485686084e-07
1.412	3.156256669063835e-07
1.414	4.198180642702405e-07
1.416	5.235059645553636e-07
1.41628325665134	5.381376433441744e-07
1.418	6.266914988385718e-07
1.42	7.293767862108791e-07
1.421084216843379	7.848089382764984e-07
1.422	8.315639338616381e-07
1.424	9.332550371619881e-07
1.425885177035417	1.028649970176192e-06
1.426	1.034452179747576e-06
1.428	1.135157433600617e-06
1.43	1.235372859131243e-06
1.430686137227456	1.269617651521287e-06
1.432	1.335100505258142e-06
1.434	1.434342409488636e-06
1.435487097419494	1.507800126569476e-06
1.436	1.533100597997998e-06
1.438	1.631377085708101e-06
1.44	1.729173876365369e-06
1.440288057611533	1.743207260882645e-06
1.442	1.8264929626182e-06
1.444	1.923336326093797e-06
1.445089017803571	1.975843462104309e-06
1.446	2.019705937474149e-06
1.448	2.115603756571524e-06
1.44988997799561	2.20578897551145e-06
1.45	2.211031732403268e-06
1.452	2.305991803266075e-06
1.454	2.400485896809599e-06
1.454690938187648	2.432999551497353e-06
1.456	2.494515930109415e-06
1.458	2.588083809739497e-06
1.459491898379687	2.657561504594285e-06
1.46	2.681191431843972e-06
1.462	2.773840682208383e-06
1.464	2.866033436330228e-06
1.464292858571725	2.879482219554393e-06
1.466	2.95777155948912e-06
1.468	3.049056906816314e-06
1.469093818763763	3.098765694439805e-06
1.47	3.139891323363549e-06
1.472	3.230276644171427e-06
1.473894778955802	3.31548907953532e-06
1.474	3.320214694337191e-06
1.476	3.409707289082078e-06
1.478	3.498756233817919e-06
1.47869573914784	3.529607088116901e-06
1.48	3.587363324213366e-06
1.482	3.675530346259563e-06
1.483496699339879	3.816298913132708e-06
1.484	3.863571990121027e-06
1.486	4.050706765266019e-06
1.488	4.336983376064098e-06
1.488297659531917	4.379434687776138e-06
1.49	4.621892032515126e-06
1.492	4.905438226939504e-06
1.493098619723956	5.060540963457271e-06
1.494	5.187627422294773e-06
1.496	5.468465052371632e-06
1.497899579915994	5.733941011561328e-06
1.498	5.747956521988283e-06
1.5	6.026107207183398e-06
1.502	6.574243399037748e-06
1.502700540108033	6.575703248232332e-06
1.504	6.57840758571109e-06
1.506	7.120879447752122e-06
1.507501500300071	7.124280853045023e-06
1.508	7.125408627901958e-06
1.51	7.662260235569856e-06
1.512	7.667152325315076e-06
1.51230246049211	7.777271829145932e-06
1.514	8.394495122519691e-06
1.516	8.39988155804348e-06
1.517103420684148	8.797270374362853e-06
1.518	9.119742046535001e-06
1.52	9.125619998512289e-06
1.521904380876187	9.989763062106137e-06
1.522	1.003309483235308e-05
1.524	1.003959562822035e-05
1.526	1.093776854619071e-05
1.526705341068225	1.094028169449168e-05
1.528	1.094488856908151e-05
1.53	1.183383115256972e-05
1.531506301260263	1.18396590792139e-05
1.532	1.184156672531597e-05
1.534	1.27213499082325e-05
1.536	1.272969729491188e-05
1.536307261452302	1.286360981394217e-05
1.538	1.360039137133188e-05
1.54	1.360934677878344e-05
1.54110822164434	1.414050695260419e-05
1.542	1.456737439061039e-05
1.544	1.457700200347639e-05
1.545909181836379	1.566543531890512e-05
1.546	1.571714429367532e-05
1.548	1.572757586986413e-05
1.55	1.695166408187663e-05
1.550710142028417	1.695567916897293e-05
1.552	1.696296254098461e-05
1.554	1.81744788244914e-05
1.555511102220456	1.818366907588488e-05
1.556	1.818663864812833e-05
1.558	1.938567853722453e-05
1.56	1.939869413415668e-05
1.560312062412494	1.958404983435587e-05
1.562	2.058535231514049e-05
1.564	2.059921802321026e-05
1.565113022604533	2.130596906328157e-05
1.566	2.186846691057207e-05
1.568	2.188324587015374e-05
1.569913982796571	2.317580166788557e-05
1.57	2.323381714130014e-05
1.572	2.324957183606508e-05
1.574	2.524640779004584e-05
1.57471494298861	2.525256371344112e-05
1.576	2.526361450901298e-05
1.578	2.752224329737096e-05
1.579515903180648	2.753653985950016e-05
1.58	2.75410996315053e-05
1.582	2.977681003663129e-05
1.584	2.979730512662856e-05
1.584316863372687	3.014828058406022e-05
1.586	3.201026868847668e-05
1.588	3.203239155490475e-05
1.589117823564725	3.330955683870741e-05
1.59	3.431621842217647e-05
1.592	3.434002759099484e-05
1.593918783756763	3.677678958396669e-05
1.594	3.687980104392083e-05
1.596	3.690549347441049e-05
1.598	3.969816460780592e-05
1.598719743948802	3.970816695038886e-05
1.6	3.972593657063849e-05
1.602	4.27681036732693e-05
1.60352070414084	4.27909563251289e-05
1.604	4.279815006136484e-05
1.606	4.608680463138752e-05
1.608	4.611931957816993e-05
1.608321664332879	4.668793901420282e-05
1.61	4.965112280420106e-05
1.612	4.968629901296854e-05
1.613122624524917	5.180473258933842e-05
1.614	5.3458323679092e-05
1.616	5.3496353057775e-05
1.617923584716956	5.735233018873187e-05
1.618	5.75053215796771e-05
1.62	5.754639455667189e-05
1.622	6.178960102506153e-05
1.622724544908994	6.180566463560458e-05
1.624	6.183390749370392e-05
1.626	6.406664860010364e-05
1.627525505101033	6.606255141897154e-05
1.628	6.668259783630826e-05
1.63	6.946880114481372e-05
1.632	7.224217041051201e-05
1.632326465293071	7.275268416919922e-05
1.634	7.536649431779412e-05
1.636	7.856728968447131e-05
1.63712742548511	8.046661490968586e-05
1.638	8.193481143468746e-05
1.64	8.537747163118153e-05
1.641928385677148	8.876902649628583e-05
1.642	8.88948252411671e-05
1.644	9.266719039638883e-05
1.646	9.678336240952907e-05
1.646729345869187	9.834451993724265e-05
1.648	0.0001010610464225576
1.65	0.0001054992851516163
1.651530306061225	0.0001090183517023157
1.652	0.0001100971463982226
1.654	0.0001148536922401415
1.656	0.0001198577107110105
1.656331266253263	0.0001207281691552655
1.658	0.0001251077692880366
1.66	0.0001305129367948175
1.661132226445302	0.0001337124468751976
1.662	0.0001361617042393334
1.664	0.0001418740463477425
1.66593318663734	0.0001475430662777535
1.666	0.0001477387598698728
1.668	0.0001538440176711132
1.67	0.0001600994520087351
1.670734146829379	0.0001624848800465448
1.672	0.0001665930430716267
1.674	0.0001731458589476276
1.675535107021417	0.0001783582129687631
1.676	0.0001799348452537761
1.678	0.0001870471736401846
1.68	0.0001943925411351276
1.680336067213456	0.0001956818566351031
1.682	0.0002020579235334655
1.684	0.0002103944327123306
1.685137027405494	0.0002153153364281377
1.686	0.0002190457431863581
1.688	0.0002288960145135467
1.689937987597533	0.0002384979784982244
1.69	0.0002388048623975802
1.692	0.0002490209637381574
1.694	0.0002597183616466766
1.694738947789571	0.0002638830978982927
1.696	0.0002709820639501639
1.698	0.000282721181722045
1.69953990798161	0.0002920587409674035
1.7	0.0002948453291140965
1.702	0.0003070899096817459
1.704	0.0003193666980490549
1.704340868173648	0.0003214963473963502
1.706	0.0003318500055530291
1.708	0.0003448000277631959
1.709141828365687	0.0003523627000234991
1.71	0.0003580399899935369
1.712	0.0003716552238955431
1.713942788557725	0.0003852437580681475
1.714	0.0003856434483809362
1.716	0.0003999157494121309
1.718	0.00041464382298814
1.718743748749763	0.0004202612435292151
1.72	0.0004297384995624878
1.722	0.0004454569585794546
1.723544708941802	0.0004582797315980317
1.724	0.0004620547667681993
1.726	0.0004796132103310988
1.728	0.0004977823230629292
1.72834566913384	0.0005010008122914452
1.73	0.0005163863317161978
1.732	0.0005356807199574026
1.733146629325879	0.0005468953487548122
1.734	0.0005552321425617635
1.736	0.000575553686026013
1.737947589517917	0.0005958386925136614
1.738	0.0005963839435701398
1.74	0.0006179766055876596
1.742	0.000639985539098034
1.742748549709956	0.0006484797679622254
1.744	0.0006626644390708657
1.746	0.0006859241173028445
1.747549509901994	0.0007045288426936638
1.748	0.0007099316272644726
1.75	0.000734512487905266
1.752	0.0007857642817791768
1.752350470094033	0.0007858755648583169
1.754	0.0007863987357261679
1.756	0.000839765916951941
1.757151430286071	0.0008401575050942391
1.758	0.0008404457659865449
1.76	0.0008961537925240447
1.76195239047811	0.000896863852570447
1.762	0.0008968811479322275
1.764	0.0009559948490549182
1.766	0.0009567727549638698
1.766753350670148	0.0009802911510342885
1.768	0.001019165572101493
1.77	0.001019996975180036
1.771554310862187	0.00107062451458488
1.772	0.001085125289144611
1.774	0.001086012673720407
1.776	0.001155263606637266
1.776355271054225	0.00115543199636972
1.778	0.001156210681680327
1.78	0.001228864794816301
1.781156231246263	0.001229448885080866
1.782	0.001229874651753593
1.784	0.001305556798549685
1.785957191438302	0.001306609217841862
1.786	0.001306632211082199
1.788	0.001385304020856392
1.79	0.001386447739057806
1.79075815163034	0.001417662387123423
1.792	0.001468734828174795
1.794	0.001469950166960928
1.795559111822379	0.001537346677497981
1.796	0.001556383977453648
1.798	0.001557674734215343
1.8	0.001648616905431056
1.800360072014417	0.001648863834883265
1.802	0.001649987214817415
1.804	0.001744147132020837
1.805161032206456	0.001744990932032805
1.806	0.001745599991889396
1.808	0.001843593232860533
1.809961992398494	0.001845102987577093
1.81	0.001845132202182595
1.812	0.001947319899943582
1.814	0.001948948874130038
1.814762952590533	0.001989850983102343
1.816	0.002056096510848432
1.818	0.002057820088739145
1.819563912782571	0.002145391493716228
1.82	0.002169783429342752
1.822	0.002171606094938024
1.824	0.002288162308891752
1.82436487297461	0.002288514005483637
1.826	0.002290088360401612
1.828	0.002411747970087294
1.829165833166648	0.002412934286611053
1.83	0.002413782183058344
1.832	0.00254040031732788
1.833966793358687	0.002542511741985952
1.834	0.002542547351706444
1.836	0.002673658837736427
1.838	0.002675922945810465
1.838767753550725	0.00272888951172125
1.84	0.002813808704624663
1.842	0.002816196235933042
1.843568713742763	0.002929054445715983
1.844	0.002960048928797964
1.846	0.002962565515155237
1.848	0.003112953973400895
1.848369673934802	0.003113444558573201
1.85	0.003115605788173984
1.852	0.003274851944267609
1.85317063412684	0.003276488856043393
1.854	0.003277647318896106
1.856	0.00344372541217991
1.857971594318879	0.003446629047269558
1.858	0.003446670836324673
1.86	0.003620852986780325
1.862	0.003623956148668909
1.862772554510917	0.003694406948003354
1.864	0.003806220224791252
1.866	0.003809488816598794
1.867573514702956	0.003958639358470093
1.868	0.003999021882361503
1.87	0.004002462863930696
1.872	0.004200680294894203
1.872374474894994	0.004201358995511884
1.874	0.004204301967100367
1.876	0.004299433538941814
1.877175435087033	0.004361074200791175
1.878	0.004404268987183051
1.88	0.004511016135162585
1.881976395279071	0.004619085305197722
1.882	0.004620374639975606
1.884	0.00473177802157736
1.886	0.004845135958508483
1.88677735547111	0.004889980050326375
1.888	0.004960437361539504
1.89	0.005077749797608585
1.891578315663148	0.005171864829750904
1.892	0.005196983338515986
1.894	0.005318519253357015
1.896	0.005442031172582091
1.896379275855187	0.005465920904611557
1.898	0.005567899232740048
1.9	0.005696344796925714
1.901180236047225	0.005773919261169181
1.902	0.00582774405709173
1.904	0.00596059807727579
1.905981196239263	0.00609433182441654
1.906	0.006095599776543555
1.908	0.006232814820265315
1.91	0.006373241889642597
1.910782156431302	0.006429292803115544
1.912	0.006516474763551894
1.914	0.006662187318489151
1.91558311662334	0.006779258977446351
1.916	0.006810055411903359
1.918	0.006959679408739212
1.92	0.007111745467338278
1.920384076815379	0.007141409697298675
1.922	0.007266086055762682
1.924	0.00742299622144716
1.925185037007417	0.007518711714731555
1.926	0.007584468044314535
1.928	0.007748395305601872
1.929985997199456	0.007912606675799528
1.93	0.00791376329334505
1.932	0.008082716496514595
1.934	0.008254236491574866
1.934786957391494	0.008322984952038558
1.936	0.008428846803943497
1.938	0.008622358188053701
1.939587917583533	0.008765917804155657
1.94	0.008803134774015257
1.942	0.008987263781843424
1.944	0.00917418964642101
1.944388877775571	0.009211121628299705
1.946	0.009363973919694306
1.948	0.009556064614591325
1.94918983796761	0.009672345907980202
1.95	0.009751440867204456
1.952	0.00995031400617029
1.953990798159648	0.01015226542735495
1.954	0.01015319793022521
1.956	0.01035892803890141
1.958	0.01056809729316535
1.958791758351687	0.01065248896905054
1.96	0.01078114137690127
1.962	0.01099788797614589
1.963592718543725	0.01117292125247659
1.964	0.01121763430116357
1.966	0.01144043817859245
1.968	0.01166696395864421
1.968393678735763	0.01171228885091324
1.97	0.01189703978241007
1.972	0.01213132523886919
1.973194638927802	0.01227310560736515
1.974	0.01236858955578338
1.976	0.01260964532104451
1.97799559911984	0.01285393320863858
1.978	0.01285447139087444
1.98	0.0131029706616842
1.982	0.01335542385532737
1.982796559311879	0.01345735948632533
1.984	0.01361120863570559
1.986	0.01387105572097148
1.987597519503917	0.01408235913557449
1.988	0.01413554161457011
1.99	0.01440299490644184
1.992	0.01467444476431227
1.992398479695956	0.01472952804034652
1.994	0.01495069014680892
1.996	0.01523103339613036
1.997199439887994	0.01540180708116383
1.998	0.01551567515788296
2	0.01580399599191508
2.002	0.01606569217930169
2.002000400080032	0.01606575782388246
2.004	0.01639352237989835
2.006	0.01666260111268546
2.006801360272071	0.01679755137172492
2.008	0.01699920327223607
2.01	0.01727546859125275
2.011602320464109	0.01755318375168399
2.012	0.0176220413781484
2.014	0.01790551434946782
2.016	0.01826214092244363
2.016403280656147	0.01832064079619316
2.018	0.01855203155071439
2.02	0.01891717185323628
2.021204240848185	0.01909611896743933
2.022	0.01921424992237752
2.024	0.01958865466260524
2.026	0.01989235563342446
2.026005201040224	0.01989335266458558
2.028	0.02027537578680291
2.03	0.02058573040313753
2.030806161232262	0.02074428069040809
2.032	0.02097884592276994
2.034	0.02129573068834279
2.0356071214243	0.02161898050721583
2.036	0.02169792496097043
2.038	0.02202209800749738
2.04	0.02243447768199734
2.040408081616338	0.02250231377039895
2.042	0.02276668214106669
2.044	0.02319041729086658
2.045209041808377	0.02339639756902288
2.046	0.02353101881618568
2.048	0.0239658896125619
2.05	0.02431445314657414
2.050010002000415	0.02431668324236284
2.052	0.02475995114911627
2.054	0.02511800148128486
2.054810962192453	0.02530396968393073
2.056	0.02557637248696524
2.058	0.02594396310327126
2.059611922384491	0.02632394648522791
2.06	0.02641534049082665
2.062	0.02679187282688738
2.064	0.02727552286827689
2.06441288257653	0.02735514437297204
2.066	0.02766091287666022
2.068	0.02815589219618803
2.069213842768568	0.02839499343660205
2.07	0.02854970026500349
2.072	0.02905672300215859
2.074	0.02945808189196696
2.074014802960606	0.02946191993604207
2.076	0.02997613746822544
2.078	0.03038590817026714
2.078815763152644	0.03060227375736201
2.08	0.03091606828306039
2.082	0.03133552655902608
2.083616723344683	0.03177440745855992
2.084	0.03187835323067213
2.086	0.03230455353975387
2.088	0.03285825358962909
2.088417683536721	0.03294900815824555
2.09	0.0332924863527792
2.092	0.03385762725572834
2.093218643728759	0.03412686018557355
2.094	0.03429931923970637
2.096	0.03487504260077635
2.098	0.03532278127875083
2.098019603920797	0.03532854199044191
2.1	0.03590993783163079
2.102	0.03636677527180684
2.102820564112835	0.0366127913127663
2.104	0.03696606613880585
2.106	0.03743141882916604
2.107621524304874	0.03792721967632681
2.108	0.0380428335696966
2.11	0.03851703993581788
2.112	0.03914155445045889
2.112422484496912	0.03924348978630149
2.114	0.03962374660835752
2.116	0.04026050134539549
2.11722344468895	0.04056028567102549
2.118	0.04075038787344824
2.12	0.04139691355907319
2.122	0.04189358671008961
2.122024404880988	0.04190164796707666
2.124	0.04255359955276952
2.126	0.04314179994644834
2.126825365073027	0.04338668307316695
2.128	0.0437348662487767
2.13	0.04433353883172018
2.131626325265065	0.04482378296807066
2.132	0.04493631899954157
2.134	0.04554387949527349
2.136	0.04615758620229842
2.136427285457103	0.04628992470291437
2.138	0.04677656941028921
2.14	0.04740079764997845
2.141228245649141	0.0477878335802615
2.142	0.04803079644394394
2.144	0.04866632513022628
2.146	0.04930811648032617
2.14602920584118	0.04931756065296328
2.148	0.04995425553209801
2.15	0.05060638422178859
2.150830166033218	0.05087983580344155
2.152	0.05126481419170678
2.154	0.05192937608344619
2.155631126225256	0.05247490419651352
2.156	0.05259815925065236
2.158	0.05327156111638514
2.16	0.05395072093541878
2.160432086417294	0.05409892649236545
2.162	0.05463622360069164
2.164	0.05532666465975379
2.165233046609333	0.0557558530159245
2.166	0.05602256139382884
2.168	0.05672421736705932
2.17	0.05743112345570545
2.170034006801371	0.05744324998835089
2.172	0.05814366141294867
2.174	0.05886035846359405
2.174834966993409	0.05916234086967129
2.176	0.05958331135845064
2.178	0.06031173833265899
2.179635927185447	0.06091121475947926
2.18	0.06104450495721802
2.182	0.06178138265900125
2.184	0.06252275613136016
2.184436887377486	0.0626859746097536
2.186	0.06326941032395123
2.188	0.06402172357517079
2.189237847569524	0.06449061527308828
2.19	0.06477905219441243
2.192	0.06554156654711943
2.194	0.06630931258601167
2.194038807761562	0.06632433580758047
2.196	0.06708285987419281
2.198	0.0678624436919153
2.1988397679536	0.06819199071142093
2.2	0.0686468828017974
2.202	0.06943655469774118
2.203640728145638	0.07008908008263647
2.204	0.07023183468953766
2.206	0.07103301921282201
2.208	0.07183846421744136
2.208441688337677	0.07201772956096554
2.21	0.07264962023900058
2.212	0.07346591022240589
2.213242648529715	0.07397660686316419
2.214	0.07428757800986961
2.216	0.07511519433642844
2.218	0.07594671008329326
2.218043608721753	0.0759650129573507
2.22	0.0767853846053618
2.222	0.0776290372037608
2.222844568913791	0.0779883645800149
2.224	0.07847950870679488
2.226	0.07933568793991753
2.22764552910583	0.08004402136490038
2.228	0.08019646986003594
2.23	0.08106276622490233
2.232	0.08193353539289917
2.232446489297868	0.08212882103988567
2.234	0.08280768844950903
2.236	0.0836860040254972
2.237247449489906	0.08423729831789781
2.238	0.08456958146427464
2.24	0.08545798808459354
2.242	0.08635105769291074
2.242048409681944	0.08637280552728167
2.244	0.08724876822424996
2.246	0.08815181336345158
2.246849369873983	0.08853715471996984
2.248	0.08905870762286866
2.25	0.0899709441637135
2.251650330066021	0.09059021229092448
2.252	0.09072130566782668
2.254	0.09181343609032053
2.256	0.09257278711438567
2.256451290258059	0.09282270288556604
2.258	0.0936795893877814
2.26	0.09444518413908355
2.261252250450097	0.09514679653266855
2.262	0.09556537652124381
2.264	0.09633863488658094
2.266	0.09747218886087659
2.266053210642136	0.09749293711783498
2.268	0.09825137382156207
2.27	0.09939780744116541
2.270854170834174	0.09973333348218737
2.272	0.1001830297681727
2.274	0.1013429647739376
2.275655131026212	0.101998726290593
2.276	0.102135243146162
2.278	0.1033077957023624
2.28	0.1041052833227215
2.28045609121825	0.104375956702925
2.282	0.105291407655586
2.284	0.1060946667119341
2.285257051410289	0.1068477461271536
2.286	0.1072924457612972
2.288	0.1081018570339472
2.29	0.1093130200526353
2.290058011602327	0.1093366839622573
2.292	0.1101281632122626
2.294	0.1113518398298863
2.294858971794365	0.1117049545347143
2.296	0.1121736116396198
2.298	0.1134117777765925
2.299659931986403	0.1140985857158391
2.3	0.1142391689014158
2.302	0.115489981343223
2.304	0.1163224553920747
2.304460892178442	0.116613800875546
2.306	0.1175858798752093
2.308	0.1184232274270802
2.30926185237048	0.1192282657011931
2.31	0.1196987828161038
2.312	0.120541251231905
2.314	0.1218280199126511
2.314062812562518	0.121854593073414
2.316	0.1226734226774669
2.318	0.1239718883058983
2.318863772754556	0.1243395072653248
2.32	0.1248226655526871
2.322	0.1261340860862166
2.323664732946594	0.126846424863667
2.324	0.1269897622123628
2.326	0.1283125726966087
2.328	0.1291728870309242
2.328465693138633	0.1294841663172628
2.33	0.1305088505392187
2.332	0.1313736590939171
2.333266653330671	0.1322271678376174
2.334	0.1327208956656018
2.336	0.133590259676158
2.338	0.1349501424737769
2.338067613522709	0.134979684739465
2.34	0.1358232782998792
2.342	0.1371957708541079
2.342868573714747	0.1375778022307916
2.344	0.1380750218744286
2.346	0.1394595301050931
2.347669533906786	0.1401970987180601
2.348	0.1403429681807004
2.35	0.141740789260307
2.352	0.1426276402348107
2.352470494098824	0.1429590686505349
2.354	0.1440355783623987
2.356	0.1449262304122799
2.357271454290862	0.1458296349641473
2.358	0.1463468488638273
2.36	0.1472424820909456
2.362	0.1486759419220901
2.3620724144829	0.1487085652017526
2.364	0.1495762233187184
2.366	0.1510217332573296
2.366873374674939	0.1514160992541317
2.368	0.1519243895176536
2.37	0.1533810359220719
2.371674334866977	0.1541416899891727
2.372	0.1542895157647066
2.374	0.1557593450571316
2.376	0.1569546964190733
2.376475295059015	0.1572398826197073
2.378	0.1581539663313656
2.38	0.1593568205241037
2.381276255251053	0.1601270982316979
2.382	0.1605635444957945
2.384	0.1617738543304802
2.386	0.1629888505051285
2.386077215443092	0.1630359232178486
2.388	0.1642071261920005
2.39	0.1654294060481036
2.39087817563513	0.1659685022277705
2.392	0.1666565947351943
2.394	0.1678871605386184
2.395679135827168	0.1689235227410133
2.396	0.1691213948851572
2.398	0.1703598910233114
2.4	0.1716028018441147
2.400480096019206	0.1719024457546994
2.402	0.1728502793628343
2.404	0.1741013062648597
2.405281056211245	0.1749045207517481
2.406	0.1753549198194004
2.408	0.1766111672565438
2.41	0.1778708257341584
2.410082016403283	0.1779227227753664
2.412	0.1791353487434507
2.414	0.1804034692175592
2.414882976595321	0.1809650536432012
2.416	0.1816749073079329
2.418	0.1829497065125198
2.419683936787359	0.1840257359641698
2.42	0.1842275324553406
2.422	0.1855097711936939
2.424	0.1867961469198002
2.424484896979398	0.187109380212768
2.426	0.1880872989662086
2.428	0.1893811800036924
2.429285857171436	0.1902150728287773
2.43	0.1906778216775578
2.432	0.1919782991088644
2.434	0.1932819158206545
2.434086817363474	0.1933387314686267
2.436	0.19458974337554
2.438	0.1959007723159831
2.438887777555512	0.1964839118769535
2.44	0.1972138805529511
2.442	0.1985308137379513
2.44368873774755	0.1996452084008282
2.444	0.1998504418175605
2.446	0.2011732318110938
2.448	0.2024996482296035
2.448489697939589	0.2028256944864961
2.45	0.2038304500816293
2.452	0.2051634178888213
2.453290658131627	0.2060256805365233
2.454	0.2064991916750763
2.456	0.2078383047057898
2.458	0.2091799931249532
2.458091618323665	0.2092416029923133
2.46	0.2105238753685136
2.462	0.2118702247851688
2.462892578515703	0.2124724501452522
2.464	0.2132190248031629
2.466	0.2145708490315242
2.467693538707742	0.2157188348276501
2.468	0.2159264051572501
2.47	0.217283423774108
2.472	0.2186420705929677
2.47249449889978	0.2189786127477636
2.474	0.2200023873004492
2.476	0.2213642923058827
2.477295459091818	0.2222479000224526
2.478	0.2227280663368438
2.48	0.2240947664824186
2.482	0.2254642511348466
2.482096419283856	0.2255304368384092
2.484	0.2268360728149478
2.486	0.2282104534089807
2.486897379475895	0.2288288828996357
2.488	0.2295881441154515
2.49	0.2309685125759092
2.491698339667933	0.2321434899498332
2.492	0.2323520229539702
2.494	0.233738282019585
2.496	0.2351260781912712
2.496499299859971	0.2354733654002871
2.498	0.2365163400384858
2.5	0.2379102958620757
2.501300260052009	0.2385451404785293
2.502	0.2388865117155644
2.504	0.240704593778255
2.506	0.2416815563664612
2.506101220244048	0.2417740906894812
2.508	0.2435085492598291
2.51	0.2444846161210441
2.510902180436086	0.2453122909539743
2.512	0.2463186471560042
2.514	0.2472937989920392
2.515703140628124	0.2488653469782475
2.516	0.2491390520641808
2.518	0.2501166097443431
2.52	0.2519713934937334
2.520504100820162	0.2522178128341382
2.522	0.2529484731109917
2.524	0.2548116303417258
2.525305061012201	0.2554484287049177
2.526	0.2557872526784057
2.528	0.2576580479846504
2.53	0.2586327883748193
2.530106021204239	0.2587324756976802
2.532	0.260511899754473
2.534	0.2614857847187545
2.534906981396277	0.2623418873863307
2.536	0.2633727782974314
2.538	0.2643476525222169
2.539707941588315	0.2659680381173187
2.54	0.2662449064614483
2.542	0.2672190841787111
2.544	0.2691243879234566
2.544508901780353	0.2693721986354643
2.546	0.2700977219721476
2.548	0.2720114072005331
2.549309861972392	0.2726488957929786
2.55	0.2729845115988894
2.552	0.2749055478939917
2.554	0.2758771641038232
2.55411082216443	0.2759842381857073
2.556	0.2778080958200998
2.558	0.2787810450243353
2.558911782356468	0.2796666049835617
2.56	0.2807227010946087
2.562	0.2816960556470374
2.563712742548506	0.2833662322156633
2.564	0.2836461322969773
2.566	0.2846193261719553
2.568	0.2865770346480645
2.568513702740545	0.2868268578141592
2.57	0.2875491097492194
2.572	0.2895143633408264
2.573314662932583	0.2901521882064143
2.574	0.2904844297886851
2.576	0.2924567418024775
2.578	0.2934244901117965
2.578115623124621	0.2935390091703604
2.58	0.295403946979347
2.582	0.2963692530858227
2.582916583316659	0.297279351222011
2.584	0.298354270462543
2.586	0.2993163265205489
2.587717543508698	0.3010277287370552
2.588	0.3013089579701212
2.59	0.3022702141643698
2.592	0.3042697969281555
2.592518503700736	0.3045182353176026
2.594	0.305227539876131
2.596	0.3072338727646176
2.597319463892774	0.3078649273855346
2.598	0.3081901542887036
2.6	0.3102034387612022
2.602	0.3111584144757366
2.602120424084812	0.3112801638893408
2.604	0.3131789673509247
2.606	0.314131013921124
2.606921384276851	0.3150649305993085
2.608	0.3161573797011623
2.61	0.3171061510065765
2.611722344468889	0.3188572996799128
2.612	0.3191393827193027
2.614	0.3200860684016889
2.616	0.3221245469061444
2.616523304660927	0.3223718546412604
2.618	0.3230691911497529
2.62	0.3251155685455936
2.621324264852965	0.3257397667654953
2.622	0.3260580348488756
2.624	0.3281102859404194
2.626	0.3296085753401376
2.626125225045004	0.3297024961771506
2.628	0.3311075390093819
2.63	0.3326065284706776
2.630926185237042	0.3333010440276289
2.632	0.3341056507540199
2.634	0.3356054492082354
2.63572714542908	0.3369013865669296
2.636	0.3371059636586791
2.638	0.338606162373645
2.64	0.3401074995370569
2.640528105621118	0.3405041485739911
2.642	0.3416088214055069
2.644	0.3431112457882093
2.645329065813157	0.3441102887578408
2.646	0.3446142411501647
2.648	0.3461166139328264
2.65	0.3476195840810804
2.650130026005195	0.3477173742143663
2.652	0.3491226871238041
2.654	0.3506262961987292
2.654930986197233	0.3513262323979119
2.656	0.3521293361755302
2.658	0.3536320106484217
2.659731946389271	0.3549326041467081
2.66	0.355133745992032
2.662	0.3566372200094115
2.664	0.3581412919125223
2.664532906581309	0.3585421932853907
2.666	0.3596450487446436
2.668	0.3611494786409344
2.669333866773348	0.3621529662345339
2.67	0.3626537330092338
2.672	0.3641589625230232
2.674	0.3656643121801769
2.674134826965386	0.3657659010774533
2.676	0.3671702149933753
2.678	0.3686772597677878
2.678935787157424	0.3693820070738651
2.68	0.3701828750132119
2.682	0.3716886034753639
2.683736747349462	0.3729970244936328
2.684	0.3731952046520068
2.686	0.3747008888031933
2.688	0.3762065822812465
2.688537707541501	0.3766117016185112
2.69	0.3777126028527093
2.692	0.3792184871437426
2.693338667733539	0.3802264672853354
2.694	0.3807240630147975
2.696	0.3822306342947221
2.698	0.3837379050803743
2.698139627925577	0.3838432155847625
2.7	0.3852453113769148
2.702	0.3867524986381018
2.702940588117615	0.3874615168328857
2.704	0.3882595145966983
2.706	0.3897672760292945
2.707741548309654	0.3910810951150612
2.708	0.3912759264624297
2.71	0.3927844096710095
2.712	0.3942916558981714
2.712542508501692	0.3947004598713558
2.714	0.3957979350702417
2.716	0.3973042821731433
2.71734346869373	0.3983160915973911
2.718	0.3988101828951353
2.72	0.4003156729577432
2.722	0.4018211857851806
2.722144428885768	0.4019299280052877
2.724	0.403325984638309
2.726	0.4048296840398004
2.726945389077807	0.4055407871370005
2.728	0.4063334637045841
2.73	0.4078368237519939
2.731746349269845	0.4091490677554579
2.732	0.4093395269038222
2.734	0.4108419993559719
2.736	0.4123442260075717
2.736547309461883	0.4127552998921633
2.738	0.4138455922447746
2.74	0.4153466290985062
2.741348269653921	0.4163583555199559
2.742	0.416847050260335
2.744	0.4183470580319413
2.746	0.4198459908725835
2.74614922984596	0.4199578273502935
2.748	0.4213438309484851
2.75	0.4228407881899774
2.750950190037998	0.4232238543621741
2.752	0.4236467746881598
2.754	0.4258337295491259
2.755751150230036	0.4265362419171483
2.756	0.4266360010831698
2.758	0.4288266925846977
2.76	0.4296240754586659
2.760552110422074	0.4302299760309033
2.762	0.4318177787468703
2.764	0.4326103414276465
2.765353070614113	0.4340963847828159
2.766	0.4348063777260124
2.768	0.4355934955602146
2.77	0.4377916906049049
2.770154030806151	0.4378519087868274
2.772	0.4385730682628479
2.774	0.440772961790645
2.774954990998189	0.441143479794637
2.776	0.441548631186188
2.778	0.4437507944454259
2.779755951190227	0.4444271209187233
2.78	0.4445210517912799
2.782	0.4467261073414411
2.784	0.4474916678647243
2.784556911382265	0.4481065561689389
2.786	0.4496987338322624
2.788	0.4504591896381082
2.789357871574304	0.4519592622621421
2.79	0.4526681285424188
2.792	0.4534220717737852
2.794	0.4556321235872582
2.794158831766342	0.4556915995587762
2.796	0.4563805486851786
2.798	0.4585911012978191
2.79895979195838	0.4589472039838789
2.8	0.4593328672672063
2.802	0.4615460844422313
2.803760752150418	0.4621949784877073
2.804	0.462283086213426
2.806	0.4644979346697818
2.808	0.4652306173897714
2.808561712342457	0.4658539305585046
2.81	0.4674488146893993
2.812	0.4681772990308362
2.813362672534495	0.4696905610704177
2.814	0.4703978172594701
2.816	0.4711214777934596
2.818	0.4733438647484046
2.818163632726533	0.4734026184837299
2.82	0.4740615146834222
2.822	0.4762848471089243
2.822964592918571	0.4766285664452756
[truncated: 11,499 more rows]
