# Supplementary material for: Membrane Partitioning of Anionic, Ligand-Coated Nanoparticles Is Accompanied by Ligand Snorkeling, Local Disordering, and Cholesterol Depletion
Source: PLoS Comput Biol. 2014 Dec 4;10(12):e1003917. doi: 10.1371/journal.pcbi.1003917 (PMC4256007; doi:10.1371/journal.pcbi.1003917)
Supplement: Dataset S1 — The data used to generate Figures 2, 3, 4, 5, and 6. (ZIP) [file pcbi.1003917.s002.zip › DATA/Figure5/radial_concentration_nm..20]

0	0
0.002	0
0.004	0
0.004800960192038408	0
0.006	0
0.008	0
0.009601920384076815	0
0.01	0
0.012	0
0.014	0
0.01440288057611522	0
0.016	0
0.018	0
0.01920384076815363	0
0.02	0
0.022	0
0.024	0
0.02400480096019204	0
0.026	0
0.028	0
0.02880576115223044	0
0.03	0
0.032	0
0.03360672134426885	0
0.034	0
0.036	0
0.038	0
0.03840768153630725	0
0.04	0
0.042	0
0.04320864172834566	0
0.044	0
0.046	0
0.048	0
0.04800960192038407	0
0.05	0
0.052	0
0.05281056211242247	0
0.054	0
0.056	0
0.05761152230446088	0
0.058	0
0.06	0
0.062	0
0.06241248249649928	0
0.064	0
0.066	0
0.0672134426885377	0
0.068	0
0.07000000000000001	0
0.07199999999999999	0
0.0720144028805761	0
0.074	0
0.076	0
0.07681536307261451	0
0.078	0
0.08	0
0.08161632326465292	0
0.082	0
0.08400000000000001	0
0.08599999999999999	0
0.08641728345669132	0
0.08799999999999999	0
0.09	0
0.09121824364872973	0
0.092	0
0.094	0
0.096	0
0.09601920384076813	0
0.098	0
0.1	0
0.1008201640328065	0
0.102	0
0.104	0
0.1056211242248449	0
0.106	0
0.108	0
0.11	0
0.1104220844168834	0
0.112	0
0.114	0
0.1152230446089218	0
0.116	0
0.118	0
0.12	0
0.1200240048009602	0
0.122	0
0.124	0
0.1248249649929986	0
0.126	0
0.128	0
0.129625925185037	0
0.13	0
0.132	0
0.134	0
0.1344268853770754	0
0.136	0
0.138	0
0.1392278455691138	0
0.14	0
0.142	0
0.144	0
0.1440288057611522	0
0.146	0
0.148	0
0.1488297659531906	0
0.15	0
0.152	0
0.153630726145229	0
0.154	0
0.156	0
0.158	0
0.1584316863372674	0
0.16	0
0.162	0
0.1632326465293058	0
0.164	0
0.166	0
0.168	0
0.1680336067213442	0
0.17	0
0.172	0
0.1728345669133826	0
0.174	0
0.176	0
0.177635527105421	0
0.178	0
0.18	0
0.182	0
0.1824364872974595	0
0.184	0
0.186	0
0.1872374474894979	0
0.188	0
0.19	0
0.192	0
0.1920384076815363	0
0.194	0
0.196	0
0.1968393678735747	0
0.198	0
0.2	0
0.2016403280656131	0
0.202	0
0.204	0
0.206	0
0.2064412882576515	0
0.208	0
0.21	0
0.2112422484496899	0
0.212	0
0.214	0
0.216	0
0.2160432086417283	0
0.218	0
0.22	0
0.2208441688337667	0
0.222	0
0.224	0
0.2256451290258051	0
0.226	0
0.228	0
0.23	0
0.2304460892178435	0
0.232	0
0.234	0
0.2352470494098819	0
0.236	0
0.238	0
0.24	0
0.2400480096019203	0
0.242	0
0.244	0
0.2448489697939587	0
0.246	0
0.248	0
0.2496499299859971	0
0.25	0
0.252	0
0.254	0
0.2544508901780356	0
0.256	0
0.258	0
0.259251850370074	0
0.26	0
0.262	0
0.264	0
0.2640528105621124	0
0.266	0
0.268	0
0.2688537707541508	0
0.27	0
0.272	0
0.2736547309461892	0
0.274	0
0.276	0
0.278	0
0.2784556911382276	0
0.28	0
0.282	0
0.283256651330266	0
0.284	0
0.286	0
0.288	0
0.2880576115223044	0
0.29	0
0.292	0
0.2928585717143428	0
0.294	0
0.296	0
0.2976595319063812	0
0.298	0
0.3	0
0.302	0
0.3024604920984196	0
0.304	0
0.306	0
0.307261452290458	0
0.308	0
0.31	0
0.312	0
0.3120624124824964	0
0.314	0
0.316	0
0.3168633726745348	0
0.318	0
0.32	0
0.3216643328665733	0
0.322	0
0.324	0
0.326	0
0.3264652930586117	0
0.328	0
0.33	0
0.3312662532506501	0
0.332	0
0.334	0
0.336	0
0.3360672134426885	0
0.338	0
0.34	0
0.3408681736347269	0
0.342	0
0.344	0
0.3456691338267653	0
0.346	0
0.348	0
0.35	0
0.3504700940188037	0
0.352	0
0.354	0
0.3552710542108421	0
0.356	0
0.358	0
0.36	0
0.3600720144028805	0
0.362	0
0.364	0
0.3648729745949189	0
0.366	0
0.368	0
0.3696739347869573	0
0.37	0
0.372	0
0.374	0
0.3744748949789957	0
0.376	0
0.378	0
0.3792758551710341	0
0.38	0
0.382	0
0.384	0
0.3840768153630725	0
0.386	0
0.388	0
0.3888777755551109	0
0.39	0
0.392	0
0.3936787357471493	0
0.394	0
0.396	0
0.398	0
0.3984796959391878	0
0.4	0
0.402	0
0.4032806561312262	0
0.404	0
0.406	0
0.408	0
0.4080816163232646	0
0.41	0
0.412	0
0.412882576515303	0
0.414	0
0.416	0
0.4176835367073414	0
0.418	0
0.42	0
0.422	0
0.4224844968993798	0
0.424	0
0.426	0
0.4272854570914182	0
0.428	0
0.43	0
0.432	0
0.4320864172834566	0
0.434	0
0.436	0
0.436887377475495	0
0.438	0
0.44	0
0.4416883376675334	0
0.442	0
0.444	0
0.446	0
0.4464892978595718	0
0.448	0
0.45	0
0.4512902580516102	0
0.452	0
0.454	0
0.456	0
0.4560912182436486	0
0.458	0
0.46	0
0.460892178435687	0
0.462	0
0.464	0
0.4656931386277254	0
0.466	0
0.468	0
0.47	0
0.4704940988197638	0
0.472	0
0.474	0
0.4752950590118022	0
0.476	0
0.478	0
0.48	0
0.4800960192038407	0
0.482	0
0.484	0
0.4848969793958791	0
0.486	0
0.488	0
0.4896979395879175	0
0.49	0
0.492	0
0.494	0
0.4944988997799559	0
0.496	0
0.498	0
0.4992998599719943	0
0.5	0
0.502	0
0.504	0
0.5041008201640327	0
0.506	0
0.508	0
0.5089017803560711	0
0.51	0
0.512	0
0.5137027405481096	0
0.514	0
0.516	0
0.518	0
0.5185037007401481	0
0.52	0
0.522	0
0.5233046609321865	0
0.524	0
0.526	0
0.528	0
0.528105621124225	0
0.53	0
0.532	0
0.5329065813162635	0
0.534	0
0.536	0
0.5377075415083019	0
0.538	0
0.54	0
0.542	0
0.5425085017003404	0
0.544	0
0.546	0
0.5473094618923788	0
0.548	0
0.55	0
0.552	0
0.5521104220844173	0
0.554	0
0.556	0
0.5569113822764558	0
0.5580000000000001	0
0.5600000000000001	0
0.5617123424684942	0
0.5620000000000001	0
0.5639999999999999	0
0.5659999999999999	0
0.5665133026605327	0
0.5679999999999999	0
0.57	0
0.5713142628525711	0
0.572	0
0.574	0
0.576	0
0.5761152230446096	0
0.578	0
0.58	0
0.5809161832366481	0
0.582	0
0.584	0
0.5857171434286865	0
0.586	0
0.588	0
0.59	0
0.590518103620725	0
0.592	0
0.594	0
0.5953190638127634	0
0.596	0
0.598	0
0.6	0
0.6001200240048019	0
0.602	0
0.604	0
0.6049209841968404	0
0.606	0
0.608	0
0.6097219443888788	0
0.61	0
0.612	0
0.614	0
0.6145229045809173	0
0.616	0
0.618	0
0.6193238647729558	0
0.62	0
0.622	0
0.624	0
0.6241248249649942	0
0.626	0
0.628	0
0.6289257851570327	0
0.63	0
0.632	0
0.6337267453490711	0
0.634	0
0.636	0
0.638	0
0.6385277055411096	0
0.64	0
0.642	0
0.6433286657331481	0
0.644	0
0.646	0
0.648	0
0.6481296259251865	0
0.65	0
0.652	0
0.652930586117225	0
0.654	0
0.656	0
0.6577315463092634	0
0.658	0
0.66	0
0.662	0
0.6625325065013019	0
0.664	0
0.666	0
0.6673334666933404	0
0.668	0
0.67	0
0.672	0
0.6721344268853788	0
0.674	0
0.676	0
0.6769353870774173	0
0.678	0
0.68	0
0.6817363472694558	0
0.6820000000000001	0
0.6840000000000001	0
0.6860000000000001	0
0.6865373074614942	0
0.6879999999999999	0
0.6899999999999999	0
0.6913382676535327	0
0.6919999999999999	0
0.694	0
0.696	0
0.6961392278455711	0
0.698	0
0.7	0
0.7009401880376096	0
0.702	0
0.704	0
0.7057411482296481	0
0.706	0
0.708	0
0.71	0
0.7105421084216865	0
0.712	0
0.714	0
0.715343068613725	0
0.716	0
0.718	0
0.72	0
0.7201440288057634	0
0.722	0
0.724	0
0.7249449889978019	0
0.726	0
0.728	0
0.7297459491898404	0
0.73	0
0.732	0
0.734	0
0.7345469093818788	0
0.736	0
0.738	0
0.7393478695739173	0
0.74	0
0.742	0
0.744	0
0.7441488297659558	0
0.746	0
0.748	0
0.7489497899579942	0
0.75	0
0.752	0
0.7537507501500327	0
0.754	0
0.756	0
0.758	0
0.7585517103420711	0
0.76	0
0.762	0
0.7633526705341096	0
0.764	0
0.766	0
0.768	0
0.7681536307261481	0
0.77	0
0.772	0
0.7729545909181865	0
0.774	0
0.776	0
0.777755551110225	0
0.778	0
0.78	0
0.782	0
0.7825565113022634	0
0.784	0
0.786	0
0.7873574714943019	0
0.788	0
0.79	0
0.792	0
0.7921584316863404	0
0.794	0
0.796	0
0.7969593918783788	0
0.798	0
0.8	0
0.8017603520704173	0
0.802	0
0.804	0
0.806	0
0.8065613122624558	0
0.8080000000000001	0
0.8100000000000001	0
0.8113622724544942	0
0.8120000000000001	0
0.8139999999999999	0
0.8159999999999999	0
0.8161632326465327	0
0.8179999999999999	0
0.82	0
0.8209641928385711	0
0.822	0
0.824	0
0.8257651530306096	0
0.826	0
0.828	0
0.83	0
0.8305661132226481	0
0.832	0
0.834	0
0.8353670734146865	0
0.836	0
0.838	0
0.84	0
0.840168033606725	0
0.842	0
0.844	0
0.8449689937987634	0
0.846	0
0.848	0
0.8497699539908019	0
0.85	0
0.852	0
0.854	0
0.8545709141828404	0
0.856	0
0.858	0
0.8593718743748788	0
0.86	0
0.862	0
0.864	0
0.8641728345669173	0
0.866	0
0.868	0
0.8689737947589558	0
0.87	0
0.872	0
0.8737747549509942	0
0.874	0
0.876	0
0.878	0
0.8785757151430327	0
0.88	0
0.882	0
0.8833766753350711	0
0.884	0
0.886	0
0.888	0
0.8881776355271096	0
0.89	0
0.892	0
0.8929785957191481	0
0.894	0
0.896	0
0.8977795559111865	0
0.898	0
0.9	0
0.902	0
0.902580516103225	0
0.904	0
0.906	0
0.9073814762952634	0
0.908	0
0.91	0
0.912	0
0.9121824364873019	0
0.914	0
0.916	0
0.9169833966793404	0
0.918	0
0.92	0
0.9217843568713788	0
0.922	0
0.924	0
0.926	0
0.9265853170634173	0
0.928	0
0.93	0
0.9313862772554558	0
0.9320000000000001	0
0.9340000000000001	0
0.9360000000000001	0
0.9361872374474942	0
0.9379999999999999	0
0.9399999999999999	0
0.9409881976395327	0
0.9419999999999999	0
0.944	0
0.9457891578315711	0
0.946	0
0.948	0
0.95	0
0.9505901180236096	0
0.952	0
0.954	0
0.9553910782156481	0
0.956	0
0.958	0
0.96	0
0.9601920384076865	0
0.962	0
0.964	0
0.964992998599725	0
0.966	0
0.968	0
0.9697939587917634	0
0.97	0
0.972	0
0.974	0
0.9745949189838019	0
0.976	0
0.978	0
0.9793958791758404	0
0.98	0
0.982	0
0.984	0
0.9841968393678788	0
0.986	0
0.988	0
0.9889977995599173	0
0.99	0
0.992	0
0.9937987597519558	0
0.994	0
0.996	0
0.998	0
0.9985997199439942	0
1	0
1.002	0
1.003400680136033	0
1.004	0
1.006	0
1.008	0
1.008201640328071	0
1.01	0
1.012	0
1.01300260052011	0
1.014	0
1.016	0
1.017803560712148	0
1.018	0
1.02	0
1.022	0
1.022604520904187	0
1.024	0
1.026	0
1.027405481096225	0
1.028	0
1.03	0
1.032	0
1.032206441288263	0
1.034	0
1.036	0
1.037007401480302	0
1.038	0
1.04	0
1.04180836167234	0
1.042	0
1.044	0
1.046	0
1.046609321864379	0
1.048	0
1.05	0
1.051410282056417	0
1.052	0
1.054	0
1.056	0
1.056211242248456	0
1.058	0
1.06	0
1.061012202440494	0
1.062	0
1.064	0
1.065813162632533	0
1.066	0
1.068	0
1.07	0
1.070614122824571	0
1.072	0
1.074	0
1.07541508301661	0
1.076	0
1.078	0
1.08	0
1.080216043208648	0
1.082	0
1.084	0
1.085017003400687	0
1.086	0
1.088	0
1.089817963592725	0
1.09	0
1.092	0
1.094	0
1.094618923784763	0
1.096	0
1.098	0
1.099419883976802	0
1.1	0
1.102	0
1.104	0
1.10422084416884	0
1.106	0
1.108	0
1.109021804360879	0
1.11	0
1.112	0
1.113822764552917	0
1.114	0
1.116	0
1.118	0
1.118623724744956	0
1.12	0
1.122	0
1.123424684936994	0
1.124	0
1.126	0
1.128	0
1.128225645129033	0
1.13	0
1.132	0
1.133026605321071	0
1.134	0
1.136	0
1.13782756551311	0
1.138	0
1.14	0
1.142	0
1.142628525705148	0
1.144	0
1.146	0
1.147429485897187	0
1.148	0
1.15	0
1.152	0
1.152230446089225	0
1.154	0
1.156	0
1.157031406281263	0
1.158	0
1.16	0
1.161832366473302	0
1.162	0
1.164	0
1.166	0
1.16663332666534	0
1.168	0
1.17	0
1.171434286857379	0
1.172	0
1.174	0
1.176	0
1.176235247049417	0
1.178	0
1.18	0
1.181036207241456	0
1.182	0
1.184	0
1.185837167433494	0
1.186	0
1.188	0
1.19	0
1.190638127625533	0
1.192	0
1.194	0
1.195439087817571	0
1.196	0
1.198	0
1.2	0
1.20024004800961	0
1.202	0
1.204	0
1.205041008201648	0
1.206	0
1.208	0
1.209841968393687	0
1.21	0
1.212	0
1.214	0
1.214642928585725	0
1.216	0
1.218	0
1.219443888777763	0
1.22	0
1.222	0
1.224	0
1.224244848969802	0
1.226	0
1.228	0
1.22904580916184	0
1.23	0
1.232	0
1.233846769353879	0
1.234	0
1.236	0
1.238	0
1.238647729545917	0
1.24	0
1.242	0
1.243448689737956	0
1.244	0
1.246	0
1.248	0
1.248249649929994	0
1.25	0
1.252	0
1.253050610122033	0
1.254	0
1.256	0
1.257851570314071	0
1.258	0
1.26	0
1.262	0
1.26265253050611	0
1.264	0
1.266	0
1.267453490698148	0
1.268	0
1.27	0
1.272	0
1.272254450890187	0
1.274	0
1.276	0
1.277055411082225	0
1.278	0
1.28	0
1.281856371274263	0
1.282	0
1.284	0
1.286	0
1.286657331466302	0
1.288	0
1.29	0
1.29145829165834	0
1.292	0
1.294	0
1.296	0
1.296259251850379	0
1.298	0
1.3	0
1.301060212042417	0
1.302	0
1.304	0
1.305861172234456	0
1.306	0
1.308	0
1.31	0
1.310662132426494	0
1.312	0
1.314	0
1.315463092618533	0
1.316	0
1.318	0
1.32	0
1.320264052810571	0
1.322	0
1.324	0
1.32506501300261	0
1.326	0
1.328	0
1.329865973194648	0
1.33	0
1.332	0
1.334	0
1.334666933386687	0
1.336	0
1.338	0
1.339467893578725	0
1.34	0
1.342	0
1.344	0
1.344268853770763	0
1.346	0
1.348	0
1.349069813962802	0
1.35	0
1.352	0
1.35387077415484	0
1.354	0
1.356	0
1.358	0
1.358671734346879	5.386115520171965e-08
1.36	1.602081054273923e-07
1.362	1.602935319245495e-07
1.363472694538917	3.94516146161926e-07
1.364	4.782579428290777e-07
1.366	4.785140520474528e-07
1.368	7.931756392953963e-07
1.368273654730956	7.932340741889028e-07
1.37	7.936021723060555e-07
1.372	1.104988541798799e-06
1.373074614922994	1.105309347565704e-06
1.374	1.105585202193304e-06
1.376	1.257911326775116e-06
1.377875575115033	1.402122359551878e-06
1.378	1.411675399351466e-06
1.38	1.564678456223345e-06
1.382	1.874585260656714e-06
1.382676535307071	1.979000694150908e-06
1.384	2.182967563596907e-06
1.386	2.489831953207288e-06
1.38747749549911	2.71549561749004e-06
1.388	2.795184979744617e-06
1.39	3.099033155831364e-06
1.392	3.401382956725547e-06
1.392278455691148	3.443322453804305e-06
1.394	3.702240820588316e-06
1.396	4.001613148749282e-06
1.397079415883187	4.162494210160713e-06
1.398	4.299506305969463e-06
1.4	4.595926620702117e-06
1.401880376075225	4.873262244748612e-06
1.402	4.890880385351165e-06
1.404	5.184373856527576e-06
1.406	5.476413255303525e-06
1.406681336267263	5.632274941914613e-06
1.408	5.933503153852668e-06
1.41	6.377537683957849e-06
1.411482296459302	6.705133309706609e-06
1.412	6.819386837758345e-06
1.414	7.259059872705254e-06
1.416	7.696565994036099e-06
1.41628325665134	7.758298265184324e-06
1.418	8.131914355142593e-06
1.42	8.56511405793507e-06
1.421084216843379	8.798945702126023e-06
1.422	8.996174153203875e-06
1.424	9.425103640977868e-06
1.425885177035417	9.827440142811201e-06
1.426	9.85191147087961e-06
1.428	1.027660654247796e-05
1.43	1.069919770563738e-05
1.430686137227456	1.084358896193711e-05
1.432	1.11196937608642e-05
1.434	1.15381034596509e-05
1.435487097419494	1.196087150696339e-05
1.436	1.2106482224625e-05
1.438	1.267206547611703e-05
1.44	1.323486484271495e-05
1.440288057611533	1.331562058321342e-05
1.442	1.379489188860014e-05
1.444	1.43521581139935e-05
1.445089017803571	1.465428749695047e-05
1.446	1.490667495559615e-05
1.448	1.545845378702766e-05
1.44988997799561	1.597734131789298e-05
1.45	1.600750591926002e-05
1.452	1.655384260104878e-05
1.454	1.709747501936024e-05
1.454690938187648	1.728452071480322e-05
1.456	1.763841429979474e-05
1.458	1.817667150700755e-05
1.459491898379687	1.857633041174068e-05
1.46	1.871225764512504e-05
1.462	1.924518365815838e-05
1.464	1.977546043041274e-05
1.464292858571725	1.985281206605489e-05
1.466	2.030309878689471e-05
1.468	2.097684725436668e-05
1.469093818763763	2.134373739697772e-05
1.47	2.164727704423458e-05
1.472	2.231440166169343e-05
1.473894778955802	2.29433547691393e-05
1.474	2.297823453875903e-05
1.476	2.378672193764742e-05
1.478	2.459124847389666e-05
1.47869573914784	2.486999173733152e-05
1.48	2.539183017905584e-05
1.482	2.633581795104472e-05
1.483496699339879	2.703904331882876e-05
1.484	2.727520134536713e-05
1.486	2.835693792069599e-05
1.488	2.958016052498747e-05
1.488297659531917	2.976153803502192e-05
1.49	3.079746148955796e-05
1.492	3.200886458972038e-05
1.493098619723956	3.291247110654877e-05
1.494	3.365285876820071e-05
1.496	3.543491592311161e-05
1.497899579915994	3.711948951571557e-05
1.498	3.720842472033515e-05
1.5	3.91189758274436e-05
1.502	4.303087350583511e-05
1.502700540108033	4.30403220569809e-05
1.504	4.305782528339518e-05
1.506	4.750766308213161e-05
1.507501500300071	4.753015286821172e-05
1.508	4.753760961420196e-05
1.51	5.237409003168145e-05
1.512	5.24073075922888e-05
1.51230246049211	5.313202600339579e-05
1.514	5.719409556338144e-05
1.516	5.723056577748229e-05
1.517103420684148	6.000431884977904e-05
1.518	6.225515418958717e-05
1.52	6.229505520338434e-05
1.521904380876187	6.771132387393146e-05
1.522	6.798291838127122e-05
1.524	6.802672204243093e-05
1.526	7.394145026304103e-05
1.526705341068225	7.395835068107153e-05
1.528	7.39893309882631e-05
1.53	7.998536408097606e-05
1.531506301260263	8.002456472530136e-05
1.532	8.003739621082122e-05
1.534	8.653930896019145e-05
1.536	8.65958637105315e-05
1.536307261452302	8.760735587991445e-05
1.538	9.317254710506711e-05
1.54	9.323369635058571e-05
1.54110822164434	9.707733322662056e-05
1.542	0.0001001662760856025
1.544	0.0001002322900738225
1.545909181836379	0.0001077231377749065
1.546	0.0001080790107983542
1.548	0.0001081505569515069
1.55	0.0001166190637414524
1.550710142028417	0.0001166466200580316
1.552	0.0001166966072438892
1.554	0.0001254983233938359
1.555511102220456	0.0001255616607156131
1.556	0.0001255821263965473
1.558	0.0001347124691288099
1.56	0.0001348027921922133
1.560312062412494	0.0001362360818885642
1.562	0.0001439787977969336
1.564	0.0001440756992105815
1.565113022604533	0.0001495195062286583
1.566	0.0001538521913682854
1.568	0.0001539561311620181
1.569913982796571	0.0001634820479859723
1.57	0.0001639096121771813
1.572	0.0001640207457360025
1.574	0.0001744246436715963
1.57471494298861	0.000174467103938683
1.576	0.0001745433264160227
1.578	0.0001860818820763956
1.579515903180648	0.0001861782416505672
1.58	0.0001862089747516276
1.582	0.0001984549741891832
1.584	0.0001985910289282373
1.584316863372687	0.0002007745609612721
1.586	0.0002123585922233858
1.588	0.000212504767830435
1.589117823564725	0.0002208908441120134
1.59	0.0002275007488250282
1.592	0.0002276579945554823
1.593918783756763	0.0002432092472787184
1.594	0.0002438666595544173
1.596	0.000244035919600492
1.598	0.0002613053018777935
1.598719743948802	0.0002613708908827256
1.6	0.0002614874127575294
1.602	0.0002798040377323357
1.60352070414084	0.0002799529544212292
1.604	0.0002799998315796268
1.606	0.0002998926107044553
1.608	0.0003001033254184707
1.608321664332879	0.000303730670275538
1.61	0.0003226334526992
1.612	0.0003228611401019399
1.613122624524917	0.0003366739872812116
1.614	0.0003474559165682801
1.616	0.000347702205969761
1.617923584716956	0.000373966569652995
1.618	0.0003750086457327335
1.62	0.0003752756731264565
1.622	0.0004044537243407298
1.622724544908994	0.0004045586008850152
1.624	0.000404742993637209
1.626	0.0004197653538313963
1.627525505101033	0.0004325885523593901
1.628	0.0004365722023802815
1.63	0.0004534352811212753
1.632	0.0004706209707221921
1.632326465293071	0.0004735033358199897
1.634	0.0004882609305299786
1.636	0.0005064854557834166
1.63712742548511	0.0005169420216206172
1.638	0.0005250250468033604
1.64	0.0005445421698761732
1.641928385677148	0.0005637864134671474
1.642	0.0005645002163647042
1.644	0.0005855594696773222
1.646	0.0006070513880855849
1.646729345869187	0.0006151001402854573
1.648	0.0006291055485396215
1.65	0.0006521150342122999
1.651530306061225	0.0006705535495408597
1.652	0.0006762060065916921
1.654	0.0007016357838246573
1.656	0.0007278701896728032
1.656331266253263	0.0007324396450611562
1.658	0.0007554302743756321
1.66	0.0007843083618546894
1.661132226445302	0.0008016302056540678
1.662	0.0008148902524800486
1.664	0.000846249266193382
1.66593318663734	0.0008784468100426155
1.666	0.0008795582637138084
1.668	0.0009144138803146395
1.67	0.0009508073190178149
1.670734146829379	0.0009646902146622925
1.672	0.0009885992144995214
1.674	0.001028562828109494
1.675535107021417	0.001060204326189009
1.676	0.00106977524313288
1.678	0.00111287853084664
1.68	0.001157732097963923
1.680336067213456	0.001165656354789314
1.682	0.001204844273990979
1.684	0.001254201952672337
1.685137027405494	0.001283987953031018
1.686	0.001306567930908142
1.688	0.001363156215664252
1.689937987597533	0.001416665117722563
1.69	0.001418375290822577
1.692	0.001475796875827358
1.694	0.001535150508996895
1.694738947789571	0.0015577113984461
1.696	0.001596167372275844
1.698	0.001659223757530557
1.69953990798161	0.001709843603950808
1.7	0.001724949978145135
1.702	0.001793459143460486
1.704	0.001864350779717389
1.704340868173648	0.001876761598304013
1.706	0.001937098936586326
1.708	0.002011948689026584
1.709141828365687	0.00205596927819499
1.71	0.002089015487360073
1.712	0.002167903584735864
1.713942788557725	0.002246544203749513
1.714	0.002248857322531289
1.716	0.002332373567718223
1.718	0.002418056273616047
1.718743748749763	0.002450413438022044
1.72	0.002505003819736217
1.722	0.002594350175807942
1.723544708941802	0.002665511415962484
1.724	0.002686461344963562
1.726	0.002781447885209769
1.728	0.002879419733794513
1.72834566913384	0.002896729422008056
1.73	0.002979475867727458
1.732	0.003082612913984108
1.733146629325879	0.003143601232535381
1.734	0.003188939071672071
1.736	0.00329881346811266
1.737947589517917	0.003408635589066031
1.738	0.003411587553982137
1.74	0.003528499626653838
1.742	0.003648147186647873
1.742748549709956	0.003694635581440442
1.744	0.003772267418425799
1.746	0.003899458988433998
1.747549509901994	0.004001167164086874
1.748	0.004030703066960969
1.75	0.004166727088132623
1.752	0.004447556128246066
1.752350470094033	0.004448184087927753
1.754	0.004451136290672154
1.756	0.004745930038185985
1.757151430286071	0.004748136552660195
1.758	0.00474976084043226
1.76	0.005058715305706429
1.76195239047811	0.005062712121035366
1.762	0.005062809473882403
1.764	0.005385745091095497
1.766	0.005390115248062172
1.766753350670148	0.005517974511262118
1.768	0.005729317785696931
1.77	0.005733978591565818
1.771554310862187	0.006010813548690138
1.772	0.006090104806979662
1.774	0.006095071556975697
1.776	0.006469502048514436
1.776355271054225	0.006470442477042785
1.778	0.006474791304432848
1.78	0.006864606599120384
1.781156231246263	0.006867860517673426
1.782	0.006870232428591482
1.784	0.007278771952210201
1.785957191438302	0.007284623566022368
1.786	0.007284751411989985
1.788	0.007710811517336719
1.79	0.007717160669692011
1.79075815163034	0.007884374804463242
1.792	0.008157965396390077
1.794	0.008164697904598062
1.795559111822379	0.008524489902750183
1.796	0.008626119321482554
1.798	0.008633254108493362
1.8	0.009116487033761004
1.800360072014417	0.009117848826031538
1.802	0.009124044158736938
1.804	0.009630746389105369
1.805161032206456	0.009635393297762074
1.806	0.009638747464009887
1.808	0.01017079019314422
1.809961992398494	0.01017909782406852
1.81	0.0101792585814137
1.812	0.01073152324287193
1.814	0.01074047780218795
1.814762952590533	0.01095896385569298
1.816	0.01131282638951491
1.818	0.01132228591600926
1.819563912782571	0.01178601265848984
1.82	0.01191517802764024
1.822	0.01192516179209426
1.824	0.01253762064999847
1.82436487297461	0.0125395427780766
1.826	0.01254814710311874
1.828	0.01318468453504642
1.829165833166648	0.01319115304017027
1.83	0.01319577627722712
1.832	0.01385383188731254
1.833966793358687	0.01386531558944583
1.834	0.01386550926503904
1.836	0.01454765252605598
1.838	0.01455993829129885
1.838767753550725	0.01482915253110298
1.84	0.0152607730367778
1.842	0.01527368507649821
1.843568713742763	0.01584281038058888
1.844	0.01599911043747524
1.846	0.0160126720984841
1.848	0.01676166410823974
1.848369673934802	0.01676429735001037
1.85	0.01677589786380891
1.852	0.01754615639740215
1.85317063412684	0.01755489690248946
1.854	0.01756108266680944
1.856	0.01835350783406105
1.857971594318879	0.01836892602890437
1.858	0.01836914792724014
1.86	0.01918192581580591
1.862	0.01919829941552267
1.862772554510917	0.01952049797493709
1.864	0.02003186302749587
1.866	0.02004899026806189
1.867573514702956	0.02072146329623696
1.868	0.02090353543480177
1.87	0.02092143668587751
1.872	0.02179703328763323
1.872374474894994	0.02180053686604997
1.874	0.02181572903100444
1.876	0.02222793240946174
1.877175435087033	0.02249868036542661
1.878	0.02268840740230562
1.88	0.02315263708026364
1.881976395279071	0.02361702719422224
1.882	0.02362256766727517
1.884	0.02409596780312448
1.886	0.02457385395885067
1.88677735547111	0.0247623957088397
1.888	0.0250586252502828
1.89	0.02554931679758598
1.891578315663148	0.02594064622650334
1.892	0.02604508875249037
1.894	0.02654429969995834
1.896	0.0270483054360714
1.896379275855187	0.02714449991692022
1.898	0.0275551262194695
1.9	0.02806726507124259
1.901180236047225	0.02837172453245698
1.902	0.02858297276377086
1.904	0.02910359983736519
1.905981196239263	0.02962452046970959
1.906	0.02962945940575161
1.908	0.03016177631086166
1.91	0.03069720261265107
1.910782156431302	0.03090825087926159
1.912	0.03123651674487814
1.914	0.03178117414816465
1.91558311662334	0.03221596950640197
1.916	0.03233034515351794
1.918	0.03288400307180678
1.92	0.03344280104887601
1.920384076815379	0.0335512056138329
1.922	0.03400682122960121
1.924	0.03457376529604628
1.925185037007417	0.03491148644933549
1.926	0.03514350012550022
1.928	0.03571589465769171
1.929985997199456	0.03628690704001621
1.93	0.03629092894750843
1.932	0.03686971368454581
1.934	0.03745256137559256
1.934786957391494	0.03768385473653591
1.936	0.03804001025416692
1.938	0.03870370450154387
1.939587917583533	0.03917494462979723
1.94	0.03929711080804463
1.942	0.03989213304795567
1.944	0.04049033026991256
1.944388877775571	0.04060728774133138
1.946	0.04109134563892271
1.948	0.04169414932391569
1.94918983796761	0.04205390663471132
1.95	0.04229861486764133
1.952	0.04290674204311772
1.953990798159648	0.04351436142220783
1.954	0.04351716708117126
1.956	0.04412975996107105
1.958	0.04474550794035294
1.958791758351687	0.0449900874903902
1.96	0.0453629411835216
1.962	0.04598416155208833
1.963592718543725	0.04647984901067044
1.964	0.0466064746325735
1.966	0.04723031358972438
1.968	0.04785699787646389
1.968393678735763	0.04798116375938284
1.97	0.04848728217204751
1.972	0.04912014730960978
1.973194638927802	0.0495000526772901
1.974	0.04975590519704454
1.976	0.05039276737079415
1.97799559911984	0.05102943030697191
1.978	0.05103083291717032
1.98	0.05167064145264161
1.982	0.05231284074288325
1.982796559311879	0.0525695842859184
1.984	0.05295708152626649
1.986	0.05360279794946881
1.987597519503917	0.05412019391334696
1.988	0.05425041613447411
1.99	0.05490025112540532
1.992	0.05555217505295292
1.992398479695956	0.05568240712950951
1.994	0.05620529542617324
1.996	0.05686036615220234
1.997199439887994	0.05725401854276268
1.998	0.05751649715941994
2	0.05817367717233892
2.002	0.05872210315220985
2.002000400080032	0.05872225760205221
2.004	0.05949342840429762
2.006	0.06004312714736786
2.006801360272071	0.06035456580199181
2.008	0.06081993872564977
2.01	0.06136834990166828
2.011602320464109	0.06199396473740814
2.012	0.06214908177388196
2.014	0.06269606127667247
2.016	0.0634791582392716
2.016403280656147	0.06358939681436078
2.018	0.0640254351411519
2.02	0.064813351811838
2.021204240848185	0.06514176013966953
2.022	0.06535855709417315
2.024	0.06614898400882073
2.026	0.06669211858007408
2.026005201040224	0.06669418734029911
2.028	0.06748685488279534
2.03	0.06803057170846862
2.030806161232262	0.06835264993306459
2.032	0.06882914451968254
2.034	0.06937167687475421
2.0356071214243	0.0700166405916601
2.036	0.07017415439476184
2.038	0.0707150374866657
2.04	0.0715223441071423
2.040408081616338	0.07163279659153735
2.042	0.07206324805216477
2.044	0.07287384272363685
2.045209041808377	0.07320010485491826
2.046	0.07341333796348712
2.048	0.07422718419386634
2.05	0.07476481349279399
2.050010002000415	0.07476890198279443
2.052	0.0755815560461119
2.054	0.07611761151683945
2.054810962192453	0.07645039619275536
2.056	0.07693785306568676
2.058	0.07747262059997283
2.059611922384491	0.0781365324279039
2.06	0.07829621720413438
2.062	0.07882871067809333
2.064	0.0796544609084953
2.06441288257653	0.07976391327761133
2.066	0.08018424051530691
2.068	0.08101169294404859
2.069213842768568	0.08133188572894325
2.07	0.08153906161034971
2.072	0.08236966336059305
2.074	0.08289543779488792
2.074014802960606	0.08290160973322185
2.076	0.08372852022115121
2.078	0.0842525700559366
2.078815763152644	0.08459399026207222
2.08	0.085089151221293
2.082	0.08561092245461453
2.083616723344683	0.08628874971850115
2.084	0.08644928821169627
2.086	0.08696824115392067
2.088	0.0878090947714083
2.088417683536721	0.08791733397844026
2.09	0.08832698616428601
2.092	0.08916997928467765
2.093218643728759	0.08948309029442891
2.094	0.08968365576244697
2.096	0.09052792662173693
2.098	0.09103874197890313
2.098019603920797	0.09104705184956056
2.1	0.09188571979549016
2.102	0.09239427821453466
2.102820564112835	0.09274268595302705
2.104	0.09324299350503337
2.106	0.09374865796174454
2.107621524304874	0.09443751788876115
2.108	0.09459815048671837
2.11	0.09510060413517447
2.112	0.09595198588622078
2.112422484496912	0.09605785061303898
2.114	0.0964527655290007
2.116	0.09730724510147265
2.11722344468895	0.09761271623870083
2.118	0.09780642461835512
2.12	0.09866417109277478
2.122	0.09916028083676623
2.122024404880988	0.09917077025438668
2.124	0.1000190985562417
2.126	0.1006963678721279
2.126825365073027	0.1009755523728953
2.128	0.1013725064111784
2.13	0.1020478217946043
2.131626325265065	0.102596970751312
2.132	0.1027230284431678
2.134	0.1033990413423836
2.136	0.1040738051904091
2.136427285457103	0.1042178895153614
2.138	0.1047477268176384
2.14	0.1054206007318212
2.141228245649141	0.10583314349357
2.142	0.1060921183404603
2.144	0.1067635030460242
2.146	0.1074339347657847
2.14602920584118	0.1074437140877898
2.148	0.1081030036286827
2.15	0.1087718280680529
2.150830166033218	0.1090495770915327
2.152	0.1094406056266582
2.154	0.1101084174330119
2.155631126225256	0.1106527769492646
2.156	0.1107757679739976
2.158	0.1114434624570868
2.16	0.112110582665487
2.160432086417294	0.1122547978901267
2.162	0.1127776286447339
2.164	0.1134433842277766
2.165233046609333	0.1138536846306922
2.166	0.1141086555620835
2.168	0.1147723291058683
2.17	0.1154350108384701
2.170034006801371	0.1154462788117332
2.172	0.11609710105716
2.174	0.1167581929855459
2.174834966993409	0.1170337506474004
2.176	0.1174178844289159
2.178	0.1180767770566576
2.179635927185447	0.1186151604077555
2.18	0.1187348669051533
2.182	0.1193923524803773
2.184	0.1200497300149645
2.184436887377486	0.1201931890346119
2.186	0.1207059931999846
2.188	0.1213613414512075
2.189237847569524	0.1217665252322351
2.19	0.1220157724739523
2.192	0.1226692828497096
2.194	0.1233221700635719
2.194038807761562	0.1233348242265578
2.196	0.1239737342714959
2.198	0.1246251674311568
2.1988397679536	0.1248987386636818
2.2	0.1252763642602252
2.202	0.1259274172920364
2.203640728145638	0.1264614828370299
2.204	0.1265783216891264
2.206	0.1272285764978099
2.208	0.1278785737740374
2.208441688337677	0.1280220339062873
2.21	0.1285277151409099
2.212	0.1291760955798334
2.213242648529715	0.1295783070668826
2.214	0.1298232199121292
2.216	0.1304695801603854
2.218	0.131115073671389
2.218043608721753	0.1311291545799944
2.22	0.1317602892401501
2.222	0.1324048283512659
2.222844568913791	0.1326771101851627
2.224	0.133049276717369
2.226	0.1336928431901103
2.22764552910583	0.134222913202267
2.228	0.1343369956002165
2.23	0.1349800595917306
2.232	0.1356230109560574
2.232446489297868	0.1357664670142617
2.234	0.1362651603085766
2.236	0.1369067000564677
2.237247449489906	0.137306656861154
2.238	0.1375477239414914
2.24	0.1381886176762017
2.242	0.1388285947506024
2.242048409681944	0.1388441001561195
2.244	0.1394686293208488
2.246	0.1401080259912827
2.246849369873983	0.1403795188395302
2.248	0.1407469797432836
2.25	0.1413850005843323
2.251650330066021	0.1417053880254093
2.252	0.1417732111051418
2.254	0.1426590260235246
2.256	0.1430435597368677
2.256451290258059	0.1432437102850076
2.258	0.1439299667077298
2.26	0.1443110110574969
2.261252250450097	0.1448664886094592
2.262	0.1451978849608922
2.264	0.1455763153596036
2.266	0.1464644071518552
2.266053210642136	0.1464744243405721
2.268	0.1468405950317447
2.27	0.1477304428361688
2.270854170834174	0.1478901017598682
2.272	0.1481040882057298
2.274	0.1489947972004223
2.275655131026212	0.1493032897284063
2.276	0.1493675119018902
2.278	0.1502610674579855
2.28	0.1506315801911488
2.28045609121825	0.1508357804172659
2.282	0.1515264109158846
2.284	0.151894793835686
2.285257051410289	0.1524583670397892
2.286	0.1527911616861606
2.288	0.153158459225636
2.29	0.1540574688427062
2.290058011602327	0.1540680713083434
2.292	0.1544226886004492
2.294	0.1553225931732599
2.294858971794365	0.1554779383372304
2.296	0.1556841138768253
2.298	0.1565841181141661
2.299659931986403	0.156882557145839
2.3	0.156943644834807
2.302	0.1578450590533834
2.304	0.1582020049916261
2.304460892178442	0.1584100770748861
2.306	0.1591043130044876
2.308	0.1594583894917757
2.30926185237048	0.160028589613266
2.31	0.1603618519247771
2.312	0.1607133397252999
2.314	0.1616177433136495
2.314062812562518	0.1616287360142686
2.316	0.1619674668402945
2.318	0.1628740013793211
2.318863772754556	0.1630239427592695
2.32	0.1632210093644675
2.322	0.1641280363198635
2.323664732946594	0.1644148004598781
2.324	0.1644725033574767
2.326	0.165381210727495
2.328	0.1657240593337447
2.328465693138633	0.1659362385364
2.33	0.1666347003060405
2.332	0.1669754404594798
2.333266653330671	0.167553085868621
2.334	0.1678872354778723
2.336	0.1682260431803402
2.338	0.1691393316867457
2.338067613522709	0.1691507291430153
2.34	0.1694761889711728
2.342	0.1703916791475843
2.342868573714747	0.170537672421674
2.344	0.1707276848870007
2.346	0.1716445984552734
2.347669533906786	0.1719243824402396
2.348	0.1719797155154612
2.35	0.1728994965973795
2.352	0.1732332282997164
2.352470494098824	0.1734500626702563
2.354	0.1741543604753856
2.356	0.1744865061762008
2.357271454290862	0.1750735283842756
2.358	0.1754096082112036
2.36	0.1757395883603331
2.362	0.1766648973929998
2.3620724144829	0.1766767756181506
2.364	0.1769926923062897
2.366	0.1779176745255868
2.366873374674939	0.1780595675405874
2.368	0.1782424505441207
2.37	0.1791690175034708
2.371674334866977	0.1794395650792172
2.372	0.1794921433890345
2.374	0.1804191517160307
2.376	0.1810437219125087
2.376475295059015	0.181192314581347
2.378	0.1816685863573115
2.38	0.1822924643224297
2.381276255251053	0.1826904732852472
2.382	0.1829159887366051
2.384	0.1835398828331604
2.386	0.1841645122858884
2.386077215443092	0.1841886435021859
2.388	0.1847890455326694
2.39	0.1854127385153383
2.39087817563513	0.1856867123622435
2.392	0.1860364075713656
2.394	0.1866600456342535
2.395679135827168	0.1871842878301488
2.396	0.1872843811441589
2.398	0.1879089483579758
2.4	0.1885337286871849
2.400480096019206	0.1886837656665174
2.402	0.1891583626346228
2.404	0.1897832049907589
2.405281056211245	0.1901828622990376
2.406	0.1904069684151088
2.408	0.1910310213889275
2.41	0.1916548919239228
2.410082016403283	0.1916804811414244
2.412	0.1922783986512288
2.414	0.1929015359424949
2.414882976595321	0.1931764872585521
2.416	0.193524031083512
2.418	0.1941474912474086
2.419683936787359	0.1946717849539175
2.42	0.194770109985964
2.422	0.1953926933531738
2.424	0.1960152444529131
2.424484896979398	0.1961662408715955
2.426	0.1966376538179425
2.428	0.1972582076097338
2.429285857171436	0.1976572599502401
2.43	0.1978787044879769
2.432	0.1984994129483822
2.434	0.1991201309751469
2.434086817363474	0.1991470936806292
2.436	0.199740779871051
2.438	0.2003607112240226
2.438887777555512	0.2006358186372578
2.44	0.2009801955371241
2.442	0.2015994917141812
2.44368873774755	0.2021220853064408
2.444	0.2022183291885008
2.446	0.2028375042802344
2.448	0.203456034763829
2.448489697939589	0.2036074354624857
2.45	0.2040739971722618
2.452	0.2046920952258564
2.453290658131627	0.205090829979254
2.454	0.2053097949866862
2.456	0.2059271716732152
2.458	0.2065437851055291
2.458091618323665	0.206572050761768
2.46	0.2071603375369749
2.462	0.2077769125560637
2.462892578515703	0.208052488053043
2.464	0.208394117110905
2.466	0.2090116792837263
2.467693538707742	0.2095347421351391
2.468	0.2096293185043207
2.47	0.2102468561427567
2.472	0.2108632309029191
2.47249449889978	0.2110156495967191
2.474	0.2114793132948382
2.476	0.2120944856386195
2.477295459091818	0.2124930368938054
2.478	0.2127096159069917
2.48	0.2133251471781733
2.482	0.2139408001778739
2.482096419283856	0.2139705261694833
2.484	0.2145569265852011
2.486	0.2151723686054889
2.486897379475895	0.2154488391978195
2.488	0.2157882689974031
2.49	0.2164037310346736
2.491698339667933	0.2169265734492965
2.492	0.2170193666398984
2.494	0.2176353466386269
2.496	0.2182519205050738
2.496499299859971	0.2184059126247486
2.498	0.2188683825088509
2.5	0.2194848943392144
2.501300260052009	0.2196568544313836
2.502	0.2197493215136625
2.504	0.2207170067367228
2.506	0.2209805768252373
2.506101220244048	0.2210296647332092
2.508	0.2219497659443467
2.51	0.2222135767199881
2.510902180436086	0.2226525252115381
2.512	0.2231862354553059
2.514	0.2234489407662537
2.515703140628124	0.2242781653489082
2.516	0.2244225853651245
2.518	0.2246832079792634
2.52	0.2256583338257278
2.520504100820162	0.2257238179949752
2.522	0.2259179857139264
2.524	0.2268943664949445
2.525305061012201	0.2270636417627335
2.526	0.2271537087637831
2.528	0.2281315703566034
2.53	0.228388583676219
2.530106021204239	0.2284404766963879
2.532	0.2293667698881206
2.534	0.2296217080013188
2.534906981396277	0.2300655092203169
2.536	0.2305999201739665
2.538	0.230852089069548
2.539707941588315	0.2316878443092578
2.54	0.2318306462262924
2.542	0.2320819198802997
2.544	0.233062064550525
2.544508901780353	0.233125348035335
2.546	0.233310625115104
2.548	0.2342906035962208
2.549309861972392	0.2344513707113603
2.55	0.2345360090649738
2.552	0.2355162269717185
2.554	0.2357600162398578
2.55411082216443	0.235814372956452
2.556	0.2367402638050704
2.558	0.2369818220234942
2.558911782356468	0.2374292809570213
2.56	0.2379629090130639
2.562	0.2382027351894945
2.563712742548506	0.2390447272373528
2.564	0.2391858342598606
2.566	0.2394254403800254
2.568	0.2404096479547103
2.568513702740545	0.2404705925106294
2.57	0.2406467864326442
2.572	0.2416313791223957
2.573314662932583	0.241787068883002
2.574	0.2418681673399569
2.576	0.2428548135309954
2.578	0.243092226303176
2.578115623124621	0.243149482183601
2.58	0.2440818916666205
2.582	0.2443184530083557
2.582916583316659	0.2447730985918269
2.584	0.24531008165537
2.586	0.2455455030283187
2.587717543508698	0.246397666267145
2.588	0.2465376995169508
2.59	0.2467715486205239
2.592	0.2477644382502552
2.592518503700736	0.2478247059136253
2.594	0.24799677323565
2.596	0.2489909967302791
2.597319463892774	0.2491442396769869
2.598	0.2492232165632007
2.6	0.2502203264276109
2.602	0.2504522291108885
2.602120424084812	0.2505124211906504
2.604	0.2514511766723264
2.606	0.2516830707777162
2.606921384276851	0.2521439045183941
2.608	0.2526829648198836
2.61	0.2529130530970016
2.611722344468889	0.253775014884745
2.612	0.2539138636327848
2.614	0.2541437204839903
2.616	0.2551474847952944
2.616523304660927	0.2552075457137638
2.618	0.2553769001868968
2.62	0.2563825750114628
2.621324264852965	0.2565342594678497
2.622	0.2566116007989751
2.624	0.2576190563090265
2.626	0.2582375992672299
2.626125225045004	0.2582763951228228
2.628	0.2588567757982342
2.63	0.2594760653063049
2.630926185237042	0.2597635650973173
2.632	0.2600966379325772
2.634	0.2607168967423391
2.63572714542908	0.2612531676524136
2.636	0.2613378235522043
2.638	0.2619595765981821
2.64	0.2625812414277278
2.640528105621118	0.2627458941793857
2.642	0.2632044542777466
2.644	0.2638282144616891
2.645329065813157	0.2642439523624837
2.646	0.2644536651736973
2.648	0.2650793847471117
2.65	0.2657052887219511
2.650130026005195	0.2657460255770279
2.652	0.2663314428006856
2.654	0.266958174216872
2.654930986197233	0.2672504424931856
2.656	0.2675857898534997
2.658	0.2682137171914008
2.659731946389271	0.2687583593233026
2.66	0.2688425903482899
2.662	0.2694725646870042
2.664	0.2701025648262436
2.664532906581309	0.2702705919032434
2.666	0.2707328242419482
2.668	0.2713629239609346
2.669333866773348	0.2717833189643409
2.67	0.2719931071583345
2.672	0.2726236064893389
2.674	0.2732541614348903
2.674134826965386	0.2732967909792332
2.676	0.2738860803991877
2.678	0.2745193397660601
2.678935787157424	0.2748162243546898
2.68	0.2751536010947921
2.682	0.2757886108998038
2.683736747349462	0.2763409393479359
2.684	0.2764245978476056
2.686	0.2770608190860993
2.688	0.2776979945043106
2.688537707541501	0.2778697148867124
2.69	0.2783363605477182
2.692	0.278975571543352
2.693338667733539	0.2794044620129273
2.694	0.279616186487707
2.696	0.2802578684734053
2.698	0.2808999602216335
2.698139627925577	0.28094483376242
2.7	0.2815422765634137
2.702	0.2821842473810282
2.702940588117615	0.2824865336062003
2.704	0.2828267558085257
2.706	0.2834703595245084
2.707741548309654	0.2840314373592233
2.708	0.2841146417757981
2.71	0.2847602320542055
2.712	0.2854069512507929
2.712542508501692	0.2855826865693452
2.714	0.2860544656280899
2.716	0.2867027629544395
2.71734346869373	0.2871393604282299
2.718	0.2873525616568869
2.72	0.2880037552414964
2.722	0.288655617592286
2.722144428885768	0.2887027472990459
2.724	0.289307808881104
2.726	0.289960883321726
2.726945389077807	0.2902704201437108
2.728	0.2906154651682055
2.73	0.2912704206850263
2.731746349269845	0.29184337956867
2.732	0.2919265388444897
2.734	0.2925848407750987
2.736	0.2932429221217135
2.736547309461883	0.2934232133581888
2.738	0.2939014002820969
2.74	0.2945605181599563
2.741348269653921	0.2950057476862672
2.742	0.2952208071362886
2.744	0.2958817103975466
2.746	0.2965435235736037
2.74614922984596	0.2965930588914995
2.748	0.2972069563447015
2.75	0.2978722274445639
2.750950190037998	0.2979874270018085
2.752	0.298114611905723
2.754	0.2992057494849872
2.755751150230036	0.2994204550727549
2.756	0.2994509440027019
2.758	0.3005468443311944
2.76	0.3007935004157947
2.760552110422074	0.3010970046151494
2.762	0.301892357539581
2.764	0.3021406619380629
2.765353070614113	0.3028864813721116
2.766	0.3032428145391295
2.768	0.3034927088922032
2.77	0.304600626534898
2.770154030806151	0.3046200511292533
2.772	0.304852675726008
2.774	0.3059653427505071
2.774954990998189	0.306086958275255
2.776	0.3062199415542183
2.778	0.3073340682149892
2.779755951190227	0.3075571946341372
2.78	0.3075881833061299
2.782	0.3087060751105596
2.784	0.3089630253369252
2.784556911382265	0.3092755911947767
2.786	0.3100849420537509
2.788	0.3103426301344159
2.789357871574304	0.3111059803096964
2.79	0.3114667049777088
2.792	0.3117239040380868
2.794	0.3128510965977683
2.794158831766342	0.3128716611152203
2.796	0.3131098733877029
2.798	0.3142399744882288
2.79895979195838	0.314365535631975
2.8	0.3145015197872527
2.802	0.3156367298655654
2.803760752150418	0.3158688258485354
2.804	0.3159003401602329
2.806	0.3170393456028683
2.808	0.3173042678730345
2.808561712342457	0.3176254445744889
2.81	0.3184472459579001
2.812	0.3187144156342973
2.813362672534495	0.3194957924506753
2.814	0.319860986035732
2.816	0.3201294930637038
2.818	0.32128007049554
2.818163632726533	0.3213022079338177
2.82	0.3215504691528083
2.822	0.3227042076765004
2.822964592918571	0.322834285472991
[truncated: 11,499 more rows]
