# Supplementary material for: Membrane Partitioning of Anionic, Ligand-Coated Nanoparticles Is Accompanied by Ligand Snorkeling, Local Disordering, and Cholesterol Depletion
Source: PLoS Comput Biol. 2014 Dec 4;10(12):e1003917. doi: 10.1371/journal.pcbi.1003917 (PMC4256007; doi:10.1371/journal.pcbi.1003917)
Supplement: Dataset S1 — The data used to generate Figures 2, 3, 4, 5, and 6. (ZIP) [file pcbi.1003917.s002.zip › DATA/Figure5/radial_concentration_nm..21]

0	0
0.002	0
0.004	0
0.004800960192038408	0
0.006	0
0.008	0
0.009601920384076815	0
0.01	0
0.012	0
0.014	0
0.01440288057611522	0
0.016	0
0.018	0
0.01920384076815363	0
0.02	0
0.022	0
0.024	0
0.02400480096019204	0
0.026	0
0.028	0
0.02880576115223044	0
0.03	0
0.032	0
0.03360672134426885	0
0.034	0
0.036	0
0.038	0
0.03840768153630725	0
0.04	0
0.042	0
0.04320864172834566	0
0.044	0
0.046	0
0.048	0
0.04800960192038407	0
0.05	0
0.052	0
0.05281056211242247	0
0.054	0
0.056	0
0.05761152230446088	0
0.058	0
0.06	0
0.062	0
0.06241248249649928	0
0.064	0
0.066	0
0.0672134426885377	0
0.068	0
0.07000000000000001	0
0.07199999999999999	0
0.0720144028805761	0
0.074	0
0.076	0
0.07681536307261451	0
0.078	0
0.08	0
0.08161632326465292	0
0.082	0
0.08400000000000001	0
0.08599999999999999	0
0.08641728345669132	0
0.08799999999999999	0
0.09	0
0.09121824364872973	0
0.092	0
0.094	0
0.096	0
0.09601920384076813	0
0.098	0
0.1	0
0.1008201640328065	0
0.102	0
0.104	0
0.1056211242248449	0
0.106	0
0.108	0
0.11	0
0.1104220844168834	0
0.112	0
0.114	0
0.1152230446089218	0
0.116	0
0.118	0
0.12	0
0.1200240048009602	0
0.122	0
0.124	0
0.1248249649929986	0
0.126	0
0.128	0
0.129625925185037	0
0.13	0
0.132	0
0.134	0
0.1344268853770754	0
0.136	0
0.138	0
0.1392278455691138	0
0.14	0
0.142	0
0.144	0
0.1440288057611522	0
0.146	0
0.148	0
0.1488297659531906	0
0.15	0
0.152	0
0.153630726145229	0
0.154	0
0.156	0
0.158	0
0.1584316863372674	0
0.16	0
0.162	0
0.1632326465293058	0
0.164	0
0.166	0
0.168	0
0.1680336067213442	0
0.17	0
0.172	0
0.1728345669133826	0
0.174	0
0.176	0
0.177635527105421	0
0.178	0
0.18	0
0.182	0
0.1824364872974595	0
0.184	0
0.186	0
0.1872374474894979	0
0.188	0
0.19	0
0.192	0
0.1920384076815363	0
0.194	0
0.196	0
0.1968393678735747	0
0.198	0
0.2	0
0.2016403280656131	0
0.202	0
0.204	0
0.206	0
0.2064412882576515	0
0.208	0
0.21	0
0.2112422484496899	0
0.212	0
0.214	0
0.216	0
0.2160432086417283	0
0.218	0
0.22	0
0.2208441688337667	0
0.222	0
0.224	0
0.2256451290258051	0
0.226	0
0.228	0
0.23	0
0.2304460892178435	0
0.232	0
0.234	0
0.2352470494098819	0
0.236	0
0.238	0
0.24	0
0.2400480096019203	0
0.242	0
0.244	0
0.2448489697939587	0
0.246	0
0.248	0
0.2496499299859971	0
0.25	0
0.252	0
0.254	0
0.2544508901780356	0
0.256	0
0.258	0
0.259251850370074	0
0.26	0
0.262	0
0.264	0
0.2640528105621124	0
0.266	0
0.268	0
0.2688537707541508	0
0.27	0
0.272	0
0.2736547309461892	0
0.274	0
0.276	0
0.278	0
0.2784556911382276	0
0.28	0
0.282	0
0.283256651330266	0
0.284	0
0.286	0
0.288	0
0.2880576115223044	0
0.29	0
0.292	0
0.2928585717143428	0
0.294	0
0.296	0
0.2976595319063812	0
0.298	0
0.3	0
0.302	0
0.3024604920984196	0
0.304	0
0.306	0
0.307261452290458	0
0.308	0
0.31	0
0.312	0
0.3120624124824964	0
0.314	0
0.316	0
0.3168633726745348	0
0.318	0
0.32	0
0.3216643328665733	0
0.322	0
0.324	0
0.326	0
0.3264652930586117	0
0.328	0
0.33	0
0.3312662532506501	0
0.332	0
0.334	0
0.336	0
0.3360672134426885	0
0.338	0
0.34	0
0.3408681736347269	0
0.342	0
0.344	0
0.3456691338267653	0
0.346	0
0.348	0
0.35	0
0.3504700940188037	0
0.352	0
0.354	0
0.3552710542108421	0
0.356	0
0.358	0
0.36	0
0.3600720144028805	0
0.362	0
0.364	0
0.3648729745949189	0
0.366	0
0.368	0
0.3696739347869573	0
0.37	0
0.372	0
0.374	0
0.3744748949789957	0
0.376	0
0.378	0
0.3792758551710341	0
0.38	0
0.382	0
0.384	0
0.3840768153630725	0
0.386	0
0.388	0
0.3888777755551109	0
0.39	0
0.392	0
0.3936787357471493	0
0.394	0
0.396	0
0.398	0
0.3984796959391878	0
0.4	0
0.402	0
0.4032806561312262	0
0.404	0
0.406	0
0.408	0
0.4080816163232646	0
0.41	0
0.412	0
0.412882576515303	0
0.414	0
0.416	0
0.4176835367073414	0
0.418	0
0.42	0
0.422	0
0.4224844968993798	0
0.424	0
0.426	0
0.4272854570914182	0
0.428	0
0.43	0
0.432	0
0.4320864172834566	0
0.434	0
0.436	0
0.436887377475495	0
0.438	0
0.44	0
0.4416883376675334	0
0.442	0
0.444	0
0.446	0
0.4464892978595718	0
0.448	0
0.45	0
0.4512902580516102	0
0.452	0
0.454	0
0.456	0
0.4560912182436486	0
0.458	0
0.46	0
0.460892178435687	0
0.462	0
0.464	0
0.4656931386277254	0
0.466	0
0.468	0
0.47	0
0.4704940988197638	0
0.472	0
0.474	0
0.4752950590118022	0
0.476	0
0.478	0
0.48	0
0.4800960192038407	0
0.482	0
0.484	0
0.4848969793958791	0
0.486	0
0.488	0
0.4896979395879175	0
0.49	0
0.492	0
0.494	0
0.4944988997799559	0
0.496	0
0.498	0
0.4992998599719943	0
0.5	0
0.502	0
0.504	0
0.5041008201640327	0
0.506	0
0.508	0
0.5089017803560711	0
0.51	0
0.512	0
0.5137027405481096	0
0.514	0
0.516	0
0.518	0
0.5185037007401481	0
0.52	0
0.522	0
0.5233046609321865	0
0.524	0
0.526	0
0.528	0
0.528105621124225	0
0.53	0
0.532	0
0.5329065813162635	0
0.534	0
0.536	0
0.5377075415083019	0
0.538	0
0.54	0
0.542	0
0.5425085017003404	0
0.544	0
0.546	0
0.5473094618923788	0
0.548	0
0.55	0
0.552	0
0.5521104220844173	2.357164999622662e-08
0.554	4.254873292428718e-07
0.556	8.446613142123166e-07
0.5569113822764558	1.033206720197551e-06
0.5580000000000001	1.257614578694654e-06
0.5600000000000001	1.664438216036302e-06
0.5617123424684942	2.007752584210558e-06
0.5620000000000001	2.065221818294541e-06
0.5639999999999999	2.460053504748927e-06
0.5659999999999999	2.849019949789344e-06
0.5665133026605327	2.94762226263022e-06
0.5679999999999999	3.232206410196307e-06
0.57	3.609696751828537e-06
0.5713142628525711	3.85436072127701e-06
0.572	3.981573475732557e-06
0.574	4.347917743688639e-06
0.576	4.708809403206907e-06
0.5761152230446096	4.729358042960075e-06
0.578	5.064327011987031e-06
0.58	5.41454786185483e-06
0.5809161832366481	5.572883179807358e-06
0.582	5.759548002188367e-06
0.584	6.099402262845997e-06
0.5857171434286865	6.386974872583827e-06
0.586	6.434184276608471e-06
0.588	6.763966501146827e-06
0.59	7.088820240527466e-06
0.590518103620725	7.171922817434191e-06
0.592	7.408815666265495e-06
0.594	7.724021837937191e-06
0.5953190638127634	7.929029810485597e-06
0.596	8.034506723362072e-06
0.598	8.340337218364892e-06
0.6	8.641579166127304e-06
0.6001200240048019	8.65944138013266e-06
0.602	8.93829737613913e-06
0.604	9.230555642758803e-06
0.6049209841968404	9.363348926984694e-06
0.606	9.5184167633915e-06
0.608	9.801942556294585e-06
0.6097219443888788	1.00424793934199e-05
0.61	1.008119387801871e-05
0.612	1.035623064049339e-05
0.614	1.062711182776491e-05
0.6145229045809173	1.069703003800815e-05
0.616	1.089389551239476e-05
0.618	1.115663887152659e-05
0.6193238647729558	1.132810632413602e-05
0.62	1.141539820262892e-05
0.622	1.167022893892154e-05
0.624	1.192118566449233e-05
0.6241248249649942	1.19543637900374e-05
0.626	1.245119375280652e-05
0.628	1.269148267763556e-05
0.6289257851570327	1.28011937935262e-05
0.63	1.29280921250541e-05
0.632	1.316107295685513e-05
0.6337267453490711	1.335921771881407e-05
0.634	1.339047526402642e-05
0.636	1.36163483800289e-05
0.638	1.383874089381409e-05
0.6385277055411096	1.38966467477861e-05
0.64	1.405770066258584e-05
0.642	1.427327482431297e-05
0.6433286657331481	1.441441608629018e-05
0.644	1.44855098099973e-05
0.646	1.469445135570343e-05
0.648	1.490014451435484e-05
0.6481296259251865	1.491330616954535e-05
0.65	1.510263366730187e-05
0.652	1.530196253566625e-05
0.652930586117225	1.539340744004102e-05
0.654	1.549817419146731e-05
0.656	1.569131106853496e-05
0.6577315463092634	1.585596485778776e-05
0.658	1.588141497321326e-05
0.66	1.606852709485961e-05
0.662	1.625268801614403e-05
0.6625325065013019	1.630105284495257e-05
0.664	1.64339377231528e-05
0.666	1.661231561530083e-05
0.6673334666933404	1.67294737361105e-05
0.668	1.678786051505607e-05
0.67	1.696061067748131e-05
0.672	1.71306037995961e-05
0.6721344268853788	1.714187790424386e-05
0.674	1.729787702956303e-05
0.676	1.74624669757024e-05
0.6769353870774173	1.753832524302464e-05
0.678	1.762440971533833e-05
0.68	1.778374080348073e-05
0.6817363472694558	1.791988335471126e-05
0.6820000000000001	1.794049528134551e-05
0.6840000000000001	1.809470768471717e-05
0.6860000000000001	1.824641205215669e-05
0.6865373074614942	1.82321815455036e-05
0.6879999999999999	1.819355457776731e-05
0.6899999999999999	1.8342506086792e-05
0.6913382676535327	1.84406402399585e-05
0.6919999999999999	1.84890248126696e-05
0.694	1.863314318203439e-05
0.696	1.877489315890646e-05
0.6961392278455711	1.878462410366667e-05
0.698	1.89143062521062e-05
0.7	1.905141352253428e-05
0.7009401880376096	1.911489277942374e-05
0.702	1.918624559031943e-05
0.704	1.931883264183727e-05
0.7057411482296481	1.943237243946499e-05
0.706	1.944920443660243e-05
0.708	1.957739031403668e-05
0.71	1.970341920011545e-05
0.7105421084216865	1.973707160414349e-05
0.712	1.982731961389565e-05
0.714	1.994911967392654e-05
0.715343068613725	2.002959434000908e-05
0.716	2.006884710454637e-05
0.718	2.045543991706082e-05
0.72	2.083665665296532e-05
0.7201440288057634	2.086379698026333e-05
0.722	2.121256467346683e-05
0.724	2.158323042057121e-05
0.7249449889978019	2.175617245576772e-05
0.726	2.194871943124508e-05
0.728	2.230909635133044e-05
0.7297459491898404	2.261939682535794e-05
0.73	2.266442494921642e-05
0.732	2.301476812927281e-05
0.734	2.336018794505031e-05
0.7345469093818788	2.345349866187791e-05
0.736	2.370074561225237e-05
0.738	2.403650152148279e-05
0.7393478695739173	2.425977931759419e-05
0.74	2.436751525077315e-05
0.742	2.469384557789477e-05
0.744	2.501555049245916e-05
0.7441488297659558	2.503920870265743e-05
0.746	2.533268720781155e-05
0.748	2.564531217272084e-05
0.7489497899579942	2.579186460056177e-05
0.75	2.595348108287008e-05
0.752	2.625724889215189e-05
0.7537507501500327	2.651944091041217e-05
0.754	2.655666982377182e-05
0.756	2.685179738116331e-05
0.758	2.714268435871855e-05
0.7585517103420711	2.722192214431825e-05
0.76	2.742938285233827e-05
0.762	2.771194426980389e-05
0.7633526705341096	2.790044599679143e-05
0.764	2.799041934097592e-05
0.766	2.826485812782068e-05
0.768	2.853531003427017e-05
0.7681536307261481	2.855583144216241e-05
0.77	2.880182381591663e-05
0.772	2.906444758954701e-05
0.7729545909181865	2.918812924158273e-05
0.774	2.932322884251764e-05
0.776	2.957821444197419e-05
0.777755551110225	2.979881253768884e-05
0.778	2.982945064391886e-05
0.78	3.007698310212804e-05
0.782	3.055041559142022e-05
0.7825565113022634	3.068063121254486e-05
0.784	3.101752776482269e-05
0.786	3.147839441498026e-05
0.7873574714943019	3.178726322411476e-05
0.788	3.193308937733272e-05
0.79	3.238168554387555e-05
0.792	3.282425487669715e-05
0.7921584316863404	3.285892174922549e-05
0.794	3.326086842129621e-05
0.796	3.391362924209417e-05
0.7969593918783788	3.422312768190347e-05
0.798	3.455798753812488e-05
0.8	3.519404082887614e-05
0.8017603520704173	3.574681926409568e-05
0.802	3.582188540622365e-05
0.804	3.644161635179947e-05
0.806	3.705332755408362e-05
0.8065613122624558	3.72230846500348e-05
0.8080000000000001	3.765711172522211e-05
0.8100000000000001	3.825306041757677e-05
0.8113622724544942	3.865402119170061e-05
0.8120000000000001	3.884126404001321e-05
0.8139999999999999	3.942181187392965e-05
0.8159999999999999	3.999479208903232e-05
0.8161632326465327	4.004104965742755e-05
0.8179999999999999	4.056029175886181e-05
0.82	4.11183968760727e-05
0.8209641928385711	4.138426745985417e-05
0.822	4.166919236747605e-05
0.824	4.221276210884335e-05
0.8257651530306096	4.26863340867926e-05
0.826	4.274918893947999e-05
0.828	4.327855467656876e-05
0.83	4.380094012929095e-05
0.8305661132226481	4.394710273700781e-05
0.832	4.43164251127275e-05
0.834	4.482508846154362e-05
0.8353670734146865	4.51684281144287e-05
0.836	4.532700804346074e-05
0.838	4.582226077252091e-05
0.84	4.651141973764617e-05
0.840168033606725	4.656870836330513e-05
0.842	4.719181143323461e-05
0.844	4.786353439143471e-05
0.8449689937987634	4.81852201897622e-05
0.846	4.852668595089798e-05
0.848	4.918136227296413e-05
0.8497699539908019	4.9753473841672e-05
0.85	4.982765835759918e-05
0.852	5.046566805909026e-05
0.854	5.128973792664265e-05
0.8545709141828404	5.152243343088488e-05
0.856	5.210354887800691e-05
0.858	5.290721451969348e-05
0.8593718743748788	5.345199340781337e-05
0.86	5.370084710114482e-05
0.862	5.448455753288167e-05
0.864	5.525845540437626e-05
0.8641728345669173	5.532463418311818e-05
0.866	5.60226490016571e-05
0.868	5.677724532465035e-05
0.8689737947589558	5.71404621414661e-05
0.87	5.75223501042589e-05
0.872	5.844468359927281e-05
0.8737747549509942	5.92532984751394e-05
0.874	5.935569055495538e-05
0.876	6.146801636014161e-05
0.878	6.253002569793351e-05
0.8785757151430327	6.283251814821201e-05
0.88	6.357917022742547e-05
0.882	6.461558921087561e-05
0.8833766753350711	6.532082663311206e-05
0.884	6.563942028428475e-05
0.886	6.66507994786406e-05
0.888	6.80094415128329e-05
0.8881776355271096	6.812892981651416e-05
0.89	6.935201413245528e-05
0.892	7.067868909375802e-05
0.8929785957191481	7.140779477294611e-05
0.894	7.216709719698344e-05
0.896	7.363803679547558e-05
0.8977795559111865	7.493178525634499e-05
0.898	7.509169352598115e-05
0.9	7.652825089235627e-05
0.902	7.794789029299158e-05
0.902580516103225	7.835573224054358e-05
0.904	7.935079104784098e-05
0.906	8.073713042505912e-05
0.9073814762952634	8.18030642594873e-05
0.908	8.227926277347166e-05
0.91	8.380335026316683e-05
0.912	8.548029557589639e-05
0.9121824364873019	8.563178731071851e-05
0.914	8.713776303218423e-05
0.916	8.877595683850446e-05
0.9169833966793404	8.957295676746425e-05
0.918	9.03950788897757e-05
0.92	9.199532879861461e-05
0.9217843568713788	9.355582431000968e-05
0.922	9.374400531700503e-05
0.924	9.547244287316697e-05
0.926	9.718085221293373e-05
0.9265853170634173	9.767578488729657e-05
0.928	9.886944171528291e-05
0.93	0.0001005384174220339
0.9313862772554558	0.0001019095312085132
0.9320000000000001	0.0001025152416410517
0.9340000000000001	0.0001044694372696276
0.9360000000000001	0.0001067257380985092
0.9361872374474942	0.0001067044475413767
0.9379999999999999	0.0001064987587556157
0.9399999999999999	0.0001087252618533541
0.9409881976395327	0.0001098140839915194
0.9419999999999999	0.0001109265535043798
0.944	0.0001132627696040529
0.9457891578315711	0.000115329582347744
0.946	0.0001155726309555486
0.948	0.0001178564067050117
0.95	0.0001201143630324536
0.9505901180236096	0.0001208204972087141
0.952	0.0001225040241369912
0.954	0.0001250233800971652
0.9553910782156481	0.0001267571403185461
0.956	0.000127514481824746
0.958	0.0001299776157743374
0.96	0.0001324130652685249
0.9601920384076865	0.0001326447181375861
0.962	0.0001348211105360983
0.964	0.0001376622608687537
0.964992998599725	0.0001390586753600042
0.966	0.0001404718568043998
0.968	0.0001435545257457668
0.9697939587917634	0.0001466975417122903
0.97	0.0001470577834678894
0.972	0.000150673641917715
0.974	0.0001544003553251565
0.9745949189838019	0.0001554984050239586
0.976	0.0001580864800558765
0.978	0.0001617324197076075
0.9793958791758404	0.0001643545340770348
0.98	0.0001654870454122577
0.982	0.0001692007807915108
0.984	0.000173021323989488
0.9841968393678788	0.0001733939293362654
0.986	0.0001768002996961676
0.988	0.000180976426249648
0.9889977995599173	0.0001831121169587214
0.99	0.0001852529042399143
0.992	0.0001897730906151875
0.9937987597519558	0.0001939253855065336
0.994	0.000194389000282164
0.996	0.0001989553283880238
0.998	0.000203758951735037
0.9985997199439942	0.0002053912545852158
1	0.0002091948978258755
1.002	0.0002204090152293846
1.003400680136033	0.0002203964264343757
1.004	0.0002203910506735201
1.006	0.0002325973977212984
1.008	0.0002325805029217664
1.008201640328071	0.0002339117832911769
1.01	0.0002457615524244491
1.012	0.0002457458793975414
1.01300260052011	0.0002529118653550293
1.014	0.0002600266498371361
1.016	0.0002600123721574056
1.017803560712148	0.0002731107577307097
1.018	0.0002745346046381332
1.02	0.0002745218792571403
1.022	0.0002892808955433307
1.022604520904187	0.0002892775618583072
1.024	0.0002892698813581441
1.026	0.0003039835913286623
1.027405481096225	0.0003039771521921066
1.028	0.0003039744337223011
1.03	0.0003190575205242767
1.032	0.0003190503878855762
1.032206441288263	0.0003207187656879449
1.034	0.0003351856346625858
1.036	0.0003351807487779609
1.037007401480302	0.0003437679016268035
1.038	0.0003522126082828696
1.04	0.0003522101945415541
1.04180836167234	0.0003689056531763784
1.042	0.0003706715404325114
1.044	0.0003706718844619175
1.046	0.0003906755736038545
1.046609321864379	0.0003906766171478073
1.048	0.0003906789943324186
1.05	0.00041138574572115
1.051410282056417	0.0004113905127419916
1.052	0.0004113925023194653
1.054	0.0004337362492250433
1.056	0.0004337467102246802
1.056211242248456	0.0004362953524207544
1.058	0.0004578360482856698
1.06	0.0004578506204525964
1.061012202440494	0.0004703117443075251
1.062	0.0004824495722760054
1.064	0.0004824685384984583
1.065813162632533	0.0005053483995424007
1.066	0.0005077016416959662
1.068	0.000507725306201074
1.07	0.0005339805261744716
1.070614122824571	0.0005339893583522456
1.072	0.0005340092526269918
1.074	0.0005615350986780972
1.07541508301661	0.0005615593106667982
1.076	0.0005615693000019784
1.078	0.0005908737442955809
1.08	0.0005909139267894341
1.080216043208648	0.0005941884657542212
1.082	0.0006211777986525896
1.084	0.0006212243659661143
1.085017003400687	0.0006374418134710109
1.086	0.0006530881740733941
1.088	0.0006531416466143047
1.089817963592725	0.0006834208686370401
1.09	0.0006864472380438497
1.092	0.0006865081296517867
1.094	0.0007209724520573716
1.094618923784763	0.0007209937681077121
1.096	0.0007210412464681916
1.098	0.0007572933056887219
1.099419883976802	0.0007573482200002405
1.1	0.0007573706154053825
1.102	0.0007949939067982744
1.104	0.0007950802893000936
1.10422084416884	0.0007994333225881882
1.106	0.0008344387746306141
1.108	0.0008345348756176612
1.109021804360879	0.0008556647160110882
1.11	0.0008758564055637455
1.112	0.0008759629381365507
1.113822764552917	0.0009162057168388852
1.114	0.0009201116899311513
1.116	0.000920229573397343
1.118	0.000966141275138103
1.118623724744956	0.0009661818551634584
1.12	0.0009662712371667059
1.122	0.001014298755291969
1.123424684936994	0.001014400578406259
1.124	0.001014441623521915
1.126	0.001037148351800712
1.128	0.001062160444491775
1.128225645129033	0.0010650273068846
1.13	0.001087530992723886
1.132	0.00111401340350831
1.133026605321071	0.001128056161746994
1.134	0.001141347627268436
1.136	0.001169903911774479
1.13782756551311	0.00119688137494957
1.138	0.001199422288925591
1.14	0.001229144591702229
1.142	0.001259568802798658
1.142628525705148	0.001269399817547044
1.144	0.001290814155283464
1.146	0.001322625334399024
1.147429485897187	0.001345952646808091
1.148	0.00135524649396676
1.15	0.001389415773369393
1.152	0.001424378601093808
1.152230446089225	0.001428447091620196
1.154	0.001459634263973591
1.156	0.001495550655548014
1.157031406281263	0.001514299411430898
1.158	0.001531876023186485
1.16	0.001568607178803871
1.161832366473302	0.001603195847874107
1.162	0.001606354747314963
1.164	0.001645110892899132
1.166	0.001684868139845035
1.16663332666534	0.001697748742830221
1.168	0.001725496659202138
1.17	0.001766136259003165
1.171434286857379	0.001799015751419272
1.172	0.00181196203516652
1.174	0.00185573776914065
1.176	0.001900114361501019
1.176235247049417	0.001905454998234865
1.178	0.001945450974645034
1.18	0.001991861562004287
1.181036207241456	0.002016291174946663
1.182	0.002038975175263553
1.184	0.002087631626658522
1.185837167433494	0.00213318581899105
1.186	0.00213721660159959
1.188	0.00218808417171486
1.19	0.002240825481746405
1.190638127625533	0.002257960123310323
1.192	0.002294467116169321
1.194	0.002348762792222018
1.195439087817571	0.002388746592577181
1.196	0.002404305039777753
1.198	0.002460845799047942
1.2	0.002518258225157442
1.20024004800961	0.00252527745252772
1.202	0.002576654630180234
1.204	0.002636146343258114
1.205041008201648	0.002667764514032816
1.206	0.002696843422125055
1.208	0.00275897370429518
1.209841968393687	0.002817294650891605
1.21	0.002822290040114447
1.212	0.002886311856106907
1.214	0.002951739993045247
1.214642928585725	0.002972980629717498
1.216	0.003017741035854539
1.218	0.003084897231846573
1.219443888777763	0.003134399584704791
1.22	0.003153434134867289
1.222	0.003223107567783585
1.224	0.003294142439892002
1.224244848969802	0.003303045557626567
1.226	0.003366761874450227
1.228	0.003440604901723484
1.22904580916184	0.003480126533633777
1.23	0.003516127346112255
1.232	0.003593316712965362
1.233846769353879	0.003665594201758839
1.234	0.003671581528315107
1.236	0.003751491837920857
1.238	0.003833613142983206
1.238647729545917	0.003860875151736858
1.24	0.003917698656876012
1.242	0.004003849276001527
1.243448689737956	0.004067015705816114
1.244	0.004091015614331578
1.246	0.004179763438484271
1.248	0.004269622822253794
1.248249649929994	0.004280978801286921
1.25	0.004360470898683111
1.252	0.004548205174589364
1.253050610122033	0.004548969567052046
1.254	0.0045496592151303
1.256	0.004743622208302357
1.257851570314071	0.004745047002791979
1.258	0.004745161039087687
1.26	0.004945255991798341
1.262	0.004946883216670327
1.26265253050611	0.00501483445404945
1.264	0.005154931531914631
1.266	0.005156651573280012
1.267453490698148	0.005313036616977025
1.268	0.005371744479123268
1.27	0.005373561442685246
1.272	0.005595926353390205
1.272254450890187	0.005596170724962489
1.274	0.00559784450254901
1.276	0.005828150895667943
1.277055411082225	0.005829219734256655
1.278	0.005830174846511632
1.28	0.006066518376193991
1.281856371274263	0.006068498971063302
1.282	0.006068651972437102
1.284	0.006310826057836443
1.286	0.006313073096829787
1.286657331466302	0.006395293438459979
1.288	0.006562976821625943
1.29	0.006565341998367435
1.29145829165834	0.00675214005370821
1.292	0.006821422294834454
1.294	0.006823909659745379
1.296	0.007088707534280686
1.296259251850379	0.007089046936637886
1.298	0.007091322350910423
1.3	0.0073638278664694
1.301060212042417	0.00736528518797658
1.302	0.00736657499909034
1.304	0.007647323498356202
1.305861172234456	0.007650008172880239
1.306	0.00765020812087214
1.308	0.007940817109322535
1.31	0.007943845226040731
1.310662132426494	0.00804373213371111
1.312	0.008245250906847027
1.314	0.008248429046516162
1.315463092618533	0.008475683101191093
1.316	0.008558951435207962
1.318	0.008562285401248929
1.32	0.00888254227442287
1.320264052810571	0.008883004439892341
1.322	0.008886038239406624
1.324	0.009215343433198433
1.32506501300261	0.009217295843481502
1.326	0.009219007306006687
1.328	0.009561405619157609
1.329865973194648	0.009564988426667262
1.33	0.009565245381833291
1.332	0.009916903287613316
1.334	0.009920925103341272
1.334666933386687	0.01004174286785108
1.336	0.0102828725800805
1.338	0.01028708319720174
1.339467893578725	0.01056051223211789
1.34	0.01065948165429619
1.342	0.01066388797589033
1.344	0.0110489142766327
1.344268853770763	0.01104953479809892
1.346	0.01105352440210653
1.348	0.01145024633958483
1.349069813962802	0.01145282724114576
1.35	0.0114550679749288
1.352	0.01186489070116967
1.35387077415484	0.01186960706196423
1.354	0.01186993236956048
1.356	0.01228887428248999
1.358	0.01229414249930379
1.358671734346879	0.01243959202381425
1.36	0.01272677697715458
1.362	0.01273228074824448
1.363472694538917	0.01305975317480971
1.364	0.01317683465069031
1.366	0.01318258212639258
1.368	0.01363981210031157
1.368273654730956	0.01364063407336905
1.37	0.01364581191689122
1.372	0.01411282271593475
1.373074614922994	0.01411618814747093
1.374	0.01411908201646862
1.376	0.01433403390680322
1.377875575115033	0.01456312231626616
1.378	0.01457829792836105
1.38	0.01482581244159647
1.382	0.01507562537119667
1.382676535307071	0.01516108655302768
1.384	0.01532802786748577
1.386	0.01558269302769821
1.38747749549911	0.01577392466739492
1.388	0.01584145493399218
1.39	0.01610479755214302
1.392	0.01637043435788165
1.392278455691148	0.01640798124879512
1.394	0.01663978135013811
1.396	0.01691117527210265
1.397079415883187	0.01705978011665526
1.398	0.01718633734483898
1.4	0.01746462887452278
1.401880376075225	0.01772883687682072
1.402	0.01774562106655043
1.404	0.01802959799275306
1.406	0.01831552334145765
1.406681336267263	0.01842603856626878
1.408	0.01863962732105272
1.41	0.0189326803495251
1.411482296459302	0.01915226009269292
1.412	0.01922884158027623
1.414	0.0195285933625562
1.416	0.01983120516711616
1.41628325665134	0.0198746750906044
1.418	0.02013776378866093
1.42	0.0204471340058769
1.421084216843379	0.02061674103544318
1.422	0.02075979836991565
1.424	0.02107673701840251
1.425885177035417	0.02137827605712414
1.426	0.02139661657733138
1.428	0.02171931524834008
1.43	0.02204541274571052
1.430686137227456	0.02215871944817653
1.432	0.0223753843980021
1.434	0.02270840433638511
1.435487097419494	0.02295902629713891
1.436	0.02304534607413998
1.438	0.02338548641897806
1.44	0.02372909906004514
1.440288057611533	0.02377910225011386
1.442	0.02407586250554316
1.444	0.02442624936798132
1.445089017803571	0.0246193872985078
1.446	0.02478072742033446
1.448	0.02513907016637123
1.44988997799561	0.02548209853063025
1.45	0.025502039872925
1.452	0.02586940727113125
1.454	0.02624025565993664
1.454690938187648	0.02636954683391002
1.456	0.02661416789806665
1.458	0.0269922981994722
1.459491898379687	0.02727744132723595
1.46	0.02737442081653669
1.462	0.02775962752943953
1.464	0.02814857870289748
1.464292858571725	0.02820614383918845
1.466	0.02854124750234907
1.468	0.02893721844364028
1.469093818763763	0.02915549207076642
1.47	0.02933607664388104
1.472	0.02973857955306421
1.473894778955802	0.03012372892268538
1.474	0.0301450881005359
1.476	0.03055596048762919
1.478	0.03097020000824169
1.47869573914784	0.03111532260713542
1.48	0.03138700827922106
1.482	0.03180790837003724
1.483496699339879	0.03212596558850881
1.484	0.03223277596322164
1.486	0.03266244964041607
1.488	0.03309535686765614
1.488297659531917	0.03316043835022336
1.49	0.03353214614483669
1.492	0.03397317334132662
1.493098619723956	0.03421783945139956
1.494	0.03441831141098443
1.496	0.03486820202484761
1.497899579915994	0.03529955998472284
1.498	0.03532233305239661
1.5	0.03578077099541392
1.502	0.03669038971335189
1.502700540108033	0.03669738650515381
1.504	0.03671034790306477
1.506	0.03764066748404073
1.507501500300071	0.03765611900981521
1.508	0.03766124214004204
1.51	0.03860826453507184
1.512	0.03862946931400308
1.51230246049211	0.03877502499758522
1.514	0.03959086919651839
1.516	0.03961271624154373
1.517103420684148	0.04015327430025643
1.518	0.04059192444324179
1.52	0.0406144282949483
1.521904380876187	0.04156437885833262
1.522	0.04161201337776893
1.524	0.04163518903791819
1.526	0.04264787796805846
1.526705341068225	0.04265629991068266
1.528	0.04267173824890465
1.53	0.04370227232927355
1.531506301260263	0.04372077541210245
1.532	0.04372683199722949
1.534	0.0447737278870271
1.536	0.04479900073982739
1.536307261452302	0.04496233245831271
1.538	0.04586097732578425
1.54	0.04588697631719045
1.54110822164434	0.0464837912816314
1.542	0.04696342226187269
1.544	0.04699015996261507
1.545909181836379	0.04803269235361747
1.546	0.04808222068056163
1.548	0.04810971051038807
1.55	0.04921575951109301
1.550710142028417	0.04922580011609223
1.552	0.04924401378361116
1.554	0.05036675221816287
1.555511102220456	0.05038869501186698
1.556	0.05039578521085473
1.558	0.05153128850267494
1.56	0.05156111172572269
1.560312062412494	0.05174112148302337
1.562	0.05271354486335053
1.564	0.0527441728590606
1.565113022604533	0.05339419114178464
1.566	0.05391153581338938
1.568	0.05394298172475195
1.569913982796571	0.05507373399817807
1.57	0.0551244870322618
1.572	0.05515676346790372
1.574	0.05635271683995829
1.57471494298861	0.05636456587871008
1.576	0.05638583666077812
1.578	0.05759825643880512
1.579515903180648	0.05762401768152273
1.58	0.05763223401998926
1.582	0.05885580727666523
1.584	0.05889065311848483
1.584316863372687	0.05908727605694396
1.586	0.06013039620883508
1.588	0.06016612454057979
1.589117823564725	0.06086976450467341
1.59	0.0614243734730114
1.592	0.06146100029842507
1.593918783756763	0.06268697901388867
1.594	0.06273880592916264
1.596	0.06277634809045382
1.598	0.06406885533944652
1.598719743948802	0.06408271095634042
1.6	0.06410732609509287
1.602	0.06541606538945111
1.60352070414084	0.06544604268694437
1.604	0.06545547917477774
1.606	0.06678187615673757
1.608	0.06682224852514611
1.608321664332879	0.06703849487000869
1.61	0.06816539561088694
1.612	0.06820674146563389
1.613122624524917	0.06896958439196826
1.614	0.06956503863700042
1.616	0.06960737169578216
1.617923584716956	0.07092841883942691
1.618	0.07098083326854469
1.62	0.07102416729005367
1.622	0.07241086114649899
1.622724544908994	0.07242693955252656
1.624	0.07245520842387926
1.626	0.07304163335639029
1.627525505101033	0.07359442172972033
1.628	0.0737661507574007
1.63	0.07449445839995358
1.632	0.07522626577081434
1.632326465293071	0.07534652442072776
1.634	0.0759622439273049
1.636	0.07670114015848618
1.63712742548511	0.07712010964041986
1.638	0.07744397704832376
1.64	0.07819176792897747
1.641928385677148	0.0789160482679639
1.642	0.07894291310170852
1.644	0.07969729900589312
1.646	0.08045654665667022
1.646729345869187	0.08073524072565506
1.648	0.081220188468761
1.65	0.08198602924920989
1.651530306061225	0.08257457505342891
1.652	0.08275499792487559
1.654	0.08352715645930543
1.656	0.08430290929587926
1.656331266253263	0.08443227753682345
1.658	0.08508317726553011
1.66	0.08586654452382179
1.661132226445302	0.08631277664183504
1.662	0.08665437184663215
1.664	0.08744515574572113
1.66593318663734	0.08821281170229169
1.666	0.08823931105376825
1.668	0.08903637174506109
1.67	0.08983675184375819
1.670734146829379	0.09013197800736693
1.672	0.0906404138897962
1.674	0.09144775804841128
1.675535107021417	0.09206996445779317
1.676	0.09225816938573853
1.678	0.09307059003998512
1.68	0.0938852662087164
1.680336067213456	0.09402278291565172
1.682	0.0947028458816819
1.684	0.09552289086150917
1.685137027405494	0.09599033409830633
1.686	0.0963446904341215
1.688	0.09734832704752086
1.689937987597533	0.09815426600497024
1.69	0.09818002424466987
1.692	0.09901468108097249
1.694	0.09985369869417822
1.694738947789571	0.1001648377341475
1.696	0.1006951871605486
1.698	0.1015412425115775
1.69953990798161	0.1021950929280706
1.7	0.1023902201312758
1.702	0.1032416008993959
1.704	0.1040971166154978
1.704340868173648	0.1042438533184449
1.706	0.1049572391456843
1.708	0.1058190109134
1.709141828365687	0.1063125636835107
1.71	0.1066830732196894
1.712	0.1075487459357142
1.713942788557725	0.1083927621076683
1.714	0.1084175878234873
1.716	0.1092907509310536
1.718	0.110167608724621
1.718743748749763	0.1104951058467197
1.72	0.1110476324118214
1.722	0.1119312216029926
1.723544708941802	0.1126161851114355
1.724	0.1128178389448853
1.726	0.1137092835341758
1.728	0.1146032930436107
1.72834566913384	0.1147586234643898
1.73	0.1155011579383207
1.732	0.116403106158457
1.733146629325879	0.1169217841019782
1.734	0.1173073618277745
1.736	0.1182148101463716
1.737947589517917	0.1191011168239021
1.738	0.1191249403140539
1.74	0.1200387876444116
1.742	0.1209560861164385
1.742748549709956	0.1213007169865891
1.744	0.1218762225004067
1.746	0.1228002377990391
1.747549509901994	0.1235191072402293
1.748	0.1237278658563172
1.75	0.1246576763658061
1.752	0.1264428396997349
1.752350470094033	0.1264575354309233
1.754	0.1265266239077965
1.756	0.1283226811253364
1.757151430286071	0.1283717458716348
1.758	0.1284078640427972
1.76	0.130212961678043
1.76195239047811	0.1302974929408358
1.762	0.1302995519199027
1.764	0.1321156046403404
1.766	0.1322036124535119
1.766753350670148	0.1328925639737001
1.768	0.1340313572574978
1.77	0.1341207935091152
1.771554310862187	0.1355493180659728
1.772	0.1359584770493155
1.774	0.1360493510555154
1.776	0.1378947422352406
1.776355271054225	0.1379111565500799
1.778	0.1379870613315815
1.78	0.1398429528223355
1.781156231246263	0.1398971906476725
1.782	0.1399367267602063
1.784	0.1418026480038292
1.785957191438302	0.1418958498209835
1.786	0.141897886092836
1.788	0.1437731554798953
1.79	0.1438698664007893
1.79075815163034	0.1445847527609693
1.792	0.1457544276972988
1.794	0.145852620050173
1.795559111822379	0.1473296252109593
1.796	0.1477468306427823
1.798	0.1478465133099513
1.8	0.149748013355633
1.800360072014417	0.1497662459214973
1.802	0.1498491930890254
1.804	0.1517615987996739
1.805161032206456	0.1518212377743981
1.806	0.1518642855403113
1.808	0.1537839012001919
1.809961992398494	0.1538861234888718
1.81	0.153888101547827
1.812	0.1558130158226826
1.814	0.1559187346244394
1.814762952590533	0.1566572400830792
1.816	0.1578533320470427
1.818	0.1579605780434801
1.819563912782571	0.1594779356823955
1.82	0.159900576952803
1.822	0.1600093549870305
1.824	0.1619577913975206
1.82436487297461	0.1619779353699709
1.826	0.1620681090106208
1.828	0.1640212772072679
1.829165833166648	0.1640865127287508
1.83	0.1641331385371207
1.832	0.1660932986846145
1.833966793358687	0.1662048288876967
1.834	0.1662067098732876
1.836	0.1681726571546413
1.838	0.1682876231992598
1.838767753550725	0.1690454749999326
1.84	0.1702605087131223
1.842	0.1703770356155404
1.843568713742763	0.171931727605017
1.844	0.172358695874833
1.846	0.1724767912722669
1.848	0.174462388633554
1.848369673934802	0.1744845270117667
1.85	0.1745820556795854
1.852	0.1765748207825157
1.85317063412684	0.1766458191321281
1.854	0.1766960655484876
1.856	0.17869634992697
1.857971594318879	0.178817436093793
1.858	0.1788191787633581
1.86	0.180825344562917
1.862	0.1809497622608066
1.862772554510917	0.1817269406263244
1.864	0.182960409380663
1.866	0.183086419378451
1.867573514702956	0.184673749942439
1.868	0.1851035198488674
1.87	0.1852311273630489
1.872	0.1872537394013941
1.872374474894994	0.1872779532010534
1.874	0.1873829487213023
1.876	0.1881313460471053
1.877175435087033	0.188765694034193
1.878	0.1892102143391074
1.88	0.1902921800076948
1.881976395279071	0.1913623312766235
1.882	0.1913750988702691
1.884	0.1924618271871121
1.886	0.193550439374931
1.88677735547111	0.1939750904530018
1.888	0.1946422858839211
1.89	0.1957372532347026
1.891578315663148	0.1966039890772715
1.892	0.1968353135677697
1.894	0.19793606189255
1.896	0.1990390297306388
1.896379275855187	0.1992487449868271
1.898	0.2001439585113143
1.9	0.2012509766819947
1.901180236047225	0.2019052671498147
1.902	0.202359244515278
1.904	0.2034696349189601
1.905981196239263	0.2045716021161352
1.906	0.2045820500522877
1.908	0.2056962522026723
1.91	0.2068123604703093
1.910782156431302	0.2072494811019914
1.912	0.2079293814150444
1.914	0.2090481289151742
1.91558311662334	0.2099361631045651
1.916	0.2101697660700719
1.918	0.2112941169569791
1.92	0.2124210066832453
1.920384076815379	0.2126380938659267
1.922	0.2135504937307479
1.924	0.2146815777562632
1.925185037007417	0.215353379705378
1.926	0.2158149061402812
1.928	0.2169507516407585
1.929985997199456	0.2180801071752895
1.93	0.218088061754956
1.932	0.2192280648900214
1.934	0.220370513294918
1.934786957391494	0.2208213386349537
1.936	0.2215155389859137
1.938	0.223047662337368
1.939587917583533	0.2239626397652968
1.94	0.2241998421783573
1.942	0.2253542936031366
1.944	0.2265105597598019
1.944388877775571	0.2267358301211773
1.946	0.2276681681428024
1.948	0.2288268787983312
1.94918983796761	0.2295173730978919
1.95	0.2299870498350234
1.952	0.2311471848731028
1.953990798159648	0.2323029606126147
1.954	0.2323082973623545
1.956	0.2334720625759316
1.958	0.2346363243790032
1.958791758351687	0.2350987189006727
1.96	0.2358036245441002
1.962	0.2369727672015179
1.963592718543725	0.2379059975802006
1.964	0.2381443955364805
1.966	0.2393168726804509
1.968	0.2404901814855087
1.968393678735763	0.2407216285478316
1.97	0.2416650408366576
1.972	0.2428420018509507
1.973194638927802	0.2435465953346701
1.974	0.2440211135530178
1.976	0.2452016274837623
1.97799559911984	0.2463831016071159
1.978	0.2463857044720863
1.98	0.2475707733105896
1.982	0.2487578274352978
1.982796559311879	0.2492315892497725
1.984	0.2499466272737923
1.986	0.2511364389439399
1.987597519503917	0.2520872735483173
1.988	0.2523265869615457
1.99	0.2535179919432798
1.992	0.254709205690264
1.992398479695956	0.254946977513928
1.994	0.2559016432703018
1.996	0.2570962180023916
1.997199439887994	0.2578147043406931
1.998	0.2582937749742971
2	0.2594949214618576
2.002	0.2602543502644707
2.002000400080032	0.2602546801469132
2.004	0.2619017890323759
2.006	0.2626602976913238
2.006801360272071	0.263322929924263
2.008	0.2643130802956924
2.01	0.2650706750648425
2.011602320464109	0.2664006620643539
2.012	0.2667304234928351
2.014	0.2674883617762643
2.016	0.2691565608122301
2.016403280656147	0.2693096920190627
2.018	0.2699153881209287
2.02	0.2715914377472626
2.021204240848185	0.2720489485634101
2.022	0.2723509718167442
2.024	0.2740351337654807
2.026	0.2747971765954208
2.026005201040224	0.2748015825941992
2.028	0.2764897880138901
2.03	0.2772536647317174
2.030806161232262	0.2779402579435634
2.032	0.27895602965264
2.034	0.2797200645808189
2.0356071214243	0.2810947390568472
2.036	0.2814304636861094
2.038	0.2821951199706338
2.04	0.2839136787250715
2.040408081616338	0.2840701148731702
2.042	0.2846797722187051
2.044	0.2864074371850613
2.045209041808377	0.2868714878030109
2.046	0.2871747744744075
2.048	0.288910536389054
2.05	0.2896785909052965
2.050010002000415	0.2896873164302384
2.052	0.2914216568096549
2.054	0.2921906853114588
2.054810962192453	0.2929019906004617
2.056	0.2939438975059482
2.058	0.2947157194007474
2.059611922384491	0.2961366433447918
2.06	0.2964784054772012
2.062	0.2972515745971037
2.064	0.299023423202077
2.06441288257653	0.2991837716339682
2.066	0.2997995537681483
2.068	0.3015808075931375
2.069213842768568	0.3020526234159969
2.07	0.3023579046827032
2.072	0.3041488062240066
2.074	0.3049273754092405
2.074014802960606	0.3049406942355191
2.076	0.3067251380424468
2.078	0.3075027440782835
2.078815763152644	0.3082390832466523
2.08	0.3093069942910766
2.082	0.3100862920652762
2.083616723344683	0.3115526633803461
2.084	0.3118999628383753
2.086	0.3126798729084119
2.088	0.3145014887188332
2.088417683536721	0.314664553208271
2.09	0.3152817022651084
2.092	0.3171096689442737
2.093218643728759	0.3175837998218147
2.094	0.3178875077030272
2.096	0.3197228230523885
2.098	0.3205009966642779
2.098019603920797	0.3205190731491799
2.1	0.3223434298795467
2.102	0.323121840842797
2.102820564112835	0.323882099031432
2.104	0.3249738167840132
2.106	0.3257560888130917
2.107621524304874	0.3272651346104353
2.108	0.3276170231981683
2.11	0.3283995641411632
2.112	0.3302692862993741
2.112422484496912	0.3304347944767725
2.114	0.331052201708936
2.116	0.3329310237336001
2.11722344468895	0.3334109444371509
2.118	0.3337152765016809
2.12	0.335599909970373
2.122	0.3363834462222492
2.122024404880988	0.3364065733459425
2.124	0.3382769720925153
2.126	0.339619027129286
2.126825365073027	0.3401747236005727
2.128	0.3409648317825493
2.13	0.342312133898866
2.131626325265065	0.3434103028261135
2.132	0.3436623886009209
2.134	0.3450144253960417
2.136	0.3463697622597436
2.136427285457103	0.3466603034906949
2.138	0.347728702721898
2.14	0.3490892732300915
2.141228245649141	0.3499271042288076
2.142	0.3504530549295133
2.144	0.3518182800975668
2.146	0.3531849928637749
2.14602920584118	0.353205000323831
2.148	0.3545538370988077
2.15	0.3559243872006871
2.150830166033218	0.3564946737922051
2.152	0.3572975508921462
2.154	0.3586726350113702
2.155631126225256	0.3597958948578249
2.156	0.3600496809595324
2.158	0.3614290616634503
2.16	0.3628106174649756
2.160432086417294	0.3631100319319269
2.162	0.3641955143564576
2.164	0.365581346265652
2.165233046609333	0.3664380680673953
2.166	0.3669704564203715
2.168	0.3683618305621404
2.17	0.3697555078183979
2.170034006801371	0.3697792697403994
2.172	0.3711517248458166
2.174	0.3725513097737788
2.174834966993409	0.3731367695645881
2.176	0.3739529141125384
2.178	0.3753559202458343
2.179635927185447	0.3765052239199997
2.18	0.3767607651008339
2.182	0.3781670954846572
2.184	0.3795742404843057
2.184436887377486	0.3798824293191039
2.186	0.3809840715762037
2.188	0.3823955123891487
2.189237847569524	0.3832706556364679
2.19	0.3838089966331107
2.192	0.3852242368445187
2.194	0.3866421791896303
2.194038807761562	0.3866697543682335
2.196	0.3880620280903465
2.198	0.3894823164015873
2.1988397679536	0.3900801209564287
2.2	0.390905303851408
2.202	0.3923297253646874
2.203640728145638	0.3934995107085719
2.204	0.3937554275675792
2.206	0.3951824526620033
2.208	0.3966111020121558
2.208441688337677	0.3969275305601378
2.21	0.3980429064928373
2.212	0.3994778263832303
2.213242648529715	0.4003710808242444
2.214	0.4009149973798934
2.216	0.4023535518852995
2.218	0.4037937247852635
2.218043608721753	0.4038251794316403
2.22	0.4052350399816664
2.222	0.4066769675964396
2.222844568913791	0.4072866792094827
2.224	0.4081200592900583
2.226	0.4095644856164532
2.22764552910583	0.4107547053572132
2.228	0.411010866088812
2.23	0.4124600013516324
2.232	0.4139110352897027
2.232446489297868	0.4142357575958543
2.234	0.4153645829561738
2.236	0.4168194625251307
2.237247449489906	0.4177288267732497
2.238	0.4182769304226648
2.24	0.4197359982821059
2.242	0.4211965774814325
2.242048409681944	0.4212320112475968
2.244	0.4226592180601771
2.246	0.4241244669507136
2.246849369873983	0.4247478523718501
2.248	0.4255915938247694
2.25	0.4270603815655395
2.251650330066021	0.427715381721593
2.252	0.4278540392409371
2.254	0.4300019499883034
2.256	0.4307935856603952
2.256451290258059	0.4312799302042706
2.258	0.4329474603209362
2.26	0.4337374385458198
2.261252250450097	0.4350904700264477
2.262	0.4358976848175224
2.264	0.4366869955388326
2.266	0.4388521211620895
2.266053210642136	0.4388730787508272
2.268	0.4396391674180405
2.27	0.4418100877489908
2.270854170834174	0.4421457426984015
2.272	0.4425956117567431
2.274	0.4447725426114904
2.275655131026212	0.4454216448597071
2.276	0.4455567753844756
2.278	0.4477417538083031
2.28	0.4485261049517523
2.28045609121825	0.4490261124554386
2.282	0.4507171998658228
2.284	0.4515003828724803
2.285257051410289	0.4528807076968663
2.286	0.4536958009420107
2.288	0.4544761134403766
2.29	0.4566785059139576
2.290058011602327	0.4567011326287
2.292	0.4574579211518417
2.294	0.4596647624438442
2.294858971794365	0.4599982730531919
2.296	0.4604409114211007
2.298	0.4626530973443544
2.299659931986403	0.4632957322256767
2.3	0.4634272735978971
2.302	0.4656442075401641
2.304	0.4664161511134221
2.304460892178442	0.4669286059362673
2.306	0.4686384198850806
2.308	0.4694070033521522
2.30926185237048	0.4708122957561912
2.31	0.4716336407143355
2.312	0.4724023814312056
2.314	0.4746356960783147
2.314062812562518	0.4746598072448267
2.316	0.4754027725662766
2.318	0.4776421718068665
2.318863772754556	0.477972975243903
2.32	0.4784077472217723
2.322	0.4806523868694778
2.323664732946594	0.4812882988583226
2.324	0.4814162575506898
2.326	0.4836667759652555
2.328	0.4844280001728908
2.328465693138633	0.4849533010703615
2.33	0.4866825119913635
2.332	0.4874404114610273
2.333266653330671	0.4888719109686787
2.334	0.4896999881827538
2.336	0.4904569454626891
2.338	0.4927199542889367
2.338067613522709	0.4927454568097559
2.34	0.4934736935186353
2.342	0.4957411424999196
2.342868573714747	0.4960666574440795
2.344	0.4964903200917328
2.346	0.4987633340589223
2.347669533906786	0.4993883087025145
2.348	0.4995119103767476
2.35	0.5017891657762092
2.352	0.5025357808388221
2.352470494098824	0.5030726641824248
2.354	0.5048165102321468
2.356	0.5055603670657542
2.357271454290862	0.5070138896523955
2.358	0.5078460551354641
2.36	0.5085868342642569
2.362	0.5108768874695638
2.3620724144829	0.5109035891149729
2.364	0.5116137537463322
2.366	0.5139065153802997
2.366873374674939	0.5142271328224582
2.368	0.5146403700829877
2.37	0.5169379085891171
2.371674334866977	0.5175492826622988
2.372	0.5176680973119786
2.374	0.5199688718223391
2.376	0.5214853442724523
2.376475295059015	0.5218459209088404
2.378	0.5230016473408805
2.38	0.5245184246196753
2.381276255251053	0.5254869434638884
2.382	0.5260357149356548
2.384	0.5275524754673649
2.386	0.5290703101343937
2.386077215443092	0.5291289841155348
2.388	0.5305888349982804
2.39	0.5321079078329157
2.39087817563513	0.5327749582557123
2.392	0.5336263692196775
2.394	0.5351452196586783
2.395679135827168	0.5364211785099047
2.396	0.5366647967286589
2.398	0.5381846597107641
2.4	0.5397046685785726
2.400480096019206	0.540069776054541
2.402	0.5412246840105547
2.404	0.542743077928757
2.405281056211245	0.5437154677101645
2.406	0.5442607310963316
2.408	0.5457785790447202
2.41	0.5472967202752269
2.410082016403283	0.5473589762680281
2.412	0.5488136494398044
2.414	0.5503304797448739
2.414882976595321	0.5510002951815973
2.416	0.5518469549548035
2.418	0.5533633532592492
2.419683936787359	0.5546399491525129
2.42	0.554879359487898
2.422	0.556397195558763
2.424	0.5579147138944515
2.424484896979398	0.5582828107511474
2.426	0.5594320143234588
2.428	0.5609494320692517
2.429285857171436	0.5619254101683764
2.43	0.5624670058365734
2.432	0.5639841851541656
2.434	0.5655010108669096
2.434086817363474	0.5655668847122516
2.436	0.5670173471784549
2.438	0.5685318840074497
2.438887777555512	0.5692041149811103
2.44	0.5700456074584703
2.442	0.571559087845568
2.44368873774755	0.5728366681420389
2.444	0.5730719547762361
2.446	0.574583839772303
2.448	0.5760941422279551
2.448489697939589	0.5764639900750117
2.45	0.5776037261885876
2.452	0.5791116987320286
2.453290658131627	0.580085275529662
2.454	0.5806199147827323
2.456	0.5821273035822973
2.458	0.5836337322875315
2.458091618323665	0.5837027733340151
2.46	0.5851397091776237
2.462	0.5866444017810405
2.462892578515703	0.5873158334367667
2.464	0.5881482026658124
2.466	0.5896505730028618
2.467693538707742	0.5909210791024263
2.468	0.5911508026501709
2.47	0.5926506206502311
2.472	0.5941499507997129
2.47249449889978	0.5945207740485673
2.474	0.5956488330459611
2.476	0.5971474806340471
2.477295459091818	0.5981184226904135
2.478	0.5986460478570456
2.48	0.6001441106204323
2.482	0.6016404390953709
2.482096419283856	0.601712569802355
2.484	0.6031354820172691
2.486	0.6046296857551635
2.486897379475895	0.6052996965343602
2.488	0.6061222853767548
2.49	0.6076140730135354
2.491698339667933	0.6088799130119965
2.492	0.6091045721616057
2.494	0.6105941702211028
2.496	0.6120815310132739
2.496499299859971	0.6124528844414183
2.498	0.6135681348661651
2.5	0.6150530480958222
2.501300260052009	0.6154427130353458
2.502	0.6156522452562786
2.504	0.6180190089243796
2.506	0.6186141998669594
2.506101220244048	0.6187341184430308
2.508	0.6209818660379026
2.51	0.6215707883644532
2.510902180436086	0.622638647892506
2.512	0.6239370407107948
2.514	0.6245205350939783
2.515703140628124	0.626535739103992
2.516	0.6268867125337396
2.518	0.6274648104449606
2.52	0.6298312209237736
2.520504100820162	0.6299757208044368
2.522	0.6304041787438063
2.524	0.6327694821624311
2.525305061012201	0.6331392011469346
2.526	0.6333359190762604
2.528	0.6356994066795066
2.53	0.6362604444303925
2.530106021204239	0.6363858472939277
2.532	0.6386242951302269
2.534	0.6391789471614283
2.534906981396277	0.6402501581775504
2.536	0.6415400755463633
2.538	0.6420887311301616
2.539707941588315	0.6441046857732773
2.54	0.6444491433058336
2.542	0.6449933593971395
2.544	0.647354429464304
2.544508901780353	0.6474918186313712
2.546	0.6478940572840391
2.548	0.6502531602439993
2.549309861972392	0.6506022952707495
2.55	0.6507861028474886
2.552	0.6531443337372194
2.554	0.6536708106926131
2.55411082216443	0.6538014799215148
2.556	0.6560272479740495
2.558	0.6565481936867684
2.558911782356468	0.6576220943082998
2.56	0.6589028006661631
2.562	0.6594184782178607
2.563712742548506	0.6614343415675839
2.564	0.6617721743010233
2.566	0.6622805558359507
2.568	0.6646301290868034
2.568513702740545	0.6647588674189144
2.57	0.6651310567196047
2.572	0.6674783802561769
2.573314662932583	0.6678041213105982
2.574	0.6679737991158529
2.576	0.6703189546560112
2.578	0.6708067988202425
2.578115623124621	0.6709422514923739
2.58	0.6731480922734129
2.582	0.6736299220101947
2.582916583316659	0.6747025766005341
2.584	0.6759694916855682
2.586	0.6764449077443365
2.587717543508698	0.6784516879845751
2.588	0.6787814557401916
2.59	0.6792493582004913
2.592	0.6815819670988563
2.592518503700736	0.6817013641480933
2.594	0.6820422489505071
2.596	0.6843722199333202
2.597319463892774	0.6846723887743359
2.598	0.6848270869246343
2.6	0.6871549959025881
2.602	0.6876034989173452
2.602120424084812	0.6877436089092543
2.604	0.6899287638908133
2.606	0.6903718853817535
2.606921384276851	0.691442149526562
2.608	0.6926940910873637
2.61	0.6931304511895875
2.611722344468889	0.6951277288238572
2.612	0.6954494594422551
2.614	0.6958797699682738
2.616	0.6981954971452171
2.616523304660927	0.6983064388414044
2.618	0.698619262437598
2.62	0.7009320080495927
2.621324264852965	0.7012088023948366
2.622	0.7013499351359183
2.624	0.7036602691042003
2.626	0.7050207844135004
2.626125225045004	0.7051059268012652
2.628	0.706379645237465
2.63	0.7077359253227909
2.630926185237042	0.7083622545178008
2.632	0.7090878663175659
2.634	0.7104368795852984
2.63572714542908	0.7115998106006531
2.636	0.7117833912679049
2.638	0.7131264135891109
2.64	0.7144658318360604
2.640528105621118	0.7148188238712574
2.642	0.7158019113735979
2.644	0.7171345437669063
2.645329065813157	0.7180188018214387
2.646	0.7184648526676559
2.648	0.719792394124286
2.65	0.7211164020748038
2.650130026005195	0.7212023383208809
2.652	0.7224373025441935
2.654	0.7237561130932185
2.654930986197233	0.7243697303924215
2.656	0.7250737922363047
2.658	0.7263877369129222
2.659731946389271	0.7275235261623452
2.66	0.7276991803893048
2.662	0.7290062288133304
2.664	0.7303099550740323
2.664532906581309	0.7306567428132296
2.666	0.7316107349351263
2.668	0.7329085530276624
2.669333866773348	0.7337718086855669
2.67	0.734202596025948
2.672	0.7354931268092363
2.674	0.7367808354779656
2.674134826965386	0.7368674813955245
2.676	0.7380652310615542
2.678	0.7393472157082192
2.678935787157424	0.7399458522981565
2.68	0.7406261370584791
2.682	0.7419017799239982
2.683736747349462	0.7430054196777786
2.684	0.7431725826154998
2.686	0.7444400376146294
2.688	0.7457036582739565
2.688537707541501	0.7460426968516736
2.69	0.7469640253450834
2.692	0.7482208653205988
2.693338667733539	0.7490605924092036
2.694	0.7494751289620181
2.696	0.7507270715895867
2.698	0.7519751487477979
2.698139627925577	0.7520620896603349
2.7	0.7532196141479708
2.702	0.7544606208329283
2.702940588117615	0.755042857077399
2.704	0.7556981621520982
2.706	0.7569329725653543
2.707741548309654	0.7580058833267408
2.708	0.7581649894407498
2.71	0.7593942561509823
2.712	0.7606199179282527
2.712542508501692	0.7609516682906026
2.714	0.7618422853559564
2.716	0.7630612522025548
2.71734346869373	0.7638778716823632
2.718	0.7642766469545345
2.72	0.7654895166125908
2.722	0.7666980612882303
2.722144428885768	0.7667851013436704
2.724	0.7679025407946578
2.726	0.7691042120502766
2.726945389077807	0.769670526603199
2.728	0.7703018053555357
2.73	0.77149516568287
2.731746349269845	0.7725344847676282
2.732	0.7726853315821233
2.734	0.7738721379809683
2.736	0.7750551588283666
2.736547309461883	0.7753782610045744
2.738	0.7762352257620933
2.74	0.7774114411181021
2.741348269653921	0.7782027667996256
2.742	0.7785850012557857
2.744	0.7797549563356255
2.746	0.7809215087867456
2.74614922984596	0.7810083204902678
2.748	0.7820841889002066
2.75	0.7832432975690425
2.750950190037998	0.7833304594119437
2.752	0.7834266895614339
2.754	0.7855498394047481
2.755751150230036	0.7857043908122227
2.756	0.7857263376422249
2.758	0.7878423366512323
2.76	0.7880120166143412
2.760552110422074	0.7885942172279765
2.762	0.7901199126274032
2.764	0.7902813602695978
2.765353070614113	0.7917028886764067
2.766	0.7923820580518338
2.768	0.7925359209717058
2.77	0.7946284130032282
2.770154030806151	0.7946397126631959
2.772	0.7947750348632491
2.774	0.7968605966852058
2.774954990998189	0.796927215392616
2.776	0.7970000611429432
2.778	0.799077576624552
2.779755951190227	0.7991942669489176
2.78	0.7992104733587201
2.782	0.8012818243201182
2.784	0.8014096085598928
2.784556911382265	0.801984487820529
2.786	0.8034730669846172
2.788	0.8035928816242462
2.789357871574304	0.8049880559196438
2.79	0.8056473520078919
2.792	0.8057599615739902
2.794	0.8078058783588673
2.794158831766342	0.8078143137143895
2.796	0.8079120259613631
2.798	0.809951465581261
2.79895979195838	0.809998767155631
2.8	0.8100499953018772
2.802	0.8120803207200318
2.803760752150418	0.8121614370125623
2.804	0.8121724510942953
2.806	0.8141962442085775
2.808	0.8142828526687312
2.808561712342457	0.8148491655509248
2.81	0.8162982018848907
2.812	0.8163778348214669
2.813362672534495	0.817745327364056
2.814	0.8183844549830199
2.816	0.8184568916961601
2.818	0.8204550644130036
2.818163632726533	0.8204605038373489
2.82	0.8205215044870898
2.822	0.8225120164018876
2.822964592918571	0.8225410942090566
[truncated: 7,154 more rows]
