# Supplementary material for: Membrane Partitioning of Anionic, Ligand-Coated Nanoparticles Is Accompanied by Ligand Snorkeling, Local Disordering, and Cholesterol Depletion
Source: PLoS Comput Biol. 2014 Dec 4;10(12):e1003917. doi: 10.1371/journal.pcbi.1003917 (PMC4256007; doi:10.1371/journal.pcbi.1003917)
Supplement: Dataset S1 — The data used to generate Figures 2, 3, 4, 5, and 6. (ZIP) [file pcbi.1003917.s002.zip › DATA/Figure5/radial_concentration_nm..22]

0	0
0.002	0
0.004	0
0.004800960192038408	0
0.006	0
0.008	0
0.009601920384076815	0
0.01	0
0.012	0
0.014	0
0.01440288057611522	0
0.016	0
0.018	0
0.01920384076815363	0
0.02	0
0.022	0
0.024	0
0.02400480096019204	0
0.026	0
0.028	0
0.02880576115223044	0
0.03	0
0.032	0
0.03360672134426885	0
0.034	0
0.036	0
0.038	0
0.03840768153630725	0
0.04	0
0.042	0
0.04320864172834566	0
0.044	0
0.046	0
0.048	0
0.04800960192038407	0
0.05	0
0.052	0
0.05281056211242247	0
0.054	0
0.056	0
0.05761152230446088	0
0.058	0
0.06	0
0.062	0
0.06241248249649928	0
0.064	0
0.066	0
0.0672134426885377	0
0.068	0
0.07000000000000001	0
0.07199999999999999	0
0.0720144028805761	0
0.074	0
0.076	0
0.07681536307261451	0
0.078	0
0.08	0
0.08161632326465292	0
0.082	0
0.08400000000000001	0
0.08599999999999999	0
0.08641728345669132	0
0.08799999999999999	0
0.09	0
0.09121824364872973	0
0.092	0
0.094	0
0.096	0
0.09601920384076813	0
0.098	0
0.1	0
0.1008201640328065	0
0.102	0
0.104	0
0.1056211242248449	0
0.106	0
0.108	0
0.11	0
0.1104220844168834	0
0.112	0
0.114	0
0.1152230446089218	0
0.116	0
0.118	0
0.12	0
0.1200240048009602	0
0.122	0
0.124	0
0.1248249649929986	0
0.126	0
0.128	0
0.129625925185037	0
0.13	0
0.132	0
0.134	0
0.1344268853770754	0
0.136	0
0.138	0
0.1392278455691138	0
0.14	0
0.142	0
0.144	0
0.1440288057611522	0
0.146	0
0.148	0
0.1488297659531906	0
0.15	0
0.152	0
0.153630726145229	0
0.154	0
0.156	0
0.158	0
0.1584316863372674	0
0.16	0
0.162	0
0.1632326465293058	0
0.164	0
0.166	0
0.168	0
0.1680336067213442	0
0.17	0
0.172	0
0.1728345669133826	0
0.174	0
0.176	0
0.177635527105421	0
0.178	0
0.18	0
0.182	0
0.1824364872974595	0
0.184	0
0.186	0
0.1872374474894979	0
0.188	0
0.19	0
0.192	0
0.1920384076815363	0
0.194	0
0.196	0
0.1968393678735747	0
0.198	0
0.2	0
0.2016403280656131	0
0.202	0
0.204	0
0.206	0
0.2064412882576515	0
0.208	0
0.21	0
0.2112422484496899	0
0.212	0
0.214	0
0.216	0
0.2160432086417283	0
0.218	0
0.22	0
0.2208441688337667	0
0.222	0
0.224	0
0.2256451290258051	0
0.226	0
0.228	0
0.23	0
0.2304460892178435	0
0.232	0
0.234	0
0.2352470494098819	0
0.236	0
0.238	0
0.24	0
0.2400480096019203	0
0.242	0
0.244	0
0.2448489697939587	0
0.246	0
0.248	0
0.2496499299859971	0
0.25	0
0.252	0
0.254	0
0.2544508901780356	0
0.256	0
0.258	0
0.259251850370074	0
0.26	0
0.262	0
0.264	0
0.2640528105621124	0
0.266	0
0.268	0
0.2688537707541508	0
0.27	0
0.272	0
0.2736547309461892	0
0.274	0
0.276	0
0.278	0
0.2784556911382276	0
0.28	0
0.282	0
0.283256651330266	0
0.284	0
0.286	0
0.288	0
0.2880576115223044	0
0.29	0
0.292	0
0.2928585717143428	0
0.294	0
0.296	0
0.2976595319063812	0
0.298	0
0.3	0
0.302	0
0.3024604920984196	0
0.304	0
0.306	0
0.307261452290458	0
0.308	0
0.31	0
0.312	0
0.3120624124824964	0
0.314	0
0.316	0
0.3168633726745348	0
0.318	0
0.32	0
0.3216643328665733	0
0.322	0
0.324	0
0.326	0
0.3264652930586117	0
0.328	0
0.33	0
0.3312662532506501	0
0.332	0
0.334	0
0.336	0
0.3360672134426885	0
0.338	0
0.34	0
0.3408681736347269	0
0.342	0
0.344	0
0.3456691338267653	0
0.346	0
0.348	0
0.35	0
0.3504700940188037	0
0.352	0
0.354	0
0.3552710542108421	0
0.356	0
0.358	0
0.36	0
0.3600720144028805	0
0.362	0
0.364	0
0.3648729745949189	0
0.366	0
0.368	0
0.3696739347869573	0
0.37	0
0.372	0
0.374	0
0.3744748949789957	0
0.376	0
0.378	0
0.3792758551710341	0
0.38	0
0.382	0
0.384	0
0.3840768153630725	0
0.386	0
0.388	0
0.3888777755551109	0
0.39	0
0.392	0
0.3936787357471493	0
0.394	0
0.396	0
0.398	0
0.3984796959391878	0
0.4	0
0.402	0
0.4032806561312262	0
0.404	0
0.406	0
0.408	0
0.4080816163232646	0
0.41	0
0.412	0
0.412882576515303	0
0.414	0
0.416	0
0.4176835367073414	0
0.418	0
0.42	0
0.422	0
0.4224844968993798	0
0.424	0
0.426	0
0.4272854570914182	0
0.428	0
0.43	0
0.432	0
0.4320864172834566	0
0.434	0
0.436	0
0.436887377475495	0
0.438	0
0.44	0
0.4416883376675334	0
0.442	0
0.444	0
0.446	0
0.4464892978595718	0
0.448	0
0.45	0
0.4512902580516102	0
0.452	0
0.454	0
0.456	0
0.4560912182436486	0
0.458	0
0.46	0
0.460892178435687	0
0.462	0
0.464	0
0.4656931386277254	0
0.466	0
0.468	0
0.47	0
0.4704940988197638	0
0.472	0
0.474	0
0.4752950590118022	0
0.476	0
0.478	0
0.48	0
0.4800960192038407	0
0.482	0
0.484	0
0.4848969793958791	0
0.486	0
0.488	0
0.4896979395879175	0
0.49	0
0.492	0
0.494	0
0.4944988997799559	0
0.496	0
0.498	0
0.4992998599719943	0
0.5	0
0.502	0
0.504	0
0.5041008201640327	0
0.506	0
0.508	0
0.5089017803560711	0
0.51	0
0.512	0
0.5137027405481096	0
0.514	0
0.516	0
0.518	0
0.5185037007401481	0
0.52	0
0.522	0
0.5233046609321865	0
0.524	0
0.526	0
0.528	0
0.528105621124225	0
0.53	0
0.532	0
0.5329065813162635	0
0.534	0
0.536	0
0.5377075415083019	0
0.538	0
0.54	0
0.542	0
0.5425085017003404	0
0.544	0
0.546	0
0.5473094618923788	0
0.548	0
0.55	0
0.552	0
0.5521104220844173	0
0.554	0
0.556	0
0.5569113822764558	0
0.5580000000000001	0
0.5600000000000001	0
0.5617123424684942	0
0.5620000000000001	0
0.5639999999999999	0
0.5659999999999999	0
0.5665133026605327	0
0.5679999999999999	0
0.57	0
0.5713142628525711	0
0.572	0
0.574	0
0.576	0
0.5761152230446096	0
0.578	0
0.58	0
0.5809161832366481	0
0.582	0
0.584	0
0.5857171434286865	0
0.586	0
0.588	0
0.59	0
0.590518103620725	0
0.592	0
0.594	0
0.5953190638127634	0
0.596	0
0.598	0
0.6	0
0.6001200240048019	0
0.602	0
0.604	0
0.6049209841968404	0
0.606	0
0.608	0
0.6097219443888788	0
0.61	0
0.612	0
0.614	0
0.6145229045809173	0
0.616	0
0.618	0
0.6193238647729558	0
0.62	0
0.622	0
0.624	0
0.6241248249649942	0
0.626	0
0.628	0
0.6289257851570327	0
0.63	0
0.632	0
0.6337267453490711	0
0.634	0
0.636	0
0.638	0
0.6385277055411096	0
0.64	0
0.642	0
0.6433286657331481	0
0.644	0
0.646	0
0.648	0
0.6481296259251865	0
0.65	0
0.652	0
0.652930586117225	0
0.654	0
0.656	0
0.6577315463092634	0
0.658	0
0.66	0
0.662	0
0.6625325065013019	0
0.664	0
0.666	0
0.6673334666933404	0
0.668	0
0.67	0
0.672	0
0.6721344268853788	0
0.674	0
0.676	0
0.6769353870774173	0
0.678	0
0.68	0
0.6817363472694558	0
0.6820000000000001	0
0.6840000000000001	0
0.6860000000000001	0
0.6865373074614942	0
0.6879999999999999	0
0.6899999999999999	0
0.6913382676535327	0
0.6919999999999999	0
0.694	0
0.696	0
0.6961392278455711	0
0.698	0
0.7	0
0.7009401880376096	0
0.702	0
0.704	0
0.7057411482296481	0
0.706	0
0.708	0
0.71	0
0.7105421084216865	0
0.712	0
0.714	0
0.715343068613725	0
0.716	0
0.718	0
0.72	0
0.7201440288057634	0
0.722	0
0.724	0
0.7249449889978019	0
0.726	0
0.728	0
0.7297459491898404	0
0.73	0
0.732	0
0.734	0
0.7345469093818788	0
0.736	0
0.738	0
0.7393478695739173	0
0.74	0
0.742	0
0.744	0
0.7441488297659558	0
0.746	0
0.748	0
0.7489497899579942	0
0.75	0
0.752	0
0.7537507501500327	0
0.754	0
0.756	0
0.758	0
0.7585517103420711	0
0.76	0
0.762	0
0.7633526705341096	0
0.764	0
0.766	0
0.768	0
0.7681536307261481	0
0.77	0
0.772	0
0.7729545909181865	0
0.774	0
0.776	0
0.777755551110225	0
0.778	0
0.78	0
0.782	0
0.7825565113022634	0
0.784	0
0.786	0
0.7873574714943019	0
0.788	0
0.79	0
0.792	0
0.7921584316863404	0
0.794	0
0.796	0
0.7969593918783788	0
0.798	0
0.8	0
0.8017603520704173	0
0.802	0
0.804	0
0.806	0
0.8065613122624558	0
0.8080000000000001	0
0.8100000000000001	0
0.8113622724544942	0
0.8120000000000001	0
0.8139999999999999	0
0.8159999999999999	0
0.8161632326465327	0
0.8179999999999999	0
0.82	0
0.8209641928385711	0
0.822	0
0.824	0
0.8257651530306096	0
0.826	0
0.828	0
0.83	0
0.8305661132226481	0
0.832	0
0.834	0
0.8353670734146865	1.315844979167965e-07
0.836	1.923600598596713e-07
0.838	3.825530193121952e-07
0.84	5.70602447512899e-07
0.840168033606725	6.022345388200199e-07
0.842	9.46282820220607e-07
0.844	1.317738642749855e-06
0.8449689937987634	1.495899729490176e-06
0.846	1.685015666236019e-06
0.848	2.048159097245075e-06
0.8497699539908019	2.365999855707826e-06
0.85	2.407213605084971e-06
0.852	2.762223329005959e-06
0.854	3.1132318852918e-06
0.8545709141828404	3.212465114322182e-06
0.856	3.460282374243708e-06
0.858	3.986448434117071e-06
0.8593718743748788	4.343578958192583e-06
0.86	4.506715327563045e-06
0.862	5.02114626789055e-06
0.864	5.529803725808191e-06
0.8641728345669173	5.573358570035445e-06
0.866	6.032749439249641e-06
0.868	6.709041715413291e-06
0.8689737947589558	7.035031152482384e-06
0.87	7.377778063557816e-06
0.872	8.039038881527232e-06
0.8737747549509942	8.619412894628551e-06
0.874	8.692903630510578e-06
0.876	1.000147845031915e-05
0.878	1.06350070002213e-05
0.8785757151430327	1.081561793731954e-05
0.88	1.126142586273705e-05
0.882	1.205399620721842e-05
0.8833766753350711	1.271262001482792e-05
0.884	1.301015579072321e-05
0.886	1.395570009990925e-05
0.888	1.489074076893902e-05
0.8881776355271096	1.498818037856955e-05
0.89	1.598557388587416e-05
0.892	1.706828696562551e-05
0.8929785957191481	1.759278558324176e-05
0.894	1.813900691044879e-05
0.896	1.919785917131125e-05
0.8977795559111865	2.012978147801075e-05
0.898	2.024496776654129e-05
0.9	2.128045530020767e-05
0.902	2.230444298023295e-05
0.902580516103225	2.259882152205543e-05
0.904	2.331705063624551e-05
0.906	2.4318396737174e-05
0.9073814762952634	2.500283180888165e-05
0.908	2.530859840858886e-05
0.91	2.628777144979433e-05
0.912	2.725603035067597e-05
0.9121824364873019	2.734354155125515e-05
0.914	2.821348830830637e-05
0.916	2.916025724331459e-05
0.9169833966793404	2.962108959338613e-05
0.918	3.009644781602113e-05
0.92	3.102216944234387e-05
0.9217843568713788	3.198080542705947e-05
0.922	3.209640786463683e-05
0.924	3.315871977259834e-05
0.926	3.420922787441397e-05
0.9265853170634173	3.451371203001968e-05
0.928	3.524805350751513e-05
0.93	3.627531665573004e-05
0.9313862772554558	3.697988302422599e-05
0.9320000000000001	3.729113596619344e-05
0.9340000000000001	3.829562876601782e-05
0.9360000000000001	3.92889110787316e-05
0.9361872374474942	3.928107339289407e-05
0.9379999999999999	3.920535324742927e-05
0.9399999999999999	4.01856327032807e-05
0.9409881976395327	4.066509045017378e-05
0.9419999999999999	4.115496120814901e-05
0.944	4.211345053536414e-05
0.9457891578315711	4.29614857946654e-05
0.946	4.306121122444686e-05
0.948	4.399835259633261e-05
0.95	4.492498276838409e-05
0.9505901180236096	4.519572342717854e-05
0.952	4.584120866919538e-05
0.954	4.674713605319231e-05
0.9553910782156481	4.73705497933464e-05
0.956	4.764286951503085e-05
0.958	4.867617252729695e-05
0.96	4.969797242588749e-05
0.9601920384076865	4.979517369181057e-05
0.962	5.07083853310108e-05
0.964	5.170752609804325e-05
0.964992998599725	5.219856920226995e-05
0.966	5.269550833290739e-05
0.968	5.381710216775934e-05
0.9697939587917634	5.481222939608116e-05
0.97	5.492628748028865e-05
0.972	5.602318862082907e-05
0.974	5.710792859581958e-05
0.9745949189838019	5.742747243494828e-05
0.976	5.818062908400924e-05
0.978	5.924141045244401e-05
0.9793958791758404	5.997398653545632e-05
0.98	6.029039177223703e-05
0.982	6.132769083412575e-05
0.984	6.235342416381989e-05
0.9841968393678788	6.245343201014637e-05
0.986	6.336770703714349e-05
0.988	6.437065349497303e-05
0.9889977995599173	6.486592397439824e-05
0.99	6.536237635797575e-05
0.992	6.634298724115048e-05
0.9937987597519558	6.721521051796367e-05
0.994	6.731259656817462e-05
0.996	6.827131358555871e-05
0.998	6.921924637661468e-05
0.9985997199439942	6.954144541400191e-05
1	7.029224370524473e-05
1.002	7.242152562606586e-05
1.003400680136033	7.241857032404393e-05
1.004	7.241730832899882e-05
1.006	7.451864203020524e-05
1.008	7.451474243597834e-05
1.008201640328071	7.472418456657327e-05
1.01	7.658843566751084e-05
1.012	7.658487288546139e-05
1.01300260052011	7.761171944865202e-05
1.014	7.863122912068251e-05
1.016	7.862802140147221e-05
1.017803560712148	8.080954962791892e-05
1.018	8.104669047259022e-05
1.02	8.10438716991168e-05
1.022	8.356348807538337e-05
1.022604520904187	8.35627608581271e-05
1.024	8.356108541722131e-05
1.026	8.604800644815047e-05
1.027405481096225	8.604662460777348e-05
1.028	8.604604122344719e-05
1.03	8.876367318890323e-05
1.032	8.876218248369348e-05
1.032206441288263	8.903955621592634e-05
1.034	9.144472453902665e-05
1.036	9.144373040582416e-05
1.037007401480302	9.284458103218578e-05
1.038	9.422219394030854e-05
1.04	9.422172779876695e-05
1.04180836167234	9.681943151938131e-05
1.042	9.709419197944283e-05
1.044	9.709428615520183e-05
1.046	9.992973978609925e-05
1.046609321864379	9.99299460157411e-05
1.048	9.993041580518297e-05
1.05	0.0001029873159791978
1.051410282056417	0.0001029882361821512
1.052	0.0001029886202406917
1.054	0.0001060062822068685
1.056	0.0001060082365502446
1.056211242248456	0.000106323396492102
1.058	0.0001089870753979966
1.06	0.0001089897005935166
1.061012202440494	0.0001105439272795827
1.062	0.0001120578305485905
1.064	0.0001120611620051383
1.065813162632533	0.0001149224804456528
1.066	0.0001152167731057376
1.068	0.0001152208468582489
1.07	0.000118842379226128
1.070614122824571	0.0001188438872015341
1.072	0.0001188472838810175
1.074	0.000122675114943898
1.07541508301661	0.0001226792170236662
1.076	0.0001226809094517541
1.078	0.0001272149416532031
1.08	0.0001272217631718405
1.080216043208648	0.000127841648353213
1.082	0.0001329508523354336
1.084	0.0001329589245722577
1.085017003400687	0.0001361565274191805
1.086	0.0001392415287543818
1.088	0.0001392509902821328
1.089817963592725	0.0001455708727880095
1.09	0.0001462025369389594
1.092	0.0001462135539884267
1.094	0.000153575886291079
1.094618923784763	0.0001535798223688498
1.096	0.0001535885894019678
1.098	0.0001616018771555253
1.099419883976802	0.00016161222595716
1.1	0.0001616164464526726
1.102	0.0001700245799690727
1.104	0.0001700411562679451
1.10422084416884	0.0001709733915101523
1.106	0.0001784700757538943
1.108	0.000178488731455616
1.109021804360879	0.0001829340594152214
1.11	0.000187182017774056
1.112	0.000187202874138714
1.113822764552917	0.0001958074411524439
1.114	0.0001966426023493092
1.116	0.0001966658844404038
1.118	0.0002064766887201539
1.118623724744956	0.0002064847640384089
1.12	0.0002065025508218371
1.122	0.0002170405258182035
1.123424684936994	0.0002170609660222431
1.124	0.0002170692055123106
1.126	0.000222062659867468
1.128	0.0002274385114661018
1.128225645129033	0.0002280695509524019
1.13	0.0002330229503159101
1.132	0.000238574744561601
1.133026605321071	0.0002415945923786319
1.134	0.0002444528772296449
1.136	0.0002504161343550518
1.13782756551311	0.0002560521698239017
1.138	0.0002565830085168954
1.14	0.0002628329834854828
1.142	0.0002692841482849839
1.142628525705148	0.0002714140664055348
1.144	0.0002760535453557501
1.146	0.0002827837250309326
1.147429485897187	0.0002876530566717391
1.148	0.0002895930497254155
1.15	0.0002968347001457917
1.152	0.0003042700042230721
1.152230446089225	0.0003051637775067884
1.154	0.0003120150313719087
1.156	0.0003197154617169353
1.157031406281263	0.0003236670164242261
1.158	0.0003273715258516713
1.16	0.0003349834527826183
1.161832366473302	0.0003420251096790536
1.162	0.0003426682071624429
1.164	0.0003505417035319403
1.166	0.0003587188444430022
1.16663332666534	0.0003613331834061389
1.168	0.0003669650982318959
1.17	0.0003753958197655325
1.171434286857379	0.000382020244756728
1.172	0.0003846286087945002
1.174	0.0003933255515418456
1.176	0.0004022037391052987
1.176235247049417	0.0004032435909616173
1.178	0.0004110310313714497
1.18	0.0004201532429384029
1.181036207241456	0.0004249158838875131
1.182	0.0004293382113739811
1.184	0.0004384705873541403
1.185837167433494	0.0004471283786558126
1.186	0.0004478944480957539
1.188	0.0004577220383857126
1.19	0.0004678362012206525
1.190638127625533	0.0004711942295640025
1.192	0.0004783488301603261
1.194	0.0004890293582187279
1.195439087817571	0.0004969197957921828
1.196	0.0004999901131528526
1.198	0.0005108886516860557
1.2	0.0005221783670816895
1.20024004800961	0.0005235820613319806
1.202	0.0005338563899813689
1.204	0.000545694100997469
1.205041008201648	0.0005518844016485026
1.206	0.0005575775578078955
1.208	0.0005697313733636216
1.209841968393687	0.0005809664603633948
1.21	0.0005819287841216962
1.212	0.0005942815891560871
1.214	0.0006070124021370835
1.214642928585725	0.0006111583164327477
1.216	0.0006198950040634775
1.218	0.0006328165140148961
1.219443888777763	0.0006423381473306685
1.22	0.0006459993875851886
1.222	0.0006595529977096152
1.224	0.0006738076461262437
1.224244848969802	0.0006755590608445381
1.226	0.0006880932874388056
1.228	0.0007026308306922512
1.22904580916184	0.0007104849857308424
1.23	0.0007176394464414477
1.232	0.0007331156013488178
1.233846769353879	0.0007474297500911621
1.234	0.0007486155063248947
1.236	0.0007643586784453559
1.238	0.0007811119367672621
1.238647729545917	0.0007866555476516092
1.24	0.0007982103602269659
1.242	0.0008160892665531432
1.243448689737956	0.0008291319988783156
1.244	0.0008340875485827175
1.246	0.0008522040587693765
1.248	0.0008705468011023057
1.248249649929994	0.0008728541123186853
1.25	0.0008890053404427179
1.252	0.000926839968841304
1.253050610122033	0.0009269936434657005
1.254	0.0009271322913652619
1.256	0.0009665797378203241
1.257851570314071	0.0009668663616059129
1.258	0.000966889302117691
1.26	0.001008354775235333
1.262	0.001008682634704153
1.26265253050611	0.001022804951213083
1.264	0.001051921349264077
1.266	0.00105226847310877
1.267453490698148	0.001084664955335717
1.268	0.001096826784674639
1.27	0.001097193965751655
1.272	0.001142836931967461
1.272254450890187	0.001142886355322185
1.274	0.001143224871388577
1.276	0.001189935754053696
1.277055411082225	0.001190151956454204
1.278	0.001190345154533372
1.28	0.001237577276669398
1.281856371274263	0.001237977676606343
1.282	0.00123800860758641
1.284	0.001287335796044914
1.286	0.00128779023006437
1.286657331466302	0.001304975024259483
1.288	0.001340022366225154
1.29	0.001340501458744463
1.29145829165834	0.001379848949855044
1.292	0.001394442690469008
1.294	0.001394947479711687
1.296	0.00145015263460101
1.296259251850379	0.001450221601384305
1.298	0.001450683967068314
1.3	0.001508384269853697
1.301060212042417	0.001508680973778066
1.302	0.001508943573360425
1.304	0.001569101596976421
1.305861172234456	0.001569649496646606
1.306	0.001569690302873892
1.308	0.001632269316051036
1.31	0.001632888858637804
1.310662132426494	0.00165438406003426
1.312	0.001697749969688984
1.314	0.001698401737352134
1.315463092618533	0.001747815728248117
1.316	0.001765921546887607
1.318	0.001766607127081414
1.32	0.001836130313981132
1.320264052810571	0.00183622558794518
1.322	0.001836850996213314
1.324	0.001908244897593491
1.32506501300261	0.001908648301657548
1.326	0.001909001921459763
1.328	0.001983258572185646
1.329865973194648	0.001984000475294385
1.33	0.001984053683800834
1.332	0.002062553560817735
1.334	0.00206338921944378
1.334666933386687	0.002090277697478589
1.336	0.002143942081992958
1.338	0.002144819675857747
1.339467893578725	0.002206933637015093
1.34	0.00222941619029197
1.342	0.002230338136894993
1.344	0.002318213142019942
1.344268853770763	0.0023183434823103
1.346	0.002319181497065761
1.348	0.002410488227359233
1.349069813962802	0.002411032561605525
1.35	0.002411505151553704
1.352	0.002505690944210336
1.35387077415484	0.00250668946200246
1.354	0.002506758334049555
1.356	0.002604280332519958
1.358	0.002605400346795922
1.358671734346879	0.002639459238956267
1.36	0.002706707319613887
1.362	0.002707882380186169
1.363472694538917	0.002783790904782532
1.364	0.002810930539666847
1.366	0.002812161998896865
1.368	0.002918310799708098
1.368273654730956	0.002918487523178695
1.37	0.002919600754894888
1.372	0.003030286025579337
1.373074614922994	0.003031012605773785
1.374	0.003031637377924533
1.376	0.003083865507301109
1.377875575115033	0.003138882383226869
1.378	0.003142526892216562
1.38	0.00320264853954313
1.382	0.003263828034700705
1.382676535307071	0.003284732524169567
1.384	0.003325567706590845
1.386	0.003388059201452724
1.38747749549911	0.003435227092786039
1.388	0.003451883647536189
1.39	0.003516348600546688
1.392	0.003581936884764441
1.392278455691148	0.003591153956722173
1.394	0.00364805662327881
1.396	0.003715384230642004
1.397079415883187	0.003752235979719316
1.398	0.003783620254108134
1.4	0.003853436668610682
1.401880376075225	0.003920467856049461
1.402	0.003924726107722367
1.404	0.003996705433631302
1.406	0.004069176531971031
1.406681336267263	0.004096901280770024
1.408	0.004150483894231607
1.41	0.004225124601073808
1.411482296459302	0.004281031890490486
1.412	0.004300530334784629
1.414	0.004376983877640416
1.416	0.004454381934706956
1.41628325665134	0.004465571516871531
1.418	0.004533293113029187
1.42	0.004612462529778445
1.421084216843379	0.004655806597550569
1.422	0.004692365735556411
1.424	0.004773379338712623
1.425885177035417	0.004850517790328679
1.426	0.004855209585250551
1.428	0.004938802637844287
1.43	0.005023766458077338
1.430686137227456	0.005053376459895165
1.432	0.005109996672279517
1.434	0.005197010583831409
1.435487097419494	0.005262663470296597
1.436	0.005285275784485281
1.438	0.005375067419197424
1.44	0.005466469544011657
1.440288057611533	0.005479758005707589
1.442	0.005558622719773396
1.444	0.005652274560320868
1.445089017803571	0.005703804603399875
1.446	0.005746850852292758
1.448	0.005843565582922178
1.44988997799561	0.005935822289203848
1.45	0.005941185468318563
1.452	0.006039985230343845
1.454	0.006140516999412569
1.454690938187648	0.006175809467024147
1.456	0.006242583406176684
1.458	0.006346452864770132
1.459491898379687	0.006425020251885751
1.46	0.006451741657160079
1.462	0.006558067741870541
1.464	0.006665888464781836
1.464292858571725	0.006681953225196584
1.466	0.006775470941120485
1.468	0.006886248313000984
1.469093818763763	0.006948076740382747
1.47	0.006999229324925772
1.472	0.007113937223285858
1.473894778955802	0.007225205323500374
1.474	0.007231375903875226
1.476	0.007350882262213781
1.478	0.007472074284380271
1.47869573914784	0.007514693687074364
1.48	0.007594481956807003
1.482	0.007718372159056325
1.483496699339879	0.007812286727853409
1.484	0.007843825236340696
1.486	0.00797092321022295
1.488	0.008101115858370015
1.488297659531917	0.008120632792814398
1.49	0.00823210223656042
1.492	0.00836414986363407
1.493098619723956	0.008437357147915523
1.494	0.008497340967216925
1.496	0.008632214259156348
1.497899579915994	0.008762168869237979
1.498	0.008769029679528261
1.5	0.008907049549235586
1.502	0.009182098724755328
1.502700540108033	0.009183890134410852
1.504	0.009187208680113532
1.506	0.009470831498962141
1.507501500300071	0.009474810824486646
1.508	0.009476130215411178
1.51	0.009767305809857438
1.512	0.009772799167594871
1.51230246049211	0.009817792979179228
1.514	0.01006998471271795
1.516	0.01007567757898065
1.517103420684148	0.01024305220730814
1.518	0.01037887277914979
1.52	0.01038477004670909
1.521904380876187	0.01067954869142282
1.522	0.01069433013334439
1.524	0.01070043696623841
1.526	0.01101937424977442
1.526705341068225	0.01102160631033373
1.528	0.01102569792047456
1.53	0.01135219552697696
1.531506301260263	0.01135712766396257
1.532	0.01135874209263847
1.534	0.01169233496597441
1.536	0.0116991101927347
1.536307261452302	0.01175188497209322
1.538	0.01204224978942497
1.54	0.01204926119466532
1.54110822164434	0.0122437997808041
1.542	0.01240014092223625
1.544	0.01240739479462393
1.545909181836379	0.01275206868371653
1.546	0.01276844335103184
1.548	0.01277594773385289
1.55	0.01314728395575855
1.550710142028417	0.01315004268577363
1.552	0.01315504702478238
1.554	0.01353826774169178
1.555511102220456	0.01354433756674097
1.556	0.01354629886064
1.558	0.01393784304546947
1.56	0.01394614907831673
1.560312062412494	0.01400886053783511
1.562	0.0143476315598317
1.564	0.01435622057000119
1.565113022604533	0.0145853273156765
1.566	0.01476767165468046
1.568	0.01477655177205386
1.569913982796571	0.015180061562492
1.57	0.01519817282048238
1.572	0.01520735236367294
1.574	0.01564071821993849
1.57471494298861	0.01564411284512633
1.576	0.01565020670084627
1.578	0.01609231561653487
1.579515903180648	0.01609974943748712
1.58	0.01610212039411033
1.582	0.01655378677140259
1.584	0.01656391583884899
1.584316863372687	0.01663675882338343
1.586	0.01702320399446691
1.588	0.01703366394879359
1.589117823564725	0.01729704086939534
1.59	0.01750463453898901
1.592	0.01751543502108309
1.593918783756763	0.01797778095385815
1.594	0.01799732612473507
1.596	0.01800847625616147
1.598	0.0185003661276514
1.598719743948802	0.01850451093680681
1.6	0.01851187438032895
1.602	0.01901183956739511
1.60352070414084	0.01902087025131553
1.604	0.01902371300053137
1.606	0.01953652870099004
1.608	0.01954877801281017
1.608321664332879	0.01963385491981749
1.61	0.02007720682756461
1.612	0.02008984486481853
1.613122624524917	0.02039517168125157
1.614	0.02063350141164683
1.616	0.02064654079289622
1.617923584716956	0.02118220106631844
1.618	0.02120345415146954
1.62	0.02121690605057725
1.622	0.02178554843355103
1.622724544908994	0.02179057871506705
1.624	0.02179942289904898
1.626	0.0220532799187935
1.627525505101033	0.02228043813891112
1.628	0.02235100702594361
1.63	0.02265258331237108
1.632	0.02295781961485409
1.632326465293071	0.02300830256317515
1.634	0.02326677325158872
1.636	0.0235787580103522
1.63712742548511	0.02375660608546174
1.638	0.02389408434478647
1.64	0.02421331004377222
1.641928385677148	0.02452533182784654
1.642	0.02453690526550962
1.644	0.02486294391846661
1.646	0.02519355255370571
1.646729345869187	0.02531550613519444
1.648	0.02552771414637339
1.65	0.02586614632933551
1.651530306061225	0.02612735010617481
1.652	0.02620742396807689
1.654	0.0265515287475165
1.656	0.02689975176868243
1.656331266253263	0.02695821980215509
1.658	0.02725239422122118
1.66	0.02760844696502451
1.661132226445302	0.02781157475282358
1.662	0.02796707113121549
1.664	0.02832987939643513
1.66593318663734	0.02868365514455559
1.666	0.02869586742248177
1.668	0.02906468912436673
1.67	0.02943794980076343
1.670734146829379	0.02957653853464485
1.672	0.02981521482384772
1.674	0.03019654033424192
1.675535107021417	0.03049147304568653
1.676	0.0305806842605972
1.678	0.03096851660219943
1.68	0.03135969063558257
1.680336067213456	0.0314261665716322
1.682	0.03175491078931342
1.684	0.03215350440977066
1.685137027405494	0.0323824993928056
1.686	0.0325560944236468
1.688	0.03302336245957739
1.689937987597533	0.03342188177798204
1.69	0.03343461866833028
1.692	0.03384859365442201
1.694	0.03426583074922179
1.694738947789571	0.0344215978535593
1.696	0.03468710935750194
1.698	0.03511264349829889
1.69953990798161	0.03544350659856419
1.7	0.03554224537699129
1.702	0.03597508962967435
1.704	0.03641219154930354
1.704340868173648	0.03648764582402404
1.706	0.0368544798138111
1.708	0.03729953281666427
1.709141828365687	0.03755590582306135
1.71	0.0377483647645188
1.712	0.03820039495182082
1.713942788557725	0.03864274793805901
1.714	0.03865575921662568
1.716	0.03911546595827371
1.718	0.03957853712283796
1.718743748749763	0.03975222805223642
1.72	0.04004526529175425
1.722	0.04051578395782334
1.723544708941802	0.04088237880074063
1.724	0.04099030463107466
1.726	0.04146927296540092
1.728	0.0419527397296286
1.72834566913384	0.04203707086100167
1.73	0.0424402035632506
1.732	0.04293210843805124
1.733146629325879	0.04321607425135778
1.734	0.04342717035418271
1.736	0.04392677859976214
1.737947589517917	0.04441732532197726
1.738	0.04443051097802832
1.74	0.04493787174489415
1.742	0.04544914876644998
1.742748549709956	0.04564192569585171
1.744	0.0459638474835286
1.746	0.04648225612540981
1.747549509901994	0.04688703571854812
1.748	0.04700458311010831
1.75	0.04753087890255817
1.752	0.04855845037455327
1.752350470094033	0.04856446057612694
1.754	0.04859271610605612
1.756	0.04963456043746182
1.757151430286071	0.04965478470982596
1.758	0.04966967246093019
1.76	0.05072564686604682
1.76195239047811	0.05076076305660401
1.762	0.05076161840288509
1.764	0.05183312007112599
1.766	0.05186996557643954
1.766753350670148	0.05227999879216072
1.768	0.05295775776142705
1.77	0.05299549238276356
1.771554310862187	0.05385279104839011
1.772	0.05409833912018559
1.774	0.05413697695962989
1.776	0.05525418779674462
1.776355271054225	0.05526122059155426
1.778	0.05529374237260919
1.78	0.05642654599046476
1.781156231246263	0.0564499626133811
1.782	0.05646703192309307
1.784	0.05761959889676492
1.785957191438302	0.05766014857347161
1.786	0.05766103450217803
1.788	0.05883042266157169
1.79	0.05887282369782066
1.79075815163034	0.05932299100559067
1.792	0.06005954082159374
1.794	0.06010292352716359
1.795559111822379	0.06104280862871186
1.796	0.06130829529055033
1.798	0.06135267710973826
1.8	0.06257333925589724
1.800360072014417	0.06258151949964702
1.802	0.06261873467022605
1.804	0.06385490075763287
1.805161032206456	0.0638818629716769
1.806	0.06390132445779466
1.808	0.06514945415327392
1.809961992398494	0.06519601666753579
1.81	0.06519691767845526
1.812	0.06645763788432617
1.814	0.0665061533424654
1.814762952590533	0.06699202845013898
1.816	0.06777895738205068
1.818	0.06782853643071805
1.819563912782571	0.06883421865800138
1.82	0.06911433904838533
1.822	0.06916499417143748
1.824	0.07046402816088111
1.82436487297461	0.0704734765853206
1.826	0.07051577205768687
1.828	0.07182708248983236
1.829165833166648	0.07185790046206285
1.83	0.07187992700274035
1.832	0.07320908240600603
1.833966793358687	0.07326214945558893
1.834	0.07326304444504347
1.836	0.07460836549482679
1.838	0.07466346045771627
1.838767753550725	0.07518638898049226
1.84	0.0760247795262394
1.842	0.07608102267320004
1.843568713742763	0.07716057228977669
1.844	0.07745705122907148
1.846	0.07751445665362441
1.848	0.07890510508451765
1.848369673934802	0.07891594269041895
1.85	0.07896368680499424
1.852	0.08036829077023269
1.85317063412684	0.0804032916456229
1.854	0.08042806220109924
1.856	0.08184551606871954
1.857971594318879	0.08190562452707868
1.858	0.08190648960674664
1.86	0.08333678420469691
1.862	0.08339897223411977
1.862772554510917	0.08395715728051947
1.864	0.08484305921039922
1.866	0.08490647500031644
1.867573514702956	0.08605447428639927
1.868	0.08636529520609496
1.87	0.0864299528993816
1.872	0.08790072081646454
1.872374474894994	0.08791307255123765
1.874	0.08796663196102575
1.876	0.0885783631254686
1.877175435087033	0.08903366021247225
1.878	0.08935271033016959
1.88	0.09012917222527593
1.881976395279071	0.09090061982719101
1.882	0.09090982369377147
1.884	0.09169226474252169
1.886	0.09247632536246203
1.88677735547111	0.09278273624860266
1.888	0.09326415724050441
1.89	0.09405457405631582
1.891578315663148	0.09468090411348175
1.892	0.09484806632628272
1.894	0.09564467315496082
1.896	0.09644422734694001
1.896379275855187	0.09659662081741698
1.898	0.09724714428573326
1.9	0.09805303230149229
1.901180236047225	0.09853046214103338
1.902	0.09886172532062792
1.904	0.09967406613924398
1.905981196239263	0.1004813670332419
1.906	0.1004890211886632
1.908	0.1013068538404529
1.91	0.1021279058171592
1.910782156431302	0.1024502856222102
1.912	0.1029517172968782
1.914	0.1037777780107635
1.91558311662334	0.1044346202224848
1.916	0.104607406687647
1.918	0.1054405768820968
1.92	0.1062770588209815
1.920384076815379	0.10643840611431
1.922	0.1071165357339589
1.924	0.1079575011376158
1.925185037007417	0.1084572956411304
1.926	0.1088006533460241
1.928	0.1096455412506466
1.929985997199456	0.1104863748459954
1.93	0.1104922972305908
1.932	0.1113406836278615
1.934	0.1121913950098513
1.934786957391494	0.1125271901352407
1.936	0.1130442619881172
1.938	0.1141042829549371
1.939587917583533	0.1147864493004092
1.94	0.1149632968360047
1.942	0.1158246190610716
1.944	0.1166878179236295
1.944388877775571	0.1168563876468047
1.946	0.1175540558231751
1.948	0.1184219110282485
1.94918983796761	0.1189394281815742
1.95	0.1192914452339066
1.952	0.1201641668659063
1.953990798159648	0.1210363113842532
1.954	0.121040338477808
1.956	0.1219180459983343
1.958	0.1227980377114464
1.958791758351687	0.1231473303399482
1.96	0.1236798157685159
1.962	0.1245631455044343
1.963592718543725	0.125267747788868
1.964	0.1254477416558017
1.966	0.1263344805214658
1.968	0.1272237574767497
1.968393678735763	0.1273991972477848
1.97	0.1281143155745512
1.972	0.1290072353733842
1.973194638927802	0.1295419678743968
1.974	0.1299020908666413
1.976	0.1307981657748867
1.97799559911984	0.1316927257148976
1.978	0.1316946964891074
1.98	0.1325931070041621
1.982	0.133494477849835
1.982796559311879	0.1338542104903131
1.984	0.1343971468531937
1.986	0.135302186638625
1.987597519503917	0.1360263056847466
1.988	0.1362085575713665
1.99	0.1371168510049915
1.992	0.1380256898454308
1.992398479695956	0.1382070168143137
1.994	0.1389350536575029
1.996	0.1398466357847852
1.997199439887994	0.1403944227973764
1.998	0.1407596749353947
2	0.1416731931152286
2.002	0.1423341737801096
2.002000400080032	0.1423344076750205
2.004	0.1435022491135236
2.006	0.1441626082028269
2.006801360272071	0.1446324208776134
2.008	0.1453344470865986
2.01	0.1459931171693346
2.011602320464109	0.1469359215589734
2.012	0.1471696836351591
2.014	0.1478256714511605
2.016	0.1490071807410168
2.016403280656147	0.1491396208061656
2.018	0.1496634750410456
2.02	0.1508502724757967
2.021204240848185	0.1512446864422243
2.022	0.151505056656646
2.024	0.1526965449913144
2.026	0.1533505733863982
2.026005201040224	0.1533536896063153
2.028	0.1545477025004603
2.03	0.1552022434273366
2.030806161232262	0.155687207753676
2.032	0.1564046821389555
2.034	0.1570565994885008
2.0356071214243	0.1580260562024088
2.036	0.1582628180697005
2.038	0.158913808961697
2.04	0.1601257565686167
2.040408081616338	0.1602585958305577
2.042	0.1607762922376988
2.044	0.1619931730821629
2.045209041808377	0.1623856324086511
2.046	0.1626421296056916
2.048	0.163864018345644
2.05	0.1645127357069686
2.050010002000415	0.1645188796808945
2.052	0.1657400946955466
2.054	0.1663871176373153
2.054810962192453	0.1668869785505767
2.056	0.1676191656232188
2.058	0.1682646427640983
2.059611922384491	0.1692615459096014
2.06	0.1695013221103197
2.062	0.1701455323817946
2.064	0.1713863235681811
2.06441288257653	0.1715189956657582
2.066	0.1720284930548425
2.068	0.1732724855528753
2.069213842768568	0.1736609575699612
2.07	0.1739123124921785
2.072	0.175160507473904
2.074	0.1757982123751618
2.074014802960606	0.1758074855641549
2.076	0.1770498986959988
2.078	0.1776852453896928
2.078815763152644	0.1781975862415624
2.08	0.1789406330299507
2.082	0.1795735172436071
2.083616723344683	0.1805910381826174
2.084	0.1808320306700047
2.086	0.1814624741111824
2.088	0.1827261495533651
2.088417683536721	0.1828578017930168
2.09	0.1833560651231345
2.092	0.184622432582591
2.093218643728759	0.1850043439107835
2.094	0.1852489799085441
2.096	0.1865184463797128
2.098	0.1871415980802549
2.098019603920797	0.1871540969832633
2.1	0.1884155401205282
2.102	0.1890374600289568
2.102820564112835	0.1895617900837818
2.104	0.1903147190724086
2.106	0.1909344567373247
2.107621524304874	0.1919726860524061
2.108	0.192214786754764
2.11	0.1928337211685033
2.112	0.1941193177786625
2.112422484496912	0.1942496516762278
2.114	0.1947358457254739
2.116	0.1960249824564775
2.11722344468895	0.1964013181482193
2.118	0.1966399638602649
2.12	0.1979333569370769
2.122	0.1985450776713125
2.122024404880988	0.1985608972304733
2.124	0.1998402990280335
2.126	0.2007937185460779
2.126825365073027	0.2011872411067707
2.128	0.2017467648954959
2.13	0.2026994376531776
2.131626325265065	0.2034748688856395
2.132	0.2036528699000509
2.134	0.2046063539268203
2.136	0.2055601899776196
2.136427285457103	0.2057640990622584
2.138	0.2065139282983711
2.14	0.2074676147594141
2.141228245649141	0.2080534340515856
2.142	0.2084211837143176
2.144	0.209375125525394
2.146	0.210329055372043
2.14602920584118	0.2103429960187431
2.148	0.2112828283054704
2.15	0.2122367592998706
2.150830166033218	0.2126329664552673
2.152	0.2131907660890515
2.154	0.2141447826566894
2.155631126225256	0.2149225058175127
2.156	0.2150982223534646
2.158	0.2160521501255083
2.16	0.2170053635121521
2.160432086417294	0.2172115627233993
2.162	0.217959107162518
2.164	0.2189116143409935
2.165233046609333	0.2194984546958331
2.166	0.2198631319683587
2.168	0.2208138977017102
2.17	0.2217644144940838
2.170034006801371	0.2217805972792095
2.172	0.2227152921268839
2.174	0.2236658373733163
2.174834966993409	0.2240628454071498
2.176	0.224616283828357
2.178	0.2255665042951066
2.179635927185447	0.2263439873440444
2.18	0.2265168563088532
2.182	0.2274659638035073
2.184	0.2284151235750052
2.184436887377486	0.2286224435209673
2.186	0.2293635229742871
2.188	0.2303117696024014
2.189237847569524	0.2308992658460002
2.19	0.2312606618966144
2.192	0.2322090138779495
2.194	0.2331576165616926
2.194038807761562	0.2331760419536712
2.196	0.234106341968788
2.198	0.2350557906688947
2.1988397679536	0.2354543883309828
2.2	0.2360045948659955
2.202	0.2369532957828612
2.203640728145638	0.2377320721712277
2.204	0.2379024470252314
2.206	0.2388505468634069
2.208	0.2397983989865582
2.208441688337677	0.2400077066853455
2.21	0.2407454933712969
2.212	0.2416920768646154
2.213242648529715	0.2422810413382211
2.214	0.2426396709886032
2.216	0.2435872158267514
2.218	0.2445346472345037
2.218043608721753	0.2445553394468629
2.22	0.2454828060458678
2.222	0.2464302764596849
2.222844568913791	0.2468302889973281
2.224	0.2473770433541763
2.226	0.2483228011367908
2.22764552910583	0.249101375834936
2.228	0.2492689417536073
2.23	0.2502146055261988
2.232	0.2511600813405977
2.232446489297868	0.2513712579886654
2.234	0.2521053669529408
2.236	0.2530492270260696
2.237247449489906	0.2536381574978606
2.238	0.2539931252036047
2.24	0.2549364350990296
2.242	0.2558797028500602
2.242048409681944	0.2559025455375999
2.244	0.256822606902886
2.246	0.2577656231382529
2.246849369873983	0.2581659213648737
2.248	0.2587077181343815
2.25	0.2596490669151312
2.251650330066021	0.2600702059360609
2.252	0.260159357200227
2.254	0.2615302587770957
2.256	0.2620375247637982
2.256451290258059	0.2623474528938022
2.258	0.2634101038421716
2.26	0.2639133592151298
2.261252250450097	0.2647739186854441
2.262	0.2652873260547352
2.264	0.2657883568421303
2.266	0.2671647436086914
2.266053210642136	0.2671779994483364
2.268	0.2676625565533334
2.27	0.2690409501015695
2.270854170834174	0.2692520249784095
2.272	0.2695349228062244
2.274	0.2709141344392051
2.275655131026212	0.271320098055335
2.276	0.2714046118228274
2.278	0.272785372303242
2.28	0.2732722154224371
2.28045609121825	0.273587497114317
2.282	0.2746538189113535
2.284	0.2751371836666887
2.285257051410289	0.2760067515916408
2.286	0.2765202386559179
2.288	0.2769998161076521
2.29	0.2783840355248481
2.290058011602327	0.2783978218399027
2.292	0.278858928329665
2.294	0.2802442054734098
2.294858971794365	0.2804471086854803
2.296	0.2807164037067393
2.298	0.2821026305629187
2.299659931986403	0.2824925920635994
2.3	0.2825724135491793
2.302	0.283961315895275
2.304	0.2844284135261429
2.304460892178442	0.284749173963905
2.306	0.2858193964425772
2.308	0.2862831319777883
2.30926185237048	0.2871615971593066
2.31	0.2876750297699658
2.312	0.2881357968199868
2.314	0.2895291493429829
2.314062812562518	0.2895435494376337
2.316	0.2899872762455307
2.318	0.2913828545296314
2.318863772754556	0.2915799568509805
2.32	0.2918390066566998
2.322	0.2932368139282379
2.323664732946594	0.2936138645110012
2.324	0.2936897349150398
2.326	0.295089599579415
2.328	0.2955403739612001
2.328465693138633	0.2958671568699197
2.33	0.2969428766664696
2.332	0.2973909436414309
2.333266653330671	0.2982802915260109
2.334	0.2987947511640829
2.336	0.2992396782353149
2.338	0.300644681192281
2.338067613522709	0.3006596281997249
2.34	0.3010864471634562
2.342	0.3024934086959417
2.342868573714747	0.3026843952523193
2.344	0.3029329671584415
2.346	0.3043413678858082
2.347669533906786	0.3047053749150617
2.348	0.3047773648409086
2.35	0.3061867473141284
2.352	0.3066196860182065
2.352470494098824	0.3069515238684454
2.354	0.3080293634609428
2.356	0.3084584765250272
2.357271454290862	0.3093558109185142
2.358	0.3098695495531203
2.36	0.3102948204134402
2.362	0.3117059184408051
2.3620724144829	0.3117212142907137
2.364	0.3121280271086224
2.366	0.3135400241321588
2.366873374674939	0.3137227753927971
2.368	0.3139583197530666
2.37	0.3153716252899687
2.371674334866977	0.3157199457549642
2.372	0.3157876384750847
2.374	0.3172011668078505
2.376	0.3181151169563881
2.376475295059015	0.3183320777380947
2.378	0.3190274841644406
2.38	0.3199393440505429
2.381276255251053	0.3205212975414983
2.382	0.3208510376138154
2.384	0.3217622043300422
2.386	0.322672956400959
2.386077215443092	0.3227081014605025
2.388	0.3235825358384147
2.39	0.3244914563459956
2.39087817563513	0.3248901429297726
2.392	0.3253990191961132
2.394	0.3263059015652603
2.395679135827168	0.3270662953693031
2.396	0.3272114769979383
2.398	0.3281155056528615
2.4	0.3290186709207417
2.400480096019206	0.3292355363312394
2.402	0.3299215249906164
2.404	0.3308241781197053
2.405281056211245	0.3314015151087609
2.406	0.3317252543413515
2.408	0.332625604497002
2.41	0.3335251567514328
2.410082016403283	0.3335620446327577
2.412	0.3344239666568454
2.414	0.3353225830203996
2.414882976595321	0.3357194545385491
2.416	0.3362211078763583
2.418	0.3371196497353341
2.419683936787359	0.3378761961196782
2.42	0.3380180773716593
2.422	0.338916604588283
2.424	0.3398139343277785
2.424484896979398	0.3400313462752099
2.426	0.3407101094379662
2.428	0.341604962217448
2.429285857171436	0.3421797792041804
2.43	0.3424987601221944
2.432	0.3433921751131587
2.434	0.3442854140433065
2.434086817363474	0.344324179124441
2.436	0.3451777393636069
2.438	0.3460683126738855
2.438887777555512	0.3464635458609645
2.44	0.3469582950866937
2.442	0.3478471269182775
2.44368873774755	0.3485968824462847
2.444	0.3487349617945204
2.446	0.3496217994252382
2.448	0.3505079593502984
2.448489697939589	0.350724845766981
2.45	0.351393210565112
2.452	0.3522784408895047
2.453290658131627	0.3528492721904087
2.454	0.3531627439381809
2.456	0.3540470615755906
2.458	0.3549291037224921
2.458091618323665	0.3549695327097984
2.46	0.3558109721713953
2.462	0.356692275694045
2.462892578515703	0.3570852871437066
2.464	0.357572500748503
2.466	0.3584527516301199
2.467693538707742	0.3591969112109471
2.468	0.3593314646609891
2.47	0.3602087520100551
2.472	0.3610853725019457
2.47249449889978	0.3613022036678911
2.474	0.361961812655234
2.476	0.3628380133362041
2.477295459091818	0.3634050150124301
2.478	0.3637131326307141
2.48	0.3645879321927517
2.482	0.3654620244061685
2.482096419283856	0.3655041561968743
2.484	0.3663352840498811
2.486	0.3672067786008929
2.486897379475895	0.3675975783267616
2.488	0.3680773728376736
2.49	0.3689466281942818
2.491698339667933	0.3696836685401261
2.492	0.3698144772185738
2.494	0.3706805388481838
2.496	0.3715465480452481
2.496499299859971	0.3717625478115342
2.498	0.3724112393620596
2.5	0.3732757573512963
2.501300260052009	0.3734748153050447
2.502	0.3735818535599982
2.504	0.375002583972492
2.506	0.3753046134962241
2.506101220244048	0.3753765591574862
2.508	0.3767251049154594
2.51	0.3770238190677236
2.510902180436086	0.3776643982127707
2.512	0.3784432678483597
2.514	0.3787381172274409
2.515703140628124	0.3799462295780475
2.516	0.3801566377218911
2.518	0.3804475566311742
2.52	0.3818662890857302
2.520504100820162	0.3819392239300911
2.522	0.3821554837150795
2.524	0.3835742652181374
2.525305061012201	0.3837613207076003
2.526	0.3838608481057016
2.528	0.3852805338123613
2.53	0.3855639978139037
2.530106021204239	0.3856392607870819
2.532	0.3869827088927716
2.534	0.3872622857545817
2.534906981396277	0.3879058361394199
2.536	0.3886807785238943
2.538	0.3889575376631606
2.539707941588315	0.3901675143414774
2.54	0.3903742578723832
2.542	0.3906477088696768
2.544	0.3920650653343171
2.544508901780353	0.3921339480979917
2.546	0.3923356183653352
2.548	0.3937517439493872
2.549309861972392	0.3939265209967034
2.55	0.3940185350974825
2.552	0.3954335409956277
2.554	0.3956965587317487
2.55411082216443	0.3957749618025397
2.556	0.3971104487542416
2.558	0.3973705449968453
2.558911782356468	0.3980149882721575
2.56	0.3987835348056327
2.562	0.3990394239376961
2.563712742548506	0.4002485560661925
2.564	0.4004511910375141
2.566	0.4007044611309666
2.568	0.4021157041012223
2.568513702740545	0.4021803056753337
2.57	0.4023670722296133
2.572	0.4037791137648672
2.573314662932583	0.4039425694378339
2.574	0.4040277131416098
2.576	0.4054389616618361
2.578	0.4056843563282814
2.578115623124621	0.4057659531068774
2.58	0.4070947530411734
2.582	0.4073367745819967
2.582916583316659	0.4079831037908214
2.584	0.4087464848754063
2.586	0.4089861678382269
2.587717543508698	0.4101969615410509
2.588	0.4103959273838915
2.59	0.4106339388926612
2.592	0.4120434738288996
2.592518503700736	0.4121048145565961
2.594	0.4122799455332357
2.596	0.4136903600857825
2.597319463892774	0.4138445734418468
2.598	0.4139240504483671
2.6	0.4153341848639375
2.602	0.415565136025216
2.602120424084812	0.4156500427837902
2.604	0.4169742483164462
2.606	0.4172022382498138
2.606921384276851	0.4178513014896467
2.608	0.4186105432613877
2.61	0.4188359693260907
2.611722344468889	0.4200477004514047
2.612	0.4202428916444517
2.614	0.4204663711733357
2.616	0.4218743504729667
2.616523304660927	0.4219320682497475
2.618	0.4220948157389006
2.62	0.4235017182650942
2.621324264852965	0.4236459654116296
2.622	0.4237195145846299
2.624	0.4251259615154347
2.626	0.4259366750637847
2.626125225045004	0.42598740595685
2.628	0.4267463331549079
2.63	0.4275549343032947
2.630926185237042	0.4279291916959472
2.632	0.4283627745185615
2.634	0.4291701030654569
2.63572714542908	0.4298667829844654
2.636	0.429976761102431
2.638	0.430783093882895
2.64	0.4315889355211045
2.640528105621118	0.4318015581606346
2.642	0.4323937150332959
2.644	0.4331975724799553
2.645329065813157	0.4337316894542695
2.646	0.4340011168314368
2.648	0.4348044911365692
2.65	0.4356063538570556
2.650130026005195	0.4356585164932802
2.652	0.4364081302182439
2.654	0.4372101671645894
2.654930986197233	0.4375836317162174
2.656	0.4380121433327999
2.658	0.4388135916439582
2.659731946389271	0.4395075329421099
2.66	0.4396148536641049
2.662	0.44041535479421
2.664	0.4412154434247048
2.664532906581309	0.4414283906378437
2.666	0.4420141955575462
2.668	0.442812414466925
2.669333866773348	0.4433450197061384
2.67	0.4436108037671785
2.672	0.4444082351363114
2.674	0.4452057120938179
2.674134826965386	0.44525946096342
2.676	0.4460024583535911
2.678	0.4467985659559203
2.678935787157424	0.4471707402571438
2.68	0.4475936754895735
2.682	0.4483870104116469
2.683736747349462	0.4490760737004322
2.684	0.4491804427603856
2.686	0.4499736551227342
2.688	0.4507659326691105
2.688537707541501	0.4509792899249628
2.69	0.4515590827037548
2.692	0.4523518745958257
2.693338667733539	0.4528828398272421
2.694	0.4531449541494815
2.696	0.4539368992356844
2.698	0.4547289068492519
2.698139627925577	0.4547842239602645
2.7	0.4555207116357891
2.702	0.4563108903185632
2.702940588117615	0.456682598087331
2.704	0.4571009540201539
2.706	0.4578911356274194
2.707741548309654	0.4585792743426743
2.708	0.4586813211119152
2.71	0.45947159799045
2.712	0.4602613503126515
2.712542508501692	0.4604757752074379
2.714	0.4610514203075085
2.716	0.4618416494654574
2.71734346869373	0.4623721902235706
2.718	0.4626312662564668
2.72	0.4634205606069149
2.722	0.4642106715094636
2.722144428885768	0.4642678183757952
2.724	0.4650014824643163
2.726	0.4657922280699884
2.726945389077807	0.4661660251746238
2.728	0.4665827020349014
2.73	0.4673738339212005
2.731746349269845	0.4680651678788997
2.732	0.4681655081178123
2.734	0.4689570616287436
2.736	0.4697483324392288
2.736547309461883	0.4699649560634406
2.738	0.470539507475549
2.74	0.4713297786770682
2.741348269653921	0.4718631145837041
2.742	0.4721207321045093
2.744	0.4729118987753679
2.746	0.4737036116768544
2.74614922984596	0.4737627091697143
2.748	0.4744951118653755
2.75	0.4752864859587798
2.750950190037998	0.4753704992105264
2.752	0.4754632531898536
2.754	0.4768714239337187
2.755751150230036	0.4770260086909631
2.756	0.4770479602567481
2.758	0.4784566234843096
2.76	0.4786325001059212
2.760552110422074	0.4790213103797357
2.762	0.4800402135414895
2.764	0.4802156883630889
2.765353070614113	0.4811686554224159
2.766	0.4816239583480455
2.768	0.4817997769150646
2.77	0.4832099108058045
2.770154030806151	0.483223509496392
2.772	0.4833863643728633
2.774	0.484796324013856
2.774954990998189	0.4848802854341104
2.776	0.4849720949707217
2.778	0.4863831437556262
2.779755951190227	0.4865381380390288
2.78	0.4865596642528561
2.782	0.487971038567134
2.784	0.4881462529234477
2.784556911382265	0.4885395741876818
2.786	0.4895580312426178
2.788	0.4897330766197106
2.789357871574304	0.4906921305180181
2.79	0.4911453358886012
2.792	0.4913207545979841
2.794	0.4927337656232672
2.794158831766342	0.4927477665041026
2.796	0.4929099478754068
2.798	0.494323492759246
2.79895979195838	0.4944079967533554
2.8	0.4944995155458254
2.802	0.4959147872937895
2.803760752150418	0.4960701869240612
2.804	0.4960912872995321
2.806	0.4975066632516594
2.808	0.4976833955884366
2.808561712342457	0.498081423599518
2.81	0.4990998659979304
2.812	0.4992766859031074
2.813362672534495	0.5002425278153001
2.814	0.500693935206866
2.816	0.5008716176010526
2.818	0.5022888476284209
2.818163632726533	0.5023033940438247
2.82	0.5024665254222069
2.822	0.50388516215571
2.822964592918571	0.503970699018602
[truncated: 7,154 more rows]
