# Supplementary material for: Membrane Partitioning of Anionic, Ligand-Coated Nanoparticles Is Accompanied by Ligand Snorkeling, Local Disordering, and Cholesterol Depletion
Source: PLoS Comput Biol. 2014 Dec 4;10(12):e1003917. doi: 10.1371/journal.pcbi.1003917 (PMC4256007; doi:10.1371/journal.pcbi.1003917)
Supplement: Dataset S1 — The data used to generate Figures 2, 3, 4, 5, and 6. (ZIP) [file pcbi.1003917.s002.zip › DATA/Figure5/radial_concentration_nm.plot]

<?xml version="1.0" encoding="UTF-8"?>
<!DOCTYPE plist PUBLIC "-//Apple//DTD PLIST 1.0//EN" "http://www.apple.com/DTDs/PropertyList-1.0.dtd">
<plist version="1.0">
<dict>
	<key>$archiver</key>
	<string>NSKeyedArchiver</string>
	<key>$objects</key>
	<array>
		<string>$null</string>
		<string>0.997</string>
		<dict>
			<key>$class</key>
			<dict>
				<key>CF$UID</key>
				<integer>3</integer>
			</dict>
			<key>NS.string</key>
			<string></string>
		</dict>
		<dict>
			<key>$classes</key>
			<array>
				<string>NSMutableString</string>
				<string>NSString</string>
				<string>NSObject</string>
			</array>
			<key>$classname</key>
			<string>NSMutableString</string>
		</dict>
		<dict>
			<key>$class</key>
			<dict>
				<key>CF$UID</key>
				<integer>39</integer>
			</dict>
			<key>NS.objects</key>
			<array>
				<dict>
					<key>CF$UID</key>
					<integer>5</integer>
				</dict>
				<dict>
					<key>CF$UID</key>
					<integer>16</integer>
				</dict>
				<dict>
					<key>CF$UID</key>
					<integer>17</integer>
				</dict>
				<dict>
					<key>CF$UID</key>
					<integer>18</integer>
				</dict>
				<dict>
					<key>CF$UID</key>
					<integer>19</integer>
				</dict>
				<dict>
					<key>CF$UID</key>
					<integer>20</integer>
				</dict>
				<dict>
					<key>CF$UID</key>
					<integer>21</integer>
				</dict>
				<dict>
					<key>CF$UID</key>
					<integer>22</integer>
				</dict>
				<dict>
					<key>CF$UID</key>
					<integer>23</integer>
				</dict>
				<dict>
					<key>CF$UID</key>
					<integer>24</integer>
				</dict>
				<dict>
					<key>CF$UID</key>
					<integer>25</integer>
				</dict>
				<dict>
					<key>CF$UID</key>
					<integer>26</integer>
				</dict>
				<dict>
					<key>CF$UID</key>
					<integer>27</integer>
				</dict>
				<dict>
					<key>CF$UID</key>
					<integer>28</integer>
				</dict>
				<dict>
					<key>CF$UID</key>
					<integer>29</integer>
				</dict>
				<dict>
					<key>CF$UID</key>
					<integer>30</integer>
				</dict>
				<dict>
					<key>CF$UID</key>
					<integer>31</integer>
				</dict>
				<dict>
					<key>CF$UID</key>
					<integer>32</integer>
				</dict>
				<dict>
					<key>CF$UID</key>
					<integer>33</integer>
				</dict>
				<dict>
					<key>CF$UID</key>
					<integer>34</integer>
				</dict>
				<dict>
					<key>CF$UID</key>
					<integer>35</integer>
				</dict>
				<dict>
					<key>CF$UID</key>
					<integer>36</integer>
				</dict>
				<dict>
					<key>CF$UID</key>
					<integer>37</integer>
				</dict>
				<dict>
					<key>CF$UID</key>
					<integer>38</integer>
				</dict>
			</array>
		</dict>
		<dict>
			<key>$class</key>
			<dict>
				<key>CF$UID</key>
				<integer>15</integer>
			</dict>
			<key>NS.keys</key>
			<array>
				<dict>
					<key>CF$UID</key>
					<integer>6</integer>
				</dict>
				<dict>
					<key>CF$UID</key>
					<integer>7</integer>
				</dict>
				<dict>
					<key>CF$UID</key>
					<integer>8</integer>
				</dict>
				<dict>
					<key>CF$UID</key>
					<integer>9</integer>
				</dict>
				<dict>
					<key>CF$UID</key>
					<integer>10</integer>
				</dict>
				<dict>
					<key>CF$UID</key>
					<integer>11</integer>
				</dict>
				<dict>
					<key>CF$UID</key>
					<integer>12</integer>
				</dict>
				<dict>
					<key>CF$UID</key>
					<integer>13</integer>
				</dict>
			</array>
			<key>NS.objects</key>
			<array>
				<dict>
					<key>CF$UID</key>
					<integer>14</integer>
				</dict>
				<dict>
					<key>CF$UID</key>
					<integer>14</integer>
				</dict>
				<dict>
					<key>CF$UID</key>
					<integer>14</integer>
				</dict>
				<dict>
					<key>CF$UID</key>
					<integer>14</integer>
				</dict>
				<dict>
					<key>CF$UID</key>
					<integer>14</integer>
				</dict>
				<dict>
					<key>CF$UID</key>
					<integer>14</integer>
				</dict>
				<dict>
					<key>CF$UID</key>
					<integer>14</integer>
				</dict>
				<dict>
					<key>CF$UID</key>
					<integer>14</integer>
				</dict>
			</array>
		</dict>
		<string>D</string>
		<string>function</string>
		<string>E</string>
		<string>A</string>
		<string>B</string>
		<string>C</string>
		<string>weight</string>
		<string>%</string>
		<string></string>
		<dict>
			<key>$classes</key>
			<array>
				<string>NSMutableDictionary</string>
				<string>NSDictionary</string>
				<string>NSObject</string>
			</array>
			<key>$classname</key>
			<string>NSMutableDictionary</string>
		</dict>
		<dict>
			<key>$class</key>
			<dict>
				<key>CF$UID</key>
				<integer>15</integer>
			</dict>
			<key>NS.keys</key>
			<array>
				<dict>
					<key>CF$UID</key>
					<integer>6</integer>
				</dict>
				<dict>
					<key>CF$UID</key>
					<integer>7</integer>
				</dict>
				<dict>
					<key>CF$UID</key>
					<integer>8</integer>
				</dict>
				<dict>
					<key>CF$UID</key>
					<integer>9</integer>
				</dict>
				<dict>
					<key>CF$UID</key>
					<integer>10</integer>
				</dict>
				<dict>
					<key>CF$UID</key>
					<integer>11</integer>
				</dict>
				<dict>
					<key>CF$UID</key>
					<integer>12</integer>
				</dict>
				<dict>
					<key>CF$UID</key>
					<integer>13</integer>
				</dict>
			</array>
			<key>NS.objects</key>
			<array>
				<dict>
					<key>CF$UID</key>
					<integer>14</integer>
				</dict>
				<dict>
					<key>CF$UID</key>
					<integer>14</integer>
				</dict>
				<dict>
					<key>CF$UID</key>
					<integer>14</integer>
				</dict>
				<dict>
					<key>CF$UID</key>
					<integer>14</integer>
				</dict>
				<dict>
					<key>CF$UID</key>
					<integer>14</integer>
				</dict>
				<dict>
					<key>CF$UID</key>
					<integer>14</integer>
				</dict>
				<dict>
					<key>CF$UID</key>
					<integer>14</integer>
				</dict>
				<dict>
					<key>CF$UID</key>
					<integer>14</integer>
				</dict>
			</array>
		</dict>
		<dict>
			<key>$class</key>
			<dict>
				<key>CF$UID</key>
				<integer>15</integer>
			</dict>
			<key>NS.keys</key>
			<array>
				<dict>
					<key>CF$UID</key>
					<integer>6</integer>
				</dict>
				<dict>
					<key>CF$UID</key>
					<integer>7</integer>
				</dict>
				<dict>
					<key>CF$UID</key>
					<integer>8</integer>
				</dict>
				<dict>
					<key>CF$UID</key>
					<integer>9</integer>
				</dict>
				<dict>
					<key>CF$UID</key>
					<integer>10</integer>
				</dict>
				<dict>
					<key>CF$UID</key>
					<integer>11</integer>
				</dict>
				<dict>
					<key>CF$UID</key>
					<integer>12</integer>
				</dict>
				<dict>
					<key>CF$UID</key>
					<integer>13</integer>
				</dict>
			</array>
			<key>NS.objects</key>
			<array>
				<dict>
					<key>CF$UID</key>
					<integer>14</integer>
				</dict>
				<dict>
					<key>CF$UID</key>
					<integer>14</integer>
				</dict>
				<dict>
					<key>CF$UID</key>
					<integer>14</integer>
				</dict>
				<dict>
					<key>CF$UID</key>
					<integer>14</integer>
				</dict>
				<dict>
					<key>CF$UID</key>
					<integer>14</integer>
				</dict>
				<dict>
					<key>CF$UID</key>
					<integer>14</integer>
				</dict>
				<dict>
					<key>CF$UID</key>
					<integer>14</integer>
				</dict>
				<dict>
					<key>CF$UID</key>
					<integer>14</integer>
				</dict>
			</array>
		</dict>
		<dict>
			<key>$class</key>
			<dict>
				<key>CF$UID</key>
				<integer>15</integer>
			</dict>
			<key>NS.keys</key>
			<array>
				<dict>
					<key>CF$UID</key>
					<integer>6</integer>
				</dict>
				<dict>
					<key>CF$UID</key>
					<integer>7</integer>
				</dict>
				<dict>
					<key>CF$UID</key>
					<integer>8</integer>
				</dict>
				<dict>
					<key>CF$UID</key>
					<integer>9</integer>
				</dict>
				<dict>
					<key>CF$UID</key>
					<integer>10</integer>
				</dict>
				<dict>
					<key>CF$UID</key>
					<integer>11</integer>
				</dict>
				<dict>
					<key>CF$UID</key>
					<integer>12</integer>
				</dict>
				<dict>
					<key>CF$UID</key>
					<integer>13</integer>
				</dict>
			</array>
			<key>NS.objects</key>
			<array>
				<dict>
					<key>CF$UID</key>
					<integer>14</integer>
				</dict>
				<dict>
					<key>CF$UID</key>
					<integer>14</integer>
				</dict>
				<dict>
					<key>CF$UID</key>
					<integer>14</integer>
				</dict>
				<dict>
					<key>CF$UID</key>
					<integer>14</integer>
				</dict>
				<dict>
					<key>CF$UID</key>
					<integer>14</integer>
				</dict>
				<dict>
					<key>CF$UID</key>
					<integer>14</integer>
				</dict>
				<dict>
					<key>CF$UID</key>
					<integer>14</integer>
				</dict>
				<dict>
					<key>CF$UID</key>
					<integer>14</integer>
				</dict>
			</array>
		</dict>
		<dict>
			<key>$class</key>
			<dict>
				<key>CF$UID</key>
				<integer>15</integer>
			</dict>
			<key>NS.keys</key>
			<array>
				<dict>
					<key>CF$UID</key>
					<integer>6</integer>
				</dict>
				<dict>
					<key>CF$UID</key>
					<integer>7</integer>
				</dict>
				<dict>
					<key>CF$UID</key>
					<integer>8</integer>
				</dict>
				<dict>
					<key>CF$UID</key>
					<integer>9</integer>
				</dict>
				<dict>
					<key>CF$UID</key>
					<integer>10</integer>
				</dict>
				<dict>
					<key>CF$UID</key>
					<integer>11</integer>
				</dict>
				<dict>
					<key>CF$UID</key>
					<integer>12</integer>
				</dict>
				<dict>
					<key>CF$UID</key>
					<integer>13</integer>
				</dict>
			</array>
			<key>NS.objects</key>
			<array>
				<dict>
					<key>CF$UID</key>
					<integer>14</integer>
				</dict>
				<dict>
					<key>CF$UID</key>
					<integer>14</integer>
				</dict>
				<dict>
					<key>CF$UID</key>
					<integer>14</integer>
				</dict>
				<dict>
					<key>CF$UID</key>
					<integer>14</integer>
				</dict>
				<dict>
					<key>CF$UID</key>
					<integer>14</integer>
				</dict>
				<dict>
					<key>CF$UID</key>
					<integer>14</integer>
				</dict>
				<dict>
					<key>CF$UID</key>
					<integer>14</integer>
				</dict>
				<dict>
					<key>CF$UID</key>
					<integer>14</integer>
				</dict>
			</array>
		</dict>
		<dict>
			<key>$class</key>
			<dict>
				<key>CF$UID</key>
				<integer>15</integer>
			</dict>
			<key>NS.keys</key>
			<array>
				<dict>
					<key>CF$UID</key>
					<integer>6</integer>
				</dict>
				<dict>
					<key>CF$UID</key>
					<integer>7</integer>
				</dict>
				<dict>
					<key>CF$UID</key>
					<integer>8</integer>
				</dict>
				<dict>
					<key>CF$UID</key>
					<integer>9</integer>
				</dict>
				<dict>
					<key>CF$UID</key>
					<integer>10</integer>
				</dict>
				<dict>
					<key>CF$UID</key>
					<integer>11</integer>
				</dict>
				<dict>
					<key>CF$UID</key>
					<integer>12</integer>
				</dict>
				<dict>
					<key>CF$UID</key>
					<integer>13</integer>
				</dict>
			</array>
			<key>NS.objects</key>
			<array>
				<dict>
					<key>CF$UID</key>
					<integer>14</integer>
				</dict>
				<dict>
					<key>CF$UID</key>
					<integer>14</integer>
				</dict>
				<dict>
					<key>CF$UID</key>
					<integer>14</integer>
				</dict>
				<dict>
					<key>CF$UID</key>
					<integer>14</integer>
				</dict>
				<dict>
					<key>CF$UID</key>
					<integer>14</integer>
				</dict>
				<dict>
					<key>CF$UID</key>
					<integer>14</integer>
				</dict>
				<dict>
					<key>CF$UID</key>
					<integer>14</integer>
				</dict>
				<dict>
					<key>CF$UID</key>
					<integer>14</integer>
				</dict>
			</array>
		</dict>
		<dict>
			<key>$class</key>
			<dict>
				<key>CF$UID</key>
				<integer>15</integer>
			</dict>
			<key>NS.keys</key>
			<array>
				<dict>
					<key>CF$UID</key>
					<integer>6</integer>
				</dict>
				<dict>
					<key>CF$UID</key>
					<integer>7</integer>
				</dict>
				<dict>
					<key>CF$UID</key>
					<integer>8</integer>
				</dict>
				<dict>
					<key>CF$UID</key>
					<integer>9</integer>
				</dict>
				<dict>
					<key>CF$UID</key>
					<integer>10</integer>
				</dict>
				<dict>
					<key>CF$UID</key>
					<integer>11</integer>
				</dict>
				<dict>
					<key>CF$UID</key>
					<integer>12</integer>
				</dict>
				<dict>
					<key>CF$UID</key>
					<integer>13</integer>
				</dict>
			</array>
			<key>NS.objects</key>
			<array>
				<dict>
					<key>CF$UID</key>
					<integer>14</integer>
				</dict>
				<dict>
					<key>CF$UID</key>
					<integer>14</integer>
				</dict>
				<dict>
					<key>CF$UID</key>
					<integer>14</integer>
				</dict>
				<dict>
					<key>CF$UID</key>
					<integer>14</integer>
				</dict>
				<dict>
					<key>CF$UID</key>
					<integer>14</integer>
				</dict>
				<dict>
					<key>CF$UID</key>
					<integer>14</integer>
				</dict>
				<dict>
					<key>CF$UID</key>
					<integer>14</integer>
				</dict>
				<dict>
					<key>CF$UID</key>
					<integer>14</integer>
				</dict>
			</array>
		</dict>
		<dict>
			<key>$class</key>
			<dict>
				<key>CF$UID</key>
				<integer>15</integer>
			</dict>
			<key>NS.keys</key>
			<array>
				<dict>
					<key>CF$UID</key>
					<integer>6</integer>
				</dict>
				<dict>
					<key>CF$UID</key>
					<integer>7</integer>
				</dict>
				<dict>
					<key>CF$UID</key>
					<integer>8</integer>
				</dict>
				<dict>
					<key>CF$UID</key>
					<integer>9</integer>
				</dict>
				<dict>
					<key>CF$UID</key>
					<integer>10</integer>
				</dict>
				<dict>
					<key>CF$UID</key>
					<integer>11</integer>
				</dict>
				<dict>
					<key>CF$UID</key>
					<integer>12</integer>
				</dict>
				<dict>
					<key>CF$UID</key>
					<integer>13</integer>
				</dict>
			</array>
			<key>NS.objects</key>
			<array>
				<dict>
					<key>CF$UID</key>
					<integer>14</integer>
				</dict>
				<dict>
					<key>CF$UID</key>
					<integer>14</integer>
				</dict>
				<dict>
					<key>CF$UID</key>
					<integer>14</integer>
				</dict>
				<dict>
					<key>CF$UID</key>
					<integer>14</integer>
				</dict>
				<dict>
					<key>CF$UID</key>
					<integer>14</integer>
				</dict>
				<dict>
					<key>CF$UID</key>
					<integer>14</integer>
				</dict>
				<dict>
					<key>CF$UID</key>
					<integer>14</integer>
				</dict>
				<dict>
					<key>CF$UID</key>
					<integer>14</integer>
				</dict>
			</array>
		</dict>
		<dict>
			<key>$class</key>
			<dict>
				<key>CF$UID</key>
				<integer>15</integer>
			</dict>
			<key>NS.keys</key>
			<array>
				<dict>
					<key>CF$UID</key>
					<integer>6</integer>
				</dict>
				<dict>
					<key>CF$UID</key>
					<integer>7</integer>
				</dict>
				<dict>
					<key>CF$UID</key>
					<integer>8</integer>
				</dict>
				<dict>
					<key>CF$UID</key>
					<integer>9</integer>
				</dict>
				<dict>
					<key>CF$UID</key>
					<integer>10</integer>
				</dict>
				<dict>
					<key>CF$UID</key>
					<integer>11</integer>
				</dict>
				<dict>
					<key>CF$UID</key>
					<integer>12</integer>
				</dict>
				<dict>
					<key>CF$UID</key>
					<integer>13</integer>
				</dict>
			</array>
			<key>NS.objects</key>
			<array>
				<dict>
					<key>CF$UID</key>
					<integer>14</integer>
				</dict>
				<dict>
					<key>CF$UID</key>
					<integer>14</integer>
				</dict>
				<dict>
					<key>CF$UID</key>
					<integer>14</integer>
				</dict>
				<dict>
					<key>CF$UID</key>
					<integer>14</integer>
				</dict>
				<dict>
					<key>CF$UID</key>
					<integer>14</integer>
				</dict>
				<dict>
					<key>CF$UID</key>
					<integer>14</integer>
				</dict>
				<dict>
					<key>CF$UID</key>
					<integer>14</integer>
				</dict>
				<dict>
					<key>CF$UID</key>
					<integer>14</integer>
				</dict>
			</array>
		</dict>
		<dict>
			<key>$class</key>
			<dict>
				<key>CF$UID</key>
				<integer>15</integer>
			</dict>
			<key>NS.keys</key>
			<array>
				<dict>
					<key>CF$UID</key>
					<integer>6</integer>
				</dict>
				<dict>
					<key>CF$UID</key>
					<integer>7</integer>
				</dict>
				<dict>
					<key>CF$UID</key>
					<integer>8</integer>
				</dict>
				<dict>
					<key>CF$UID</key>
					<integer>9</integer>
				</dict>
				<dict>
					<key>CF$UID</key>
					<integer>10</integer>
				</dict>
				<dict>
					<key>CF$UID</key>
					<integer>11</integer>
				</dict>
				<dict>
					<key>CF$UID</key>
					<integer>12</integer>
				</dict>
				<dict>
					<key>CF$UID</key>
					<integer>13</integer>
				</dict>
			</array>
			<key>NS.objects</key>
			<array>
				<dict>
					<key>CF$UID</key>
					<integer>14</integer>
				</dict>
				<dict>
					<key>CF$UID</key>
					<integer>14</integer>
				</dict>
				<dict>
					<key>CF$UID</key>
					<integer>14</integer>
				</dict>
				<dict>
					<key>CF$UID</key>
					<integer>14</integer>
				</dict>
				<dict>
					<key>CF$UID</key>
					<integer>14</integer>
				</dict>
				<dict>
					<key>CF$UID</key>
					<integer>14</integer>
				</dict>
				<dict>
					<key>CF$UID</key>
					<integer>14</integer>
				</dict>
				<dict>
					<key>CF$UID</key>
					<integer>14</integer>
				</dict>
			</array>
		</dict>
		<dict>
			<key>$class</key>
			<dict>
				<key>CF$UID</key>
				<integer>15</integer>
			</dict>
			<key>NS.keys</key>
			<array>
				<dict>
					<key>CF$UID</key>
					<integer>6</integer>
				</dict>
				<dict>
					<key>CF$UID</key>
					<integer>7</integer>
				</dict>
				<dict>
					<key>CF$UID</key>
					<integer>8</integer>
				</dict>
				<dict>
					<key>CF$UID</key>
					<integer>9</integer>
				</dict>
				<dict>
					<key>CF$UID</key>
					<integer>10</integer>
				</dict>
				<dict>
					<key>CF$UID</key>
					<integer>11</integer>
				</dict>
				<dict>
					<key>CF$UID</key>
					<integer>12</integer>
				</dict>
				<dict>
					<key>CF$UID</key>
					<integer>13</integer>
				</dict>
			</array>
			<key>NS.objects</key>
			<array>
				<dict>
					<key>CF$UID</key>
					<integer>14</integer>
				</dict>
				<dict>
					<key>CF$UID</key>
					<integer>14</integer>
				</dict>
				<dict>
					<key>CF$UID</key>
					<integer>14</integer>
				</dict>
				<dict>
					<key>CF$UID</key>
					<integer>14</integer>
				</dict>
				<dict>
					<key>CF$UID</key>
					<integer>14</integer>
				</dict>
				<dict>
					<key>CF$UID</key>
					<integer>14</integer>
				</dict>
				<dict>
					<key>CF$UID</key>
					<integer>14</integer>
				</dict>
				<dict>
					<key>CF$UID</key>
					<integer>14</integer>
				</dict>
			</array>
		</dict>
		<dict>
			<key>$class</key>
			<dict>
				<key>CF$UID</key>
				<integer>15</integer>
			</dict>
			<key>NS.keys</key>
			<array>
				<dict>
					<key>CF$UID</key>
					<integer>6</integer>
				</dict>
				<dict>
					<key>CF$UID</key>
					<integer>7</integer>
				</dict>
				<dict>
					<key>CF$UID</key>
					<integer>8</integer>
				</dict>
				<dict>
					<key>CF$UID</key>
					<integer>9</integer>
				</dict>
				<dict>
					<key>CF$UID</key>
					<integer>10</integer>
				</dict>
				<dict>
					<key>CF$UID</key>
					<integer>11</integer>
				</dict>
				<dict>
					<key>CF$UID</key>
					<integer>12</integer>
				</dict>
				<dict>
					<key>CF$UID</key>
					<integer>13</integer>
				</dict>
			</array>
			<key>NS.objects</key>
			<array>
				<dict>
					<key>CF$UID</key>
					<integer>14</integer>
				</dict>
				<dict>
					<key>CF$UID</key>
					<integer>14</integer>
				</dict>
				<dict>
					<key>CF$UID</key>
					<integer>14</integer>
				</dict>
				<dict>
					<key>CF$UID</key>
					<integer>14</integer>
				</dict>
				<dict>
					<key>CF$UID</key>
					<integer>14</integer>
				</dict>
				<dict>
					<key>CF$UID</key>
					<integer>14</integer>
				</dict>
				<dict>
					<key>CF$UID</key>
					<integer>14</integer>
				</dict>
				<dict>
					<key>CF$UID</key>
					<integer>14</integer>
				</dict>
			</array>
		</dict>
		<dict>
			<key>$class</key>
			<dict>
				<key>CF$UID</key>
				<integer>15</integer>
			</dict>
			<key>NS.keys</key>
			<array>
				<dict>
					<key>CF$UID</key>
					<integer>6</integer>
				</dict>
				<dict>
					<key>CF$UID</key>
					<integer>7</integer>
				</dict>
				<dict>
					<key>CF$UID</key>
					<integer>8</integer>
				</dict>
				<dict>
					<key>CF$UID</key>
					<integer>9</integer>
				</dict>
				<dict>
					<key>CF$UID</key>
					<integer>10</integer>
				</dict>
				<dict>
					<key>CF$UID</key>
					<integer>11</integer>
				</dict>
				<dict>
					<key>CF$UID</key>
					<integer>12</integer>
				</dict>
				<dict>
					<key>CF$UID</key>
					<integer>13</integer>
				</dict>
			</array>
			<key>NS.objects</key>
			<array>
				<dict>
					<key>CF$UID</key>
					<integer>14</integer>
				</dict>
				<dict>
					<key>CF$UID</key>
					<integer>14</integer>
				</dict>
				<dict>
					<key>CF$UID</key>
					<integer>14</integer>
				</dict>
				<dict>
					<key>CF$UID</key>
					<integer>14</integer>
				</dict>
				<dict>
					<key>CF$UID</key>
					<integer>14</integer>
				</dict>
				<dict>
					<key>CF$UID</key>
					<integer>14</integer>
				</dict>
				<dict>
					<key>CF$UID</key>
					<integer>14</integer>
				</dict>
				<dict>
					<key>CF$UID</key>
					<integer>14</integer>
				</dict>
			</array>
		</dict>
		<dict>
			<key>$class</key>
			<dict>
				<key>CF$UID</key>
				<integer>15</integer>
			</dict>
			<key>NS.keys</key>
			<array>
				<dict>
					<key>CF$UID</key>
					<integer>6</integer>
				</dict>
				<dict>
					<key>CF$UID</key>
					<integer>7</integer>
				</dict>
				<dict>
					<key>CF$UID</key>
					<integer>8</integer>
				</dict>
				<dict>
					<key>CF$UID</key>
					<integer>9</integer>
				</dict>
				<dict>
					<key>CF$UID</key>
					<integer>10</integer>
				</dict>
				<dict>
					<key>CF$UID</key>
					<integer>11</integer>
				</dict>
				<dict>
					<key>CF$UID</key>
					<integer>12</integer>
				</dict>
				<dict>
					<key>CF$UID</key>
					<integer>13</integer>
				</dict>
			</array>
			<key>NS.objects</key>
			<array>
				<dict>
					<key>CF$UID</key>
					<integer>14</integer>
				</dict>
				<dict>
					<key>CF$UID</key>
					<integer>14</integer>
				</dict>
				<dict>
					<key>CF$UID</key>
					<integer>14</integer>
				</dict>
				<dict>
					<key>CF$UID</key>
					<integer>14</integer>
				</dict>
				<dict>
					<key>CF$UID</key>
					<integer>14</integer>
				</dict>
				<dict>
					<key>CF$UID</key>
					<integer>14</integer>
				</dict>
				<dict>
					<key>CF$UID</key>
					<integer>14</integer>
				</dict>
				<dict>
					<key>CF$UID</key>
					<integer>14</integer>
				</dict>
			</array>
		</dict>
		<dict>
			<key>$class</key>
			<dict>
				<key>CF$UID</key>
				<integer>15</integer>
			</dict>
			<key>NS.keys</key>
			<array>
				<dict>
					<key>CF$UID</key>
					<integer>6</integer>
				</dict>
				<dict>
					<key>CF$UID</key>
					<integer>7</integer>
				</dict>
				<dict>
					<key>CF$UID</key>
					<integer>8</integer>
				</dict>
				<dict>
					<key>CF$UID</key>
					<integer>9</integer>
				</dict>
				<dict>
					<key>CF$UID</key>
					<integer>10</integer>
				</dict>
				<dict>
					<key>CF$UID</key>
					<integer>11</integer>
				</dict>
				<dict>
					<key>CF$UID</key>
					<integer>12</integer>
				</dict>
				<dict>
					<key>CF$UID</key>
					<integer>13</integer>
				</dict>
			</array>
			<key>NS.objects</key>
			<array>
				<dict>
					<key>CF$UID</key>
					<integer>14</integer>
				</dict>
				<dict>
					<key>CF$UID</key>
					<integer>14</integer>
				</dict>
				<dict>
					<key>CF$UID</key>
					<integer>14</integer>
				</dict>
				<dict>
					<key>CF$UID</key>
					<integer>14</integer>
				</dict>
				<dict>
					<key>CF$UID</key>
					<integer>14</integer>
				</dict>
				<dict>
					<key>CF$UID</key>
					<integer>14</integer>
				</dict>
				<dict>
					<key>CF$UID</key>
					<integer>14</integer>
				</dict>
				<dict>
					<key>CF$UID</key>
					<integer>14</integer>
				</dict>
			</array>
		</dict>
		<dict>
			<key>$class</key>
			<dict>
				<key>CF$UID</key>
				<integer>15</integer>
			</dict>
			<key>NS.keys</key>
			<array>
				<dict>
					<key>CF$UID</key>
					<integer>6</integer>
				</dict>
				<dict>
					<key>CF$UID</key>
					<integer>7</integer>
				</dict>
				<dict>
					<key>CF$UID</key>
					<integer>8</integer>
				</dict>
				<dict>
					<key>CF$UID</key>
					<integer>9</integer>
				</dict>
				<dict>
					<key>CF$UID</key>
					<integer>10</integer>
				</dict>
				<dict>
					<key>CF$UID</key>
					<integer>11</integer>
				</dict>
				<dict>
					<key>CF$UID</key>
					<integer>12</integer>
				</dict>
				<dict>
					<key>CF$UID</key>
					<integer>13</integer>
				</dict>
			</array>
			<key>NS.objects</key>
			<array>
				<dict>
					<key>CF$UID</key>
					<integer>14</integer>
				</dict>
				<dict>
					<key>CF$UID</key>
					<integer>14</integer>
				</dict>
				<dict>
					<key>CF$UID</key>
					<integer>14</integer>
				</dict>
				<dict>
					<key>CF$UID</key>
					<integer>14</integer>
				</dict>
				<dict>
					<key>CF$UID</key>
					<integer>14</integer>
				</dict>
				<dict>
					<key>CF$UID</key>
					<integer>14</integer>
				</dict>
				<dict>
					<key>CF$UID</key>
					<integer>14</integer>
				</dict>
				<dict>
					<key>CF$UID</key>
					<integer>14</integer>
				</dict>
			</array>
		</dict>
		<dict>
			<key>$class</key>
			<dict>
				<key>CF$UID</key>
				<integer>15</integer>
			</dict>
			<key>NS.keys</key>
			<array>
				<dict>
					<key>CF$UID</key>
					<integer>6</integer>
				</dict>
				<dict>
					<key>CF$UID</key>
					<integer>7</integer>
				</dict>
				<dict>
					<key>CF$UID</key>
					<integer>8</integer>
				</dict>
				<dict>
					<key>CF$UID</key>
					<integer>9</integer>
				</dict>
				<dict>
					<key>CF$UID</key>
					<integer>10</integer>
				</dict>
				<dict>
					<key>CF$UID</key>
					<integer>11</integer>
				</dict>
				<dict>
					<key>CF$UID</key>
					<integer>12</integer>
				</dict>
				<dict>
					<key>CF$UID</key>
					<integer>13</integer>
				</dict>
			</array>
			<key>NS.objects</key>
			<array>
				<dict>
					<key>CF$UID</key>
					<integer>14</integer>
				</dict>
				<dict>
					<key>CF$UID</key>
					<integer>14</integer>
				</dict>
				<dict>
					<key>CF$UID</key>
					<integer>14</integer>
				</dict>
				<dict>
					<key>CF$UID</key>
					<integer>14</integer>
				</dict>
				<dict>
					<key>CF$UID</key>
					<integer>14</integer>
				</dict>
				<dict>
					<key>CF$UID</key>
					<integer>14</integer>
				</dict>
				<dict>
					<key>CF$UID</key>
					<integer>14</integer>
				</dict>
				<dict>
					<key>CF$UID</key>
					<integer>14</integer>
				</dict>
			</array>
		</dict>
		<dict>
			<key>$class</key>
			<dict>
				<key>CF$UID</key>
				<integer>15</integer>
			</dict>
			<key>NS.keys</key>
			<array>
				<dict>
					<key>CF$UID</key>
					<integer>6</integer>
				</dict>
				<dict>
					<key>CF$UID</key>
					<integer>7</integer>
				</dict>
				<dict>
					<key>CF$UID</key>
					<integer>8</integer>
				</dict>
				<dict>
					<key>CF$UID</key>
					<integer>9</integer>
				</dict>
				<dict>
					<key>CF$UID</key>
					<integer>10</integer>
				</dict>
				<dict>
					<key>CF$UID</key>
					<integer>11</integer>
				</dict>
				<dict>
					<key>CF$UID</key>
					<integer>12</integer>
				</dict>
				<dict>
					<key>CF$UID</key>
					<integer>13</integer>
				</dict>
			</array>
			<key>NS.objects</key>
			<array>
				<dict>
					<key>CF$UID</key>
					<integer>14</integer>
				</dict>
				<dict>
					<key>CF$UID</key>
					<integer>14</integer>
				</dict>
				<dict>
					<key>CF$UID</key>
					<integer>14</integer>
				</dict>
				<dict>
					<key>CF$UID</key>
					<integer>14</integer>
				</dict>
				<dict>
					<key>CF$UID</key>
					<integer>14</integer>
				</dict>
				<dict>
					<key>CF$UID</key>
					<integer>14</integer>
				</dict>
				<dict>
					<key>CF$UID</key>
					<integer>14</integer>
				</dict>
				<dict>
					<key>CF$UID</key>
					<integer>14</integer>
				</dict>
			</array>
		</dict>
		<dict>
			<key>$class</key>
			<dict>
				<key>CF$UID</key>
				<integer>15</integer>
			</dict>
			<key>NS.keys</key>
			<array>
				<dict>
					<key>CF$UID</key>
					<integer>6</integer>
				</dict>
				<dict>
					<key>CF$UID</key>
					<integer>7</integer>
				</dict>
				<dict>
					<key>CF$UID</key>
					<integer>8</integer>
				</dict>
				<dict>
					<key>CF$UID</key>
					<integer>9</integer>
				</dict>
				<dict>
					<key>CF$UID</key>
					<integer>10</integer>
				</dict>
				<dict>
					<key>CF$UID</key>
					<integer>11</integer>
				</dict>
				<dict>
					<key>CF$UID</key>
					<integer>12</integer>
				</dict>
				<dict>
					<key>CF$UID</key>
					<integer>13</integer>
				</dict>
			</array>
			<key>NS.objects</key>
			<array>
				<dict>
					<key>CF$UID</key>
					<integer>14</integer>
				</dict>
				<dict>
					<key>CF$UID</key>
					<integer>14</integer>
				</dict>
				<dict>
					<key>CF$UID</key>
					<integer>14</integer>
				</dict>
				<dict>
					<key>CF$UID</key>
					<integer>14</integer>
				</dict>
				<dict>
					<key>CF$UID</key>
					<integer>14</integer>
				</dict>
				<dict>
					<key>CF$UID</key>
					<integer>14</integer>
				</dict>
				<dict>
					<key>CF$UID</key>
					<integer>14</integer>
				</dict>
				<dict>
					<key>CF$UID</key>
					<integer>14</integer>
				</dict>
			</array>
		</dict>
		<dict>
			<key>$class</key>
			<dict>
				<key>CF$UID</key>
				<integer>15</integer>
			</dict>
			<key>NS.keys</key>
			<array>
				<dict>
					<key>CF$UID</key>
					<integer>6</integer>
				</dict>
				<dict>
					<key>CF$UID</key>
					<integer>7</integer>
				</dict>
				<dict>
					<key>CF$UID</key>
					<integer>8</integer>
				</dict>
				<dict>
					<key>CF$UID</key>
					<integer>9</integer>
				</dict>
				<dict>
					<key>CF$UID</key>
					<integer>10</integer>
				</dict>
				<dict>
					<key>CF$UID</key>
					<integer>11</integer>
				</dict>
				<dict>
					<key>CF$UID</key>
					<integer>12</integer>
				</dict>
				<dict>
					<key>CF$UID</key>
					<integer>13</integer>
				</dict>
			</array>
			<key>NS.objects</key>
			<array>
				<dict>
					<key>CF$UID</key>
					<integer>14</integer>
				</dict>
				<dict>
					<key>CF$UID</key>
					<integer>14</integer>
				</dict>
				<dict>
					<key>CF$UID</key>
					<integer>14</integer>
				</dict>
				<dict>
					<key>CF$UID</key>
					<integer>14</integer>
				</dict>
				<dict>
					<key>CF$UID</key>
					<integer>14</integer>
				</dict>
				<dict>
					<key>CF$UID</key>
					<integer>14</integer>
				</dict>
				<dict>
					<key>CF$UID</key>
					<integer>14</integer>
				</dict>
				<dict>
					<key>CF$UID</key>
					<integer>14</integer>
				</dict>
			</array>
		</dict>
		<dict>
			<key>$class</key>
			<dict>
				<key>CF$UID</key>
				<integer>15</integer>
			</dict>
			<key>NS.keys</key>
			<array>
				<dict>
					<key>CF$UID</key>
					<integer>6</integer>
				</dict>
				<dict>
					<key>CF$UID</key>
					<integer>7</integer>
				</dict>
				<dict>
					<key>CF$UID</key>
					<integer>8</integer>
				</dict>
				<dict>
					<key>CF$UID</key>
					<integer>9</integer>
				</dict>
				<dict>
					<key>CF$UID</key>
					<integer>10</integer>
				</dict>
				<dict>
					<key>CF$UID</key>
					<integer>11</integer>
				</dict>
				<dict>
					<key>CF$UID</key>
					<integer>12</integer>
				</dict>
				<dict>
					<key>CF$UID</key>
					<integer>13</integer>
				</dict>
			</array>
			<key>NS.objects</key>
			<array>
				<dict>
					<key>CF$UID</key>
					<integer>14</integer>
				</dict>
				<dict>
					<key>CF$UID</key>
					<integer>14</integer>
				</dict>
				<dict>
					<key>CF$UID</key>
					<integer>14</integer>
				</dict>
				<dict>
					<key>CF$UID</key>
					<integer>14</integer>
				</dict>
				<dict>
					<key>CF$UID</key>
					<integer>14</integer>
				</dict>
				<dict>
					<key>CF$UID</key>
					<integer>14</integer>
				</dict>
				<dict>
					<key>CF$UID</key>
					<integer>14</integer>
				</dict>
				<dict>
					<key>CF$UID</key>
					<integer>14</integer>
				</dict>
			</array>
		</dict>
		<dict>
			<key>$class</key>
			<dict>
				<key>CF$UID</key>
				<integer>15</integer>
			</dict>
			<key>NS.keys</key>
			<array>
				<dict>
					<key>CF$UID</key>
					<integer>6</integer>
				</dict>
				<dict>
					<key>CF$UID</key>
					<integer>7</integer>
				</dict>
				<dict>
					<key>CF$UID</key>
					<integer>8</integer>
				</dict>
				<dict>
					<key>CF$UID</key>
					<integer>9</integer>
				</dict>
				<dict>
					<key>CF$UID</key>
					<integer>10</integer>
				</dict>
				<dict>
					<key>CF$UID</key>
					<integer>11</integer>
				</dict>
				<dict>
					<key>CF$UID</key>
					<integer>12</integer>
				</dict>
				<dict>
					<key>CF$UID</key>
					<integer>13</integer>
				</dict>
			</array>
			<key>NS.objects</key>
			<array>
				<dict>
					<key>CF$UID</key>
					<integer>14</integer>
				</dict>
				<dict>
					<key>CF$UID</key>
					<integer>14</integer>
				</dict>
				<dict>
					<key>CF$UID</key>
					<integer>14</integer>
				</dict>
				<dict>
					<key>CF$UID</key>
					<integer>14</integer>
				</dict>
				<dict>
					<key>CF$UID</key>
					<integer>14</integer>
				</dict>
				<dict>
					<key>CF$UID</key>
					<integer>14</integer>
				</dict>
				<dict>
					<key>CF$UID</key>
					<integer>14</integer>
				</dict>
				<dict>
					<key>CF$UID</key>
					<integer>14</integer>
				</dict>
			</array>
		</dict>
		<dict>
			<key>$class</key>
			<dict>
				<key>CF$UID</key>
				<integer>15</integer>
			</dict>
			<key>NS.keys</key>
			<array>
				<dict>
					<key>CF$UID</key>
					<integer>6</integer>
				</dict>
				<dict>
					<key>CF$UID</key>
					<integer>7</integer>
				</dict>
				<dict>
					<key>CF$UID</key>
					<integer>8</integer>
				</dict>
				<dict>
					<key>CF$UID</key>
					<integer>9</integer>
				</dict>
				<dict>
					<key>CF$UID</key>
					<integer>10</integer>
				</dict>
				<dict>
					<key>CF$UID</key>
					<integer>11</integer>
				</dict>
				<dict>
					<key>CF$UID</key>
					<integer>12</integer>
				</dict>
				<dict>
					<key>CF$UID</key>
					<integer>13</integer>
				</dict>
			</array>
			<key>NS.objects</key>
			<array>
				<dict>
					<key>CF$UID</key>
					<integer>14</integer>
				</dict>
				<dict>
					<key>CF$UID</key>
					<integer>14</integer>
				</dict>
				<dict>
					<key>CF$UID</key>
					<integer>14</integer>
				</dict>
				<dict>
					<key>CF$UID</key>
					<integer>14</integer>
				</dict>
				<dict>
					<key>CF$UID</key>
					<integer>14</integer>
				</dict>
				<dict>
					<key>CF$UID</key>
					<integer>14</integer>
				</dict>
				<dict>
					<key>CF$UID</key>
					<integer>14</integer>
				</dict>
				<dict>
					<key>CF$UID</key>
					<integer>14</integer>
				</dict>
			</array>
		</dict>
		<dict>
			<key>$class</key>
			<dict>
				<key>CF$UID</key>
				<integer>15</integer>
			</dict>
			<key>NS.keys</key>
			<array>
				<dict>
					<key>CF$UID</key>
					<integer>6</integer>
				</dict>
				<dict>
					<key>CF$UID</key>
					<integer>7</integer>
				</dict>
				<dict>
					<key>CF$UID</key>
					<integer>8</integer>
				</dict>
				<dict>
					<key>CF$UID</key>
					<integer>9</integer>
				</dict>
				<dict>
					<key>CF$UID</key>
					<integer>10</integer>
				</dict>
				<dict>
					<key>CF$UID</key>
					<integer>11</integer>
				</dict>
				<dict>
					<key>CF$UID</key>
					<integer>12</integer>
				</dict>
				<dict>
					<key>CF$UID</key>
					<integer>13</integer>
				</dict>
			</array>
			<key>NS.objects</key>
			<array>
				<dict>
					<key>CF$UID</key>
					<integer>14</integer>
				</dict>
				<dict>
					<key>CF$UID</key>
					<integer>14</integer>
				</dict>
				<dict>
					<key>CF$UID</key>
					<integer>14</integer>
				</dict>
				<dict>
					<key>CF$UID</key>
					<integer>14</integer>
				</dict>
				<dict>
					<key>CF$UID</key>
					<integer>14</integer>
				</dict>
				<dict>
					<key>CF$UID</key>
					<integer>14</integer>
				</dict>
				<dict>
					<key>CF$UID</key>
					<integer>14</integer>
				</dict>
				<dict>
					<key>CF$UID</key>
					<integer>14</integer>
				</dict>
			</array>
		</dict>
		<dict>
			<key>$classes</key>
			<array>
				<string>NSMutableArray</string>
				<string>NSArray</string>
				<string>NSObject</string>
			</array>
			<key>$classname</key>
			<string>NSMutableArray</string>
		</dict>
		<dict>
			<key>$class</key>
			<dict>
				<key>CF$UID</key>
				<integer>3</integer>
			</dict>
			<key>NS.string</key>
			<string></string>
		</dict>
		<dict>
			<key>$class</key>
			<dict>
				<key>CF$UID</key>
				<integer>3</integer>
			</dict>
			<key>NS.string</key>
			<string></string>
		</dict>
		<dict>
			<key>$class</key>
			<dict>
				<key>CF$UID</key>
				<integer>3</integer>
			</dict>
			<key>NS.string</key>
			<string></string>
		</dict>
		<dict>
			<key>$class</key>
			<dict>
				<key>CF$UID</key>
				<integer>39</integer>
			</dict>
			<key>NS.objects</key>
			<array>
				<dict>
					<key>CF$UID</key>
					<integer>44</integer>
				</dict>
				<dict>
					<key>CF$UID</key>
					<integer>73</integer>
				</dict>
				<dict>
					<key>CF$UID</key>
					<integer>94</integer>
				</dict>
				<dict>
					<key>CF$UID</key>
					<integer>115</integer>
				</dict>
				<dict>
					<key>CF$UID</key>
					<integer>136</integer>
				</dict>
				<dict>
					<key>CF$UID</key>
					<integer>157</integer>
				</dict>
				<dict>
					<key>CF$UID</key>
					<integer>178</integer>
				</dict>
				<dict>
					<key>CF$UID</key>
					<integer>199</integer>
				</dict>
				<dict>
					<key>CF$UID</key>
					<integer>220</integer>
				</dict>
				<dict>
					<key>CF$UID</key>
					<integer>241</integer>
				</dict>
				<dict>
					<key>CF$UID</key>
					<integer>262</integer>
				</dict>
				<dict>
					<key>CF$UID</key>
					<integer>283</integer>
				</dict>
				<dict>
					<key>CF$UID</key>
					<integer>304</integer>
				</dict>
				<dict>
					<key>CF$UID</key>
					<integer>326</integer>
				</dict>
				<dict>
					<key>CF$UID</key>
					<integer>348</integer>
				</dict>
				<dict>
					<key>CF$UID</key>
					<integer>369</integer>
				</dict>
				<dict>
					<key>CF$UID</key>
					<integer>391</integer>
				</dict>
				<dict>
					<key>CF$UID</key>
					<integer>412</integer>
				</dict>
				<dict>
					<key>CF$UID</key>
					<integer>434</integer>
				</dict>
				<dict>
					<key>CF$UID</key>
					<integer>455</integer>
				</dict>
				<dict>
					<key>CF$UID</key>
					<integer>477</integer>
				</dict>
				<dict>
					<key>CF$UID</key>
					<integer>498</integer>
				</dict>
				<dict>
					<key>CF$UID</key>
					<integer>519</integer>
				</dict>
			</array>
		</dict>
		<dict>
			<key>$class</key>
			<dict>
				<key>CF$UID</key>
				<integer>72</integer>
			</dict>
			<key>X</key>
			<dict>
				<key>CF$UID</key>
				<integer>45</integer>
			</dict>
			<key>Y</key>
			<dict>
				<key>CF$UID</key>
				<integer>46</integer>
			</dict>
			<key>barcolor</key>
			<dict>
				<key>CF$UID</key>
				<integer>61</integer>
			</dict>
			<key>belongx</key>
			<integer>1</integer>
			<key>belongy</key>
			<integer>1</integer>
			<key>byteorder</key>
			<integer>0</integer>
			<key>color</key>
			<dict>
				<key>CF$UID</key>
				<integer>50</integer>
			</dict>
			<key>comment</key>
			<dict>
				<key>CF$UID</key>
				<integer>48</integer>
			</dict>
			<key>dash</key>
			<integer>0</integer>
			<key>dashwidth</key>
			<real>0.0</real>
			<key>dynsize</key>
			<dict>
				<key>CF$UID</key>
				<integer>49</integer>
			</dict>
			<key>errorbarx</key>
			<integer>0</integer>
			<key>errorbary</key>
			<integer>0</integer>
			<key>errorcolor</key>
			<dict>
				<key>CF$UID</key>
				<integer>65</integer>
			</dict>
			<key>errorvalx</key>
			<real>0.0</real>
			<key>errorvaly</key>
			<real>0.0</real>
			<key>errorwidth</key>
			<real>1</real>
			<key>fillcolor</key>
			<dict>
				<key>CF$UID</key>
				<integer>58</integer>
			</dict>
			<key>hassource</key>
			<false/>
			<key>havexminmax</key>
			<true/>
			<key>haveyminmax</key>
			<true/>
			<key>linewidth</key>
			<real>3.1949013471603394</real>
			<key>my_autoupdate</key>
			<false/>
			<key>my_db</key>
			<dict>
				<key>CF$UID</key>
				<integer>68</integer>
			</dict>
			<key>my_host</key>
			<dict>
				<key>CF$UID</key>
				<integer>69</integer>
			</dict>
			<key>my_passwd</key>
			<dict>
				<key>CF$UID</key>
				<integer>71</integer>
			</dict>
			<key>my_port</key>
			<integer>0</integer>
			<key>my_sql</key>
			<dict>
				<key>CF$UID</key>
				<integer>67</integer>
			</dict>
			<key>my_user</key>
			<dict>
				<key>CF$UID</key>
				<integer>70</integer>
			</dict>
			<key>my_xcol</key>
			<integer>0</integer>
			<key>my_ycol</key>
			<integer>0</integer>
			<key>plotarea</key>
			<false/>
			<key>plotdots</key>
			<false/>
			<key>plotfhist</key>
			<false/>
			<key>plothist</key>
			<false/>
			<key>plotlegend</key>
			<true/>
			<key>plotlines</key>
			<true/>
			<key>plotsymbols</key>
			<false/>
			<key>plotxbars</key>
			<false/>
			<key>plotxsticks</key>
			<false/>
			<key>plotybars</key>
			<false/>
			<key>plotysticks</key>
			<false/>
			<key>show</key>
			<false/>
			<key>source</key>
			<dict>
				<key>CF$UID</key>
				<integer>47</integer>
			</dict>
			<key>stickabs</key>
			<false/>
			<key>stickcolor</key>
			<dict>
				<key>CF$UID</key>
				<integer>63</integer>
			</dict>
			<key>sticksize</key>
			<real>20</real>
			<key>symbol</key>
			<integer>0</integer>
			<key>symbolsize</key>
			<real>10</real>
			<key>symfill</key>
			<false/>
			<key>verno</key>
			<integer>30</integer>
		</dict>
		<data>
		AAAAAAAAAADCLDrwK6pzP8IsOvArqoM/I0NX6EF/jT/CLDrwK6qTP/K3SOy2
		lJg/IkNX6EF/nT8p5zJy5jShP8EsOvArqqM/WXJBbnEfpj/xt0jstpSoP4n9
		T2r8Cas/IUNX6EF/rT+5iF5mh/SvPynnMnLmNLE/9Yk2MYlvsj/BLDrwK6qz
		P43PPa/O5LQ/WXJBbnEftj8lFUUtFFq3P/G3SOy2lLg/vVpMq1nPuT+J/U9q
		/Am7P1WgUymfRLw/IUNX6EF/vT/t5Vqn5Lm+P7mIXmaH9L8/wxWxEpWXwD8p
		5zJy5jTBP4+4tNE30sE/9Yk2MYlvwj9bW7iQ2gzDP8EsOvArqsM/J/67T31H
		xD+Nzz2vzuTEP/Ogvw4ggsU/WXJBbnEfxj+/Q8PNwrzGPyUVRS0UWsc/i+bG
		jGX3xz/xt0jstpTIP1eJyksIMsk/vVpMq1nPyT8jLM4Kq2zKP4n9T2r8Ccs/
		787RyU2nyz9VoFMpn0TMP7tx1Yjw4cw/IUNX6EF/zT+HFNlHkxzOP+3lWqfk
		uc4/U7fcBjZXzz+5iF5mh/TPPxAt8GLsSNA/wxWxEpWX0D92/nHCPebQPynn
		MnLmNNE/3M/zIY+D0T+PuLTRN9LRP0KhdYHgINI/9Yk2MYlv0j+ocvfgMb7S
		P1tbuJDaDNM/DkR5QINb0z/BLDrwK6rTP3QV+5/U+NM/J/67T31H1D/a5nz/
		JZbUP43PPa/O5NQ/QLj+Xncz1T/zoL8OIILVP6aJgL7I0NU/WXJBbnEf1j8M
		WwIeGm7WP79Dw83CvNY/ciyEfWsL1z8lFUUtFFrXP9j9Bd28qNc/i+bGjGX3
		1z8+z4c8DkbYP/G3SOy2lNg/pKAJnF/j2D9XicpLCDLZPwpyi/uwgNk/vVpM
		q1nP2T9wQw1bAh7aPyMszgqrbNo/1hSPulO72j+J/U9q/AnbPzzmEBqlWNs/
		787RyU2n2z+it5J59vXbP1WgUymfRNw/CIkU2UeT3D+7cdWI8OHcP25aljiZ
		MN0/IUNX6EF/3T/UKxiY6s3dP4cU2UeTHN4/Ov2Z9ztr3j/t5Vqn5LneP6DO
		G1eNCN8/U7fcBjZX3z8GoJ223qXfP7mIXmaH9N8/trgPC5gh4D8QLfBi7Ejg
		P2qh0LpAcOA/xBWxEpWX4D8eipFq6b7gP3j+ccI95uA/0nJSGpIN4T8s5zJy
		5jThP4ZbE8o6XOE/4M/zIY+D4T86RNR546rhP5S4tNE30uE/7iyVKYz54T9I
		oXWB4CDiP6IVVtk0SOI//Ik2MYlv4j9W/haJ3ZbiP7By9+AxvuI/CufXOIbl
		4j9kW7iQ2gzjP77PmOguNOM/GER5QINb4z9yuFmY14LjP8wsOvArquM/JqEa
		SIDR4z+AFfuf1PjjP9qJ2/coIOQ/NP67T31H5D+Ocpyn0W7kP+jmfP8lluQ/
		QltdV3q95D+czz2vzuTkP/ZDHgcjDOU/ULj+Xncz5T+qLN+2y1rlPwShvw4g
		guU/XhWgZnSp5T+4iYC+yNDlPxL+YBYd+OU/bHJBbnEf5j/G5iHGxUbmPyBb
		Ah4abuY/es/idW6V5j/UQ8PNwrzmPy64oyUX5OY/iCyEfWsL5z/ioGTVvzLn
		PzwVRS0UWuc/loklhWiB5z/w/QXdvKjnP0py5jQR0Oc/pObGjGX35z/+Wqfk
		uR7oP1jPhzwORug/skNolGJt6D8MuEjstpToP2YsKUQLvOg/wKAJnF/j6D8a
		FerzswrpP3SJyksIMuk/zv2qo1xZ6T8ocov7sIDpP4Lma1MFqOk/3FpMq1nP
		6T82zywDrvbpP5BDDVsCHuo/6rftslZF6j9ELM4Kq2zqP56grmL/k+o/+BSP
		ulO76j9SiW8SqOLqP6z9T2r8Ces/BnIwwlAx6z9g5hAapVjrP7pa8XH5f+s/
		FM/RyU2n6z9uQ7Ihos7rP8i3knn29es/Iixz0Uod7D98oFMpn0TsP9YUNIHz
		a+w/MIkU2UeT7D+K/fQwnLrsP+Rx1Yjw4ew/Pua14EQJ7T+YWpY4mTDtP/LO
		dpDtV+0/TENX6EF/7T+mtzdAlqbtPwAsGJjqze0/WqD47z717T+0FNlHkxzu
		Pw6JuZ/nQ+4/aP2Z9ztr7j/CcXpPkJLuPxzmWqfkue4/dlo7/zjh7j/QzhtX
		jQjvPypD/K7hL+8/hLfcBjZX7z/eK71ein7vPzignbbepe8/khR+DjPN7z/s
		iF5mh/TvP6N+H9/tDfA/0LgPC5gh8D/98v82QjXwPyot8GLsSPA/V2fgjpZc
		8D+EodC6QHDwP7HbwObqg/A/3hWxEpWX8D8LUKE+P6vwPziKkWrpvvA/ZcSB
		lpPS8D+S/nHCPebwP784Yu7n+fA/7HJSGpIN8T8ZrUJGPCHxP0bnMnLmNPE/
		cyEjnpBI8T+gWxPKOlzxP82VA/bkb/E/+s/zIY+D8T8nCuRNOZfxP1RE1Hnj
		qvE/gX7EpY2+8T+uuLTRN9LxP9vypP3h5fE/CC2VKYz58T81Z4VVNg3yP2Kh
		dYHgIPI/j9tlrYo08j+8FVbZNEjyP+lPRgXfW/I/Foo2MYlv8j9DxCZdM4Py
		P3D+FondlvI/nTgHtYeq8j/KcvfgMb7yP/es5wzc0fI/JOfXOIbl8j9RIchk
		MPnyP35buJDaDPM/q5WovIQg8z/Yz5joLjTzPwUKiRTZR/M/MkR5QINb8z9f
		fmlsLW/zP4y4WZjXgvM/ufJJxIGW8z/mLDrwK6rzPxNnKhzWvfM/QKEaSIDR
		8z9t2wp0KuXzP5oV+5/U+PM/x0/ry34M9D/0idv3KCD0PyHEyyPTM/Q/Tv67
		T31H9D97OKx7J1v0P6hynKfRbvQ/1ayM03uC9D8C53z/JZb0Py8hbSvQqfQ/
		XFtdV3q99D+JlU2DJNH0P7bPPa/O5PQ/4wku23j49D8QRB4HIwz1Pz1+DjPN
		H/U/arj+Xncz9T+X8u6KIUf1P8Qs37bLWvU/8WbP4nVu9T8eob8OIIL1P0vb
		rzrKlfU/eBWgZnSp9T+lT5CSHr31P9KJgL7I0PU//8Nw6nLk9T8s/mAWHfj1
		P1k4UULHC/Y/hnJBbnEf9j+zrDGaGzP2P+DmIcbFRvY/DSES8m9a9j86WwIe
		Gm72P2eV8knEgfY/lM/idW6V9j/BCdOhGKn2P+5Dw83CvPY/G36z+WzQ9j9I
		uKMlF+T2P3Xyk1HB9/Y/oiyEfWsL9z/PZnSpFR/3P/ygZNW/Mvc/KdtUAWpG
		9z9WFUUtFFr3P4NPNVm+bfc/sIklhWiB9z/dwxWxEpX3Pwr+Bd28qPc/Nzj2
		CGe89z9kcuY0EdD3P5Gs1mC74/c/vubGjGX39z/rILe4Dwv4Pxhbp+S5Hvg/
		RZWXEGQy+D9yz4c8Dkb4P58JeGi4Wfg/zENolGJt+D/5fVjADIH4Pya4SOy2
		lPg/U/I4GGGo+D+ALClEC7z4P61mGXC1z/g/2qAJnF/j+D8H2/nHCff4PzQV
		6vOzCvk/YU/aH14e+T+OicpLCDL5P7vDuneyRfk/6P2qo1xZ+T8VOJvPBm35
		P0Jyi/uwgPk/b6x7J1uU+T+c5mtTBaj5P8kgXH+vu/k/9lpMq1nP+T8jlTzX
		A+P5P1DPLAOu9vk/fQkdL1gK+j+qQw1bAh76P9d9/YasMfo/BLjtslZF+j8x
		8t3eAFn6P14szgqrbPo/i2a+NlWA+j+4oK5i/5P6P+Xano6pp/o/EhWPulO7
		+j8/T3/m/c76P2yJbxKo4vo/mcNfPlL2+j/G/U9q/An7P/M3QJamHfs/IHIw
		wlAx+z9NrCDu+kT7P3rmEBqlWPs/pyABRk9s+z/UWvFx+X/7PwGV4Z2jk/s/
		Ls/RyU2n+z9bCcL197r7P4hDsiGizvs/tX2iTUzi+z/it5J59vX7Pw/ygqWg
		Cfw/PCxz0Uod/D9pZmP99DD8P5agUymfRPw/w9pDVUlY/D/wFDSB82v8Px1P
		JK2df/w/SokU2UeT/D93wwQF8qb8P6T99DCcuvw/0TflXEbO/D/+cdWI8OH8
		PyusxbSa9fw/WOa14EQJ/T+FIKYM7xz9P7JaljiZMP0/35SGZENE/T8Mz3aQ
		7Vf9PzkJZ7yXa/0/ZkNX6EF//T+TfUcU7JL9P8C3N0CWpv0/7fEnbEC6/T8a
		LBiY6s39P0dmCMSU4f0/dKD47z71/T+h2ugb6Qj+P84U2UeTHP4/+07Jcz0w
		/j8oibmf50P+P1XDqcuRV/4/gv2Z9ztr/j+vN4oj5n7+P9xxek+Qkv4/Caxq
		ezqm/j825lqn5Ln+P2MgS9OOzf4/kFo7/zjh/j+9lCsr4/T+P+rOG1eNCP8/
		FwkMgzcc/z9EQ/yu4S//P3F97NqLQ/8/nrfcBjZX/z/L8cwy4Gr/P/grvV6K
		fv8/JWatijSS/z9SoJ223qX/P3/ajeKIuf8/rBR+DjPN/z/ZTm463eD/PwaJ
		XmaH9P8/mWEnyRgEAECvfh/f7Q0AQMWbF/XCFwBA27gPC5ghAEDx1QchbSsA
		QAfz/zZCNQBAHRD4TBc/AEAzLfBi7EgAQElK6HjBUgBAX2fgjpZcAEB1hNik
		a2YAQIuh0LpAcABAob7I0BV6AEC328Dm6oMAQM34uPy/jQBA4xWxEpWXAED5
		MqkoaqEAQA9QoT4/qwBAJW2ZVBS1AEA7ipFq6b4AQFGniYC+yABAZ8SBlpPS
		AEB94XmsaNwAQJP+ccI95gBAqRtq2BLwAEC/OGLu5/kAQNVVWgS9AwFA63JS
		GpINAUABkEowZxcBQBetQkY8IQFALco6XBErAUBD5zJy5jQBQFkEK4i7PgFA
		byEjnpBIAUCFPhu0ZVIBQJtbE8o6XAFAsXgL4A9mAUDHlQP25G8BQN2y+wu6
		eQFA88/zIY+DAUAJ7es3ZI0BQB8K5E05lwFANSfcYw6hAUBLRNR546oBQGFh
		zI+4tAFAd37EpY2+AUCNm7y7YsgBQKO4tNE30gFAudWs5wzcAUDP8qT94eUB
		QOUPnRO37wFA+yyVKYz5AUARSo0/YQMCQCdnhVU2DQJAPYR9awsXAkBToXWB
		4CACQGm+bZe1KgJAf9tlrYo0AkCV+F3DXz4CQKsVVtk0SAJAwTJO7wlSAkDX
		T0YF31sCQO1sPhu0ZQJAA4o2MYlvAkAZpy5HXnkCQC/EJl0zgwJAReEecwiN
		AkBb/haJ3ZYCQHEbD5+yoAJAhzgHtYeqAkCdVf/KXLQCQLNy9+AxvgJAyY/v
		9gbIAkDfrOcM3NECQPXJ3yKx2wJAC+fXOIblAkAhBNBOW+8CQDchyGQw+QJA
		TT7AegUDA0BjW7iQ2gwDQHl4sKavFgNAj5WovIQgA0ClsqDSWSoDQLvPmOgu
		NANA0eyQ/gM+A0DnCYkU2UcDQP0mgSquUQNAE0R5QINbA0ApYXFWWGUDQD9+
		aWwtbwNAVZthggJ5A0BruFmY14IDQIHVUa6sjANAl/JJxIGWA0CtD0LaVqAD
		QMMsOvArqgNA2UkyBgG0A0DvZioc1r0DQAWEIjKrxwNAG6EaSIDRA0AxvhJe
		VdsDQEfbCnQq5QNAXfgCiv/uA0BzFfuf1PgDQIky87WpAgRAn0/ry34MBEC1
		bOPhUxYEQMuJ2/coIARA4abTDf4pBED3w8sj0zMEQA3hwzmoPQRAI/67T31H
		BEA5G7RlUlEEQE84rHsnWwRAZVWkkfxkBEB7cpyn0W4EQJGPlL2meARAp6yM
		03uCBEC9yYTpUIwEQNPmfP8llgRA6QN1FfufBED/IG0r0KkEQBU+ZUGlswRA
		K1tdV3q9BEBBeFVtT8cEQFeVTYMk0QRAbbJFmfnaBECDzz2vzuQEQJnsNcWj
		7gRArwku23j4BEDFJibxTQIFQNtDHgcjDAVA8WAWHfgVBUAHfg4zzR8FQB2b
		BkmiKQVAM7j+XnczBUBJ1fZ0TD0FQF/y7oohRwVAdQ/noPZQBUCLLN+2y1oF
		QKFJ18ygZAVAt2bP4nVuBUDNg8f4SngFQOOgvw4gggVA+b23JPWLBUAP2686
		ypUFQCX4p1CfnwVAOxWgZnSpBUBRMph8SbMFQGdPkJIevQVAfWyIqPPGBUCT
		iYC+yNAFQKmmeNSd2gVAv8Nw6nLkBUDV4GgASO4FQOv9YBYd+AVAARtZLPIB
		BkAXOFFCxwsGQC1VSVicFQZAQ3JBbnEfBkBZjzmERikGQG+sMZobMwZAhckp
		sPA8BkCb5iHGxUYGQLEDGtyaUAZAxyAS8m9aBkDdPQoIRWQGQPNaAh4abgZA
		CXj6M+93BkAflfJJxIEGQDWy6l+ZiwZAS8/idW6VBkBh7NqLQ58GQHcJ06EY
		qQZAjSbLt+2yBkCjQ8PNwrwGQLlgu+OXxgZAz32z+WzQBkDlmqsPQtoGQPu3
		oyUX5AZAEdWbO+ztBkAn8pNRwfcGQD0PjGeWAQdAUyyEfWsLB0BpSXyTQBUH
		QH9mdKkVHwdAlYNsv+ooB0CroGTVvzIHQMG9XOuUPAdA19pUAWpGB0Dt90wX
		P1AHQAMVRS0UWgdAGTI9Q+ljB0AvTzVZvm0HQEVsLW+TdwdAW4klhWiBB0Bx
		ph2bPYsHQIfDFbESlQdAneANx+eeB0Cz/QXdvKgHQMka/vKRsgdA3zf2CGe8
		B0D1VO4ePMYHQAty5jQR0AdAIY/eSubZB0A3rNZgu+MHQE3JznaQ7QdAY+bG
		jGX3B0B5A7+iOgEIQI8gt7gPCwhApT2vzuQUCEC7WqfkuR4IQNF3n/qOKAhA
		55SXEGQyCED9sY8mOTwIQBPPhzwORghAKex/UuNPCEA/CXhouFkIQFUmcH6N
		YwhAa0NolGJtCECBYGCqN3cIQJd9WMAMgQhArZpQ1uGKCEDDt0jstpQIQNnU
		QAKMnghA7/E4GGGoCEAFDzEuNrIIQBssKUQLvAhAMUkhWuDFCEBHZhlwtc8I
		QF2DEYaK2QhAc6AJnF/jCECJvQGyNO0IQJ/a+ccJ9whAtffx3d4ACUDLFOrz
		swoJQOEx4gmJFAlA907aH14eCUANbNI1MygJQCOJyksIMglAOabCYd07CUBP
		w7p3skUJQGXgso2HTwlAe/2qo1xZCUCRGqO5MWMJQKc3m88GbQlAvVST5dt2
		CUDTcYv7sIAJQOmOgxGGiglA/6t7J1uUCUAVyXM9MJ4JQCvma1MFqAlAQQNk
		adqxCUBXIFx/r7sJQG09VJWExQlAg1pMq1nPCUCZd0TBLtkJQK+UPNcD4wlA
		xbE07djsCUDbziwDrvYJQPHrJBmDAApABwkdL1gKCkAdJhVFLRQKQDNDDVsC
		HgpASWAFcdcnCkBfff2GrDEKQHWa9ZyBOwpAi7ftslZFCkCh1OXIK08KQLfx
		3d4AWQpAzQ7W9NViCkDjK84Kq2wKQPlIxiCAdgpAD2a+NlWACkAlg7ZMKooK
		QDugrmL/kwpAUb2meNSdCkBn2p6OqacKQH33lqR+sQpAkxSPulO7CkCpMYfQ
		KMUKQL9Of+b9zgpA1Wt3/NLYCkDriG8SqOIKQAGmZyh97ApAF8NfPlL2CkAt
		4FdUJwALQEP9T2r8CQtAWRpIgNETC0BvN0CWph0LQIVUOKx7JwtAm3EwwlAx
		C0CxjijYJTsLQMerIO76RAtA3cgYBNBOC0Dz5RAapVgLQAkDCTB6YgtAHyAB
		Rk9sC0A1PflbJHYLQEta8XH5fwtAYXfph86JC0B3lOGdo5MLQI2x2bN4nQtA
		o87RyU2nC0C568nfIrELQM8IwvX3ugtA5SW6C83EC0D7QrIhos4LQBFgqjd3
		2AtAJ32iTUziC0A9mppjIewLQFO3knn29QtAadSKj8v/C0B/8YKloAkMQJUO
		e7t1EwxAqytz0UodDEDBSGvnHycMQNdlY/30MAxA7YJbE8o6DEADoFMpn0QM
		QBm9Sz90TgxAL9pDVUlYDEBF9ztrHmIMQFsUNIHzawxAcTEsl8h1DECHTiSt
		nX8MQJ1rHMNyiQxAs4gU2UeTDEDJpQzvHJ0MQN/CBAXypgxA9d/8GsewDEAL
		/fQwnLoMQCEa7UZxxAxANzflXEbODEBNVN1yG9gMQGNx1Yjw4QxAeY7NnsXr
		DECPq8W0mvUMQKXIvcpv/wxAu+W14EQJDUDRAq72GRMNQOcfpgzvHA1A/Tye
		IsQmDUATWpY4mTANQCl3jk5uOg1AP5SGZENEDUBVsX56GE4NQGvOdpDtVw1A
		getupsJhDUCXCGe8l2sNQK0lX9JsdQ1Aw0JX6EF/DUDZX0/+FokNQO98RxTs
		kg1ABZo/KsGcDUAbtzdAlqYNQDHUL1ZrsA1AR/EnbEC6DUBdDiCCFcQNQHMr
		GJjqzQ1AiUgQrr/XDUCfZQjElOENQLWCANpp6w1Ay5/47z71DUDhvPAFFP8N
		QPfZ6BvpCA5ADffgMb4SDkAjFNlHkxwOQDkx0V1oJg5AT07Jcz0wDkBla8GJ
		EjoOQHuIuZ/nQw5AkaWxtbxNDkCnwqnLkVcOQL3foeFmYQ5A0/yZ9ztrDkDp
		GZINEXUOQP82iiPmfg5AFVSCObuIDkArcXpPkJIOQEGOcmVlnA5AV6tqezqm
		DkBtyGKRD7AOQIPlWqfkuQ5AmQJTvbnDDkCvH0vTjs0OQMU8Q+lj1w5A21k7
		/zjhDkDxdjMVDusOQAeUKyvj9A5AHbEjQbj+DkAzzhtXjQgPQEnrE21iEg9A
		XwgMgzccD0B1JQSZDCYPQItC/K7hLw9AoV/0xLY5D0C3fOzai0MPQM2Z5PBg
		TQ9A47bcBjZXD0D509QcC2EPQA/xzDLgag9AJQ7FSLV0D0A7K71ein4PQFFI
		tXRfiA9AZ2WtijSSD0B9gqWgCZwPQJOfnbbepQ9AqbyVzLOvD0C/2Y3iiLkP
		QNX2hfhdww9A6xN+DjPND0ABMXYkCNcPQBdObjrd4A9ALWtmULLqD0BDiF5m
		h/QPQFmlVnxc/g9AOGEnyRgEEEDDbyNUAwkQQE5+H9/tDRBA2YwbatgSEEBk
		mxf1whcQQO+pE4CtHBBAergPC5ghEEAFxwuWgiYQQJDVByFtKxBAG+QDrFcw
		EECm8v82QjUQQDEB/MEsOhBAvA/4TBc/EEBHHvTXAUQQQNIs8GLsSBBAXTvs
		7dZNEEDoSeh4wVIQQHNY5AOsVxBA/mbgjpZcEECJddwZgWEQQBSE2KRrZhBA
		n5LUL1ZrEEAqodC6QHAQQLWvzEUrdRBAQL7I0BV6EEDLzMRbAH8QQFbbwObq
		gxBA4em8cdWIEEBs+Lj8v40QQPcGtYeqkhBAghWxEpWXEEANJK2df5wQQJgy
		qShqoRBAI0Gls1SmEECuT6E+P6sQQDlenckpsBBAxGyZVBS1EEBPe5Xf/rkQ
		QNqJkWrpvhBAZZiN9dPDEEDwpomAvsgQQHu1hQupzRBABsSBlpPSEECR0n0h
		ftcQQBzheaxo3BBAp+91N1PhEEAy/nHCPeYQQL0Mbk0o6xBASBtq2BLwEEDT
		KWZj/fQQQF44Yu7n+RBA6UZeedL+EEB0VVoEvQMRQP9jVo+nCBFAinJSGpIN
		EUAVgU6lfBIRQKCPSjBnFxFAK55Gu1EcEUC2rEJGPCERQEG7PtEmJhFAzMk6
		XBErEUBX2Dbn+y8RQOLmMnLmNBFAbfUu/dA5EUD4AyuIuz4RQIMSJxOmQxFA
		DiEjnpBIEUCZLx8pe00RQCQ+G7RlUhFAr0wXP1BXEUA6WxPKOlwRQMVpD1Ul
		YRFAUHgL4A9mEUDbhgdr+moRQGaVA/bkbxFA8aP/gM90EUB8svsLunkRQAfB
		95akfhFAks/zIY+DEUAd3u+seYgRQKjs6zdkjRFAM/vnwk6SEUC+CeRNOZcR
		QEkY4NgjnBFA1CbcYw6hEUBfNdju+KURQOpD1HnjqhFAdVLQBM6vEUAAYcyP
		uLQRQItvyBqjuRFAFn7EpY2+EUChjMAweMMRQCybvLtiyBFAt6m4Rk3NEUBC
		uLTRN9IRQM3GsFwi1xFAWNWs5wzcEUDj46hy9+ARQG7ypP3h5RFA+QChiMzq
		EUCED50Tt+8RQA8emZ6h9BFAmiyVKYz5EUAlO5G0dv4RQLBJjT9hAxJAO1iJ
		yksIEkDGZoVVNg0SQFF1geAgEhJA3IN9awsXEkBnknn29RsSQPKgdYHgIBJA
		fa9xDMslEkAIvm2XtSoSQJPMaSKgLxJAHttlrYo0EkCp6WE4dTkSQDT4XcNf
		PhJAvwZaTkpDEkBKFVbZNEgSQNUjUmQfTRJAYDJO7wlSEkDrQEp69FYSQHZP
		RgXfWxJAAV5CkMlgEkCMbD4btGUSQBd7OqaeahJAook2MYlvEkAtmDK8c3QS
		QLimLkdeeRJAQ7Uq0kh+EkDOwyZdM4MSQFnSIugdiBJA5OAecwiNEkBv7xr+
		8pESQPr9FondlhJAhQwTFMibEkAQGw+fsqASQJspCyqdpRJAJjgHtYeqEkCx
		RgNAcq8SQDxV/8pctBJAx2P7VUe5EkBScvfgMb4SQN2A82scwxJAaI/v9gbI
		EkDzneuB8cwSQH6s5wzc0RJACbvjl8bWEkCUyd8isdsSQB/Y262b4BJAqubX
		OIblEkA19dPDcOoSQMAD0E5b7xJASxLM2UX0EkDWIMhkMPkSQGEvxO8a/hJA
		7D3AegUDE0B3TLwF8AcTQAJbuJDaDBNAjWm0G8URE0AYeLCmrxYTQKOGrDGa
		GxNALpWovIQgE0C5o6RHbyUTQESyoNJZKhNAz8CcXUQvE0Baz5joLjQTQOXd
		lHMZORNAcOyQ/gM+E0D7+oyJ7kITQIYJiRTZRxNAERiFn8NME0CcJoEqrlET
		QCc1fbWYVhNAskN5QINbE0A9UnXLbWATQMhgcVZYZRNAU29t4UJqE0DefWls
		LW8TQGmMZfcXdBNA9JphggJ5E0B/qV0N7X0TQAq4WZjXghNAlcZVI8KHE0Ag
		1VGurIwTQKvjTTmXkRNANvJJxIGWE0DBAEZPbJsTQEwPQtpWoBNA1x0+ZUGl
		E0BiLDrwK6oTQO06NnsWrxNAeEkyBgG0E0ADWC6R67gTQI5mKhzWvRNAGXUm
		p8DCE0CkgyIyq8cTQC+SHr2VzBNAuqAaSIDRE0BFrxbTatYTQNC9El5V2xNA
		W8wO6T/gE0Dm2gp0KuUTQHHpBv8U6hNA/PcCiv/uE0CHBv8U6vMTQBIV+5/U
		+BNAnSP3Kr/9E0AoMvO1qQIUQLNA70CUBxRAPk/ry34MFEDJXedWaREUQFRs
		4+FTFhRA33rfbD4bFEBqidv3KCAUQPWX14ITJRRAgKbTDf4pFEALtc+Y6C4U
		QJbDyyPTMxRAIdLHrr04FECs4MM5qD0UQDfvv8SSQhRAwv27T31HFEBNDLja
		Z0wUQNgatGVSURRAYymw8DxWFEDuN6x7J1sUQHlGqAYSYBRABFWkkfxkFECP
		Y6Ac52kUQBpynKfRbhRApYCYMrxzFEAwj5S9pngUQLudkEiRfRRARqyM03uC
		FEDRuoheZocUQFzJhOlQjBRA59eAdDuRFEBy5nz/JZYUQP30eIoQmxRAiAN1
		FfufFEATEnGg5aQUQJ4gbSvQqRRAKS9ptrquFEC0PWVBpbMUQD9MYcyPuBRA
		ylpdV3q9FEBVaVniZMIUQOB3VW1PxxRAa4ZR+DnMFED2lE2DJNEUQIGjSQ4P
		1hRADLJFmfnaFECXwEEk5N8UQCLPPa/O5BRArd05OrnpFEA47DXFo+4UQMP6
		MVCO8xRATgku23j4FEDZFypmY/0UQGQmJvFNAhVA7zQifDgHFUB6Qx4HIwwV
		QAVSGpINERVAkGAWHfgVFUAbbxKo4hoVQKZ9DjPNHxVAMYwKvrckFUC8mgZJ
		oikVQEepAtSMLhVA0rf+XnczFUBdxvrpYTgVQOjU9nRMPRVAc+Py/zZCFUD+
		8e6KIUcVQIkA6xUMTBVAFA/noPZQFUCfHeMr4VUVQCos37bLWhVAtTrbQbZf
		FUBASdfMoGQVQMtX01eLaRVAVmbP4nVuFUDhdMttYHMVQGyDx/hKeBVA95HD
		gzV9FUCCoL8OIIIVQA2vu5kKhxVAmL23JPWLFUAjzLOv35AVQK7arzrKlRVA
		OemrxbSaFUDE96dQn58VQE8GpNuJpBVA2hSgZnSpFUBlI5zxXq4VQPAxmHxJ
		sxVAe0CUBzS4FUAGT5CSHr0VQJFdjB0JwhVAHGyIqPPGFUCneoQz3ssVQDKJ
		gL7I0BVAvZd8SbPVFUBIpnjUndoVQNO0dF+I3xVAXsNw6nLkFUDp0Wx1XekV
		QHTgaABI7hVA/+5kizLzFUCK/WAWHfgVQBUMXaEH/RVAoBpZLPIBFkArKVW3
		3AYWQLY3UULHCxZAQUZNzbEQFkDMVElYnBUWQFdjReOGGhZA4nFBbnEfFkBt
		gD35WyQWQPiOOYRGKRZAg501DzEuFkAOrDGaGzMWQJm6LSUGOBZAJMkpsPA8
		FkCv1yU720EWQDrmIcbFRhZAxfQdUbBLFkBQAxrcmlAWQNsRFmeFVRZAZiAS
		8m9aFkDxLg59Wl8WQHw9CghFZBZAB0wGky9pFkCSWgIeGm4WQB1p/qgEcxZA
		qHf6M+93FkAzhva+2XwWQL6U8knEgRZASaPu1K6GFkDUsepfmYsWQF/A5uqD
		kBZA6s7idW6VFkB13d4AWZoWQADs2otDnxZAi/rWFi6kFkAWCdOhGKkWQKEX
		zywDrhZALCbLt+2yFkC3NMdC2LcWQEJDw83CvBZAzVG/WK3BFkBYYLvjl8YW
		QONut26CyxZAbn2z+WzQFkD5i6+EV9UWQISaqw9C2hZAD6mnmizfFkCat6Ml
		F+QWQCXGn7AB6RZAsNSbO+ztFkA745fG1vIWQMbxk1HB9xZAUQCQ3Kv8FkDc
		DoxnlgEXQGcdiPKABhdA8iuEfWsLF0B9OoAIVhAXQAhJfJNAFRdAk1d4Hisa
		F0AeZnSpFR8XQKl0cDQAJBdANINsv+ooF0C/kWhK1S0XQEqgZNW/MhdA1a5g
		YKo3F0BgvVzrlDwXQOvLWHZ/QRdAdtpUAWpGF0AB6VCMVEsXQIz3TBc/UBdA
		FwZJoilVF0CiFEUtFFoXQC0jQbj+XhdAuDE9Q+ljF0BDQDnO02gXQM5ONVm+
		bRdAWV0x5KhyF0Dkay1vk3cXQG96Kfp9fBdA+oglhWiBF0CFlyEQU4YXQBCm
		HZs9ixdAm7QZJiiQF0AmwxWxEpUXQLHRETz9mRdAPOANx+eeF0DH7glS0qMX
		QFL9Bd28qBdA3QsCaKetF0BoGv7ykbIXQPMo+n18txdAfjf2CGe8F0AJRvKT
		UcEXQJRU7h48xhdAH2PqqSbLF0CqceY0EdAXQDWA4r/71BdAwI7eSubZF0BL
		ndrV0N4XQNar1mC74xdAYbrS66XoF0DsyM52kO0XQHfXygF78hdAAubGjGX3
		F0CN9MIXUPwXQBgDv6I6ARhAoxG7LSUGGEAuILe4DwsYQLkus0P6DxhARD2v
		zuQUGEDPS6tZzxkYQFpap+S5HhhA5Wijb6QjGEBwd5/6jigYQPuFm4V5LRhA
		hpSXEGQyGEARo5ObTjcYQJyxjyY5PBhAJ8CLsSNBGECyzoc8DkYYQD3dg8f4
		ShhAyOt/UuNPGEBT+nvdzVQYQN4IeGi4WRhAaRd086JeGED0JXB+jWMYQH80
		bAl4aBhACkNolGJtGECVUWQfTXIYQCBgYKo3dxhAq25cNSJ8GEA2fVjADIEY
		QMGLVEv3hRhATJpQ1uGKGEDXqExhzI8YQGK3SOy2lBhA7cVEd6GZGEB41EAC
		jJ4YQAPjPI12oxhAjvE4GGGoGEAZADWjS60YQKQOMS42shhALx0tuSC3GEC6
		KylEC7wYQEU6Jc/1wBhA0EghWuDFGEBbVx3lysoYQOZlGXC1zxhAcXQV+5/U
		GED8ghGGitkYQIeRDRF13hhAEqAJnF/jGECdrgUnSugYQCi9AbI07RhAs8v9
		PB/yGEA+2vnHCfcYQMno9VL0+xhAVPfx3d4AGUDfBe5oyQUZQGoU6vOzChlA
		9SLmfp4PGUCAMeIJiRQZQAtA3pRzGRlAlk7aH14eGUAhXdaqSCMZQKxr0jUz
		KBlAN3rOwB0tGUDCiMpLCDIZQE2XxtbyNhlA2KXCYd07GUBjtL7sx0AZQO7C
		uneyRRlAedG2Ap1KGUAE4LKNh08ZQI/urhhyVBlAGv2qo1xZGUClC6cuR14Z
		QDAao7kxYxlAuyifRBxoGUBGN5vPBm0ZQNFFl1rxcRlAXFST5dt2GUDnYo9w
		xnsZQHJxi/uwgBlA/X+HhpuFGUCIjoMRhooZQBOdf5xwjxlAnqt7J1uUGUAp
		uneyRZkZQLTIcz0wnhlAP9dvyBqjGUDK5WtTBagZQFX0Z97vrBlA4AJkadqx
		GUBrEWD0xLYZQPYfXH+vuxlAgS5YCprAGUAMPVSVhMUZQJdLUCBvyhlAIlpM
		q1nPGUCtaEg2RNQZQDh3RMEu2RlAw4VATBneGUBOlDzXA+MZQNmiOGLu5xlA
		ZLE07djsGUDvvzB4w/EZQHrOLAOu9hlABd0ojpj7GUCQ6yQZgwAaQBv6IKRt
		BRpApggdL1gKGkAxFxm6Qg8aQLwlFUUtFBpARzQR0BcZGkDSQg1bAh4aQF1R
		CebsIhpA6F8FcdcnGkBzbgH8wSwaQP58/YasMRpAiYv5EZc2GkAUmvWcgTsa
		QJ+o8SdsQBpAKrftslZFGkC1xek9QUoaQEDU5cgrTxpAy+LhUxZUGkBW8d3e
		AFkaQOH/2WnrXRpAbA7W9NViGkD3HNJ/wGcaQIIrzgqrbBpADTrKlZVxGkCY
		SMYggHYaQCNXwqtqexpArmW+NlWAGkA5dLrBP4UaQMSCtkwqihpAT5Gy1xSP
		GkDan65i/5MaQGWuqu3pmBpA8LymeNSdGkB7y6IDv6IaQAbano6ppxpAkeia
		GZSsGkAc95akfrEaQKcFky9pthpAMhSPulO7GkC9IotFPsAaQEgxh9AoxRpA
		0z+DWxPKGkBeTn/m/c4aQOlce3Ho0xpAdGt3/NLYGkD/eXOHvd0aQIqIbxKo
		4hpAFZdrnZLnGkCgpWcofewaQCu0Y7Nn8RpAtsJfPlL2GkBB0VvJPPsaQMzf
		V1QnABtAV+5T3xEFG0Di/E9q/AkbQG0LTPXmDhtA+BlIgNETG0CDKEQLvBgb
		QA43QJamHRtAmUU8IZEiG0AkVDiseycbQK9iNDdmLBtAOnEwwlAxG0DFfyxN
		OzYbQFCOKNglOxtA25wkYxBAG0BmqyDu+kQbQPG5HHnlSRtAfMgYBNBOG0AH
		1xSPulMbQJLlEBqlWBtAHfQMpY9dG0CoAgkwemIbQDMRBbtkZxtAvh8BRk9s
		G0BJLv3QOXEbQNQ8+VskdhtAX0v15g57G0DqWfFx+X8bQHVo7fzjhBtAAHfp
		h86JG0CLheUSuY4bQBaU4Z2jkxtAoaLdKI6YG0AssdmzeJ0bQLe/1T5johtA
		Qs7RyU2nG0DN3M1UOKwbQFjryd8isRtA4/nFag22G0BuCML197obQPkWvoDi
		vxtAhCW6C83EG0APNLaWt8kbQJpCsiGizhtAJVGurIzTG0CwX6o3d9gbQDtu
		psJh3RtAxnyiTUziG0BRi57YNucbQNyZmmMh7BtAZ6iW7gvxG0DytpJ59vUb
		QH3FjgTh+htACNSKj8v/G0CT4oYatgQcQB7xgqWgCRxAqf9+MIsOHEA0Dnu7
		dRMcQL8cd0ZgGBxASitz0UodHEDVOW9cNSIcQGBIa+cfJxxA61ZncgosHEB2
		ZWP99DAcQAF0X4jfNRxAjIJbE8o6HEAXkVeetD8cQKKfUymfRBxALa5PtIlJ
		HEC4vEs/dE4cQEPLR8peUxxAztlDVUlYHEBZ6D/gM10cQOT2O2seYhxAbwU4
		9ghnHED6EzSB82scQIUiMAzecBxAEDEsl8h1HECbPygis3ocQCZOJK2dfxxA
		sVwgOIiEHEA8axzDcokcQMd5GE5djhxAUogU2UeTHEDdlhBkMpgcQGilDO8c
		nRxA87MIegeiHEB+wgQF8qYcQAnRAJDcqxxAlN/8GsewHEAf7vilsbUcQKr8
		9DCcuhxANQvxu4a/HEDAGe1GccQcQEso6dFbyRxA1jblXEbOHEBhReHnMNMc
		QOxT3XIb2BxAd2LZ/QXdHEACcdWI8OEcQI1/0RPb5hxAGI7NnsXrHECjnMkp
		sPAcQC6rxbSa9RxAubnBP4X6HEBEyL3Kb/8cQM/WuVVaBB1AWuW14EQJHUDl
		87FrLw4dQHACrvYZEx1A+xCqgQQYHUCGH6YM7xwdQBEuopfZIR1AnDyeIsQm
		HUAnS5qtrisdQLJZljiZMB1APWiSw4M1HUDIdo5ObjodQFOFitlYPx1A3pOG
		ZENEHUBpooLvLUkdQPSwfnoYTh1Af796BQNTHUAKznaQ7VcdQJXcchvYXB1A
		IOtupsJhHUCr+WoxrWYdQDYIZ7yXax1AwRZjR4JwHUBMJV/SbHUdQNczW11X
		eh1AYkJX6EF/HUDtUFNzLIQdQHhfT/4WiR1AA25LiQGOHUCOfEcU7JIdQBmL
		Q5/Wlx1ApJk/KsGcHUAvqDu1q6EdQLq2N0CWph1ARcUzy4CrHUDQ0y9Wa7Ad
		QFviK+FVtR1A5vAnbEC6HUBx/yP3Kr8dQPwNIIIVxB1AhxwcDQDJHUASKxiY
		6s0dQJ05FCPV0h1AKEgQrr/XHUCzVgw5qtwdQD5lCMSU4R1AyXMET3/mHUBU
		ggDaaesdQN+Q/GRU8B1Aap/47z71HUD1rfR6KfodQIC88AUU/x1AC8vskP4D
		HkCW2egb6QgeQCHo5KbTDR5ArPbgMb4SHkA3Bd28qBceQMIT2UeTHB5ATSLV
		0n0hHkDYMNFdaCYeQGM/zehSKx5A7k3Jcz0wHkB5XMX+JzUeQARrwYkSOh5A
		j3m9FP0+HkAaiLmf50MeQKWWtSrSSB5AMKWxtbxNHkC7s61Ap1IeQEbCqcuR
		Vx5A0dClVnxcHkBc36HhZmEeQOftnWxRZh5AcvyZ9ztrHkD9CpaCJnAeQIgZ
		kg0RdR5AEyiOmPt5HkCeNooj5n4eQClFhq7Qgx5AtFOCObuIHkA/Yn7EpY0e
		QMpwek+Qkh5AVX922nqXHkDgjXJlZZweQGucbvBPoR5A9qpqezqmHkCBuWYG
		JaseQAzIYpEPsB5Al9ZeHPq0HkAi5Vqn5LkeQK3zVjLPvh5AOAJTvbnDHkDD
		EE9IpMgeQE4fS9OOzR5A2S1HXnnSHkBkPEPpY9ceQO9KP3RO3B5Aelk7/zjh
		HkAFaDeKI+YeQJB2MxUO6x5AG4UvoPjvHkCmkysr4/QeQDGiJ7bN+R5AvLAj
		Qbj+HkBHvx/MogMfQNLNG1eNCB9AXdwX4ncNH0Do6hNtYhIfQHP5D/hMFx9A
		/gcMgzccH0CJFggOIiEfQBQlBJkMJh9AnzMAJPcqH0AqQvyu4S8fQLVQ+DnM
		NB9AQF/0xLY5H0DLbfBPoT4fQFZ87NqLQx9A4YroZXZIH0BsmeTwYE0fQPen
		4HtLUh9AgrbcBjZXH0ANxdiRIFwfQJjT1BwLYR9AI+LQp/VlH0Cu8Mwy4Gof
		QDn/yL3Kbx9AxA3FSLV0H0BPHMHTn3kfQNoqvV6Kfh9AZTm56XSDH0DwR7V0
		X4gfQHtWsf9JjR9ABmWtijSSH0CRc6kVH5cfQByCpaAJnB9Ap5ChK/SgH0Ay
		n5223qUfQL2tmUHJqh9ASLyVzLOvH0DTypFXnrQfQF7ZjeKIuR9A6eeJbXO+
		H0B09oX4XcMfQP8EgoNIyB9AihN+DjPNH0AVInqZHdIfQKAwdiQI1x9AKz9y
		r/LbH0C2TW463eAfQEFcasXH5R9AzGpmULLqH0BXeWLbnO8fQOKHXmaH9B9A
		bZZa8XH5H0D4pFZ8XP4fQMJZqYOjASBACGEnyRgEIEBOaKUOjgYgQJRvI1QD
		CSBA2nahmXgLIEAgfh/f7Q0gQGaFnSRjECBArIwbatgSIEDyk5mvTRUgQDib
		F/XCFyBAfqKVOjgaIEDEqROArRwgQAqxkcUiHyBAULgPC5ghIECWv41QDSQg
		QNzGC5aCJiBAIs6J2/coIEBo1QchbSsgQK7chWbiLSBA9OMDrFcwIEA664Hx
		zDIgQIDy/zZCNSBAxvl9fLc3IEAMAfzBLDogQFIIegeiPCBAmA/4TBc/IEDe
		FnaSjEEgQCQe9NcBRCBAaiVyHXdGIECwLPBi7EggQPYzbqhhSyBAPDvs7dZN
		IECCQmozTFAgQMhJ6HjBUiBADlFmvjZVIEBUWOQDrFcgQJpfYkkhWiBA4Gbg
		jpZcIEAmbl7UC18gQGx13BmBYSBAsnxaX/ZjIED4g9ika2YgQD6LVurgaCBA
		hJLUL1ZrIEDKmVJ1y20gQBCh0LpAcCBAVqhOALZyIECcr8xFK3UgQOK2Soug
		dyBAKL7I0BV6IEBuxUYWi3wgQLTMxFsAfyBA+tNCoXWBIEBA28Dm6oMgQIbi
		PixghiBAzOm8cdWIIEAS8Tq3SosgQFj4uPy/jSBAnv82QjWQIEDkBrWHqpIg
		QCoOM80flSBAcBWxEpWXIEC2HC9YCpogQPwjrZ1/nCBAQisr4/SeIECIMqko
		aqEgQM45J27foyBAFEGls1SmIEBaSCP5yaggQKBPoT4/qyBA5lYfhLStIEAs
		Xp3JKbAgQHJlGw+fsiBAuGyZVBS1IED+cxeaibcgQER7ld/+uSBAioITJXS8
		IEDQiZFq6b4gQBaRD7BewSBAXJiN9dPDIECinws7ScYgQOimiYC+yCBALq4H
		xjPLIEB0tYULqc0gQLq8A1Ee0CBAAMSBlpPSIEBGy//bCNUgQIzSfSF+1yBA
		0tn7ZvPZIEAY4XmsaNwgQF7o9/Hd3iBApO91N1PhIEDq9vN8yOMgQDD+ccI9
		5iBAdgXwB7PoIEC8DG5NKOsgQAIU7JKd7SBASBtq2BLwIECOIugdiPIgQNQp
		ZmP99CBAGjHkqHL3IEBgOGLu5/kgQKY/4DNd/CBA7EZeedL+IEAyTty+RwEh
		QHhVWgS9AyFAvlzYSTIGIUAEZFaPpwghQEpr1NQcCyFAkHJSGpINIUDWedBf
		BxAhQByBTqV8EiFAYojM6vEUIUCoj0owZxchQO6WyHXcGSFANJ5Gu1EcIUB6
		pcQAxx4hQMCsQkY8ISFABrTAi7EjIUBMuz7RJiYhQJLCvBacKCFA2Mk6XBEr
		IUAe0bihhi0hQGTYNuf7LyFAqt+0LHEyIUDw5jJy5jQhQDbusLdbNyFAfPUu
		/dA5IUDC/KxCRjwhQAgEK4i7PiFATgupzTBBIUCUEicTpkMhQNoZpVgbRiFA
		ICEjnpBIIUBmKKHjBUshQKwvHyl7TSFA8jadbvBPIUA4Phu0ZVIhQH5Fmfna
		VCFAxEwXP1BXIUAKVJWExVkhQFBbE8o6XCFAlmKRD7BeIUDcaQ9VJWEhQCJx
		jZqaYyFAaHgL4A9mIUCuf4klhWghQPSGB2v6aiFAOo6FsG9tIUCAlQP25G8h
		QMacgTtaciFADKT/gM90IUBSq33GRHchQJiy+wu6eSFA3rl5US98IUAkwfeW
		pH4hQGrIddwZgSFAsM/zIY+DIUD21nFnBIYhQDze76x5iCFAguVt8u6KIUDI
		7Os3ZI0hQA70aX3ZjyFAVPvnwk6SIUCaAmYIxJQhQOAJ5E05lyFAJhFik66Z
		IUBsGODYI5whQLIfXh6ZniFA+CbcYw6hIUA+Llqpg6MhQIQ12O74pSFAyjxW
		NG6oIUAQRNR546ohQFZLUr9YrSFAnFLQBM6vIUDiWU5KQ7IhQChhzI+4tCFA
		bmhK1S23IUC0b8gao7khQPp2RmAYvCFAQH7EpY2+IUCGhULrAsEhQMyMwDB4
		wyFAEpQ+du3FIUBYm7y7YsghQJ6iOgHYyiFA5Km4Rk3NIUAqsTaMws8hQHC4
		tNE30iFAtr8yF63UIUD8xrBcItchQELOLqKX2SFAiNWs5wzcIUDO3Cotgt4h
		QBTkqHL34CFAWusmuGzjIUCg8qT94eUhQOb5IkNX6CFALAGhiMzqIUByCB/O
		Qe0hQLgPnRO37yFA/hYbWSzyIUBEHpmeofQhQIolF+QW9yFA0CyVKYz5IUAW
		NBNvAfwhQFw7kbR2/iFAokIP+usAIkDoSY0/YQMiQC5RC4XWBSJAdFiJyksI
		IkC6XwcQwQoiQABnhVU2DSJARm4Dm6sPIkCMdYHgIBIiQNJ8/yWWFCJAGIR9
		awsXIkBei/uwgBkiQKSSefb1GyJA6pn3O2seIkAwoXWB4CAiQHao88ZVIyJA
		vK9xDMslIkACt+9RQCgiQEi+bZe1KiJAjsXr3CotIkDUzGkioC8iQBrU52cV
		MiJAYNtlrYo0IkCm4uPy/zYiQOzpYTh1OSJAMvHffeo7IkB4+F3DXz4iQL7/
		2wjVQCJABAdaTkpDIkBKDtiTv0UiQJAVVtk0SCJA1hzUHqpKIkAcJFJkH00i
		QGIr0KmUTyJAqDJO7wlSIkDuOcw0f1QiQDRBSnr0ViJAekjIv2lZIkDAT0YF
		31siQAZXxEpUXiJATF5CkMlgIkCSZcDVPmMiQNhsPhu0ZSJAHnS8YCloIkBk
		ezqmnmoiQKqCuOsTbSJA8Ik2MYlvIkA2kbR2/nEiQHyYMrxzdCJAwp+wAel2
		IkAIpy5HXnkiQE6urIzTeyJAlLUq0kh+IkDavKgXvoAiQCDEJl0zgyJAZsuk
		oqiFIkCs0iLoHYgiQPLZoC2TiiJAOOEecwiNIkB+6Jy4fY8iQMTvGv7ykSJA
		CveYQ2iUIkBQ/haJ3ZYiQJYFlc5SmSJA3AwTFMibIkAiFJFZPZ4iQGgbD5+y
		oCJAriKN5CejIkD0KQsqnaUiQDoxiW8SqCJAgDgHtYeqIkDGP4X6/KwiQAxH
		A0ByryJAUk6BheexIkCYVf/KXLQiQN5cfRDStiJAJGT7VUe5IkBqa3mbvLsi
		QLBy9+AxviJA9nl1JqfAIkA8gfNrHMMiQIKIcbGRxSJAyI/v9gbIIkAOl208
		fMoiQFSe64HxzCJAmqVpx2bPIkDgrOcM3NEiQCa0ZVJR1CJAbLvjl8bWIkCy
		wmHdO9kiQPjJ3yKx2yJAPtFdaCbeIkCE2Nutm+AiQMrfWfMQ4yJAEOfXOIbl
		IkBW7lV+++ciQJz108Nw6iJA4vxRCebsIkAoBNBOW+8iQG4LTpTQ8SJAtBLM
		2UX0IkD6GUofu/YiQEAhyGQw+SJAhihGqqX7IkDML8TvGv4iQBI3QjWQACNA
		WD7AegUDI0CeRT7AegUjQORMvAXwByNAKlQ6S2UKI0BwW7iQ2gwjQLZiNtZP
		DyNA/Gm0G8URI0BCcTJhOhQjQIh4sKavFiNAzn8u7CQZI0AUh6wxmhsjQFqO
		KncPHiNAoJWovIQgI0DmnCYC+iIjQCykpEdvJSNAcqsijeQnI0C4sqDSWSoj
		QP65HhjPLCNARMGcXUQvI0CKyBqjuTEjQNDPmOguNCNAFtcWLqQ2I0Bc3pRz
		GTkjQKLlErmOOyNA6OyQ/gM+I0Au9A5EeUAjQHT7jInuQiNAugILz2NFI0AA
		CokU2UcjQEYRB1pOSiNAjBiFn8NMI0DSHwPlOE8jQBgngSquUSNAXi7/byNU
		I0CkNX21mFYjQOo8+/oNWSNAMER5QINbI0B2S/eF+F0jQLxSdcttYCNAAlrz
		EONiI0BIYXFWWGUjQI5o75vNZyNA1G9t4UJqI0Aad+smuGwjQGB+aWwtbyNA
		poXnsaJxI0DsjGX3F3QjQDKU4zyNdiNAeJthggJ5I0C+ot/Hd3sjQASqXQ3t
		fSNASrHbUmKAI0CQuFmY14IjQNa/191MhSNAHMdVI8KHI0BiztNoN4ojQKjV
		Ua6sjCNA7tzP8yGPI0A05E05l5EjQHrry34MlCNAwPJJxIGWI0AG+scJ95gj
		QEwBRk9smyNAkgjElOGdI0DYD0LaVqAjQB4XwB/MoiNAZB4+ZUGlI0CqJbyq
		tqcjQPAsOvArqiNANjS4NaGsI0B8OzZ7Fq8jQMJCtMCLsSNACEoyBgG0I0BO
		UbBLdrYjQJRYLpHruCNA2l+s1mC7I0AgZyoc1r0jQGZuqGFLwCNArHUmp8DC
		I0DyfKTsNcUjQDiEIjKrxyNAfougdyDKI0DEkh69lcwjQAqanAILzyNAUKEa
		SIDRI0CWqJiN9dMjQNyvFtNq1iNAIreUGODYI0BovhJeVdsjQK7FkKPK3SNA
		9MwO6T/gI0A61IwuteIjQIDbCnQq5SNAxuKIuZ/nI0AM6gb/FOojQFLxhESK
		7CNAmPgCiv/uI0De/4DPdPEjQCQH/xTq8yNAag59Wl/2I0CwFfuf1PgjQPYc
		eeVJ+yNAPCT3Kr/9I0CCK3VwNAAkQMgy87WpAiRADjpx+x4FJEBUQe9AlAck
		QJpIbYYJCiRA4E/ry34MJEAmV2kR9A4kQGxe51ZpESRAsmVlnN4TJED4bOPh
		UxYkQD50YSfJGCRAhHvfbD4bJEDKgl2ysx0kQBCK2/coICRAVpFZPZ4iJECc
		mNeCEyUkQOKfVciIJyRAKKfTDf4pJEBurlFTcywkQLS1z5joLiRA+rxN3l0x
		JEBAxMsj0zMkQIbLSWlINiRAzNLHrr04JEAS2kX0MjskQFjhwzmoPSRAnuhB
		fx1AJEDk77/EkkIkQCr3PQoIRSRAcP67T31HJEC2BTqV8kkkQPwMuNpnTCRA
		QhQ2IN1OJECIG7RlUlEkQM4iMqvHUyRAFCqw8DxWJEBaMS42slgkQKA4rHsn
		WyRA5j8qwZxdJEAsR6gGEmAkQHJOJkyHYiRAuFWkkfxkJED+XCLXcWckQERk
		oBznaSRAimseYlxsJEDQcpyn0W4kQBZ6Gu1GcSRAXIGYMrxzJECiiBZ4MXYk
		QOiPlL2meCRALpcSAxx7JEB0npBIkX0kQLqlDo4GgCRAAK2M03uCJEBGtAoZ
		8YQkQIy7iF5mhyRA0sIGpNuJJEAYyoTpUIwkQF7RAi/GjiRApNiAdDuRJEDq
		3/65sJMkQDDnfP8lliRAdu76RJuYJEC89XiKEJskQAL99s+FnSRASAR1Ffuf
		JECOC/NacKIkQNQScaDlpCRAGhrv5VqnJEBgIW0r0KkkQKYo63BFrCRA7C9p
		trquJEAyN+f7L7EkQHg+ZUGlsyRAvkXjhhq2JEAETWHMj7gkQEpU3xEFuyRA
		kFtdV3q9JEDWYtuc778kQBxqWeJkwiRAYnHXJ9rEJECoeFVtT8ckQO5/07LE
		ySRANIdR+DnMJEB6js89r84kQMCVTYMk0SRABp3LyJnTJEBMpEkOD9YkQJKr
		x1OE2CRA2LJFmfnaJEAeusPebt0kQGTBQSTk3yRAqsi/aVniJEDwzz2vzuQk
		QDbXu/RD5yRAfN45OrnpJEDC5bd/LuwkQAjtNcWj7iRATvSzChnxJECU+zFQ
		jvMkQNoCsJUD9iRAIAou23j4JEBmEawg7vokQKwYKmZj/SRA8h+oq9j/JEA4
		JybxTQIlQH4upDbDBCVAxDUifDgHJUAKPaDBrQklQFBEHgcjDCVAlkucTJgO
		JUDcUhqSDRElQCJamNeCEyVAaGEWHfgVJUCuaJRibRglQPRvEqjiGiVAOneQ
		7VcdJUCAfg4zzR8lQMaFjHhCIiVADI0KvrckJUBSlIgDLSclQJibBkmiKSVA
		3qKEjhcsJUAkqgLUjC4lQGqxgBkCMSVAsLj+XnczJUD2v3yk7DUlQDzH+ulh
		OCVAgs54L9c6JUDI1fZ0TD0lQA7ddLrBPyVAVOTy/zZCJUCa63BFrEQlQODy
		7oohRyVAJvps0JZJJUBsAesVDEwlQLIIaVuBTiVA+A/noPZQJUA+F2Xma1Ml
		QIQe4yvhVSVAyiVhcVZYJUAQLd+2y1olQFY0XfxAXSVAnDvbQbZfJUDiQlmH
		K2IlQChK18ygZCVAblFVEhZnJUC0WNNXi2klQPpfUZ0AbCVAQGfP4nVuJUCG
		bk0o63AlQMx1y21gcyVAEn1Js9V1JUBYhMf4SnglQJ6LRT7AeiVA5JLDgzV9
		JUAqmkHJqn8lQHChvw4ggiVAtqg9VJWEJUD8r7uZCoclQEK3Od9/iSVAiL63
		JPWLJUDOxTVqao4lQBTNs6/fkCVAWtQx9VSTJUCg2686ypUlQObiLYA/mCVA
		LOqrxbSaJUBy8SkLKp0lQLj4p1CfnyVA/v8llhSiJUBEB6TbiaQlQIoOIiH/
		piVA0BWgZnSpJUAWHR6s6aslQFwknPFeriVAoisaN9SwJUDoMph8SbMlQC46
		FsK+tSVAdEGUBzS4JUC6SBJNqbolQABQkJIevSVARlcO2JO/JUCMXowdCcIl
		QNJlCmN+xCVAGG2IqPPGJUBedAbuaMklQKR7hDPeyyVA6oICeVPOJUAwioC+
		yNAlQHaR/gM+0yVAvJh8SbPVJUACoPqOKNglQEineNSd2iVAjq72GRPdJUDU
		tXRfiN8lQBq98qT94SVAYMRw6nLkJUCmy+4v6OYlQOzSbHVd6SVAMtrqutLr
		JUB44WgASO4lQL7o5kW98CVABPBkizLzJUBK9+LQp/UlQJD+YBYd+CVA1gXf
		W5L6JUAcDV2hB/0lQGIU2+Z8/yVAqBtZLPIBJkDuItdxZwQmQDQqVbfcBiZA
		ejHT/FEJJkDAOFFCxwsmQAZAz4c8DiZATEdNzbEQJkCSTssSJxMmQNhVSVic
		FSZAHl3HnREYJkBkZEXjhhomQKprwyj8HCZA8HJBbnEfJkA2er+z5iEmQHyB
		PflbJCZAwoi7PtEmJkAIkDmERikmQE6Xt8m7KyZAlJ41DzEuJkDapbNUpjAm
		QCCtMZobMyZAZrSv35A1JkCsuy0lBjgmQPLCq2p7OiZAOMopsPA8JkB+0af1
		ZT8mQMTYJTvbQSZACuCjgFBEJkBQ5yHGxUYmQJbunws7SSZA3PUdUbBLJkAi
		/ZuWJU4mQGgEGtyaUCZArguYIRBTJkD0EhZnhVUmQDoalKz6VyZAgCES8m9a
		JkDGKJA35VwmQAwwDn1aXyZAUjeMws9hJkCYPgoIRWQmQN5FiE26ZiZAJE0G
		ky9pJkBqVITYpGsmQLBbAh4abiZA9mKAY49wJkA8av6oBHMmQIJxfO55dSZA
		yHj6M+93JkAOgHh5ZHomQFSH9r7ZfCZAmo50BE9/JkDglfJJxIEmQCadcI85
		hCZAbKTu1K6GJkCyq2waJIkmQPiy6l+ZiyZAPrpopQ6OJkCEwebqg5AmQMrI
		ZDD5kiZAENDidW6VJkBW12C745cmQJze3gBZmiZA4uVcRs6cJkAo7dqLQ58m
		QG70WNG4oSZAtPvWFi6kJkD6AlVco6YmQEAK06EYqSZAhhFR542rJkDMGM8s
		A64mQBIgTXJ4sCZAWCfLt+2yJkCeLkn9YrUmQOQ1x0LYtyZAKj1FiE26JkBw
		RMPNwrwmQLZLQRM4vyZA/FK/WK3BJkBCWj2eIsQmQIhhu+OXxiZAzmg5KQ3J
		JkAUcLdugssmQFp3NbT3zSZAoH6z+WzQJkDmhTE/4tImQCyNr4RX1SZAcpQt
		yszXJkC4m6sPQtomQP6iKVW33CZARKqnmizfJkCKsSXgoeEmQNC4oyUX5CZA
		FsAha4zmJkBcx5+wAekmQKLOHfZ26yZA6NWbO+ztJkAu3RmBYfAmQHTkl8bW
		8iZAuusVDEz1JkAA85NRwfcmQEb6EZc2+iZAjAGQ3Kv8JkDSCA4iIf8mQBgQ
		jGeWASdAXhcKrQsEJ0CkHojygAYnQOolBjj2CCdAMC2EfWsLJ0B2NALD4A0n
		QLw7gAhWECdAAkP+TcsSJ0BISnyTQBUnQI5R+ti1FydA1Fh4HisaJ0AaYPZj
		oBwnQGBndKkVHydApm7y7oohJ0DsdXA0ACQnQDJ97nl1JidAeIRsv+ooJ0C+
		i+oEYCsnQASTaErVLSdASprmj0owJ0CQoWTVvzInQNao4ho1NSdAHLBgYKo3
		J0Bit96lHzonQKi+XOuUPCdA7sXaMAo/J0A0zVh2f0EnQHrU1rv0QydAwNtU
		AWpGJ0AG49JG30gnQEzqUIxUSydAkvHO0clNJ0DY+EwXP1AnQB4Ay1y0UidA
		ZAdJoilVJ0CqDsfnnlcnQPAVRS0UWidANh3DcolcJ0B8JEG4/l4nQMIrv/1z
		YSdACDM9Q+ljJ0BOOruIXmYnQJRBOc7TaCdA2ki3E0lrJ0AgUDVZvm0nQGZX
		s54zcCdArF4x5KhyJ0DyZa8pHnUnQDhtLW+TdydAfnSrtAh6J0DEeyn6fXwn
		QAqDpz/zfidAUIolhWiBJ0CWkaPK3YMnQNyYIRBThidAIqCfVciIJ0Bopx2b
		PYsnQK6um+CyjSdA9LUZJiiQJ0A6vZdrnZInQIDEFbESlSdAxsuT9oeXJ0AM
		0xE8/ZknQFLaj4FynCdAmOENx+eeJ0De6IsMXaEnQCTwCVLSoydAaveHl0em
		J0Cw/gXdvKgnQPYFhCIyqydAPA0CaKetJ0CCFICtHLAnQMgb/vKRsidADiN8
		OAe1J0BUKvp9fLcnQJoxeMPxuSdA4Dj2CGe8J0AmQHRO3L4nQGxH8pNRwSdA
		sk5w2cbDJ0D4Ve4ePMYnQD5dbGSxyCdAhGTqqSbLJ0DKa2jvm80nQBBz5jQR
		0CdAVnpkeobSJ0CcgeK/+9QnQOKIYAVx1ydAKJDeSubZJ0Bul1yQW9wnQLSe
		2tXQ3idA+qVYG0bhJ0BArdZgu+MnQIa0VKYw5idAzLvS66XoJ0ASw1AxG+sn
		QFjKznaQ7SdAntFMvAXwJ0Dk2MoBe/InQCrgSEfw9CdAcOfGjGX3J0C27kTS
		2vknQPz1whdQ/CdAQv1AXcX+J0CIBL+iOgEoQM4LPeivAyhAFBO7LSUGKEBa
		GjlzmggoQKAht7gPCyhA5ig1/oQNKEAsMLND+g8oQHI3MYlvEihAuD6vzuQU
		KED+RS0UWhcoQERNq1nPGShAilQpn0QcKEDQW6fkuR4oQBZjJSovIShAXGqj
		b6QjKECicSG1GSYoQOh4n/qOKChALoAdQAQrKEB0h5uFeS0oQLqOGcvuLyhA
		AJaXEGQyKEBGnRVW2TQoQIykk5tONyhA0qsR4cM5KEAYs48mOTwoQF66DWyu
		PihApMGLsSNBKEDqyAn3mEMoQDDQhzwORihAdtcFgoNIKEC83oPH+EooQALm
		AQ1uTShASO1/UuNPKECO9P2XWFIoQNT7e93NVChAGgP6IkNXKEBgCnhouFko
		QKYR9q0tXChA7Bh086JeKEAyIPI4GGEoQHgncH6NYyhAvi7uwwJmKEAENmwJ
		eGgoQEo96k7taihAkERolGJtKEDWS+bZ128oQBxTZB9NcihAYlriZMJ0KECo
		YWCqN3coQO5o3u+seShANHBcNSJ8KEB6d9p6l34oQMB+WMAMgShABobWBYKD
		KEBMjVRL94UoQJKU0pBsiChA2JtQ1uGKKEAeo84bV40oQGSqTGHMjyhAqrHK
		pkGSKEDwuEjstpQoQDbAxjEslyhAfMdEd6GZKEDCzsK8FpwoQAjWQAKMnihA
		Tt2+RwGhKECU5DyNdqMoQNrrutLrpShAIPM4GGGoKEBm+rZd1qooQKwBNaNL
		rShA8giz6MCvKEA4EDEuNrIoQH4Xr3OrtChAxB4tuSC3KEAKJqv+lbkoQFAt
		KUQLvChAljSniYC+KEDcOyXP9cAoQCJDoxRrwyhAaEohWuDFKECuUZ+fVcgo
		QPRYHeXKyihAOmCbKkDNKECAZxlwtc8oQMZul7Uq0ihADHYV+5/UKEBSfZNA
		FdcoQJiEEYaK2ShA3ouPy//bKEAkkw0Rdd4oQGqai1bq4ChAsKEJnF/jKED2
		qIfh1OUoQDywBSdK6ChAgreDbL/qKEDIvgGyNO0oQA7Gf/ep7yhAVM39PB/y
		KECa1HuClPQoQODb+ccJ9yhAJuN3DX/5KEBs6vVS9PsoQLLxc5hp/ihA+Pjx
		3d4AKUA+AHAjVAMpQIQH7mjJBSlAyg5srj4IKUAQFurzswopQFYdaDkpDSlA
		nCTmfp4PKUDiK2TEExIpQCgz4gmJFClAbjpgT/4WKUC0Qd6UcxkpQPpIXNro
		GylAQFDaH14eKUCGV1hl0yApQMxe1qpIIylAEmZU8L0lKUBYbdI1MygpQJ50
		UHuoKilA5HvOwB0tKUAqg0wGky8pQHCKyksIMilAtpFIkX00KUD8mMbW8jYp
		QEKgRBxoOSlAiKfCYd07KUDOrkCnUj4pQBS2vuzHQClAWr08Mj1DKUCgxLp3
		skUpQObLOL0nSClALNO2Ap1KKUBy2jRIEk0pQLjhso2HTylA/ugw0/xRKUBE
		8K4YclQpQIr3LF7nVilA0P6qo1xZKUAWBinp0VspQFwNpy5HXilAohQldLxg
		KUDoG6O5MWMpQC4jIf+mZSlAdCqfRBxoKUC6MR2KkWopQAA5m88GbSlARkAZ
		FXxvKUCMR5da8XEpQNJOFaBmdClAGFaT5dt2KUBeXRErUXkpQKRkj3DGeylA
		6msNtjt+KUAwc4v7sIApQHZ6CUEmgylAvIGHhpuFKUACiQXMEIgpQEiQgxGG
		iilAjpcBV/uMKUDUnn+ccI8pQBqm/eHlkSlAYK17J1uUKUCmtPls0JYpQOy7
		d7JFmSlAMsP197qbKUB4ynM9MJ4pQL7R8YKloClABNlvyBqjKUBK4O0NkKUp
		QJDna1MFqClA1u7pmHqqKUAc9mfe76wpQGL95SNlrylAqARkadqxKUDuC+Ku
		T7QpQDQTYPTEtilAehreOTq5KUDAIVx/r7spQAYp2sQkvilATDBYCprAKUCS
		N9ZPD8MpQNg+VJWExSlAHkbS2vnHKUBkTVAgb8opQKpUzmXkzClA8FtMq1nP
		KUA2Y8rwztEpQHxqSDZE1ClAwnHGe7nWKUAIeUTBLtkpQE6Awgak2ylAlIdA
		TBneKUDajr6RjuApQCCWPNcD4ylAZp26HHnlKUCspDhi7ucpQPKrtqdj6ilA
		OLM07djsKUB+urIyTu8pQMTBMHjD8SlACsmuvTj0KUBQ0CwDrvYpQJbXqkgj
		+SlA3N4ojpj7KUAi5qbTDf4pQGjtJBmDACpArvSiXvgCKkD0+yCkbQUqQDoD
		n+niBypAgAodL1gKKkDGEZt0zQwqQAwZGbpCDypAUiCX/7cRKkCYJxVFLRQq
		QN4uk4qiFipAJDYR0BcZKkBqPY8VjRsqQLBEDVsCHipA9kuLoHcgKkA8Uwnm
		7CIqQIJahytiJSpAyGEFcdcnKkAOaYO2TCoqQFRwAfzBLCpAmnd/QTcvKkDg
		fv2GrDEqQCaGe8whNCpAbI35EZc2KkCylHdXDDkqQPib9ZyBOypAPqNz4vY9
		KkCEqvEnbEAqQMqxb23hQipAELntslZFKkBWwGv4y0cqQJzH6T1BSipA4s5n
		g7ZMKkAo1uXIK08qQG7dYw6hUSpAtOThUxZUKkD661+Zi1YqQEDz3d4AWSpA
		hvpbJHZbKkDMAdpp610qQBIJWK9gYCpAWBDW9NViKkCeF1Q6S2UqQOQe0n/A
		ZypAKiZQxTVqKkBwLc4Kq2wqQLY0TFAgbypA/DvKlZVxKkBCQ0jbCnQqQIhK
		xiCAdipAzlFEZvV4KkAUWcKransqQFpgQPHffSpAoGe+NlWAKkDmbjx8yoIq
		QCx2usE/hSpAcn04B7WHKkC4hLZMKooqQP6LNJKfjCpARJOy1xSPKkCKmjAd
		ipEqQNChrmL/kypAFqksqHSWKkBcsKrt6ZgqQKK3KDNfmypA6L6meNSdKkAu
		xiS+SaAqQHTNogO/oipAutQgSTSlKkAA3J6OqacqQEbjHNQeqipAjOqaGZSs
		KkDS8RhfCa8qQBj5lqR+sSpAXgAV6vOzKkCkB5MvabYqQOoOEXXeuCpAMBaP
		ulO7KkB2HQ0Ayb0qQLwki0U+wCpAAiwJi7PCKkBIM4fQKMUqQI46BRaexypA
		1EGDWxPKKkAaSQGhiMwqQGBQf+b9zipAplf9K3PRKkDsXntx6NMqQDJm+bZd
		1ipAeG13/NLYKkC+dPVBSNsqQAR8c4e93SpASoPxzDLgKkCQim8SqOIqQNaR
		7Vcd5SpAHJlrnZLnKkBioOniB+oqQKinZyh97CpA7q7lbfLuKkA0tmOzZ/Eq
		QHq94fjc8ypAwMRfPlL2KkAGzN2Dx/gqQEzTW8k8+ypAktrZDrL9KkDY4VdU
		JwArQB7p1ZmcAitAZPBT3xEFK0Cq99EkhwcrQPD+T2r8CStANgbOr3EMK0B8
		DUz15g4rQMIUyjpcEStACBxIgNETK0BOI8bFRhYrQJQqRAu8GCtA2jHCUDEb
		K0AgOUCWph0rQGZAvtsbICtArEc8IZEiK0DyTrpmBiUrQDhWOKx7JytAfl22
		8fApK0DEZDQ3ZiwrQApssnzbLitAUHMwwlAxK0CWeq4HxjMrQNyBLE07NitA
		IomqkrA4K0BokCjYJTsrQK6Xph2bPStA9J4kYxBAK0A6pqKohUIrQICtIO76
		RCtAxrSeM3BHK0AMvBx55UkrQFLDmr5aTCtAmMoYBNBOK0De0ZZJRVErQCTZ
		FI+6UytAauCS1C9WK0Cw5xAapVgrQPbujl8aWytAPPYMpY9dK0CC/YrqBGAr
		QMgECTB6YitADgyHde9kK0BUEwW7ZGcrQJoagwDaaStA4CEBRk9sK0AmKX+L
		xG4rQGww/dA5cStAsjd7Fq9zK0D4PvlbJHYrQD5Gd6GZeCtAhE315g57K0DK
		VHMshH0rQBBc8XH5fytAVmNvt26CK0Ccau3844QrQOJxa0JZhytAKHnph86J
		K0BugGfNQ4wrQLSH5RK5jitA+o5jWC6RK0BAluGdo5MrQIadX+MYlitAzKTd
		KI6YK0ASrFtuA5srQFiz2bN4nStAnrpX+e2fK0DkwdU+Y6IrQCrJU4TYpCtA
		cNDRyU2nK0C2108Pw6krQPzezVQ4rCtAQuZLmq2uK0CI7cnfIrErQM70RyWY
		sytAFPzFag22K0BaA0SwgrgrQKAKwvX3uitA5hFAO229K0AsGb6A4r8rQHIg
		PMZXwitAuCe6C83EK0D+LjhRQscrQEQ2tpa3yStAij003CzMK0DQRLIhos4r
		QBZMMGcX0StAXFOurIzTK0CiWizyAdYrQOhhqjd32CtALmkofezaK0B0cKbC
		Yd0rQLp3JAjX3ytAAH+iTUziK0BGhiCTweQrQIyNntg25ytA0pQcHqzpK0AY
		nJpjIewrQF6jGKmW7itApKqW7gvxK0DqsRQ0gfMrQDC5knn29StAdsAQv2v4
		K0C8x44E4forQALPDEpW/StASNaKj8v/K0CO3QjVQAIsQNTkhhq2BCxAGuwE
		YCsHLEBg84KloAksQKb6AOsVDCxA7AF/MIsOLEAyCf11ABEsQHgQe7t1EyxA
		vhf5AOsVLEAEH3dGYBgsQEom9YvVGixAkC1z0UodLEDWNPEWwB8sQBw8b1w1
		IixAYkPtoaokLECoSmvnHycsQO5R6SyVKSxANFlncgosLEB6YOW3fy4sQMBn
		Y/30MCxABm/hQmozLEBMdl+I3zUsQJJ93c1UOCxA2IRbE8o6LEAejNlYPz0s
		QGSTV560PyxAqprV4ylCLEDwoVMpn0QsQDap0W4URyxAfLBPtIlJLEDCt835
		/kssQAi/Sz90TixATsbJhOlQLECUzUfKXlMsQNrUxQ/UVSxAINxDVUlYLEBm
		48GavlosQKzqP+AzXSxA8vG9JalfLEA4+TtrHmIsQH4AurCTZCxAxAc49ghn
		LEAKD7Y7fmksQFAWNIHzayxAlh2yxmhuLEDcJDAM3nAsQCIsrlFTcyxAaDMs
		l8h1LECuOqrcPXgsQPRBKCKzeixAOkmmZyh9LECAUCStnX8sQMZXovISgixA
		DF8gOIiELEBSZp59/YYsQJhtHMNyiSxA3nSaCOiLLEAkfBhOXY4sQGqDlpPS
		kCxAsIoU2UeTLED2kZIevZUsQDyZEGQymCxAgqCOqaeaLEDIpwzvHJ0sQA6v
		ijSSnyxAVLYIegeiLECavYa/fKQsQODEBAXypixAJsyCSmepLEBs0wCQ3Kss
		QLLaftVRrixA+OH8GsewLEA+6XpgPLMsQITw+KWxtSxAyvd26ya4LEAQ//Qw
		nLosQFYGc3YRvSxAnA3xu4a/LEDiFG8B/MEsQCgc7UZxxCxAbiNrjObGLEC0
		KunRW8ksQPoxZxfRyyxAQDnlXEbOLECGQGOiu9AsQMxH4ecw0yxAEk9fLabV
		LEBYVt1yG9gsQJ5dW7iQ2ixA5GTZ/QXdLEAqbFdDe98sQHBz1Yjw4SxAtnpT
		zmXkLED8gdET2+YsQEKJT1lQ6SxAiJDNnsXrLEDOl0vkOu4sQBSfySmw8CxA
		WqZHbyXzLECgrcW0mvUsQOa0Q/oP+CxALLzBP4X6LEBywz+F+vwsQLjKvcpv
		/yxA/tE7EOUBLUBE2blVWgQtQIrgN5vPBi1A0Oe14EQJLUAW7zMmugstQFz2
		sWsvDi1Aov0vsaQQLUDoBK72GRMtQC4MLDyPFS1AdBOqgQQYLUC6GijHeRot
		QAAipgzvHC1ARikkUmQfLUCMMKKX2SEtQNI3IN1OJC1AGD+eIsQmLUBeRhxo
		OSktQKRNmq2uKy1A6lQY8yMuLUAwXJY4mTAtQHZjFH4OMy1AvGqSw4M1LUAC
		chAJ+TctQEh5jk5uOi1AjoAMlOM8LUDUh4rZWD8tQBqPCB/OQS1AYJaGZENE
		LUCmnQSquEYtQOykgu8tSS1AMqwANaNLLUB4s356GE4tQL66/L+NUC1ABMJ6
		BQNTLUBKyfhKeFUtQJDQdpDtVy1A1tf01WJaLUAc33Ib2FwtQGLm8GBNXy1A
		qO1upsJhLUDu9OzrN2QtQDT8ajGtZi1AegPpdiJpLUDACme8l2stQAYS5QEN
		bi1ATBljR4JwLUCSIOGM93ItQNgnX9JsdS1AHi/dF+J3LUBkNltdV3otQKo9
		2aLMfC1A8ERX6EF/LUA2TNUtt4EtQHxTU3MshC1AwlrRuKGGLUAIYk/+Fokt
		QE5pzUOMiy1AlHBLiQGOLUDad8nOdpAtQCB/RxTski1AZobFWWGVLUCsjUOf
		1pctQPKUweRLmi1AOJw/KsGcLUB+o71vNp8tQMSqO7WroS1ACrK5+iCkLUBQ
		uTdAlqYtQJbAtYULqS1A3Mczy4CrLUAiz7EQ9q0tQGjWL1ZrsC1Art2tm+Cy
		LUD05CvhVbUtQDrsqSbLty1AgPMnbEC6LUDG+qWxtbwtQAwCJPcqvy1AUgmi
		PKDBLUCYECCCFcQtQN4XnseKxi1AJB8cDQDJLUBqJppSdcstQLAtGJjqzS1A
		9jSW3V/QLUA8PBQj1dItQIJDkmhK1S1AyEoQrr/XLUAOUo7zNNotQFRZDDmq
		3C1AmmCKfh/fLUDgZwjElOEtQCZvhgkK5C1AbHYET3/mLUCyfYKU9OgtQPiE
		ANpp6y1APox+H9/tLUCEk/xkVPAtQMqaeqrJ8i1AEKL47z71LUBWqXY1tPct
		QJyw9Hop+i1A4rdywJ78LUAov/AFFP8tQG7GbkuJAS5AtM3skP4DLkD61GrW
		cwYuQEDc6BvpCC5AhuNmYV4LLkDM6uSm0w0uQBLyYuxIEC5AWPngMb4SLkCe
		AF93MxUuQOQH3byoFy5AKg9bAh4aLkBwFtlHkxwuQLYdV40IHy5A/CTV0n0h
		LkBCLFMY8yMuQIgz0V1oJi5AzjpPo90oLkAUQs3oUisuQFpJSy7ILS5AoFDJ
		cz0wLkDmV0e5sjIuQCxfxf4nNS5AcmZDRJ03LkC4bcGJEjouQP50P8+HPC5A
		RHy9FP0+LkCKgztackEuQNCKuZ/nQy5AFpI35VxGLkBcmbUq0kguQKKgM3BH
		Sy5A6KextbxNLkAury/7MVAuQHS2rUCnUi5Aur0rhhxVLkAAxanLkVcuQEbM
		JxEHWi5AjNOlVnxcLkDS2iOc8V4uQBjioeFmYS5AXukfJ9xjLkCk8J1sUWYu
		QOr3G7LGaC5AMP+Z9ztrLkB2Bhg9sW0uQLwNloImcC5AAhUUyJtyLkBIHJIN
		EXUuQI4jEFOGdy5A1CqOmPt5LkAaMgzecHwuQGA5iiPmfi5ApkAIaVuBLkDs
		R4au0IMuQDJPBPRFhi5AeFaCObuILkC+XQB/MIsuQARlfsSljS5ASmz8CRuQ
		LkCQc3pPkJIuQNZ6+JQFlS5AHIJ22nqXLkBiifQf8JkuQKiQcmVlnC5A7pfw
		qtqeLkA0n27wT6EuQHqm7DXFoy5AwK1qezqmLkAGtejAr6guQEy8ZgYlqy5A
		ksPkS5qtLkDYymKRD7AuQB7S4NaEsi5AZNleHPq0LkCq4Nxhb7cuQPDnWqfk
		uS5ANu/Y7Fm8LkB89lYyz74uQML91HdEwS5ACAVTvbnDLkBODNECL8YuQJQT
		T0ikyC5A2hrNjRnLLkAgIkvTjs0uQGYpyRgE0C5ArDBHXnnSLkDyN8Wj7tQu
		QDg/Q+lj1y5AfkbBLtnZLkDETT90TtwuQApVvbnD3i5AUFw7/zjhLkCWY7lE
		ruMuQNxqN4oj5i5AInK1z5joLkBoeTMVDusuQK6AsVqD7S5A9IcvoPjvLkA6
		j63lbfIuQICWKyvj9C5Axp2pcFj3LkAMpSe2zfkuQFKspftC/C5AmLMjQbj+
		LkDeuqGGLQEvQCTCH8yiAy9AasmdERgGL0Cw0BtXjQgvQPbXmZwCCy9APN8X
		4ncNL0CC5pUn7Q8vQMjtE21iEi9ADvWRstcUL0BU/A/4TBcvQJoDjj3CGS9A
		4AoMgzccL0AmEorIrB4vQGwZCA4iIS9AsiCGU5cjL0D4JwSZDCYvQD4vgt6B
		KC9AhDYAJPcqL0DKPX5pbC0vQBBF/K7hLy9AVkx69FYyL0CcU/g5zDQvQOJa
		dn9BNy9AKGL0xLY5L0BuaXIKLDwvQLRw8E+hPi9A+ndulRZBL0BAf+zai0Mv
		QIaGaiABRi9AzI3oZXZIL0ASlWar60ovQFic5PBgTS9AnqNiNtZPL0DkquB7
		S1IvQCqyXsHAVC9AcLncBjZXL0C2wFpMq1kvQPzH2JEgXC9AQs9W15VeL0CI
		1tQcC2EvQM7dUmKAYy9AFOXQp/VlL0Ba7E7tamgvQKDzzDLgai9A5vpKeFVt
		L0AsAsm9ym8vQHIJRwNAci9AuBDFSLV0L0D+F0OOKncvQEQfwdOfeS9AiiY/
		GRV8L0DQLb1ein4vQBY1O6T/gC9AXDy56XSDL0CiQzcv6oUvQOhKtXRfiC9A
		LlIzutSKL0B0WbH/SY0vQLpgL0W/jy9AAGitijSSL0BGbyvQqZQvQIx2qRUf
		ly9A0n0nW5SZL0AYhaWgCZwvQF6MI+Z+ni9ApJOhK/SgL0Dqmh9xaaMvQDCi
		nbbepS9Adqkb/FOoL0C8sJlByaovQAK4F4c+rS9ASL+VzLOvL0COxhMSKbIv
		QNTNkVeetC9AGtUPnRO3L0Bg3I3iiLkvQKbjCyj+uy9A7OqJbXO+L0Ay8gez
		6MAvQHj5hfhdwy9AvgAEPtPFL0AECIKDSMgvQEoPAMm9yi9AkBZ+DjPNL0DW
		HfxTqM8vQBwlepkd0i9AYiz43pLUL0CoM3YkCNcvQO469Gl92S9ANEJyr/Lb
		L0B6SfD0Z94vQMBQbjrd4C9ABljsf1LjL0BMX2rFx+UvQJJm6Ao96C9A2G1m
		ULLqL0AedeSVJ+0vQGR8Ytuc7y9AqoPgIBLyL0Dwil5mh/QvQDaS3Kv89i9A
		fJla8XH5L0DCoNg25/svQAioVnxc/i9Ap1fq4GgAMEBKW6mDowEwQO1eaCbe
		AjBAkGInyRgEMEAzZuZrUwUwQNZppQ6OBjBAeW1kscgHMEAccSNUAwkwQL90
		4vY9CjBAYnihmXgLMEAFfGA8swwwQKh/H9/tDTBAS4PegSgPMEDuhp0kYxAw
		QJGKXMedETBANI4batgSMEDXkdoMExQwQHqVma9NFTBAHZlYUogWMEDAnBf1
		whcwQGOg1pf9GDBABqSVOjgaMECpp1TdchswQEyrE4CtHDBA767SIugdMECS
		spHFIh8wQDW2UGhdIDBA2LkPC5ghMEB7vc6t0iIwQB7BjVANJDBAwcRM80cl
		MEBkyAuWgiYwQAfMyji9JzBAqs+J2/coMEBN00h+MiowQPDWByFtKzBAk9rG
		w6csMEA23oVm4i0wQNnhRAkdLzBAfOUDrFcwMEAf6cJOkjEwQMLsgfHMMjBA
		ZfBAlAc0MEAI9P82QjUwQKv3vtl8NjBATvt9fLc3MEDx/jwf8jgwQJQC/MEs
		OjBANwa7ZGc7MEDaCXoHojwwQH0NOarcPTBAIBH4TBc/MEDDFLfvUUAwQGYY
		dpKMQTBACRw1NcdCMECsH/TXAUQwQE8js3o8RTBA8iZyHXdGMECVKjHAsUcw
		QDgu8GLsSDBA2zGvBSdKMEB+NW6oYUswQCE5LUucTDBAxDzs7dZNMEBnQKuQ
		EU8wQApEajNMUDBArUcp1oZRMEBQS+h4wVIwQPNOpxv8UzBAllJmvjZVMEA5
		ViVhcVYwQNxZ5AOsVzBAf12jpuZYMEAiYWJJIVowQMVkIexbWzBAaGjgjpZc
		MEALbJ8x0V0wQK5vXtQLXzBAUXMdd0ZgMED0dtwZgWEwQJd6m7y7YjBAOn5a
		X/ZjMEDdgRkCMWUwQICF2KRrZjBAI4mXR6ZnMEDGjFbq4GgwQGmQFY0bajBA
		DJTUL1ZrMECvl5PSkGwwQFKbUnXLbTBA9Z4RGAZvMECYotC6QHAwQDumj117
		cTBA3qlOALZyMECBrQ2j8HMwQCSxzEUrdTBAx7SL6GV2MEBquEqLoHcwQA28
		CS7beDBAsL/I0BV6MEBTw4dzUHswQPbGRhaLfDBAmcoFucV9MEA8zsRbAH8w
		QN/Rg/46gDBAgtVCoXWBMEAl2QFEsIIwQMjcwObqgzBAa+B/iSWFMEAO5D4s
		YIYwQLHn/c6ahzBAVOu8cdWIMED37nsUEIowQJryOrdKizBAPfb5WYWMMEDg
		+bj8v40wQIP9d5/6jjBAJgE3QjWQMEDJBPbkb5EwQGwItYeqkjBADwx0KuWT
		MECyDzPNH5UwQFUT8m9aljBA+BaxEpWXMECbGnC1z5gwQD4eL1gKmjBA4SHu
		+kSbMECEJa2df5wwQCcpbEC6nTBAyiwr4/SeMEBtMOqFL6AwQBA0qShqoTBA
		szdoy6SiMEBWOydu36MwQPk+5hAapTBAnEKls1SmMEA/RmRWj6cwQOJJI/nJ
		qDBAhU3imwSqMEAoUaE+P6swQMtUYOF5rDBAblgfhLStMEARXN4m764wQLRf
		nckpsDBAV2NcbGSxMED6ZhsPn7IwQJ1q2rHZszBAQG6ZVBS1MEDjcVj3TrYw
		QIZ1F5qJtzBAKXnWPMS4MEDMfJXf/rkwQG+AVII5uzBAEoQTJXS8MEC1h9LH
		rr0wQFiLkWrpvjBA+45QDSTAMECekg+wXsEwQEGWzlKZwjBA5JmN9dPDMECH
		nUyYDsUwQCqhCztJxjBAzaTK3YPHMEBwqImAvsgwQBOsSCP5yTBAtq8HxjPL
		MEBZs8ZobswwQPy2hQupzTBAn7pEruPOMEBCvgNRHtAwQOXBwvNY0TBAiMWB
		lpPSMEAryUA5ztMwQM7M/9sI1TBAcdC+fkPWMEAU1H0hftcwQLfXPMS42DBA
		Wtv7ZvPZMED93roJLtswQKDieaxo3DBAQ+Y4T6PdMEDm6ffx3d4wQInttpQY
		4DBALPF1N1PhMEDP9DTajeIwQHL483zI4zBAFfyyHwPlMEC4/3HCPeYwQFsD
		MWV45zBA/gbwB7PoMEChCq+q7ekwQEQObk0o6zBA5xEt8GLsMECKFeySne0w
		QC0ZqzXY7jBA0Bxq2BLwMEBzICl7TfEwQBYk6B2I8jBAuSenwMLzMEBcK2Zj
		/fQwQP8uJQY49jBAojLkqHL3MEBFNqNLrfgwQOg5Yu7n+TBAiz0hkSL7MEAu
		QeAzXfwwQNFEn9aX/TBAdEheedL+MEAXTB0cDQAxQLpP3L5HATFAXVObYYIC
		MUAAV1oEvQMxQKNaGaf3BDFARl7YSTIGMUDpYZfsbAcxQIxlVo+nCDFAL2kV
		MuIJMUDSbNTUHAsxQHVwk3dXDDFAGHRSGpINMUC7dxG9zA4xQF570F8HEDFA
		AX+PAkIRMUCkgk6lfBIxQEeGDUi3EzFA6onM6vEUMUCNjYuNLBYxQDCRSjBn
		FzFA05QJ06EYMUB2mMh13BkxQBmchxgXGzFAvJ9Gu1EcMUBfowVejB0xQAKn
		xADHHjFApaqDowEgMUBIrkJGPCExQOuxAel2IjFAjrXAi7EjMUAxuX8u7CQx
		QNS8PtEmJjFAd8D9c2EnMUAaxLwWnCgxQL3He7nWKTFAYMs6XBErMUADz/n+
		SywxQKbSuKGGLTFASdZ3RMEuMUDs2Tbn+y8xQI/d9Yk2MTFAMuG0LHEyMUDV
		5HPPqzMxQHjoMnLmNDFAG+zxFCE2MUC+77C3WzcxQGHzb1qWODFABPcu/dA5
		MUCn+u2fCzsxQEr+rEJGPDFA7QFs5YA9MUCQBSuIuz4xQDMJ6ir2PzFA1gyp
		zTBBMUB5EGhwa0IxQBwUJxOmQzFAvxfmteBEMUBiG6VYG0YxQAUfZPtVRzFA
		qCIjnpBIMUBLJuJAy0kxQO4poeMFSzFAkS1ghkBMMUA0MR8pe00xQNc03su1
		TjFAejidbvBPMUAdPFwRK1ExQMA/G7RlUjFAY0PaVqBTMUAGR5n52lQxQKlK
		WJwVVjFATE4XP1BXMUDvUdbhilgxQJJVlYTFWTFANVlUJwBbMUDYXBPKOlwx
		QHtg0mx1XTFAHmSRD7BeMUDBZ1Cy6l8xQGRrD1UlYTFAB2/O919iMUCqco2a
		mmMxQE12TD3VZDFA8HkL4A9mMUCTfcqCSmcxQDaBiSWFaDFA2YRIyL9pMUB8
		iAdr+moxQB+Mxg01bDFAwo+FsG9tMUBlk0RTqm4xQAiXA/bkbzFAq5rCmB9x
		MUBOnoE7WnIxQPGhQN6UczFAlKX/gM90MUA3qb4jCnYxQNqsfcZEdzFAfbA8
		aX94MUAgtPsLunkxQMO3uq70ejFAZrt5US98MUAJvzj0aX0xQKzC95akfjFA
		T8a2Od9/MUDyyXXcGYExQJXNNH9UgjFAONHzIY+DMUDb1LLEyYQxQH7YcWcE
		hjFAIdwwCj+HMUDE3++seYgxQGfjrk+0iTFACudt8u6KMUCt6iyVKYwxQFDu
		6zdkjTFA8/Gq2p6OMUCW9Wl92Y8xQDn5KCAUkTFA3Pznwk6SMUB/AKdliZMx
		QCIEZgjElDFAxQclq/6VMUBoC+RNOZcxQAsPo/BzmDFArhJik66ZMUBRFiE2
		6ZoxQPQZ4NgjnDFAlx2fe16dMUA6IV4emZ4xQN0kHcHTnzFAgCjcYw6hMUAj
		LJsGSaIxQMYvWqmDozFAaTMZTL6kMUAMN9ju+KUxQK86l5EzpzFAUj5WNG6o
		MUD1QRXXqKkxQJhF1HnjqjFAO0mTHB6sMUDeTFK/WK0xQIFQEWKTrjFAJFTQ
		BM6vMUDHV4+nCLExQGpbTkpDsjFADV8N7X2zMUCwYsyPuLQxQFNmizLztTFA
		9mlK1S23MUCZbQl4aLgxQDxxyBqjuTFA33SHvd26MUCCeEZgGLwxQCV8BQNT
		vTFAyH/EpY2+MUBrg4NIyL8xQA6HQusCwTFAsYoBjj3CMUBUjsAweMMxQPeR
		f9OyxDFAmpU+du3FMUA9mf0YKMcxQOCcvLtiyDFAg6B7Xp3JMUAmpDoB2Mox
		QMmn+aMSzDFAbKu4Rk3NMUAPr3fph84xQLKyNozCzzFAVbb1Lv3QMUD4ubTR
		N9IxQJu9c3Ry0zFAPsEyF63UMUDhxPG559UxQITIsFwi1zFAJ8xv/1zYMUDK
		zy6il9kxQG3T7UTS2jFAENes5wzcMUCz2muKR90xQFbeKi2C3jFA+eHpz7zf
		MUCc5ahy9+AxQD/pZxUy4jFA4uwmuGzjMUCF8OVap+QxQCj0pP3h5TFAy/dj
		oBznMUBu+yJDV+gxQBH/4eWR6TFAtAKhiMzqMUBXBmArB+wxQPoJH85B7TFA
		nQ3ecHzuMUBAEZ0Tt+8xQOMUXLbx8DFAhhgbWSzyMUApHNr7ZvMxQMwfmZ6h
		9DFAbyNYQdz1MUASJxfkFvcxQLUq1oZR+DFAWC6VKYz5MUD7MVTMxvoxQJ41
		E28B/DFAQTnSETz9MUDkPJG0dv4xQIdAUFex/zFAKkQP+usAMkDNR86cJgIy
		QHBLjT9hAzJAE09M4psEMkC2UguF1gUyQFlWyicRBzJA/FmJyksIMkCfXUht
		hgkyQEJhBxDBCjJA5WTGsvsLMkCIaIVVNg0yQCtsRPhwDjJAzm8Dm6sPMkBx
		c8I95hAyQBR3geAgEjJAt3pAg1sTMkBafv8llhQyQP2BvsjQFTJAoIV9awsX
		MkBDiTwORhgyQOaM+7CAGTJAiZC6U7saMkAslHn29RsyQM+XOJkwHTJAcpv3
		O2seMkAVn7bepR8yQLiidYHgIDJAW6Y0JBsiMkD+qfPGVSMyQKGtsmmQJDJA
		RLFxDMslMkDntDCvBScyQIq471FAKDJALbyu9HopMkDQv22XtSoyQHPDLDrw
		KzJAFsfr3CotMkC5yqp/ZS4yQFzOaSKgLzJA/9EoxdowMkCi1ednFTIyQEXZ
		pgpQMzJA6NxlrYo0MkCL4CRQxTUyQC7k4/L/NjJA0eeilTo4MkB062E4dTky
		QBfvINuvOjJAuvLffeo7MkBd9p4gJT0yQAD6XcNfPjJAo/0cZpo/MkBGAdwI
		1UAyQOkEm6sPQjJAjAhaTkpDMkAvDBnxhEQyQNIP2JO/RTJAdROXNvpGMkAY
		F1bZNEgyQLsaFXxvSTJAXh7UHqpKMkABIpPB5EsyQKQlUmQfTTJARykRB1pO
		MkDqLNCplE8yQI0wj0zPUDJAMDRO7wlSMkDTNw2SRFMyQHY7zDR/VDJAGT+L
		17lVMkC8Qkp69FYyQF9GCR0vWDJAAkrIv2lZMkClTYdipFoyQEhRRgXfWzJA
		61QFqBldMkCOWMRKVF4yQDFcg+2OXzJA1F9CkMlgMkB3YwEzBGIyQBpnwNU+
		YzJAvWp/eHlkMkBgbj4btGUyQANy/b3uZjJApnW8YCloMkBJeXsDZGkyQOx8
		OqaeajJAj4D5SNlrMkAyhLjrE20yQNWHd45ObjJAeIs2MYlvMkAbj/XTw3Ay
		QL6StHb+cTJAYZZzGTlzMkAEmjK8c3QyQKed8V6udTJASqGwAel2MkDtpG+k
		I3gyQJCoLkdeeTJAM6zt6Zh6MkDWr6yM03syQHmzay8OfTJAHLcq0kh+MkC/
		uul0g38yQGK+qBe+gDJABcJnuviBMkCoxSZdM4MyQEvJ5f9thDJA7sykoqiF
		MkCR0GNF44YyQDTUIugdiDJA19fhiliJMkB626Atk4oyQB3fX9DNizJAwOIe
		cwiNMkBj5t0VQ44yQAbqnLh9jzJAqe1bW7iQMkBM8Rr+8pEyQO/02aAtkzJA
		kviYQ2iUMkA1/FfmopUyQNj/FondljJAewPWKxiYMkAeB5XOUpkyQMEKVHGN
		mjJAZA4TFMibMkAHEtK2Ap0yQKoVkVk9njJATRlQ/HefMkDwHA+fsqAyQJMg
		zkHtoTJANiSN5CejMkDZJ0yHYqQyQHwrCyqdpTJAHy/KzNemMkDCMolvEqgy
		QGU2SBJNqTJACDoHtYeqMkCrPcZXwqsyQE5Bhfr8rDJA8UREnTeuMkCUSANA
		cq8yQDdMwuKssDJA2k+BheexMkB9U0AoIrMyQCBX/8pctDJAw1q+bZe1MkBm
		Xn0Q0rYyQAliPLMMuDJArGX7VUe5MkBPabr4gboyQPJseZu8uzJAlXA4Pve8
		MkA4dPfgMb4yQNt3toNsvzJAfnt1JqfAMkAhfzTJ4cEyQMSC82scwzJAZ4ay
		DlfEMkAKinGxkcUyQK2NMFTMxjJAUJHv9gbIMkDzlK6ZQckyQJaYbTx8yjJA
		OZws37bLMkDcn+uB8cwyQH+jqiQszjJAIqdpx2bPMkDFqihqodAyQGiu5wzc
		0TJAC7KmrxbTMkCutWVSUdQyQFG5JPWL1TJA9Lzjl8bWMkCXwKI6AdgyQDrE
		Yd072TJA3ccggHbaMkCAy98isdsyQCPPnsXr3DJAxtJdaCbeMkBp1hwLYd8y
		QAza262b4DJAr92aUNbhMkBS4VnzEOMyQPXkGJZL5DJAmOjXOIblMkA77Jbb
		wOYyQN7vVX775zJAgfMUITbpMkAk99PDcOoyQMf6kmar6zJAav5RCebsMkAN
		AhGsIO4yQLAF0E5b7zJAUwmP8ZXwMkD2DE6U0PEyQJkQDTcL8zJAPBTM2UX0
		MkDfF4t8gPUyQIIbSh+79jJAJR8JwvX3MkDIIshkMPkyQGsmhwdr+jJADipG
		qqX7MkCxLQVN4PwyQFQxxO8a/jJA9zSDklX/MkCaOEI1kAAzQD08AdjKATNA
		4D/AegUDM0CDQ38dQAQzQCZHPsB6BTNAyUr9YrUGM0BsTrwF8AczQA9Se6gq
		CTNAslU6S2UKM0BVWfntnwszQPhcuJDaDDNAm2B3MxUOM0A+ZDbWTw8zQOFn
		9XiKEDNAhGu0G8URM0Anb3O+/xIzQMpyMmE6FDNAbXbxA3UVM0AQerCmrxYz
		QLN9b0nqFzNAVoEu7CQZM0D5hO2OXxozQJyIrDGaGzNAP4xr1NQcM0Dijyp3
		Dx4zQIWT6RlKHzNAKJeovIQgM0DLmmdfvyEzQG6eJgL6IjNAEaLlpDQkM0C0
		paRHbyUzQFepY+qpJjNA+qwijeQnM0CdsOEvHykzQEC0oNJZKjNA47dfdZQr
		M0CGux4YzywzQCm/3boJLjNAzMKcXUQvM0BvxlsAfzAzQBLKGqO5MTNAtc3Z
		RfQyM0BY0ZjoLjQzQPvUV4tpNTNAntgWLqQ2M0BB3NXQ3jczQOTflHMZOTNA
		h+NTFlQ6M0Aq5xK5jjszQM3q0VvJPDNAcO6Q/gM+M0AT8k+hPj8zQLb1DkR5
		QDNAWfnN5rNBM0D8/IyJ7kIzQJ8ATCwpRDNAQgQLz2NFM0DlB8pxnkYzQIgL
		iRTZRzNAKw9ItxNJM0DOEgdaTkozQHEWxvyISzNAFBqFn8NMM0C3HURC/k0z
		QFohA+U4TzNA/STCh3NQM0CgKIEqrlEzQEMsQM3oUjNA5i//byNUM0CJM74S
		XlUzQCw3fbWYVjNAzzo8WNNXM0ByPvv6DVkzQBVCup1IWjNAuEV5QINbM0Bb
		STjjvVwzQP5M94X4XTNAoVC2KDNfM0BEVHXLbWAzQOdXNG6oYTNAilvzEONi
		M0AtX7KzHWQzQNBicVZYZTNAc2Yw+ZJmM0AWau+bzWczQLltrj4IaTNAXHFt
		4UJqM0D/dCyEfWszQKJ46ya4bDNARXyqyfJtM0Dof2lsLW8zQIuDKA9ocDNA
		LofnsaJxM0DRiqZU3XIzQHSOZfcXdDNAF5IkmlJ1M0C6leM8jXYzQF2Zot/H
		dzNAAJ1hggJ5M0CjoCAlPXozQEak38d3ezNA6aeearJ8M0CMq10N7X0zQC+v
		HLAnfzNA0rLbUmKAM0B1tpr1nIEzQBi6WZjXgjNAu70YOxKEM0BewdfdTIUz
		QAHFloCHhjNApMhVI8KHM0BHzBTG/IgzQOrP02g3ijNAjdOSC3KLM0Aw11Gu
		rIwzQNPaEFHnjTNAdt7P8yGPM0AZ4o6WXJAzQLzlTTmXkTNAX+kM3NGSM0AC
		7ct+DJQzQKXwiiFHlTNASPRJxIGWM0Dr9whnvJczQI77xwn3mDNAMf+GrDGa
		M0DUAkZPbJszQHcGBfKmnDNAGgrElOGdM0C9DYM3HJ8zQGARQtpWoDNAAxUB
		fZGhM0CmGMAfzKIzQEkcf8IGpDNA7B8+ZUGlM0CPI/0HfKYzQDInvKq2pzNA
		1Sp7TfGoM0B4LjrwK6ozQBsy+ZJmqzNAvjW4NaGsM0BhOXfY260zQAQ9NnsW
		rzNAp0D1HVGwM0BKRLTAi7EzQO1Hc2PGsjNAkEsyBgG0M0AzT/GoO7UzQNZS
		sEt2tjNAeVZv7rC3M0AcWi6R67gzQL9d7TMmujNAYmGs1mC7M0AFZWt5m7wz
		QKhoKhzWvTNAS2zpvhC/M0Dub6hhS8AzQJFzZwSGwTNANHcmp8DCM0DXeuVJ
		+8MzQHp+pOw1xTNAHYJjj3DGM0DAhSIyq8czQGOJ4dTlyDNABo2gdyDKM0Cp
		kF8aW8szQEyUHr2VzDNA75fdX9DNM0CSm5wCC88zQDWfW6VF0DNA2KIaSIDR
		M0B7ptnqutIzQB6qmI310zNAwa1XMDDVM0BksRbTatYzQAe11XWl1zNAqriU
		GODYM0BNvFO7GtozQPC/El5V2zNAk8PRAJDcM0A2x5Cjyt0zQNnKT0YF3zNA
		fM4O6T/gM0Af0s2LeuEzQMLVjC614jNAZdlL0e/jM0AI3Qp0KuUzQKvgyRZl
		5jNATuSIuZ/nM0Dx50dc2ugzQJTrBv8U6jNAN+/FoU/rM0Da8oREiuwzQH32
		Q+fE7TNAIPoCiv/uM0DD/cEsOvAzQGYBgc908TNACQVAcq/yM0CsCP8U6vMz
		QE8Mvrck9TNA8g99Wl/2M0CVEzz9mfczQDgX+5/U+DNA2xq6Qg/6M0B+Hnnl
		SfszQCEiOIiE/DNAxCX3Kr/9M0BnKbbN+f4zQAotdXA0ADRArTA0E28BNEBQ
		NPO1qQI0QPM3sljkAzRAljtx+x4FNEA5PzCeWQY0QNxC70CUBzRAf0au484I
		NEAiSm2GCQo0QMVNLClECzRAaFHry34MNEALVapuuQ00QK5YaRH0DjRAUVwo
		tC4QNED0X+dWaRE0QJdjpvmjEjRAOmdlnN4TNEDdaiQ/GRU0QIBu4+FTFjRA
		I3KihI4XNEDGdWEnyRg0QGl5IMoDGjRADH3fbD4bNECvgJ4PeRw0QFKEXbKz
		HTRA9YccVe4eNECYi9v3KCA0QDuPmppjITRA3pJZPZ4iNECBlhjg2CM0QCSa
		14ITJTRAx52WJU4mNEBqoVXIiCc0QA2lFGvDKDRAsKjTDf4pNEBTrJKwOCs0
		QPavUVNzLDRAmbMQ9q0tNEA8t8+Y6C40QN+6jjsjMDRAgr5N3l0xNEAlwgyB
		mDI0QMjFyyPTMzRAa8mKxg01NEAOzUlpSDY0QLHQCAyDNzRAVNTHrr04NED3
		14ZR+Dk0QJrbRfQyOzRAPd8El208NEDg4sM5qD00QIPmgtziPjRAJupBfx1A
		NEDJ7QAiWEE0QGzxv8SSQjRAD/V+Z81DNECy+D0KCEU0QFX8/KxCRjRA+P+7
		T31HNECbA3vyt0g0QD4HOpXySTRA4Qr5Ny1LNECEDrjaZ0w0QCcSd32iTTRA
		yhU2IN1ONEBtGfXCF1A0QBAdtGVSUTRAsyBzCI1SNEBWJDKrx1M0QPkn8U0C
		VTRAnCuw8DxWNEA/L2+Td1c0QOIyLjayWDRAhTbt2OxZNEAoOqx7J1s0QMs9
		ax5iXDRAbkEqwZxdNEARRelj1140QLRIqAYSYDRAV0xnqUxhNED6TyZMh2I0
		QJ1T5e7BYzRAQFekkfxkNEDjWmM0N2Y0QIZeItdxZzRAKWLheaxoNEDMZaAc
		52k0QG9pX78hazRAEm0eYlxsNEC1cN0El200QFh0nKfRbjRA+3dbSgxwNECe
		exrtRnE0QEF/2Y+BcjRA5IKYMrxzNECHhlfV9nQ0QCqKFngxdjRAzY3VGmx3
		NEBwkZS9png0QBOVU2DheTRAtpgSAxx7NEBZnNGlVnw0QPyfkEiRfTRAn6NP
		68t+NEBCpw6OBoA0QOWqzTBBgTRAiK6M03uCNEArskt2toM0QM61ChnxhDRA
		cbnJuyuGNEAUvYheZoc0QLfARwGhiDRAWsQGpNuJNED9x8VGFos0QKDLhOlQ
		jDRAQ89DjIuNNEDm0gIvxo40QInWwdEAkDRALNqAdDuRNEDP3T8XdpI0QHLh
		/rmwkzRAFeW9XOuUNEC46Hz/JZY0QFvsO6JglzRA/u/6RJuYNECh87nn1Zk0
		QET3eIoQmzRA5/o3LUucNECK/vbPhZ00QC0CtnLAnjRA0AV1FfufNEBzCTS4
		NaE0QBYN81pwojRAuRCy/aqjNEBcFHGg5aQ0QP8XMEMgpjRAohvv5VqnNEBF
		H66Ilag0QOgibSvQqTRAiyYszgqrNEAuKutwRaw0QNEtqhOArTRAdDFptrqu
		NEAXNShZ9a80QLo45/svsTRAXTymnmqyNEAAQGVBpbM0QKNDJOTftDRARkfj
		hhq2NEDpSqIpVbc0QIxOYcyPuDRAL1Igb8q5NEDSVd8RBbs0QHVZnrQ/vDRA
		GF1dV3q9NEC7YBz6tL40QF5k25zvvzRAAWiaPyrBNECka1niZMI0QEdvGIWf
		wzRA6nLXJ9rENECNdpbKFMY0QDB6VW1PxzRA030UEIrINEB2gdOyxMk0QBmF
		klX/yjRAvIhR+DnMNEBfjBCbdM00QAKQzz2vzjRApZOO4OnPNEBIl02DJNE0
		QOuaDCZf0jRAjp7LyJnTNEAxoopr1NQ0QNSlSQ4P1jRAd6kIsUnXNEAarcdT
		hNg0QL2whva+2TRAYLRFmfnaNEADuAQ8NNw0QKa7w95u3TRASb+CganeNEDs
		wkEk5N80QI/GAMce4TRAMsq/aVniNEDVzX4MlOM0QHjRPa/O5DRAG9X8UQnm
		NEC+2Lv0Q+c0QGHcepd+6DRABOA5OrnpNECn4/jc8+o0QErnt38u7DRA7ep2
		ImntNECQ7jXFo+40QDPy9Gfe7zRA1vWzChnxNEB5+XKtU/I0QBz9MVCO8zRA
		vwDx8sj0NEBiBLCVA/Y0QAUIbzg+9zRAqAsu23j4NEBLD+19s/k0QO4SrCDu
		+jRAkRZrwyj8NEA0GipmY/00QNcd6Qie/jRAeiGoq9j/NEAdJWdOEwE1QMAo
		JvFNAjVAYyzlk4gDNUAGMKQ2wwQ1QKkzY9n9BTVATDcifDgHNUDvOuEecwg1
		QJI+oMGtCTVANUJfZOgKNUDYRR4HIww1QHtJ3aldDTVAHk2cTJgONUDBUFvv
		0g81QGRUGpINETVAB1jZNEgSNUCqW5jXghM1QE1fV3q9FDVA8GIWHfgVNUCT
		ZtW/Mhc1QDZqlGJtGDVA2W1TBagZNUB8cRKo4ho1QB910UodHDVAwniQ7Vcd
		NUBlfE+Qkh41QAiADjPNHzVAq4PN1QchNUBOh4x4QiI1QPGKSxt9IzVAlI4K
		vrckNUA3kslg8iU1QNqViAMtJzVAfZlHpmcoNUAgnQZJoik1QMOgxevcKjVA
		ZqSEjhcsNUAJqEMxUi01QKyrAtSMLjVAT6/BdscvNUDysoAZAjE1QJW2P7w8
		MjVAOLr+XnczNUDbvb0BsjQ1QH7BfKTsNTVAIcU7Ryc3NUDEyPrpYTg1QGfM
		uYycOTVACtB4L9c6NUCt0zfSETw1QFDX9nRMPTVA89q1F4c+NUCW3nS6wT81
		QDniM138QDVA3OXy/zZCNUB/6bGicUM1QCLtcEWsRDVAxfAv6OZFNUBo9O6K
		IUc1QAv4rS1cSDVArvts0JZJNUBR/ytz0Uo1QPQC6xUMTDVAlwaquEZNNUA6
		CmlbgU41QN0NKP67TzVAgBHnoPZQNUAjFaZDMVI1QMYYZeZrUzVAaRwkiaZU
		NUAMIOMr4VU1QK8jos4bVzVAUidhcVZYNUD1KiAUkVk1QJgu37bLWjVAOzKe
		WQZcNUDeNV38QF01QIE5HJ97XjVAJD3bQbZfNUDHQJrk8GA1QGpEWYcrYjVA
		DUgYKmZjNUCwS9fMoGQ1QFNPlm/bZTVA9lJVEhZnNUCZVhS1UGg1QDxa01eL
		aTVA312S+sVqNUCCYVGdAGw1QCVlEEA7bTVAyGjP4nVuNUBrbI6FsG81QA5w
		TSjrcDVAsXMMyyVyNUBUd8ttYHM1QPd6ihCbdDVAmn5Js9V1NUA9gghWEHc1
		QOCFx/hKeDVAg4mGm4V5NUAmjUU+wHo1QMmQBOH6ezVAbJTDgzV9NUAPmIIm
		cH41QLKbQcmqfzVAVZ8AbOWANUD4or8OIII1QJumfrFagzVAPqo9VJWENUDh
		rfz2z4U1QISxu5kKhzVAJ7V6PEWINUDKuDnff4k1QG28+IG6ijVAEMC3JPWL
		NUCzw3bHL401QFbHNWpqjjVA+cr0DKWPNUCczrOv35A1QD/SclIakjVA4tUx
		9VSTNUCF2fCXj5Q1QCjdrzrKlTVAy+Bu3QSXNUBu5C2AP5g1QBHo7CJ6mTVA
		tOurxbSaNUBX72po75s1QPryKQsqnTVAnfborWSeNUBA+qdQn581QOP9ZvPZ
		oDVAhgEmlhSiNUApBeU4T6M1QMwIpNuJpDVAbwxjfsSlNUASECIh/6Y1QLUT
		4cM5qDVAWBegZnSpNUD7Gl8Jr6o1QJ4eHqzpqzVAQSLdTiStNUDkJZzxXq41
		QIcpW5SZrzVAKi0aN9SwNUDNMNnZDrI1QHA0mHxJszVAEzhXH4S0NUC2OxbC
		vrU1QFk/1WT5tjVA/EKUBzS4NUCfRlOqbrk1QEJKEk2pujVA5U3R7+O7NUCI
		UZCSHr01QCtVTzVZvjVAzlgO2JO/NUBxXM16zsA1QBRgjB0JwjVAt2NLwEPD
		NUBaZwpjfsQ1QP1qyQW5xTVAoG6IqPPGNUBDckdLLsg1QOZ1Bu5oyTVAiXnF
		kKPKNUAsfYQz3ss1QM+AQ9YYzTVAcoQCeVPONUAViMEbjs81QLiLgL7I0DVA
		W48/YQPSNUD+kv4DPtM1QKGWvaZ41DVARJp8SbPVNUDnnTvs7dY1QIqh+o4o
		2DVALaW5MWPZNUDQqHjUndo1QHOsN3fY2zVAFrD2GRPdNUC5s7W8Td41QFy3
		dF+I3zVA/7ozAsPgNUCivvKk/eE1QEXCsUc44zVA6MVw6nLkNUCLyS+NreU1
		QC7N7i/o5jVA0dCt0iLoNUB01Gx1Xek1QBfYKxiY6jVAutvqutLrNUBd36ld
		De01QADjaABI7jVAo+Yno4LvNUBG6uZFvfA1QOntpej38TVAjPFkizLzNUAv
		9SMubfQ1QNL44tCn9TVAdfyhc+L2NUAYAGEWHfg1QLsDILlX+TVAXgffW5L6
		NUABC57+zPs1QKQOXaEH/TVARxIcREL+NUDqFdvmfP81QI0Zmom3ADZAMB1Z
		LPIBNkDTIBjPLAM2QHYk13FnBDZAGSiWFKIFNkC8K1W33AY2QF8vFFoXCDZA
		AjPT/FEJNkClNpKfjAo2QEg6UULHCzZA6z0Q5QENNkCOQc+HPA42QDFFjip3
		DzZA1EhNzbEQNkB3TAxw7BE2QBpQyxInEzZAvVOKtWEUNkBgV0lYnBU2QANb
		CPvWFjZApl7HnREYNkBJYoZATBk2QOxlReOGGjZAj2kEhsEbNkAybcMo/Bw2
		QNVwgss2HjZAeHRBbnEfNkAbeAARrCA2QL57v7PmITZAYX9+ViEjNkAEgz35
		WyQ2QKeG/JuWJTZASoq7PtEmNkDtjXrhCyg2QJCROYRGKTZAM5X4JoEqNkDW
		mLfJuys2QHmcdmz2LDZAHKA1DzEuNkC/o/Sxay82QGKns1SmMDZABaty9+Ax
		NkCorjGaGzM2QEuy8DxWNDZA7rWv35A1NkCRuW6CyzY2QDS9LSUGODZA18Ds
		x0A5NkB6xKtqezo2QB3Iag22OzZAwMspsPA8NkBjz+hSKz42QAbTp/VlPzZA
		qdZmmKBANkBM2iU720E2QO/d5N0VQzZAkuGjgFBENkA15WIji0U2QNjoIcbF
		RjZAe+zgaABINkAe8J8LO0k2QMHzXq51SjZAZPcdUbBLNkAH+9zz6kw2QKr+
		m5YlTjZATQJbOWBPNkDwBRrcmlA2QJMJ2X7VUTZANg2YIRBTNkDZEFfESlQ2
		QHwUFmeFVTZAHxjVCcBWNkDCG5Ss+lc2QGUfU081WTZACCMS8m9aNkCrJtGU
		qls2QE4qkDflXDZA8S1P2h9eNkCUMQ59Wl82QDc1zR+VYDZA2jiMws9hNkB9
		PEtlCmM2QCBACghFZDZAw0PJqn9lNkBmR4hNumY2QAlLR/D0ZzZArE4Gky9p
		NkBPUsU1amo2QPJVhNikazZAlVlDe99sNkA4XQIeGm42QNtgwcBUbzZAfmSA
		Y49wNkAhaD8GynE2QMRr/qgEczZAZ2+9Sz90NkAKc3zueXU2QK12O5G0djZA
		UHr6M+93NkDzfbnWKXk2QJaBeHlkejZAOYU3HJ97NkDciPa+2Xw2QH+MtWEU
		fjZAIpB0BE9/NkDFkzOniYA2QGiX8knEgTZAC5ux7P6CNkCunnCPOYQ2QFGi
		LzJ0hTZA9KXu1K6GNkCXqa136Yc2QDqtbBokiTZA3bArvV6KNkCAtOpfmYs2
		QCO4qQLUjDZAxrtopQ6ONkBpvydISY82QAzD5uqDkDZAr8aljb6RNkBSymQw
		+ZI2QPXNI9MzlDZAmNHidW6VNkA71aEYqZY2QN7YYLvjlzZAgdwfXh6ZNkAk
		4N4AWZo2QMfjnaOTmzZAaudcRs6cNkAN6xvpCJ42QLDu2otDnzZAU/KZLn6g
		NkD29VjRuKE2QJn5F3TzojZAPP3WFi6kNkDfAJa5aKU2QIIEVVyjpjZAJQgU
		/92nNkDIC9OhGKk2QGsPkkRTqjZADhNR542rNkCxFhCKyKw2QFQazywDrjZA
		9x2Ozz2vNkCaIU1yeLA2QD0lDBWzsTZA4CjLt+2yNkCDLIpaKLQ2QCYwSf1i
		tTZAyTMIoJ22NkBsN8dC2Lc2QA87huUSuTZAsj5FiE26NkBVQgQriLs2QPhF
		w83CvDZAm0mCcP29NkA+TUETOL82QOFQALZywDZAhFS/WK3BNkAnWH7758I2
		QMpbPZ4ixDZAbV/8QF3FNkAQY7vjl8Y2QLNmeobSxzZAVmo5KQ3JNkD5bfjL
		R8o2QJxxt26CyzZAP3V2Eb3MNkDieDW09802QIV89FYyzzZAKICz+WzQNkDL
		g3Kcp9E2QG6HMT/i0jZAEYvw4RzUNkC0jq+EV9U2QFeSbieS1jZA+pUtyszX
		NkCdmexsB9k2QECdqw9C2jZA46BqsnzbNkCGpClVt9w2QCmo6Pfx3TZAzKun
		mizfNkBvr2Y9Z+A2QBKzJeCh4TZAtbbkgtziNkBYuqMlF+Q2QPu9YshR5TZA
		nsEha4zmNkBBxeANx+c2QOTIn7AB6TZAh8xeUzzqNkAq0B32dus2QM3T3Jix
		7DZAcNebO+ztNkAT21reJu82QLbeGYFh8DZAWeLYI5zxNkD85ZfG1vI2QJ/p
		VmkR9DZAQu0VDEz1NkDl8NSuhvY2QIj0k1HB9zZAK/hS9Pv4NkDO+xGXNvo2
		QHH/0Dlx+zZAFAOQ3Kv8NkC3Bk9/5v02QFoKDiIh/zZA/Q3NxFsAN0CgEYxn
		lgE3QEMVSwrRAjdA5hgKrQsEN0CJHMlPRgU3QCwgiPKABjdAzyNHlbsHN0By
		JwY49gg3QBUrxdowCjdAuC6EfWsLN0BbMkMgpgw3QP41AsPgDTdAoTnBZRsP
		N0BEPYAIVhA3QOdAP6uQETdAikT+TcsSN0AtSL3wBRQ3QNBLfJNAFTdAc087
		NnsWN0AWU/rYtRc3QLlWuXvwGDdAXFp4HisaN0D/XTfBZRs3QKJh9mOgHDdA
		RWW1BtsdN0DoaHSpFR83QItsM0xQIDdALnDy7oohN0DRc7GRxSI3QHR3cDQA
		JDdAF3sv1zolN0C6fu55dSY3QF2CrRywJzdAAIZsv+ooN0CjiStiJSo3QEaN
		6gRgKzdA6ZCpp5osN0CMlGhK1S03QC+YJ+0PLzdA0pvmj0owN0B1n6UyhTE3
		QBijZNW/MjdAu6YjePozN0BequIaNTU3QAGuob1vNjdApLFgYKo3N0BHtR8D
		5Tg3QOq43qUfOjdAjbydSFo7N0AwwFzrlDw3QNPDG47PPTdAdsfaMAo/N0AZ
		y5nTREA3QLzOWHZ/QTdAX9IXGbpCN0AC1ta79EM3QKXZlV4vRTdASN1UAWpG
		N0Dr4BOkpEc3QI7k0kbfSDdAMeiR6RlKN0DU61CMVEs3QHfvDy+PTDdAGvPO
		0clNN0C99o10BE83QGD6TBc/UDdAA/4LunlRN0CmActctFI3QEkFiv/uUzdA
		7AhJoilVN0CPDAhFZFY3QDIQx+eeVzdA1ROGitlYN0B4F0UtFFo3QBsbBNBO
		WzdAvh7DcolcN0BhIoIVxF03QAQmQbj+XjdApykAWzlgN0BKLb/9c2E3QO0w
		fqCuYjdAkDQ9Q+ljN0AzOPzlI2U3QNY7u4heZjdAeT96K5lnN0AcQznO02g3
		QL9G+HAOajdAYkq3E0lrN0AFTna2g2w3QKhRNVm+bTdAS1X0+/huN0DuWLOe
		M3A3QJFcckFucTdANGAx5KhyN0DXY/CG43M3QHpnrykedTdAHWtuzFh2N0DA
		bi1vk3c3QGNy7BHOeDdABnartAh6N0CpeWpXQ3s3QEx9Kfp9fDdA74DonLh9
		N0CShKc/8343QDWIZuItgDdA2IslhWiBN0B7j+Qno4I3QB6To8rdgzdAwZZi
		bRiFN0BkmiEQU4Y3QAee4LKNhzdAqqGfVciIN0BNpV74Aoo3QPCoHZs9izdA
		k6zcPXiMN0A2sJvgso03QNmzWoPtjjdAfLcZJiiQN0Afu9jIYpE3QMK+l2ud
		kjdAZcJWDtiTN0AIxhWxEpU3QKvJ1FNNljdATs2T9oeXN0Dx0FKZwpg3QJTU
		ETz9mTdAN9jQ3jebN0Da24+Bcpw3QH3fTiStnTdAIOMNx+eeN0DD5sxpIqA3
		QGbqiwxdoTdACe5Kr5eiN0Cs8QlS0qM3QE/1yPQMpTdA8viHl0emN0CV/EY6
		gqc3QDgABt28qDdA2wPFf/epN0B+B4QiMqs3QCELQ8VsrDdAxA4CaKetN0Bn
		EsEK4q43QAoWgK0csDdArRk/UFexN0BQHf7ykbI3QPMgvZXMszdAliR8OAe1
		N0A5KDvbQbY3QNwr+n18tzdAfy+5ILe4N0AiM3jD8bk3QMU2N2YsuzdAaDr2
		CGe8N0ALPrWrob03QK5BdE7cvjdAUUUz8RbAN0D0SPKTUcE3QJdMsTaMwjdA
		OlBw2cbDN0DdUy98AcU3QIBX7h48xjdAI1utwXbHN0DGXmxkscg3QGliKwfs
		yTdADGbqqSbLN0CvaalMYcw3QFJtaO+bzTdA9XAnktbON0CYdOY0EdA3QDt4
		pddL0TdA3ntkeobSN0CBfyMdwdM3QCSD4r/71DdAx4ahYjbWN0BqimAFcdc3
		QA2OH6ir2DdAsJHeSubZN0BTlZ3tINs3QPaYXJBb3DdAmZwbM5bdN0A8oNrV
		0N43QN+jmXgL4DdAgqdYG0bhN0Alqxe+gOI3QMiu1mC74zdAa7KVA/bkN0AO
		tlSmMOY3QLG5E0lr5zdAVL3S66XoN0D3wJGO4Ok3QJrEUDEb6zdAPcgP1FXs
		N0Dgy852kO03QIPPjRnL7jdAJtNMvAXwN0DJ1gtfQPE3QGzaygF78jdAD96J
		pLXzN0Cy4UhH8PQ3QFXlB+oq9jdA+OjGjGX3N0Cb7IUvoPg3QD7wRNLa+TdA
		4fMDdRX7N0CE98IXUPw3QCf7gbqK/TdAyv5AXcX+N0A=
		</data>
		<data>
		+08ziRIr+D6qfcLUVyASP1UnOAfrNR4/fujWHL8lJT9WvRG2iDArPxZJpiep
		nTA/hLND9A2jMz/wHeHAcqg2P1yIfo3XrTk/yPIbWjyzPD8wXbkmobg/P8xj
		q/kCX0E/BBn6X7XhQj80zkjGZ2REP2iDlywa50U/mDjmksxpRz/Q7TT5fuxI
		PwCjg18xb0o/QFjSxePxSz9gDSEslnRNP6DCb5JI904/6DtffP08UD+Iloav
		Vv5QPyDxreKvv1E/wEvVFQmBUj9YpvxIYkJTP/gAJHy7A1Q/kFtLrxTFVD8w
		tnLibYZVP8AQmhXHR1Y/UGvBSCAJVz/wxeh7ecpXP5AgEK/Si1g/MHs34itN
		WT/A1V4VhQ5aP2Awhkjez1o/AIutezeRWz+g5dSukFJcPyBA/OHpE10/wJoj
		FUPVXT9g9UpInJZePwBQcnv1V18/UNVMV6cMYD+gguDwU21gP+AvdIoAzmA/
		MN0HJK0uYT+Aipu9WY9hP9A3L1cG8GE/IOXC8LJQYj9gklaKX7FiP8A/6iMM
		EmM/AO19vbhyYz9wmhFXZdNjP6BHpfARNGQ/4PQ4ir6UZD9Aoswja/VkP4BP
		YL0XVmU/4PzzVsS2ZT8gqofwcBdmP2BXG4odeGY/wASvI8rYZj8AskK9djln
		P2Bf1lYjmmc/oAxq8M/6Zz/guf2JfFtoP0BnkSMpvGg/gBQlvdUcaT/gwbhW
		gn1pPyBvTPAu3mk/YBzgids+aj/AyXMjiJ9qPyB3B700AGs/YCSbVuFgaz+g
		0S7wjcFrPwB/wok6Imw/QCxWI+eCbD+A2em8k+NsP8CGfVZARG0/ADQR8Oyk
		bT+A4aSJmQVuP8COOCNGZm4/ADzMvPLGbj9A6V9WnydvP8CW8+9LiG8/AESH
		ifjobz+geI2R0iRwP0BPV94oVXA/ACYhK3+FcD+g/Op31bVwP0DTtMQr5nA/
		4Kl+EYIWcT+AgEhe2EZxPyBXEqsud3E/wC3c94SncT+ABKZE29dxP0Dbb5Ex
		CHI/wLE53oc4cj+AiAMr3mhyPyBfzXc0mXI/wDWXxIrJcj+ADGER4flyPyDj
		Kl43KnM/wLn0qo1acz9gkL7344pzPyBniEQ6u3M/wD1SkZDrcz9AFBze5ht0
		PwDr5So9THQ/gMGvd5N8dD9AmHnE6ax0PwBvQxFA3XQ/gEUNXpYNdT9AHNeq
		7D11P8DyoPdCbnU/gMlqRJmedT9AoDSR7851P8B2/t1F/3U/gE3IKpwvdj9A
		JJJ38l92P8D6W8RIkHY/gNElEZ/Adj9AqO9d9fB2P8B+uapLIXc/gFWD96FR
		dz9ALE1E+IF3P4ACF5FOsnc/gNng3aTidz8AsKoq+xJ4P8CGdHdRQ3g/gF0+
		xKdzeD8ANAgR/qN4P4AK0l1U1Hg/QOGbqqoEeT8AuGX3ADV5P4COL0RXZXk/
		QGX5kK2VeT/AO8PdA8Z5P8ASjSpa9nk/QOlWd7Amej/AvyDEBld6P4CW6hBd
		h3o/AG20XbO3ej8ARH6qCeh6P4AaSPdfGHs/APERRLZIez/Ax9uQDHl7P4Ce
		pd1iqXs/QHVvKrnZez8ATDl3Dwp8P4AiA8RlOnw/APnMELxqfD+Az5ZdEpt8
		P4CmYKpoy3w/AH0q9777fD8AVPRDFSx9P4AqvpBrXH0/AAGI3cGMfT8A2FEq
		GL19P4CuG3du7X0/AIXlw8Qdfj+AW68QG05+P4AyeV1xfn4/gAhDqseufj+A
		3wz3Hd9+PwC21kN0D38/AI2gkMo/fz+AY2rdIHB/PwA6NCp3oH8/ABH+ds3Q
		fz/A8+PhkQCAP0DfSAi9GIA/QMqtLugwgD/AtRJVE0mAPwChd3s+YYA/QIzc
		oWl5gD+Ad0HIlJGAPwBjpu6/qYA/QE4LFevBgD+AOXA7FtqAPwAl1WFB8oA/
		QBA6iGwKgT/A+56ulyKBPwDnA9XCOoE/QNJo++1SgT/Avc0hGWuBPwCpMkhE
		g4E/QJSXbm+bgT/Af/yUmrOBPwBrYbvFy4E/QFbG4fDjgT+AQSsIHPyBPwAt
		kC5HFII/QBj1VHIsgj/AA1p7nUSCPwDvvqHIXII/ANojyPN0gj/AxYjuHo2C
		PwCx7RRKpYI/QJxSO3W9gj+Ah7dhoNWCP8ByHIjL7YI/QF6BrvYFgz+ASebU
		IR6DP8A0S/tMNoM/QCCwIXhOgz+ACxVIo2aDP8D2eW7OfoM/AOLelPmWgz+A
		zUO7JK+DPwC5qOFPx4M/AKQNCHvfgz+Aj3IupveDPwB711TRD4Q/AGY8e/wn
		hD8AUaGhJ0CEPwA9BshSWIQ/AChr7n1whD+AE9AUqYiEPwD/NDvUoIQ/AOqZ
		Yf+4hD+A1f6HKtGEP4DAY65V6YQ/AKzI1IABhT8Aly37qxmFP4CCkiHXMYU/
		AG73RwJKhT+AWVxuLWKFP4BEwZRYeoU/ADAmu4OShT+AG4vhrqqFPwAH8Afa
		woU/APJULgXbhT8A3blUMPOFPwDJHntbC4Y/ALSDoYYjhj8An+jHsTuGP4CK
		Te7cU4Y/AHayFAhshj+AYRc7M4SGP4BMfGFenIY/ADjhh4m0hj8AI0autMyG
		P4AOq9Tf5IY/APoP+wr9hj+A5XQhNhWHP4DQ2UdhLYc/gLs+boxFhz8Ap6OU
		t12HP4CSCLvidYc/AH5t4Q2Ohz8AadIHOaaHP4BUNy5kvoc/AECcVI/Whz8A
		KwF7uu6HP4AWZqHlBog/AALLxxAfiD8A7S/uOzeIP4DYlBRnT4g/gMP5OpJn
		iD8Ar15hvX+IP4Caw4fol4g/AIYorhOwiD8AcY3UPsiIP4Bc8vpp4Ig/gEdX
		IZX4iD+AM7xHwBCJPwAeIW7rKIk/gAmGlBZBiT8A9eq6QVmJP4DgT+FscYk/
		AMy0B5iJiT8Atxkuw6GJPwCiflTuuYk/gI3jehnSiT8AeUihROqJPwBkrcdv
		Aoo/gE8S7poaij8AO3cUxjKKP4Am3DrxSoo/ABJBYRxjij8A/aWHR3uKPwDo
		Cq5yk4o/gNNv1J2rij8Av9T6yMOKP4CqOSH024o/AJaeRx/0ij8AgQNuSgyL
		P4BsaJR1JIs/AFjNuqA8iz8AQzLhy1SLPwAulwf3bIs/gBn8LSKFiz8ABWFU
		TZ2LP4DwxXp4tYs/ANwqoaPNiz8Ax4/HzuWLPwCy9O35/Ys/AJ1ZFCUWjD8A
		iL46UC6MPwB1I2F7Row/AF+Ih6ZejD8AS+2t0XaMPwA2UtT8jow/ACG3+ien
		jD8ADRwhU7+MPwD4gEd+14w/AOTlbanvjD8Az0qU1AeNPwC6r7r/H40/AKYU
		4So4jT8AkXkHVlCNPwB83i2BaI0/AGhDVKyAjT8AU6h615iNPwA+DaECsY0/
		AClyxy3JjT8AFdftWOGNPwAAPBSE+Y0/AOugOq8Rjj8A1gVh2imOPwDCaocF
		Qo4/AK7PrTBajj8AmTTUW3KOPwCEmfqGio4/AG/+ILKijj8AW2NH3bqOPwBH
		yG0I044/ADEtlDPrjj8AHJK6XgOPPwAI9+CJG48/APNbB7Uzjz8A38At4EuP
		PwDKJVQLZI8/ALWKejZ8jz8Aoe+gYZSPPwCMVMeMrI8/AHe57bfEjz8AYh4U
		49yPPwBOgzoO9Y8/gBx0sJwGkD8AkqZDshKQPwAI2dbHHpA/AH4Lat0qkD+A
		8z398jaQPwBpcJAIQ5A/AN+iIx5PkD+AVNW2M1uQPwDKB0pJZ5A/AEA63V5z
		kD+AtWxwdH+QPwArnwOKi5A/gKDRlp+XkD8AFgQqtaOQPwCMNr3Kr5A/gAFp
		UOC7kD8Ad5vj9ceQPwDtzXYL1JA/gGIACiHgkD+A2DKdNuyQPwBOZTBM+JA/
		gMOXw2EEkT+AOcpWdxCRPwCv/OmMHJE/gCQvfaIokT8AmmEQuDSRPwAQlKPN
		QJE/gIXGNuNMkT+A+/jJ+FiRPwBxK10OZZE/gOZd8CNxkT8AXJCDOX2RPwDS
		whZPiZE/gEf1qWSVkT8AvSc9eqGRPwAzWtCPrZE/gKiMY6W5kT+AHr/2usWR
		PwCU8YnQ0ZE/gAkkHebdkT+Af1aw++mRP4D0iEMR9pE/gGq71iYCkj8A4O1p
		PA6SP4BVIP1RGpI/gMtSkGcmkj8AQYUjfTKSP4C2t7aSPpI/gCzqSahKkj8A
		ohzdvVaSP4AXT3DTYpI/gI2BA+lukj+AA7SW/nqSPwB55ikUh5I/gO4YvSmT
		kj8AZEtQP5+SPwDafeNUq5I/gE+wdmq3kj8AxeIJgMOSP4A6FZ2Vz5I/gLBH
		MKvbkj8AJnrDwOeSPwCcrFbW85I/gBHf6ev/kj8AhxF9AQyTP4D8QxAXGJM/
		AHJ2oywkkz8A6Kg2QjCTPwBe28lXPJM/gNMNXW1Ikz8ASUDwglSTP4C+coOY
		YJM/gDSlFq5skz8Aqtepw3iTPwAgCj3ZhJM/AJU80O6Qkz8AC29jBJ2TPwCC
		ofYZqZM/APfTiS+1kz8AbQYdRcGTPwDiOLBazZM/AFhrQ3DZkz8Azp3WheWT
		PwBD0Gmb8ZM/ALoC/bD9kz8ALzWQxgmUPwClZyPcFZQ/ABuatvEhlD8AkMxJ
		By6UPwAG/9wcOpQ/AHwxcDJGlD8A8WMDSFKUPwBnlpZdXpQ/ANzIKXNqlD8A
		Uvu8iHaUPwDHLVCegpQ/AD5g47OOlD8As5J2yZqUPwAoxQnfppQ/AJ73nPSy
		lD8AFCowCr+UPwCKXMMfy5Q/AP+OVjXXlD8AdcHpSuOUPwDr83xg75Q/AGAm
		EHb7lD8A1lijiweVPwBMizahE5U/AMG9ybYflT8AN/BczCuVPwCtIvDhN5U/
		ACJVg/dDlT8AmIcWDVCVPwAOuqkiXJU/AIPsPDholT8A+R7QTXSVPwBuUWNj
		gJU/AOSD9niMlT8AWraJjpiVPwDP6BykpJU/AEUbsLmwlT8Au01Dz7yVPwAx
		gNbkyJU/AKayafrUlT8AHOX8D+GVPwCSF5Al7ZU/AAhKIzv5lT8AfXy2UAWW
		PwDzrklmEZY/AGjh3Hsdlj8A3RNwkSmWPwBTRgOnNZY/AMl4lrxBlj8AP6sp
		0k2WPwC13bznWZY/ACoQUP1llj8AoELjEnKWPwAVdXYofpY/AIunCT6Klj8A
		ANqcU5aWPwB3DDBpopY/AOw+w36ulj8AYnFWlLqWPwDXo+mpxpY/AE3WfL/S
		lj8AwwgQ1d6WPwA5O6Pq6pY/AK5tNgD3lj8AJKDJFQOXPwCZ0lwrD5c/AA8F
		8EAblz8AhTeDVieXPwD7aRZsM5c/AHCcqYE/lz8A5s48l0uXPwBcAdCsV5c/
		ANEzY8Jjlz8AR2b212+XPwC8mInte5c/ADLLHAOIlz8AqP2vGJSXPwAeMEMu
		oJc/AJNi1kOslz8ACZVpWbiXPwB+x/xuxJc/APT5j4TQlz8AaiwjmtyXPwDg
		Xrav6Jc/AFWRScX0lz8Ay8Pc2gCYPwBB9m/wDJg/ALYoAwYZmD8ALFuWGyWY
		PwChjSkxMZg/ABfAvEY9mD8AjfJPXEmYPwACJeNxVZg/AHhXdodhmD8A7okJ
		nW2YPwBjvJyyeZg/ANnuL8iFmD8ATyHD3ZGYPwDEU1bznZg/ADqG6QiqmD8A
		sLh8HraYPwAl6w80wpg/AJsdo0nOmD8AEVA2X9qYPwCGgsl05pg/APy0XIry
		mD8Acefvn/6YPwDnGYO1Cpk/AF1MFssWmT8A0n6p4CKZPwBIsTz2Lpk/AL7j
		zws7mT8ANBZjIUeZPwCpSPY2U5k/AB97iUxfmT8AlK0cYmuZPwAK4K93d5k/
		AIASQ42DmT8A9kTWoo+ZPwBrd2m4m5k/AOGp/M2nmT8AVtyP47OZPwDMDiP5
		v5k/AEJBtg7MmT8At3NJJNiZPwAuptw55Jk/AKPYb0/wmT8AGQsDZfyZPwCO
		PZZ6CJo/AARwKZAUmj8AeaK8pSCaPwDw1E+7LJo/AGUH49A4mj8A2zl25kSa
		PwBQbAn8UJo/AMaenBFdmj8AO9EvJ2maPwCyA8M8dZo/ACc2VlKBmj8AnWjp
		Z42aPwASm3x9mZo/AIjND5Olmj8A/v+iqLGaPwBzMja+vZo/AOlkydPJmj8A
		X5dc6dWaPwDVye/+4Zo/AEr8ghTumj8Avy4WKvqaPwA1Yak/Bps/AKuTPFUS
		mz8AIMbPah6bPwCX+GKAKps/AAwr9pU2mz8AgV2Jq0KbPwD3jxzBTps/AG3C
		r9Zamz8A4/RC7GabPwBYJ9YBc5s/AM5ZaRd/mz8ARIz8LIubPwC5vo9Cl5s/
		AC/xIlijmz8ApCO2ba+bPwAaVkmDu5s/AJCI3JjHmz8ABbtvrtObPwB67QLE
		35s/APAfltnrmz8AZlIp7/ebPwDchLwEBJw/AFK3TxoQnD8AyOniLxycPwA+
		HHZFKJw/ALJOCVs0nD8AKoGccECcPwCesy+GTJw/ABTmwptYnD8AihhWsWSc
		PwAAS+nGcJw/AHZ9fNx8nD8A6q8P8oicPwBg4qIHlZw/ANYUNh2hnD8ATEfJ
		Mq2cPwDAeVxIuZw/ADis713FnD8ArN6Cc9GcPwAiERaJ3Zw/AJhDqZ7pnD8A
		DnY8tPWcPwCEqM/JAZ0/APraYt8NnT8Abg329BmdPwDkP4kKJp0/AFhyHCAy
		nT8A0KSvNT6dPwBE10JLSp0/ALoJ1mBWnT8AMjxpdmKdPwCmbvyLbp0/AByh
		j6F6nT8AktMit4adPwAGBrbMkp0/AHw4SeKenT8A9Grc96qdPwBonW8Nt50/
		AN7PAiPDnT8AVAKWOM+dPwDINClO250/AD5nvGPnnT8AtplPefOdPwAqzOKO
		/50/AJ7+daQLnj8AFDEJuheePwCKY5zPI54/AAKWL+Uvnj8AdsjC+juePwDs
		+lUQSJ4/AGIt6SVUnj8A1l98O2CePwBOkg9RbJ4/AMLEomZ4nj8AOPc1fISe
		PwCuKcmRkJ4/ACRcXKecnj8AmI7vvKiePwAOwYLStJ4/AIbzFejAnj8A+iWp
		/cyePwBwWDwT2Z4/AOaKzyjlnj8AWr1iPvGePwDQ7/VT/Z4/AEgiiWkJnz8A
		vlQcfxWfPwAyh6+UIZ8/AKi5Qqotnz8AHuzVvzmfPwCUHmnVRZ8/AAhR/OpR
		nz8AfoOPAF6fPwD0tSIWap8/AGjotSt2nz8A3hpJQYKfPwBWTdxWjp8/AMx/
		b2yanz8AQrICgqafPwC25JWXsp8/ACwXKa2+nz8Aokm8wsqfPwAWfE/Y1p8/
		AIyu4u3inz8AAuF1A++fPwB4EwkZ+58/APciTpcDoD8AMrwXogmgPwBsVeGs
		D6A/AKfuqrcVoD8A4od0whugPwAdIT7NIaA/AFe6B9gnoD8Ak1PR4i2gPwDN
		7JrtM6A/AAiGZPg5oD8AQx8uA0CgPwB+uPcNRqA/ALlRwRhMoD8A9OqKI1Kg
		PwAvhFQuWKA/AGodHjleoD8ApbbnQ2SgPwDfT7FOaqA/ABrpellwoD8AVIJE
		ZHagPwCPGw5vfKA/AMq013mCoD8ABU6hhIigPwBA52qPjqA/AHuANJqUoD8A
		thn+pJqgPwDwssevoKA/ACtMkbqmoD8AZuVaxaygPwChfiTQsqA/ANwX7tq4
		oD8AFrG35b6gPwBSSoHwxKA/AIzjSvvKoD8Ax3wUBtGgPwABFt4Q16A/AD2v
		pxvdoD8Ad0hxJuOgPwCy4Tox6aA/AO16BDzvoD8AKBTORvWgPwBjrZdR+6A/
		AJ5GYVwBoT8A2d8qZwehPwATefRxDaE/AE4SvnwToT8AiauHhxmhPwDDRFGS
		H6E/AP7dGp0loT8AOXfkpyuhPwB0EK6yMaE/AK+pd703oT8A6kJByD2hPwAl
		3ArTQ6E/AGB11N1JoT8Amg6e6E+hPwDVp2fzVaE/ABFBMf5boT8AS9r6CGKh
		PwCGc8QTaKE/AMEMjh5uoT8A/KVXKXShPwA2PyE0eqE/AHHY6j6AoT8ArHG0
		SYahPwDnCn5UjKE/ACKkR1+SoT8AXT0RapihPwCX1tp0nqE/ANJvpH+koT8A
		DQluiqqhPwBHojeVsKE/AII7AaC2oT8AvdTKqryhPwD4bZS1wqE/ADMHXsDI
		oT8AbqAny86hPwCoOfHV1KE/AOTSuuDaoT8AHmyE6+ChPwBZBU725qE/AJSe
		FwHtoT8AzzfhC/OhPwAJ0aoW+aE/AERqdCH/oT8AfwM+LAWiPwC7nAc3C6I/
		APU10UERoj8AMM+aTBeiPwBraGRXHaI/AKUBLmIjoj8A4Zr3bCmiPwAcNMF3
		L6I/AFbNioI1oj8AkWZUjTuiPwDM/x2YQaI/AAaZ56JHoj8AQTKxrU2iPwB8
		y3q4U6I/ALdkRMNZoj8A8v0Nzl+iPwAtl9fYZaI/AGcwoeNroj8Aoslq7nGi
		PwDeYjT5d6I/ABj8/QN+oj8AUpXHDoSiPwCNLpEZiqI/AMnHWiSQoj8ABGEk
		L5aiPwA++u05nKI/AHmTt0Sioj8AtCyBT6iiPwDuxUparqI/ACpfFGW0oj8A
		Zfjdb7qiPwCfkad6wKI/ANoqcYXGoj8AFcQ6kMyiPwBPXQSb0qI/AIv2zaXY
		oj8Axo+XsN6iPwAAKWG75KI/ADvCKsbqoj8Adlv00PCiPwCx9L3b9qI/AOuN
		h+b8oj8AJidR8QKjPwBhwBr8CKM/AJxZ5AYPoz8A1/KtERWjPwASjHccG6M/
		AEwlQSchoz8AiL4KMiejPwDCV9Q8LaM/AP3wnUczoz8AOIpnUjmjPwBzIzFd
		P6M/AK28+mdFoz8A6FXEckujPwAj7419UaM/AF6IV4hXoz8AmSEhk12jPwDT
		uuqdY6M/AA9UtKhpoz8ASe19s2+jPwCEhke+daM/AL8fEcl7oz8A+rja04Gj
		PwA0UqTeh6M/AG/rbemNoz8AqoQ39JOjPwDlHQH/maM/ACC3ygmgoz8AW1CU
		FKajPwCT6V0frKM/ANCCJyqyoz8ADBzxNLijPwBGtbo/vqM/AIJOhErEoz8A
		vOdNVcqjPwD4gBdg0KM/ADIa4WrWoz8AbLOqddyjPwCmTHSA4qM/AOLlPYvo
		oz8AHn8Hlu6jPwBWGNGg9KM/AJSxmqv6oz8AzEpktgCkPwAI5C3BBqQ/AEJ9
		98sMpD8AfhbB1hKkPwC6r4rhGKQ/APRIVOwepD8ALuId9ySkPwBqe+cBK6Q/
		AKQUsQwxpD8A3q16FzekPwAaR0QiPaQ/AFTgDS1DpD8AkHnXN0mkPwDKEqFC
		T6Q/AAasak1VpD8AQEU0WFukPwB63v1iYaQ/ALZ3x21npD8A8hCReG2kPwAs
		qlqDc6Q/AGZDJI55pD8AoNztmH+kPwDcdbejhaQ/ABYPga6LpD8AUqhKuZGk
		PwCMQRTEl6Q/AMba3c6dpD8AAnSn2aOkPwA+DXHkqaQ/AHimOu+vpD8Asj8E
		+rWkPwDu2M0EvKQ/AChylw/CpD8AZAthGsikPwCepColzqQ/ANo99C/UpD8A
		FNe9OtqkPwBOcIdF4KQ/AIgJUVDmpD8AxKIaW+ykPwAAPORl8qQ/ADrVrXD4
		pD8AdG53e/6kPwCuB0GGBKU/AOqgCpEKpT8AJDrUmxClPwBg052mFqU/AJps
		Z7EcpT8A1AUxvCKlPwAQn/rGKKU/AEo4xNEupT8AhtGN3DSlPwDAalfnOqU/
		APoDIfJApT8AOJ3q/EalPwBwNrQHTaU/AKzPfRJTpT8A5mhHHVmlPwAgAhEo
		X6U/AFyb2jJlpT8AmDSkPWulPwDSzW1IcaU/AAxnN1N3pT8ASAABXn2lPwCE
		mcpog6U/AL4ylHOJpT8A+Mtdfo+lPwAyZSeJlaU/AG7+8JObpT8AqJe6nqGl
		PwDkMISpp6U/ACDKTbStpT8AWGMXv7OlPwCU/ODJuaU/ANCVqtS/pT8ACC90
		38WlPwBEyD3qy6U/AIBhB/XRpT8AuvrQ/9elPwD2k5oK3qU/ADAtZBXkpT8A
		asYtIOqlPwCkX/cq8KU/AOD4wDX2pT8AHJKKQPylPwBWK1RLAqY/AJDEHVYI
		pj8AzF3nYA6mPwAG97BrFKY/AEKQenYapj8AfClEgSCmPwC4wg2MJqY/APJb
		15Yspj8ALPWgoTKmPwBojmqsOKY/AKInNLc+pj8A3MD9wUSmPwAYWsfMSqY/
		AFTzkNdQpj8Ajoxa4lamPwDIJSTtXKY/AAS/7fdipj8APli3AmmmPwB48YAN
		b6Y/ALSKShh1pj8A7iMUI3umPwAqvd0tgaY/AGRWpziHpj8AoO9wQ42mPwDa
		iDpOk6Y/ABYiBFmZpj8AULvNY5+mPwCKVJdupaY/AMbtYHmrpj8AAIcqhLGm
		PwA8IPSOt6Y/AHa5vZm9pj8AslKHpMOmPwDs61CvyaY/ACaFGrrPpj8AYB7k
		xNWmPwCct63P26Y/ANhQd9rhpj8AEOpA5eemPwBOgwrw7aY/AIYc1Przpj8A
		wrWdBfqmPwD8TmcQAKc/ADjoMBsGpz8AdIH6JQynPwCuGsQwEqc/AOizjTsY
		pz8AJE1XRh6nPwBe5iBRJKc/AJh/6lsqpz8A0hi0ZjCnPwAOsn1xNqc/AEhL
		R3w8pz8AhOQQh0KnPwDAfdqRSKc/APgWpJxOpz8ANLBtp1SnPwBwSTeyWqc/
		AKriAL1gpz8A5HvKx2anPwAgFZTSbKc/AFquXd1ypz8Alkcn6HinPwDQ4PDy
		fqc/AAx6uv2Epz8ARhOECIunPwCArE0Tkac/ALxFFx6Xpz8A9t7gKJ2nPwAy
		eKozo6c/AGwRdD6ppz8AqKo9Sa+nPwDiQwdUtac/ABzd0F67pz8AWHaaacGn
		PwCSD2R0x6c/AM6oLX/Npz8ACEL3idOnPwBC28CU2ac/AH50ip/fpz8AuA1U
		quWnPwDyph2166c/AC5A57/xpz8AaNmwyvenPwCkcnrV/ac/AN4LROADqD8A
		GqUN6wmoPwBUPtf1D6g/AJDXoAAWqD8AynBqCxyoPwAECjQWIqg/AECj/SAo
		qD8AfDzHKy6oPwC21ZA2NKg/APBuWkE6qD8ALAgkTECoPwBmoe1WRqg/AKA6
		t2FMqD8A3NOAbFKoPwAWbUp3WKg/AFAGFIJeqD8AjJ/djGSoPwDIOKeXaqg/
		AALScKJwqD8APGs6rXaoPwB2BAS4fKg/ALKdzcKCqD8A7DaXzYioPwAo0GDY
		jqg/AGJpKuOUqD8AngL07ZqoPwDYm734oKg/ABI1hwOnqD8ATs5QDq2oPwCI
		ZxoZs6g/AMQA5CO5qD8A/pmtLr+oPwA6M3c5xag/AHTMQETLqD8AsGUKT9Go
		PwDq/tNZ16g/ACaYnWTdqD8AYDFnb+OoPwCayjB66ag/ANRj+oTvqD8AEP3D
		j/WoPwBMlo2a+6g/AIYvV6UBqT8AwMggsAepPwD6Yeq6Dak/ADb7s8UTqT8A
		cJR90BmpPwCsLUfbH6k/AObGEOYlqT8AIGDa8CupPwBc+aP7Mak/AJiSbQY4
		qT8A0is3ET6pPwAMxQAcRKk/AEheyiZKqT8AgveTMVCpPwC+kF08Vqk/APgp
		J0dcqT8AMsPwUWKpPwBuXLpcaKk/AKr1g2duqT8A5I5NcnSpPwAeKBd9eqk/
		AFjB4IeAqT8AlFqqkoapPwDO83OdjKk/AAqNPaiSqT8ARCYHs5ipPwCAv9C9
		nqk/ALpYmsikqT8A9PFj06qpPwAwiy3esKk/AGok9+i2qT8Apr3A87ypPwDi
		Vor+wqk/ABzwUwnJqT8AVokdFM+pPwCQIuce1ak/AMy7sCnbqT8ABlV6NOGp
		PwBC7kM/56k/AHyHDUrtqT8AuCDXVPOpPwDyuaBf+ak/ACxTamr/qT8AZuwz
		dQWqPwCihf1/C6o/AN4ex4oRqj8AGLiQlReqPwBUUVqgHao/AI7qI6sjqj8A
		yoPttSmqPwAEHbfAL6o/AD62gMs1qj8Aek9K1juqPwC06BPhQao/AO6B3etH
		qj8AKhun9k2qPwBktHABVKo/AKBNOgxaqj8A2uYDF2CqPwAUgM0hZqo/AFAZ
		lyxsqj8AirJgN3KqPwDESypCeKo/AADl80x+qj8AOn69V4SqPwB2F4diiqo/
		ALKwUG2Qqj8A6kkaeJaqPwAm4+OCnKo/AGJ8rY2iqj8AnBV3mKiqPwDYrkCj
		rqo/ABJICq60qj8ATuHTuLqqPwCIep3DwKo/AMITZ87Gqj8A/Kww2cyqPwA4
		Rvrj0qo/AHTfw+7Yqj8ArniN+d6qPwDoEVcE5ao/ACKrIA/rqj8AXkTqGfGq
		PwCY3bMk96o/ANR2fS/9qj8ADhBHOgOrPwBKqRBFCas/AIRC2k8Pqz8Avtuj
		WhWrPwD6dG1lG6s/ADQON3Ahqz8AbqcAeyerPwCqQMqFLas/AOTZk5Azqz8A
		IHNdmzmrPwBaDCemP6s/AJal8LBFqz8A0D66u0urPwAK2IPGUas/AEZxTdFX
		qz8AggoX3F2rPwC8o+DmY6s/APY8qvFpqz8AMNZz/G+rPwBsbz0Hdqs/AKYI
		BxJ8qz8A4qHQHIKrPwAcO5oniKs/AFjUYzKOqz8Akm0tPZSrPwDMBvdHmqs/
		AAigwFKgqz8ARDmKXaarPwB+0lNorKs/ALhrHXOyqz8A9ATnfbirPwAunrCI
		vqs/AGo3epPEqz8ApNBDnsqrPwDgaQ2p0Ks/ABgD17PWqz8AVJygvtyrPwCQ
		NWrJ4qs/AMjOM9Toqz8ABGj93u6rPwBAAcfp9Ks/AHyakPT6qz8AuDNa/wCs
		PwDwzCMKB6w/ACxm7RQNrD8AaP+2HxOsPwCgmIAqGaw/ANwxSjUfrD8AFMsT
		QCWsPwBQZN1KK6w/AIz9plUxrD8AyJZwYDesPwAEMDprPaw/ADzJA3ZDrD8A
		eGLNgEmsPwC0+5aLT6w/APCUYJZVrD8AKC4qoVusPwBkx/OrYaw/AJxgvbZn
		rD8A2PmGwW2sPwAUk1DMc6w/AEwsGtd5rD8AiMXj4X+sPwDAXq3shaw/APz3
		dveLrD8AOJFAApKsPwB0KgoNmKw/AKzD0xeerD8A6FydIqSsPwAk9mYtqqw/
		AFyPMDiwrD8AnCj6QrasPwDYwcNNvKw/ABBbjVjCrD8ATPRWY8isPwCEjSBu
		zqw/AMAm6njUrD8A/L+zg9qsPwA4WX2O4Kw/AHDyRpnmrD8AqIsQpOysPwDk
		JNqu8qw/ACC+o7n4rD8AXFdtxP6sPwCY8DbPBK0/ANSJANoKrT8ADCPK5BCt
		PwBIvJPvFq0/AIRVXfocrT8AwO4mBSOtPwD4h/APKa0/ADAhuhovrT8AcLqD
		JTWtPwCoU00wO60/AOTsFjtBrT8AIIbgRUetPwBYH6pQTa0/AJS4c1tTrT8A
		0FE9ZlmtPwAI6wZxX60/AESE0HtlrT8AfB2ahmutPwC8tmORca0/APhPLZx3
		rT8AMOn2pn2tPwBsgsCxg60/AKQbiryJrT8A4LRTx4+tPwAcTh3Sla0/AFTn
		5tybrT8AlICw56GtPwDMGXryp60/AAizQ/2trT8AQEwNCLStPwB85dYSuq0/
		ALh+oB3ArT8A9BdqKMatPwAwsTMzzK0/AGhK/T3SrT8AoOPGSNitPwDcfJBT
		3q0/ABgWWl7krT8AVK8jaeqtPwCMSO1z8K0/AMjhtn72rT8AAHuAifytPwBA
		FEqUAq4/AHitE58Irj8AtEbdqQ6uPwDw36a0FK4/ACh5cL8arj8AZBI6yiCu
		PwCcqwPVJq4/ANhEzd8srj8AFN6W6jKuPwBQd2D1OK4/AIgQKgA/rj8AxKnz
		CkWuPwAAQ70VS64/ADzchiBRrj8AeHVQK1euPwCwDho2Xa4/AOyn40Bjrj8A
		KEGtS2muPwBg2nZWb64/AJxzQGF1rj8A2AwKbHuuPwAUptN2ga4/AEw/nYGH
		rj8AiNhmjI2uPwDAcTCXk64/APwK+qGZrj8AOKTDrJ+uPwBwPY23pa4/ALDW
		VsKrrj8A6G8gzbGuPwAgCerXt64/AFyis+K9rj8AmDt97cOuPwDU1Eb4ya4/
		ABBuEAPQrj8ASAfaDdauPwCEoKMY3K4/AMA5bSPirj8A+NI2LuiuPwA0bAA5
		7q4/AGwFykP0rj8ArJ6TTvquPwDkN11ZAK8/ACDRJmQGrz8AWGrwbgyvPwCY
		A7p5Eq8/ANCcg4QYrz8ADDZNjx6vPwBIzxaaJK8/AIBo4KQqrz8AuAGqrzCv
		PwD4mnO6Nq8/ADA0PcU8rz8AbM0G0EKvPwCkZtDaSK8/AOD/meVOrz8AHJlj
		8FSvPwBYMi37Wq8/AJTL9gVhrz8AzGTAEGevPwAI/okbba8/AESXUyZzrz8A
		fDAdMXmvPwC4yeY7f68/APRisEaFrz8ALPx5UYuvPwBolUNcka8/AKAuDWeX
		rz8A4MfWcZ2vPwAcYaB8o68/AFT6aYeprz8AkJMzkq+vPwDILP2cta8/AATG
		xqe7rz8AQF+QssGvPwB4+Fm9x68/ALSRI8jNrz8A8Crt0tOvPwAsxLbd2a8/
		AGhdgOjfrz8AoPZJ8+WvPwDcjxP+668/ABQp3Qjyrz8AUMKmE/ivPwCIW3Ae
		/q8/AGT6nBQCsD8AAMcBGgWwPwCek2YfCLA/ADpgyyQLsD8A2iwwKg6wPwB2
		+ZQvEbA/ABTG+TQUsD8AspJeOhewPwBOX8M/GrA/AOwrKEUdsD8AiPiMSiCw
		PwAmxfFPI7A/AMSRVlUmsD8AYl67WimwPwD+KiBgLLA/AJz3hGUvsD8AOsTp
		ajKwPwDYkE5wNbA/AHRds3U4sD8AEioYezuwPwCw9nyAPrA/AEzD4YVBsD8A
		6o9Gi0SwPwCIXKuQR7A/ACYpEJZKsD8AwvV0m02wPwBgwtmgULA/AP6OPqZT
		sD8AnFujq1awPwA4KAixWbA/ANb0bLZcsD8AcsHRu1+wPwAQjjbBYrA/AK5a
		m8ZlsD8ASicAzGiwPwDq82TRa7A/AIbAydZusD8AJI0u3HGwPwDAWZPhdLA/
		AF4m+OZ3sD8A/PJc7HqwPwCav8HxfbA/ADiMJveAsD8A1FiL/IOwPwBwJfAB
		h7A/AA7yVAeKsD8ArL65DI2wPwBKix4SkLA/AOZXgxeTsD8AhCToHJawPwAi
		8UwimbA/AMC9sSecsD8AXIoWLZ+wPwD8VnsyorA/AJgj4DelsD8ANPBEPaiw
		PwDSvKlCq7A/AHCJDkiusD8ADFZzTbGwPwCqIthStLA/AEjvPFi3sD8A5ruh
		XbqwPwCCiAZjvbA/ACBVa2jAsD8AviHQbcOwPwBa7jRzxrA/APq6mXjJsD8A
		lof+fcywPwA0VGODz7A/ANAgyIjSsD8Abu0sjtWwPwAMupGT2LA/AKiG9pjb
		sD8ARlNbnt6wPwDmH8Cj4bA/AILsJKnksD8AILmJruewPwC8he6z6rA/AFpS
		U7ntsD8A9h64vvCwPwCU6xzE87A/ADK4gcn2sD8A0ITmzvmwPwBsUUvU/LA/
		AAoesNn/sD8AqOoU3wKxPwBGt3nkBbE/AOKD3ukIsT8AgFBD7wuxPwAeHaj0
		DrE/ALrpDPoRsT8AWLZx/xSxPwD2gtYEGLE/AJJPOwobsT8AMBygDx6xPwDO
		6AQVIbE/AGq1aRoksT8ACILOHyexPwCmTjMlKrE/AEQbmCotsT8A4uf8LzCx
		PwB+tGE1M7E/AByBxjo2sT8Auk0rQDmxPwBWGpBFPLE/APTm9Eo/sT8AkrNZ
		UEKxPwAwgL5VRbE/AMxMI1tIsT8AahmIYEuxPwAG5uxlTrE/AKSyUWtRsT8A
		Qn+2cFSxPwDeSxt2V7E/AH4YgHtasT8AGuXkgF2xPwC4sUmGYLE/AFR+rotj
		sT8A8koTkWaxPwCQF3iWabE/AC7k3JtssT8AzLBBoW+xPwBofaamcrE/AARK
		C6x1sT8AohZwsXixPwBA49S2e7E/AN6vObx+sT8AfHyewYGxPwAYSQPHhLE/
		ALYVaMyHsT8AVOLM0YqxPwDwrjHXjbE/AI57ltyQsT8ALEj74ZOxPwDIFGDn
		lrE/AGjhxOyZsT8ABK4p8pyxPwCieo73n7E/AEBH8/yisT8A3BNYAqaxPwB6
		4LwHqbE/ABitIQ2ssT8AtHmGEq+xPwBSRusXsrE/APASUB21sT8AjN+0Irix
		PwAqrBkou7E/AMh4fi2+sT8AZkXjMsGxPwACEkg4xLE/AKDerD3HsT8APqsR
		Q8qxPwDcd3ZIzbE/AHhE203QsT8AFhFAU9OxPwCy3aRY1rE/AFCqCV7ZsT8A
		7HZuY9yxPwCMQ9No37E/ACoQOG7isT8AxNycc+WxPwBkqQF56LE/AAB2Zn7r
		sT8AnkLLg+6xPwA6DzCJ8bE/ANjblI70sT8AeKj5k/exPwAUdV6Z+rE/ALJB
		w579sT8AUA4opACyPwDs2oypA7I/AIin8a4Gsj8AKHRWtAmyPwDEQLu5DLI/
		AGINIL8Psj8A/tmExBKyPwCepunJFbI/ADpzTs8Ysj8A1j+z1BuyPwB2DBja
		HrI/ABLZfN8hsj8AsKXh5CSyPwBOckbqJ7I/AOo+q+8qsj8AiAsQ9S2yPwAm
		2HT6MLI/AMSk2f8zsj8AYHE+BTeyPwD+PaMKOrI/AJoKCBA9sj8AONdsFUCy
		PwDWo9EaQ7I/AHJwNiBGsj8AEj2bJUmyPwCuCQArTLI/AEzWZDBPsj8A6KLJ
		NVKyPwCIby47VbI/ACQ8k0BYsj8Awgj4RVuyPwBe1VxLXrI/APyhwVBhsj8A
		mm4mVmSyPwA2O4tbZ7I/ANQH8GBqsj8AcNRUZm2yPwAQoblrcLI/AKxtHnFz
		sj8ASjqDdnayPwDmBuh7ebI/AIbTTIF8sj8AIqCxhn+yPwDAbBaMgrI/AF45
		e5GFsj8A+gXgloiyPwCW0kSci7I/ADafqaGOsj8A0msOp5GyPwBwOHOslLI/
		AAwF2LGXsj8AqtE8t5qyPwBInqG8nbI/AOZqBsKgsj8AhDdrx6OyPwAgBNDM
		prI/AL7QNNKpsj8AXJ2Z16yyPwD4af7cr7I/AJY2Y+Kysj8AMgPI57WyPwDQ
		zyztuLI/AG6ckfK7sj8ADGn2976yPwCqNVv9wbI/AEYCwALFsj8A5M4kCMiy
		PwCCm4kNy7I/AB5o7hLOsj8AvDRTGNGyPwBaAbgd1LI/APbNHCPXsj8AlpqB
		KNqyPwAyZ+Yt3bI/ANAzSzPgsj8AbACwOOOyPwAKzRQ+5rI/AKiZeUPpsj8A
		RGbeSOyyPwDiMkNO77I/AID/p1Pysj8AHswMWfWyPwC8mHFe+LI/AFpl1mP7
		sj8A9jE7af6yPwCU/p9uAbM/ADDLBHQEsz8AzpdpeQezPwBqZM5+CrM/AAgx
		M4QNsz8Apv2XiRCzPwBEyvyOE7M/AOKWYZQWsz8AfmPGmRmzPwAcMCufHLM/
		ALr8j6Qfsz8AWMn0qSKzPwD0lVmvJbM/AJJivrQosz8ALi8juiuzPwDM+4e/
		LrM/AGrI7MQxsz8ABpVRyjSzPwCmYbbPN7M/AEIuG9U6sz8A3vp/2j2zPwB8
		x+TfQLM/ABqUSeVDsz8AuGCu6kazPwBULRPwSbM/APL5d/VMsz8AkMbc+k+z
		PwAuk0EAU7M/AMpfpgVWsz8AaCwLC1mzPwAG+W8QXLM/AKLF1BVfsz8AQpI5
		G2KzPwDcXp4gZbM/AHwrAyZosz8AGPhnK2uzPwC2xMwwbrM/AFSRMTZxsz8A
		8F2WO3SzPwCOKvtAd7M/ACz3X0Z6sz8AyMPES32zPwBmkClRgLM/AAJdjlaD
		sz8AoinzW4azPwA+9ldhibM/ANzCvGaMsz8Aeo8hbI+zPwAWXIZxkrM/ALQo
		63aVsz8AUvVPfJizPwDwwbSBm7M/AIyOGYeesz8AKlt+jKGzPwDIJ+ORpLM/
		AGb0R5ensz8A/sCsnKqzPwCcjRGirbM/ADhadqewsz8A1CbbrLOzPwB08z+y
		trM/ABDApLe5sz8AsIwJvbyzPwBMWW7Cv7M/AOgl08fCsz8AhPI3zcWzPwAk
		v5zSyLM/AMCLAdjLsz8AXFhm3c6zPwD8JMvi0bM/AJjxL+jUsz8AOL6U7dez
		PwDUivny2rM/AHBXXvjdsz8AECTD/eCzPwCs8CcD5LM/AEy9jAjnsz8A6Inx
		DeqzPwCIVlYT7bM/ACAjuxjwsz8AxO8fHvOzPwBcvIQj9rM/APyI6Sj5sz8A
		mFVOLvyzPwA4IrMz/7M/ANTuFzkCtD8AcLt8PgW0PwAQiOFDCLQ/AKxURkkL
		tD8ASCGrTg60PwDk7Q9UEbQ/AIS6dFkUtD8AIIfZXhe0PwDAUz5kGrQ/AFwg
		o2kdtD8A+OwHbyC0PwCYuWx0I7Q/ADSG0XkmtD8A0FI2fym0PwBsH5uELLQ/
		AAzs/4kvtD8AqLhkjzK0PwBIhcmUNbQ/AORRLpo4tD8AhB6Tnzu0PwAg6/ek
		PrQ/AMC3XKpBtD8AWITBr0S0PwD4UCa1R7Q/AJQdi7pKtD8ANOrvv020PwDQ
		tlTFULQ/AGyDucpTtD8ADFAe0Fa0PwCoHIPVWbQ/AETp59pctD8A4LVM4F+0
		PwCAgrHlYrQ/ABxPFutltD8AuBt78Gi0PwBY6N/1a7Q/APi0RPtutD8AlIGp
		AHK0PwAwTg4GdbQ/AMwacwt4tD8AbOfXEHu0PwAMtDwWfrQ/AKiAoRuBtD8A
		RE0GIYS0PwDgGWsmh7Q/AHzmzyuKtD8AHLM0MY20PwC4f5k2kLQ/AFhM/juT
		tD8A9BhjQZa0PwCU5cdGmbQ/ADCyLEyctD8AzH6RUZ+0PwBoS/ZWorQ/AAgY
		W1yltD8ApOS/Yai0PwBEsSRnq7Q/AOB9iWyutD8AfErucbG0PwAcF1N3tLQ/
		ALjjt3y3tD8AVLAcgrq0PwD0fIGHvbQ/AJBJ5ozAtD8AMBZLksO0PwDM4q+X
		xrQ/AGivFJ3JtD8ACHx5osy0PwCkSN6nz7Q/AEQVQ63StD8A4OGnstW0PwB8
		rgy42LQ/ABh7cb3btD8AuEfWwt60PwBUFDvI4bQ/APTgn83ktD8AkK0E0+e0
		PwAsemnY6rQ/AMxGzt3ttD8AaBMz4/C0PwAE4Jfo87Q/AKSs/O32tD8APHlh
		8/m0PwDcRcb4/LQ/AHwSK/7/tD8AGN+PAwO1PwC0q/QIBrU/AFR4WQ4JtT8A
		8ES+Ewy1PwCQESMZD7U/ACjehx4StT8AyKrsIxW1PwBod1EpGLU/AAREti4b
		tT8AoBAbNB61PwA83X85IbU/ANyp5D4ktT8AeHZJRCe1PwAUQ65JKrU/ALQP
		E08ttT8AVNx3VDC1PwDsqNxZM7U/AIx1QV82tT8AKEKmZDm1PwDEDgtqPLU/
		AGTbb28/tT8AAKjUdEK1PwCcdDl6RbU/ADxBnn9ItT8A2A0DhUu1PwB42meK
		TrU/ABSnzI9RtT8AtHMxlVS1PwBMQJaaV7U/AOwM+59atT8AiNlfpV21PwAo
		psSqYLU/AMRyKbBjtT8AYD+OtWa1PwAADPO6abU/AJzYV8BstT8APKW8xW+1
		PwDYcSHLcrU/AHQ+htB1tT8AFAvr1Xi1PwCw10/be7U/AEyktOB+tT8A7HAZ
		5oG1PwCIPX7rhLU/ACgK4/CHtT8AxNZH9oq1PwBgo6z7jbU/APxvEQGRtT8A
		nDx2BpS1PwA4CdsLl7U/ANjVPxGatT8AdKKkFp21PwAUbwkcoLU/ALA7biGj
		tT8ATAjTJqa1PwDo1DcsqbU/AIShnDGstT8AJG4BN6+1PwDEOmY8srU/AGAH
		y0G1tT8A/NMvR7i1PwCYoJRMu7U/ADht+VG+tT8A2DleV8G1PwB0BsNcxLU/
		ABDTJ2LHtT8AsJ+MZ8q1PwBMbPFszbU/AOg4VnLQtT8AhAW7d9O1PwAk0h99
		1rU/AMCehILZtT8AXGvph9y1PwD8N06N37U/AJgEs5LitT8AONEXmOW1PwDU
		nXyd6LU/AHBq4aLrtT8AEDdGqO61PwCsA6ut8bU/AEjQD7P0tT8A6Jx0uPe1
		PwCEadm9+rU/ACQ2PsP9tT8AwAKjyAC2PwBczwfOA7Y/APibbNMGtj8AmGjR
		2Am2PwA0NTbeDLY/ANQBm+MPtj8AcM7/6BK2PwAMm2TuFbY/AKxnyfMYtj8A
		SDQu+Ru2PwDkAJP+HrY/AIDN9wMitj8AIJpcCSW2PwDAZsEOKLY/AFgzJhQr
		tj8A+P+KGS62PwCUzO8eMbY/ADSZVCQ0tj8A1GW5KTe2PwBwMh4vOrY/AAz/
		gjQ9tj8AqMvnOUC2PwBEmEw/Q7Y/AORksURGtj8AgDEWSkm2PwAg/npPTLY/
		ALzK31RPtj8AWJdEWlK2PwD4Y6lfVbY/AJQwDmVYtj8ANP1yalu2PwDQyddv
		XrY/AGyWPHVhtj8ADGOhemS2PwCoLwaAZ7Y/AET8aoVqtj8A4MjPim22PwCA
		lTSQcLY/ABximZVztj8AvC7+mna2PwBY+2KgebY/APTHx6V8tj8AkJQsq3+2
		PwAwYZGwgrY/ANAt9rWFtj8AbPpau4i2PwAIx7/Ai7Y/AKiTJMaOtj8AQGCJ
		y5G2PwDgLO7QlLY/AHz5UtaXtj8AHMa325q2PwC4khzhnbY/AFRfgeagtj8A
		9Cvm66O2PwCQ+ErxprY/ADDFr/aptj8AzJEU/Ky2PwBoXnkBsLY/AAgr3gaz
		tj8ApPdCDLa2PwBAxKcRubY/ANyQDBe8tj8AfF1xHL+2PwAYKtYhwrY/ALj2
		OifFtj8AVMOfLMi2PwDwjwQyy7Y/AIxcaTfOtj8ALCnOPNG2PwDM9TJC1LY/
		AGjCl0fXtj8ABI/8TNq2PwCkW2FS3bY/ADwoxlfgtj8A3PQqXeO2PwB8wY9i
		5rY/ABiO9Gfptj8AtFpZbey2PwBUJ75y77Y/APDzInjytj8AjMCHffW2PwAs
		jeyC+LY/AMhZUYj7tj8AZCa2jf62PwAE8xqTAbc/AKC/f5gEtz8AQIzknQe3
		PwDYWEmjCrc/AHglrqgNtz8AFPISrhC3PwC0vnezE7c/AFCL3LgWtz8A8FdB
		vhm3PwCMJKbDHLc/ACjxCskftz8AxL1vziK3PwBgitTTJbc/AABXOdkotz8A
		nCOe3iu3PwA88ALkLrc/ANy8Z+kxtz8AeInM7jS3PwAYVjH0N7c/ALQilvk6
		tz8AUO/6/j23PwDsu18EQbc/AIyIxAlEtz8AJFUpD0e3PwDEIY4USrc/AGTu
		8hlNtz8AALtXH1C3PwCgh7wkU7c/ADxUISpWtz8A2CCGL1m3PwB07eo0XLc/
		ABS6Tzpftz8AsIa0P2K3PwBMUxlFZbc/AOwffkpotz8AiOziT2u3PwAouUdV
		brc/AMSFrFpxtz8AYFIRYHS3PwAAH3Zld7c/AJzr2mp6tz8AOLg/cH23PwDU
		hKR1gLc/AHRRCXuDtz8AEB5ugIa3PwCw6tKFibc/AEy3N4uMtz8A6IOckI+3
		PwCEUAGWkrc/ACQdZpuVtz8AxOnKoJi3PwBgti+mm7c/APyClKuetz8AmE/5
		sKG3PwA4HF62pLc/ANTowruntz8AdLUnwaq3PwAQgozGrbc/AKxO8cuwtz8A
		TBtW0bO3PwDo57rWtrc/AIi0H9y5tz8AIIGE4by3PwDATenmv7c/AGAaTuzC
		tz8A+Oay8cW3PwCYsxf3yLc/ADiAfPzLtz8A1EzhAc+3PwBwGUYH0rc/ABDm
		qgzVtz8ArLIPEti3PwBIf3QX27c/AOhL2Rzetz8AhBg+IuG3PwAk5aIn5Lc/
		AMCxBy3ntz8AXH5sMuq3PwD8StE37bc/AJgXNj3wtz8ANOSaQvO3PwDQsP9H
		9rc/AGx9ZE35tz8ADErJUvy3PwCoFi5Y/7c/AETjkl0CuD8A5K/3YgW4PwCA
		fFxoCLg/ACBJwW0LuD8AvBUmcw64PwBY4op4Ebg/APiu730UuD8AlHtUgxe4
		PwA0SLmIGrg/ANAUHo4duD8AcOGCkyC4PwAIrueYI7g/AKh6TJ4muD8ASEex
		oym4PwDkExapLLg/AIDgeq4vuD8AHK3fszK4PwC8eUS5Nbg/AFxGqb44uD8A
		9BIOxDu4PwCQ33LJPrg/ADCs185BuD8A0Hg81ES4PwBsRaHZR7g/AAwSBt9K
		uD8AqN5q5E24PwBEq8/pULg/AOB3NO9TuD8AgESZ9Fa4PwAcEf75Wbg/ALzd
		Yv9cuD8AWKrHBGC4PwD0diwKY7g/AJRDkQ9muD8ALBD2FGm4PwDM3FoabLg/
		AGypvx9vuD8ACHYkJXK4PwCkQokqdbg/AEQP7i94uD8A4NtSNXu4PwCAqLc6
		frg/ABh1HECBuD8AuEGBRYS4PwBUDuZKh7g/APTaSlCKuD8AkKevVY24PwAw
		dBRbkLg/AMxAeWCTuD8AaA3eZZa4PwAI2kJrmbg/AKSmp3CcuD8AQHMMdp+4
		PwDgP3F7org/AHwM1oCluD8AHNk6hqi4PwC4pZ+Lq7g/AFRyBJGuuD8A9D5p
		lrG4PwCQC86btLg/ACzYMqG3uD8AyKSXprq4PwBkcfyrvbg/AAQ+YbHAuD8A
		oArGtsO4PwBA1yq8xrg/ANyjj8HJuD8AfHD0xsy4PwAYPVnMz7g/ALQJvtHS
		uD8AUNYi19W4PwDwoofc2Lg/AIxv7OHbuD8ALDxR5964PwDICLbs4bg/AGTV
		GvLkuD8ABKJ/9+e4PwCgbuT86rg/ADw7SQLuuD8A3AeuB/G4PwB41BIN9Lg/
		ABihdxL3uD8AtG3cF/q4PwBQOkEd/bg/APAGpiIAuT8AjNMKKAO5PwAooG8t
		Brk/AMRs1DIJuT8AZDk5OAy5PwAABp49D7k/AJzSAkMSuT8APJ9nSBW5PwDY
		a8xNGLk/AHg4MVMbuT8AFAWWWB65PwCw0fpdIbk/AFCeX2MkuT8A7GrEaCe5
		PwCINyluKrk/ACgEjnMtuT8AxNDyeDC5PwBgnVd+M7k/AABqvIM2uT8AnDYh
		iTm5PwA4A4aOPLk/ANjP6pM/uT8AdJxPmUK5PwAUabSeRbk/ALA1GaRIuT8A
		TAJ+qUu5PwDszuKuTrk/AIibR7RRuT8AKGisuVS5PwDANBG/V7k/AGABdsRa
		uT8A/M3ayV25PwCYmj/PYLk/ADhnpNRjuT8A2DMJ2ma5PwB0AG7fabk/ABDN
		0uRsuT8ArJk36m+5PwBMZpzvcrk/AOwyAfV1uT8AiP9l+ni5PwAkzMr/e7k/
		AMCYLwV/uT8AXGWUCoK5PwD8MfkPhbk/AJj+XRWIuT8AOMvCGou5PwDUlycg
		jrk/AHRkjCWRuT8AEDHxKpS5PwCs/VUwl7k/AEjKujWauT8A6JYfO525PwCE
		Y4RAoLk/ACQw6UWjuT8AwPxNS6a5PwBcybJQqbk/APyVF1asuT8AmGJ8W6+5
		PwA0L+Fgsrk/ANT7RWa1uT8AcMiqa7i5PwAQlQ9xu7k/AKxhdHa+uT8ASC7Z
		e8G5PwDo+j2BxLk/AITHoobHuT8AJJQHjMq5PwC8YGyRzbk/AFwt0ZbQuT8A
		+Pk1nNO5PwCUxpqh1rk/ADST/6bZuT8A1F9krNy5PwBwLMmx37k/ABD5Lbfi
		uT8ArMWSvOW5PwBIkvfB6Lk/AOheXMfruT8AhCvBzO65PwAg+CXS8bk/ALzE
		itf0uT8AWJHv3Pe5PwD4XVTi+rk/AJQquef9uT8ANPcd7QC6PwDQw4LyA7o/
		AHCQ5/cGuj8ACF1M/Qm6PwCoKbECDbo/AEj2FQgQuj8A4MJ6DRO6PwCEj98S
		Fro/ABxcRBgZuj8AvCipHRy6PwBY9Q0jH7o/APjBcigiuj8AlI7XLSW6PwAw
		WzwzKLo/AMwnoTgruj8AaPQFPi66PwAIwWpDMbo/AKiNz0g0uj8ARFo0Tje6
		PwDgJplTOro/AHzz/Vg9uj8AHMBiXkC6PwC8jMdjQ7o/AFhZLGlGuj8A9CWR
		bkm6PwCU8vVzTLo/ADC/WnlPuj8AzIu/flK6PwBoWCSEVbo/AAgliYlYuj8A
		pPHtjlu6PwBAvlKUXro/AOCKt5lhuj8AfFccn2S6PwAcJIGkZ7o/ALjw5alq
		uj8AWL1Kr226PwD0ia+0cLo/AJBWFLpzuj8ALCN5v3a6PwDM793Eebo/AGi8
		Qsp8uj8ACImnz3+6PwCkVQzVgro/AEAicdqFuj8A4O7V34i6PwB8uzrli7o/
		ABiIn+qOuj8AtFQE8JG6PwBUIWn1lLo/APDtzfqXuj8AjLoyAJu6PwAsh5cF
		nro/AMxT/Aqhuj8AaCBhEKS6PwAI7cUVp7o/AKS5Khuquj8AQIaPIK26PwDc
		UvQlsLo/AHwfWSuzuj8AGOy9MLa6PwC0uCI2ubo/AFSFhzu8uj8A8FHsQL+6
		PwCMHlFGwro/ACzrtUvFuj8AyLcaUci6PwBohH9Wy7o/AABR5FvOuj8AoB1J
		YdG6PwBA6q1m1Lo/ANy2EmzXuj8AeIN3cdq6PwAUUNx23bo/ALQcQXzguj8A
		UOmlgeO6PwDstQqH5ro/AIyCb4zpuj8ALE/Ukey6PwDIGzmX77o/AGTonZzy
		uj8AALUCovW6PwCcgWen+Lo/ADxOzKz7uj8A3Boxsv66PwB455W3Abs/ABS0
		+rwEuz8AsIBfwge7PwBMTcTHCrs/AOwZKc0Nuz8AiOaN0hC7PwAos/LXE7s/
		AMR/V90Wuz8AZEy84hm7PwAAGSHoHLs/AJzlhe0fuz8APLLq8iK7PwDUfk/4
		Jbs/AHhLtP0ouz8AFBgZAyy7PwCw5H0IL7s/AEyx4g0yuz8A7H1HEzW7PwCI
		SqwYOLs/ACgXER47uz8AwON1Iz67PwBgsNooQbs/APx8Py5Euz8AnEmkM0e7
		PwA8Fgk5Srs/ANTibT5Nuz8AdK/SQ1C7PwAQfDdJU7s/ALBInE5Wuz8ATBUB
		VFm7PwDo4WVZXLs/AIiuyl5fuz8AJHsvZGK7PwDAR5RpZbs/AGAU+W5ouz8A
		/OBddGu7PwCYrcJ5brs/ADh6J39xuz8A1EaMhHS7PwB0E/GJd7s/ABDgVY96
		uz8ArKy6lH27PwBIeR+agLs/AOhFhJ+Duz8AhBLppIa7PwAk302qibs/AMCr
		sq+Muz8AYHgXtY+7PwD4RHy6krs/AJgR4b+Vuz8AON5FxZi7PwDUqqrKm7s/
		AHB3D9Ceuz8ADER01aG7PwCsENnapLs/AEjdPeCnuz8A5Kmi5aq7PwCEdgfr
		rbs/ACRDbPCwuz8AwA/R9bO7PwBc3DX7trs/APiomgC6uz8AlHX/Bb27PwA0
		QmQLwLs/ANQOyRDDuz8AcNstFsa7PwAMqJIbybs/AKh09yDMuz8ATEFcJs+7
		PwDoDcEr0rs/AIDaJTHVuz8AIKeKNti7PwDAc+8727s/AFhAVEHeuz8A+Ay5
		RuG7PwCY2R1M5Ls/ADCmglHnuz8A0HLnVuq7PwBoP0xc7bs/ABAMsWHwuz8A
		qNgVZ/O7PwBIpXps9rs/AOhx33H5uz8AgD5Ed/y7PwAgC6l8/7s/ALjXDYIC
		vD8AWKRyhwW8PwD4cNeMCLw/AJg9PJILvD8AMAqhlw68PwDI1gWdEbw/AGij
		aqIUvD8ACHDPpxe8PwCoPDStGrw/AEgJmbIdvD8A4NX9tyC8PwCAomK9I7w/
		ACBvx8ImvD8AuDssyCm8PwBYCJHNLLw/APjU9dIvvD8AkKFa2DK8PwAwbr/d
		Nbw/ANA6JOM4vD8AaAeJ6Du8PwAI1O3tPrw/AKigUvNBvD8AQG23+ES8PwDg
		ORz+R7w/AHgGgQNLvD8AINPlCE68PwC4n0oOUbw/AFhsrxNUvD8A8DgUGVe8
		PwCYBXkeWrw/ADDS3SNdvD8AyJ5CKWC8PwBoa6cuY7w/AAA4DDRmvD8AoARx
		OWm8PwBI0dU+bLw/AOCdOkRvvD8AeGqfSXK8PwAYNwRPdbw/ALgDaVR4vD8A
		UNDNWXu8PwD4nDJffrw/AJBpl2SBvD8AMDb8aYS8PwDIAmFvh7w/AGjPxXSK
		vD8AAJwqeo28PwCoaI9/kLw/AEA19ISTvD8A4AFZipa8PwB4zr2Pmbw/ABib
		IpWcvD8AuGeHmp+8PwBQNOyforw/APAAUaWlvD8AiM21qqi8PwAomhqwq7w/
		AMhmf7WuvD8AYDPkurG8PwAAAEnAtLw/AKDMrcW3vD8AOJkSy7q8PwDgZXfQ
		vbw/AHgy3NXAvD8AGP9A28O8PwCwy6Xgxrw/AFCYCubJvD8A6GRv68y8PwCQ
		MdTwz7w/ADD+OPbSvD8AwMqd+9W8PwBolwIB2bw/AABkZwbcvD8AmDDMC9+8
		PwBA/TAR4rw/ANjJlRblvD8AeJb6G+i8PwAQY18h67w/ALgvxCbuvD8AUPwo
		LPG8PwDwyI0x9Lw/AIiV8jb3vD8AKGJXPPq8PwDILrxB/bw/AGD7IEcAvT8A
		AMiFTAO9PwCglOpRBr0/ADhhT1cJvT8A2C20XAy9PwB4+hhiD70/ABjHfWcS
		vT8AsJPibBW9PwBQYEdyGL0/AOgsrHcbvT8AiPkQfR69PwAgxnWCIb0/AMCS
		2ockvT8AYF8/jSe9PwAALKSSKr0/AJj4CJgtvT8AOMVtnTC9PwDYkdKiM70/
		AHheN6g2vT8AECucrTm9PwCo9wCzPL0/AEjEZbg/vT8A6JDKvUK9PwCIXS/D
		Rb0/ACAqlMhIvT8AwPb4zUu9PwBgw13TTr0/AACQwthRvT8AmFwn3lS9PwA4
		KYzjV70/AND18OhavT8AcMJV7l29PwAQj7rzYL0/ALBbH/ljvT8AUCiE/ma9
		PwDo9OgDar0/AIjBTQltvT8AII6yDnC9PwDAWhcUc70/AFgnfBl2vT8AAPTg
		Hnm9PwCYwEUkfL0/ADiNqil/vT8A2FkPL4K9PwBwJnQ0hb0/ABDz2DmIvT8A
		qL89P4u9PwBIjKJEjr0/AOhYB0qRvT8AiCVsT5S9PwAg8tBUl70/ALi+NVqa
		vT8AWIuaX529PwD4V/9koL0/AJgkZGqjvT8AOPHIb6a9PwDQvS11qb0/AHCK
		knqsvT8AEFf3f6+9PwCwI1yFsr0/AEjwwIq1vT8A6LwlkLi9PwCIiYqVu70/
		ACBW75q+vT8AuCJUoMG9PwBY77ilxL0/APi7HavHvT8AmIiCsMq9PwA4Vee1
		zb0/ANAhTLvQvT8AcO6wwNO9PwAIuxXG1r0/AKiHesvZvT8ASFTf0Ny9PwDo
		IETW370/AIDtqNvivT8AILoN4eW9PwC4hnLm6L0/AFhT1+vrvT8A+B888e69
		PwCY7KD28b0/ADC5Bfz0vT8AyIVqAfi9PwBwUs8G+70/ABAfNAz+vT8AqOuY
		EQG+PwBIuP0WBL4/AOCEYhwHvj8AgFHHIQq+PwAYHiwnDb4/ALjqkCwQvj8A
		WLf1MRO+PwD4g1o3Fr4/AJBQvzwZvj8AMB0kQhy+PwDQ6YhHH74/AHC27Uwi
		vj8ACINSUiW+PwCgT7dXKL4/AEAcHF0rvj8A4OiAYi6+PwCAteVnMb4/ABiC
		Sm00vj8AuE6vcje+PwBYGxR4Or4/APjneH09vj8AkLTdgkC+PwAwgUKIQ74/
		AMhNp41Gvj8AaBoMk0m+PwAI53CYTL4/AKiz1Z1Pvj8AQIA6o1K+PwDgTJ+o
		Vb4/AIAZBK5Yvj8AGOZos1u+PwC4ss24Xr4/AFB/Mr5hvj8A+EuXw2S+PwCQ
		GPzIZ74/ADDlYM5qvj8A0LHF022+PwBofirZcL4/AAhLj95zvj8AoBf043a+
		PwBA5Fjpeb4/AOCwve58vj8AeH0i9H++PwAYSof5gr4/ALgW7P6Fvj8AUONQ
		BIm+PwDwr7UJjL4/AJB8Gg+Pvj8AKEl/FJK+PwDIFeQZlb4/AGjiSB+Yvj8A
		CK+tJJu+PwCgexIqnr4/AEBIdy+hvj8A2BTcNKS+PwB44UA6p74/ABCupT+q
		vj8AsHoKRa2+PwBQR29KsL4/APAT1E+zvj8AiOA4Vba+PwAorZ1aub4/AMh5
		AmC8vj8AaEZnZb++PwAAE8xqwr4/AKDfMHDFvj8AOKyVdci+PwDYePp6y74/
		AHhFX4DOvj8AEBLEhdG+PwC43iiL1L4/AFCrjZDXvj8A6Hfyldq+PwCIRFeb
		3b4/ACgRvKDgvj8AyN0gpuO+PwBgqoWr5r4/AAB36rDpvj8AoENPtuy+PwA4
		ELS7774/ANjcGMHyvj8AeKl9xvW+PwAYduLL+L4/ALBCR9H7vj8AUA+s1v6+
		PwDo2xDcAb8/AIiodeEEvz8AKHXa5ge/PwDAQT/sCr8/AGAOpPENvz8A+NoI
		9xC/PwCgp238E78/ADh00gEXvz8A2EA3Bxq/PwBwDZwMHb8/ABDaABIgvz8A
		sKZlFyO/PwBIc8ocJr8/AOg/LyIpvz8AiAyUJyy/PwAg2fgsL78/AMClXTIy
		vz8AWHLCNzW/PwD4Pic9OL8/AJgLjEI7vz8AONjwRz6/PwDYpFVNQb8/AHBx
		ulJEvz8AED4fWEe/PwCwCoRdSr8/AEjX6GJNvz8A6KNNaFC/PwCIcLJtU78/
		ACA9F3NWvz8AwAl8eFm/PwBY1uB9XL8/AACjRYNfvz8AmG+qiGK/PwA4PA+O
		Zb8/ANAIdJNovz8AeNXYmGu/PwAQoj2ebr8/AKhuoqNxvz8ASDsHqXS/PwDo
		B2yud78/AIjU0LN6vz8AIKE1uX2/PwDAbZq+gL8/AGA6/8ODvz8A+AZkyYa/
		PwCQ08jOib8/ADigLdSMvz8A0GyS2Y+/PwBoOffekr8/AAgGXOSVvz8AqNLA
		6Zi/PwBInyXvm78/AOBrivSevz8AgDjv+aG/PwAgBVT/pL8/AMDRuASovz8A
		YJ4dCqu/PwD4aoIPrr8/AJA35xSxvz8AMARMGrS/PwDQ0LAft78/AHCdFSW6
		vz8ACGp6Kr2/PwCoNt8vwL8/AEgDRDXDvz8A4M+oOsa/PwCAnA1Ayb8/ACBp
		ckXMvz8AuDXXSs+/PwBYAjxQ0r8/APjOoFXVvz8AmJsFW9i/PwAwaGpg278/
		ANA0z2Xevz8AcAE0a+G/PwAQzphw5L8/AKCa/XXnvz8ASGdie+q/PwDgM8eA
		7b8/AIAALIbwvz8AGM2Qi/O/PwC4mfWQ9r8/AFhmWpb5vz8A8DK/m/y/PwCY
		/yOh/78/ABhmRFMBwD8AZMz21QLAPwC0MqlYBMA/AACZW9sFwD8AVP8NXgfA
		PwCgZcDgCMA/APDLcmMKwD8APDIl5gvAPwCMmNdoDcA/ANz+iesOwD8AKGU8
		bhDAPwB4y+7wEcA/AMgxoXMTwD8AFJhT9hTAPwBo/gV5FsA/ALRkuPsXwD8A
		BMtqfhnAPwBUMR0BG8A/AKCXz4McwD8A7P2BBh7APwBAZDSJH8A/AIzK5gsh
		wD8A2DCZjiLAPwAol0sRJMA/AHj9/ZMlwD8AyGOwFifAPwAYymKZKMA/AGgw
		FRwqwD8AtJbHnivAPwAE/XkhLcA/AFBjLKQuwD8AoMneJjDAPwDwL5GpMcA/
		ADyWQywzwD8AjPz1rjTAPwDYYqgxNsA/ACjJWrQ3wD8AeC8NNznAPwDIlb+5
		OsA/ABj8cTw8wD8AZGIkvz3APwC0yNZBP8A/AAAvicRAwD8AUJU7R0LAPwCc
		++3JQ8A/APBhoExFwD8APMhSz0bAPwCMLgVSSMA/ANyUt9RJwD8AKPtpV0vA
		PwB4YRzaTMA/AMjHzlxOwD8AFC6B30/APwBklDNiUcA/ALD65eRSwD8AAGGY
		Z1TAPwBQx0rqVcA/AJwt/WxXwD8A7JOv71jAPwA8+mFyWsA/AIhgFPVbwD8A
		2MbGd13APwAkLXn6XsA/AHSTK31gwD8AxPnd/2HAPwAUYJCCY8A/AGTGQgVl
		wD8AsCz1h2bAPwAAk6cKaMA/AFD5WY1pwD8AnF8MEGvAPwDsxb6SbMA/ADws
		cRVuwD8AiJIjmG/APwDY+NUaccA/ACRfiJ1ywD8AeMU6IHTAPwDEK+2idcA/
		ABSSnyV3wD8AZPhRqHjAPwCwXgQresA/AADFtq17wD8ATCtpMH3APwCckRuz
		fsA/AOz3zTWAwD8APF6AuIHAPwCIxDI7g8A/ANQq5b2EwD8AJJGXQIbAPwB0
		90nDh8A/AMRd/EWJwD8AFMSuyIrAPwBgKmFLjMA/ALCQE86NwD8AAPfFUI/A
		PwBMXXjTkMA/AJzDKlaSwD8A7Cnd2JPAPwA4kI9blcA/AIj2Qd6WwD8A2Fz0
		YJjAPwAkw6bjmcA/AHQpWWabwD8AxI8L6ZzAPwAQ9r1rnsA/AGBccO6fwD8A
		rMIicaHAPwAAKdXzosA/AEyPh3akwD8AnPU5+aXAPwDoW+x7p8A/ADjCnv6o
		wD8AiChRgarAPwDUjgMErMA/ACT1tYatwD8AcFtoCa/APwDAwRqMsMA/ABQo
		zQ6ywD8AYI5/kbPAPwCs9DEUtcA/APxa5Ja2wD8ATMGWGbjAPwCYJ0mcucA/
		AOyN+x67wD8AOPStobzAPwCIWmAkvsA/ANjAEqe/wD8AJCfFKcHAPwB0jXes
		wsA/AMDzKS/EwD8AEFrcscXAPwBgwI40x8A/AKwmQbfIwD8A/IzzOcrAPwBM
		86W8y8A/AJhZWD/NwD8A6L8Kws7APwA0Jr1E0MA/AISMb8fRwD8A1PIhStPA
		PwAgWdTM1MA/AHC/hk/WwD8AwCU50tfAPwAMjOtU2cA/AGDyndfawD8ArFhQ
		WtzAPwD8vgLd3cA/AEwltV/fwD8AmItn4uDAPwDk8Rll4sA/ADhYzOfjwD8A
		hL5+auXAPwDQJDHt5sA/ACCL42/owD8AcPGV8unAPwDAV0h168A/ABC++vfs
		wD8AXCSteu7APwCsil/978A/APzwEYDxwD8ASFfEAvPAPwCYvXaF9MA/AOgj
		KQj2wD8ANIrbivfAPwCE8I0N+cA/ANRWQJD6wD8AIL3yEvzAPwBwI6WV/cA/
		AMCJVxj/wD8ADPAJmwDBPwBcVrwdAsE/AKy8bqADwT8A/CIhIwXBPwBIidOl
		BsE/AJjvhSgIwT8A5FU4qwnBPwA0vOotC8E/AIAinbAMwT8A0IhPMw7BPwAg
		7wG2D8E/AHBVtDgRwT8AvLtmuxLBPwAMIhk+FME/AFyIy8AVwT8ArO59QxfB
		PwD4VDDGGME/AEi74kgawT8AmCGVyxvBPwDkh0dOHcE/ADTu+dAewT8AhFSs
		UyDBPwDQul7WIcE/ACAhEVkjwT8AcIfD2yTBPwDA7XVeJsE/AAxUKOEnwT8A
		WLraYynBPwCsII3mKsE/APSGP2kswT8ARO3x6y3BPwCYU6RuL8E/AOS5VvEw
		wT8AMCAJdDLBPwCAhrv2M8E/ANDsbXk1wT8AIFMg/DbBPwBsudJ+OME/ALwf
		hQE6wT8ADIY3hDvBPwBY7OkGPcE/AKhSnIk+wT8A+LhODEDBPwBEHwGPQcE/
		AJSFsxFDwT8A5OtllETBPwA0UhgXRsE/AIC4yplHwT8A0B59HEnBPwAghS+f
		SsE/AHDr4SFMwT8AvFGUpE3BPwAMuEYnT8E/AFge+alQwT8AqISrLFLBPwD0
		6l2vU8E/AERREDJVwT8AkLfCtFbBPwDkHXU3WME/ADCEJ7pZwT8AgOrZPFvB
		PwDQUIy/XME/ABy3PkJewT8AbB3xxF/BPwC8g6NHYcE/AAjqVcpiwT8AWFAI
		TWTBPwCktrrPZcE/APgcbVJnwT8ARIMf1WjBPwCU6dFXasE/AORPhNprwT8A
		NLY2XW3BPwCAHOnfbsE/AMyCm2JwwT8AHOlN5XHBPwBsTwBoc8E/ALy1sup0
		wT8ACBxlbXbBPwBYghfwd8E/AKjoyXJ5wT8A9E589XrBPwBEtS54fME/AJAb
		4fp9wT8A4IGTfX/BPwAw6EUAgcE/AIBO+IKCwT8AzLSqBYTBPwAcG12IhcE/
		AGiBDwuHwT8AuOfBjYjBPwAETnQQisE/AFS0JpOLwT8ApBrZFY3BPwD0gIuY
		jsE/AETnPRuQwT8AlE3wnZHBPwDcs6Igk8E/ADAaVaOUwT8AgIAHJpbBPwDM
		5rmol8E/ABxNbCuZwT8AbLMerprBPwC8GdEwnME/AAiAg7OdwT8AVOY1Np/B
		PwCkTOi4oME/APCymjuiwT8AQBlNvqPBPwCQf/9ApcE/AODlscOmwT8ALExk
		RqjBPwB8shbJqcE/AMwYyUurwT8AGH97zqzBPwBo5S1RrsE/ALhL4NOvwT8A
		BLKSVrHBPwBUGEXZssE/AKB+91u0wT8A9OSp3rXBPwBAS1xht8E/AJCxDuS4
		wT8A4BfBZrrBPwAwfnPpu8E/AHzkJWy9wT8AyErY7r7BPwAYsYpxwME/AGgX
		PfTBwT8AuH3vdsPBPwAI5KH5xME/AFRKVHzGwT8ApLAG/8fBPwDwFrmBycE/
		AEB9awTLwT8AkOMdh8zBPwDgSdAJzsE/ACywgozPwT8AfBY1D9HBPwDIfOeR
		0sE/ABjjmRTUwT8AZElMl9XBPwC4r/4Z18E/AAgWsZzYwT8AUHxjH9rBPwCg
		4hWi28E/APBIyCTdwT8AQK96p97BPwCQFS0q4ME/AOB736zhwT8ALOKRL+PB
		PwB8SESy5ME/AMiu9jTmwT8AGBWpt+fBPwBoe1s66cE/ALjhDb3qwT8ABEjA
		P+zBPwBQrnLC7cE/AKAUJUXvwT8A8HrXx/DBPwBA4YlK8sE/AJBHPM3zwT8A
		3K3uT/XBPwAsFKHS9sE/AHh6U1X4wT8AyOAF2PnBPwAUR7ha+8E/AGitat38
		wT8AtBMdYP7BPwAEes/i/8E/AFTggWUBwj8AoEY06ALCPwDwrOZqBMI/ADwT
		me0Fwj8AjHlLcAfCPwDc3/3yCMI/ACxGsHUKwj8AeKxi+AvCPwDEEhV7DcI/
		ABR5x/0Owj8AZN95gBDCPwC0RSwDEsI/AACs3oUTwj8AUBKRCBXCPwCgeEOL
		FsI/APDe9Q0Ywj8AQEWokBnCPwCMq1oTG8I/ANgRDZYcwj8ALHi/GB7CPwB4
		3nGbH8I/AMREJB4hwj8AFKvWoCLCPwBkEYkjJMI/ALB3O6Ylwj8AAN7tKCfC
		PwBQRKCrKMI/AKCqUi4qwj8A7BAFsSvCPwA8d7czLcI/AIjdabYuwj8A2EMc
		OTDCPwAoqs67McI/AHQQgT4zwj8AyHYzwTTCPwAU3eVDNsI/AGRDmMY3wj8A
		sKlKSTnCPwAAEP3LOsI/AFB2r048wj8AnNxh0T3CPwDsQhRUP8I/ADypxtZA
		wj8AiA95WULCPwDYdSvcQ8I/ACjc3V5Fwj8AeEKQ4UbCPwDIqEJkSMI/ABQP
		9eZJwj8AZHWnaUvCPwCw21nsTMI/AABCDG9Owj8AUKi+8U/CPwCcDnF0UcI/
		AOx0I/dSwj8APNvVeVTCPwCIQYj8VcI/ANinOn9Xwj8AJA7tAVnCPwB4dJ+E
		WsI/AMTaUQdcwj8AFEEEil3CPwBgp7YMX8I/ALANaY9gwj8AAHQbEmLCPwBM
		2s2UY8I/AKBAgBdlwj8A6KYymmbCPwA4DeUcaMI/AIhzl59pwj8A2NlJImvC
		PwAkQPykbMI/AHSmriduwj8AxAxhqm/CPwAQcxMtccI/AGDZxa9ywj8AsD94
		MnTCPwAApiq1dcI/AEwM3Td3wj8AmHKPunjCPwDs2EE9esI/ADg/9L97wj8A
		iKWmQn3CPwDYC1nFfsI/AChyC0iAwj8AdNi9yoHCPwDAPnBNg8I/ABClItCE
		wj8AYAvVUobCPwCwcYfVh8I/APzXOViJwj8ATD7s2orCPwCcpJ5djMI/AOwK
		UeCNwj8AOHEDY4/CPwCI17XlkMI/ANQ9aGiSwj8AJKQa65PCPwBwCs1tlcI/
		AMBwf/CWwj8AENcxc5jCPwBgPeT1mcI/AKyjlnibwj8A/AlJ+5zCPwBMcPt9
		nsI/AJzWrQCgwj8A6Dxgg6HCPwA4oxIGo8I/AIQJxYikwj8A1G93C6bCPwAk
		1imOp8I/AHA83BCpwj8AwKKOk6rCPwAQCUEWrMI/AFxv85itwj8ArNWlG6/C
		PwD8O1iesMI/AEyiCiGywj8AmAi9o7PCPwDobm8mtcI/ADjVIam2wj8AhDvU
		K7jCPwDUoYauucI/ACQIOTG7wj8AdG7rs7zCPwDA1J02vsI/ABA7ULm/wj8A
		XKECPMHCPwCsB7W+wsI/APhtZ0HEwj8ASNQZxMXCPwCYOsxGx8I/AOigfsnI
		wj8ANAcxTMrCPwCEbePOy8I/ANTTlVHNwj8AJDpI1M7CPwBwoPpW0MI/AMAG
		rdnRwj8AEG1fXNPCPwBg0xHf1MI/AKw5xGHWwj8A/J925NfCPwBIBiln2cI/
		AJhs2+nawj8A6NKNbNzCPwA4OUDv3cI/AISf8nHfwj8A1AWl9ODCPwAkbFd3
		4sI/AHDSCfrjwj8AvDi8fOXCPwAMn27/5sI/AFwFIYLowj8AqGvTBOrCPwD4
		0YWH68I/AEg4OArtwj8AmJ7qjO7CPwDkBJ0P8MI/ADRrT5Lxwj8AhNEBFfPC
		PwDQN7SX9MI/ACCeZhr2wj8AbAQZnffCPwDAassf+cI/AAzRfaL6wj8AXDcw
		JfzCPwConeKn/cI/APgDlSr/wj8ASGpHrQDDPwCU0PkvAsM/AOQ2rLIDwz8A
		NJ1eNQXDPwCAAxG4BsM/ANRpwzoIwz8AINB1vQnDPwBwNihAC8M/ALyc2sIM
		wz8ADAONRQ7DPwBYaT/ID8M/AKzP8UoRwz8A+DWkzRLDPwBEnFZQFMM/AJQC
		CdMVwz8A5Gi7VRfDPwA0z23YGMM/AIQ1IFsawz8A0JvS3RvDPwAgAoVgHcM/
		AGxoN+Mewz8AvM7pZSDDPwAMNZzoIcM/AFybTmsjwz8AqAEB7iTDPwD4Z7Nw
		JsM/AETOZfMnwz8AlDQYdinDPwDkmsr4KsM/ADQBfXsswz8AgGcv/i3DPwDQ
		zeGAL8M/ACA0lAMxwz8AbJpGhjLDPwC4APkINMM/AAxnq4s1wz8AWM1dDjfD
		PwCoMxCROMM/APSZwhM6wz8ARAB1ljvDPwCUZicZPcM/AODM2Zs+wz8AMDOM
		HkDDPwB8mT6hQcM/AMz/8CNDwz8AHGajpkTDPwBszFUpRsM/ALwyCKxHwz8A
		DJm6LknDPwBY/2yxSsM/AKRlHzRMwz8A+MvRtk3DPwBEMoQ5T8M/AJSYNrxQ
		wz8A4P7oPlLDPwAwZZvBU8M/AIDLTURVwz8A0DEAx1bDPwAcmLJJWMM/AGz+
		ZMxZwz8AuGQXT1vDPwAIy8nRXMM/AFgxfFRewz8ApJcu11/DPwD0/eBZYcM/
		AERkk9xiwz8AlMpFX2TDPwDgMPjhZcM/ACyXqmRnwz8AfP1c52jDPwDMYw9q
		asM/ABzKwexrwz8AaDB0b23DPwC8libybsM/AAj92HRwwz8AVGOL93HDPwCk
		yT16c8M/APQv8Px0wz8ARJaif3bDPwCQ/FQCeMM/AOBiB4V5wz8AMMm5B3vD
		PwB8L2yKfMM/AMyVHg1+wz8AHPzQj3/DPwBoYoMSgcM/ALjINZWCwz8ACC/o
		F4TDPwBUlZqahcM/AKT7TB2Hwz8A8GH/n4jDPwBAyLEiisM/AJAuZKWLwz8A
		4JQWKI3DPwAs+8iqjsM/AHxhey2Qwz8AzMctsJHDPwAcLuAyk8M/AGiUkrWU
		wz8AtPpEOJbDPwAEYfe6l8M/AFTHqT2Zwz8ApC1cwJrDPwDwkw5DnMM/AET6
		wMWdwz8AkGBzSJ/DPwDgxiXLoMM/ACwt2E2iwz8AfJOK0KPDPwDI+TxTpcM/
		ABhg79Wmwz8AaMahWKjDPwC4LFTbqcM/AAiTBl6rwz8AWPm44KzDPwCoX2tj
		rsM/APjFHeavwz8AQCzQaLHDPwCQkoLrssM/AOD4NG60wz8AMF/n8LXDPwCA
		xZlzt8M/AMgrTPa4wz8AGJL+eLrDPwBo+LD7u8M/ALheY369wz8ACMUVAb/D
		PwBQK8iDwMM/AKCRegbCwz8A8PcsicPDPwBAXt8LxcM/AJDEkY7Gwz8A2CpE
		EcjDPwAokfaTycM/AHj3qBbLwz8AyF1bmczDPwAYxA0czsM/AGgqwJ7Pwz8A
		sJByIdHDPwAI9ySk0sM/AFBd1ybUwz8AoMOJqdXDPwDwKTws18M/AECQ7q7Y
		wz8AkPagMdrDPwDgXFO028M/ACjDBTfdwz8AeCm4ud7DPwDIj2o84MM/ABj2
		HL/hwz8AYFzPQePDPwCwwoHE5MM/AAApNEfmwz8AUI/myefDPwCg9ZhM6cM/
		APBbS8/qwz8AQML9UezDPwCQKLDU7cM/AOCOYlfvwz8AKPUU2vDDPwB4W8dc
		8sM/AMjBed/zwz8AECgsYvXDPwBgjt7k9sM/ALj0kGf4wz8ACFtD6vnDPwBQ
		wfVs+8M/AKAnqO/8wz8A8I1acv7DPwBA9Az1/8M/AIhav3cBxD8A4MBx+gLE
		PwAoJyR9BMQ/AHiN1v8FxD8AyPOIggfEPwAQWjsFCcQ/AGjA7YcKxD8AsCag
		CgzEPwAAjVKNDcQ/AFDzBBAPxD8AoFm3khDEPwDwv2kVEsQ/ADgmHJgTxD8A
		iIzOGhXEPwDY8oCdFsQ/AChZMyAYxD8AeL/lohnEPwDIJZglG8Q/ABiMSqgc
		xD8AYPL8Kh7EPwCwWK+tH8Q/AAC/YTAhxD8AUCUUsyLEPwCgi8Y1JMQ/APDx
		eLglxD8AOFgrOyfEPwCQvt29KMQ/ANgkkEAqxD8AKItCwyvEPwB48fRFLcQ/
		AMhXp8guxD8AEL5ZSzDEPwBgJAzOMcQ/ALCKvlAzxD8AAPFw0zTEPwBQVyNW
		NsQ/AKC91dg3xD8A8COIWznEPwBAijreOsQ/AIjw7GA8xD8A2Faf4z3EPwAo
		vVFmP8Q/AHAjBOlAxD8AwIm2a0LEPwAQ8GjuQ8Q/AGBWG3FFxD8AsLzN80bE
		PwAAI4B2SMQ/AEiJMvlJxD8AoO/ke0vEPwDwVZf+TMQ/ADi8SYFOxD8AiCL8
		A1DEPwDYiK6GUcQ/ACjvYAlTxD8AeFUTjFTEPwDAu8UOVsQ/ABAieJFXxD8A
		YIgqFFnEPwCw7tyWWsQ/AABVjxlcxD8ASLtBnF3EPwCYIfQeX8Q/AOiHpqFg
		xD8AOO5YJGLEPwCIVAunY8Q/ANC6vSllxD8AICFwrGbEPwB4hyIvaMQ/AMDt
		1LFpxD8AEFSHNGvEPwBgujm3bMQ/ALAg7DluxD8AAIeevG/EPwBQ7VA/ccQ/
		AKBTA8JyxD8A6Lm1RHTEPwA4IGjHdcQ/AIiGGkp3xD8A2OzMzHjEPwAgU39P
		esQ/AHi5MdJ7xD8AwB/kVH3EPwAQhpbXfsQ/AFjsSFqAxD8AsFL73IHEPwD4
		uK1fg8Q/AEgfYOKExD8AmIUSZYbEPwDo68Tnh8Q/ADhSd2qJxD8AiLgp7YrE
		PwDYHtxvjMQ/ACCFjvKNxD8AcOtAdY/EPwDAUfP3kMQ/AAi4pXqSxD8AWB5Y
		/ZPEPwCwhAqAlcQ/AADrvAKXxD8AUFFvhZjEPwCYtyEImsQ/AOgd1IqbxD8A
		OISGDZ3EPwCA6jiQnsQ/ANhQ6xKgxD8AILedlaHEPwBwHVAYo8Q/AMCDApuk
		xD8ACOq0HabEPwBgUGegp8Q/AKi2GSOpxD8A+BzMparEPwBIg34orMQ/AJjp
		MKutxD8A6E/jLa/EPwAwtpWwsMQ/AIAcSDOyxD8A0IL6tbPEPwAg6aw4tcQ/
		AHBPX7u2xD8AwLURPrjEPwAQHMTAucQ/AFiCdkO7xD8AqOgoxrzEPwD4TttI
		vsQ/AEi1jcu/xD8AmBtATsHEPwDggfLQwsQ/ADDopFPExD8AiE5X1sXEPwDQ
		tAlZx8Q/ACAbvNvIxD8AcIFuXsrEPwDA5yDhy8Q/AAhO02PNxD8AYLSF5s7E
		PwCoGjhp0MQ/APiA6uvRxD8ASOecbtPEPwCYTU/x1MQ/AOCzAXTWxD8AOBq0
		9tfEPwCAgGZ52cQ/ANDmGPzaxD8AIE3LftzEPwBws30B3sQ/ALgZMITfxD8A
		EIDiBuHEPwBg5pSJ4sQ/AKhMRwzkxD8A+LL5juXEPwBIGawR58Q/AJh/XpTo
		xD8A6OUQF+rEPwAwTMOZ68Q/AICydRztxD8A0Bgon+7EPwAgf9oh8MQ/AHDl
		jKTxxD8AwEs/J/PEPwAQsvGp9MQ/AFgYpCz2xD8AqH5Wr/fEPwD45Agy+cQ/
		AEhLu7T6xD8AmLFtN/zEPwDgFyC6/cQ/ADh+0jz/xD8AgOSEvwDFPwDQSjdC
		AsU/ACCx6cQDxT8AaBecRwXFPwDAfU7KBsU/AAjkAE0IxT8AWEqzzwnFPwCo
		sGVSC8U/APgWGNUMxT8AQH3KVw7FPwCQ43zaD8U/AOhJL10RxT8AOLDh3xLF
		PwCAFpRiFMU/ANB8RuUVxT8AIOP4ZxfFPwBoSavqGMU/ALivXW0axT8ACBYQ
		8BvFPwBYfMJyHcU/AKjidPUexT8A+EgneCDFPwBIr9n6IcU/AJAVjH0jxT8A
		6Hs+ACXFPwAw4vCCJsU/AIBIowUoxT8AyK5ViCnFPwAgFQgLK8U/AGh7uo0s
		xT8AwOFsEC7FPwAISB+TL8U/AFiu0RUxxT8AoBSEmDLFPwDwejYbNMU/AEDh
		6J01xT8AkEebIDfFPwDgrU2jOMU/ADAUACY6xT8AgHqyqDvFPwDI4GQrPcU/
		ACBHF64+xT8AcK3JMEDFPwC4E3yzQcU/AAh6LjZDxT8AWODguETFPwCoRpM7
		RsU/APisRb5HxT8AQBP4QEnFPwCQearDSsU/AODfXEZMxT8AMEYPyU3FPwCA
		rMFLT8U/AMgSdM5QxT8AGHkmUVLFPwBo39jTU8U/ALhFi1ZVxT8ACKw92VbF
		PwBYEvBbWMU/AKB4ot5ZxT8A+N5UYVvFPwBARQfkXMU/AJCruWZexT8A4BFs
		6V/FPwAweB5sYcU/AIDe0O5ixT8A0ESDcWTFPwAYqzX0ZcU/AGgR6HZnxT8A
		uHea+WjFPwAI3kx8asU/AFBE//5rxT8AoKqxgW3FPwDwEGQEb8U/AEB3Fodw
		xT8AkN3ICXLFPwDgQ3uMc8U/ADCqLQ91xT8AgBDgkXbFPwDIdpIUeMU/ABjd
		RJd5xT8AcEP3GXvFPwC4qamcfMU/AAgQXB9+xT8AUHYOon/FPwCo3MAkgcU/
		APBCc6eCxT8AQKklKoTFPwCQD9ishcU/AOB1ii+HxT8AKNw8sojFPwB4Qu80
		isU/AMioobeLxT8AGA9UOo3FPwBodQa9jsU/ALDbuD+QxT8ACEJrwpHFPwBQ
		qB1Fk8U/AKAO0MeUxT8A8HSCSpbFPwBA2zTNl8U/AJBB50+ZxT8A2KeZ0prF
		PwAoDkxVnMU/AHh0/tedxT8AyNqwWp/FPwAYQWPdoMU/AGinFWCixT8AsA3I
		4qPFPwAAdHplpcU/AFjaLOimxT8AqEDfaqjFPwDwppHtqcU/ADgNRHCrxT8A
		kHP28qzFPwDg2ah1rsU/ADBAW/ivxT8AeKYNe7HFPwDIDMD9ssU/ABhzcoC0
		xT8AYNkkA7bFPwCwP9eFt8U/AAimiQi5xT8AUAw8i7rFPwCgcu4NvMU/APDY
		oJC9xT8AQD9TE7/FPwCIpQWWwMU/AOALuBjCxT8AKHJqm8PFPwCA2BwexcU/
		AMg+z6DGxT8AGKWBI8jFPwBoCzSmycU/ALhx5ijLxT8AANiYq8zFPwBQPksu
		zsU/AKCk/bDPxT8A8AqwM9HFPwA4cWK20sU/AIjXFDnUxT8A2D3Hu9XFPwAo
		pHk+18U/AHgKLMHYxT8AyHDeQ9rFPwAY15DG28U/AGg9Q0ndxT8AsKP1y97F
		PwAACqhO4MU/AFBwWtHhxT8AoNYMVOPFPwDwPL/W5MU/ADijcVnmxT8AiAkk
		3OfFPwDYb9Ze6cU/ACjWiOHqxT8AeDw7ZOzFPwDAou3m7cU/ABAJoGnvxT8A
		aG9S7PDFPwCw1QRv8sU/AAA8t/HzxT8AUKJpdPXFPwCgCBz39sU/APBuznn4
		xT8AONWA/PnFPwCIOzN/+8U/ANih5QH9xT8AKAiYhP7FPwB4bkoHAMY/AMjU
		/IkBxj8AGDuvDAPGPwBgoWGPBMY/ALAHFBIGxj8AAG7GlAfGPwBQ1HgXCcY/
		AJg6K5oKxj8A8KDdHAzGPwBAB5CfDcY/AIhtQiIPxj8A2NP0pBDGPwAoOqcn
		EsY/AHCgWaoTxj8AwAYMLRXGPwAYbb6vFsY/AGDTcDIYxj8AuDkjtRnGPwAA
		oNU3G8Y/AFAGiLocxj8AmGw6PR7GPwDo0uy/H8Y/ADg5n0Ihxj8AiJ9RxSLG
		PwDYBQRIJMY/AChstsolxj8AeNJoTSfGPwDAOBvQKMY/ABifzVIqxj8AYAWA
		1SvGPwCwazJYLcY/AADS5Nouxj8AUDiXXTDGPwCgnkngMcY/APAE/GIzxj8A
		OGuu5TTGPwCI0WBoNsY/ANg3E+s3xj8AKJ7FbTnGPwB4BHjwOsY/AMBqKnM8
		xj8AENHc9T3GPwBgN494P8Y/ALCdQftAxj8AAAT0fULGPwBIaqYARMY/AJjQ
		WINFxj8A8DYLBkfGPwA4nb2ISMY/AIgDcAtKxj8A2GkijkvGPwAo0NQQTcY/
		AHg2h5NOxj8AyJw5FlDGPwAQA+yYUcY/AGBpnhtTxj8AsM9QnlTGPwD4NQMh
		VsY/AEictaNXxj8AmAJoJlnGPwDoaBqpWsY/ADjPzCtcxj8AiDV/rl3GPwDY
		mzExX8Y/ACgC5LNgxj8AcGiWNmLGPwDAzki5Y8Y/ABg1+ztlxj8AYJutvmbG
		PwCoAWBBaMY/AABoEsRpxj8AUM7ERmvGPwCYNHfJbMY/AOiaKUxuxj8AOAHc
		zm/GPwCIZ45RccY/ANjNQNRyxj8AIDTzVnTGPwBwmqXZdcY/AMAAWFx3xj8A
		EGcK33jGPwBgzbxhesY/ALAzb+R7xj8AAJohZ33GPwBIANTpfsY/AKBmhmyA
		xj8A6Mw474HGPwA4M+txg8Y/AIiZnfSExj8A2P9Pd4bGPwAoZgL6h8Y/AHjM
		tHyJxj8AwDJn/4rGPwAQmRmCjMY/AGD/ywSOxj8AsGV+h4/GPwAAzDAKkcY/
		AEgy44ySxj8AmJiVD5TGPwDo/keSlcY/ADhl+hSXxj8AiMusl5jGPwDQMV8a
		msY/ACCYEZ2bxj8AcP7DH53GPwDAZHainsY/AAjLKCWgxj8AYDHbp6HGPwCw
		l40qo8Y/APj9P62kxj8ASGTyL6bGPwCYyqSyp8Y/AOAwVzWpxj8AMJcJuKrG
		PwCI/bs6rMY/ANBjbr2txj8AIMogQK/GPwBwMNPCsMY/AMCWhUWyxj8ACP03
		yLPGPwBgY+pKtcY/AKjJnM22xj8AADBPULjGPwBIlgHTucY/AJj8s1W7xj8A
		6GJm2LzGPwA4yRhbvsY/AIAvy92/xj8A0JV9YMHGPwAg/C/jwsY/AGhi4mXE
		xj8AwMiU6MXGPwAIL0drx8Y/AFiV+e3Ixj8AsPurcMrGPwD4YV7zy8Y/AEjI
		EHbNxj8AmC7D+M7GPwDglHV70MY/ADj7J/7Rxj8AgGHagNPGPwDYx4wD1cY/
		ACAuP4bWxj8AcJTxCNjGPwDA+qOL2cY/AAhhVg7bxj8AYMcIkdzGPwCoLbsT
		3sY/APiTbZbfxj8ASPofGeHGPwCYYNKb4sY/AOjGhB7kxj8AOC03oeXGPwCI
		k+kj58Y/AND5m6boxj8AIGBOKerGPwBoxgCs68Y/AMAssy7txj8ACJNlse7G
		PwBY+Rc08MY/AKhfyrbxxj8A+MV8OfPGPwBALC+89MY/AJCS4T72xj8A4PiT
		wffGPwAwX0ZE+cY/AIDF+Mb6xj8A0CurSfzGPwAgkl3M/cY/AGj4D0//xj8A
		uF7C0QDHPwAQxXRUAsc/AFgrJ9cDxz8AqJHZWQXHPwD494vcBsc/AEhePl8I
		xz8AkMTw4QnHPwDgKqNkC8c/ADCRVecMxz8AgPcHag7HPwDQXbrsD8c/ABjE
		bG8Rxz8AcCof8hLHPwC4kNF0FMc/AAj3g/cVxz8AWF02ehfHPwCow+j8GMc/
		APgpm38axz8AQJBNAhzHPwCY9v+EHcc/AOhcsgcfxz8AMMNkiiDHPwCAKRcN
		Isc/ANCPyY8jxz8AIPZ7EiXHPwBwXC6VJsc/ALjC4Bcoxz8ACCmTminHPwBY
		j0UdK8c/AKj1958sxz8A+FuqIi7HPwBAwlylL8c/AJAoDygxxz8A4I7BqjLH
		PwAw9XMtNMc/AIBbJrA1xz8A0MHYMjfHPwAYKIu1OMc/AHCOPTg6xz8AuPTv
		ujvHPwAIW6I9Pcc/AFjBVMA+xz8AqCcHQ0DHPwDwjbnFQcc/AEj0a0hDxz8A
		kFoey0THPwDgwNBNRsc/ADAng9BHxz8AgI01U0nHPwDI8+fVSsc/ABhamlhM
		xz8AaMBM203HPwC4Jv9dT8c/AAiNseBQxz8AWPNjY1LHPwCoWRbmU8c/APi/
		yGhVxz8AQCZ761bHPwCQjC1uWMc/AODy3/BZxz8AMFmSc1vHPwB4v0T2XMc/
		AMgl93hexz8AIIyp+1/HPwBo8lt+Ycc/ALhYDgFjxz8ACL/Ag2THPwBQJXMG
		Zsc/AKCLJYlnxz8A8PHXC2nHPwBAWIqOasc/AJC+PBFsxz8A4CTvk23HPwAo
		i6EWb8c/AHjxU5lwxz8AyFcGHHLHPwAYvriec8c/AGgkayF1xz8AsIodpHbH
		PwAA8c8meMc/AFhXgql5xz8AoL00LHvHPwDwI+eufMc/AECKmTF+xz8AiPBL
		tH/HPwDgVv42gcc/ACi9sLmCxz8AeCNjPITHPwDIiRW/hcc/ABjwx0GHxz8A
		aFZ6xIjHPwC4vCxHisc/AAgj38mLxz8AUImRTI3HPwCg70PPjsc/APBV9lGQ
		xz8AQLyo1JHHPwCQIltXk8c/AOCIDdqUxz8AMO+/XJbHPwB4VXLfl8c/ANC7
		JGKZxz8AGCLX5JrHPwBoiIlnnMc/ALDuO+qdxz8AAFXubJ/HPwBQu6DvoMc/
		AKAhU3Kixz8A8IcF9aPHPwBA7rd3pcc/AJBUavqmxz8A4LocfajHPwAoIc//
		qcc/AICHgYKrxz8AyO0zBa3HPwAYVOaHrsc/AGi6mAqwxz8AuCBLjbHHPwAA
		h/0Ps8c/AFDtr5K0xz8AoFNiFbbHPwDwuRSYt8c/AEAgxxq5xz8AiIZ5nbrH
		PwDY7CsgvMc/ADBT3qK9xz8AeLmQJb/HPwDIH0OowMc/ABCG9SrCxz8AYOyn
		rcPHPwC4Ulowxcc/AAi5DLPGxz8AUB+/NcjHPwCghXG4ycc/AOjrIzvLxz8A
		QFLWvczHPwCQuIhAzsc/ANgeO8PPxz8AMIXtRdHHPwB465/I0sc/AMhRUkvU
		xz8AGLgEztXHPwBgHrdQ18c/ALCEadPYxz8AAOsbVtrHPwBQUc7Y28c/AJi3
		gFvdxz8A8B0z3t7HPwA4hOVg4Mc/AIjql+Phxz8A2FBKZuPHPwAot/zo5Mc/
		AHgdr2vmxz8AyINh7ufHPwAY6hNx6cc/AGBQxvPqxz8AsLZ4duzHPwAAHSv5
		7cc/AFCD3Xvvxz8AmOmP/vDHPwDwT0KB8sc/ADi29AP0xz8AiBynhvXHPwDY
		glkJ98c/ACjpC4z4xz8AeE++DvrHPwDItXCR+8c/ABAcIxT9xz8AYILVlv7H
		PwCw6IcZAMg/AABPOpwByD8AULXsHgPIPwCgG5+hBMg/APCBUSQGyD8AOOgD
		pwfIPwCITrYpCcg/ANi0aKwKyD8AKBsbLwzIPwB4gc2xDcg/AMjnfzQPyD8A
		EE4ytxDIPwBgtOQ5Esg/ALAal7wTyD8AAIFJPxXIPwBQ5/vBFsg/AKBNrkQY
		yD8A8LNgxxnIPwA4GhNKG8g/AIiAxcwcyD8A2OZ3Tx7IPwAoTSrSH8g/AHiz
		3FQhyD8AwBmP1yLIPwAQgEFaJMg/AGDm89wlyD8AsEymXyfIPwAAs1jiKMg/
		AFAZC2UqyD8AmH+95yvIPwDw5W9qLcg/ADhMIu0uyD8AgLLUbzDIPwDYGIfy
		Mcg/ACh/OXUzyD8AcOXr9zTIPwDAS556Nsg/ABCyUP03yD8AWBgDgDnIPwCo
		frUCO8g/AADlZ4U8yD8ASEsaCD7IPwCgscyKP8g/AOgXfw1ByD8AOH4xkELI
		PwCA5OMSRMg/ANhKlpVFyD8AILFIGEfIPwB4F/uaSMg/AMB9rR1KyD8AEORf
		oEvIPwBgShIjTcg/ALCwxKVOyD8AABd3KFDIPwBQfSmrUcg/AJjj2y1TyD8A
		6EmOsFTIPwA4sEAzVsg/AIAW87VXyD8A0HylOFnIPwAo41e7Wsg/AHhJCj5c
		yD8AwK+8wF3IPwAIFm9DX8g/AFh8IcZgyD8AsOLTSGLIPwAASYbLY8g/AEiv
		OE5lyD8AoBXr0GbIPwDoe51TaMg/ADjiT9ZpyD8AiEgCWWvIPwDQrrTbbMg/
		ACgVZ15uyD8AcHsZ4W/IPwDA4ctjccg/ABBIfuZyyD8AWK4waXTIPwCwFOPr
		dcg/APh6lW53yD8AUOFH8XjIPwCYR/pzesg/AOitrPZ7yD8AMBRfeX3IPwCA
		ehH8fsg/ANDgw36AyD8AIEd2AYLIPwBwrSiEg8g/AMAT2waFyD8AEHqNiYbI
		PwBY4D8MiMg/AKhG8o6JyD8AAK2kEYvIPwBIE1eUjMg/AJh5CReOyD8A6N+7
		mY/IPwA4Rm4ckcg/AICsIJ+SyD8A0BLTIZTIPwAgeYWklcg/AHDfNyeXyD8A
		wEXqqZjIPwAQrJwsmsg/AGAST6+byD8AqHgBMp3IPwAA37O0nsg/AEhFZjeg
		yD8AmKsYuqHIPwDoEcs8o8g/ADh4fb+kyD8AgN4vQqbIPwDQROLEp8g/ACCr
		lEepyD8AcBFHyqrIPwDAd/lMrMg/AAjeq8+tyD8AWEReUq/IPwCoqhDVsMg/
		APgQw1eyyD8ASHd12rPIPwCQ3Sddtcg/AOBD2t+2yD8AOKqMYrjIPwCIED/l
		ucg/ANB28We7yD8AIN2j6rzIPwBwQ1Ztvsg/ALipCPC/yD8ACBC7csHIPwBY
		dm31wsg/AKjcH3jEyD8A+ELS+sXIPwBAqYR9x8g/AJAPNwDJyD8A6HXpgsrI
		PwAw3JsFzMg/AIBCTojNyD8A0KgAC8/IPwAgD7ON0Mg/AHB1ZRDSyD8AwNsX
		k9PIPwAQQsoV1cg/AFiofJjWyD8AqA4vG9jIPwDwdOGd2cg/AEDbkyDbyD8A
		kEFGo9zIPwDop/gl3sg/ADAOq6jfyD8AgHRdK+HIPwDQ2g+u4sg/ACBBwjDk
		yD8AcKd0s+XIPwC4DSc258g/AAh02bjoyD8AWNqLO+rIPwCoQD6+68g/APCm
		8EDtyD8AQA2jw+7IPwCYc1VG8Mg/AODZB8nxyD8AMEC6S/PIPwCApmzO9Mg/
		ANAMH1H2yD8AIHPR0/fIPwBo2YNW+cg/AMA/Ntn6yD8ACKboW/zIPwBYDJve
		/cg/AKhyTWH/yD8A8Nj/4wDJPwBIP7JmAsk/AJClZOkDyT8A4AsXbAXJPwAw
		csnuBsk/AHjYe3EIyT8A0D4u9AnJPwAYpeB2C8k/AGgLk/kMyT8AuHFFfA7J
		PwAI2Pf+D8k/AFg+qoERyT8AqKRcBBPJPwD4Cg+HFMk/AEBxwQkWyT8AkNdz
		jBfJPwDgPSYPGck/ADCk2JEayT8AgAqLFBzJPwDQcD2XHck/ABjX7xkfyT8A
		cD2inCDJPwC4o1QfIsk/AAAKB6IjyT8AWHC5JCXJPwCo1munJsk/APA8Hioo
		yT8AQKPQrCnJPwCQCYMvK8k/AOBvNbIsyT8AKNbnNC7JPwCAPJq3L8k/ANCi
		TDoxyT8AIAn/vDLJPwBob7E/NMk/ALjVY8I1yT8ACDwWRTfJPwBQosjHOMk/
		AKAIe0o6yT8A8G4tzTvJPwBA1d9PPck/AJA7ktI+yT8A4KFEVUDJPwAoCPfX
		Qck/AIBuqVpDyT8A0NRb3UTJPwAYOw5gRsk/AGihwOJHyT8AuAdzZUnJPwAI
		biXoSsk/AFjU12pMyT8AoDqK7U3JPwDwoDxwT8k/AEAH7/JQyT8AkG2hdVLJ
		PwDg01P4U8k/ACg6BntVyT8AeKC4/VbJPwDIBmuAWMk/ABhtHQNayT8AaNPP
		hVvJPwCwOYIIXck/AACgNIteyT8AWAbnDWDJPwCgbJmQYck/APDSSxNjyT8A
		QDn+lWTJPwCQn7AYZsk/AOAFY5tnyT8AMGwVHmnJPwCA0segask/AMg4eiNs
		yT8AGJ8spm3JPwBoBd8ob8k/ALhrkatwyT8AANJDLnLJPwBYOPawc8k/AKie
		qDN1yT8A8ARbtnbJPwBAaw05eMk/AJDRv7t5yT8A2DdyPnvJPwAoniTBfMk/
		AHgE10N+yT8AyGqJxn/JPwAY0TtJgck/AGg37suCyT8AuJ2gToTJPwAABFPR
		hck/AFBqBVSHyT8AoNC31ojJPwDwNmpZisk/AECdHNyLyT8AkAPPXo3JPwDg
		aYHhjsk/ACjQM2SQyT8AeDbm5pHJPwDInJhpk8k/ABgDS+yUyT8AaGn9bpbJ
		PwC4z6/xl8k/AAA2YnSZyT8AUJwU95rJPwCgAsd5nMk/APBoefydyT8AQM8r
		f5/JPwCINd4Bock/ANibkISiyT8AKAJDB6TJPwB4aPWJpck/AMjOpwynyT8A
		GDVaj6jJPwBomwwSqsk/ALABv5SryT8AAGhxF63JPwBQziOarsk/AKA01hyw
		yT8A8JqIn7HJPwA4ATsis8k/AIhn7aS0yT8A2M2fJ7bJPwAoNFKqt8k/AHia
		BC25yT8AyAC3r7rJPwAYZ2kyvMk/AGjNG7W9yT8AsDPON7/JPwAImoC6wMk/
		AFAAMz3CyT8AoGblv8PJPwDozJdCxck/ADgzSsXGyT8AiJn8R8jJPwDg/67K
		yck/AChmYU3LyT8AeMwT0MzJPwDIMsZSzsk/ABiZeNXPyT8AYP8qWNHJPwCw
		Zd3a0sk/AADMj13UyT8AUDJC4NXJPwCYmPRi18k/APD+puXYyT8AOGVZaNrJ
		PwCIywvr28k/ANgxvm3dyT8AKJhw8N7JPwB4/iJz4Mk/AMhk1fXhyT8AEMuH
		eOPJPwBgMTr75Mk/ALCX7H3myT8AAP6eAOjJPwBQZFGD6ck/AJjKAwbryT8A
		6DC2iOzJPwA4l2gL7sk/AIj9Go7vyT8A2GPNEPHJPwAoyn+T8sk/AHgwMhb0
		yT8AwJbkmPXJPwAQ/ZYb98k/AGBjSZ74yT8AsMn7IPrJPwAAMK6j+8k/AEiW
		YCb9yT8AmPwSqf7JPwDoYsUrAMo/AEDJd64Byj8AkC8qMQPKPwDYldyzBMo/
		ACD8jjYGyj8AeGJBuQfKPwDAyPM7Cco/ABAvpr4Kyj8AYJVYQQzKPwCw+wrE
		Dco/AABivUYPyj8ASMhvyRDKPwCYLiJMEso/APCU1M4Tyj8AOPuGURXKPwCA
		YTnUFso/ANjH61YYyj8AKC6e2RnKPwBwlFBcG8o/AMD6At8cyj8AEGG1YR7K
		PwBgx2fkH8o/ALAtGmchyj8AAJTM6SLKPwBQ+n5sJMo/AKBgMe8lyj8A6Mbj
		cSfKPwA4LZb0KMo/AIiTSHcqyj8A0Pn6+SvKPwAoYK18Lco/AHDGX/8uyj8A
		wCwSgjDKPwAQk8QEMso/AGD5doczyj8AsF8pCjXKPwD4xduMNso/AEgsjg84
		yj8AmJJAkjnKPwDo+PIUO8o/ADBfpZc8yj8AiMVXGj7KPwDQKwqdP8o/ACiS
		vB9Byj8AcPhuokLKPwDIXiElRMo/ABDF06dFyj8AYCuGKkfKPwCwkTitSMo/
		AAD46i9Kyj8AUF6dskvKPwCYxE81Tco/AOAqArhOyj8AOJG0OlDKPwCI92a9
		Uco/ANBdGUBTyj8AKMTLwlTKPwBwKn5FVso/AMCQMMhXyj8AEPfiSlnKPwBY
		XZXNWso/AKjDR1Bcyj8A+Cn60l3KPwBIkKxVX8o/AJj2Xthgyj8A6FwRW2LK
		PwA4w8PdY8o/AIgpdmBlyj8A0I8o42bKPwAg9tplaMo/AHBcjehpyj8AwMI/
		a2vKPwAIKfLtbMo/AGCPpHBuyj8AsPVW82/KPwD4Wwl2cco/AEjCu/hyyj8A
		mChue3TKPwDojiD+dco/ADj10oB3yj8AiFuFA3nKPwDYwTeGeso/ACAo6gh8
		yj8AcI6ci33KPwC49E4Of8o/ABBbAZGAyj8AYMGzE4LKPwCwJ2aWg8o/APiN
		GBmFyj8ASPTKm4bKPwCYWn0eiMo/AODAL6GJyj8AOCfiI4vKPwCAjZSmjMo/
		ANDzRimOyj8AIFr5q4/KPwBwwKsukco/AMAmXrGSyj8ACI0QNJTKPwBY88K2
		lco/AKhZdTmXyj8A+L8nvJjKPwBIJto+mso/AJiMjMGbyj8A6PI+RJ3KPwAw
		WfHGnso/AIC/o0mgyj8A0CVWzKHKPwAgjAhPo8o/AHDyutGkyj8AuFhtVKbK
		PwAIvx/Xp8o/AGAl0lmpyj8AqIuE3KrKPwD48TZfrMo/AEhY6eGtyj8AmL6b
		ZK/KPwDgJE7nsMo/ADiLAGqyyj8AgPGy7LPKPwDQV2Vvtco/ACC+F/K2yj8A
		cCTKdLjKPwC4inz3uco/AAjxLnq7yj8AWFfh/LzKPwCovZN/vso/APgjRgLA
		yj8ASIr4hMHKPwCQ8KoHw8o/AOhWXYrEyj8AOL0PDcbKPwCAI8KPx8o/ANCJ
		dBLJyj8AIPAmlcrKPwBoVtkXzMo/ALi8i5rNyj8ACCM+Hc/KPwBYifCf0Mo/
		AKjvoiLSyj8A8FVVpdPKPwBAvAco1co/AJgiuqrWyj8A6IhsLdjKPwAw7x6w
		2co/AIBV0TLbyj8AyLuDtdzKPwAgIjY43so/AHCI6Lrfyj8AuO6aPeHKPwAI
		VU3A4so/AFi7/0Lkyj8AqCGyxeXKPwD4h2RI58o/AEjuFsvoyj8AmFTJTerK
		PwDgunvQ68o/ADAhLlPtyj8AgIfg1e7KPwDI7ZJY8Mo/ACBURdvxyj8AaLr3
		XfPKPwC4IKrg9Mo/AAiHXGP2yj8AWO0O5vfKPwCgU8Fo+co/APC5c+v6yj8A
		SCAmbvzKPwCQhtjw/co/AODsinP/yj8AMFM99gDLPwCAue94Ass/AMgfovsD
		yz8AGIZUfgXLPwBw7AYBB8s/ALhSuYMIyz8ACLlrBgrLPwBYHx6JC8s/AKiF
		0AsNyz8A8OuCjg7LPwBAUjUREMs/AJC455MRyz8A4B6aFhPLPwAwhUyZFMs/
		AIDr/hsWyz8A0FGxnhfLPwAYuGMhGcs/AGgeFqQayz8AuITIJhzLPwAI63qp
		Hcs/AFhRLSwfyz8AqLffriDLPwDwHZIxIss/AECERLQjyz8AkOr2NiXLPwDY
		UKm5Jss/ADC3Wzwoyz8AeB0OvynLPwDIg8BBK8s/ACDqcsQsyz8AcFAlRy7L
		PwC4ttfJL8s/AAAdikwxyz8AUIM8zzLLPwCo6e5RNMs/APhPodQ1yz8AQLZT
		VzfLPwCQHAbaOMs/AOCCuFw6yz8AMOlq3zvLPwCATx1iPcs/AMi1z+Q+yz8A
		GByCZ0DLPwBogjTqQcs/ALDo5mxDyz8AAE+Z70TLPwBQtUtyRss/AKAb/vRH
		yz8A8IGwd0nLPwBA6GL6Sss/AJBOFX1Myz8A4LTH/03LPwAwG3qCT8s/AICB
		LAVRyz8AyOfeh1LLPwAYTpEKVMs/AGC0Q41Vyz8AuBr2D1fLPwAAgaiSWMs/
		AFjnWhVayz8AoE0NmFvLPwDws78aXcs/AEAacp1eyz8AkIAkIGDLPwDY5tai
		Ycs/AChNiSVjyz8AeLM7qGTLPwDQGe4qZss/ABiAoK1nyz8AYOZSMGnLPwCw
		TAWzass/AAiztzVsyz8AUBlquG3LPwCofxw7b8s/APDlzr1wyz8AQEyBQHLL
		PwCQsjPDc8s/ANgY5kV1yz8AMH+YyHbLPwB45UpLeMs/AMhL/c15yz8AGLKv
		UHvLPwBgGGLTfMs/ALh+FFZ+yz8AAOXG2H/LPwBQS3lbgcs/AKCxK96Cyz8A
		6BfeYITLPwBAfpDjhcs/AIjkQmaHyz8A2Er16IjLPwAosadriss/AHgXWu6L
		yz8AyH0McY3LPwAY5L7zjss/AGhKcXaQyz8AsLAj+ZHLPwAAF9Z7k8s/AFB9
		iP6Uyz8AoOM6gZbLPwDwSe0DmMs/ADiwn4aZyz8AiBZSCZvLPwDgfASMnMs/
		ACjjtg6eyz8AcElpkZ/LPwDIrxsUocs/ABgWzpaiyz8AYHyAGaTLPwCw4jKc
		pcs/AABJ5R6nyz8AUK+XoajLPwCYFUokqss/APB7/Karyz8AQOKuKa3LPwCQ
		SGGsrss/ANiuEy+wyz8AKBXGsbHLPwB4e3g0s8s/AMDhKre0yz8AEEjdObbL
		PwBgro+8t8s/ALAUQj+5yz8AAHv0wbrLPwBQ4aZEvMs/AJhHWce9yz8A8K0L
		Sr/LPwBAFL7MwMs/AIh6cE/Cyz8A2OAi0sPLPwAoR9VUxcs/AHith9fGyz8A
		yBM6WsjLPwAQeuzcycs/AGDgnl/Lyz8AsEZR4szLPwAArQNlzss/AEgTtufP
		yz8AoHloatHLPwDw3xrt0ss/ADBGzW/Uyz8AkKx/8tXLPwDgEjJ118s/ACB5
		5PfYyz8AgN+WetrLPwDARUn928s/ACCs+3/dyz8AYBKuAt/LPwCweGCF4Ms/
		AADfEgjiyz8AUEXFiuPLPwCQq3cN5cs/AOARKpDmyz8AQHjcEujLPwCQ3o6V
		6cs/AOBEQRjryz8AMKvzmuzLPwBwEaYd7ss/AMB3WKDvyz8AEN4KI/HLPwBg
		RL2l8ss/ALCqbyj0yz8AABEiq/XLPwBQd9Qt98s/AKDdhrD4yz8A8EM5M/rL
		PwBAquu1+8s/AIAQnjj9yz8A0HZQu/7LPwAg3QI+AMw/AHBDtcABzD8AwKln
		QwPMPwAgEBrGBMw/AGB2zEgGzD8AsNx+ywfMPwAAQzFOCcw/AFCp49AKzD8A
		kA+WUwzMPwDwdUjWDcw/AEDc+lgPzD8AgEKt2xDMPwDgqF9eEsw/ACAPEuET
		zD8AcHXEYxXMPwDA23bmFsw/ABBCKWkYzD8AYKjb6xnMPwCwDo5uG8w/AAB1
		QPEczD8AQNvycx7MPwCgQaX2H8w/AOCnV3khzD8AMA4K/CLMPwCAdLx+JMw/
		ANDabgEmzD8AIEEhhCfMPwBwp9MGKcw/AMANhokqzD8AEHQ4DCzMPwBg2uqO
		Lcw/ALBAnREvzD8AAKdPlDDMPwBADQIXMsw/AJBztJkzzD8A8NlmHDXMPwBA
		QBmfNsw/AJCmyyE4zD8A0Ax+pDnMPwAgczAnO8w/AHDZ4qk8zD8AwD+VLD7M
		PwAQpkevP8w/AGAM+jFBzD8AsHKstELMPwAA2V43RMw/AFA/EbpFzD8AoKXD
		PEfMPwDgC3a/SMw/AEByKEJKzD8AgNjaxEvMPwDgPo1HTcw/ACClP8pOzD8A
		cAvyTFDMPwDAcaTPUcw/ABDYVlJTzD8AYD4J1VTMPwCwpLtXVsw/AAALbtpX
		zD8AQHEgXVnMPwCQ19LfWsw/AOA9hWJczD8AMKQ35V3MPwCQCupnX8w/AOBw
		nOpgzD8AINdObWLMPwBwPQHwY8w/ALCjs3JlzD8AEApm9WbMPwBgcBh4aMw/
		ALDWyvppzD8A8Dx9fWvMPwBQoy8Abcw/AJAJ4oJuzD8A4G+UBXDMPwBA1kaI
		ccw/AIA8+QpzzD8A0KKrjXTMPwAgCV4Qdsw/AHBvEJN3zD8AwNXCFXnMPwAQ
		PHWYesw/AGCiJxt8zD8AsAjanX3MPwAAb4wgf8w/AEDVPqOAzD8AoDvxJYLM
		PwDgoaOog8w/AEAIViuFzD8AgG4IrobMPwDQ1LowiMw/ACA7bbOJzD8AcKEf
		NovMPwDAB9K4jMw/ABBuhDuOzD8AUNQ2vo/MPwCwOulAkcw/AAChm8OSzD8A
		UAdORpTMPwCQbQDJlcw/AODTskuXzD8AMDplzpjMPwCAoBdRmsw/ANAGytOb
		zD8AIG18Vp3MPwBw0y7Znsw/AMA54VugzD8AEKCT3qHMPwBgBkZho8w/AKBs
		+OOkzD8A8NKqZqbMPwBAOV3pp8w/AJCfD2ypzD8A4AXC7qrMPwAwbHRxrMw/
		AIDSJvStzD8A0DjZdq/MPwAgn4v5sMw/AHAFPnyyzD8AwGvw/rPMPwAQ0qKB
		tcw/AGA4VQS3zD8AoJ4Hh7jMPwAABboJusw/AFBrbIy7zD8AkNEeD73MPwDg
		N9GRvsw/ADCegxTAzD8AgAQ2l8HMPwDQaugZw8w/ABDRmpzEzD8AYDdNH8bM
		PwDAnf+hx8w/AAAEsiTJzD8AUGpkp8rMPwCg0BYqzMw/APA2yazNzD8AUJ17
		L8/MPwCQAy6y0Mw/AOBp4DTSzD8AMNCSt9PMPwCANkU61cw/ANCc97zWzD8A
		IAOqP9jMPwBgaVzC2cw/AMDPDkXbzD8AADbBx9zMPwBgnHNK3sw/AKACJs3f
		zD8A8GjYT+HMPwBAz4rS4sw/AJA1PVXkzD8A4Jvv1+XMPwAwAqJa58w/AIBo
		VN3ozD8A0M4GYOrMPwAQNbni68w/AHCba2XtzD8AwAEe6O7MPwAAaNBq8Mw/
		AFDOgu3xzD8AoDQ1cPPMPwDwmufy9Mw/AEABmnX2zD8AkGdM+PfMPwDgzf56
		+cw/ADA0sf36zD8AgJpjgPzMPwDQABYD/sw/ABBnyIX/zD8AcM16CAHNPwDA
		My2LAs0/AACa3w0EzT8AYACSkAXNPwCgZkQTB80/APDM9pUIzT8AQDOpGArN
		PwCQmVubC80/AOD/DR4NzT8AMGbAoA7NPwBwzHIjEM0/AMAyJaYRzT8AIJnX
		KBPNPwBg/4mrFM0/AMBlPC4WzT8AAMzusBfNPwBQMqEzGc0/AKCYU7YazT8A
		8P4FORzNPwBAZbi7Hc0/AJDLaj4fzT8A4DEdwSDNPwAwmM9DIs0/AHD+gcYj
		zT8AwGQ0SSXNPwAQy+bLJs0/AHAxmU4ozT8AsJdL0SnNPwAA/v1TK80/AGBk
		sNYszT8AoMpiWS7NPwDwMBXcL80/AECXx14xzT8AkP154TLNPwDQYyxkNM0/
		ACDK3uY1zT8AgDCRaTfNPwDQlkPsOM0/ABD99W46zT8AcGOo8TvNPwCwyVp0
		Pc0/AAAwDfc+zT8AUJa/eUDNPwCg/HH8Qc0/APBiJH9DzT8AMMnWAUXNPwCQ
		L4mERs0/ANCVOwdIzT8AIPztiUnNPwCAYqAMS80/AMDIUo9MzT8AEC8FEk7N
		PwBglbeUT80/AMD7aRdRzT8AAGIcmlLNPwBQyM4cVM0/AKAugZ9VzT8A8JQz
		IlfNPwBA++WkWM0/AIBhmCdazT8A4MdKqlvNPwAwLv0sXc0/AICUr69ezT8A
		wPphMmDNPwAgYRS1Yc0/AGDHxjdjzT8AsC15umTNPwAAlCs9Zs0/AFD63b9n
		zT8AoGCQQmnNPwDwxkLFas0/AEAt9UdszT8AkJOnym3NPwDg+VlNb80/ACBg
		DNBwzT8AcMa+UnLNPwDQLHHVc80/ABCTI1h1zT8AYPnV2nbNPwCwX4hdeM0/
		AADGOuB5zT8AUCztYnvNPwCQkp/lfM0/APD4UWh+zT8=
		</data>
		<dict>
			<key>$class</key>
			<dict>
				<key>CF$UID</key>
				<integer>3</integer>
			</dict>
			<key>NS.string</key>
			<string>Function</string>
		</dict>
		<dict>
			<key>$class</key>
			<dict>
				<key>CF$UID</key>
				<integer>3</integer>
			</dict>
			<key>NS.string</key>
			<string>y=(x+0.0048009)^2-x^2 (0-24,5000)</string>
		</dict>
		<dict>
			<key>$class</key>
			<dict>
				<key>CF$UID</key>
				<integer>3</integer>
			</dict>
			<key>NS.string</key>
			<string></string>
		</dict>
		<dict>
			<key>$class</key>
			<dict>
				<key>CF$UID</key>
				<integer>57</integer>
			</dict>
			<key>NSAllowsLogicalLayoutDirection</key>
			<false/>
			<key>NSColor</key>
			<dict>
				<key>CF$UID</key>
				<integer>55</integer>
			</dict>
			<key>NSDragTypes</key>
			<dict>
				<key>CF$UID</key>
				<integer>51</integer>
			</dict>
			<key>NSEnabled</key>
			<true/>
			<key>NSFrameSize</key>
			<dict>
				<key>CF$UID</key>
				<integer>54</integer>
			</dict>
			<key>NSIsBordered</key>
			<true/>
			<key>NSNextResponder</key>
			<dict>
				<key>CF$UID</key>
				<integer>0</integer>
			</dict>
			<key>NSvFlags</key>
			<integer>256</integer>
		</dict>
		<dict>
			<key>$class</key>
			<dict>
				<key>CF$UID</key>
				<integer>53</integer>
			</dict>
			<key>NS.objects</key>
			<array>
				<dict>
					<key>CF$UID</key>
					<integer>52</integer>
				</dict>
			</array>
		</dict>
		<string>NSColor pasteboard type</string>
		<dict>
			<key>$classes</key>
			<array>
				<string>NSMutableSet</string>
				<string>NSSet</string>
				<string>NSObject</string>
			</array>
			<key>$classname</key>
			<string>NSMutableSet</string>
		</dict>
		<string>{0, 0}</string>
		<dict>
			<key>$class</key>
			<dict>
				<key>CF$UID</key>
				<integer>56</integer>
			</dict>
			<key>NSColorSpace</key>
			<integer>3</integer>
			<key>NSWhite</key>
			<data>
			MAA=
			</data>
		</dict>
		<dict>
			<key>$classes</key>
			<array>
				<string>NSColor</string>
				<string>NSObject</string>
			</array>
			<key>$classname</key>
			<string>NSColor</string>
		</dict>
		<dict>
			<key>$classes</key>
			<array>
				<string>NSColorWell</string>
				<string>NSControl</string>
				<string>NSView</string>
				<string>NSResponder</string>
				<string>NSObject</string>
			</array>
			<key>$classname</key>
			<string>NSColorWell</string>
		</dict>
		<dict>
			<key>$class</key>
			<dict>
				<key>CF$UID</key>
				<integer>57</integer>
			</dict>
			<key>NSAllowsLogicalLayoutDirection</key>
			<false/>
			<key>NSColor</key>
			<dict>
				<key>CF$UID</key>
				<integer>60</integer>
			</dict>
			<key>NSDragTypes</key>
			<dict>
				<key>CF$UID</key>
				<integer>59</integer>
			</dict>
			<key>NSEnabled</key>
			<true/>
			<key>NSFrameSize</key>
			<dict>
				<key>CF$UID</key>
				<integer>54</integer>
			</dict>
			<key>NSIsBordered</key>
			<true/>
			<key>NSNextResponder</key>
			<dict>
				<key>CF$UID</key>
				<integer>0</integer>
			</dict>
			<key>NSvFlags</key>
			<integer>256</integer>
		</dict>
		<dict>
			<key>$class</key>
			<dict>
				<key>CF$UID</key>
				<integer>53</integer>
			</dict>
			<key>NS.objects</key>
			<array>
				<dict>
					<key>CF$UID</key>
					<integer>52</integer>
				</dict>
			</array>
		</dict>
		<dict>
			<key>$class</key>
			<dict>
				<key>CF$UID</key>
				<integer>56</integer>
			</dict>
			<key>NSColorSpace</key>
			<integer>3</integer>
			<key>NSWhite</key>
			<data>
			MC42NjY2NjY2ODY1AA==
			</data>
		</dict>
		<dict>
			<key>$class</key>
			<dict>
				<key>CF$UID</key>
				<integer>57</integer>
			</dict>
			<key>NSAllowsLogicalLayoutDirection</key>
			<false/>
			<key>NSColor</key>
			<dict>
				<key>CF$UID</key>
				<integer>55</integer>
			</dict>
			<key>NSDragTypes</key>
			<dict>
				<key>CF$UID</key>
				<integer>62</integer>
			</dict>
			<key>NSEnabled</key>
			<true/>
			<key>NSFrameSize</key>
			<dict>
				<key>CF$UID</key>
				<integer>54</integer>
			</dict>
			<key>NSIsBordered</key>
			<true/>
			<key>NSNextResponder</key>
			<dict>
				<key>CF$UID</key>
				<integer>0</integer>
			</dict>
			<key>NSvFlags</key>
			<integer>256</integer>
		</dict>
		<dict>
			<key>$class</key>
			<dict>
				<key>CF$UID</key>
				<integer>53</integer>
			</dict>
			<key>NS.objects</key>
			<array>
				<dict>
					<key>CF$UID</key>
					<integer>52</integer>
				</dict>
			</array>
		</dict>
		<dict>
			<key>$class</key>
			<dict>
				<key>CF$UID</key>
				<integer>57</integer>
			</dict>
			<key>NSAllowsLogicalLayoutDirection</key>
			<false/>
			<key>NSColor</key>
			<dict>
				<key>CF$UID</key>
				<integer>55</integer>
			</dict>
			<key>NSDragTypes</key>
			<dict>
				<key>CF$UID</key>
				<integer>64</integer>
			</dict>
			<key>NSEnabled</key>
			<true/>
			<key>NSFrameSize</key>
			<dict>
				<key>CF$UID</key>
				<integer>54</integer>
			</dict>
			<key>NSIsBordered</key>
			<true/>
			<key>NSNextResponder</key>
			<dict>
				<key>CF$UID</key>
				<integer>0</integer>
			</dict>
			<key>NSvFlags</key>
			<integer>256</integer>
		</dict>
		<dict>
			<key>$class</key>
			<dict>
				<key>CF$UID</key>
				<integer>53</integer>
			</dict>
			<key>NS.objects</key>
			<array>
				<dict>
					<key>CF$UID</key>
					<integer>52</integer>
				</dict>
			</array>
		</dict>
		<dict>
			<key>$class</key>
			<dict>
				<key>CF$UID</key>
				<integer>57</integer>
			</dict>
			<key>NSAllowsLogicalLayoutDirection</key>
			<false/>
			<key>NSColor</key>
			<dict>
				<key>CF$UID</key>
				<integer>55</integer>
			</dict>
			<key>NSDragTypes</key>
			<dict>
				<key>CF$UID</key>
				<integer>66</integer>
			</dict>
			<key>NSEnabled</key>
			<true/>
			<key>NSFrameSize</key>
			<dict>
				<key>CF$UID</key>
				<integer>54</integer>
			</dict>
			<key>NSIsBordered</key>
			<true/>
			<key>NSNextResponder</key>
			<dict>
				<key>CF$UID</key>
				<integer>0</integer>
			</dict>
			<key>NSvFlags</key>
			<integer>256</integer>
		</dict>
		<dict>
			<key>$class</key>
			<dict>
				<key>CF$UID</key>
				<integer>53</integer>
			</dict>
			<key>NS.objects</key>
			<array>
				<dict>
					<key>CF$UID</key>
					<integer>52</integer>
				</dict>
			</array>
		</dict>
		<dict>
			<key>$class</key>
			<dict>
				<key>CF$UID</key>
				<integer>3</integer>
			</dict>
			<key>NS.string</key>
			<string></string>
		</dict>
		<dict>
			<key>$class</key>
			<dict>
				<key>CF$UID</key>
				<integer>3</integer>
			</dict>
			<key>NS.string</key>
			<string></string>
		</dict>
		<dict>
			<key>$class</key>
			<dict>
				<key>CF$UID</key>
				<integer>3</integer>
			</dict>
			<key>NS.string</key>
			<string></string>
		</dict>
		<dict>
			<key>$class</key>
			<dict>
				<key>CF$UID</key>
				<integer>3</integer>
			</dict>
			<key>NS.string</key>
			<string></string>
		</dict>
		<dict>
			<key>$class</key>
			<dict>
				<key>CF$UID</key>
				<integer>3</integer>
			</dict>
			<key>NS.string</key>
			<string></string>
		</dict>
		<dict>
			<key>$classes</key>
			<array>
				<string>DataBuffer</string>
				<string>NSObject</string>
			</array>
			<key>$classname</key>
			<string>DataBuffer</string>
		</dict>
		<dict>
			<key>$class</key>
			<dict>
				<key>CF$UID</key>
				<integer>72</integer>
			</dict>
			<key>X</key>
			<dict>
				<key>CF$UID</key>
				<integer>74</integer>
			</dict>
			<key>Y</key>
			<dict>
				<key>CF$UID</key>
				<integer>75</integer>
			</dict>
			<key>barcolor</key>
			<dict>
				<key>CF$UID</key>
				<integer>83</integer>
			</dict>
			<key>belongx</key>
			<integer>1</integer>
			<key>belongy</key>
			<integer>1</integer>
			<key>byteorder</key>
			<integer>0</integer>
			<key>color</key>
			<dict>
				<key>CF$UID</key>
				<integer>79</integer>
			</dict>
			<key>comment</key>
			<dict>
				<key>CF$UID</key>
				<integer>77</integer>
			</dict>
			<key>dash</key>
			<integer>0</integer>
			<key>dashwidth</key>
			<real>0.0</real>
			<key>dynsize</key>
			<dict>
				<key>CF$UID</key>
				<integer>78</integer>
			</dict>
			<key>errorbarx</key>
			<integer>0</integer>
			<key>errorbary</key>
			<integer>0</integer>
			<key>errorcolor</key>
			<dict>
				<key>CF$UID</key>
				<integer>87</integer>
			</dict>
			<key>errorvalx</key>
			<real>0.0</real>
			<key>errorvaly</key>
			<real>0.0</real>
			<key>errorwidth</key>
			<real>1</real>
			<key>fillcolor</key>
			<dict>
				<key>CF$UID</key>
				<integer>81</integer>
			</dict>
			<key>hassource</key>
			<false/>
			<key>havexminmax</key>
			<true/>
			<key>haveyminmax</key>
			<true/>
			<key>linewidth</key>
			<real>1</real>
			<key>my_autoupdate</key>
			<false/>
			<key>my_db</key>
			<dict>
				<key>CF$UID</key>
				<integer>90</integer>
			</dict>
			<key>my_host</key>
			<dict>
				<key>CF$UID</key>
				<integer>91</integer>
			</dict>
			<key>my_passwd</key>
			<dict>
				<key>CF$UID</key>
				<integer>93</integer>
			</dict>
			<key>my_port</key>
			<integer>0</integer>
			<key>my_sql</key>
			<dict>
				<key>CF$UID</key>
				<integer>89</integer>
			</dict>
			<key>my_user</key>
			<dict>
				<key>CF$UID</key>
				<integer>92</integer>
			</dict>
			<key>my_xcol</key>
			<integer>0</integer>
			<key>my_ycol</key>
			<integer>0</integer>
			<key>plotarea</key>
			<false/>
			<key>plotdots</key>
			<false/>
			<key>plotfhist</key>
			<false/>
			<key>plothist</key>
			<false/>
			<key>plotlegend</key>
			<true/>
			<key>plotlines</key>
			<true/>
			<key>plotsymbols</key>
			<false/>
			<key>plotxbars</key>
			<false/>
			<key>plotxsticks</key>
			<false/>
			<key>plotybars</key>
			<false/>
			<key>plotysticks</key>
			<false/>
			<key>show</key>
			<false/>
			<key>source</key>
			<dict>
				<key>CF$UID</key>
				<integer>76</integer>
			</dict>
			<key>stickabs</key>
			<false/>
			<key>stickcolor</key>
			<dict>
				<key>CF$UID</key>
				<integer>85</integer>
			</dict>
			<key>sticksize</key>
			<real>20</real>
			<key>symbol</key>
			<integer>0</integer>
			<key>symbolsize</key>
			<real>10</real>
			<key>symfill</key>
			<false/>
			<key>verno</key>
			<integer>30</integer>
		</dict>
		<data>
		AAAAAAAAAAD8qfHSTWJgP/yp8dJNYnA/+n5qvHSTeD/8qfHSTWKAP3sUrkfh
		eoQ/+n5qvHSTiD956SYxCKyMP/yp8dJNYpA/O99PjZdukj97FK5H4XqUP7pJ
		DAIrh5Y/+n5qvHSTmD85tMh2vp+aP3npJjEIrJw/uB6F61G4nj/8qfHSTWKg
		P5zEILByaKE/O99PjZduoj/b+X5qvHSjP3sUrkfheqQ/Gy/dJAaBpT+6SQwC
		K4emP1pkO99Pjac/+n5qvHSTqD+amZmZmZmpPzm0yHa+n6o/2c73U+Olqz95
		6SYxCKysPxkEVg4tsq0/uB6F61G4rj9YObTIdr6vP/yp8dJNYrA/TDeJQWDl
		sD+cxCCwcmixP+xRuB6F67E/O99PjZdusj+LbOf7qfGyP9v5fmq8dLM/K4cW
		2c73sz97FK5H4Xq0P8uhRbbz/bQ/Gy/dJAaBtT9qvHSTGAS2P7pJDAIrh7Y/
		CtejcD0Ktz9aZDvfT423P6rx0k1iELg/+n5qvHSTuD9KDAIrhxa5P5qZmZmZ
		mbk/6SYxCKwcuj85tMh2vp+6P4lBYOXQIrs/2c73U+Oluz8pXI/C9Si8P3np
		JjEIrLw/yXa+nxovvT8ZBFYOLbK9P2iR7Xw/Nb4/uB6F61G4vj8IrBxaZDu/
		P1g5tMh2vr8/VOOlm8QgwD/8qfHSTWLAP6RwPQrXo8A/TDeJQWDlwD/0/dR4
		6SbBP5zEILByaME/RIts5/upwT/sUbgehevBP5MYBFYOLcI/O99PjZduwj/j
		pZvEILDCP4ts5/up8cI/MzMzMzMzwz/b+X5qvHTDP4PAyqFFtsM/K4cW2c73
		wz/TTWIQWDnEP3sUrkfhesQ/I9v5fmq8xD/LoUW28/3EP3Noke18P8U/Gy/d
		JAaBxT/D9Shcj8LFP2q8dJMYBMY/EoPAyqFFxj+6SQwCK4fGP2IQWDm0yMY/
		CtejcD0Kxz+yne+nxkvHP1pkO99Pjcc/AiuHFtnOxz+q8dJNYhDIP1K4HoXr
		Ucg/+n5qvHSTyD+iRbbz/dTIP0oMAiuHFsk/8tJNYhBYyT+amZmZmZnJP0Jg
		5dAi28k/6SYxCKwcyj+R7Xw/NV7KPzm0yHa+n8o/4XoUrkfhyj+JQWDl0CLL
		PzEIrBxaZMs/2c73U+Olyz+BlUOLbOfLPylcj8L1KMw/0SLb+X5qzD956SYx
		CKzMPyGwcmiR7cw/yXa+nxovzT9xPQrXo3DNPxkEVg4tss0/wcqhRbbzzT9o
		ke18PzXOPxBYObTIds4/uB6F61G4zj9g5dAi2/nOPwisHFpkO88/sHJoke18
		zz9YObTIdr7PPwAAAAAAANA/VOOlm8Qg0D+oxks3iUHQP/yp8dJNYtA/UI2X
		bhKD0D+kcD0K16PQP/hT46WbxNA/TDeJQWDl0D+gGi/dJAbRP/T91HjpJtE/
		SOF6FK5H0T+cxCCwcmjRP/Cnxks3idE/RIts5/up0T+YbhKDwMrRP+xRuB6F
		69E/PzVeukkM0j+TGARWDi3SP+f7qfHSTdI/O99PjZdu0j+PwvUoXI/SP+Ol
		m8QgsNI/N4lBYOXQ0j+LbOf7qfHSP99PjZduEtM/MzMzMzMz0z+HFtnO91PT
		P9v5fmq8dNM/L90kBoGV0z+DwMqhRbbTP9ejcD0K19M/K4cW2c730z9/arx0
		kxjUP9NNYhBYOdQ/JzEIrBxa1D97FK5H4XrUP8/3U+Olm9Q/I9v5fmq81D93
		vp8aL93UP8uhRbbz/dQ/H4XrUbge1T9zaJHtfD/VP8dLN4lBYNU/Gy/dJAaB
		1T9vEoPAyqHVP8P1KFyPwtU/F9nO91Pj1T9qvHSTGATWP76fGi/dJNY/EoPA
		yqFF1j9mZmZmZmbWP7pJDAIrh9Y/Di2yne+n1j9iEFg5tMjWP7bz/dR46dY/
		CtejcD0K1z9eukkMAivXP7Kd76fGS9c/BoGVQ4ts1z9aZDvfT43XP65H4XoU
		rtc/AiuHFtnO1z9WDi2yne/XP6rx0k1iENg//tR46SYx2D9SuB6F61HYP6ab
		xCCwctg/+n5qvHST2D9OYhBYObTYP6JFtvP91Ng/9ihcj8L12D9KDAIrhxbZ
		P57vp8ZLN9k/8tJNYhBY2T9GtvP91HjZP5qZmZmZmdk/7nw/NV662T9CYOXQ
		ItvZP5ZDi2zn+9k/6SYxCKwc2j89CtejcD3aP5HtfD81Xto/5dAi2/l+2j85
		tMh2vp/aP42XbhKDwNo/4XoUrkfh2j81XrpJDALbP4lBYOXQIts/3SQGgZVD
		2z8xCKwcWmTbP4XrUbgehds/2c73U+Ol2z8tsp3vp8bbP4GVQ4ts59s/1Xjp
		JjEI3D8pXI/C9SjcP30/NV66Sdw/0SLb+X5q3D8lBoGVQ4vcP3npJjEIrNw/
		zczMzMzM3D8hsHJoke3cP3WTGARWDt0/yXa+nxov3T8dWmQ730/dP3E9Ctej
		cN0/xSCwcmiR3T8ZBFYOLbLdP23n+6nx0t0/wcqhRbbz3T8UrkfhehTeP2iR
		7Xw/Nd4/vHSTGARW3j8QWDm0yHbeP2Q730+Nl94/uB6F61G43j8MAiuHFtne
		P2Dl0CLb+d4/tMh2vp8a3z8IrBxaZDvfP1yPwvUoXN8/sHJoke183z8EVg4t
		sp3fP1g5tMh2vt8/rBxaZDvf3z8AAAAAAADgP6rx0k1iEOA/VOOlm8Qg4D/+
		1HjpJjHgP6jGSzeJQeA/UrgehetR4D/8qfHSTWLgP6abxCCwcuA/UI2XbhKD
		4D/6fmq8dJPgP6RwPQrXo+A/TmIQWDm04D/4U+Olm8TgP6JFtvP91OA/TDeJ
		QWDl4D/2KFyPwvXgP6AaL90kBuE/SgwCK4cW4T/0/dR46SbhP57vp8ZLN+E/
		SOF6FK5H4T/y0k1iEFjhP5zEILByaOE/Rrbz/dR44T/wp8ZLN4nhP5qZmZmZ
		meE/RIts5/up4T/ufD81XrrhP5huEoPAyuE/QmDl0CLb4T/sUbgehevhP5ZD
		i2zn++E/PzVeukkM4j/pJjEIrBziP5MYBFYOLeI/PQrXo3A94j/n+6nx0k3i
		P5HtfD81XuI/O99PjZdu4j/l0CLb+X7iP4/C9Shcj+I/ObTIdr6f4j/jpZvE
		ILDiP42XbhKDwOI/N4lBYOXQ4j/hehSuR+HiP4ts5/up8eI/NV66SQwC4z/f
		T42XbhLjP4lBYOXQIuM/MzMzMzMz4z/dJAaBlUPjP4cW2c73U+M/MQisHFpk
		4z/b+X5qvHTjP4XrUbgeheM/L90kBoGV4z/ZzvdT46XjP4PAyqFFtuM/LbKd
		76fG4z/Xo3A9CtfjP4GVQ4ts5+M/K4cW2c734z/VeOkmMQjkP39qvHSTGOQ/
		KVyPwvUo5D/TTWIQWDnkP30/NV66SeQ/JzEIrBxa5D/RItv5fmrkP3sUrkfh
		euQ/JQaBlUOL5D/P91PjpZvkP3npJjEIrOQ/I9v5fmq85D/NzMzMzMzkP3e+
		nxov3eQ/IbByaJHt5D/LoUW28/3kP3WTGARWDuU/H4XrUbge5T/Jdr6fGi/l
		P3Noke18P+U/HVpkO99P5T/HSzeJQWDlP3E9CtejcOU/Gy/dJAaB5T/FILBy
		aJHlP28Sg8DKoeU/GQRWDi2y5T/D9Shcj8LlP23n+6nx0uU/F9nO91Pj5T/B
		yqFFtvPlP2q8dJMYBOY/FK5H4XoU5j++nxov3STmP2iR7Xw/NeY/EoPAyqFF
		5j+8dJMYBFbmP2ZmZmZmZuY/EFg5tMh25j+6SQwCK4fmP2Q730+Nl+Y/Di2y
		ne+n5j+4HoXrUbjmP2IQWDm0yOY/DAIrhxbZ5j+28/3UeOnmP2Dl0CLb+eY/
		CtejcD0K5z+0yHa+nxrnP166SQwCK+c/CKwcWmQ75z+yne+nxkvnP1yPwvUo
		XOc/BoGVQ4ts5z+wcmiR7XznP1pkO99Pjec/BFYOLbKd5z+uR+F6FK7nP1g5
		tMh2vuc/AiuHFtnO5z+sHFpkO9/nP1YOLbKd7+c/AAAAAAAA6D+q8dJNYhDo
		P1TjpZvEIOg//tR46SYx6D+oxks3iUHoP1K4HoXrUeg//Knx0k1i6D+mm8Qg
		sHLoP1CNl24Sg+g/+n5qvHST6D+kcD0K16PoP05iEFg5tOg/+FPjpZvE6D+i
		Rbbz/dToP0w3iUFg5eg/9ihcj8L16D+gGi/dJAbpP0oMAiuHFuk/9P3UeOkm
		6T+e76fGSzfpP0jhehSuR+k/8tJNYhBY6T+cxCCwcmjpP0a28/3UeOk/8KfG
		SzeJ6T+amZmZmZnpP0SLbOf7qek/7nw/NV666T+YbhKDwMrpP0Jg5dAi2+k/
		7FG4HoXr6T+WQ4ts5/vpPz81XrpJDOo/6SYxCKwc6j+TGARWDi3qPz0K16Nw
		Peo/5/up8dJN6j+R7Xw/NV7qPzvfT42Xbuo/5dAi2/l+6j+PwvUoXI/qPzm0
		yHa+n+o/46WbxCCw6j+Nl24Sg8DqPzeJQWDl0Oo/4XoUrkfh6j+LbOf7qfHq
		PzVeukkMAus/30+Nl24S6z+JQWDl0CLrPzMzMzMzM+s/3SQGgZVD6z+HFtnO
		91PrPzEIrBxaZOs/2/l+arx06z+F61G4HoXrPy/dJAaBles/2c73U+Ol6z+D
		wMqhRbbrPy2yne+nxus/16NwPQrX6z+BlUOLbOfrPyuHFtnO9+s/1XjpJjEI
		7D9/arx0kxjsPylcj8L1KOw/001iEFg57D99PzVeuknsPycxCKwcWuw/0SLb
		+X5q7D97FK5H4XrsPyUGgZVDi+w/z/dT46Wb7D956SYxCKzsPyPb+X5qvOw/
		zczMzMzM7D93vp8aL93sPyGwcmiR7ew/y6FFtvP97D91kxgEVg7tPx+F61G4
		Hu0/yXa+nxov7T9zaJHtfD/tPx1aZDvfT+0/x0s3iUFg7T9xPQrXo3DtPxsv
		3SQGge0/xSCwcmiR7T9vEoPAyqHtPxkEVg4tsu0/w/UoXI/C7T9t5/up8dLt
		PxfZzvdT4+0/wcqhRbbz7T9qvHSTGATuPxSuR+F6FO4/vp8aL90k7j9oke18
		PzXuPxKDwMqhRe4/vHSTGARW7j9mZmZmZmbuPxBYObTIdu4/ukkMAiuH7j9k
		O99PjZfuPw4tsp3vp+4/uB6F61G47j9iEFg5tMjuPwwCK4cW2e4/tvP91Hjp
		7j9g5dAi2/nuPwrXo3A9Cu8/tMh2vp8a7z9eukkMAivvPwisHFpkO+8/sp3v
		p8ZL7z9cj8L1KFzvPwaBlUOLbO8/sHJoke187z9aZDvfT43vPwRWDi2yne8/
		rkfhehSu7z9YObTIdr7vPwIrhxbZzu8/rBxaZDvf7z9WDi2yne/vPwAAAAAA
		APA/1XjpJjEI8D+q8dJNYhDwP39qvHSTGPA/VOOlm8Qg8D8pXI/C9SjwP/7U
		eOkmMfA/001iEFg58D+oxks3iUHwP30/NV66SfA/UrgehetR8D8nMQisHFrw
		P/yp8dJNYvA/0SLb+X5q8D+mm8QgsHLwP3sUrkfhevA/UI2XbhKD8D8lBoGV
		Q4vwP/p+arx0k/A/z/dT46Wb8D+kcD0K16PwP3npJjEIrPA/TmIQWDm08D8j
		2/l+arzwP/hT46WbxPA/zczMzMzM8D+iRbbz/dTwP3e+nxov3fA/TDeJQWDl
		8D8hsHJoke3wP/YoXI/C9fA/y6FFtvP98D+gGi/dJAbxP3WTGARWDvE/SgwC
		K4cW8T8fhetRuB7xP/T91HjpJvE/yXa+nxov8T+e76fGSzfxP3Noke18P/E/
		SOF6FK5H8T8dWmQ730/xP/LSTWIQWPE/x0s3iUFg8T+cxCCwcmjxP3E9Ctej
		cPE/Rrbz/dR48T8bL90kBoHxP/Cnxks3ifE/xSCwcmiR8T+amZmZmZnxP28S
		g8DKofE/RIts5/up8T8ZBFYOLbLxP+58PzVeuvE/w/UoXI/C8T+YbhKDwMrx
		P23n+6nx0vE/QmDl0CLb8T8X2c73U+PxP+xRuB6F6/E/wcqhRbbz8T+WQ4ts
		5/vxP2q8dJMYBPI/PzVeukkM8j8UrkfhehTyP+kmMQisHPI/vp8aL90k8j+T
		GARWDi3yP2iR7Xw/NfI/PQrXo3A98j8Sg8DKoUXyP+f7qfHSTfI/vHSTGARW
		8j+R7Xw/NV7yP2ZmZmZmZvI/O99PjZdu8j8QWDm0yHbyP+XQItv5fvI/ukkM
		AiuH8j+PwvUoXI/yP2Q730+Nl/I/ObTIdr6f8j8OLbKd76fyP+Olm8QgsPI/
		uB6F61G48j+Nl24Sg8DyP2IQWDm0yPI/N4lBYOXQ8j8MAiuHFtnyP+F6FK5H
		4fI/tvP91Hjp8j+LbOf7qfHyP2Dl0CLb+fI/NV66SQwC8z8K16NwPQrzP99P
		jZduEvM/tMh2vp8a8z+JQWDl0CLzP166SQwCK/M/MzMzMzMz8z8IrBxaZDvz
		P90kBoGVQ/M/sp3vp8ZL8z+HFtnO91PzP1yPwvUoXPM/MQisHFpk8z8GgZVD
		i2zzP9v5fmq8dPM/sHJoke188z+F61G4HoXzP1pkO99PjfM/L90kBoGV8z8E
		Vg4tsp3zP9nO91PjpfM/rkfhehSu8z+DwMqhRbbzP1g5tMh2vvM/LbKd76fG
		8z8CK4cW2c7zP9ejcD0K1/M/rBxaZDvf8z+BlUOLbOfzP1YOLbKd7/M/K4cW
		2c738z8AAAAAAAD0P9V46SYxCPQ/qvHSTWIQ9D9/arx0kxj0P1TjpZvEIPQ/
		KVyPwvUo9D/+1HjpJjH0P9NNYhBYOfQ/qMZLN4lB9D99PzVeukn0P1K4HoXr
		UfQ/JzEIrBxa9D/8qfHSTWL0P9Ei2/l+avQ/ppvEILBy9D97FK5H4Xr0P1CN
		l24Sg/Q/JQaBlUOL9D/6fmq8dJP0P8/3U+Olm/Q/pHA9Ctej9D956SYxCKz0
		P05iEFg5tPQ/I9v5fmq89D/4U+Olm8T0P83MzMzMzPQ/okW28/3U9D93vp8a
		L930P0w3iUFg5fQ/IbByaJHt9D/2KFyPwvX0P8uhRbbz/fQ/oBov3SQG9T91
		kxgEVg71P0oMAiuHFvU/H4XrUbge9T/0/dR46Sb1P8l2vp8aL/U/nu+nxks3
		9T9zaJHtfD/1P0jhehSuR/U/HVpkO99P9T/y0k1iEFj1P8dLN4lBYPU/nMQg
		sHJo9T9xPQrXo3D1P0a28/3UePU/Gy/dJAaB9T/wp8ZLN4n1P8UgsHJokfU/
		mpmZmZmZ9T9vEoPAyqH1P0SLbOf7qfU/GQRWDi2y9T/ufD81Xrr1P8P1KFyP
		wvU/mG4Sg8DK9T9t5/up8dL1P0Jg5dAi2/U/F9nO91Pj9T/sUbgehev1P8HK
		oUW28/U/lkOLbOf79T9qvHSTGAT2Pz81XrpJDPY/FK5H4XoU9j/pJjEIrBz2
		P76fGi/dJPY/kxgEVg4t9j9oke18PzX2Pz0K16NwPfY/EoPAyqFF9j/n+6nx
		0k32P7x0kxgEVvY/ke18PzVe9j9mZmZmZmb2PzvfT42XbvY/EFg5tMh29j/l
		0CLb+X72P7pJDAIrh/Y/j8L1KFyP9j9kO99PjZf2Pzm0yHa+n/Y/Di2yne+n
		9j/jpZvEILD2P7gehetRuPY/jZduEoPA9j9iEFg5tMj2PzeJQWDl0PY/DAIr
		hxbZ9j/hehSuR+H2P7bz/dR46fY/i2zn+6nx9j9g5dAi2/n2PzVeukkMAvc/
		CtejcD0K9z/fT42XbhL3P7TIdr6fGvc/iUFg5dAi9z9eukkMAiv3PzMzMzMz
		M/c/CKwcWmQ79z/dJAaBlUP3P7Kd76fGS/c/hxbZzvdT9z9cj8L1KFz3PzEI
		rBxaZPc/BoGVQ4ts9z/b+X5qvHT3P7ByaJHtfPc/hetRuB6F9z9aZDvfT433
		Py/dJAaBlfc/BFYOLbKd9z/ZzvdT46X3P65H4XoUrvc/g8DKoUW29z9YObTI
		dr73Py2yne+nxvc/AiuHFtnO9z/Xo3A9Ctf3P6wcWmQ73/c/gZVDi2zn9z9W
		Di2yne/3PyuHFtnO9/c/AAAAAAAA+D/VeOkmMQj4P6rx0k1iEPg/f2q8dJMY
		+D9U46WbxCD4Pylcj8L1KPg//tR46SYx+D/TTWIQWDn4P6jGSzeJQfg/fT81
		XrpJ+D9SuB6F61H4PycxCKwcWvg//Knx0k1i+D/RItv5fmr4P6abxCCwcvg/
		exSuR+F6+D9QjZduEoP4PyUGgZVDi/g/+n5qvHST+D/P91PjpZv4P6RwPQrX
		o/g/eekmMQis+D9OYhBYObT4PyPb+X5qvPg/+FPjpZvE+D/NzMzMzMz4P6JF
		tvP91Pg/d76fGi/d+D9MN4lBYOX4PyGwcmiR7fg/9ihcj8L1+D/LoUW28/34
		P6AaL90kBvk/dZMYBFYO+T9KDAIrhxb5Px+F61G4Hvk/9P3UeOkm+T/Jdr6f
		Gi/5P57vp8ZLN/k/c2iR7Xw/+T9I4XoUrkf5Px1aZDvfT/k/8tJNYhBY+T/H
		SzeJQWD5P5zEILByaPk/cT0K16Nw+T9GtvP91Hj5Pxsv3SQGgfk/8KfGSzeJ
		+T/FILByaJH5P5qZmZmZmfk/bxKDwMqh+T9Ei2zn+6n5PxkEVg4tsvk/7nw/
		NV66+T/D9Shcj8L5P5huEoPAyvk/bef7qfHS+T9CYOXQItv5PxfZzvdT4/k/
		7FG4HoXr+T/ByqFFtvP5P5ZDi2zn+/k/arx0kxgE+j8/NV66SQz6PxSuR+F6
		FPo/6SYxCKwc+j++nxov3ST6P5MYBFYOLfo/aJHtfD81+j89CtejcD36PxKD
		wMqhRfo/5/up8dJN+j+8dJMYBFb6P5HtfD81Xvo/ZmZmZmZm+j8730+Nl276
		PxBYObTIdvo/5dAi2/l++j+6SQwCK4f6P4/C9Shcj/o/ZDvfT42X+j85tMh2
		vp/6Pw4tsp3vp/o/46WbxCCw+j+4HoXrUbj6P42XbhKDwPo/YhBYObTI+j83
		iUFg5dD6PwwCK4cW2fo/4XoUrkfh+j+28/3UeOn6P4ts5/up8fo/YOXQItv5
		+j81XrpJDAL7PwrXo3A9Cvs/30+Nl24S+z+0yHa+nxr7P4lBYOXQIvs/XrpJ
		DAIr+z8zMzMzMzP7PwisHFpkO/s/3SQGgZVD+z+yne+nxkv7P4cW2c73U/s/
		XI/C9Shc+z8xCKwcWmT7PwaBlUOLbPs/2/l+arx0+z+wcmiR7Xz7P4XrUbge
		hfs/WmQ730+N+z8v3SQGgZX7PwRWDi2ynfs/2c73U+Ol+z+uR+F6FK77P4PA
		yqFFtvs/WDm0yHa++z8tsp3vp8b7PwIrhxbZzvs/16NwPQrX+z+sHFpkO9/7
		P4GVQ4ts5/s/Vg4tsp3v+z8rhxbZzvf7PwAAAAAAAPw/1XjpJjEI/D+q8dJN
		YhD8P39qvHSTGPw/VOOlm8Qg/D8pXI/C9Sj8P/7UeOkmMfw/001iEFg5/D+o
		xks3iUH8P30/NV66Sfw/UrgehetR/D8nMQisHFr8P/yp8dJNYvw/0SLb+X5q
		/D+mm8QgsHL8P3sUrkfhevw/UI2XbhKD/D8lBoGVQ4v8P/p+arx0k/w/z/dT
		46Wb/D+kcD0K16P8P3npJjEIrPw/TmIQWDm0/D8j2/l+arz8P/hT46WbxPw/
		zczMzMzM/D+iRbbz/dT8P3e+nxov3fw/TDeJQWDl/D8hsHJoke38P/YoXI/C
		9fw/y6FFtvP9/D+gGi/dJAb9P3WTGARWDv0/SgwCK4cW/T8fhetRuB79P/T9
		1HjpJv0/yXa+nxov/T+e76fGSzf9P3Noke18P/0/SOF6FK5H/T8dWmQ730/9
		P/LSTWIQWP0/x0s3iUFg/T+cxCCwcmj9P3E9CtejcP0/Rrbz/dR4/T8bL90k
		BoH9P/Cnxks3if0/xSCwcmiR/T+amZmZmZn9P28Sg8DKof0/RIts5/up/T8Z
		BFYOLbL9P+58PzVeuv0/w/UoXI/C/T+YbhKDwMr9P23n+6nx0v0/QmDl0CLb
		/T8X2c73U+P9P+xRuB6F6/0/wcqhRbbz/T+WQ4ts5/v9P2q8dJMYBP4/PzVe
		ukkM/j8UrkfhehT+P+kmMQisHP4/vp8aL90k/j+TGARWDi3+P2iR7Xw/Nf4/
		PQrXo3A9/j8Sg8DKoUX+P+f7qfHSTf4/vHSTGARW/j+R7Xw/NV7+P2ZmZmZm
		Zv4/O99PjZdu/j8QWDm0yHb+P+XQItv5fv4/ukkMAiuH/j+PwvUoXI/+P2Q7
		30+Nl/4/ObTIdr6f/j8OLbKd76f+P+Olm8QgsP4/uB6F61G4/j+Nl24Sg8D+
		P2IQWDm0yP4/N4lBYOXQ/j8MAiuHFtn+P+F6FK5H4f4/tvP91Hjp/j+LbOf7
		qfH+P2Dl0CLb+f4/NV66SQwC/z8K16NwPQr/P99PjZduEv8/tMh2vp8a/z+J
		QWDl0CL/P166SQwCK/8/MzMzMzMz/z8IrBxaZDv/P90kBoGVQ/8/sp3vp8ZL
		/z+HFtnO91P/P1yPwvUoXP8/MQisHFpk/z8GgZVDi2z/P9v5fmq8dP8/sHJo
		ke18/z+F61G4HoX/P1pkO99Pjf8/L90kBoGV/z8EVg4tsp3/P9nO91Pjpf8/
		rkfhehSu/z+DwMqhRbb/P1g5tMh2vv8/LbKd76fG/z8CK4cW2c7/P9ejcD0K
		1/8/rBxaZDvf/z+BlUOLbOf/P1YOLbKd7/8/K4cW2c73/z8AAAAAAAAAQGq8
		dJMYBABA1XjpJjEIAEA/NV66SQwAQKrx0k1iEABAFK5H4XoUAEB/arx0kxgA
		QOkmMQisHABAVOOlm8QgAEC+nxov3SQAQClcj8L1KABAkxgEVg4tAED+1Hjp
		JjEAQGiR7Xw/NQBA001iEFg5AEA9CtejcD0AQKjGSzeJQQBAEoPAyqFFAEB9
		PzVeukkAQOf7qfHSTQBAUrgehetRAEC8dJMYBFYAQCcxCKwcWgBAke18PzVe
		AED8qfHSTWIAQGZmZmZmZgBA0SLb+X5qAEA730+Nl24AQKabxCCwcgBAEFg5
		tMh2AEB7FK5H4XoAQOXQItv5fgBAUI2XbhKDAEC6SQwCK4cAQCUGgZVDiwBA
		j8L1KFyPAED6fmq8dJMAQGQ730+NlwBAz/dT46WbAEA5tMh2vp8AQKRwPQrX
		owBADi2yne+nAEB56SYxCKwAQOOlm8QgsABATmIQWDm0AEC4HoXrUbgAQCPb
		+X5qvABAjZduEoPAAED4U+Olm8QAQGIQWDm0yABAzczMzMzMAEA3iUFg5dAA
		QKJFtvP91ABADAIrhxbZAEB3vp8aL90AQOF6FK5H4QBATDeJQWDlAEC28/3U
		eOkAQCGwcmiR7QBAi2zn+6nxAED2KFyPwvUAQGDl0CLb+QBAy6FFtvP9AEA1
		XrpJDAIBQKAaL90kBgFACtejcD0KAUB1kxgEVg4BQN9PjZduEgFASgwCK4cW
		AUC0yHa+nxoBQB+F61G4HgFAiUFg5dAiAUD0/dR46SYBQF66SQwCKwFAyXa+
		nxovAUAzMzMzMzMBQJ7vp8ZLNwFACKwcWmQ7AUBzaJHtfD8BQN0kBoGVQwFA
		SOF6FK5HAUCyne+nxksBQB1aZDvfTwFAhxbZzvdTAUDy0k1iEFgBQFyPwvUo
		XAFAx0s3iUFgAUAxCKwcWmQBQJzEILByaAFABoGVQ4tsAUBxPQrXo3ABQNv5
		fmq8dAFARrbz/dR4AUCwcmiR7XwBQBsv3SQGgQFAhetRuB6FAUDwp8ZLN4kB
		QFpkO99PjQFAxSCwcmiRAUAv3SQGgZUBQJqZmZmZmQFABFYOLbKdAUBvEoPA
		yqEBQNnO91PjpQFARIts5/upAUCuR+F6FK4BQBkEVg4tsgFAg8DKoUW2AUDu
		fD81XroBQFg5tMh2vgFAw/UoXI/CAUAtsp3vp8YBQJhuEoPAygFAAiuHFtnO
		AUBt5/up8dIBQNejcD0K1wFAQmDl0CLbAUCsHFpkO98BQBfZzvdT4wFAgZVD
		i2znAUDsUbgehesBQFYOLbKd7wFAwcqhRbbzAUArhxbZzvcBQJZDi2zn+wFA
		AAAAAAAAAkBqvHSTGAQCQNV46SYxCAJAPzVeukkMAkCq8dJNYhACQBSuR+F6
		FAJAf2q8dJMYAkDpJjEIrBwCQFTjpZvEIAJAvp8aL90kAkApXI/C9SgCQJMY
		BFYOLQJA/tR46SYxAkBoke18PzUCQNNNYhBYOQJAPQrXo3A9AkCoxks3iUEC
		QBKDwMqhRQJAfT81XrpJAkDn+6nx0k0CQFK4HoXrUQJAvHSTGARWAkAnMQis
		HFoCQJHtfD81XgJA/Knx0k1iAkBmZmZmZmYCQNEi2/l+agJAO99PjZduAkCm
		m8QgsHICQBBYObTIdgJAexSuR+F6AkDl0CLb+X4CQFCNl24SgwJAukkMAiuH
		AkAlBoGVQ4sCQI/C9ShcjwJA+n5qvHSTAkBkO99PjZcCQM/3U+OlmwJAObTI
		dr6fAkCkcD0K16MCQA4tsp3vpwJAeekmMQisAkDjpZvEILACQE5iEFg5tAJA
		uB6F61G4AkAj2/l+arwCQI2XbhKDwAJA+FPjpZvEAkBiEFg5tMgCQM3MzMzM
		zAJAN4lBYOXQAkCiRbbz/dQCQAwCK4cW2QJAd76fGi/dAkDhehSuR+ECQEw3
		iUFg5QJAtvP91HjpAkAhsHJoke0CQIts5/up8QJA9ihcj8L1AkBg5dAi2/kC
		QMuhRbbz/QJANV66SQwCA0CgGi/dJAYDQArXo3A9CgNAdZMYBFYOA0DfT42X
		bhIDQEoMAiuHFgNAtMh2vp8aA0AfhetRuB4DQIlBYOXQIgNA9P3UeOkmA0Be
		ukkMAisDQMl2vp8aLwNAMzMzMzMzA0Ce76fGSzcDQAisHFpkOwNAc2iR7Xw/
		A0DdJAaBlUMDQEjhehSuRwNAsp3vp8ZLA0AdWmQ7308DQIcW2c73UwNA8tJN
		YhBYA0Bcj8L1KFwDQMdLN4lBYANAMQisHFpkA0CcxCCwcmgDQAaBlUOLbANA
		cT0K16NwA0Db+X5qvHQDQEa28/3UeANAsHJoke18A0AbL90kBoEDQIXrUbge
		hQNA8KfGSzeJA0BaZDvfT40DQMUgsHJokQNAL90kBoGVA0CamZmZmZkDQARW
		Di2ynQNAbxKDwMqhA0DZzvdT46UDQESLbOf7qQNArkfhehSuA0AZBFYOLbID
		QIPAyqFFtgNA7nw/NV66A0BYObTIdr4DQMP1KFyPwgNALbKd76fGA0CYbhKD
		wMoDQAIrhxbZzgNAbef7qfHSA0DXo3A9CtcDQEJg5dAi2wNArBxaZDvfA0AX
		2c73U+MDQIGVQ4ts5wNA7FG4HoXrA0BWDi2yne8DQMHKoUW28wNAK4cW2c73
		A0CWQ4ts5/sDQAAAAAAAAARAarx0kxgEBEDVeOkmMQgEQD81XrpJDARAqvHS
		TWIQBEAUrkfhehQEQH9qvHSTGARA6SYxCKwcBEBU46WbxCAEQL6fGi/dJARA
		KVyPwvUoBECTGARWDi0EQP7UeOkmMQRAaJHtfD81BEDTTWIQWDkEQD0K16Nw
		PQRAqMZLN4lBBEASg8DKoUUEQH0/NV66SQRA5/up8dJNBEBSuB6F61EEQLx0
		kxgEVgRAJzEIrBxaBECR7Xw/NV4EQPyp8dJNYgRAZmZmZmZmBEDRItv5fmoE
		QDvfT42XbgRAppvEILByBEAQWDm0yHYEQHsUrkfhegRA5dAi2/l+BEBQjZdu
		EoMEQLpJDAIrhwRAJQaBlUOLBECPwvUoXI8EQPp+arx0kwRAZDvfT42XBEDP
		91PjpZsEQDm0yHa+nwRApHA9CtejBEAOLbKd76cEQHnpJjEIrARA46WbxCCw
		BEBOYhBYObQEQLgehetRuARAI9v5fmq8BECNl24Sg8AEQPhT46WbxARAYhBY
		ObTIBEDNzMzMzMwEQDeJQWDl0ARAokW28/3UBEAMAiuHFtkEQHe+nxov3QRA
		4XoUrkfhBEBMN4lBYOUEQLbz/dR46QRAIbByaJHtBECLbOf7qfEEQPYoXI/C
		9QRAYOXQItv5BEDLoUW28/0EQDVeukkMAgVAoBov3SQGBUAK16NwPQoFQHWT
		GARWDgVA30+Nl24SBUBKDAIrhxYFQLTIdr6fGgVAH4XrUbgeBUCJQWDl0CIF
		QPT91HjpJgVAXrpJDAIrBUDJdr6fGi8FQDMzMzMzMwVAnu+nxks3BUAIrBxa
		ZDsFQHNoke18PwVA3SQGgZVDBUBI4XoUrkcFQLKd76fGSwVAHVpkO99PBUCH
		FtnO91MFQPLSTWIQWAVAXI/C9ShcBUDHSzeJQWAFQDEIrBxaZAVAnMQgsHJo
		BUAGgZVDi2wFQHE9CtejcAVA2/l+arx0BUBGtvP91HgFQLByaJHtfAVAGy/d
		JAaBBUCF61G4HoUFQPCnxks3iQVAWmQ730+NBUDFILByaJEFQC/dJAaBlQVA
		mpmZmZmZBUAEVg4tsp0FQG8Sg8DKoQVA2c73U+OlBUBEi2zn+6kFQK5H4XoU
		rgVAGQRWDi2yBUCDwMqhRbYFQO58PzVeugVAWDm0yHa+BUDD9Shcj8IFQC2y
		ne+nxgVAmG4Sg8DKBUACK4cW2c4FQG3n+6nx0gVA16NwPQrXBUBCYOXQItsF
		QKwcWmQ73wVAF9nO91PjBUCBlUOLbOcFQOxRuB6F6wVAVg4tsp3vBUDByqFF
		tvMFQCuHFtnO9wVAlkOLbOf7BUAAAAAAAAAGQGq8dJMYBAZA1XjpJjEIBkA/
		NV66SQwGQKrx0k1iEAZAFK5H4XoUBkB/arx0kxgGQOkmMQisHAZAVOOlm8Qg
		BkC+nxov3SQGQClcj8L1KAZAkxgEVg4tBkD+1HjpJjEGQGiR7Xw/NQZA001i
		EFg5BkA9CtejcD0GQKjGSzeJQQZAEoPAyqFFBkB9PzVeukkGQOf7qfHSTQZA
		UrgehetRBkC8dJMYBFYGQCcxCKwcWgZAke18PzVeBkD8qfHSTWIGQGZmZmZm
		ZgZA0SLb+X5qBkA730+Nl24GQKabxCCwcgZAEFg5tMh2BkB7FK5H4XoGQOXQ
		Itv5fgZAUI2XbhKDBkC6SQwCK4cGQCUGgZVDiwZAj8L1KFyPBkD6fmq8dJMG
		QGQ730+NlwZAz/dT46WbBkA5tMh2vp8GQKRwPQrXowZADi2yne+nBkB56SYx
		CKwGQOOlm8QgsAZATmIQWDm0BkC4HoXrUbgGQCPb+X5qvAZAjZduEoPABkD4
		U+Olm8QGQGIQWDm0yAZAzczMzMzMBkA3iUFg5dAGQKJFtvP91AZADAIrhxbZ
		BkB3vp8aL90GQOF6FK5H4QZATDeJQWDlBkC28/3UeOkGQCGwcmiR7QZAi2zn
		+6nxBkD2KFyPwvUGQGDl0CLb+QZAy6FFtvP9BkA1XrpJDAIHQKAaL90kBgdA
		CtejcD0KB0B1kxgEVg4HQN9PjZduEgdASgwCK4cWB0C0yHa+nxoHQB+F61G4
		HgdAiUFg5dAiB0D0/dR46SYHQF66SQwCKwdAyXa+nxovB0AzMzMzMzMHQJ7v
		p8ZLNwdACKwcWmQ7B0BzaJHtfD8HQN0kBoGVQwdASOF6FK5HB0Cyne+nxksH
		QB1aZDvfTwdAhxbZzvdTB0Dy0k1iEFgHQFyPwvUoXAdAx0s3iUFgB0AxCKwc
		WmQHQJzEILByaAdABoGVQ4tsB0BxPQrXo3AHQNv5fmq8dAdARrbz/dR4B0Cw
		cmiR7XwHQBsv3SQGgQdAhetRuB6FB0Dwp8ZLN4kHQFpkO99PjQdAxSCwcmiR
		B0Av3SQGgZUHQJqZmZmZmQdABFYOLbKdB0BvEoPAyqEHQNnO91PjpQdARIts
		5/upB0CuR+F6FK4HQBkEVg4tsgdAg8DKoUW2B0DufD81XroHQFg5tMh2vgdA
		w/UoXI/CB0Atsp3vp8YHQJhuEoPAygdAAiuHFtnOB0Bt5/up8dIHQNejcD0K
		1wdAQmDl0CLbB0CsHFpkO98HQBfZzvdT4wdAgZVDi2znB0DsUbgehesHQFYO
		LbKd7wdAwcqhRbbzB0ArhxbZzvcHQJZDi2zn+wdAAAAAAAAACEBqvHSTGAQI
		QNV46SYxCAhAPzVeukkMCECq8dJNYhAIQBSuR+F6FAhAf2q8dJMYCEDpJjEI
		rBwIQFTjpZvEIAhAvp8aL90kCEApXI/C9SgIQJMYBFYOLQhA/tR46SYxCEBo
		ke18PzUIQNNNYhBYOQhAPQrXo3A9CECoxks3iUEIQBKDwMqhRQhAfT81XrpJ
		CEDn+6nx0k0IQFK4HoXrUQhAvHSTGARWCEAnMQisHFoIQJHtfD81XghA/Knx
		0k1iCEBmZmZmZmYIQNEi2/l+aghAO99PjZduCECmm8QgsHIIQBBYObTIdghA
		exSuR+F6CEDl0CLb+X4IQFCNl24SgwhAukkMAiuHCEAlBoGVQ4sIQI/C9Shc
		jwhA+n5qvHSTCEBkO99PjZcIQM/3U+OlmwhAObTIdr6fCECkcD0K16MIQA4t
		sp3vpwhAeekmMQisCEDjpZvEILAIQE5iEFg5tAhAuB6F61G4CEAj2/l+arwI
		QI2XbhKDwAhA+FPjpZvECEBiEFg5tMgIQM3MzMzMzAhAN4lBYOXQCECiRbbz
		/dQIQAwCK4cW2QhAd76fGi/dCEDhehSuR+EIQEw3iUFg5QhAtvP91HjpCEAh
		sHJoke0IQIts5/up8QhA9ihcj8L1CEBg5dAi2/kIQMuhRbbz/QhANV66SQwC
		CUCgGi/dJAYJQArXo3A9CglAdZMYBFYOCUDfT42XbhIJQEoMAiuHFglAtMh2
		vp8aCUAfhetRuB4JQIlBYOXQIglA9P3UeOkmCUBeukkMAisJQMl2vp8aLwlA
		MzMzMzMzCUCe76fGSzcJQAisHFpkOwlAc2iR7Xw/CUDdJAaBlUMJQEjhehSu
		RwlAsp3vp8ZLCUAdWmQ7308JQIcW2c73UwlA8tJNYhBYCUBcj8L1KFwJQMdL
		N4lBYAlAMQisHFpkCUCcxCCwcmgJQAaBlUOLbAlAcT0K16NwCUDb+X5qvHQJ
		QEa28/3UeAlAsHJoke18CUAbL90kBoEJQIXrUbgehQlA8KfGSzeJCUBaZDvf
		T40JQMUgsHJokQlAL90kBoGVCUCamZmZmZkJQARWDi2ynQlAbxKDwMqhCUDZ
		zvdT46UJQESLbOf7qQlArkfhehSuCUAZBFYOLbIJQIPAyqFFtglA7nw/NV66
		CUBYObTIdr4JQMP1KFyPwglALbKd76fGCUCYbhKDwMoJQAIrhxbZzglAbef7
		qfHSCUDXo3A9CtcJQEJg5dAi2wlArBxaZDvfCUAX2c73U+MJQIGVQ4ts5wlA
		7FG4HoXrCUBWDi2yne8JQMHKoUW28wlAK4cW2c73CUCWQ4ts5/sJQAAAAAAA
		AApAarx0kxgECkDVeOkmMQgKQD81XrpJDApAqvHSTWIQCkAUrkfhehQKQH9q
		vHSTGApA6SYxCKwcCkBU46WbxCAKQL6fGi/dJApAKVyPwvUoCkCTGARWDi0K
		QP7UeOkmMQpAaJHtfD81CkDTTWIQWDkKQD0K16NwPQpAqMZLN4lBCkASg8DK
		oUUKQH0/NV66SQpA5/up8dJNCkBSuB6F61EKQLx0kxgEVgpAJzEIrBxaCkCR
		7Xw/NV4KQPyp8dJNYgpAZmZmZmZmCkDRItv5fmoKQDvfT42XbgpAppvEILBy
		CkAQWDm0yHYKQHsUrkfhegpA5dAi2/l+CkBQjZduEoMKQLpJDAIrhwpAJQaB
		lUOLCkCPwvUoXI8KQPp+arx0kwpAZDvfT42XCkDP91PjpZsKQDm0yHa+nwpA
		pHA9CtejCkAOLbKd76cKQHnpJjEIrApA46WbxCCwCkBOYhBYObQKQLgehetR
		uApAI9v5fmq8CkCNl24Sg8AKQPhT46WbxApAYhBYObTICkDNzMzMzMwKQDeJ
		QWDl0ApAokW28/3UCkAMAiuHFtkKQHe+nxov3QpA4XoUrkfhCkBMN4lBYOUK
		QLbz/dR46QpAIbByaJHtCkCLbOf7qfEKQPYoXI/C9QpAYOXQItv5CkDLoUW2
		8/0KQDVeukkMAgtAoBov3SQGC0AK16NwPQoLQHWTGARWDgtA30+Nl24SC0BK
		DAIrhxYLQLTIdr6fGgtAH4XrUbgeC0CJQWDl0CILQPT91HjpJgtAXrpJDAIr
		C0DJdr6fGi8LQDMzMzMzMwtAnu+nxks3C0AIrBxaZDsLQHNoke18PwtA3SQG
		gZVDC0BI4XoUrkcLQLKd76fGSwtAHVpkO99PC0CHFtnO91MLQPLSTWIQWAtA
		XI/C9ShcC0DHSzeJQWALQDEIrBxaZAtAnMQgsHJoC0AGgZVDi2wLQHE9Ctej
		cAtA2/l+arx0C0BGtvP91HgLQLByaJHtfAtAGy/dJAaBC0CF61G4HoULQPCn
		xks3iQtAWmQ730+NC0DFILByaJELQC/dJAaBlQtAmpmZmZmZC0AEVg4tsp0L
		QG8Sg8DKoQtA2c73U+OlC0BEi2zn+6kLQK5H4XoUrgtAGQRWDi2yC0CDwMqh
		RbYLQO58PzVeugtAWDm0yHa+C0DD9Shcj8ILQC2yne+nxgtAmG4Sg8DKC0AC
		K4cW2c4LQG3n+6nx0gtA16NwPQrXC0BCYOXQItsLQKwcWmQ73wtAF9nO91Pj
		C0CBlUOLbOcLQOxRuB6F6wtAVg4tsp3vC0DByqFFtvMLQCuHFtnO9wtAlkOL
		bOf7C0AAAAAAAAAMQGq8dJMYBAxA1XjpJjEIDEA/NV66SQwMQKrx0k1iEAxA
		FK5H4XoUDEB/arx0kxgMQOkmMQisHAxAVOOlm8QgDEC+nxov3SQMQClcj8L1
		KAxAkxgEVg4tDED+1HjpJjEMQGiR7Xw/NQxA001iEFg5DEA9CtejcD0MQKjG
		SzeJQQxAEoPAyqFFDEB9PzVeukkMQOf7qfHSTQxAUrgehetRDEC8dJMYBFYM
		QCcxCKwcWgxAke18PzVeDED8qfHSTWIMQGZmZmZmZgxA0SLb+X5qDEA730+N
		l24MQKabxCCwcgxAEFg5tMh2DEB7FK5H4XoMQOXQItv5fgxAUI2XbhKDDEC6
		SQwCK4cMQCUGgZVDiwxAj8L1KFyPDED6fmq8dJMMQGQ730+NlwxAz/dT46Wb
		DEA5tMh2vp8MQKRwPQrXowxADi2yne+nDEB56SYxCKwMQOOlm8QgsAxATmIQ
		WDm0DEC4HoXrUbgMQCPb+X5qvAxAjZduEoPADED4U+Olm8QMQGIQWDm0yAxA
		zczMzMzMDEA3iUFg5dAMQKJFtvP91AxADAIrhxbZDEB3vp8aL90MQOF6FK5H
		4QxATDeJQWDlDEC28/3UeOkMQCGwcmiR7QxAi2zn+6nxDED2KFyPwvUMQGDl
		0CLb+QxAy6FFtvP9DEA1XrpJDAINQKAaL90kBg1ACtejcD0KDUB1kxgEVg4N
		QN9PjZduEg1ASgwCK4cWDUC0yHa+nxoNQB+F61G4Hg1AiUFg5dAiDUD0/dR4
		6SYNQF66SQwCKw1AyXa+nxovDUAzMzMzMzMNQJ7vp8ZLNw1ACKwcWmQ7DUBz
		aJHtfD8NQN0kBoGVQw1ASOF6FK5HDUCyne+nxksNQB1aZDvfTw1AhxbZzvdT
		DUDy0k1iEFgNQFyPwvUoXA1Ax0s3iUFgDUAxCKwcWmQNQJzEILByaA1ABoGV
		Q4tsDUBxPQrXo3ANQNv5fmq8dA1ARrbz/dR4DUCwcmiR7XwNQBsv3SQGgQ1A
		hetRuB6FDUDwp8ZLN4kNQFpkO99PjQ1AxSCwcmiRDUAv3SQGgZUNQJqZmZmZ
		mQ1ABFYOLbKdDUBvEoPAyqENQNnO91PjpQ1ARIts5/upDUCuR+F6FK4NQBkE
		Vg4tsg1Ag8DKoUW2DUDufD81XroNQFg5tMh2vg1Aw/UoXI/CDUAtsp3vp8YN
		QJhuEoPAyg1AAiuHFtnODUBt5/up8dINQNejcD0K1w1AQmDl0CLbDUCsHFpk
		O98NQBfZzvdT4w1AgZVDi2znDUDsUbgehesNQFYOLbKd7w1AwcqhRbbzDUAr
		hxbZzvcNQJZDi2zn+w1AAAAAAAAADkBqvHSTGAQOQNV46SYxCA5APzVeukkM
		DkCq8dJNYhAOQBSuR+F6FA5Af2q8dJMYDkDpJjEIrBwOQFTjpZvEIA5Avp8a
		L90kDkApXI/C9SgOQJMYBFYOLQ5A/tR46SYxDkBoke18PzUOQNNNYhBYOQ5A
		PQrXo3A9DkCoxks3iUEOQBKDwMqhRQ5AfT81XrpJDkDn+6nx0k0OQFK4HoXr
		UQ5AvHSTGARWDkAnMQisHFoOQJHtfD81Xg5A/Knx0k1iDkBmZmZmZmYOQNEi
		2/l+ag5AO99PjZduDkCmm8QgsHIOQBBYObTIdg5AexSuR+F6DkDl0CLb+X4O
		QFCNl24Sgw5AukkMAiuHDkAlBoGVQ4sOQI/C9Shcjw5A+n5qvHSTDkBkO99P
		jZcOQM/3U+Olmw5AObTIdr6fDkCkcD0K16MOQA4tsp3vpw5AeekmMQisDkDj
		pZvEILAOQE5iEFg5tA5AuB6F61G4DkAj2/l+arwOQI2XbhKDwA5A+FPjpZvE
		DkBiEFg5tMgOQM3MzMzMzA5AN4lBYOXQDkCiRbbz/dQOQAwCK4cW2Q5Ad76f
		Gi/dDkDhehSuR+EOQEw3iUFg5Q5AtvP91HjpDkAhsHJoke0OQIts5/up8Q5A
		9ihcj8L1DkBg5dAi2/kOQMuhRbbz/Q5ANV66SQwCD0CgGi/dJAYPQArXo3A9
		Cg9AdZMYBFYOD0DfT42XbhIPQEoMAiuHFg9AtMh2vp8aD0AfhetRuB4PQIlB
		YOXQIg9A9P3UeOkmD0BeukkMAisPQMl2vp8aLw9AMzMzMzMzD0Ce76fGSzcP
		QAisHFpkOw9Ac2iR7Xw/D0DdJAaBlUMPQEjhehSuRw9Asp3vp8ZLD0AdWmQ7
		308PQIcW2c73Uw9A8tJNYhBYD0Bcj8L1KFwPQMdLN4lBYA9AMQisHFpkD0Cc
		xCCwcmgPQAaBlUOLbA9AcT0K16NwD0Db+X5qvHQPQEa28/3UeA9AsHJoke18
		D0AbL90kBoEPQIXrUbgehQ9A8KfGSzeJD0BaZDvfT40PQMUgsHJokQ9AL90k
		BoGVD0CamZmZmZkPQARWDi2ynQ9AbxKDwMqhD0DZzvdT46UPQESLbOf7qQ9A
		rkfhehSuD0AZBFYOLbIPQIPAyqFFtg9A7nw/NV66D0BYObTIdr4PQMP1KFyP
		wg9ALbKd76fGD0CYbhKDwMoPQAIrhxbZzg9Abef7qfHSD0DXo3A9CtcPQEJg
		5dAi2w9ArBxaZDvfD0AX2c73U+MPQIGVQ4ts5w9A7FG4HoXrD0BWDi2yne8P
		QMHKoUW28w9AK4cW2c73D0CWQ4ts5/sPQAAAAAAAABBANV66SQwCEEBqvHST
		GAQQQKAaL90kBhBA1XjpJjEIEEAK16NwPQoQQD81XrpJDBBAdZMYBFYOEECq
		8dJNYhAQQN9PjZduEhBAFK5H4XoUEEBKDAIrhxYQQH9qvHSTGBBAtMh2vp8a
		EEDpJjEIrBwQQB+F61G4HhBAVOOlm8QgEECJQWDl0CIQQL6fGi/dJBBA9P3U
		eOkmEEApXI/C9SgQQF66SQwCKxBAkxgEVg4tEEDJdr6fGi8QQP7UeOkmMRBA
		MzMzMzMzEEBoke18PzUQQJ7vp8ZLNxBA001iEFg5EEAIrBxaZDsQQD0K16Nw
		PRBAc2iR7Xw/EECoxks3iUEQQN0kBoGVQxBAEoPAyqFFEEBI4XoUrkcQQH0/
		NV66SRBAsp3vp8ZLEEDn+6nx0k0QQB1aZDvfTxBAUrgehetREECHFtnO91MQ
		QLx0kxgEVhBA8tJNYhBYEEAnMQisHFoQQFyPwvUoXBBAke18PzVeEEDHSzeJ
		QWAQQPyp8dJNYhBAMQisHFpkEEBmZmZmZmYQQJzEILByaBBA0SLb+X5qEEAG
		gZVDi2wQQDvfT42XbhBAcT0K16NwEECmm8QgsHIQQNv5fmq8dBBAEFg5tMh2
		EEBGtvP91HgQQHsUrkfhehBAsHJoke18EEDl0CLb+X4QQBsv3SQGgRBAUI2X
		bhKDEECF61G4HoUQQLpJDAIrhxBA8KfGSzeJEEAlBoGVQ4sQQFpkO99PjRBA
		j8L1KFyPEEDFILByaJEQQPp+arx0kxBAL90kBoGVEEBkO99PjZcQQJqZmZmZ
		mRBAz/dT46WbEEAEVg4tsp0QQDm0yHa+nxBAbxKDwMqhEECkcD0K16MQQNnO
		91PjpRBADi2yne+nEEBEi2zn+6kQQHnpJjEIrBBArkfhehSuEEDjpZvEILAQ
		QBkEVg4tshBATmIQWDm0EECDwMqhRbYQQLgehetRuBBA7nw/NV66EEAj2/l+
		arwQQFg5tMh2vhBAjZduEoPAEEDD9Shcj8IQQPhT46WbxBBALbKd76fGEEBi
		EFg5tMgQQJhuEoPAyhBAzczMzMzMEEACK4cW2c4QQDeJQWDl0BBAbef7qfHS
		EECiRbbz/dQQQNejcD0K1xBADAIrhxbZEEBCYOXQItsQQHe+nxov3RBArBxa
		ZDvfEEDhehSuR+EQQBfZzvdT4xBATDeJQWDlEECBlUOLbOcQQLbz/dR46RBA
		7FG4HoXrEEAhsHJoke0QQFYOLbKd7xBAi2zn+6nxEEDByqFFtvMQQPYoXI/C
		9RBAK4cW2c73EEBg5dAi2/kQQJZDi2zn+xBAy6FFtvP9EEAAAAAAAAARQDVe
		ukkMAhFAarx0kxgEEUCgGi/dJAYRQNV46SYxCBFACtejcD0KEUA/NV66SQwR
		QHWTGARWDhFAqvHSTWIQEUDfT42XbhIRQBSuR+F6FBFASgwCK4cWEUB/arx0
		kxgRQLTIdr6fGhFA6SYxCKwcEUAfhetRuB4RQFTjpZvEIBFAiUFg5dAiEUC+
		nxov3SQRQPT91HjpJhFAKVyPwvUoEUBeukkMAisRQJMYBFYOLRFAyXa+nxov
		EUD+1HjpJjERQDMzMzMzMxFAaJHtfD81EUCe76fGSzcRQNNNYhBYORFACKwc
		WmQ7EUA9CtejcD0RQHNoke18PxFAqMZLN4lBEUDdJAaBlUMRQBKDwMqhRRFA
		SOF6FK5HEUB9PzVeukkRQLKd76fGSxFA5/up8dJNEUAdWmQ7308RQFK4HoXr
		URFAhxbZzvdTEUC8dJMYBFYRQPLSTWIQWBFAJzEIrBxaEUBcj8L1KFwRQJHt
		fD81XhFAx0s3iUFgEUD8qfHSTWIRQDEIrBxaZBFAZmZmZmZmEUCcxCCwcmgR
		QNEi2/l+ahFABoGVQ4tsEUA730+Nl24RQHE9CtejcBFAppvEILByEUDb+X5q
		vHQRQBBYObTIdhFARrbz/dR4EUB7FK5H4XoRQLByaJHtfBFA5dAi2/l+EUAb
		L90kBoERQFCNl24SgxFAhetRuB6FEUC6SQwCK4cRQPCnxks3iRFAJQaBlUOL
		EUBaZDvfT40RQI/C9ShcjxFAxSCwcmiREUD6fmq8dJMRQC/dJAaBlRFAZDvf
		T42XEUCamZmZmZkRQM/3U+OlmxFABFYOLbKdEUA5tMh2vp8RQG8Sg8DKoRFA
		pHA9CtejEUDZzvdT46URQA4tsp3vpxFARIts5/upEUB56SYxCKwRQK5H4XoU
		rhFA46WbxCCwEUAZBFYOLbIRQE5iEFg5tBFAg8DKoUW2EUC4HoXrUbgRQO58
		PzVeuhFAI9v5fmq8EUBYObTIdr4RQI2XbhKDwBFAw/UoXI/CEUD4U+Olm8QR
		QC2yne+nxhFAYhBYObTIEUCYbhKDwMoRQM3MzMzMzBFAAiuHFtnOEUA3iUFg
		5dARQG3n+6nx0hFAokW28/3UEUDXo3A9CtcRQAwCK4cW2RFAQmDl0CLbEUB3
		vp8aL90RQKwcWmQ73xFA4XoUrkfhEUAX2c73U+MRQEw3iUFg5RFAgZVDi2zn
		EUC28/3UeOkRQOxRuB6F6xFAIbByaJHtEUBWDi2yne8RQIts5/up8RFAwcqh
		RbbzEUD2KFyPwvURQCuHFtnO9xFAYOXQItv5EUCWQ4ts5/sRQMuhRbbz/RFA
		AAAAAAAAEkA1XrpJDAISQGq8dJMYBBJAoBov3SQGEkDVeOkmMQgSQArXo3A9
		ChJAPzVeukkMEkB1kxgEVg4SQKrx0k1iEBJA30+Nl24SEkAUrkfhehQSQEoM
		AiuHFhJAf2q8dJMYEkC0yHa+nxoSQOkmMQisHBJAH4XrUbgeEkBU46WbxCAS
		QIlBYOXQIhJAvp8aL90kEkD0/dR46SYSQClcj8L1KBJAXrpJDAIrEkCTGARW
		Di0SQMl2vp8aLxJA/tR46SYxEkAzMzMzMzMSQGiR7Xw/NRJAnu+nxks3EkDT
		TWIQWDkSQAisHFpkOxJAPQrXo3A9EkBzaJHtfD8SQKjGSzeJQRJA3SQGgZVD
		EkASg8DKoUUSQEjhehSuRxJAfT81XrpJEkCyne+nxksSQOf7qfHSTRJAHVpk
		O99PEkBSuB6F61ESQIcW2c73UxJAvHSTGARWEkDy0k1iEFgSQCcxCKwcWhJA
		XI/C9ShcEkCR7Xw/NV4SQMdLN4lBYBJA/Knx0k1iEkAxCKwcWmQSQGZmZmZm
		ZhJAnMQgsHJoEkDRItv5fmoSQAaBlUOLbBJAO99PjZduEkBxPQrXo3ASQKab
		xCCwchJA2/l+arx0EkAQWDm0yHYSQEa28/3UeBJAexSuR+F6EkCwcmiR7XwS
		QOXQItv5fhJAGy/dJAaBEkBQjZduEoMSQIXrUbgehRJAukkMAiuHEkDwp8ZL
		N4kSQCUGgZVDixJAWmQ730+NEkCPwvUoXI8SQMUgsHJokRJA+n5qvHSTEkAv
		3SQGgZUSQGQ730+NlxJAmpmZmZmZEkDP91PjpZsSQARWDi2ynRJAObTIdr6f
		EkBvEoPAyqESQKRwPQrXoxJA2c73U+OlEkAOLbKd76cSQESLbOf7qRJAeekm
		MQisEkCuR+F6FK4SQOOlm8QgsBJAGQRWDi2yEkBOYhBYObQSQIPAyqFFthJA
		uB6F61G4EkDufD81XroSQCPb+X5qvBJAWDm0yHa+EkCNl24Sg8ASQMP1KFyP
		whJA+FPjpZvEEkAtsp3vp8YSQGIQWDm0yBJAmG4Sg8DKEkDNzMzMzMwSQAIr
		hxbZzhJAN4lBYOXQEkBt5/up8dISQKJFtvP91BJA16NwPQrXEkAMAiuHFtkS
		QEJg5dAi2xJAd76fGi/dEkCsHFpkO98SQOF6FK5H4RJAF9nO91PjEkBMN4lB
		YOUSQIGVQ4ts5xJAtvP91HjpEkDsUbgehesSQCGwcmiR7RJAVg4tsp3vEkCL
		bOf7qfESQMHKoUW28xJA9ihcj8L1EkArhxbZzvcSQGDl0CLb+RJAlkOLbOf7
		EkDLoUW28/0SQAAAAAAAABNANV66SQwCE0BqvHSTGAQTQKAaL90kBhNA1Xjp
		JjEIE0AK16NwPQoTQD81XrpJDBNAdZMYBFYOE0Cq8dJNYhATQN9PjZduEhNA
		FK5H4XoUE0BKDAIrhxYTQH9qvHSTGBNAtMh2vp8aE0DpJjEIrBwTQB+F61G4
		HhNAVOOlm8QgE0CJQWDl0CITQL6fGi/dJBNA9P3UeOkmE0ApXI/C9SgTQF66
		SQwCKxNAkxgEVg4tE0DJdr6fGi8TQP7UeOkmMRNAMzMzMzMzE0Boke18PzUT
		QJ7vp8ZLNxNA001iEFg5E0AIrBxaZDsTQD0K16NwPRNAc2iR7Xw/E0Coxks3
		iUETQN0kBoGVQxNAEoPAyqFFE0BI4XoUrkcTQH0/NV66SRNAsp3vp8ZLE0Dn
		+6nx0k0TQB1aZDvfTxNAUrgehetRE0CHFtnO91MTQLx0kxgEVhNA8tJNYhBY
		E0AnMQisHFoTQFyPwvUoXBNAke18PzVeE0DHSzeJQWATQPyp8dJNYhNAMQis
		HFpkE0BmZmZmZmYTQJzEILByaBNA0SLb+X5qE0AGgZVDi2wTQDvfT42XbhNA
		cT0K16NwE0Cmm8QgsHITQNv5fmq8dBNAEFg5tMh2E0BGtvP91HgTQHsUrkfh
		ehNAsHJoke18E0Dl0CLb+X4TQBsv3SQGgRNAUI2XbhKDE0CF61G4HoUTQLpJ
		DAIrhxNA8KfGSzeJE0AlBoGVQ4sTQFpkO99PjRNAj8L1KFyPE0DFILByaJET
		QPp+arx0kxNAL90kBoGVE0BkO99PjZcTQJqZmZmZmRNAz/dT46WbE0AEVg4t
		sp0TQDm0yHa+nxNAbxKDwMqhE0CkcD0K16MTQNnO91PjpRNADi2yne+nE0BE
		i2zn+6kTQHnpJjEIrBNArkfhehSuE0DjpZvEILATQBkEVg4tshNATmIQWDm0
		E0CDwMqhRbYTQLgehetRuBNA7nw/NV66E0Aj2/l+arwTQFg5tMh2vhNAjZdu
		EoPAE0DD9Shcj8ITQPhT46WbxBNALbKd76fGE0BiEFg5tMgTQJhuEoPAyhNA
		zczMzMzME0ACK4cW2c4TQDeJQWDl0BNAbef7qfHSE0CiRbbz/dQTQNejcD0K
		1xNADAIrhxbZE0BCYOXQItsTQHe+nxov3RNArBxaZDvfE0DhehSuR+ETQBfZ
		zvdT4xNATDeJQWDlE0CBlUOLbOcTQLbz/dR46RNA7FG4HoXrE0AhsHJoke0T
		QFYOLbKd7xNAi2zn+6nxE0DByqFFtvMTQPYoXI/C9RNAK4cW2c73E0Bg5dAi
		2/kTQJZDi2zn+xNAy6FFtvP9E0AAAAAAAAAUQDVeukkMAhRAarx0kxgEFECg
		Gi/dJAYUQNV46SYxCBRACtejcD0KFEA/NV66SQwUQHWTGARWDhRAqvHSTWIQ
		FEDfT42XbhIUQBSuR+F6FBRASgwCK4cWFEB/arx0kxgUQLTIdr6fGhRA6SYx
		CKwcFEAfhetRuB4UQFTjpZvEIBRAiUFg5dAiFEC+nxov3SQUQPT91HjpJhRA
		KVyPwvUoFEBeukkMAisUQJMYBFYOLRRAyXa+nxovFED+1HjpJjEUQDMzMzMz
		MxRAaJHtfD81FECe76fGSzcUQNNNYhBYORRACKwcWmQ7FEA9CtejcD0UQHNo
		ke18PxRAqMZLN4lBFEDdJAaBlUMUQBKDwMqhRRRASOF6FK5HFEB9PzVeukkU
		QLKd76fGSxRA5/up8dJNFEAdWmQ7308UQFK4HoXrURRAhxbZzvdTFEC8dJMY
		BFYUQPLSTWIQWBRAJzEIrBxaFEBcj8L1KFwUQJHtfD81XhRAx0s3iUFgFED8
		qfHSTWIUQDEIrBxaZBRAZmZmZmZmFECcxCCwcmgUQNEi2/l+ahRABoGVQ4ts
		FEA730+Nl24UQHE9CtejcBRAppvEILByFEDb+X5qvHQUQBBYObTIdhRARrbz
		/dR4FEB7FK5H4XoUQLByaJHtfBRA5dAi2/l+FEAbL90kBoEUQFCNl24SgxRA
		hetRuB6FFEC6SQwCK4cUQPCnxks3iRRAJQaBlUOLFEBaZDvfT40UQI/C9Shc
		jxRAxSCwcmiRFED6fmq8dJMUQC/dJAaBlRRAZDvfT42XFECamZmZmZkUQM/3
		U+OlmxRABFYOLbKdFEA5tMh2vp8UQG8Sg8DKoRRApHA9CtejFEDZzvdT46UU
		QA4tsp3vpxRARIts5/upFEB56SYxCKwUQK5H4XoUrhRA46WbxCCwFEAZBFYO
		LbIUQE5iEFg5tBRAg8DKoUW2FEC4HoXrUbgUQO58PzVeuhRAI9v5fmq8FEBY
		ObTIdr4UQI2XbhKDwBRAw/UoXI/CFED4U+Olm8QUQC2yne+nxhRAYhBYObTI
		FECYbhKDwMoUQM3MzMzMzBRAAiuHFtnOFEA3iUFg5dAUQG3n+6nx0hRAokW2
		8/3UFEDXo3A9CtcUQAwCK4cW2RRAQmDl0CLbFEB3vp8aL90UQKwcWmQ73xRA
		4XoUrkfhFEAX2c73U+MUQEw3iUFg5RRAgZVDi2znFEC28/3UeOkUQOxRuB6F
		6xRAIbByaJHtFEBWDi2yne8UQIts5/up8RRAwcqhRbbzFED2KFyPwvUUQCuH
		FtnO9xRAYOXQItv5FECWQ4ts5/sUQMuhRbbz/RRAAAAAAAAAFUA1XrpJDAIV
		QGq8dJMYBBVAoBov3SQGFUDVeOkmMQgVQArXo3A9ChVAPzVeukkMFUB1kxgE
		Vg4VQKrx0k1iEBVA30+Nl24SFUAUrkfhehQVQEoMAiuHFhVAf2q8dJMYFUC0
		yHa+nxoVQOkmMQisHBVAH4XrUbgeFUBU46WbxCAVQIlBYOXQIhVAvp8aL90k
		FUD0/dR46SYVQClcj8L1KBVAXrpJDAIrFUCTGARWDi0VQMl2vp8aLxVA/tR4
		6SYxFUAzMzMzMzMVQGiR7Xw/NRVAnu+nxks3FUDTTWIQWDkVQAisHFpkOxVA
		PQrXo3A9FUBzaJHtfD8VQKjGSzeJQRVA3SQGgZVDFUASg8DKoUUVQEjhehSu
		RxVAfT81XrpJFUCyne+nxksVQOf7qfHSTRVAHVpkO99PFUBSuB6F61EVQIcW
		2c73UxVAvHSTGARWFUDy0k1iEFgVQCcxCKwcWhVAXI/C9ShcFUCR7Xw/NV4V
		QMdLN4lBYBVA/Knx0k1iFUAxCKwcWmQVQGZmZmZmZhVAnMQgsHJoFUDRItv5
		fmoVQAaBlUOLbBVAO99PjZduFUBxPQrXo3AVQKabxCCwchVA2/l+arx0FUAQ
		WDm0yHYVQEa28/3UeBVAexSuR+F6FUCwcmiR7XwVQOXQItv5fhVAGy/dJAaB
		FUBQjZduEoMVQIXrUbgehRVAukkMAiuHFUDwp8ZLN4kVQCUGgZVDixVAWmQ7
		30+NFUCPwvUoXI8VQMUgsHJokRVA+n5qvHSTFUAv3SQGgZUVQGQ730+NlxVA
		mpmZmZmZFUDP91PjpZsVQARWDi2ynRVAObTIdr6fFUBvEoPAyqEVQKRwPQrX
		oxVA2c73U+OlFUAOLbKd76cVQESLbOf7qRVAeekmMQisFUCuR+F6FK4VQOOl
		m8QgsBVAGQRWDi2yFUBOYhBYObQVQIPAyqFFthVAuB6F61G4FUDufD81XroV
		QCPb+X5qvBVAWDm0yHa+FUCNl24Sg8AVQMP1KFyPwhVA+FPjpZvEFUAtsp3v
		p8YVQGIQWDm0yBVAmG4Sg8DKFUDNzMzMzMwVQAIrhxbZzhVAN4lBYOXQFUBt
		5/up8dIVQKJFtvP91BVA16NwPQrXFUAMAiuHFtkVQEJg5dAi2xVAd76fGi/d
		FUCsHFpkO98VQOF6FK5H4RVAF9nO91PjFUBMN4lBYOUVQIGVQ4ts5xVAtvP9
		1HjpFUDsUbgehesVQCGwcmiR7RVAVg4tsp3vFUCLbOf7qfEVQMHKoUW28xVA
		9ihcj8L1FUArhxbZzvcVQGDl0CLb+RVAlkOLbOf7FUDLoUW28/0VQAAAAAAA
		ABZANV66SQwCFkBqvHSTGAQWQKAaL90kBhZA1XjpJjEIFkAK16NwPQoWQD81
		XrpJDBZAdZMYBFYOFkCq8dJNYhAWQN9PjZduEhZAFK5H4XoUFkBKDAIrhxYW
		QH9qvHSTGBZAtMh2vp8aFkDpJjEIrBwWQB+F61G4HhZAVOOlm8QgFkCJQWDl
		0CIWQL6fGi/dJBZA9P3UeOkmFkApXI/C9SgWQF66SQwCKxZAkxgEVg4tFkDJ
		dr6fGi8WQP7UeOkmMRZAMzMzMzMzFkBoke18PzUWQJ7vp8ZLNxZA001iEFg5
		FkAIrBxaZDsWQD0K16NwPRZAc2iR7Xw/FkCoxks3iUEWQN0kBoGVQxZAEoPA
		yqFFFkBI4XoUrkcWQH0/NV66SRZAsp3vp8ZLFkDn+6nx0k0WQB1aZDvfTxZA
		UrgehetRFkCHFtnO91MWQLx0kxgEVhZA8tJNYhBYFkAnMQisHFoWQFyPwvUo
		XBZAke18PzVeFkDHSzeJQWAWQPyp8dJNYhZAMQisHFpkFkBmZmZmZmYWQJzE
		ILByaBZA0SLb+X5qFkAGgZVDi2wWQDvfT42XbhZAcT0K16NwFkCmm8QgsHIW
		QNv5fmq8dBZAEFg5tMh2FkBGtvP91HgWQHsUrkfhehZAsHJoke18FkDl0CLb
		+X4WQBsv3SQGgRZAUI2XbhKDFkCF61G4HoUWQLpJDAIrhxZA8KfGSzeJFkAl
		BoGVQ4sWQFpkO99PjRZAj8L1KFyPFkDFILByaJEWQPp+arx0kxZAL90kBoGV
		FkBkO99PjZcWQJqZmZmZmRZAz/dT46WbFkAEVg4tsp0WQDm0yHa+nxZAbxKD
		wMqhFkCkcD0K16MWQNnO91PjpRZADi2yne+nFkBEi2zn+6kWQHnpJjEIrBZA
		rkfhehSuFkDjpZvEILAWQBkEVg4tshZATmIQWDm0FkCDwMqhRbYWQLgehetR
		uBZA7nw/NV66FkAj2/l+arwWQFg5tMh2vhZAjZduEoPAFkDD9Shcj8IWQPhT
		46WbxBZALbKd76fGFkBiEFg5tMgWQJhuEoPAyhZAzczMzMzMFkACK4cW2c4W
		QDeJQWDl0BZAbef7qfHSFkCiRbbz/dQWQNejcD0K1xZADAIrhxbZFkBCYOXQ
		ItsWQHe+nxov3RZArBxaZDvfFkDhehSuR+EWQBfZzvdT4xZATDeJQWDlFkCB
		lUOLbOcWQLbz/dR46RZA7FG4HoXrFkAhsHJoke0WQFYOLbKd7xZAi2zn+6nx
		FkDByqFFtvMWQPYoXI/C9RZAK4cW2c73FkBg5dAi2/kWQJZDi2zn+xZAy6FF
		tvP9FkAAAAAAAAAXQDVeukkMAhdAarx0kxgEF0CgGi/dJAYXQNV46SYxCBdA
		CtejcD0KF0A/NV66SQwXQHWTGARWDhdAqvHSTWIQF0DfT42XbhIXQBSuR+F6
		FBdASgwCK4cWF0B/arx0kxgXQLTIdr6fGhdA6SYxCKwcF0AfhetRuB4XQFTj
		pZvEIBdAiUFg5dAiF0C+nxov3SQXQPT91HjpJhdAKVyPwvUoF0BeukkMAisX
		QJMYBFYOLRdAyXa+nxovF0D+1HjpJjEXQDMzMzMzMxdAaJHtfD81F0Ce76fG
		SzcXQNNNYhBYORdACKwcWmQ7F0A9CtejcD0XQHNoke18PxdAqMZLN4lBF0Dd
		JAaBlUMXQBKDwMqhRRdASOF6FK5HF0B9PzVeukkXQLKd76fGSxdA5/up8dJN
		F0AdWmQ7308XQFK4HoXrURdAhxbZzvdTF0C8dJMYBFYXQPLSTWIQWBdAJzEI
		rBxaF0Bcj8L1KFwXQJHtfD81XhdAx0s3iUFgF0D8qfHSTWIXQDEIrBxaZBdA
		ZmZmZmZmF0CcxCCwcmgXQNEi2/l+ahdABoGVQ4tsF0A730+Nl24XQHE9Ctej
		cBdAppvEILByF0Db+X5qvHQXQBBYObTIdhdARrbz/dR4F0B7FK5H4XoXQLBy
		aJHtfBdA5dAi2/l+F0AbL90kBoEXQFCNl24SgxdAhetRuB6FF0C6SQwCK4cX
		QPCnxks3iRdAJQaBlUOLF0BaZDvfT40XQI/C9ShcjxdAxSCwcmiRF0D6fmq8
		dJMXQC/dJAaBlRdAZDvfT42XF0CamZmZmZkXQM/3U+OlmxdABFYOLbKdF0A5
		tMh2vp8XQG8Sg8DKoRdApHA9CtejF0DZzvdT46UXQA4tsp3vpxdARIts5/up
		F0B56SYxCKwXQK5H4XoUrhdA46WbxCCwF0AZBFYOLbIXQE5iEFg5tBdAg8DK
		oUW2F0C4HoXrUbgXQO58PzVeuhdAI9v5fmq8F0BYObTIdr4XQI2XbhKDwBdA
		w/UoXI/CF0D4U+Olm8QXQC2yne+nxhdAYhBYObTIF0CYbhKDwMoXQM3MzMzM
		zBdAAiuHFtnOF0A3iUFg5dAXQG3n+6nx0hdAokW28/3UF0DXo3A9CtcXQAwC
		K4cW2RdAQmDl0CLbF0B3vp8aL90XQKwcWmQ73xdA4XoUrkfhF0AX2c73U+MX
		QEw3iUFg5RdAgZVDi2znF0C28/3UeOkXQOxRuB6F6xdAIbByaJHtF0BWDi2y
		ne8XQIts5/up8RdAwcqhRbbzF0D2KFyPwvUXQCuHFtnO9xdAYOXQItv5F0CW
		Q4ts5/sXQMuhRbbz/RdAAAAAAAAAGEA1XrpJDAIYQGq8dJMYBBhAoBov3SQG
		GEDVeOkmMQgYQArXo3A9ChhAPzVeukkMGEB1kxgEVg4YQKrx0k1iEBhA30+N
		l24SGEAUrkfhehQYQEoMAiuHFhhAf2q8dJMYGEC0yHa+nxoYQOkmMQisHBhA
		H4XrUbgeGEBU46WbxCAYQIlBYOXQIhhAvp8aL90kGED0/dR46SYYQClcj8L1
		KBhAXrpJDAIrGECTGARWDi0YQMl2vp8aLxhA/tR46SYxGEAzMzMzMzMYQGiR
		7Xw/NRhAnu+nxks3GEDTTWIQWDkYQAisHFpkOxhAPQrXo3A9GEBzaJHtfD8Y
		QKjGSzeJQRhA3SQGgZVDGEASg8DKoUUYQEjhehSuRxhAfT81XrpJGECyne+n
		xksYQOf7qfHSTRhAHVpkO99PGEBSuB6F61EYQIcW2c73UxhAvHSTGARWGEDy
		0k1iEFgYQCcxCKwcWhhAXI/C9ShcGECR7Xw/NV4YQMdLN4lBYBhA/Knx0k1i
		GEAxCKwcWmQYQGZmZmZmZhhAnMQgsHJoGEDRItv5fmoYQAaBlUOLbBhAO99P
		jZduGEBxPQrXo3AYQKabxCCwchhA2/l+arx0GEAQWDm0yHYYQEa28/3UeBhA
		exSuR+F6GECwcmiR7XwYQOXQItv5fhhAGy/dJAaBGEBQjZduEoMYQIXrUbge
		hRhAukkMAiuHGEDwp8ZLN4kYQCUGgZVDixhAWmQ730+NGECPwvUoXI8YQMUg
		sHJokRhA+n5qvHSTGEAv3SQGgZUYQGQ730+NlxhAmpmZmZmZGEDP91PjpZsY
		QARWDi2ynRhAObTIdr6fGEBvEoPAyqEYQKRwPQrXoxhA2c73U+OlGEAOLbKd
		76cYQESLbOf7qRhAeekmMQisGECuR+F6FK4YQOOlm8QgsBhAGQRWDi2yGEBO
		YhBYObQYQIPAyqFFthhAuB6F61G4GEDufD81XroYQCPb+X5qvBhAWDm0yHa+
		GECNl24Sg8AYQMP1KFyPwhhA+FPjpZvEGEAtsp3vp8YYQGIQWDm0yBhAmG4S
		g8DKGEDNzMzMzMwYQAIrhxbZzhhAN4lBYOXQGEBt5/up8dIYQKJFtvP91BhA
		16NwPQrXGEAMAiuHFtkYQEJg5dAi2xhAd76fGi/dGECsHFpkO98YQOF6FK5H
		4RhAF9nO91PjGEBMN4lBYOUYQIGVQ4ts5xhAtvP91HjpGEDsUbgehesYQCGw
		cmiR7RhAVg4tsp3vGECLbOf7qfEYQMHKoUW28xhA9ihcj8L1GEArhxbZzvcY
		QGDl0CLb+RhAlkOLbOf7GEDLoUW28/0YQAAAAAAAABlANV66SQwCGUBqvHST
		GAQZQKAaL90kBhlA1XjpJjEIGUAK16NwPQoZQD81XrpJDBlAdZMYBFYOGUCq
		8dJNYhAZQN9PjZduEhlAFK5H4XoUGUBKDAIrhxYZQH9qvHSTGBlAtMh2vp8a
		GUDpJjEIrBwZQB+F61G4HhlAVOOlm8QgGUCJQWDl0CIZQL6fGi/dJBlA9P3U
		eOkmGUApXI/C9SgZQF66SQwCKxlAkxgEVg4tGUDJdr6fGi8ZQP7UeOkmMRlA
		MzMzMzMzGUBoke18PzUZQJ7vp8ZLNxlA001iEFg5GUAIrBxaZDsZQD0K16Nw
		PRlAc2iR7Xw/GUCoxks3iUEZQN0kBoGVQxlAEoPAyqFFGUBI4XoUrkcZQH0/
		NV66SRlAsp3vp8ZLGUDn+6nx0k0ZQB1aZDvfTxlAUrgehetRGUCHFtnO91MZ
		QLx0kxgEVhlA8tJNYhBYGUAnMQisHFoZQFyPwvUoXBlAke18PzVeGUDHSzeJ
		QWAZQPyp8dJNYhlAMQisHFpkGUBmZmZmZmYZQJzEILByaBlA0SLb+X5qGUAG
		gZVDi2wZQDvfT42XbhlAcT0K16NwGUCmm8QgsHIZQNv5fmq8dBlAEFg5tMh2
		GUBGtvP91HgZQHsUrkfhehlAsHJoke18GUDl0CLb+X4ZQBsv3SQGgRlAUI2X
		bhKDGUCF61G4HoUZQLpJDAIrhxlA8KfGSzeJGUAlBoGVQ4sZQFpkO99PjRlA
		j8L1KFyPGUDFILByaJEZQPp+arx0kxlAL90kBoGVGUBkO99PjZcZQJqZmZmZ
		mRlAz/dT46WbGUAEVg4tsp0ZQDm0yHa+nxlAbxKDwMqhGUCkcD0K16MZQNnO
		91PjpRlADi2yne+nGUBEi2zn+6kZQHnpJjEIrBlArkfhehSuGUDjpZvEILAZ
		QBkEVg4tshlATmIQWDm0GUCDwMqhRbYZQLgehetRuBlA7nw/NV66GUAj2/l+
		arwZQFg5tMh2vhlAjZduEoPAGUDD9Shcj8IZQPhT46WbxBlALbKd76fGGUBi
		EFg5tMgZQJhuEoPAyhlAzczMzMzMGUACK4cW2c4ZQDeJQWDl0BlAbef7qfHS
		GUCiRbbz/dQZQNejcD0K1xlADAIrhxbZGUBCYOXQItsZQHe+nxov3RlArBxa
		ZDvfGUDhehSuR+EZQBfZzvdT4xlATDeJQWDlGUCBlUOLbOcZQLbz/dR46RlA
		7FG4HoXrGUAhsHJoke0ZQFYOLbKd7xlAi2zn+6nxGUDByqFFtvMZQPYoXI/C
		9RlAK4cW2c73GUBg5dAi2/kZQJZDi2zn+xlAy6FFtvP9GUAAAAAAAAAaQDVe
		ukkMAhpAarx0kxgEGkCgGi/dJAYaQNV46SYxCBpACtejcD0KGkA/NV66SQwa
		QHWTGARWDhpAqvHSTWIQGkDfT42XbhIaQBSuR+F6FBpASgwCK4cWGkB/arx0
		kxgaQLTIdr6fGhpA6SYxCKwcGkAfhetRuB4aQFTjpZvEIBpAiUFg5dAiGkC+
		nxov3SQaQPT91HjpJhpAKVyPwvUoGkBeukkMAisaQJMYBFYOLRpAyXa+nxov
		GkD+1HjpJjEaQDMzMzMzMxpAaJHtfD81GkCe76fGSzcaQNNNYhBYORpACKwc
		WmQ7GkA9CtejcD0aQHNoke18PxpAqMZLN4lBGkDdJAaBlUMaQBKDwMqhRRpA
		SOF6FK5HGkB9PzVeukkaQLKd76fGSxpA5/up8dJNGkAdWmQ7308aQFK4HoXr
		URpAhxbZzvdTGkC8dJMYBFYaQPLSTWIQWBpAJzEIrBxaGkBcj8L1KFwaQJHt
		fD81XhpAx0s3iUFgGkD8qfHSTWIaQDEIrBxaZBpAZmZmZmZmGkCcxCCwcmga
		QNEi2/l+ahpABoGVQ4tsGkA730+Nl24aQHE9CtejcBpAppvEILByGkDb+X5q
		vHQaQBBYObTIdhpARrbz/dR4GkB7FK5H4XoaQLByaJHtfBpA5dAi2/l+GkAb
		L90kBoEaQFCNl24SgxpAhetRuB6FGkC6SQwCK4caQPCnxks3iRpAJQaBlUOL
		GkBaZDvfT40aQI/C9ShcjxpAxSCwcmiRGkD6fmq8dJMaQC/dJAaBlRpAZDvf
		T42XGkCamZmZmZkaQM/3U+OlmxpABFYOLbKdGkA5tMh2vp8aQG8Sg8DKoRpA
		pHA9CtejGkDZzvdT46UaQA4tsp3vpxpARIts5/upGkB56SYxCKwaQK5H4XoU
		rhpA46WbxCCwGkAZBFYOLbIaQE5iEFg5tBpAg8DKoUW2GkC4HoXrUbgaQO58
		PzVeuhpAI9v5fmq8GkBYObTIdr4aQI2XbhKDwBpAw/UoXI/CGkD4U+Olm8Qa
		QC2yne+nxhpAYhBYObTIGkCYbhKDwMoaQM3MzMzMzBpAAiuHFtnOGkA3iUFg
		5dAaQG3n+6nx0hpAokW28/3UGkDXo3A9CtcaQAwCK4cW2RpAQmDl0CLbGkB3
		vp8aL90aQKwcWmQ73xpA4XoUrkfhGkAX2c73U+MaQEw3iUFg5RpAgZVDi2zn
		GkC28/3UeOkaQOxRuB6F6xpAIbByaJHtGkBWDi2yne8aQIts5/up8RpAwcqh
		RbbzGkD2KFyPwvUaQCuHFtnO9xpAYOXQItv5GkCWQ4ts5/saQMuhRbbz/RpA
		AAAAAAAAG0A1XrpJDAIbQGq8dJMYBBtAoBov3SQGG0DVeOkmMQgbQArXo3A9
		ChtAPzVeukkMG0B1kxgEVg4bQKrx0k1iEBtA30+Nl24SG0AUrkfhehQbQEoM
		AiuHFhtAf2q8dJMYG0C0yHa+nxobQOkmMQisHBtAH4XrUbgeG0BU46WbxCAb
		QIlBYOXQIhtAvp8aL90kG0D0/dR46SYbQClcj8L1KBtAXrpJDAIrG0CTGARW
		Di0bQMl2vp8aLxtA/tR46SYxG0AzMzMzMzMbQGiR7Xw/NRtAnu+nxks3G0DT
		TWIQWDkbQAisHFpkOxtAPQrXo3A9G0BzaJHtfD8bQKjGSzeJQRtA3SQGgZVD
		G0ASg8DKoUUbQEjhehSuRxtAfT81XrpJG0Cyne+nxksbQOf7qfHSTRtAHVpk
		O99PG0BSuB6F61EbQIcW2c73UxtAvHSTGARWG0Dy0k1iEFgbQCcxCKwcWhtA
		XI/C9ShcG0CR7Xw/NV4bQMdLN4lBYBtA/Knx0k1iG0AxCKwcWmQbQGZmZmZm
		ZhtAnMQgsHJoG0DRItv5fmobQAaBlUOLbBtAO99PjZduG0BxPQrXo3AbQKab
		xCCwchtA2/l+arx0G0AQWDm0yHYbQEa28/3UeBtAexSuR+F6G0CwcmiR7Xwb
		QOXQItv5fhtAGy/dJAaBG0BQjZduEoMbQIXrUbgehRtAukkMAiuHG0Dwp8ZL
		N4kbQCUGgZVDixtAWmQ730+NG0CPwvUoXI8bQMUgsHJokRtA+n5qvHSTG0Av
		3SQGgZUbQGQ730+NlxtAmpmZmZmZG0DP91PjpZsbQARWDi2ynRtAObTIdr6f
		G0BvEoPAyqEbQKRwPQrXoxtA2c73U+OlG0AOLbKd76cbQESLbOf7qRtAeekm
		MQisG0CuR+F6FK4bQOOlm8QgsBtAGQRWDi2yG0BOYhBYObQbQIPAyqFFthtA
		uB6F61G4G0DufD81XrobQCPb+X5qvBtAWDm0yHa+G0CNl24Sg8AbQMP1KFyP
		whtA+FPjpZvEG0Atsp3vp8YbQGIQWDm0yBtAmG4Sg8DKG0DNzMzMzMwbQAIr
		hxbZzhtAN4lBYOXQG0Bt5/up8dIbQKJFtvP91BtA16NwPQrXG0AMAiuHFtkb
		QEJg5dAi2xtAd76fGi/dG0CsHFpkO98bQOF6FK5H4RtAF9nO91PjG0BMN4lB
		YOUbQIGVQ4ts5xtAtvP91HjpG0DsUbgehesbQCGwcmiR7RtAVg4tsp3vG0CL
		bOf7qfEbQMHKoUW28xtA9ihcj8L1G0ArhxbZzvcbQGDl0CLb+RtAlkOLbOf7
		G0DLoUW28/0bQAAAAAAAABxANV66SQwCHEBqvHSTGAQcQKAaL90kBhxA1Xjp
		JjEIHEAK16NwPQocQD81XrpJDBxAdZMYBFYOHECq8dJNYhAcQN9PjZduEhxA
		FK5H4XoUHEBKDAIrhxYcQH9qvHSTGBxAtMh2vp8aHEDpJjEIrBwcQB+F61G4
		HhxAVOOlm8QgHECJQWDl0CIcQL6fGi/dJBxA9P3UeOkmHEApXI/C9SgcQF66
		SQwCKxxAkxgEVg4tHEDJdr6fGi8cQP7UeOkmMRxAMzMzMzMzHEBoke18PzUc
		QJ7vp8ZLNxxA001iEFg5HEAIrBxaZDscQD0K16NwPRxAc2iR7Xw/HECoxks3
		iUEcQN0kBoGVQxxAEoPAyqFFHEBI4XoUrkccQH0/NV66SRxAsp3vp8ZLHEDn
		+6nx0k0cQB1aZDvfTxxAUrgehetRHECHFtnO91McQLx0kxgEVhxA8tJNYhBY
		HEAnMQisHFocQFyPwvUoXBxAke18PzVeHEDHSzeJQWAcQPyp8dJNYhxAMQis
		HFpkHEBmZmZmZmYcQJzEILByaBxA0SLb+X5qHEAGgZVDi2wcQDvfT42XbhxA
		cT0K16NwHECmm8QgsHIcQNv5fmq8dBxAEFg5tMh2HEBGtvP91HgcQHsUrkfh
		ehxAsHJoke18HEDl0CLb+X4cQBsv3SQGgRxAUI2XbhKDHECF61G4HoUcQLpJ
		DAIrhxxA8KfGSzeJHEAlBoGVQ4scQFpkO99PjRxAj8L1KFyPHEDFILByaJEc
		QPp+arx0kxxAL90kBoGVHEBkO99PjZccQJqZmZmZmRxAz/dT46WbHEAEVg4t
		sp0cQDm0yHa+nxxAbxKDwMqhHECkcD0K16McQNnO91PjpRxADi2yne+nHEBE
		i2zn+6kcQHnpJjEIrBxArkfhehSuHEDjpZvEILAcQBkEVg4tshxATmIQWDm0
		HECDwMqhRbYcQLgehetRuBxA7nw/NV66HEAj2/l+arwcQFg5tMh2vhxAjZdu
		EoPAHEDD9Shcj8IcQPhT46WbxBxALbKd76fGHEBiEFg5tMgcQJhuEoPAyhxA
		zczMzMzMHEACK4cW2c4cQDeJQWDl0BxAbef7qfHSHECiRbbz/dQcQNejcD0K
		1xxADAIrhxbZHEBCYOXQItscQHe+nxov3RxArBxaZDvfHEDhehSuR+EcQBfZ
		zvdT4xxATDeJQWDlHECBlUOLbOccQLbz/dR46RxA7FG4HoXrHEAhsHJoke0c
		QFYOLbKd7xxAi2zn+6nxHEDByqFFtvMcQPYoXI/C9RxAK4cW2c73HEBg5dAi
		2/kcQJZDi2zn+xxAy6FFtvP9HEAAAAAAAAAdQDVeukkMAh1Aarx0kxgEHUCg
		Gi/dJAYdQNV46SYxCB1ACtejcD0KHUA/NV66SQwdQHWTGARWDh1AqvHSTWIQ
		HUDfT42XbhIdQBSuR+F6FB1ASgwCK4cWHUB/arx0kxgdQLTIdr6fGh1A6SYx
		CKwcHUAfhetRuB4dQFTjpZvEIB1AiUFg5dAiHUC+nxov3SQdQPT91HjpJh1A
		KVyPwvUoHUBeukkMAisdQJMYBFYOLR1AyXa+nxovHUD+1HjpJjEdQDMzMzMz
		Mx1AaJHtfD81HUCe76fGSzcdQNNNYhBYOR1ACKwcWmQ7HUA9CtejcD0dQHNo
		ke18Px1AqMZLN4lBHUDdJAaBlUMdQBKDwMqhRR1ASOF6FK5HHUB9PzVeukkd
		QLKd76fGSx1A5/up8dJNHUAdWmQ7308dQFK4HoXrUR1AhxbZzvdTHUC8dJMY
		BFYdQPLSTWIQWB1AJzEIrBxaHUBcj8L1KFwdQJHtfD81Xh1Ax0s3iUFgHUD8
		qfHSTWIdQDEIrBxaZB1AZmZmZmZmHUCcxCCwcmgdQNEi2/l+ah1ABoGVQ4ts
		HUA730+Nl24dQHE9CtejcB1AppvEILByHUDb+X5qvHQdQBBYObTIdh1ARrbz
		/dR4HUB7FK5H4XodQLByaJHtfB1A5dAi2/l+HUAbL90kBoEdQFCNl24Sgx1A
		hetRuB6FHUC6SQwCK4cdQPCnxks3iR1AJQaBlUOLHUBaZDvfT40dQI/C9Shc
		jx1AxSCwcmiRHUD6fmq8dJMdQC/dJAaBlR1AZDvfT42XHUCamZmZmZkdQM/3
		U+Olmx1ABFYOLbKdHUA5tMh2vp8dQG8Sg8DKoR1ApHA9CtejHUDZzvdT46Ud
		QA4tsp3vpx1ARIts5/upHUB56SYxCKwdQK5H4XoUrh1A46WbxCCwHUAZBFYO
		LbIdQE5iEFg5tB1Ag8DKoUW2HUC4HoXrUbgdQO58PzVeuh1AI9v5fmq8HUBY
		ObTIdr4dQI2XbhKDwB1Aw/UoXI/CHUD4U+Olm8QdQC2yne+nxh1AYhBYObTI
		HUCYbhKDwModQM3MzMzMzB1AAiuHFtnOHUA3iUFg5dAdQG3n+6nx0h1AokW2
		8/3UHUDXo3A9CtcdQAwCK4cW2R1AQmDl0CLbHUB3vp8aL90dQKwcWmQ73x1A
		4XoUrkfhHUAX2c73U+MdQEw3iUFg5R1AgZVDi2znHUC28/3UeOkdQOxRuB6F
		6x1AIbByaJHtHUBWDi2yne8dQIts5/up8R1AwcqhRbbzHUD2KFyPwvUdQCuH
		FtnO9x1AYOXQItv5HUCWQ4ts5/sdQMuhRbbz/R1AAAAAAAAAHkA1XrpJDAIe
		QGq8dJMYBB5AoBov3SQGHkDVeOkmMQgeQArXo3A9Ch5APzVeukkMHkB1kxgE
		Vg4eQKrx0k1iEB5A30+Nl24SHkAUrkfhehQeQEoMAiuHFh5Af2q8dJMYHkC0
		yHa+nxoeQOkmMQisHB5AH4XrUbgeHkBU46WbxCAeQIlBYOXQIh5Avp8aL90k
		HkD0/dR46SYeQClcj8L1KB5AXrpJDAIrHkCTGARWDi0eQMl2vp8aLx5A/tR4
		6SYxHkAzMzMzMzMeQGiR7Xw/NR5Anu+nxks3HkDTTWIQWDkeQAisHFpkOx5A
		PQrXo3A9HkBzaJHtfD8eQKjGSzeJQR5A3SQGgZVDHkASg8DKoUUeQEjhehSu
		Rx5AfT81XrpJHkCyne+nxkseQOf7qfHSTR5AHVpkO99PHkBSuB6F61EeQIcW
		2c73Ux5AvHSTGARWHkDy0k1iEFgeQCcxCKwcWh5AXI/C9ShcHkCR7Xw/NV4e
		QMdLN4lBYB5A/Knx0k1iHkAxCKwcWmQeQGZmZmZmZh5AnMQgsHJoHkDRItv5
		fmoeQAaBlUOLbB5AO99PjZduHkBxPQrXo3AeQKabxCCwch5A2/l+arx0HkAQ
		WDm0yHYeQEa28/3UeB5AexSuR+F6HkCwcmiR7XweQOXQItv5fh5AGy/dJAaB
		HkBQjZduEoMeQIXrUbgehR5AukkMAiuHHkDwp8ZLN4keQCUGgZVDix5AWmQ7
		30+NHkCPwvUoXI8eQMUgsHJokR5A+n5qvHSTHkAv3SQGgZUeQGQ730+Nlx5A
		mpmZmZmZHkDP91PjpZseQARWDi2ynR5AObTIdr6fHkBvEoPAyqEeQKRwPQrX
		ox5A2c73U+OlHkAOLbKd76ceQESLbOf7qR5AeekmMQisHkCuR+F6FK4eQOOl
		m8QgsB5AGQRWDi2yHkBOYhBYObQeQIPAyqFFth5AuB6F61G4HkDufD81Xroe
		QCPb+X5qvB5AWDm0yHa+HkCNl24Sg8AeQMP1KFyPwh5A+FPjpZvEHkAtsp3v
		p8YeQGIQWDm0yB5AmG4Sg8DKHkDNzMzMzMweQAIrhxbZzh5AN4lBYOXQHkBt
		5/up8dIeQKJFtvP91B5A16NwPQrXHkAMAiuHFtkeQEJg5dAi2x5Ad76fGi/d
		HkCsHFpkO98eQOF6FK5H4R5AF9nO91PjHkBMN4lBYOUeQIGVQ4ts5x5AtvP9
		1HjpHkDsUbgeheseQCGwcmiR7R5AVg4tsp3vHkCLbOf7qfEeQMHKoUW28x5A
		9ihcj8L1HkArhxbZzvceQGDl0CLb+R5AlkOLbOf7HkDLoUW28/0eQAAAAAAA
		AB9ANV66SQwCH0BqvHSTGAQfQKAaL90kBh9A1XjpJjEIH0AK16NwPQofQD81
		XrpJDB9AdZMYBFYOH0Cq8dJNYhAfQN9PjZduEh9AFK5H4XoUH0BKDAIrhxYf
		QH9qvHSTGB9AtMh2vp8aH0DpJjEIrBwfQB+F61G4Hh9AVOOlm8QgH0CJQWDl
		0CIfQL6fGi/dJB9A9P3UeOkmH0ApXI/C9SgfQF66SQwCKx9AkxgEVg4tH0DJ
		dr6fGi8fQP7UeOkmMR9AMzMzMzMzH0Boke18PzUfQJ7vp8ZLNx9A001iEFg5
		H0AIrBxaZDsfQD0K16NwPR9Ac2iR7Xw/H0Coxks3iUEfQN0kBoGVQx9AEoPA
		yqFFH0BI4XoUrkcfQH0/NV66SR9Asp3vp8ZLH0Dn+6nx0k0fQB1aZDvfTx9A
		UrgehetRH0CHFtnO91MfQLx0kxgEVh9A8tJNYhBYH0AnMQisHFofQFyPwvUo
		XB9Ake18PzVeH0DHSzeJQWAfQPyp8dJNYh9AMQisHFpkH0BmZmZmZmYfQJzE
		ILByaB9A0SLb+X5qH0AGgZVDi2wfQDvfT42Xbh9AcT0K16NwH0Cmm8QgsHIf
		QNv5fmq8dB9AEFg5tMh2H0BGtvP91HgfQHsUrkfheh9AsHJoke18H0Dl0CLb
		+X4fQBsv3SQGgR9AUI2XbhKDH0CF61G4HoUfQLpJDAIrhx9A8KfGSzeJH0Al
		BoGVQ4sfQFpkO99PjR9Aj8L1KFyPH0DFILByaJEfQPp+arx0kx9AL90kBoGV
		H0BkO99PjZcfQJqZmZmZmR9Az/dT46WbH0AEVg4tsp0fQDm0yHa+nx9AbxKD
		wMqhH0CkcD0K16MfQNnO91PjpR9ADi2yne+nH0BEi2zn+6kfQHnpJjEIrB9A
		rkfhehSuH0DjpZvEILAfQBkEVg4tsh9ATmIQWDm0H0CDwMqhRbYfQLgehetR
		uB9A7nw/NV66H0Aj2/l+arwfQFg5tMh2vh9AjZduEoPAH0DD9Shcj8IfQPhT
		46WbxB9ALbKd76fGH0BiEFg5tMgfQJhuEoPAyh9AzczMzMzMH0ACK4cW2c4f
		QDeJQWDl0B9Abef7qfHSH0CiRbbz/dQfQNejcD0K1x9ADAIrhxbZH0BCYOXQ
		ItsfQHe+nxov3R9ArBxaZDvfH0DhehSuR+EfQBfZzvdT4x9ATDeJQWDlH0CB
		lUOLbOcfQLbz/dR46R9A7FG4HoXrH0AhsHJoke0fQFYOLbKd7x9Ai2zn+6nx
		H0DByqFFtvMfQPYoXI/C9R9AK4cW2c73H0Bg5dAi2/kfQJZDi2zn+x9Ay6FF
		tvP9H0AAAAAAAAAgQBsv3SQGASBANV66SQwCIEBQjZduEgMgQGq8dJMYBCBA
		hetRuB4FIECgGi/dJAYgQLpJDAIrByBA1XjpJjEIIEDwp8ZLNwkgQArXo3A9
		CiBAJQaBlUMLIEA/NV66SQwgQFpkO99PDSBAdZMYBFYOIECPwvUoXA8gQKrx
		0k1iECBAxSCwcmgRIEDfT42XbhIgQPp+arx0EyBAFK5H4XoUIEAv3SQGgRUg
		QEoMAiuHFiBAZDvfT40XIEB/arx0kxggQJqZmZmZGSBAtMh2vp8aIEDP91Pj
		pRsgQOkmMQisHCBABFYOLbIdIEAfhetRuB4gQDm0yHa+HyBAVOOlm8QgIEBv
		EoPAyiEgQIlBYOXQIiBApHA9CtcjIEC+nxov3SQgQNnO91PjJSBA9P3UeOkm
		IEAOLbKd7ycgQClcj8L1KCBARIts5/spIEBeukkMAisgQHnpJjEILCBAkxgE
		Vg4tIECuR+F6FC4gQMl2vp8aLyBA46WbxCAwIED+1HjpJjEgQBkEVg4tMiBA
		MzMzMzMzIEBOYhBYOTQgQGiR7Xw/NSBAg8DKoUU2IECe76fGSzcgQLgehetR
		OCBA001iEFg5IEDufD81XjogQAisHFpkOyBAI9v5fmo8IEA9CtejcD0gQFg5
		tMh2PiBAc2iR7Xw/IECNl24Sg0AgQKjGSzeJQSBAw/UoXI9CIEDdJAaBlUMg
		QPhT46WbRCBAEoPAyqFFIEAtsp3vp0YgQEjhehSuRyBAYhBYObRIIEB9PzVe
		ukkgQJhuEoPASiBAsp3vp8ZLIEDNzMzMzEwgQOf7qfHSTSBAAiuHFtlOIEAd
		WmQ7308gQDeJQWDlUCBAUrgehetRIEBt5/up8VIgQIcW2c73UyBAokW28/1U
		IEC8dJMYBFYgQNejcD0KVyBA8tJNYhBYIEAMAiuHFlkgQCcxCKwcWiBAQmDl
		0CJbIEBcj8L1KFwgQHe+nxovXSBAke18PzVeIECsHFpkO18gQMdLN4lBYCBA
		4XoUrkdhIED8qfHSTWIgQBfZzvdTYyBAMQisHFpkIEBMN4lBYGUgQGZmZmZm
		ZiBAgZVDi2xnIECcxCCwcmggQLbz/dR4aSBA0SLb+X5qIEDsUbgehWsgQAaB
		lUOLbCBAIbByaJFtIEA730+Nl24gQFYOLbKdbyBAcT0K16NwIECLbOf7qXEg
		QKabxCCwciBAwcqhRbZzIEDb+X5qvHQgQPYoXI/CdSBAEFg5tMh2IEArhxbZ
		zncgQEa28/3UeCBAYOXQItt5IEB7FK5H4XogQJZDi2zneyBAsHJoke18IEDL
		oUW2830gQOXQItv5fiBAAAAAAACAIEAbL90kBoEgQDVeukkMgiBAUI2XbhKD
		IEBqvHSTGIQgQIXrUbgehSBAoBov3SSGIEC6SQwCK4cgQNV46SYxiCBA8KfG
		SzeJIEAK16NwPYogQCUGgZVDiyBAPzVeukmMIEBaZDvfT40gQHWTGARWjiBA
		j8L1KFyPIECq8dJNYpAgQMUgsHJokSBA30+Nl26SIED6fmq8dJMgQBSuR+F6
		lCBAL90kBoGVIEBKDAIrh5YgQGQ730+NlyBAf2q8dJOYIECamZmZmZkgQLTI
		dr6fmiBAz/dT46WbIEDpJjEIrJwgQARWDi2ynSBAH4XrUbieIEA5tMh2vp8g
		QFTjpZvEoCBAbxKDwMqhIECJQWDl0KIgQKRwPQrXoyBAvp8aL92kIEDZzvdT
		46UgQPT91HjppiBADi2yne+nIEApXI/C9aggQESLbOf7qSBAXrpJDAKrIEB5
		6SYxCKwgQJMYBFYOrSBArkfhehSuIEDJdr6fGq8gQOOlm8QgsCBA/tR46Sax
		IEAZBFYOLbIgQDMzMzMzsyBATmIQWDm0IEBoke18P7UgQIPAyqFFtiBAnu+n
		xku3IEC4HoXrUbggQNNNYhBYuSBA7nw/NV66IEAIrBxaZLsgQCPb+X5qvCBA
		PQrXo3C9IEBYObTIdr4gQHNoke18vyBAjZduEoPAIECoxks3icEgQMP1KFyP
		wiBA3SQGgZXDIED4U+Olm8QgQBKDwMqhxSBALbKd76fGIEBI4XoUrscgQGIQ
		WDm0yCBAfT81XrrJIECYbhKDwMogQLKd76fGyyBAzczMzMzMIEDn+6nx0s0g
		QAIrhxbZziBAHVpkO9/PIEA3iUFg5dAgQFK4HoXr0SBAbef7qfHSIECHFtnO
		99MgQKJFtvP91CBAvHSTGATWIEDXo3A9CtcgQPLSTWIQ2CBADAIrhxbZIEAn
		MQisHNogQEJg5dAi2yBAXI/C9SjcIEB3vp8aL90gQJHtfD813iBArBxaZDvf
		IEDHSzeJQeAgQOF6FK5H4SBA/Knx0k3iIEAX2c73U+MgQDEIrBxa5CBATDeJ
		QWDlIEBmZmZmZuYgQIGVQ4ts5yBAnMQgsHLoIEC28/3UeOkgQNEi2/l+6iBA
		7FG4HoXrIEAGgZVDi+wgQCGwcmiR7SBAO99PjZfuIEBWDi2yne8gQHE9Ctej
		8CBAi2zn+6nxIECmm8QgsPIgQMHKoUW28yBA2/l+arz0IED2KFyPwvUgQBBY
		ObTI9iBAK4cW2c73IEBGtvP91PggQGDl0CLb+SBAexSuR+H6IECWQ4ts5/sg
		QLByaJHt/CBAy6FFtvP9IEDl0CLb+f4gQAAAAAAAACFAGy/dJAYBIUA1XrpJ
		DAIhQFCNl24SAyFAarx0kxgEIUCF61G4HgUhQKAaL90kBiFAukkMAisHIUDV
		eOkmMQghQPCnxks3CSFACtejcD0KIUAlBoGVQwshQD81XrpJDCFAWmQ7308N
		IUB1kxgEVg4hQI/C9ShcDyFAqvHSTWIQIUDFILByaBEhQN9PjZduEiFA+n5q
		vHQTIUAUrkfhehQhQC/dJAaBFSFASgwCK4cWIUBkO99PjRchQH9qvHSTGCFA
		mpmZmZkZIUC0yHa+nxohQM/3U+OlGyFA6SYxCKwcIUAEVg4tsh0hQB+F61G4
		HiFAObTIdr4fIUBU46WbxCAhQG8Sg8DKISFAiUFg5dAiIUCkcD0K1yMhQL6f
		Gi/dJCFA2c73U+MlIUD0/dR46SYhQA4tsp3vJyFAKVyPwvUoIUBEi2zn+ykh
		QF66SQwCKyFAeekmMQgsIUCTGARWDi0hQK5H4XoULiFAyXa+nxovIUDjpZvE
		IDAhQP7UeOkmMSFAGQRWDi0yIUAzMzMzMzMhQE5iEFg5NCFAaJHtfD81IUCD
		wMqhRTYhQJ7vp8ZLNyFAuB6F61E4IUDTTWIQWDkhQO58PzVeOiFACKwcWmQ7
		IUAj2/l+ajwhQD0K16NwPSFAWDm0yHY+IUBzaJHtfD8hQI2XbhKDQCFAqMZL
		N4lBIUDD9Shcj0IhQN0kBoGVQyFA+FPjpZtEIUASg8DKoUUhQC2yne+nRiFA
		SOF6FK5HIUBiEFg5tEghQH0/NV66SSFAmG4Sg8BKIUCyne+nxkshQM3MzMzM
		TCFA5/up8dJNIUACK4cW2U4hQB1aZDvfTyFAN4lBYOVQIUBSuB6F61EhQG3n
		+6nxUiFAhxbZzvdTIUCiRbbz/VQhQLx0kxgEViFA16NwPQpXIUDy0k1iEFgh
		QAwCK4cWWSFAJzEIrBxaIUBCYOXQIlshQFyPwvUoXCFAd76fGi9dIUCR7Xw/
		NV4hQKwcWmQ7XyFAx0s3iUFgIUDhehSuR2EhQPyp8dJNYiFAF9nO91NjIUAx
		CKwcWmQhQEw3iUFgZSFAZmZmZmZmIUCBlUOLbGchQJzEILByaCFAtvP91Hhp
		IUDRItv5fmohQOxRuB6FayFABoGVQ4tsIUAhsHJokW0hQDvfT42XbiFAVg4t
		sp1vIUBxPQrXo3AhQIts5/upcSFAppvEILByIUDByqFFtnMhQNv5fmq8dCFA
		9ihcj8J1IUAQWDm0yHYhQCuHFtnOdyFARrbz/dR4IUBg5dAi23khQHsUrkfh
		eiFAlkOLbOd7IUCwcmiR7XwhQMuhRbbzfSFA5dAi2/l+IUAAAAAAAIAhQBsv
		3SQGgSFANV66SQyCIUBQjZduEoMhQGq8dJMYhCFAhetRuB6FIUCgGi/dJIYh
		QLpJDAIrhyFA1XjpJjGIIUDwp8ZLN4khQArXo3A9iiFAJQaBlUOLIUA/NV66
		SYwhQFpkO99PjSFAdZMYBFaOIUCPwvUoXI8hQKrx0k1ikCFAxSCwcmiRIUDf
		T42XbpIhQPp+arx0kyFAFK5H4XqUIUAv3SQGgZUhQEoMAiuHliFAZDvfT42X
		IUB/arx0k5ghQJqZmZmZmSFAtMh2vp+aIUDP91PjpZshQOkmMQisnCFABFYO
		LbKdIUAfhetRuJ4hQDm0yHa+nyFAVOOlm8SgIUBvEoPAyqEhQIlBYOXQoiFA
		pHA9CtejIUC+nxov3aQhQNnO91PjpSFA9P3UeOmmIUAOLbKd76chQClcj8L1
		qCFARIts5/upIUBeukkMAqshQHnpJjEIrCFAkxgEVg6tIUCuR+F6FK4hQMl2
		vp8aryFA46WbxCCwIUD+1HjpJrEhQBkEVg4tsiFAMzMzMzOzIUBOYhBYObQh
		QGiR7Xw/tSFAg8DKoUW2IUCe76fGS7chQLgehetRuCFA001iEFi5IUDufD81
		XrohQAisHFpkuyFAI9v5fmq8IUA9CtejcL0hQFg5tMh2viFAc2iR7Xy/IUCN
		l24Sg8AhQKjGSzeJwSFAw/UoXI/CIUDdJAaBlcMhQPhT46WbxCFAEoPAyqHF
		IUAtsp3vp8YhQEjhehSuxyFAYhBYObTIIUB9PzVeuskhQJhuEoPAyiFAsp3v
		p8bLIUDNzMzMzMwhQOf7qfHSzSFAAiuHFtnOIUAdWmQ7388hQDeJQWDl0CFA
		UrgehevRIUBt5/up8dIhQIcW2c730yFAokW28/3UIUC8dJMYBNYhQNejcD0K
		1yFA8tJNYhDYIUAMAiuHFtkhQCcxCKwc2iFAQmDl0CLbIUBcj8L1KNwhQHe+
		nxov3SFAke18PzXeIUCsHFpkO98hQMdLN4lB4CFA4XoUrkfhIUD8qfHSTeIh
		QBfZzvdT4yFAMQisHFrkIUBMN4lBYOUhQGZmZmZm5iFAgZVDi2znIUCcxCCw
		cughQLbz/dR46SFA0SLb+X7qIUDsUbgeheshQAaBlUOL7CFAIbByaJHtIUA7
		30+Nl+4hQFYOLbKd7yFAcT0K16PwIUCLbOf7qfEhQKabxCCw8iFAwcqhRbbz
		IUDb+X5qvPQhQPYoXI/C9SFAEFg5tMj2IUArhxbZzvchQEa28/3U+CFAYOXQ
		Itv5IUB7FK5H4fohQJZDi2zn+yFAsHJoke38IUDLoUW28/0hQOXQItv5/iFA
		AAAAAAAAIkAbL90kBgEiQDVeukkMAiJAUI2XbhIDIkBqvHSTGAQiQIXrUbge
		BSJAoBov3SQGIkC6SQwCKwciQNV46SYxCCJA8KfGSzcJIkAK16NwPQoiQCUG
		gZVDCyJAPzVeukkMIkBaZDvfTw0iQHWTGARWDiJAj8L1KFwPIkCq8dJNYhAi
		QMUgsHJoESJA30+Nl24SIkD6fmq8dBMiQBSuR+F6FCJAL90kBoEVIkBKDAIr
		hxYiQGQ730+NFyJAf2q8dJMYIkCamZmZmRkiQLTIdr6fGiJAz/dT46UbIkDp
		JjEIrBwiQARWDi2yHSJAH4XrUbgeIkA5tMh2vh8iQFTjpZvEICJAbxKDwMoh
		IkCJQWDl0CIiQKRwPQrXIyJAvp8aL90kIkDZzvdT4yUiQPT91HjpJiJADi2y
		ne8nIkApXI/C9SgiQESLbOf7KSJAXrpJDAIrIkB56SYxCCwiQJMYBFYOLSJA
		rkfhehQuIkDJdr6fGi8iQOOlm8QgMCJA/tR46SYxIkAZBFYOLTIiQDMzMzMz
		MyJATmIQWDk0IkBoke18PzUiQIPAyqFFNiJAnu+nxks3IkC4HoXrUTgiQNNN
		YhBYOSJA7nw/NV46IkAIrBxaZDsiQCPb+X5qPCJAPQrXo3A9IkBYObTIdj4i
		QHNoke18PyJAjZduEoNAIkCoxks3iUEiQMP1KFyPQiJA3SQGgZVDIkD4U+Ol
		m0QiQBKDwMqhRSJALbKd76dGIkBI4XoUrkciQGIQWDm0SCJAfT81XrpJIkCY
		bhKDwEoiQLKd76fGSyJAzczMzMxMIkDn+6nx0k0iQAIrhxbZTiJAHVpkO99P
		IkA3iUFg5VAiQFK4HoXrUSJAbef7qfFSIkCHFtnO91MiQKJFtvP9VCJAvHST
		GARWIkDXo3A9ClciQPLSTWIQWCJADAIrhxZZIkAnMQisHFoiQEJg5dAiWyJA
		XI/C9ShcIkB3vp8aL10iQJHtfD81XiJArBxaZDtfIkDHSzeJQWAiQOF6FK5H
		YSJA/Knx0k1iIkAX2c73U2MiQDEIrBxaZCJATDeJQWBlIkBmZmZmZmYiQIGV
		Q4tsZyJAnMQgsHJoIkC28/3UeGkiQNEi2/l+aiJA7FG4HoVrIkAGgZVDi2wi
		QCGwcmiRbSJAO99PjZduIkBWDi2ynW8iQHE9CtejcCJAi2zn+6lxIkCmm8Qg
		sHIiQMHKoUW2cyJA2/l+arx0IkD2KFyPwnUiQBBYObTIdiJAK4cW2c53IkBG
		tvP91HgiQGDl0CLbeSJAexSuR+F6IkCWQ4ts53siQLByaJHtfCJAy6FFtvN9
		IkDl0CLb+X4iQAAAAAAAgCJAGy/dJAaBIkA1XrpJDIIiQFCNl24SgyJAarx0
		kxiEIkCF61G4HoUiQKAaL90khiJAukkMAiuHIkDVeOkmMYgiQPCnxks3iSJA
		CtejcD2KIkAlBoGVQ4siQD81XrpJjCJAWmQ730+NIkB1kxgEVo4iQI/C9Shc
		jyJAqvHSTWKQIkDFILByaJEiQN9PjZdukiJA+n5qvHSTIkAUrkfhepQiQC/d
		JAaBlSJASgwCK4eWIkBkO99PjZciQH9qvHSTmCJAmpmZmZmZIkC0yHa+n5oi
		QM/3U+OlmyJA6SYxCKycIkAEVg4tsp0iQB+F61G4niJAObTIdr6fIkBU46Wb
		xKAiQG8Sg8DKoSJAiUFg5dCiIkCkcD0K16MiQL6fGi/dpCJA2c73U+OlIkD0
		/dR46aYiQA4tsp3vpyJAKVyPwvWoIkBEi2zn+6kiQF66SQwCqyJAeekmMQis
		IkCTGARWDq0iQK5H4XoUriJAyXa+nxqvIkDjpZvEILAiQP7UeOkmsSJAGQRW
		Di2yIkAzMzMzM7MiQE5iEFg5tCJAaJHtfD+1IkCDwMqhRbYiQJ7vp8ZLtyJA
		uB6F61G4IkDTTWIQWLkiQO58PzVeuiJACKwcWmS7IkAj2/l+arwiQD0K16Nw
		vSJAWDm0yHa+IkBzaJHtfL8iQI2XbhKDwCJAqMZLN4nBIkDD9Shcj8IiQN0k
		BoGVwyJA+FPjpZvEIkASg8DKocUiQC2yne+nxiJASOF6FK7HIkBiEFg5tMgi
		QH0/NV66ySJAmG4Sg8DKIkCyne+nxssiQM3MzMzMzCJA5/up8dLNIkACK4cW
		2c4iQB1aZDvfzyJAN4lBYOXQIkBSuB6F69EiQG3n+6nx0iJAhxbZzvfTIkCi
		Rbbz/dQiQLx0kxgE1iJA16NwPQrXIkDy0k1iENgiQAwCK4cW2SJAJzEIrBza
		IkBCYOXQItsiQFyPwvUo3CJAd76fGi/dIkCR7Xw/Nd4iQKwcWmQ73yJAx0s3
		iUHgIkDhehSuR+EiQPyp8dJN4iJAF9nO91PjIkAxCKwcWuQiQEw3iUFg5SJA
		ZmZmZmbmIkCBlUOLbOciQJzEILBy6CJAtvP91HjpIkDRItv5fuoiQOxRuB6F
		6yJABoGVQ4vsIkAhsHJoke0iQDvfT42X7iJAVg4tsp3vIkBxPQrXo/AiQIts
		5/up8SJAppvEILDyIkDByqFFtvMiQNv5fmq89CJA9ihcj8L1IkAQWDm0yPYi
		QCuHFtnO9yJARrbz/dT4IkBg5dAi2/kiQHsUrkfh+iJAlkOLbOf7IkCwcmiR
		7fwiQMuhRbbz/SJA5dAi2/n+IkAAAAAAAAAjQBsv3SQGASNANV66SQwCI0BQ
		jZduEgMjQGq8dJMYBCNAhetRuB4FI0CgGi/dJAYjQLpJDAIrByNA1XjpJjEI
		I0Dwp8ZLNwkjQArXo3A9CiNAJQaBlUMLI0A/NV66SQwjQFpkO99PDSNAdZMY
		BFYOI0CPwvUoXA8jQKrx0k1iECNAxSCwcmgRI0DfT42XbhIjQPp+arx0EyNA
		FK5H4XoUI0Av3SQGgRUjQEoMAiuHFiNAZDvfT40XI0B/arx0kxgjQJqZmZmZ
		GSNAtMh2vp8aI0DP91PjpRsjQOkmMQisHCNABFYOLbIdI0AfhetRuB4jQDm0
		yHa+HyNAVOOlm8QgI0BvEoPAyiEjQIlBYOXQIiNApHA9CtcjI0C+nxov3SQj
		QNnO91PjJSNA9P3UeOkmI0AOLbKd7ycjQClcj8L1KCNARIts5/spI0BeukkM
		AisjQHnpJjEILCNAkxgEVg4tI0CuR+F6FC4jQMl2vp8aLyNA46WbxCAwI0D+
		1HjpJjEjQBkEVg4tMiNAMzMzMzMzI0BOYhBYOTQjQGiR7Xw/NSNAg8DKoUU2
		I0Ce76fGSzcjQLgehetROCNA001iEFg5I0DufD81XjojQAisHFpkOyNAI9v5
		fmo8I0A9CtejcD0jQFg5tMh2PiNAc2iR7Xw/I0CNl24Sg0AjQKjGSzeJQSNA
		w/UoXI9CI0DdJAaBlUMjQPhT46WbRCNAEoPAyqFFI0Atsp3vp0YjQEjhehSu
		RyNAYhBYObRII0B9PzVeukkjQJhuEoPASiNAsp3vp8ZLI0DNzMzMzEwjQOf7
		qfHSTSNAAiuHFtlOI0AdWmQ7308jQDeJQWDlUCNAUrgehetRI0Bt5/up8VIj
		QIcW2c73UyNAokW28/1UI0C8dJMYBFYjQNejcD0KVyNA8tJNYhBYI0AMAiuH
		FlkjQCcxCKwcWiNAQmDl0CJbI0Bcj8L1KFwjQHe+nxovXSNAke18PzVeI0Cs
		HFpkO18jQMdLN4lBYCNA4XoUrkdhI0D8qfHSTWIjQBfZzvdTYyNAMQisHFpk
		I0BMN4lBYGUjQGZmZmZmZiNAgZVDi2xnI0CcxCCwcmgjQLbz/dR4aSNA0SLb
		+X5qI0DsUbgehWsjQAaBlUOLbCNAIbByaJFtI0A730+Nl24jQFYOLbKdbyNA
		cT0K16NwI0CLbOf7qXEjQKabxCCwciNAwcqhRbZzI0Db+X5qvHQjQPYoXI/C
		dSNAEFg5tMh2I0ArhxbZzncjQEa28/3UeCNAYOXQItt5I0B7FK5H4XojQJZD
		i2zneyNAsHJoke18I0DLoUW2830jQOXQItv5fiNAAAAAAACAI0AbL90kBoEj
		QDVeukkMgiNAUI2XbhKDI0BqvHSTGIQjQIXrUbgehSNAoBov3SSGI0C6SQwC
		K4cjQNV46SYxiCNA8KfGSzeJI0AK16NwPYojQCUGgZVDiyNAPzVeukmMI0Ba
		ZDvfT40jQHWTGARWjiNAj8L1KFyPI0Cq8dJNYpAjQMUgsHJokSNA30+Nl26S
		I0D6fmq8dJMjQBSuR+F6lCNAL90kBoGVI0BKDAIrh5YjQGQ730+NlyNAf2q8
		dJOYI0CamZmZmZkjQLTIdr6fmiNAz/dT46WbI0DpJjEIrJwjQARWDi2ynSNA
		H4XrUbieI0A5tMh2vp8jQFTjpZvEoCNAbxKDwMqhI0CJQWDl0KIjQKRwPQrX
		oyNAvp8aL92kI0DZzvdT46UjQPT91HjppiNADi2yne+nI0ApXI/C9agjQESL
		bOf7qSNAXrpJDAKrI0B56SYxCKwjQJMYBFYOrSNArkfhehSuI0DJdr6fGq8j
		QOOlm8QgsCNA/tR46SaxI0AZBFYOLbIjQDMzMzMzsyNATmIQWDm0I0Boke18
		P7UjQIPAyqFFtiNAnu+nxku3I0C4HoXrUbgjQNNNYhBYuSNA7nw/NV66I0AI
		rBxaZLsjQCPb+X5qvCNAPQrXo3C9I0BYObTIdr4jQHNoke18vyNAjZduEoPA
		I0Coxks3icEjQMP1KFyPwiNA3SQGgZXDI0D4U+Olm8QjQBKDwMqhxSNALbKd
		76fGI0BI4XoUrscjQGIQWDm0yCNAfT81XrrJI0CYbhKDwMojQLKd76fGyyNA
		zczMzMzMI0Dn+6nx0s0jQAIrhxbZziNAHVpkO9/PI0A3iUFg5dAjQFK4HoXr
		0SNAbef7qfHSI0CHFtnO99MjQKJFtvP91CNAvHSTGATWI0DXo3A9CtcjQPLS
		TWIQ2CNADAIrhxbZI0AnMQisHNojQEJg5dAi2yNAXI/C9SjcI0B3vp8aL90j
		QJHtfD813iNArBxaZDvfI0DHSzeJQeAjQOF6FK5H4SNA/Knx0k3iI0AX2c73
		U+MjQDEIrBxa5CNATDeJQWDlI0BmZmZmZuYjQIGVQ4ts5yNAnMQgsHLoI0C2
		8/3UeOkjQNEi2/l+6iNA7FG4HoXrI0AGgZVDi+wjQCGwcmiR7SNAO99PjZfu
		I0BWDi2yne8jQHE9Ctej8CNAi2zn+6nxI0Cmm8QgsPIjQMHKoUW28yNA2/l+
		arz0I0D2KFyPwvUjQBBYObTI9iNAK4cW2c73I0BGtvP91PgjQGDl0CLb+SNA
		exSuR+H6I0CWQ4ts5/sjQLByaJHt/CNAy6FFtvP9I0Dl0CLb+f4jQAAAAAAA
		ACRAGy/dJAYBJEA1XrpJDAIkQFCNl24SAyRAarx0kxgEJECF61G4HgUkQKAa
		L90kBiRAukkMAisHJEDVeOkmMQgkQPCnxks3CSRACtejcD0KJEAlBoGVQwsk
		QD81XrpJDCRAWmQ7308NJEB1kxgEVg4kQI/C9ShcDyRAqvHSTWIQJEDFILBy
		aBEkQN9PjZduEiRA+n5qvHQTJEAUrkfhehQkQC/dJAaBFSRASgwCK4cWJEBk
		O99PjRckQH9qvHSTGCRAmpmZmZkZJEC0yHa+nxokQM/3U+OlGyRA6SYxCKwc
		JEAEVg4tsh0kQB+F61G4HiRAObTIdr4fJEBU46WbxCAkQG8Sg8DKISRAiUFg
		5dAiJECkcD0K1yMkQL6fGi/dJCRA2c73U+MlJED0/dR46SYkQA4tsp3vJyRA
		KVyPwvUoJEBEi2zn+ykkQF66SQwCKyRAeekmMQgsJECTGARWDi0kQK5H4XoU
		LiRAyXa+nxovJEDjpZvEIDAkQP7UeOkmMSRAGQRWDi0yJEAzMzMzMzMkQE5i
		EFg5NCRAaJHtfD81JECDwMqhRTYkQJ7vp8ZLNyRAuB6F61E4JEDTTWIQWDkk
		QO58PzVeOiRACKwcWmQ7JEAj2/l+ajwkQD0K16NwPSRAWDm0yHY+JEBzaJHt
		fD8kQI2XbhKDQCRAqMZLN4lBJEDD9Shcj0IkQN0kBoGVQyRA+FPjpZtEJEAS
		g8DKoUUkQC2yne+nRiRASOF6FK5HJEBiEFg5tEgkQH0/NV66SSRAmG4Sg8BK
		JECyne+nxkskQM3MzMzMTCRA5/up8dJNJEACK4cW2U4kQB1aZDvfTyRAN4lB
		YOVQJEBSuB6F61EkQG3n+6nxUiRAhxbZzvdTJECiRbbz/VQkQLx0kxgEViRA
		16NwPQpXJEDy0k1iEFgkQAwCK4cWWSRAJzEIrBxaJEBCYOXQIlskQFyPwvUo
		XCRAd76fGi9dJECR7Xw/NV4kQKwcWmQ7XyRAx0s3iUFgJEDhehSuR2EkQPyp
		8dJNYiRAF9nO91NjJEAxCKwcWmQkQEw3iUFgZSRAZmZmZmZmJECBlUOLbGck
		QJzEILByaCRAtvP91HhpJEDRItv5fmokQOxRuB6FayRABoGVQ4tsJEAhsHJo
		kW0kQDvfT42XbiRAVg4tsp1vJEBxPQrXo3AkQIts5/upcSRAppvEILByJEDB
		yqFFtnMkQNv5fmq8dCRA9ihcj8J1JEAQWDm0yHYkQCuHFtnOdyRARrbz/dR4
		JEBg5dAi23kkQHsUrkfheiRAlkOLbOd7JECwcmiR7XwkQMuhRbbzfSRA5dAi
		2/l+JEAAAAAAAIAkQBsv3SQGgSRANV66SQyCJEBQjZduEoMkQGq8dJMYhCRA
		hetRuB6FJECgGi/dJIYkQLpJDAIrhyRA1XjpJjGIJEDwp8ZLN4kkQArXo3A9
		iiRAJQaBlUOLJEA/NV66SYwkQFpkO99PjSRAdZMYBFaOJECPwvUoXI8kQKrx
		0k1ikCRAxSCwcmiRJEDfT42XbpIkQPp+arx0kyRAFK5H4XqUJEAv3SQGgZUk
		QEoMAiuHliRAZDvfT42XJEB/arx0k5gkQJqZmZmZmSRAtMh2vp+aJEDP91Pj
		pZskQOkmMQisnCRABFYOLbKdJEAfhetRuJ4kQDm0yHa+nyRAVOOlm8SgJEBv
		EoPAyqEkQIlBYOXQoiRApHA9CtejJEC+nxov3aQkQNnO91PjpSRA9P3UeOmm
		JEAOLbKd76ckQClcj8L1qCRARIts5/upJEBeukkMAqskQHnpJjEIrCRAkxgE
		Vg6tJECuR+F6FK4kQMl2vp8aryRA46WbxCCwJED+1HjpJrEkQBkEVg4tsiRA
		MzMzMzOzJEBOYhBYObQkQGiR7Xw/tSRAg8DKoUW2JECe76fGS7ckQLgehetR
		uCRA001iEFi5JEDufD81XrokQAisHFpkuyRAI9v5fmq8JEA9CtejcL0kQFg5
		tMh2viRAc2iR7Xy/JECNl24Sg8AkQKjGSzeJwSRAw/UoXI/CJEDdJAaBlcMk
		QPhT46WbxCRAEoPAyqHFJEAtsp3vp8YkQEjhehSuxyRAYhBYObTIJEB9PzVe
		uskkQJhuEoPAyiRAsp3vp8bLJEDNzMzMzMwkQOf7qfHSzSRAAiuHFtnOJEAd
		WmQ7388kQDeJQWDl0CRAUrgehevRJEBt5/up8dIkQIcW2c730yRAokW28/3U
		JEC8dJMYBNYkQNejcD0K1yRA8tJNYhDYJEAMAiuHFtkkQCcxCKwc2iRAQmDl
		0CLbJEBcj8L1KNwkQHe+nxov3SRAke18PzXeJECsHFpkO98kQMdLN4lB4CRA
		4XoUrkfhJED8qfHSTeIkQBfZzvdT4yRAMQisHFrkJEBMN4lBYOUkQGZmZmZm
		5iRAgZVDi2znJECcxCCwcugkQLbz/dR46SRA0SLb+X7qJEDsUbgeheskQAaB
		lUOL7CRAIbByaJHtJEA730+Nl+4kQFYOLbKd7yRAcT0K16PwJECLbOf7qfEk
		QKabxCCw8iRAwcqhRbbzJEDb+X5qvPQkQPYoXI/C9SRAEFg5tMj2JEArhxbZ
		zvckQEa28/3U+CRAYOXQItv5JEB7FK5H4fokQJZDi2zn+yRAsHJoke38JEDL
		oUW28/0kQOXQItv5/iRAAAAAAAAAJUAbL90kBgElQDVeukkMAiVAUI2XbhID
		JUBqvHSTGAQlQIXrUbgeBSVAoBov3SQGJUC6SQwCKwclQNV46SYxCCVA8KfG
		SzcJJUAK16NwPQolQCUGgZVDCyVAPzVeukkMJUBaZDvfTw0lQHWTGARWDiVA
		j8L1KFwPJUCq8dJNYhAlQMUgsHJoESVA30+Nl24SJUD6fmq8dBMlQBSuR+F6
		FCVAL90kBoEVJUBKDAIrhxYlQGQ730+NFyVAf2q8dJMYJUCamZmZmRklQLTI
		dr6fGiVAz/dT46UbJUDpJjEIrBwlQARWDi2yHSVAH4XrUbgeJUA5tMh2vh8l
		QFTjpZvEICVAbxKDwMohJUCJQWDl0CIlQKRwPQrXIyVAvp8aL90kJUDZzvdT
		4yUlQPT91HjpJiVADi2yne8nJUApXI/C9SglQESLbOf7KSVAXrpJDAIrJUB5
		6SYxCCwlQJMYBFYOLSVArkfhehQuJUDJdr6fGi8lQOOlm8QgMCVA/tR46SYx
		JUAZBFYOLTIlQDMzMzMzMyVATmIQWDk0JUBoke18PzUlQIPAyqFFNiVAnu+n
		xks3JUC4HoXrUTglQNNNYhBYOSVA7nw/NV46JUAIrBxaZDslQCPb+X5qPCVA
		PQrXo3A9JUBYObTIdj4lQHNoke18PyVAjZduEoNAJUCoxks3iUElQMP1KFyP
		QiVA3SQGgZVDJUD4U+Olm0QlQBKDwMqhRSVALbKd76dGJUBI4XoUrkclQGIQ
		WDm0SCVAfT81XrpJJUCYbhKDwEolQLKd76fGSyVAzczMzMxMJUDn+6nx0k0l
		QAIrhxbZTiVAHVpkO99PJUA3iUFg5VAlQFK4HoXrUSVAbef7qfFSJUCHFtnO
		91MlQKJFtvP9VCVAvHSTGARWJUDXo3A9ClclQPLSTWIQWCVADAIrhxZZJUAn
		MQisHFolQEJg5dAiWyVAXI/C9ShcJUB3vp8aL10lQJHtfD81XiVArBxaZDtf
		JUDHSzeJQWAlQOF6FK5HYSVA/Knx0k1iJUAX2c73U2MlQDEIrBxaZCVATDeJ
		QWBlJUBmZmZmZmYlQIGVQ4tsZyVAnMQgsHJoJUC28/3UeGklQNEi2/l+aiVA
		7FG4HoVrJUAGgZVDi2wlQCGwcmiRbSVAO99PjZduJUBWDi2ynW8lQHE9Ctej
		cCVAi2zn+6lxJUCmm8QgsHIlQMHKoUW2cyVA2/l+arx0JUD2KFyPwnUlQBBY
		ObTIdiVAK4cW2c53JUBGtvP91HglQGDl0CLbeSVAexSuR+F6JUCWQ4ts53sl
		QLByaJHtfCVAy6FFtvN9JUDl0CLb+X4lQAAAAAAAgCVAGy/dJAaBJUA1XrpJ
		DIIlQFCNl24SgyVAarx0kxiEJUCF61G4HoUlQKAaL90khiVAukkMAiuHJUDV
		eOkmMYglQPCnxks3iSVACtejcD2KJUAlBoGVQ4slQD81XrpJjCVAWmQ730+N
		JUB1kxgEVo4lQI/C9ShcjyVAqvHSTWKQJUDFILByaJElQN9PjZdukiVA+n5q
		vHSTJUAUrkfhepQlQC/dJAaBlSVASgwCK4eWJUBkO99PjZclQH9qvHSTmCVA
		mpmZmZmZJUC0yHa+n5olQM/3U+OlmyVA6SYxCKycJUAEVg4tsp0lQB+F61G4
		niVAObTIdr6fJUBU46WbxKAlQG8Sg8DKoSVAiUFg5dCiJUCkcD0K16MlQL6f
		Gi/dpCVA2c73U+OlJUD0/dR46aYlQA4tsp3vpyVAKVyPwvWoJUBEi2zn+6kl
		QF66SQwCqyVAeekmMQisJUCTGARWDq0lQK5H4XoUriVAyXa+nxqvJUDjpZvE
		ILAlQP7UeOkmsSVAGQRWDi2yJUAzMzMzM7MlQE5iEFg5tCVAaJHtfD+1JUCD
		wMqhRbYlQJ7vp8ZLtyVAuB6F61G4JUDTTWIQWLklQO58PzVeuiVACKwcWmS7
		JUAj2/l+arwlQD0K16NwvSVAWDm0yHa+JUBzaJHtfL8lQI2XbhKDwCVAqMZL
		N4nBJUDD9Shcj8IlQN0kBoGVwyVA+FPjpZvEJUASg8DKocUlQC2yne+nxiVA
		SOF6FK7HJUBiEFg5tMglQH0/NV66ySVAmG4Sg8DKJUCyne+nxsslQM3MzMzM
		zCVA5/up8dLNJUACK4cW2c4lQB1aZDvfzyVAN4lBYOXQJUBSuB6F69ElQG3n
		+6nx0iVAhxbZzvfTJUCiRbbz/dQlQLx0kxgE1iVA16NwPQrXJUDy0k1iENgl
		QAwCK4cW2SVAJzEIrBzaJUBCYOXQItslQFyPwvUo3CVAd76fGi/dJUCR7Xw/
		Nd4lQKwcWmQ73yVAx0s3iUHgJUDhehSuR+ElQPyp8dJN4iVAF9nO91PjJUAx
		CKwcWuQlQEw3iUFg5SVAZmZmZmbmJUCBlUOLbOclQJzEILBy6CVAtvP91Hjp
		JUDRItv5fuolQOxRuB6F6yVABoGVQ4vsJUAhsHJoke0lQDvfT42X7iVAVg4t
		sp3vJUBxPQrXo/AlQIts5/up8SVAppvEILDyJUDByqFFtvMlQNv5fmq89CVA
		9ihcj8L1JUAQWDm0yPYlQCuHFtnO9yVARrbz/dT4JUBg5dAi2/klQHsUrkfh
		+iVAlkOLbOf7JUCwcmiR7fwlQMuhRbbz/SVA5dAi2/n+JUAAAAAAAAAmQBsv
		3SQGASZANV66SQwCJkBQjZduEgMmQGq8dJMYBCZAhetRuB4FJkCgGi/dJAYm
		QLpJDAIrByZA1XjpJjEIJkDwp8ZLNwkmQArXo3A9CiZAJQaBlUMLJkA/NV66
		SQwmQFpkO99PDSZAdZMYBFYOJkCPwvUoXA8mQKrx0k1iECZAxSCwcmgRJkDf
		T42XbhImQPp+arx0EyZAFK5H4XoUJkAv3SQGgRUmQEoMAiuHFiZAZDvfT40X
		JkB/arx0kxgmQJqZmZmZGSZAtMh2vp8aJkDP91PjpRsmQOkmMQisHCZABFYO
		LbIdJkAfhetRuB4mQDm0yHa+HyZAVOOlm8QgJkBvEoPAyiEmQIlBYOXQIiZA
		pHA9CtcjJkC+nxov3SQmQNnO91PjJSZA9P3UeOkmJkAOLbKd7ycmQClcj8L1
		KCZARIts5/spJkBeukkMAismQHnpJjEILCZAkxgEVg4tJkCuR+F6FC4mQMl2
		vp8aLyZA46WbxCAwJkD+1HjpJjEmQBkEVg4tMiZAMzMzMzMzJkBOYhBYOTQm
		QGiR7Xw/NSZAg8DKoUU2JkCe76fGSzcmQLgehetROCZA001iEFg5JkDufD81
		XjomQAisHFpkOyZAI9v5fmo8JkA9CtejcD0mQFg5tMh2PiZAc2iR7Xw/JkCN
		l24Sg0AmQKjGSzeJQSZAw/UoXI9CJkDdJAaBlUMmQPhT46WbRCZAEoPAyqFF
		JkAtsp3vp0YmQEjhehSuRyZAYhBYObRIJkB9PzVeukkmQJhuEoPASiZAsp3v
		p8ZLJkDNzMzMzEwmQOf7qfHSTSZAAiuHFtlOJkAdWmQ7308mQDeJQWDlUCZA
		UrgehetRJkBt5/up8VImQIcW2c73UyZAokW28/1UJkC8dJMYBFYmQNejcD0K
		VyZA8tJNYhBYJkAMAiuHFlkmQCcxCKwcWiZAQmDl0CJbJkBcj8L1KFwmQHe+
		nxovXSZAke18PzVeJkCsHFpkO18mQMdLN4lBYCZA4XoUrkdhJkD8qfHSTWIm
		QBfZzvdTYyZAMQisHFpkJkBMN4lBYGUmQGZmZmZmZiZAgZVDi2xnJkCcxCCw
		cmgmQLbz/dR4aSZA0SLb+X5qJkDsUbgehWsmQAaBlUOLbCZAIbByaJFtJkA7
		30+Nl24mQFYOLbKdbyZAcT0K16NwJkCLbOf7qXEmQKabxCCwciZAwcqhRbZz
		JkDb+X5qvHQmQPYoXI/CdSZAEFg5tMh2JkArhxbZzncmQEa28/3UeCZAYOXQ
		Itt5JkB7FK5H4XomQJZDi2zneyZAsHJoke18JkDLoUW2830mQOXQItv5fiZA
		AAAAAACAJkAbL90kBoEmQDVeukkMgiZAUI2XbhKDJkBqvHSTGIQmQIXrUbge
		hSZAoBov3SSGJkC6SQwCK4cmQNV46SYxiCZA8KfGSzeJJkAK16NwPYomQCUG
		gZVDiyZAPzVeukmMJkBaZDvfT40mQHWTGARWjiZAj8L1KFyPJkCq8dJNYpAm
		QMUgsHJokSZA30+Nl26SJkD6fmq8dJMmQBSuR+F6lCZAL90kBoGVJkBKDAIr
		h5YmQGQ730+NlyZAf2q8dJOYJkCamZmZmZkmQLTIdr6fmiZAz/dT46WbJkDp
		JjEIrJwmQARWDi2ynSZAH4XrUbieJkA5tMh2vp8mQFTjpZvEoCZAbxKDwMqh
		JkCJQWDl0KImQKRwPQrXoyZAvp8aL92kJkDZzvdT46UmQPT91HjppiZADi2y
		ne+nJkApXI/C9agmQESLbOf7qSZAXrpJDAKrJkB56SYxCKwmQJMYBFYOrSZA
		rkfhehSuJkDJdr6fGq8mQOOlm8QgsCZA/tR46SaxJkAZBFYOLbImQDMzMzMz
		syZATmIQWDm0JkBoke18P7UmQIPAyqFFtiZAnu+nxku3JkC4HoXrUbgmQNNN
		YhBYuSZA7nw/NV66JkAIrBxaZLsmQCPb+X5qvCZAPQrXo3C9JkBYObTIdr4m
		QHNoke18vyZAjZduEoPAJkCoxks3icEmQMP1KFyPwiZA3SQGgZXDJkD4U+Ol
		m8QmQBKDwMqhxSZALbKd76fGJkBI4XoUrscmQGIQWDm0yCZAfT81XrrJJkCY
		bhKDwMomQLKd76fGyyZAzczMzMzMJkDn+6nx0s0mQAIrhxbZziZAHVpkO9/P
		JkA3iUFg5dAmQFK4HoXr0SZAbef7qfHSJkCHFtnO99MmQKJFtvP91CZAvHST
		GATWJkDXo3A9CtcmQPLSTWIQ2CZADAIrhxbZJkAnMQisHNomQEJg5dAi2yZA
		XI/C9SjcJkB3vp8aL90mQJHtfD813iZArBxaZDvfJkDHSzeJQeAmQOF6FK5H
		4SZA/Knx0k3iJkAX2c73U+MmQDEIrBxa5CZATDeJQWDlJkBmZmZmZuYmQIGV
		Q4ts5yZAnMQgsHLoJkC28/3UeOkmQNEi2/l+6iZA7FG4HoXrJkAGgZVDi+wm
		QCGwcmiR7SZAO99PjZfuJkBWDi2yne8mQHE9Ctej8CZAi2zn+6nxJkCmm8Qg
		sPImQMHKoUW28yZA2/l+arz0JkD2KFyPwvUmQBBYObTI9iZAK4cW2c73JkBG
		tvP91PgmQGDl0CLb+SZAexSuR+H6JkCWQ4ts5/smQLByaJHt/CZAy6FFtvP9
		JkDl0CLb+f4mQAAAAAAAACdAGy/dJAYBJ0A1XrpJDAInQFCNl24SAydAarx0
		kxgEJ0CF61G4HgUnQKAaL90kBidAukkMAisHJ0DVeOkmMQgnQPCnxks3CSdA
		CtejcD0KJ0AlBoGVQwsnQD81XrpJDCdAWmQ7308NJ0B1kxgEVg4nQI/C9Shc
		DydAqvHSTWIQJ0DFILByaBEnQN9PjZduEidA+n5qvHQTJ0AUrkfhehQnQC/d
		JAaBFSdASgwCK4cWJ0BkO99PjRcnQH9qvHSTGCdAmpmZmZkZJ0C0yHa+nxon
		QM/3U+OlGydA6SYxCKwcJ0AEVg4tsh0nQB+F61G4HidAObTIdr4fJ0BU46Wb
		xCAnQG8Sg8DKISdAiUFg5dAiJ0CkcD0K1yMnQL6fGi/dJCdA2c73U+MlJ0D0
		/dR46SYnQA4tsp3vJydAKVyPwvUoJ0BEi2zn+yknQF66SQwCKydAeekmMQgs
		J0CTGARWDi0nQK5H4XoULidAyXa+nxovJ0DjpZvEIDAnQP7UeOkmMSdAGQRW
		Di0yJ0AzMzMzMzMnQE5iEFg5NCdAaJHtfD81J0CDwMqhRTYnQJ7vp8ZLNydA
		uB6F61E4J0DTTWIQWDknQO58PzVeOidACKwcWmQ7J0Aj2/l+ajwnQD0K16Nw
		PSdAWDm0yHY+J0BzaJHtfD8nQI2XbhKDQCdAqMZLN4lBJ0DD9Shcj0InQN0k
		BoGVQydA+FPjpZtEJ0ASg8DKoUUnQC2yne+nRidASOF6FK5HJ0BiEFg5tEgn
		QH0/NV66SSdAmG4Sg8BKJ0Cyne+nxksnQM3MzMzMTCdA5/up8dJNJ0ACK4cW
		2U4nQB1aZDvfTydAN4lBYOVQJ0BSuB6F61EnQG3n+6nxUidAhxbZzvdTJ0Ci
		Rbbz/VQnQLx0kxgEVidA16NwPQpXJ0Dy0k1iEFgnQAwCK4cWWSdAJzEIrBxa
		J0BCYOXQIlsnQFyPwvUoXCdAd76fGi9dJ0CR7Xw/NV4nQKwcWmQ7XydAx0s3
		iUFgJ0DhehSuR2EnQPyp8dJNYidAF9nO91NjJ0AxCKwcWmQnQEw3iUFgZSdA
		ZmZmZmZmJ0CBlUOLbGcnQJzEILByaCdAtvP91HhpJ0DRItv5fmonQOxRuB6F
		aydABoGVQ4tsJ0AhsHJokW0nQDvfT42XbidAVg4tsp1vJ0BxPQrXo3AnQIts
		5/upcSdAppvEILByJ0DByqFFtnMnQNv5fmq8dCdA9ihcj8J1J0AQWDm0yHYn
		QCuHFtnOdydARrbz/dR4J0Bg5dAi23knQHsUrkfheidAlkOLbOd7J0CwcmiR
		7XwnQMuhRbbzfSdA5dAi2/l+J0AAAAAAAIAnQBsv3SQGgSdANV66SQyCJ0BQ
		jZduEoMnQGq8dJMYhCdAhetRuB6FJ0CgGi/dJIYnQLpJDAIrhydA1XjpJjGI
		J0Dwp8ZLN4knQArXo3A9iidAJQaBlUOLJ0A/NV66SYwnQFpkO99PjSdAdZMY
		BFaOJ0CPwvUoXI8nQKrx0k1ikCdAxSCwcmiRJ0DfT42XbpInQPp+arx0kydA
		FK5H4XqUJ0Av3SQGgZUnQEoMAiuHlidAZDvfT42XJ0B/arx0k5gnQJqZmZmZ
		mSdAtMh2vp+aJ0DP91PjpZsnQOkmMQisnCdABFYOLbKdJ0AfhetRuJ4nQDm0
		yHa+nydAVOOlm8SgJ0BvEoPAyqEnQIlBYOXQoidApHA9CtejJ0C+nxov3aQn
		QNnO91PjpSdA9P3UeOmmJ0AOLbKd76cnQClcj8L1qCdARIts5/upJ0BeukkM
		AqsnQHnpJjEIrCdAkxgEVg6tJ0CuR+F6FK4nQMl2vp8arydA46WbxCCwJ0D+
		1HjpJrEnQBkEVg4tsidAMzMzMzOzJ0BOYhBYObQnQGiR7Xw/tSdAg8DKoUW2
		J0Ce76fGS7cnQLgehetRuCdA001iEFi5J0DufD81XronQAisHFpkuydAI9v5
		fmq8J0A9CtejcL0nQFg5tMh2vidAc2iR7Xy/J0CNl24Sg8AnQKjGSzeJwSdA
		w/UoXI/CJ0DdJAaBlcMnQPhT46WbxCdAEoPAyqHFJ0Atsp3vp8YnQEjhehSu
		xydAYhBYObTIJ0B9PzVeusknQJhuEoPAyidAsp3vp8bLJ0DNzMzMzMwnQOf7
		qfHSzSdAAiuHFtnOJ0AdWmQ7388nQDeJQWDl0CdAUrgehevRJ0Bt5/up8dIn
		QIcW2c730ydAokW28/3UJ0C8dJMYBNYnQNejcD0K1ydA8tJNYhDYJ0AMAiuH
		FtknQCcxCKwc2idAQmDl0CLbJ0Bcj8L1KNwnQHe+nxov3SdAke18PzXeJ0Cs
		HFpkO98nQMdLN4lB4CdA4XoUrkfhJ0D8qfHSTeInQBfZzvdT4ydAMQisHFrk
		J0BMN4lBYOUnQGZmZmZm5idAgZVDi2znJ0CcxCCwcugnQLbz/dR46SdA0SLb
		+X7qJ0DsUbgehesnQAaBlUOL7CdAIbByaJHtJ0A730+Nl+4nQFYOLbKd7ydA
		cT0K16PwJ0CLbOf7qfEnQKabxCCw8idAwcqhRbbzJ0Db+X5qvPQnQPYoXI/C
		9SdAEFg5tMj2J0ArhxbZzvcnQEa28/3U+CdAYOXQItv5J0B7FK5H4fonQJZD
		i2zn+ydAsHJoke38J0DLoUW28/0nQOXQItv5/idAAAAAAAAAKEAbL90kBgEo
		QDVeukkMAihAUI2XbhIDKEBqvHSTGAQoQIXrUbgeBShAoBov3SQGKEC6SQwC
		KwcoQNV46SYxCChA8KfGSzcJKEAK16NwPQooQCUGgZVDCyhAPzVeukkMKEBa
		ZDvfTw0oQHWTGARWDihAj8L1KFwPKECq8dJNYhAoQMUgsHJoEShA30+Nl24S
		KED6fmq8dBMoQBSuR+F6FChAL90kBoEVKEBKDAIrhxYoQGQ730+NFyhAf2q8
		dJMYKECamZmZmRkoQLTIdr6fGihAz/dT46UbKEDpJjEIrBwoQARWDi2yHShA
		H4XrUbgeKEA5tMh2vh8oQFTjpZvEIChAbxKDwMohKECJQWDl0CIoQKRwPQrX
		IyhAvp8aL90kKEDZzvdT4yUoQPT91HjpJihADi2yne8nKEApXI/C9SgoQESL
		bOf7KShAXrpJDAIrKEB56SYxCCwoQJMYBFYOLShArkfhehQuKEDJdr6fGi8o
		QOOlm8QgMChA/tR46SYxKEAZBFYOLTIoQDMzMzMzMyhATmIQWDk0KEBoke18
		PzUoQIPAyqFFNihAnu+nxks3KEC4HoXrUTgoQNNNYhBYOShA7nw/NV46KEAI
		rBxaZDsoQCPb+X5qPChAPQrXo3A9KEBYObTIdj4oQHNoke18PyhAjZduEoNA
		KECoxks3iUEoQMP1KFyPQihA3SQGgZVDKED4U+Olm0QoQBKDwMqhRShALbKd
		76dGKEBI4XoUrkcoQGIQWDm0SChAfT81XrpJKECYbhKDwEooQLKd76fGSyhA
		zczMzMxMKEDn+6nx0k0oQAIrhxbZTihAHVpkO99PKEA3iUFg5VAoQFK4HoXr
		UShAbef7qfFSKECHFtnO91MoQKJFtvP9VChAvHSTGARWKEDXo3A9ClcoQPLS
		TWIQWChADAIrhxZZKEAnMQisHFooQEJg5dAiWyhAXI/C9ShcKEB3vp8aL10o
		QJHtfD81XihArBxaZDtfKEDHSzeJQWAoQOF6FK5HYShA/Knx0k1iKEAX2c73
		U2MoQDEIrBxaZChATDeJQWBlKEBmZmZmZmYoQIGVQ4tsZyhAnMQgsHJoKEC2
		8/3UeGkoQNEi2/l+aihA7FG4HoVrKEAGgZVDi2woQCGwcmiRbShAO99PjZdu
		KEBWDi2ynW8oQHE9CtejcChAi2zn+6lxKECmm8QgsHIoQMHKoUW2cyhA2/l+
		arx0KED2KFyPwnUoQBBYObTIdihAK4cW2c53KEBGtvP91HgoQGDl0CLbeShA
		exSuR+F6KECWQ4ts53soQLByaJHtfChAy6FFtvN9KEDl0CLb+X4oQAAAAAAA
		gChAGy/dJAaBKEA1XrpJDIIoQFCNl24SgyhAarx0kxiEKECF61G4HoUoQKAa
		L90khihAukkMAiuHKEDVeOkmMYgoQPCnxks3iShACtejcD2KKEAlBoGVQ4so
		QD81XrpJjChAWmQ730+NKEB1kxgEVo4oQI/C9ShcjyhAqvHSTWKQKEDFILBy
		aJEoQN9PjZdukihA+n5qvHSTKEAUrkfhepQoQC/dJAaBlShASgwCK4eWKEBk
		O99PjZcoQH9qvHSTmChAmpmZmZmZKEC0yHa+n5ooQM/3U+OlmyhA6SYxCKyc
		KEAEVg4tsp0oQB+F61G4nihAObTIdr6fKEBU46WbxKAoQG8Sg8DKoShAiUFg
		5dCiKECkcD0K16MoQL6fGi/dpChA2c73U+OlKED0/dR46aYoQA4tsp3vpyhA
		KVyPwvWoKEBEi2zn+6koQF66SQwCqyhAeekmMQisKECTGARWDq0oQK5H4XoU
		rihAyXa+nxqvKEDjpZvEILAoQP7UeOkmsShAGQRWDi2yKEAzMzMzM7MoQE5i
		EFg5tChAaJHtfD+1KECDwMqhRbYoQJ7vp8ZLtyhAuB6F61G4KEDTTWIQWLko
		QO58PzVeuihACKwcWmS7KEAj2/l+arwoQD0K16NwvShAWDm0yHa+KEBzaJHt
		fL8oQI2XbhKDwChAqMZLN4nBKEDD9Shcj8IoQN0kBoGVwyhA+FPjpZvEKEAS
		g8DKocUoQC2yne+nxihASOF6FK7HKEBiEFg5tMgoQH0/NV66yShAmG4Sg8DK
		KECyne+nxssoQM3MzMzMzChA5/up8dLNKEACK4cW2c4oQB1aZDvfzyhAN4lB
		YOXQKEBSuB6F69EoQG3n+6nx0ihAhxbZzvfTKECiRbbz/dQoQLx0kxgE1ihA
		16NwPQrXKEDy0k1iENgoQAwCK4cW2ShAJzEIrBzaKEBCYOXQItsoQFyPwvUo
		3ChAd76fGi/dKECR7Xw/Nd4oQKwcWmQ73yhAx0s3iUHgKEDhehSuR+EoQPyp
		8dJN4ihAF9nO91PjKEAxCKwcWuQoQEw3iUFg5ShAZmZmZmbmKECBlUOLbOco
		QJzEILBy6ChAtvP91HjpKEDRItv5fuooQOxRuB6F6yhABoGVQ4vsKEAhsHJo
		ke0oQDvfT42X7ihAVg4tsp3vKEBxPQrXo/AoQIts5/up8ShAppvEILDyKEDB
		yqFFtvMoQNv5fmq89ChA9ihcj8L1KEAQWDm0yPYoQCuHFtnO9yhARrbz/dT4
		KEBg5dAi2/koQHsUrkfh+ihAlkOLbOf7KECwcmiR7fwoQMuhRbbz/ShA5dAi
		2/n+KEAAAAAAAAApQBsv3SQGASlANV66SQwCKUBQjZduEgMpQGq8dJMYBClA
		hetRuB4FKUCgGi/dJAYpQLpJDAIrBylA1XjpJjEIKUDwp8ZLNwkpQArXo3A9
		CilAJQaBlUMLKUA/NV66SQwpQFpkO99PDSlAdZMYBFYOKUCPwvUoXA8pQKrx
		0k1iEClAxSCwcmgRKUDfT42XbhIpQPp+arx0EylAFK5H4XoUKUAv3SQGgRUp
		QEoMAiuHFilAZDvfT40XKUB/arx0kxgpQJqZmZmZGSlAtMh2vp8aKUDP91Pj
		pRspQOkmMQisHClABFYOLbIdKUAfhetRuB4pQDm0yHa+HylAVOOlm8QgKUBv
		EoPAyiEpQIlBYOXQIilApHA9CtcjKUC+nxov3SQpQNnO91PjJSlA9P3UeOkm
		KUAOLbKd7ycpQClcj8L1KClARIts5/spKUBeukkMAispQHnpJjEILClAkxgE
		Vg4tKUCuR+F6FC4pQMl2vp8aLylA46WbxCAwKUD+1HjpJjEpQBkEVg4tMilA
		MzMzMzMzKUBOYhBYOTQpQGiR7Xw/NSlAg8DKoUU2KUCe76fGSzcpQLgehetR
		OClA001iEFg5KUDufD81XjopQAisHFpkOylAI9v5fmo8KUA9CtejcD0pQFg5
		tMh2PilAc2iR7Xw/KUCNl24Sg0ApQKjGSzeJQSlAw/UoXI9CKUDdJAaBlUMp
		QPhT46WbRClAEoPAyqFFKUAtsp3vp0YpQEjhehSuRylAYhBYObRIKUB9PzVe
		ukkpQJhuEoPASilAsp3vp8ZLKUDNzMzMzEwpQOf7qfHSTSlAAiuHFtlOKUAd
		WmQ7308pQDeJQWDlUClAUrgehetRKUBt5/up8VIpQIcW2c73UylAokW28/1U
		KUC8dJMYBFYpQNejcD0KVylA8tJNYhBYKUAMAiuHFlkpQCcxCKwcWilAQmDl
		0CJbKUBcj8L1KFwpQHe+nxovXSlAke18PzVeKUCsHFpkO18pQMdLN4lBYClA
		4XoUrkdhKUD8qfHSTWIpQBfZzvdTYylAMQisHFpkKUBMN4lBYGUpQGZmZmZm
		ZilAgZVDi2xnKUCcxCCwcmgpQLbz/dR4aSlA0SLb+X5qKUDsUbgehWspQAaB
		lUOLbClAIbByaJFtKUA730+Nl24pQFYOLbKdbylAcT0K16NwKUCLbOf7qXEp
		QKabxCCwcilAwcqhRbZzKUDb+X5qvHQpQPYoXI/CdSlAEFg5tMh2KUArhxbZ
		zncpQEa28/3UeClAYOXQItt5KUB7FK5H4XopQJZDi2zneylAsHJoke18KUDL
		oUW2830pQOXQItv5filAAAAAAACAKUAbL90kBoEpQDVeukkMgilAUI2XbhKD
		KUBqvHSTGIQpQIXrUbgehSlAoBov3SSGKUC6SQwCK4cpQNV46SYxiClA8KfG
		SzeJKUAK16NwPYopQCUGgZVDiylAPzVeukmMKUBaZDvfT40pQHWTGARWjilA
		j8L1KFyPKUCq8dJNYpApQMUgsHJokSlA30+Nl26SKUD6fmq8dJMpQBSuR+F6
		lClAL90kBoGVKUBKDAIrh5YpQGQ730+NlylAf2q8dJOYKUCamZmZmZkpQLTI
		dr6fmilAz/dT46WbKUDpJjEIrJwpQARWDi2ynSlAH4XrUbieKUA5tMh2vp8p
		QFTjpZvEoClAbxKDwMqhKUCJQWDl0KIpQKRwPQrXoylAvp8aL92kKUDZzvdT
		46UpQPT91HjppilADi2yne+nKUApXI/C9agpQESLbOf7qSlAXrpJDAKrKUB5
		6SYxCKwpQJMYBFYOrSlArkfhehSuKUDJdr6fGq8pQOOlm8QgsClA/tR46Sax
		KUAZBFYOLbIpQDMzMzMzsylATmIQWDm0KUBoke18P7UpQIPAyqFFtilAnu+n
		xku3KUC4HoXrUbgpQNNNYhBYuSlA7nw/NV66KUAIrBxaZLspQCPb+X5qvClA
		PQrXo3C9KUBYObTIdr4pQHNoke18vylAjZduEoPAKUCoxks3icEpQMP1KFyP
		wilA3SQGgZXDKUD4U+Olm8QpQBKDwMqhxSlALbKd76fGKUBI4XoUrscpQGIQ
		WDm0yClAfT81XrrJKUCYbhKDwMopQLKd76fGyylAzczMzMzMKUDn+6nx0s0p
		QAIrhxbZzilAHVpkO9/PKUA3iUFg5dApQFK4HoXr0SlAbef7qfHSKUCHFtnO
		99MpQKJFtvP91ClAvHSTGATWKUDXo3A9CtcpQPLSTWIQ2ClADAIrhxbZKUAn
		MQisHNopQEJg5dAi2ylAXI/C9SjcKUB3vp8aL90pQJHtfD813ilArBxaZDvf
		KUDHSzeJQeApQOF6FK5H4SlA/Knx0k3iKUAX2c73U+MpQDEIrBxa5ClATDeJ
		QWDlKUBmZmZmZuYpQIGVQ4ts5ylAnMQgsHLoKUC28/3UeOkpQNEi2/l+6ilA
		7FG4HoXrKUAGgZVDi+wpQCGwcmiR7SlAO99PjZfuKUBWDi2yne8pQHE9Ctej
		8ClAi2zn+6nxKUCmm8QgsPIpQMHKoUW28ylA2/l+arz0KUD2KFyPwvUpQBBY
		ObTI9ilAK4cW2c73KUBGtvP91PgpQGDl0CLb+SlAexSuR+H6KUCWQ4ts5/sp
		QLByaJHt/ClAy6FFtvP9KUDl0CLb+f4pQAAAAAAAACpAGy/dJAYBKkA1XrpJ
		DAIqQFCNl24SAypAarx0kxgEKkCF61G4HgUqQKAaL90kBipAukkMAisHKkDV
		eOkmMQgqQPCnxks3CSpACtejcD0KKkAlBoGVQwsqQD81XrpJDCpAWmQ7308N
		KkB1kxgEVg4qQI/C9ShcDypAqvHSTWIQKkDFILByaBEqQN9PjZduEipA+n5q
		vHQTKkAUrkfhehQqQC/dJAaBFSpASgwCK4cWKkBkO99PjRcqQH9qvHSTGCpA
		mpmZmZkZKkC0yHa+nxoqQM/3U+OlGypA6SYxCKwcKkAEVg4tsh0qQB+F61G4
		HipAObTIdr4fKkBU46WbxCAqQG8Sg8DKISpAiUFg5dAiKkCkcD0K1yMqQL6f
		Gi/dJCpA2c73U+MlKkD0/dR46SYqQA4tsp3vJypAKVyPwvUoKkBEi2zn+ykq
		QF66SQwCKypAeekmMQgsKkCTGARWDi0qQK5H4XoULipAyXa+nxovKkDjpZvE
		IDAqQP7UeOkmMSpAGQRWDi0yKkAzMzMzMzMqQE5iEFg5NCpAaJHtfD81KkCD
		wMqhRTYqQJ7vp8ZLNypAuB6F61E4KkDTTWIQWDkqQO58PzVeOipACKwcWmQ7
		KkAj2/l+ajwqQD0K16NwPSpAWDm0yHY+KkBzaJHtfD8qQI2XbhKDQCpAqMZL
		N4lBKkDD9Shcj0IqQN0kBoGVQypA+FPjpZtEKkASg8DKoUUqQC2yne+nRipA
		SOF6FK5HKkBiEFg5tEgqQH0/NV66SSpAmG4Sg8BKKkCyne+nxksqQM3MzMzM
		TCpA5/up8dJNKkACK4cW2U4qQB1aZDvfTypAN4lBYOVQKkBSuB6F61EqQG3n
		+6nxUipAhxbZzvdTKkCiRbbz/VQqQLx0kxgEVipA16NwPQpXKkDy0k1iEFgq
		QAwCK4cWWSpAJzEIrBxaKkBCYOXQIlsqQFyPwvUoXCpAd76fGi9dKkCR7Xw/
		NV4qQKwcWmQ7XypAx0s3iUFgKkDhehSuR2EqQPyp8dJNYipAF9nO91NjKkAx
		CKwcWmQqQEw3iUFgZSpAZmZmZmZmKkCBlUOLbGcqQJzEILByaCpAtvP91Hhp
		KkDRItv5fmoqQOxRuB6FaypABoGVQ4tsKkAhsHJokW0qQDvfT42XbipAVg4t
		sp1vKkBxPQrXo3AqQIts5/upcSpAppvEILByKkDByqFFtnMqQNv5fmq8dCpA
		9ihcj8J1KkAQWDm0yHYqQCuHFtnOdypARrbz/dR4KkBg5dAi23kqQHsUrkfh
		eipAlkOLbOd7KkCwcmiR7XwqQMuhRbbzfSpA5dAi2/l+KkAAAAAAAIAqQBsv
		3SQGgSpANV66SQyCKkBQjZduEoMqQGq8dJMYhCpAhetRuB6FKkCgGi/dJIYq
		QLpJDAIrhypA1XjpJjGIKkDwp8ZLN4kqQArXo3A9iipAJQaBlUOLKkA/NV66
		SYwqQFpkO99PjSpAdZMYBFaOKkCPwvUoXI8qQKrx0k1ikCpAxSCwcmiRKkDf
		T42XbpIqQPp+arx0kypAFK5H4XqUKkAv3SQGgZUqQEoMAiuHlipAZDvfT42X
		KkB/arx0k5gqQJqZmZmZmSpAtMh2vp+aKkDP91PjpZsqQOkmMQisnCpABFYO
		LbKdKkAfhetRuJ4qQDm0yHa+nypAVOOlm8SgKkBvEoPAyqEqQIlBYOXQoipA
		pHA9CtejKkC+nxov3aQqQNnO91PjpSpA9P3UeOmmKkAOLbKd76cqQClcj8L1
		qCpARIts5/upKkBeukkMAqsqQHnpJjEIrCpAkxgEVg6tKkCuR+F6FK4qQMl2
		vp8arypA46WbxCCwKkD+1HjpJrEqQBkEVg4tsipAMzMzMzOzKkBOYhBYObQq
		QGiR7Xw/tSpAg8DKoUW2KkCe76fGS7cqQLgehetRuCpA001iEFi5KkDufD81
		XroqQAisHFpkuypAI9v5fmq8KkA9CtejcL0qQFg5tMh2vipAc2iR7Xy/KkCN
		l24Sg8AqQKjGSzeJwSpAw/UoXI/CKkDdJAaBlcMqQPhT46WbxCpAEoPAyqHF
		KkAtsp3vp8YqQEjhehSuxypAYhBYObTIKkB9PzVeuskqQJhuEoPAyipAsp3v
		p8bLKkDNzMzMzMwqQOf7qfHSzSpAAiuHFtnOKkAdWmQ7388qQDeJQWDl0CpA
		UrgehevRKkBt5/up8dIqQIcW2c730ypAokW28/3UKkC8dJMYBNYqQNejcD0K
		1ypA8tJNYhDYKkAMAiuHFtkqQCcxCKwc2ipAQmDl0CLbKkBcj8L1KNwqQHe+
		nxov3SpAke18PzXeKkCsHFpkO98qQMdLN4lB4CpA4XoUrkfhKkD8qfHSTeIq
		QBfZzvdT4ypAMQisHFrkKkBMN4lBYOUqQGZmZmZm5ipAgZVDi2znKkCcxCCw
		cugqQLbz/dR46SpA0SLb+X7qKkDsUbgehesqQAaBlUOL7CpAIbByaJHtKkA7
		30+Nl+4qQFYOLbKd7ypAcT0K16PwKkCLbOf7qfEqQKabxCCw8ipAwcqhRbbz
		KkDb+X5qvPQqQPYoXI/C9SpAEFg5tMj2KkArhxbZzvcqQEa28/3U+CpAYOXQ
		Itv5KkB7FK5H4foqQJZDi2zn+ypAsHJoke38KkDLoUW28/0qQOXQItv5/ipA
		AAAAAAAAK0AbL90kBgErQDVeukkMAitAUI2XbhIDK0BqvHSTGAQrQIXrUbge
		BStAoBov3SQGK0C6SQwCKwcrQNV46SYxCCtA8KfGSzcJK0AK16NwPQorQCUG
		gZVDCytAPzVeukkMK0BaZDvfTw0rQHWTGARWDitAj8L1KFwPK0Cq8dJNYhAr
		QMUgsHJoEStA30+Nl24SK0D6fmq8dBMrQBSuR+F6FCtAL90kBoEVK0BKDAIr
		hxYrQGQ730+NFytAf2q8dJMYK0CamZmZmRkrQLTIdr6fGitAz/dT46UbK0Dp
		JjEIrBwrQARWDi2yHStAH4XrUbgeK0A5tMh2vh8rQFTjpZvEICtAbxKDwMoh
		K0CJQWDl0CIrQKRwPQrXIytAvp8aL90kK0DZzvdT4yUrQPT91HjpJitADi2y
		ne8nK0ApXI/C9SgrQESLbOf7KStAXrpJDAIrK0B56SYxCCwrQJMYBFYOLStA
		rkfhehQuK0DJdr6fGi8rQOOlm8QgMCtA/tR46SYxK0AZBFYOLTIrQDMzMzMz
		MytATmIQWDk0K0Boke18PzUrQIPAyqFFNitAnu+nxks3K0C4HoXrUTgrQNNN
		YhBYOStA7nw/NV46K0AIrBxaZDsrQCPb+X5qPCtAPQrXo3A9K0BYObTIdj4r
		QHNoke18PytAjZduEoNAK0Coxks3iUErQMP1KFyPQitA3SQGgZVDK0D4U+Ol
		m0QrQBKDwMqhRStALbKd76dGK0BI4XoUrkcrQGIQWDm0SCtAfT81XrpJK0CY
		bhKDwEorQLKd76fGSytAzczMzMxMK0Dn+6nx0k0rQAIrhxbZTitAHVpkO99P
		K0A3iUFg5VArQFK4HoXrUStAbef7qfFSK0CHFtnO91MrQKJFtvP9VCtAvHST
		GARWK0DXo3A9ClcrQPLSTWIQWCtADAIrhxZZK0AnMQisHForQEJg5dAiWytA
		XI/C9ShcK0B3vp8aL10rQJHtfD81XitArBxaZDtfK0DHSzeJQWArQOF6FK5H
		YStA/Knx0k1iK0AX2c73U2MrQDEIrBxaZCtATDeJQWBlK0BmZmZmZmYrQIGV
		Q4tsZytAnMQgsHJoK0C28/3UeGkrQNEi2/l+aitA7FG4HoVrK0AGgZVDi2wr
		QCGwcmiRbStAO99PjZduK0BWDi2ynW8rQHE9CtejcCtAi2zn+6lxK0Cmm8Qg
		sHIrQMHKoUW2cytA2/l+arx0K0D2KFyPwnUrQBBYObTIditAK4cW2c53K0BG
		tvP91HgrQGDl0CLbeStAexSuR+F6K0CWQ4ts53srQLByaJHtfCtAy6FFtvN9
		K0Dl0CLb+X4rQAAAAAAAgCtAGy/dJAaBK0A1XrpJDIIrQFCNl24SgytAarx0
		kxiEK0CF61G4HoUrQKAaL90khitAukkMAiuHK0DVeOkmMYgrQPCnxks3iStA
		CtejcD2KK0AlBoGVQ4srQD81XrpJjCtAWmQ730+NK0B1kxgEVo4rQI/C9Shc
		jytAqvHSTWKQK0DFILByaJErQN9PjZdukitA+n5qvHSTK0AUrkfhepQrQC/d
		JAaBlStASgwCK4eWK0BkO99PjZcrQH9qvHSTmCtAmpmZmZmZK0C0yHa+n5or
		QM/3U+OlmytA6SYxCKycK0AEVg4tsp0rQB+F61G4nitAObTIdr6fK0BU46Wb
		xKArQG8Sg8DKoStAiUFg5dCiK0CkcD0K16MrQL6fGi/dpCtA2c73U+OlK0D0
		/dR46aYrQA4tsp3vpytAKVyPwvWoK0BEi2zn+6krQF66SQwCqytAeekmMQis
		K0CTGARWDq0rQK5H4XoUritAyXa+nxqvK0DjpZvEILArQP7UeOkmsStAGQRW
		Di2yK0AzMzMzM7MrQE5iEFg5tCtAaJHtfD+1K0CDwMqhRbYrQJ7vp8ZLtytA
		uB6F61G4K0DTTWIQWLkrQO58PzVeuitACKwcWmS7K0Aj2/l+arwrQD0K16Nw
		vStAWDm0yHa+K0BzaJHtfL8rQI2XbhKDwCtAqMZLN4nBK0DD9Shcj8IrQN0k
		BoGVwytA+FPjpZvEK0ASg8DKocUrQC2yne+nxitASOF6FK7HK0BiEFg5tMgr
		QH0/NV66yStAmG4Sg8DKK0Cyne+nxssrQM3MzMzMzCtA5/up8dLNK0ACK4cW
		2c4rQB1aZDvfzytAN4lBYOXQK0BSuB6F69ErQG3n+6nx0itAhxbZzvfTK0Ci
		Rbbz/dQrQLx0kxgE1itA16NwPQrXK0Dy0k1iENgrQAwCK4cW2StAJzEIrBza
		K0BCYOXQItsrQFyPwvUo3CtAd76fGi/dK0CR7Xw/Nd4rQKwcWmQ73ytAx0s3
		iUHgK0DhehSuR+ErQPyp8dJN4itAF9nO91PjK0AxCKwcWuQrQEw3iUFg5StA
		ZmZmZmbmK0CBlUOLbOcrQJzEILBy6CtAtvP91HjpK0DRItv5fuorQOxRuB6F
		6ytABoGVQ4vsK0AhsHJoke0rQDvfT42X7itAVg4tsp3vK0BxPQrXo/ArQIts
		5/up8StAppvEILDyK0DByqFFtvMrQNv5fmq89CtA9ihcj8L1K0AQWDm0yPYr
		QCuHFtnO9ytARrbz/dT4K0Bg5dAi2/krQHsUrkfh+itAlkOLbOf7K0CwcmiR
		7fwrQMuhRbbz/StA5dAi2/n+K0AAAAAAAAAsQBsv3SQGASxANV66SQwCLEBQ
		jZduEgMsQGq8dJMYBCxAhetRuB4FLECgGi/dJAYsQLpJDAIrByxA1XjpJjEI
		LEDwp8ZLNwksQArXo3A9CixAJQaBlUMLLEA/NV66SQwsQFpkO99PDSxAdZMY
		BFYOLECPwvUoXA8sQKrx0k1iECxAxSCwcmgRLEDfT42XbhIsQPp+arx0EyxA
		FK5H4XoULEAv3SQGgRUsQEoMAiuHFixAZDvfT40XLEB/arx0kxgsQJqZmZmZ
		GSxAtMh2vp8aLEDP91PjpRssQOkmMQisHCxABFYOLbIdLEAfhetRuB4sQDm0
		yHa+HyxAVOOlm8QgLEBvEoPAyiEsQIlBYOXQIixApHA9CtcjLEC+nxov3SQs
		QNnO91PjJSxA9P3UeOkmLEAOLbKd7ycsQClcj8L1KCxARIts5/spLEBeukkM
		AissQHnpJjEILCxAkxgEVg4tLECuR+F6FC4sQMl2vp8aLyxA46WbxCAwLED+
		1HjpJjEsQBkEVg4tMixAMzMzMzMzLEBOYhBYOTQsQGiR7Xw/NSxAg8DKoUU2
		LECe76fGSzcsQLgehetROCxA001iEFg5LEDufD81XjosQAisHFpkOyxAI9v5
		fmo8LEA9CtejcD0sQFg5tMh2PixAc2iR7Xw/LECNl24Sg0AsQKjGSzeJQSxA
		w/UoXI9CLEDdJAaBlUMsQPhT46WbRCxAEoPAyqFFLEAtsp3vp0YsQEjhehSu
		RyxAYhBYObRILEB9PzVeukksQJhuEoPASixAsp3vp8ZLLEDNzMzMzEwsQOf7
		qfHSTSxAAiuHFtlOLEAdWmQ7308sQDeJQWDlUCxAUrgehetRLEBt5/up8VIs
		QIcW2c73UyxAokW28/1ULEC8dJMYBFYsQNejcD0KVyxA8tJNYhBYLEAMAiuH
		FlksQCcxCKwcWixAQmDl0CJbLEBcj8L1KFwsQHe+nxovXSxAke18PzVeLECs
		HFpkO18sQMdLN4lBYCxA4XoUrkdhLED8qfHSTWIsQBfZzvdTYyxAMQisHFpk
		LEBMN4lBYGUsQGZmZmZmZixAgZVDi2xnLECcxCCwcmgsQLbz/dR4aSxA0SLb
		+X5qLEDsUbgehWssQAaBlUOLbCxAIbByaJFtLEA730+Nl24sQFYOLbKdbyxA
		cT0K16NwLECLbOf7qXEsQKabxCCwcixAwcqhRbZzLEDb+X5qvHQsQPYoXI/C
		dSxAEFg5tMh2LEArhxbZzncsQEa28/3UeCxAYOXQItt5LEB7FK5H4XosQJZD
		i2zneyxAsHJoke18LEDLoUW2830sQOXQItv5fixAAAAAAACALEAbL90kBoEs
		QDVeukkMgixAUI2XbhKDLEBqvHSTGIQsQIXrUbgehSxAoBov3SSGLEC6SQwC
		K4csQNV46SYxiCxA8KfGSzeJLEAK16NwPYosQCUGgZVDiyxAPzVeukmMLEBa
		ZDvfT40sQHWTGARWjixAj8L1KFyPLECq8dJNYpAsQMUgsHJokSxA30+Nl26S
		LED6fmq8dJMsQBSuR+F6lCxAL90kBoGVLEBKDAIrh5YsQGQ730+NlyxAf2q8
		dJOYLECamZmZmZksQLTIdr6fmixAz/dT46WbLEDpJjEIrJwsQARWDi2ynSxA
		H4XrUbieLEA5tMh2vp8sQFTjpZvEoCxAbxKDwMqhLECJQWDl0KIsQKRwPQrX
		oyxAvp8aL92kLEDZzvdT46UsQPT91HjppixADi2yne+nLEApXI/C9agsQESL
		bOf7qSxAXrpJDAKrLEB56SYxCKwsQJMYBFYOrSxArkfhehSuLEDJdr6fGq8s
		QOOlm8QgsCxA/tR46SaxLEAZBFYOLbIsQDMzMzMzsyxATmIQWDm0LEBoke18
		P7UsQIPAyqFFtixAnu+nxku3LEC4HoXrUbgsQNNNYhBYuSxA7nw/NV66LEAI
		rBxaZLssQCPb+X5qvCxAPQrXo3C9LEBYObTIdr4sQHNoke18vyxAjZduEoPA
		LECoxks3icEsQMP1KFyPwixA3SQGgZXDLED4U+Olm8QsQBKDwMqhxSxALbKd
		76fGLEBI4XoUrscsQGIQWDm0yCxAfT81XrrJLECYbhKDwMosQLKd76fGyyxA
		zczMzMzMLEDn+6nx0s0sQAIrhxbZzixAHVpkO9/PLEA3iUFg5dAsQFK4HoXr
		0SxAbef7qfHSLECHFtnO99MsQKJFtvP91CxAvHSTGATWLEDXo3A9CtcsQPLS
		TWIQ2CxADAIrhxbZLEAnMQisHNosQEJg5dAi2yxAXI/C9SjcLEB3vp8aL90s
		QJHtfD813ixArBxaZDvfLEDHSzeJQeAsQOF6FK5H4SxA/Knx0k3iLEAX2c73
		U+MsQDEIrBxa5CxATDeJQWDlLEBmZmZmZuYsQIGVQ4ts5yxAnMQgsHLoLEC2
		8/3UeOksQNEi2/l+6ixA7FG4HoXrLEAGgZVDi+wsQCGwcmiR7SxAO99PjZfu
		LEBWDi2yne8sQHE9Ctej8CxAi2zn+6nxLECmm8QgsPIsQMHKoUW28yxA2/l+
		arz0LED2KFyPwvUsQBBYObTI9ixAK4cW2c73LEBGtvP91PgsQGDl0CLb+SxA
		exSuR+H6LECWQ4ts5/ssQLByaJHt/CxAy6FFtvP9LEDl0CLb+f4sQAAAAAAA
		AC1AGy/dJAYBLUA1XrpJDAItQFCNl24SAy1Aarx0kxgELUCF61G4HgUtQKAa
		L90kBi1AukkMAisHLUDVeOkmMQgtQPCnxks3CS1ACtejcD0KLUAlBoGVQwst
		QD81XrpJDC1AWmQ7308NLUB1kxgEVg4tQI/C9ShcDy1AqvHSTWIQLUDFILBy
		aBEtQN9PjZduEi1A+n5qvHQTLUAUrkfhehQtQC/dJAaBFS1ASgwCK4cWLUBk
		O99PjRctQH9qvHSTGC1AmpmZmZkZLUC0yHa+nxotQM/3U+OlGy1A6SYxCKwc
		LUAEVg4tsh0tQB+F61G4Hi1AObTIdr4fLUBU46WbxCAtQG8Sg8DKIS1AiUFg
		5dAiLUCkcD0K1yMtQL6fGi/dJC1A2c73U+MlLUD0/dR46SYtQA4tsp3vJy1A
		KVyPwvUoLUBEi2zn+yktQF66SQwCKy1AeekmMQgsLUCTGARWDi0tQK5H4XoU
		Li1AyXa+nxovLUDjpZvEIDAtQP7UeOkmMS1AGQRWDi0yLUAzMzMzMzMtQE5i
		EFg5NC1AaJHtfD81LUCDwMqhRTYtQJ7vp8ZLNy1AuB6F61E4LUDTTWIQWDkt
		QO58PzVeOi1ACKwcWmQ7LUAj2/l+ajwtQD0K16NwPS1AWDm0yHY+LUBzaJHt
		fD8tQI2XbhKDQC1AqMZLN4lBLUDD9Shcj0ItQN0kBoGVQy1A+FPjpZtELUAS
		g8DKoUUtQC2yne+nRi1ASOF6FK5HLUBiEFg5tEgtQH0/NV66SS1AmG4Sg8BK
		LUCyne+nxkstQM3MzMzMTC1A5/up8dJNLUACK4cW2U4tQB1aZDvfTy1AN4lB
		YOVQLUBSuB6F61EtQG3n+6nxUi1AhxbZzvdTLUCiRbbz/VQtQLx0kxgEVi1A
		16NwPQpXLUDy0k1iEFgtQAwCK4cWWS1AJzEIrBxaLUBCYOXQIlstQFyPwvUo
		XC1Ad76fGi9dLUCR7Xw/NV4tQKwcWmQ7Xy1Ax0s3iUFgLUDhehSuR2EtQPyp
		8dJNYi1AF9nO91NjLUAxCKwcWmQtQEw3iUFgZS1AZmZmZmZmLUCBlUOLbGct
		QJzEILByaC1AtvP91HhpLUDRItv5fmotQOxRuB6Fay1ABoGVQ4tsLUAhsHJo
		kW0tQDvfT42Xbi1AVg4tsp1vLUBxPQrXo3AtQIts5/upcS1AppvEILByLUDB
		yqFFtnMtQNv5fmq8dC1A9ihcj8J1LUAQWDm0yHYtQCuHFtnOdy1ARrbz/dR4
		LUBg5dAi23ktQHsUrkfhei1AlkOLbOd7LUCwcmiR7XwtQMuhRbbzfS1A5dAi
		2/l+LUAAAAAAAIAtQBsv3SQGgS1ANV66SQyCLUBQjZduEoMtQGq8dJMYhC1A
		hetRuB6FLUCgGi/dJIYtQLpJDAIrhy1A1XjpJjGILUDwp8ZLN4ktQArXo3A9
		ii1AJQaBlUOLLUA/NV66SYwtQFpkO99PjS1AdZMYBFaOLUCPwvUoXI8tQKrx
		0k1ikC1AxSCwcmiRLUDfT42XbpItQPp+arx0ky1AFK5H4XqULUAv3SQGgZUt
		QEoMAiuHli1AZDvfT42XLUB/arx0k5gtQJqZmZmZmS1AtMh2vp+aLUDP91Pj
		pZstQOkmMQisnC1ABFYOLbKdLUAfhetRuJ4tQDm0yHa+ny1AVOOlm8SgLUBv
		EoPAyqEtQIlBYOXQoi1ApHA9CtejLUC+nxov3aQtQNnO91PjpS1A9P3UeOmm
		LUAOLbKd76ctQClcj8L1qC1ARIts5/upLUBeukkMAqstQHnpJjEIrC1AkxgE
		Vg6tLUCuR+F6FK4tQMl2vp8ary1A46WbxCCwLUD+1HjpJrEtQBkEVg4tsi1A
		MzMzMzOzLUBOYhBYObQtQGiR7Xw/tS1Ag8DKoUW2LUCe76fGS7ctQLgehetR
		uC1A001iEFi5LUDufD81XrotQAisHFpkuy1AI9v5fmq8LUA9CtejcL0tQFg5
		tMh2vi1Ac2iR7Xy/LUCNl24Sg8AtQKjGSzeJwS1Aw/UoXI/CLUDdJAaBlcMt
		QPhT46WbxC1AEoPAyqHFLUAtsp3vp8YtQEjhehSuxy1AYhBYObTILUB9PzVe
		usktQJhuEoPAyi1Asp3vp8bLLUDNzMzMzMwtQOf7qfHSzS1AAiuHFtnOLUAd
		WmQ7388tQDeJQWDl0C1AUrgehevRLUBt5/up8dItQIcW2c730y1AokW28/3U
		LUC8dJMYBNYtQNejcD0K1y1A8tJNYhDYLUAMAiuHFtktQCcxCKwc2i1AQmDl
		0CLbLUBcj8L1KNwtQHe+nxov3S1Ake18PzXeLUCsHFpkO98tQMdLN4lB4C1A
		4XoUrkfhLUD8qfHSTeItQBfZzvdT4y1AMQisHFrkLUBMN4lBYOUtQGZmZmZm
		5i1AgZVDi2znLUCcxCCwcugtQLbz/dR46S1A0SLb+X7qLUDsUbgehestQAaB
		lUOL7C1AIbByaJHtLUA730+Nl+4tQFYOLbKd7y1AcT0K16PwLUCLbOf7qfEt
		QKabxCCw8i1AwcqhRbbzLUDb+X5qvPQtQPYoXI/C9S1AEFg5tMj2LUArhxbZ
		zvctQEa28/3U+C1AYOXQItv5LUB7FK5H4fotQJZDi2zn+y1AsHJoke38LUDL
		oUW28/0tQOXQItv5/i1AAAAAAAAALkAbL90kBgEuQDVeukkMAi5AUI2XbhID
		LkBqvHSTGAQuQIXrUbgeBS5AoBov3SQGLkC6SQwCKwcuQNV46SYxCC5A8KfG
		SzcJLkAK16NwPQouQCUGgZVDCy5APzVeukkMLkBaZDvfTw0uQHWTGARWDi5A
		j8L1KFwPLkCq8dJNYhAuQMUgsHJoES5A30+Nl24SLkD6fmq8dBMuQBSuR+F6
		FC5AL90kBoEVLkBKDAIrhxYuQGQ730+NFy5Af2q8dJMYLkCamZmZmRkuQLTI
		dr6fGi5Az/dT46UbLkDpJjEIrBwuQARWDi2yHS5AH4XrUbgeLkA5tMh2vh8u
		QFTjpZvEIC5AbxKDwMohLkCJQWDl0CIuQKRwPQrXIy5Avp8aL90kLkDZzvdT
		4yUuQPT91HjpJi5ADi2yne8nLkApXI/C9SguQESLbOf7KS5AXrpJDAIrLkB5
		6SYxCCwuQJMYBFYOLS5ArkfhehQuLkDJdr6fGi8uQOOlm8QgMC5A/tR46SYx
		LkAZBFYOLTIuQDMzMzMzMy5ATmIQWDk0LkBoke18PzUuQIPAyqFFNi5Anu+n
		xks3LkC4HoXrUTguQNNNYhBYOS5A7nw/NV46LkAIrBxaZDsuQCPb+X5qPC5A
		PQrXo3A9LkBYObTIdj4uQHNoke18Py5AjZduEoNALkCoxks3iUEuQMP1KFyP
		Qi5A3SQGgZVDLkD4U+Olm0QuQBKDwMqhRS5ALbKd76dGLkBI4XoUrkcuQGIQ
		WDm0SC5AfT81XrpJLkCYbhKDwEouQLKd76fGSy5AzczMzMxMLkDn+6nx0k0u
		QAIrhxbZTi5AHVpkO99PLkA3iUFg5VAuQFK4HoXrUS5Abef7qfFSLkCHFtnO
		91MuQKJFtvP9VC5AvHSTGARWLkDXo3A9ClcuQPLSTWIQWC5ADAIrhxZZLkAn
		MQisHFouQEJg5dAiWy5AXI/C9ShcLkB3vp8aL10uQJHtfD81Xi5ArBxaZDtf
		LkDHSzeJQWAuQOF6FK5HYS5A/Knx0k1iLkAX2c73U2MuQDEIrBxaZC5ATDeJ
		QWBlLkBmZmZmZmYuQIGVQ4tsZy5AnMQgsHJoLkC28/3UeGkuQNEi2/l+ai5A
		7FG4HoVrLkAGgZVDi2wuQCGwcmiRbS5AO99PjZduLkBWDi2ynW8uQHE9Ctej
		cC5Ai2zn+6lxLkCmm8QgsHIuQMHKoUW2cy5A2/l+arx0LkD2KFyPwnUuQBBY
		ObTIdi5AK4cW2c53LkBGtvP91HguQGDl0CLbeS5AexSuR+F6LkCWQ4ts53su
		QLByaJHtfC5Ay6FFtvN9LkDl0CLb+X4uQAAAAAAAgC5AGy/dJAaBLkA1XrpJ
		DIIuQFCNl24Sgy5Aarx0kxiELkCF61G4HoUuQKAaL90khi5AukkMAiuHLkDV
		eOkmMYguQPCnxks3iS5ACtejcD2KLkAlBoGVQ4suQD81XrpJjC5AWmQ730+N
		LkB1kxgEVo4uQI/C9Shcjy5AqvHSTWKQLkDFILByaJEuQN9PjZduki5A+n5q
		vHSTLkAUrkfhepQuQC/dJAaBlS5ASgwCK4eWLkBkO99PjZcuQH9qvHSTmC5A
		mpmZmZmZLkC0yHa+n5ouQM/3U+Olmy5A6SYxCKycLkAEVg4tsp0uQB+F61G4
		ni5AObTIdr6fLkBU46WbxKAuQG8Sg8DKoS5AiUFg5dCiLkCkcD0K16MuQL6f
		Gi/dpC5A2c73U+OlLkD0/dR46aYuQA4tsp3vpy5AKVyPwvWoLkBEi2zn+6ku
		QF66SQwCqy5AeekmMQisLkCTGARWDq0uQK5H4XoUri5AyXa+nxqvLkDjpZvE
		ILAuQP7UeOkmsS5AGQRWDi2yLkAzMzMzM7MuQE5iEFg5tC5AaJHtfD+1LkCD
		wMqhRbYuQJ7vp8ZLty5AuB6F61G4LkDTTWIQWLkuQO58PzVeui5ACKwcWmS7
		LkAj2/l+arwuQD0K16NwvS5AWDm0yHa+LkBzaJHtfL8uQI2XbhKDwC5AqMZL
		N4nBLkDD9Shcj8IuQN0kBoGVwy5A+FPjpZvELkASg8DKocUuQC2yne+nxi5A
		SOF6FK7HLkBiEFg5tMguQH0/NV66yS5AmG4Sg8DKLkCyne+nxssuQM3MzMzM
		zC5A5/up8dLNLkACK4cW2c4uQB1aZDvfzy5AN4lBYOXQLkBSuB6F69EuQG3n
		+6nx0i5AhxbZzvfTLkCiRbbz/dQuQLx0kxgE1i5A16NwPQrXLkDy0k1iENgu
		QAwCK4cW2S5AJzEIrBzaLkBCYOXQItsuQFyPwvUo3C5Ad76fGi/dLkCR7Xw/
		Nd4uQKwcWmQ73y5Ax0s3iUHgLkDhehSuR+EuQPyp8dJN4i5AF9nO91PjLkAx
		CKwcWuQuQEw3iUFg5S5AZmZmZmbmLkCBlUOLbOcuQJzEILBy6C5AtvP91Hjp
		LkDRItv5fuouQOxRuB6F6y5ABoGVQ4vsLkAhsHJoke0uQDvfT42X7i5AVg4t
		sp3vLkBxPQrXo/AuQIts5/up8S5AppvEILDyLkDByqFFtvMuQNv5fmq89C5A
		9ihcj8L1LkAQWDm0yPYuQCuHFtnO9y5ARrbz/dT4LkBg5dAi2/kuQHsUrkfh
		+i5AlkOLbOf7LkCwcmiR7fwuQMuhRbbz/S5A5dAi2/n+LkAAAAAAAAAvQBsv
		3SQGAS9ANV66SQwCL0BQjZduEgMvQGq8dJMYBC9AhetRuB4FL0CgGi/dJAYv
		QLpJDAIrBy9A1XjpJjEIL0Dwp8ZLNwkvQArXo3A9Ci9AJQaBlUMLL0A/NV66
		SQwvQFpkO99PDS9AdZMYBFYOL0CPwvUoXA8vQKrx0k1iEC9AxSCwcmgRL0Df
		T42XbhIvQPp+arx0Ey9AFK5H4XoUL0Av3SQGgRUvQEoMAiuHFi9AZDvfT40X
		L0B/arx0kxgvQJqZmZmZGS9AtMh2vp8aL0DP91PjpRsvQOkmMQisHC9ABFYO
		LbIdL0AfhetRuB4vQDm0yHa+Hy9AVOOlm8QgL0BvEoPAyiEvQIlBYOXQIi9A
		pHA9CtcjL0C+nxov3SQvQNnO91PjJS9A9P3UeOkmL0AOLbKd7ycvQClcj8L1
		KC9ARIts5/spL0BeukkMAisvQHnpJjEILC9AkxgEVg4tL0CuR+F6FC4vQMl2
		vp8aLy9A46WbxCAwL0D+1HjpJjEvQBkEVg4tMi9AMzMzMzMzL0BOYhBYOTQv
		QGiR7Xw/NS9Ag8DKoUU2L0Ce76fGSzcvQLgehetROC9A001iEFg5L0DufD81
		XjovQAisHFpkOy9AI9v5fmo8L0A9CtejcD0vQFg5tMh2Pi9Ac2iR7Xw/L0CN
		l24Sg0AvQKjGSzeJQS9Aw/UoXI9CL0DdJAaBlUMvQPhT46WbRC9AEoPAyqFF
		L0Atsp3vp0YvQEjhehSuRy9AYhBYObRIL0B9PzVeukkvQJhuEoPASi9Asp3v
		p8ZLL0DNzMzMzEwvQOf7qfHSTS9AAiuHFtlOL0AdWmQ7308vQDeJQWDlUC9A
		UrgehetRL0Bt5/up8VIvQIcW2c73Uy9AokW28/1UL0C8dJMYBFYvQNejcD0K
		Vy9A8tJNYhBYL0AMAiuHFlkvQCcxCKwcWi9AQmDl0CJbL0Bcj8L1KFwvQHe+
		nxovXS9Ake18PzVeL0CsHFpkO18vQMdLN4lBYC9A4XoUrkdhL0D8qfHSTWIv
		QBfZzvdTYy9AMQisHFpkL0BMN4lBYGUvQGZmZmZmZi9AgZVDi2xnL0CcxCCw
		cmgvQLbz/dR4aS9A0SLb+X5qL0DsUbgehWsvQAaBlUOLbC9AIbByaJFtL0A7
		30+Nl24vQFYOLbKdby9AcT0K16NwL0CLbOf7qXEvQKabxCCwci9AwcqhRbZz
		L0Db+X5qvHQvQPYoXI/CdS9AEFg5tMh2L0ArhxbZzncvQEa28/3UeC9AYOXQ
		Itt5L0B7FK5H4XovQJZDi2zney9AsHJoke18L0DLoUW2830vQOXQItv5fi9A
		AAAAAACAL0AbL90kBoEvQDVeukkMgi9AUI2XbhKDL0BqvHSTGIQvQIXrUbge
		hS9AoBov3SSGL0C6SQwCK4cvQNV46SYxiC9A8KfGSzeJL0AK16NwPYovQCUG
		gZVDiy9APzVeukmML0BaZDvfT40vQHWTGARWji9Aj8L1KFyPL0Cq8dJNYpAv
		QMUgsHJokS9A30+Nl26SL0D6fmq8dJMvQBSuR+F6lC9AL90kBoGVL0BKDAIr
		h5YvQGQ730+Nly9Af2q8dJOYL0CamZmZmZkvQLTIdr6fmi9Az/dT46WbL0Dp
		JjEIrJwvQARWDi2ynS9AH4XrUbieL0A5tMh2vp8vQFTjpZvEoC9AbxKDwMqh
		L0CJQWDl0KIvQKRwPQrXoy9Avp8aL92kL0DZzvdT46UvQPT91Hjppi9ADi2y
		ne+nL0ApXI/C9agvQESLbOf7qS9AXrpJDAKrL0B56SYxCKwvQJMYBFYOrS9A
		rkfhehSuL0DJdr6fGq8vQOOlm8QgsC9A/tR46SaxL0AZBFYOLbIvQDMzMzMz
		sy9ATmIQWDm0L0Boke18P7UvQIPAyqFFti9Anu+nxku3L0C4HoXrUbgvQNNN
		YhBYuS9A7nw/NV66L0AIrBxaZLsvQCPb+X5qvC9APQrXo3C9L0BYObTIdr4v
		QHNoke18vy9AjZduEoPAL0Coxks3icEvQMP1KFyPwi9A3SQGgZXDL0D4U+Ol
		m8QvQBKDwMqhxS9ALbKd76fGL0BI4XoUrscvQGIQWDm0yC9AfT81XrrJL0CY
		bhKDwMovQLKd76fGyy9AzczMzMzML0Dn+6nx0s0vQAIrhxbZzi9AHVpkO9/P
		L0A3iUFg5dAvQFK4HoXr0S9Abef7qfHSL0CHFtnO99MvQKJFtvP91C9AvHST
		GATWL0DXo3A9CtcvQPLSTWIQ2C9ADAIrhxbZL0AnMQisHNovQEJg5dAi2y9A
		XI/C9SjcL0B3vp8aL90vQJHtfD813i9ArBxaZDvfL0DHSzeJQeAvQOF6FK5H
		4S9A/Knx0k3iL0AX2c73U+MvQDEIrBxa5C9ATDeJQWDlL0BmZmZmZuYvQIGV
		Q4ts5y9AnMQgsHLoL0C28/3UeOkvQNEi2/l+6i9A7FG4HoXrL0AGgZVDi+wv
		QCGwcmiR7S9AO99PjZfuL0BWDi2yne8vQHE9Ctej8C9Ai2zn+6nxL0Cmm8Qg
		sPIvQMHKoUW28y9A2/l+arz0L0D2KFyPwvUvQBBYObTI9i9AK4cW2c73L0BG
		tvP91PgvQGDl0CLb+S9AexSuR+H6L0CWQ4ts5/svQLByaJHt/C9Ay6FFtvP9
		L0Dl0CLb+f4vQAAAAAAAADBAjZduEoMAMEAbL90kBgEwQKjGSzeJATBANV66
		SQwCMEDD9ShcjwIwQFCNl24SAzBA3SQGgZUDMEBqvHSTGAQwQPhT46WbBDBA
		hetRuB4FMEASg8DKoQUwQKAaL90kBjBALbKd76cGMEC6SQwCKwcwQEjhehSu
		BzBA1XjpJjEIMEBiEFg5tAgwQPCnxks3CTBAfT81XroJMEAK16NwPQowQJhu
		EoPACjBAJQaBlUMLMECyne+nxgswQD81XrpJDDBAzczMzMwMMEBaZDvfTw0w
		QOf7qfHSDTBAdZMYBFYOMEACK4cW2Q4wQI/C9ShcDzBAHVpkO98PMECq8dJN
		YhAwQDeJQWDlEDBAxSCwcmgRMEBSuB6F6xEwQN9PjZduEjBAbef7qfESMED6
		fmq8dBMwQIcW2c73EzBAFK5H4XoUMECiRbbz/RQwQC/dJAaBFTBAvHSTGAQW
		MEBKDAIrhxYwQNejcD0KFzBAZDvfT40XMEDy0k1iEBgwQH9qvHSTGDBADAIr
		hxYZMECamZmZmRkwQCcxCKwcGjBAtMh2vp8aMEBCYOXQIhswQM/3U+OlGzBA
		XI/C9SgcMEDpJjEIrBwwQHe+nxovHTBABFYOLbIdMECR7Xw/NR4wQB+F61G4
		HjBArBxaZDsfMEA5tMh2vh8wQMdLN4lBIDBAVOOlm8QgMEDhehSuRyEwQG8S
		g8DKITBA/Knx0k0iMECJQWDl0CIwQBfZzvdTIzBApHA9CtcjMEAxCKwcWiQw
		QL6fGi/dJDBATDeJQWAlMEDZzvdT4yUwQGZmZmZmJjBA9P3UeOkmMECBlUOL
		bCcwQA4tsp3vJzBAnMQgsHIoMEApXI/C9SgwQLbz/dR4KTBARIts5/spMEDR
		Itv5fiowQF66SQwCKzBA7FG4HoUrMEB56SYxCCwwQAaBlUOLLDBAkxgEVg4t
		MEAhsHJokS0wQK5H4XoULjBAO99PjZcuMEDJdr6fGi8wQFYOLbKdLzBA46Wb
		xCAwMEBxPQrXozAwQP7UeOkmMTBAi2zn+6kxMEAZBFYOLTIwQKabxCCwMjBA
		MzMzMzMzMEDByqFFtjMwQE5iEFg5NDBA2/l+arw0MEBoke18PzUwQPYoXI/C
		NTBAg8DKoUU2MEAQWDm0yDYwQJ7vp8ZLNzBAK4cW2c43MEC4HoXrUTgwQEa2
		8/3UODBA001iEFg5MEBg5dAi2zkwQO58PzVeOjBAexSuR+E6MEAIrBxaZDsw
		QJZDi2znOzBAI9v5fmo8MECwcmiR7TwwQD0K16NwPTBAy6FFtvM9MEBYObTI
		dj4wQOXQItv5PjBAc2iR7Xw/MEAAAAAAAEAwQI2XbhKDQDBAGy/dJAZBMECo
		xks3iUEwQDVeukkMQjBAw/UoXI9CMEBQjZduEkMwQN0kBoGVQzBAarx0kxhE
		MED4U+Olm0QwQIXrUbgeRTBAEoPAyqFFMECgGi/dJEYwQC2yne+nRjBAukkM
		AitHMEBI4XoUrkcwQNV46SYxSDBAYhBYObRIMEDwp8ZLN0kwQH0/NV66STBA
		CtejcD1KMECYbhKDwEowQCUGgZVDSzBAsp3vp8ZLMEA/NV66SUwwQM3MzMzM
		TDBAWmQ7309NMEDn+6nx0k0wQHWTGARWTjBAAiuHFtlOMECPwvUoXE8wQB1a
		ZDvfTzBAqvHSTWJQMEA3iUFg5VAwQMUgsHJoUTBAUrgehetRMEDfT42XblIw
		QG3n+6nxUjBA+n5qvHRTMECHFtnO91MwQBSuR+F6VDBAokW28/1UMEAv3SQG
		gVUwQLx0kxgEVjBASgwCK4dWMEDXo3A9ClcwQGQ730+NVzBA8tJNYhBYMEB/
		arx0k1gwQAwCK4cWWTBAmpmZmZlZMEAnMQisHFowQLTIdr6fWjBAQmDl0CJb
		MEDP91PjpVswQFyPwvUoXDBA6SYxCKxcMEB3vp8aL10wQARWDi2yXTBAke18
		PzVeMEAfhetRuF4wQKwcWmQ7XzBAObTIdr5fMEDHSzeJQWAwQFTjpZvEYDBA
		4XoUrkdhMEBvEoPAymEwQPyp8dJNYjBAiUFg5dBiMEAX2c73U2MwQKRwPQrX
		YzBAMQisHFpkMEC+nxov3WQwQEw3iUFgZTBA2c73U+NlMEBmZmZmZmYwQPT9
		1HjpZjBAgZVDi2xnMEAOLbKd72cwQJzEILByaDBAKVyPwvVoMEC28/3UeGkw
		QESLbOf7aTBA0SLb+X5qMEBeukkMAmswQOxRuB6FazBAeekmMQhsMEAGgZVD
		i2wwQJMYBFYObTBAIbByaJFtMECuR+F6FG4wQDvfT42XbjBAyXa+nxpvMEBW
		Di2ynW8wQOOlm8QgcDBAcT0K16NwMED+1HjpJnEwQIts5/upcTBAGQRWDi1y
		MECmm8QgsHIwQDMzMzMzczBAwcqhRbZzMEBOYhBYOXQwQNv5fmq8dDBAaJHt
		fD91MED2KFyPwnUwQIPAyqFFdjBAEFg5tMh2MECe76fGS3cwQCuHFtnOdzBA
		uB6F61F4MEBGtvP91HgwQNNNYhBYeTBAYOXQItt5MEDufD81XnowQHsUrkfh
		ejBACKwcWmR7MECWQ4ts53swQCPb+X5qfDBAsHJoke18MEA9CtejcH0wQMuh
		RbbzfTBAWDm0yHZ+MEDl0CLb+X4wQHNoke18fzBAAAAAAACAMECNl24Sg4Aw
		QBsv3SQGgTBAqMZLN4mBMEA1XrpJDIIwQMP1KFyPgjBAUI2XbhKDMEDdJAaB
		lYMwQGq8dJMYhDBA+FPjpZuEMECF61G4HoUwQBKDwMqhhTBAoBov3SSGMEAt
		sp3vp4YwQLpJDAIrhzBASOF6FK6HMEDVeOkmMYgwQGIQWDm0iDBA8KfGSzeJ
		MEB9PzVeuokwQArXo3A9ijBAmG4Sg8CKMEAlBoGVQ4swQLKd76fGizBAPzVe
		ukmMMEDNzMzMzIwwQFpkO99PjTBA5/up8dKNMEB1kxgEVo4wQAIrhxbZjjBA
		j8L1KFyPMEAdWmQ7348wQKrx0k1ikDBAN4lBYOWQMEDFILByaJEwQFK4HoXr
		kTBA30+Nl26SMEBt5/up8ZIwQPp+arx0kzBAhxbZzveTMEAUrkfhepQwQKJF
		tvP9lDBAL90kBoGVMEC8dJMYBJYwQEoMAiuHljBA16NwPQqXMEBkO99PjZcw
		QPLSTWIQmDBAf2q8dJOYMEAMAiuHFpkwQJqZmZmZmTBAJzEIrByaMEC0yHa+
		n5owQEJg5dAimzBAz/dT46WbMEBcj8L1KJwwQOkmMQisnDBAd76fGi+dMEAE
		Vg4tsp0wQJHtfD81njBAH4XrUbieMECsHFpkO58wQDm0yHa+nzBAx0s3iUGg
		MEBU46WbxKAwQOF6FK5HoTBAbxKDwMqhMED8qfHSTaIwQIlBYOXQojBAF9nO
		91OjMECkcD0K16MwQDEIrBxapDBAvp8aL92kMEBMN4lBYKUwQNnO91PjpTBA
		ZmZmZmamMED0/dR46aYwQIGVQ4tspzBADi2yne+nMECcxCCwcqgwQClcj8L1
		qDBAtvP91HipMEBEi2zn+6kwQNEi2/l+qjBAXrpJDAKrMEDsUbgehaswQHnp
		JjEIrDBABoGVQ4usMECTGARWDq0wQCGwcmiRrTBArkfhehSuMEA730+Nl64w
		QMl2vp8arzBAVg4tsp2vMEDjpZvEILAwQHE9CtejsDBA/tR46SaxMECLbOf7
		qbEwQBkEVg4tsjBAppvEILCyMEAzMzMzM7MwQMHKoUW2szBATmIQWDm0MEDb
		+X5qvLQwQGiR7Xw/tTBA9ihcj8K1MECDwMqhRbYwQBBYObTItjBAnu+nxku3
		MEArhxbZzrcwQLgehetRuDBARrbz/dS4MEDTTWIQWLkwQGDl0CLbuTBA7nw/
		NV66MEB7FK5H4bowQAisHFpkuzBAlkOLbOe7MEAj2/l+arwwQLByaJHtvDBA
		PQrXo3C9MEDLoUW2870wQFg5tMh2vjBA5dAi2/m+MEBzaJHtfL8wQAAAAAAA
		wDBAjZduEoPAMEAbL90kBsEwQKjGSzeJwTBANV66SQzCMEDD9Shcj8IwQFCN
		l24SwzBA3SQGgZXDMEBqvHSTGMQwQPhT46WbxDBAhetRuB7FMEASg8DKocUw
		QKAaL90kxjBALbKd76fGMEC6SQwCK8cwQEjhehSuxzBA1XjpJjHIMEBiEFg5
		tMgwQPCnxks3yTBAfT81XrrJMEAK16NwPcowQJhuEoPAyjBAJQaBlUPLMECy
		ne+nxsswQD81XrpJzDBAzczMzMzMMEBaZDvfT80wQOf7qfHSzTBAdZMYBFbO
		MEACK4cW2c4wQI/C9ShczzBAHVpkO9/PMECq8dJNYtAwQDeJQWDl0DBAxSCw
		cmjRMEBSuB6F69EwQN9PjZdu0jBAbef7qfHSMED6fmq8dNMwQIcW2c730zBA
		FK5H4XrUMECiRbbz/dQwQC/dJAaB1TBAvHSTGATWMEBKDAIrh9YwQNejcD0K
		1zBAZDvfT43XMEDy0k1iENgwQH9qvHST2DBADAIrhxbZMECamZmZmdkwQCcx
		CKwc2jBAtMh2vp/aMEBCYOXQItswQM/3U+Ol2zBAXI/C9SjcMEDpJjEIrNww
		QHe+nxov3TBABFYOLbLdMECR7Xw/Nd4wQB+F61G43jBArBxaZDvfMEA5tMh2
		vt8wQMdLN4lB4DBAVOOlm8TgMEDhehSuR+EwQG8Sg8DK4TBA/Knx0k3iMECJ
		QWDl0OIwQBfZzvdT4zBApHA9CtfjMEAxCKwcWuQwQL6fGi/d5DBATDeJQWDl
		MEDZzvdT4+UwQGZmZmZm5jBA9P3UeOnmMECBlUOLbOcwQA4tsp3v5zBAnMQg
		sHLoMEApXI/C9egwQLbz/dR46TBARIts5/vpMEDRItv5fuowQF66SQwC6zBA
		7FG4HoXrMEB56SYxCOwwQAaBlUOL7DBAkxgEVg7tMEAhsHJoke0wQK5H4XoU
		7jBAO99PjZfuMEDJdr6fGu8wQFYOLbKd7zBA46WbxCDwMEBxPQrXo/AwQP7U
		eOkm8TBAi2zn+6nxMEAZBFYOLfIwQKabxCCw8jBAMzMzMzPzMEDByqFFtvMw
		QE5iEFg59DBA2/l+arz0MEBoke18P/UwQPYoXI/C9TBAg8DKoUX2MEAQWDm0
		yPYwQJ7vp8ZL9zBAK4cW2c73MEC4HoXrUfgwQEa28/3U+DBA001iEFj5MEBg
		5dAi2/kwQO58PzVe+jBAexSuR+H6MEAIrBxaZPswQJZDi2zn+zBAI9v5fmr8
		MECwcmiR7fwwQD0K16Nw/TBAy6FFtvP9MEBYObTIdv4wQOXQItv5/jBAc2iR
		7Xz/MEAAAAAAAAAxQI2XbhKDADFAGy/dJAYBMUCoxks3iQExQDVeukkMAjFA
		w/UoXI8CMUBQjZduEgMxQN0kBoGVAzFAarx0kxgEMUD4U+OlmwQxQIXrUbge
		BTFAEoPAyqEFMUCgGi/dJAYxQC2yne+nBjFAukkMAisHMUBI4XoUrgcxQNV4
		6SYxCDFAYhBYObQIMUDwp8ZLNwkxQH0/NV66CTFACtejcD0KMUCYbhKDwAox
		QCUGgZVDCzFAsp3vp8YLMUA/NV66SQwxQM3MzMzMDDFAWmQ7308NMUDn+6nx
		0g0xQHWTGARWDjFAAiuHFtkOMUCPwvUoXA8xQB1aZDvfDzFAqvHSTWIQMUA3
		iUFg5RAxQMUgsHJoETFAUrgehesRMUDfT42XbhIxQG3n+6nxEjFA+n5qvHQT
		MUCHFtnO9xMxQBSuR+F6FDFAokW28/0UMUAv3SQGgRUxQLx0kxgEFjFASgwC
		K4cWMUDXo3A9ChcxQGQ730+NFzFA8tJNYhAYMUB/arx0kxgxQAwCK4cWGTFA
		mpmZmZkZMUAnMQisHBoxQLTIdr6fGjFAQmDl0CIbMUDP91PjpRsxQFyPwvUo
		HDFA6SYxCKwcMUB3vp8aLx0xQARWDi2yHTFAke18PzUeMUAfhetRuB4xQKwc
		WmQ7HzFAObTIdr4fMUDHSzeJQSAxQFTjpZvEIDFA4XoUrkchMUBvEoPAyiEx
		QPyp8dJNIjFAiUFg5dAiMUAX2c73UyMxQKRwPQrXIzFAMQisHFokMUC+nxov
		3SQxQEw3iUFgJTFA2c73U+MlMUBmZmZmZiYxQPT91HjpJjFAgZVDi2wnMUAO
		LbKd7ycxQJzEILByKDFAKVyPwvUoMUC28/3UeCkxQESLbOf7KTFA0SLb+X4q
		MUBeukkMAisxQOxRuB6FKzFAeekmMQgsMUAGgZVDiywxQJMYBFYOLTFAIbBy
		aJEtMUCuR+F6FC4xQDvfT42XLjFAyXa+nxovMUBWDi2ynS8xQOOlm8QgMDFA
		cT0K16MwMUD+1HjpJjExQIts5/upMTFAGQRWDi0yMUCmm8QgsDIxQDMzMzMz
		MzFAwcqhRbYzMUBOYhBYOTQxQNv5fmq8NDFAaJHtfD81MUD2KFyPwjUxQIPA
		yqFFNjFAEFg5tMg2MUCe76fGSzcxQCuHFtnONzFAuB6F61E4MUBGtvP91Dgx
		QNNNYhBYOTFAYOXQIts5MUDufD81XjoxQHsUrkfhOjFACKwcWmQ7MUCWQ4ts
		5zsxQCPb+X5qPDFAsHJoke08MUA9CtejcD0xQMuhRbbzPTFAWDm0yHY+MUDl
		0CLb+T4xQHNoke18PzFAAAAAAABAMUCNl24Sg0AxQBsv3SQGQTFAqMZLN4lB
		MUA1XrpJDEIxQMP1KFyPQjFAUI2XbhJDMUDdJAaBlUMxQGq8dJMYRDFA+FPj
		pZtEMUCF61G4HkUxQBKDwMqhRTFAoBov3SRGMUAtsp3vp0YxQLpJDAIrRzFA
		SOF6FK5HMUDVeOkmMUgxQGIQWDm0SDFA8KfGSzdJMUB9PzVeukkxQArXo3A9
		SjFAmG4Sg8BKMUAlBoGVQ0sxQLKd76fGSzFAPzVeuklMMUDNzMzMzEwxQFpk
		O99PTTFA5/up8dJNMUB1kxgEVk4xQAIrhxbZTjFAj8L1KFxPMUAdWmQ7308x
		QKrx0k1iUDFAN4lBYOVQMUDFILByaFExQFK4HoXrUTFA30+Nl25SMUBt5/up
		8VIxQPp+arx0UzFAhxbZzvdTMUAUrkfhelQxQKJFtvP9VDFAL90kBoFVMUC8
		dJMYBFYxQEoMAiuHVjFA16NwPQpXMUBkO99PjVcxQPLSTWIQWDFAf2q8dJNY
		MUAMAiuHFlkxQJqZmZmZWTFAJzEIrBxaMUC0yHa+n1oxQEJg5dAiWzFAz/dT
		46VbMUBcj8L1KFwxQOkmMQisXDFAd76fGi9dMUAEVg4tsl0xQJHtfD81XjFA
		H4XrUbheMUCsHFpkO18xQDm0yHa+XzFAx0s3iUFgMUBU46WbxGAxQOF6FK5H
		YTFAbxKDwMphMUD8qfHSTWIxQIlBYOXQYjFAF9nO91NjMUCkcD0K12MxQDEI
		rBxaZDFAvp8aL91kMUBMN4lBYGUxQNnO91PjZTFAZmZmZmZmMUD0/dR46WYx
		QIGVQ4tsZzFADi2yne9nMUCcxCCwcmgxQClcj8L1aDFAtvP91HhpMUBEi2zn
		+2kxQNEi2/l+ajFAXrpJDAJrMUDsUbgehWsxQHnpJjEIbDFABoGVQ4tsMUCT
		GARWDm0xQCGwcmiRbTFArkfhehRuMUA730+Nl24xQMl2vp8abzFAVg4tsp1v
		MUDjpZvEIHAxQHE9CtejcDFA/tR46SZxMUCLbOf7qXExQBkEVg4tcjFAppvE
		ILByMUAzMzMzM3MxQMHKoUW2czFATmIQWDl0MUDb+X5qvHQxQGiR7Xw/dTFA
		9ihcj8J1MUCDwMqhRXYxQBBYObTIdjFAnu+nxkt3MUArhxbZzncxQLgehetR
		eDFARrbz/dR4MUDTTWIQWHkxQGDl0CLbeTFA7nw/NV56MUB7FK5H4XoxQAis
		HFpkezFAlkOLbOd7MUAj2/l+anwxQLByaJHtfDFAPQrXo3B9MUDLoUW2830x
		QFg5tMh2fjFA5dAi2/l+MUBzaJHtfH8xQAAAAAAAgDFAjZduEoOAMUAbL90k
		BoExQKjGSzeJgTFANV66SQyCMUDD9Shcj4IxQFCNl24SgzFA3SQGgZWDMUBq
		vHSTGIQxQPhT46WbhDFAhetRuB6FMUASg8DKoYUxQKAaL90khjFALbKd76eG
		MUC6SQwCK4cxQEjhehSuhzFA1XjpJjGIMUBiEFg5tIgxQPCnxks3iTFAfT81
		XrqJMUAK16NwPYoxQJhuEoPAijFAJQaBlUOLMUCyne+nxosxQD81XrpJjDFA
		zczMzMyMMUBaZDvfT40xQOf7qfHSjTFAdZMYBFaOMUACK4cW2Y4xQI/C9Shc
		jzFAHVpkO9+PMUCq8dJNYpAxQDeJQWDlkDFAxSCwcmiRMUBSuB6F65ExQN9P
		jZdukjFAbef7qfGSMUD6fmq8dJMxQIcW2c73kzFAFK5H4XqUMUCiRbbz/ZQx
		QC/dJAaBlTFAvHSTGASWMUBKDAIrh5YxQNejcD0KlzFAZDvfT42XMUDy0k1i
		EJgxQH9qvHSTmDFADAIrhxaZMUCamZmZmZkxQCcxCKwcmjFAtMh2vp+aMUBC
		YOXQIpsxQM/3U+OlmzFAXI/C9SicMUDpJjEIrJwxQHe+nxovnTFABFYOLbKd
		MUCR7Xw/NZ4xQB+F61G4njFArBxaZDufMUA5tMh2vp8xQMdLN4lBoDFAVOOl
		m8SgMUDhehSuR6ExQG8Sg8DKoTFA/Knx0k2iMUCJQWDl0KIxQBfZzvdTozFA
		pHA9CtejMUAxCKwcWqQxQL6fGi/dpDFATDeJQWClMUDZzvdT46UxQGZmZmZm
		pjFA9P3UeOmmMUCBlUOLbKcxQA4tsp3vpzFAnMQgsHKoMUApXI/C9agxQLbz
		/dR4qTFARIts5/upMUDRItv5fqoxQF66SQwCqzFA7FG4HoWrMUB56SYxCKwx
		QAaBlUOLrDFAkxgEVg6tMUAhsHJoka0xQK5H4XoUrjFAO99PjZeuMUDJdr6f
		Gq8xQFYOLbKdrzFA46WbxCCwMUBxPQrXo7AxQP7UeOkmsTFAi2zn+6mxMUAZ
		BFYOLbIxQKabxCCwsjFAMzMzMzOzMUDByqFFtrMxQE5iEFg5tDFA2/l+ary0
		MUBoke18P7UxQPYoXI/CtTFAg8DKoUW2MUAQWDm0yLYxQJ7vp8ZLtzFAK4cW
		2c63MUC4HoXrUbgxQEa28/3UuDFA001iEFi5MUBg5dAi27kxQO58PzVeujFA
		exSuR+G6MUAIrBxaZLsxQJZDi2znuzFAI9v5fmq8MUCwcmiR7bwxQD0K16Nw
		vTFAy6FFtvO9MUBYObTIdr4xQOXQItv5vjFAc2iR7Xy/MUAAAAAAAMAxQI2X
		bhKDwDFAGy/dJAbBMUCoxks3icExQDVeukkMwjFAw/UoXI/CMUBQjZduEsMx
		QN0kBoGVwzFAarx0kxjEMUD4U+Olm8QxQIXrUbgexTFAEoPAyqHFMUCgGi/d
		JMYxQC2yne+nxjFAukkMAivHMUBI4XoUrscxQNV46SYxyDFAYhBYObTIMUDw
		p8ZLN8kxQH0/NV66yTFACtejcD3KMUCYbhKDwMoxQCUGgZVDyzFAsp3vp8bL
		MUA/NV66ScwxQM3MzMzMzDFAWmQ730/NMUDn+6nx0s0xQHWTGARWzjFAAiuH
		FtnOMUCPwvUoXM8xQB1aZDvfzzFAqvHSTWLQMUA3iUFg5dAxQMUgsHJo0TFA
		UrgehevRMUDfT42XbtIxQG3n+6nx0jFA+n5qvHTTMUCHFtnO99MxQBSuR+F6
		1DFAokW28/3UMUAv3SQGgdUxQLx0kxgE1jFASgwCK4fWMUDXo3A9CtcxQGQ7
		30+N1zFA8tJNYhDYMUB/arx0k9gxQAwCK4cW2TFAmpmZmZnZMUAnMQisHNox
		QLTIdr6f2jFAQmDl0CLbMUDP91PjpdsxQFyPwvUo3DFA6SYxCKzcMUB3vp8a
		L90xQARWDi2y3TFAke18PzXeMUAfhetRuN4xQKwcWmQ73zFAObTIdr7fMUDH
		SzeJQeAxQFTjpZvE4DFA4XoUrkfhMUBvEoPAyuExQPyp8dJN4jFAiUFg5dDi
		MUAX2c73U+MxQKRwPQrX4zFAMQisHFrkMUC+nxov3eQxQEw3iUFg5TFA2c73
		U+PlMUBmZmZmZuYxQPT91Hjp5jFAgZVDi2znMUAOLbKd7+cxQJzEILBy6DFA
		KVyPwvXoMUC28/3UeOkxQESLbOf76TFA0SLb+X7qMUBeukkMAusxQOxRuB6F
		6zFAeekmMQjsMUAGgZVDi+wxQJMYBFYO7TFAIbByaJHtMUCuR+F6FO4xQDvf
		T42X7jFAyXa+nxrvMUBWDi2yne8xQOOlm8Qg8DFAcT0K16PwMUD+1HjpJvEx
		QIts5/up8TFAGQRWDi3yMUCmm8QgsPIxQDMzMzMz8zFAwcqhRbbzMUBOYhBY
		OfQxQNv5fmq89DFAaJHtfD/1MUD2KFyPwvUxQIPAyqFF9jFAEFg5tMj2MUCe
		76fGS/cxQCuHFtnO9zFAuB6F61H4MUBGtvP91PgxQNNNYhBY+TFAYOXQItv5
		MUDufD81XvoxQHsUrkfh+jFACKwcWmT7MUCWQ4ts5/sxQCPb+X5q/DFAsHJo
		ke38MUA9CtejcP0xQMuhRbbz/TFAWDm0yHb+MUDl0CLb+f4xQHNoke18/zFA
		AAAAAAAAMkCNl24SgwAyQBsv3SQGATJAqMZLN4kBMkA1XrpJDAIyQMP1KFyP
		AjJAUI2XbhIDMkDdJAaBlQMyQGq8dJMYBDJA+FPjpZsEMkCF61G4HgUyQBKD
		wMqhBTJAoBov3SQGMkAtsp3vpwYyQLpJDAIrBzJASOF6FK4HMkDVeOkmMQgy
		QGIQWDm0CDJA8KfGSzcJMkB9PzVeugkyQArXo3A9CjJAmG4Sg8AKMkAlBoGV
		QwsyQLKd76fGCzJAPzVeukkMMkDNzMzMzAwyQFpkO99PDTJA5/up8dINMkB1
		kxgEVg4yQAIrhxbZDjJAj8L1KFwPMkAdWmQ73w8yQKrx0k1iEDJAN4lBYOUQ
		MkDFILByaBEyQFK4HoXrETJA30+Nl24SMkBt5/up8RIyQPp+arx0EzJAhxbZ
		zvcTMkAUrkfhehQyQKJFtvP9FDJAL90kBoEVMkC8dJMYBBYyQEoMAiuHFjJA
		16NwPQoXMkBkO99PjRcyQPLSTWIQGDJAf2q8dJMYMkAMAiuHFhkyQJqZmZmZ
		GTJAJzEIrBwaMkC0yHa+nxoyQEJg5dAiGzJAz/dT46UbMkBcj8L1KBwyQOkm
		MQisHDJAd76fGi8dMkAEVg4tsh0yQJHtfD81HjJAH4XrUbgeMkCsHFpkOx8y
		QDm0yHa+HzJAx0s3iUEgMkBU46WbxCAyQOF6FK5HITJAbxKDwMohMkD8qfHS
		TSIyQIlBYOXQIjJAF9nO91MjMkCkcD0K1yMyQDEIrBxaJDJAvp8aL90kMkBM
		N4lBYCUyQNnO91PjJTJAZmZmZmYmMkD0/dR46SYyQIGVQ4tsJzJADi2yne8n
		MkCcxCCwcigyQClcj8L1KDJAtvP91HgpMkBEi2zn+ykyQNEi2/l+KjJAXrpJ
		DAIrMkDsUbgehSsyQHnpJjEILDJABoGVQ4ssMkCTGARWDi0yQCGwcmiRLTJA
		rkfhehQuMkA730+Nly4yQMl2vp8aLzJAVg4tsp0vMkDjpZvEIDAyQHE9Ctej
		MDJA/tR46SYxMkCLbOf7qTEyQBkEVg4tMjJAppvEILAyMkAzMzMzMzMyQMHK
		oUW2MzJATmIQWDk0MkDb+X5qvDQyQGiR7Xw/NTJA9ihcj8I1MkCDwMqhRTYy
		QBBYObTINjJAnu+nxks3MkArhxbZzjcyQLgehetRODJARrbz/dQ4MkDTTWIQ
		WDkyQGDl0CLbOTJA7nw/NV46MkB7FK5H4ToyQAisHFpkOzJAlkOLbOc7MkAj
		2/l+ajwyQLByaJHtPDJAPQrXo3A9MkDLoUW28z0yQFg5tMh2PjJA5dAi2/k+
		MkBzaJHtfD8yQAAAAAAAQDJAjZduEoNAMkAbL90kBkEyQKjGSzeJQTJANV66
		SQxCMkDD9Shcj0IyQFCNl24SQzJA3SQGgZVDMkBqvHSTGEQyQPhT46WbRDJA
		hetRuB5FMkASg8DKoUUyQKAaL90kRjJALbKd76dGMkC6SQwCK0cyQEjhehSu
		RzJA1XjpJjFIMkBiEFg5tEgyQPCnxks3STJAfT81XrpJMkAK16NwPUoyQJhu
		EoPASjJAJQaBlUNLMkCyne+nxksyQD81XrpJTDJAzczMzMxMMkBaZDvfT00y
		QOf7qfHSTTJAdZMYBFZOMkACK4cW2U4yQI/C9ShcTzJAHVpkO99PMkCq8dJN
		YlAyQDeJQWDlUDJAxSCwcmhRMkBSuB6F61EyQN9PjZduUjJAbef7qfFSMkD6
		fmq8dFMyQIcW2c73UzJAFK5H4XpUMkCiRbbz/VQyQC/dJAaBVTJAvHSTGARW
		MkBKDAIrh1YyQNejcD0KVzJAZDvfT41XMkDy0k1iEFgyQH9qvHSTWDJADAIr
		hxZZMkCamZmZmVkyQCcxCKwcWjJAtMh2vp9aMkBCYOXQIlsyQM/3U+OlWzJA
		XI/C9ShcMkDpJjEIrFwyQHe+nxovXTJABFYOLbJdMkCR7Xw/NV4yQB+F61G4
		XjJArBxaZDtfMkA5tMh2vl8yQMdLN4lBYDJAVOOlm8RgMkDhehSuR2EyQG8S
		g8DKYTJA/Knx0k1iMkCJQWDl0GIyQBfZzvdTYzJApHA9CtdjMkAxCKwcWmQy
		QL6fGi/dZDJATDeJQWBlMkDZzvdT42UyQGZmZmZmZjJA9P3UeOlmMkCBlUOL
		bGcyQA4tsp3vZzJAnMQgsHJoMkApXI/C9WgyQLbz/dR4aTJARIts5/tpMkDR
		Itv5fmoyQF66SQwCazJA7FG4HoVrMkB56SYxCGwyQAaBlUOLbDJAkxgEVg5t
		MkAhsHJokW0yQK5H4XoUbjJAO99PjZduMkDJdr6fGm8yQFYOLbKdbzJA46Wb
		xCBwMkBxPQrXo3AyQP7UeOkmcTJAi2zn+6lxMkAZBFYOLXIyQKabxCCwcjJA
		MzMzMzNzMkDByqFFtnMyQE5iEFg5dDJA2/l+arx0MkBoke18P3UyQPYoXI/C
		dTJAg8DKoUV2MkAQWDm0yHYyQJ7vp8ZLdzJAK4cW2c53MkC4HoXrUXgyQEa2
		8/3UeDJA001iEFh5MkBg5dAi23kyQO58PzVeejJAexSuR+F6MkAIrBxaZHsy
		QJZDi2znezJAI9v5fmp8MkCwcmiR7XwyQD0K16NwfTJAy6FFtvN9MkBYObTI
		dn4yQOXQItv5fjJAc2iR7Xx/MkAAAAAAAIAyQI2XbhKDgDJAGy/dJAaBMkCo
		xks3iYEyQDVeukkMgjJAw/UoXI+CMkBQjZduEoMyQN0kBoGVgzJAarx0kxiE
		MkD4U+Olm4QyQIXrUbgehTJAEoPAyqGFMkCgGi/dJIYyQC2yne+nhjJAukkM
		AiuHMkBI4XoUrocyQNV46SYxiDJAYhBYObSIMkDwp8ZLN4kyQH0/NV66iTJA
		CtejcD2KMkCYbhKDwIoyQCUGgZVDizJAsp3vp8aLMkA/NV66SYwyQM3MzMzM
		jDJAWmQ730+NMkDn+6nx0o0yQHWTGARWjjJAAiuHFtmOMkCPwvUoXI8yQB1a
		ZDvfjzJAqvHSTWKQMkA3iUFg5ZAyQMUgsHJokTJAUrgeheuRMkDfT42XbpIy
		QG3n+6nxkjJA+n5qvHSTMkCHFtnO95MyQBSuR+F6lDJAokW28/2UMkAv3SQG
		gZUyQLx0kxgEljJASgwCK4eWMkDXo3A9CpcyQGQ730+NlzJA8tJNYhCYMkB/
		arx0k5gyQAwCK4cWmTJAmpmZmZmZMkAnMQisHJoyQLTIdr6fmjJAQmDl0CKb
		MkDP91PjpZsyQFyPwvUonDJA6SYxCKycMkB3vp8aL50yQARWDi2ynTJAke18
		PzWeMkAfhetRuJ4yQKwcWmQ7nzJAObTIdr6fMkDHSzeJQaAyQFTjpZvEoDJA
		4XoUrkehMkBvEoPAyqEyQPyp8dJNojJAiUFg5dCiMkAX2c73U6MyQKRwPQrX
		ozJAMQisHFqkMkC+nxov3aQyQEw3iUFgpTJA2c73U+OlMkBmZmZmZqYyQPT9
		1HjppjJAgZVDi2ynMkAOLbKd76cyQJzEILByqDJAKVyPwvWoMkC28/3UeKky
		QESLbOf7qTJA0SLb+X6qMkBeukkMAqsyQOxRuB6FqzJAeekmMQisMkAGgZVD
		i6wyQJMYBFYOrTJAIbByaJGtMkCuR+F6FK4yQDvfT42XrjJAyXa+nxqvMkBW
		Di2yna8yQOOlm8QgsDJAcT0K16OwMkD+1HjpJrEyQIts5/upsTJAGQRWDi2y
		MkCmm8QgsLIyQDMzMzMzszJAwcqhRbazMkBOYhBYObQyQNv5fmq8tDJAaJHt
		fD+1MkD2KFyPwrUyQIPAyqFFtjJAEFg5tMi2MkCe76fGS7cyQCuHFtnOtzJA
		uB6F61G4MkBGtvP91LgyQNNNYhBYuTJAYOXQItu5MkDufD81XroyQHsUrkfh
		ujJACKwcWmS7MkCWQ4ts57syQCPb+X5qvDJAsHJoke28MkA9CtejcL0yQMuh
		RbbzvTJAWDm0yHa+MkDl0CLb+b4yQHNoke18vzJAAAAAAADAMkCNl24Sg8Ay
		QBsv3SQGwTJAqMZLN4nBMkA1XrpJDMIyQMP1KFyPwjJAUI2XbhLDMkDdJAaB
		lcMyQGq8dJMYxDJA+FPjpZvEMkCF61G4HsUyQBKDwMqhxTJAoBov3STGMkAt
		sp3vp8YyQLpJDAIrxzJASOF6FK7HMkDVeOkmMcgyQGIQWDm0yDJA8KfGSzfJ
		MkB9PzVeuskyQArXo3A9yjJAmG4Sg8DKMkAlBoGVQ8syQLKd76fGyzJAPzVe
		uknMMkDNzMzMzMwyQFpkO99PzTJA5/up8dLNMkB1kxgEVs4yQAIrhxbZzjJA
		j8L1KFzPMkAdWmQ7388yQKrx0k1i0DJAN4lBYOXQMkDFILByaNEyQFK4HoXr
		0TJA30+Nl27SMkBt5/up8dIyQPp+arx00zJAhxbZzvfTMkAUrkfhetQyQKJF
		tvP91DJAL90kBoHVMkC8dJMYBNYyQEoMAiuH1jJA16NwPQrXMkBkO99Pjdcy
		QPLSTWIQ2DJAf2q8dJPYMkAMAiuHFtkyQJqZmZmZ2TJAJzEIrBzaMkC0yHa+
		n9oyQEJg5dAi2zJAz/dT46XbMkBcj8L1KNwyQOkmMQis3DJAd76fGi/dMkAE
		Vg4tst0yQJHtfD813jJAH4XrUbjeMkCsHFpkO98yQDm0yHa+3zJAx0s3iUHg
		MkBU46WbxOAyQOF6FK5H4TJAbxKDwMrhMkD8qfHSTeIyQIlBYOXQ4jJAF9nO
		91PjMkCkcD0K1+MyQDEIrBxa5DJAvp8aL93kMkBMN4lBYOUyQNnO91Pj5TJA
		ZmZmZmbmMkD0/dR46eYyQIGVQ4ts5zJADi2yne/nMkCcxCCwcugyQClcj8L1
		6DJAtvP91HjpMkBEi2zn++kyQNEi2/l+6jJAXrpJDALrMkDsUbgehesyQHnp
		JjEI7DJABoGVQ4vsMkCTGARWDu0yQCGwcmiR7TJArkfhehTuMkA730+Nl+4y
		QMl2vp8a7zJAVg4tsp3vMkDjpZvEIPAyQHE9Ctej8DJA/tR46SbxMkCLbOf7
		qfEyQBkEVg4t8jJAppvEILDyMkAzMzMzM/MyQMHKoUW28zJATmIQWDn0MkDb
		+X5qvPQyQGiR7Xw/9TJA9ihcj8L1MkCDwMqhRfYyQBBYObTI9jJAnu+nxkv3
		MkArhxbZzvcyQLgehetR+DJARrbz/dT4MkDTTWIQWPkyQGDl0CLb+TJA7nw/
		NV76MkB7FK5H4foyQAisHFpk+zJAlkOLbOf7MkAj2/l+avwyQLByaJHt/DJA
		PQrXo3D9MkDLoUW28/0yQFg5tMh2/jJA5dAi2/n+MkBzaJHtfP8yQAAAAAAA
		ADNAjZduEoMAM0AbL90kBgEzQKjGSzeJATNANV66SQwCM0DD9ShcjwIzQFCN
		l24SAzNA3SQGgZUDM0BqvHSTGAQzQPhT46WbBDNAhetRuB4FM0ASg8DKoQUz
		QKAaL90kBjNALbKd76cGM0C6SQwCKwczQEjhehSuBzNA1XjpJjEIM0BiEFg5
		tAgzQPCnxks3CTNAfT81XroJM0AK16NwPQozQJhuEoPACjNAJQaBlUMLM0Cy
		ne+nxgszQD81XrpJDDNAzczMzMwMM0BaZDvfTw0zQOf7qfHSDTNAdZMYBFYO
		M0ACK4cW2Q4zQI/C9ShcDzNAHVpkO98PM0Cq8dJNYhAzQDeJQWDlEDNAxSCw
		cmgRM0BSuB6F6xEzQN9PjZduEjNAbef7qfESM0D6fmq8dBMzQIcW2c73EzNA
		FK5H4XoUM0CiRbbz/RQzQC/dJAaBFTNAvHSTGAQWM0BKDAIrhxYzQNejcD0K
		FzNAZDvfT40XM0Dy0k1iEBgzQH9qvHSTGDNADAIrhxYZM0CamZmZmRkzQCcx
		CKwcGjNAtMh2vp8aM0BCYOXQIhszQM/3U+OlGzNAXI/C9SgcM0DpJjEIrBwz
		QHe+nxovHTNABFYOLbIdM0CR7Xw/NR4zQB+F61G4HjNArBxaZDsfM0A5tMh2
		vh8zQMdLN4lBIDNAVOOlm8QgM0DhehSuRyEzQG8Sg8DKITNA/Knx0k0iM0CJ
		QWDl0CIzQBfZzvdTIzNApHA9CtcjM0AxCKwcWiQzQL6fGi/dJDNATDeJQWAl
		M0DZzvdT4yUzQGZmZmZmJjNA9P3UeOkmM0CBlUOLbCczQA4tsp3vJzNAnMQg
		sHIoM0ApXI/C9SgzQLbz/dR4KTNARIts5/spM0DRItv5fiozQF66SQwCKzNA
		7FG4HoUrM0B56SYxCCwzQAaBlUOLLDNAkxgEVg4tM0AhsHJokS0zQK5H4XoU
		LjNAO99PjZcuM0DJdr6fGi8zQFYOLbKdLzNA46WbxCAwM0BxPQrXozAzQP7U
		eOkmMTNAi2zn+6kxM0AZBFYOLTIzQKabxCCwMjNAMzMzMzMzM0DByqFFtjMz
		QE5iEFg5NDNA2/l+arw0M0Boke18PzUzQPYoXI/CNTNAg8DKoUU2M0AQWDm0
		yDYzQJ7vp8ZLNzNAK4cW2c43M0C4HoXrUTgzQEa28/3UODNA001iEFg5M0Bg
		5dAi2zkzQO58PzVeOjNAexSuR+E6M0AIrBxaZDszQJZDi2znOzNAI9v5fmo8
		M0CwcmiR7TwzQD0K16NwPTNAy6FFtvM9M0BYObTIdj4zQOXQItv5PjNAc2iR
		7Xw/M0AAAAAAAEAzQI2XbhKDQDNAGy/dJAZBM0Coxks3iUEzQDVeukkMQjNA
		w/UoXI9CM0BQjZduEkMzQN0kBoGVQzNAarx0kxhEM0D4U+Olm0QzQIXrUbge
		RTNAEoPAyqFFM0CgGi/dJEYzQC2yne+nRjNAukkMAitHM0BI4XoUrkczQNV4
		6SYxSDNAYhBYObRIM0Dwp8ZLN0kzQH0/NV66STNACtejcD1KM0CYbhKDwEoz
		QCUGgZVDSzNAsp3vp8ZLM0A/NV66SUwzQM3MzMzMTDNAWmQ7309NM0Dn+6nx
		0k0zQHWTGARWTjNAAiuHFtlOM0CPwvUoXE8zQB1aZDvfTzNAqvHSTWJQM0A3
		iUFg5VAzQMUgsHJoUTNAUrgehetRM0DfT42XblIzQG3n+6nxUjNA+n5qvHRT
		M0CHFtnO91MzQBSuR+F6VDNAokW28/1UM0Av3SQGgVUzQLx0kxgEVjNASgwC
		K4dWM0DXo3A9ClczQGQ730+NVzNA8tJNYhBYM0B/arx0k1gzQAwCK4cWWTNA
		mpmZmZlZM0AnMQisHFozQLTIdr6fWjNAQmDl0CJbM0DP91PjpVszQFyPwvUo
		XDNA6SYxCKxcM0B3vp8aL10zQARWDi2yXTNAke18PzVeM0AfhetRuF4zQKwc
		WmQ7XzNAObTIdr5fM0DHSzeJQWAzQFTjpZvEYDNA4XoUrkdhM0BvEoPAymEz
		QPyp8dJNYjNAiUFg5dBiM0AX2c73U2MzQKRwPQrXYzNAMQisHFpkM0C+nxov
		3WQzQEw3iUFgZTNA2c73U+NlM0BmZmZmZmYzQPT91HjpZjNAgZVDi2xnM0AO
		LbKd72czQJzEILByaDNAKVyPwvVoM0C28/3UeGkzQESLbOf7aTNA0SLb+X5q
		M0BeukkMAmszQOxRuB6FazNAeekmMQhsM0AGgZVDi2wzQJMYBFYObTNAIbBy
		aJFtM0CuR+F6FG4zQDvfT42XbjNAyXa+nxpvM0BWDi2ynW8zQOOlm8QgcDNA
		cT0K16NwM0D+1HjpJnEzQIts5/upcTNAGQRWDi1yM0Cmm8QgsHIzQDMzMzMz
		czNAwcqhRbZzM0BOYhBYOXQzQNv5fmq8dDNAaJHtfD91M0D2KFyPwnUzQIPA
		yqFFdjNAEFg5tMh2M0Ce76fGS3czQCuHFtnOdzNAuB6F61F4M0BGtvP91Hgz
		QNNNYhBYeTNAYOXQItt5M0DufD81XnozQHsUrkfhejNACKwcWmR7M0CWQ4ts
		53szQCPb+X5qfDNAsHJoke18M0A9CtejcH0zQMuhRbbzfTNAWDm0yHZ+M0Dl
		0CLb+X4zQHNoke18fzNAAAAAAACAM0CNl24Sg4AzQBsv3SQGgTNAqMZLN4mB
		M0A1XrpJDIIzQMP1KFyPgjNAUI2XbhKDM0DdJAaBlYMzQGq8dJMYhDNA+FPj
		pZuEM0CF61G4HoUzQBKDwMqhhTNAoBov3SSGM0Atsp3vp4YzQLpJDAIrhzNA
		SOF6FK6HM0DVeOkmMYgzQGIQWDm0iDNA8KfGSzeJM0B9PzVeuokzQArXo3A9
		ijNAmG4Sg8CKM0AlBoGVQ4szQLKd76fGizNAPzVeukmMM0DNzMzMzIwzQFpk
		O99PjTNA5/up8dKNM0B1kxgEVo4zQAIrhxbZjjNAj8L1KFyPM0AdWmQ7348z
		QKrx0k1ikDNAN4lBYOWQM0DFILByaJEzQFK4HoXrkTNA30+Nl26SM0Bt5/up
		8ZIzQPp+arx0kzNAhxbZzveTM0AUrkfhepQzQKJFtvP9lDNAL90kBoGVM0C8
		dJMYBJYzQEoMAiuHljNA16NwPQqXM0BkO99PjZczQPLSTWIQmDNAf2q8dJOY
		M0AMAiuHFpkzQJqZmZmZmTNAJzEIrByaM0C0yHa+n5ozQEJg5dAimzNAz/dT
		46WbM0Bcj8L1KJwzQOkmMQisnDNAd76fGi+dM0AEVg4tsp0zQJHtfD81njNA
		H4XrUbieM0CsHFpkO58zQDm0yHa+nzNAx0s3iUGgM0BU46WbxKAzQOF6FK5H
		oTNAbxKDwMqhM0D8qfHSTaIzQIlBYOXQojNAF9nO91OjM0CkcD0K16MzQDEI
		rBxapDNAvp8aL92kM0BMN4lBYKUzQNnO91PjpTNAZmZmZmamM0D0/dR46aYz
		QIGVQ4tspzNADi2yne+nM0CcxCCwcqgzQClcj8L1qDNAtvP91HipM0BEi2zn
		+6kzQNEi2/l+qjNAXrpJDAKrM0DsUbgehaszQHnpJjEIrDNABoGVQ4usM0CT
		GARWDq0zQCGwcmiRrTNArkfhehSuM0A730+Nl64zQMl2vp8arzNAVg4tsp2v
		M0DjpZvEILAzQHE9CtejsDNA/tR46SaxM0CLbOf7qbEzQBkEVg4tsjNAppvE
		ILCyM0AzMzMzM7MzQMHKoUW2szNATmIQWDm0M0Db+X5qvLQzQGiR7Xw/tTNA
		9ihcj8K1M0CDwMqhRbYzQBBYObTItjNAnu+nxku3M0ArhxbZzrczQLgehetR
		uDNARrbz/dS4M0DTTWIQWLkzQGDl0CLbuTNA7nw/NV66M0B7FK5H4bozQAis
		HFpkuzNAlkOLbOe7M0Aj2/l+arwzQLByaJHtvDNAPQrXo3C9M0DLoUW2870z
		QFg5tMh2vjNA5dAi2/m+M0BzaJHtfL8zQAAAAAAAwDNAjZduEoPAM0AbL90k
		BsEzQKjGSzeJwTNANV66SQzCM0DD9Shcj8IzQFCNl24SwzNA3SQGgZXDM0Bq
		vHSTGMQzQPhT46WbxDNAhetRuB7FM0ASg8DKocUzQKAaL90kxjNALbKd76fG
		M0C6SQwCK8czQEjhehSuxzNA1XjpJjHIM0BiEFg5tMgzQPCnxks3yTNAfT81
		XrrJM0AK16NwPcozQJhuEoPAyjNAJQaBlUPLM0Cyne+nxsszQD81XrpJzDNA
		zczMzMzMM0BaZDvfT80zQOf7qfHSzTNAdZMYBFbOM0ACK4cW2c4zQI/C9Shc
		zzNAHVpkO9/PM0Cq8dJNYtAzQDeJQWDl0DNAxSCwcmjRM0BSuB6F69EzQN9P
		jZdu0jNAbef7qfHSM0D6fmq8dNMzQIcW2c730zNAFK5H4XrUM0CiRbbz/dQz
		QC/dJAaB1TNAvHSTGATWM0BKDAIrh9YzQNejcD0K1zNAZDvfT43XM0Dy0k1i
		ENgzQH9qvHST2DNADAIrhxbZM0CamZmZmdkzQCcxCKwc2jNAtMh2vp/aM0BC
		YOXQItszQM/3U+Ol2zNAXI/C9SjcM0DpJjEIrNwzQHe+nxov3TNABFYOLbLd
		M0CR7Xw/Nd4zQB+F61G43jNArBxaZDvfM0A5tMh2vt8zQMdLN4lB4DNAVOOl
		m8TgM0DhehSuR+EzQG8Sg8DK4TNA/Knx0k3iM0CJQWDl0OIzQBfZzvdT4zNA
		pHA9CtfjM0AxCKwcWuQzQL6fGi/d5DNATDeJQWDlM0DZzvdT4+UzQGZmZmZm
		5jNA9P3UeOnmM0CBlUOLbOczQA4tsp3v5zNAnMQgsHLoM0ApXI/C9egzQLbz
		/dR46TNARIts5/vpM0DRItv5fuozQF66SQwC6zNA7FG4HoXrM0B56SYxCOwz
		QAaBlUOL7DNAkxgEVg7tM0AhsHJoke0zQK5H4XoU7jNAO99PjZfuM0DJdr6f
		Gu8zQFYOLbKd7zNA46WbxCDwM0BxPQrXo/AzQP7UeOkm8TNAi2zn+6nxM0AZ
		BFYOLfIzQKabxCCw8jNAMzMzMzPzM0DByqFFtvMzQE5iEFg59DNA2/l+arz0
		M0Boke18P/UzQPYoXI/C9TNAg8DKoUX2M0AQWDm0yPYzQJ7vp8ZL9zNAK4cW
		2c73M0C4HoXrUfgzQEa28/3U+DNA001iEFj5M0Bg5dAi2/kzQO58PzVe+jNA
		exSuR+H6M0AIrBxaZPszQJZDi2zn+zNAI9v5fmr8M0CwcmiR7fwzQD0K16Nw
		/TNAy6FFtvP9M0BYObTIdv4zQOXQItv5/jNAc2iR7Xz/M0AAAAAAAAA0QI2X
		bhKDADRAGy/dJAYBNECoxks3iQE0QDVeukkMAjRAw/UoXI8CNEBQjZduEgM0
		QN0kBoGVAzRAarx0kxgENED4U+OlmwQ0QIXrUbgeBTRAEoPAyqEFNECgGi/d
		JAY0QC2yne+nBjRAukkMAisHNEBI4XoUrgc0QNV46SYxCDRAYhBYObQINEDw
		p8ZLNwk0QH0/NV66CTRACtejcD0KNECYbhKDwAo0QCUGgZVDCzRAsp3vp8YL
		NEA/NV66SQw0QM3MzMzMDDRAWmQ7308NNEDn+6nx0g00QHWTGARWDjRAAiuH
		FtkONECPwvUoXA80QB1aZDvfDzRAqvHSTWIQNEA3iUFg5RA0QMUgsHJoETRA
		UrgehesRNEDfT42XbhI0QG3n+6nxEjRA+n5qvHQTNECHFtnO9xM0QBSuR+F6
		FDRAokW28/0UNEAv3SQGgRU0QLx0kxgEFjRASgwCK4cWNEDXo3A9Chc0QGQ7
		30+NFzRA8tJNYhAYNEB/arx0kxg0QAwCK4cWGTRAmpmZmZkZNEAnMQisHBo0
		QLTIdr6fGjRAQmDl0CIbNEDP91PjpRs0QFyPwvUoHDRA6SYxCKwcNEB3vp8a
		Lx00QARWDi2yHTRAke18PzUeNEAfhetRuB40QKwcWmQ7HzRAObTIdr4fNEDH
		SzeJQSA0QFTjpZvEIDRA4XoUrkchNEBvEoPAyiE0QPyp8dJNIjRAiUFg5dAi
		NEAX2c73UyM0QKRwPQrXIzRAMQisHFokNEC+nxov3SQ0QEw3iUFgJTRA2c73
		U+MlNEBmZmZmZiY0QPT91HjpJjRAgZVDi2wnNEAOLbKd7yc0QJzEILByKDRA
		KVyPwvUoNEC28/3UeCk0QESLbOf7KTRA0SLb+X4qNEBeukkMAis0QOxRuB6F
		KzRAeekmMQgsNEAGgZVDiyw0QJMYBFYOLTRAIbByaJEtNECuR+F6FC40QDvf
		T42XLjRAyXa+nxovNEBWDi2ynS80QOOlm8QgMDRAcT0K16MwNED+1HjpJjE0
		QIts5/upMTRAGQRWDi0yNECmm8QgsDI0QDMzMzMzMzRAwcqhRbYzNEBOYhBY
		OTQ0QNv5fmq8NDRAaJHtfD81NED2KFyPwjU0QIPAyqFFNjRAEFg5tMg2NECe
		76fGSzc0QCuHFtnONzRAuB6F61E4NEBGtvP91Dg0QNNNYhBYOTRAYOXQIts5
		NEDufD81Xjo0QHsUrkfhOjRACKwcWmQ7NECWQ4ts5zs0QCPb+X5qPDRAsHJo
		ke08NEA9CtejcD00QMuhRbbzPTRAWDm0yHY+NEDl0CLb+T40QHNoke18PzRA
		AAAAAABANECNl24Sg0A0QBsv3SQGQTRAqMZLN4lBNEA1XrpJDEI0QMP1KFyP
		QjRAUI2XbhJDNEDdJAaBlUM0QGq8dJMYRDRA+FPjpZtENECF61G4HkU0QBKD
		wMqhRTRAoBov3SRGNEAtsp3vp0Y0QLpJDAIrRzRASOF6FK5HNEDVeOkmMUg0
		QGIQWDm0SDRA8KfGSzdJNEB9PzVeukk0QArXo3A9SjRAmG4Sg8BKNEAlBoGV
		Q0s0QLKd76fGSzRAPzVeuklMNEDNzMzMzEw0QFpkO99PTTRA5/up8dJNNEB1
		kxgEVk40QAIrhxbZTjRAj8L1KFxPNEAdWmQ73080QKrx0k1iUDRAN4lBYOVQ
		NEDFILByaFE0QFK4HoXrUTRA30+Nl25SNEBt5/up8VI0QPp+arx0UzRAhxbZ
		zvdTNEAUrkfhelQ0QKJFtvP9VDRAL90kBoFVNEC8dJMYBFY0QEoMAiuHVjRA
		16NwPQpXNEBkO99PjVc0QPLSTWIQWDRAf2q8dJNYNEAMAiuHFlk0QJqZmZmZ
		WTRAJzEIrBxaNEC0yHa+n1o0QEJg5dAiWzRAz/dT46VbNEBcj8L1KFw0QOkm
		MQisXDRAd76fGi9dNEAEVg4tsl00QJHtfD81XjRAH4XrUbheNECsHFpkO180
		QDm0yHa+XzRAx0s3iUFgNEBU46WbxGA0QOF6FK5HYTRAbxKDwMphNED8qfHS
		TWI0QIlBYOXQYjRAF9nO91NjNECkcD0K12M0QDEIrBxaZDRAvp8aL91kNEBM
		N4lBYGU0QNnO91PjZTRAZmZmZmZmNED0/dR46WY0QIGVQ4tsZzRADi2yne9n
		NECcxCCwcmg0QClcj8L1aDRAtvP91HhpNEBEi2zn+2k0QNEi2/l+ajRAXrpJ
		DAJrNEDsUbgehWs0QHnpJjEIbDRABoGVQ4tsNECTGARWDm00QCGwcmiRbTRA
		rkfhehRuNEA730+Nl240QMl2vp8abzRAVg4tsp1vNEDjpZvEIHA0QHE9Ctej
		cDRA/tR46SZxNECLbOf7qXE0QBkEVg4tcjRAppvEILByNEAzMzMzM3M0QMHK
		oUW2czRATmIQWDl0NEDb+X5qvHQ0QGiR7Xw/dTRA9ihcj8J1NECDwMqhRXY0
		QBBYObTIdjRAnu+nxkt3NEArhxbZznc0QLgehetReDRARrbz/dR4NEDTTWIQ
		WHk0QGDl0CLbeTRA7nw/NV56NEB7FK5H4Xo0QAisHFpkezRAlkOLbOd7NEAj
		2/l+anw0QLByaJHtfDRAPQrXo3B9NEDLoUW28300QFg5tMh2fjRA5dAi2/l+
		NEBzaJHtfH80QAAAAAAAgDRAjZduEoOANEAbL90kBoE0QKjGSzeJgTRANV66
		SQyCNEDD9Shcj4I0QFCNl24SgzRA3SQGgZWDNEBqvHSTGIQ0QPhT46WbhDRA
		hetRuB6FNEASg8DKoYU0QKAaL90khjRALbKd76eGNEC6SQwCK4c0QEjhehSu
		hzRA1XjpJjGINEBiEFg5tIg0QPCnxks3iTRAfT81XrqJNEAK16NwPYo0QJhu
		EoPAijRAJQaBlUOLNECyne+nxos0QD81XrpJjDRAzczMzMyMNEBaZDvfT400
		QOf7qfHSjTRAdZMYBFaONEACK4cW2Y40QI/C9ShcjzRAHVpkO9+PNECq8dJN
		YpA0QDeJQWDlkDRAxSCwcmiRNEBSuB6F65E0QN9PjZdukjRAbef7qfGSNED6
		fmq8dJM0QIcW2c73kzRAFK5H4XqUNECiRbbz/ZQ0QC/dJAaBlTRAvHSTGASW
		NEBKDAIrh5Y0QNejcD0KlzRAZDvfT42XNEDy0k1iEJg0QH9qvHSTmDRADAIr
		hxaZNECamZmZmZk0QCcxCKwcmjRAtMh2vp+aNEBCYOXQIps0QM/3U+OlmzRA
		XI/C9SicNEDpJjEIrJw0QHe+nxovnTRABFYOLbKdNECR7Xw/NZ40QB+F61G4
		njRArBxaZDufNEA5tMh2vp80QMdLN4lBoDRAVOOlm8SgNEDhehSuR6E0QG8S
		g8DKoTRA/Knx0k2iNECJQWDl0KI0QBfZzvdTozRApHA9CtejNEAxCKwcWqQ0
		QL6fGi/dpDRATDeJQWClNEDZzvdT46U0QGZmZmZmpjRA9P3UeOmmNECBlUOL
		bKc0QA4tsp3vpzRAnMQgsHKoNEApXI/C9ag0QLbz/dR4qTRARIts5/upNEDR
		Itv5fqo0QF66SQwCqzRA7FG4HoWrNEB56SYxCKw0QAaBlUOLrDRAkxgEVg6t
		NEAhsHJoka00QK5H4XoUrjRAO99PjZeuNEDJdr6fGq80QFYOLbKdrzRA46Wb
		xCCwNEBxPQrXo7A0QP7UeOkmsTRAi2zn+6mxNEAZBFYOLbI0QKabxCCwsjRA
		MzMzMzOzNEDByqFFtrM0QE5iEFg5tDRA2/l+ary0NEBoke18P7U0QPYoXI/C
		tTRAg8DKoUW2NEAQWDm0yLY0QJ7vp8ZLtzRAK4cW2c63NEC4HoXrUbg0QEa2
		8/3UuDRA001iEFi5NEBg5dAi27k0QO58PzVeujRAexSuR+G6NEAIrBxaZLs0
		QJZDi2znuzRAI9v5fmq8NECwcmiR7bw0QD0K16NwvTRAy6FFtvO9NEBYObTI
		dr40QOXQItv5vjRAc2iR7Xy/NEAAAAAAAMA0QI2XbhKDwDRAGy/dJAbBNECo
		xks3icE0QDVeukkMwjRAw/UoXI/CNEBQjZduEsM0QN0kBoGVwzRAarx0kxjE
		NED4U+Olm8Q0QIXrUbgexTRAEoPAyqHFNECgGi/dJMY0QC2yne+nxjRAukkM
		AivHNEBI4XoUrsc0QNV46SYxyDRAYhBYObTINEDwp8ZLN8k0QH0/NV66yTRA
		CtejcD3KNECYbhKDwMo0QCUGgZVDyzRAsp3vp8bLNEA/NV66Scw0QM3MzMzM
		zDRAWmQ730/NNEDn+6nx0s00QHWTGARWzjRAAiuHFtnONECPwvUoXM80QB1a
		ZDvfzzRAqvHSTWLQNEA3iUFg5dA0QMUgsHJo0TRAUrgehevRNEDfT42XbtI0
		QG3n+6nx0jRA+n5qvHTTNECHFtnO99M0QBSuR+F61DRAokW28/3UNEAv3SQG
		gdU0QLx0kxgE1jRASgwCK4fWNEDXo3A9Ctc0QGQ730+N1zRA8tJNYhDYNEB/
		arx0k9g0QAwCK4cW2TRAmpmZmZnZNEAnMQisHNo0QLTIdr6f2jRAQmDl0CLb
		NEDP91Pjpds0QFyPwvUo3DRA6SYxCKzcNEB3vp8aL900QARWDi2y3TRAke18
		PzXeNEAfhetRuN40QKwcWmQ73zRAObTIdr7fNEDHSzeJQeA0QFTjpZvE4DRA
		4XoUrkfhNEBvEoPAyuE0QPyp8dJN4jRAiUFg5dDiNEAX2c73U+M0QKRwPQrX
		4zRAMQisHFrkNEC+nxov3eQ0QEw3iUFg5TRA2c73U+PlNEBmZmZmZuY0QPT9
		1Hjp5jRAgZVDi2znNEAOLbKd7+c0QJzEILBy6DRAKVyPwvXoNEC28/3UeOk0
		QESLbOf76TRA0SLb+X7qNEBeukkMAus0QOxRuB6F6zRAeekmMQjsNEAGgZVD
		i+w0QJMYBFYO7TRAIbByaJHtNECuR+F6FO40QDvfT42X7jRAyXa+nxrvNEBW
		Di2yne80QOOlm8Qg8DRAcT0K16PwNED+1HjpJvE0QIts5/up8TRAGQRWDi3y
		NECmm8QgsPI0QDMzMzMz8zRAwcqhRbbzNEBOYhBYOfQ0QNv5fmq89DRAaJHt
		fD/1NED2KFyPwvU0QIPAyqFF9jRAEFg5tMj2NECe76fGS/c0QCuHFtnO9zRA
		uB6F61H4NEBGtvP91Pg0QNNNYhBY+TRAYOXQItv5NEDufD81Xvo0QHsUrkfh
		+jRACKwcWmT7NECWQ4ts5/s0QCPb+X5q/DRAsHJoke38NEA9CtejcP00QMuh
		Rbbz/TRAWDm0yHb+NEDl0CLb+f40QHNoke18/zRAAAAAAAAANUCNl24SgwA1
		QBsv3SQGATVAqMZLN4kBNUA1XrpJDAI1QMP1KFyPAjVAUI2XbhIDNUDdJAaB
		lQM1QGq8dJMYBDVA+FPjpZsENUCF61G4HgU1QBKDwMqhBTVAoBov3SQGNUAt
		sp3vpwY1QLpJDAIrBzVASOF6FK4HNUDVeOkmMQg1QGIQWDm0CDVA8KfGSzcJ
		NUB9PzVeugk1QArXo3A9CjVAmG4Sg8AKNUAlBoGVQws1QLKd76fGCzVAPzVe
		ukkMNUDNzMzMzAw1QFpkO99PDTVA5/up8dINNUB1kxgEVg41QAIrhxbZDjVA
		j8L1KFwPNUAdWmQ73w81QKrx0k1iEDVAN4lBYOUQNUDFILByaBE1QFK4HoXr
		ETVA30+Nl24SNUBt5/up8RI1QPp+arx0EzVAhxbZzvcTNUAUrkfhehQ1QKJF
		tvP9FDVAL90kBoEVNUC8dJMYBBY1QEoMAiuHFjVA16NwPQoXNUBkO99PjRc1
		QPLSTWIQGDVAf2q8dJMYNUAMAiuHFhk1QJqZmZmZGTVAJzEIrBwaNUC0yHa+
		nxo1QEJg5dAiGzVAz/dT46UbNUBcj8L1KBw1QOkmMQisHDVAd76fGi8dNUAE
		Vg4tsh01QJHtfD81HjVAH4XrUbgeNUCsHFpkOx81QDm0yHa+HzVAx0s3iUEg
		NUBU46WbxCA1QOF6FK5HITVAbxKDwMohNUD8qfHSTSI1QIlBYOXQIjVAF9nO
		91MjNUCkcD0K1yM1QDEIrBxaJDVAvp8aL90kNUBMN4lBYCU1QNnO91PjJTVA
		ZmZmZmYmNUD0/dR46SY1QIGVQ4tsJzVADi2yne8nNUCcxCCwcig1QClcj8L1
		KDVAtvP91HgpNUBEi2zn+yk1QNEi2/l+KjVAXrpJDAIrNUDsUbgehSs1QHnp
		JjEILDVABoGVQ4ssNUCTGARWDi01QCGwcmiRLTVArkfhehQuNUA730+Nly41
		QMl2vp8aLzVAVg4tsp0vNUDjpZvEIDA1QHE9CtejMDVA/tR46SYxNUCLbOf7
		qTE1QBkEVg4tMjVAppvEILAyNUAzMzMzMzM1QMHKoUW2MzVATmIQWDk0NUDb
		+X5qvDQ1QGiR7Xw/NTVA9ihcj8I1NUCDwMqhRTY1QBBYObTINjVAnu+nxks3
		NUArhxbZzjc1QLgehetRODVARrbz/dQ4NUDTTWIQWDk1QGDl0CLbOTVA7nw/
		NV46NUB7FK5H4To1QAisHFpkOzVAlkOLbOc7NUAj2/l+ajw1QLByaJHtPDVA
		PQrXo3A9NUDLoUW28z01QFg5tMh2PjVA5dAi2/k+NUBzaJHtfD81QAAAAAAA
		QDVAjZduEoNANUAbL90kBkE1QKjGSzeJQTVANV66SQxCNUDD9Shcj0I1QFCN
		l24SQzVA3SQGgZVDNUBqvHSTGEQ1QPhT46WbRDVAhetRuB5FNUASg8DKoUU1
		QKAaL90kRjVALbKd76dGNUC6SQwCK0c1QEjhehSuRzVA1XjpJjFINUBiEFg5
		tEg1QPCnxks3STVAfT81XrpJNUAK16NwPUo1QJhuEoPASjVAJQaBlUNLNUCy
		ne+nxks1QD81XrpJTDVAzczMzMxMNUBaZDvfT001QOf7qfHSTTVAdZMYBFZO
		NUACK4cW2U41QI/C9ShcTzVAHVpkO99PNUCq8dJNYlA1QDeJQWDlUDVAxSCw
		cmhRNUBSuB6F61E1QN9PjZduUjVAbef7qfFSNUD6fmq8dFM1QIcW2c73UzVA
		FK5H4XpUNUCiRbbz/VQ1QC/dJAaBVTVAvHSTGARWNUBKDAIrh1Y1QNejcD0K
		VzVAZDvfT41XNUDy0k1iEFg1QH9qvHSTWDVADAIrhxZZNUCamZmZmVk1QCcx
		CKwcWjVAtMh2vp9aNUBCYOXQIls1QM/3U+OlWzVAXI/C9ShcNUDpJjEIrFw1
		QHe+nxovXTVABFYOLbJdNUCR7Xw/NV41QB+F61G4XjVArBxaZDtfNUA5tMh2
		vl81QMdLN4lBYDVAVOOlm8RgNUDhehSuR2E1QG8Sg8DKYTVA/Knx0k1iNUCJ
		QWDl0GI1QBfZzvdTYzVApHA9CtdjNUAxCKwcWmQ1QL6fGi/dZDVATDeJQWBl
		NUDZzvdT42U1QGZmZmZmZjVA9P3UeOlmNUCBlUOLbGc1QA4tsp3vZzVAnMQg
		sHJoNUApXI/C9Wg1QLbz/dR4aTVARIts5/tpNUDRItv5fmo1QF66SQwCazVA
		7FG4HoVrNUB56SYxCGw1QAaBlUOLbDVAkxgEVg5tNUAhsHJokW01QK5H4XoU
		bjVAO99PjZduNUDJdr6fGm81QFYOLbKdbzVA46WbxCBwNUBxPQrXo3A1QP7U
		eOkmcTVAi2zn+6lxNUAZBFYOLXI1QKabxCCwcjVAMzMzMzNzNUDByqFFtnM1
		QE5iEFg5dDVA2/l+arx0NUBoke18P3U1QPYoXI/CdTVAg8DKoUV2NUAQWDm0
		yHY1QJ7vp8ZLdzVAK4cW2c53NUC4HoXrUXg1QEa28/3UeDVA001iEFh5NUBg
		5dAi23k1QO58PzVeejVAexSuR+F6NUAIrBxaZHs1QJZDi2znezVAI9v5fmp8
		NUCwcmiR7Xw1QD0K16NwfTVAy6FFtvN9NUBYObTIdn41QOXQItv5fjVAc2iR
		7Xx/NUAAAAAAAIA1QI2XbhKDgDVAGy/dJAaBNUCoxks3iYE1QDVeukkMgjVA
		w/UoXI+CNUBQjZduEoM1QN0kBoGVgzVAarx0kxiENUD4U+Olm4Q1QIXrUbge
		hTVAEoPAyqGFNUCgGi/dJIY1QC2yne+nhjVAukkMAiuHNUBI4XoUroc1QNV4
		6SYxiDVAYhBYObSINUDwp8ZLN4k1QH0/NV66iTVACtejcD2KNUCYbhKDwIo1
		QCUGgZVDizVAsp3vp8aLNUA/NV66SYw1QM3MzMzMjDVAWmQ730+NNUDn+6nx
		0o01QHWTGARWjjVAAiuHFtmONUCPwvUoXI81QB1aZDvfjzVAqvHSTWKQNUA3
		iUFg5ZA1QMUgsHJokTVAUrgeheuRNUDfT42XbpI1QG3n+6nxkjVA+n5qvHST
		NUCHFtnO95M1QBSuR+F6lDVAokW28/2UNUAv3SQGgZU1QLx0kxgEljVASgwC
		K4eWNUDXo3A9Cpc1QGQ730+NlzVA8tJNYhCYNUB/arx0k5g1QAwCK4cWmTVA
		mpmZmZmZNUAnMQisHJo1QLTIdr6fmjVAQmDl0CKbNUDP91PjpZs1QFyPwvUo
		nDVA6SYxCKycNUB3vp8aL501QARWDi2ynTVAke18PzWeNUAfhetRuJ41QKwc
		WmQ7nzVAObTIdr6fNUDHSzeJQaA1QFTjpZvEoDVA4XoUrkehNUBvEoPAyqE1
		QPyp8dJNojVAiUFg5dCiNUAX2c73U6M1QKRwPQrXozVAMQisHFqkNUC+nxov
		3aQ1QEw3iUFgpTVA2c73U+OlNUBmZmZmZqY1QPT91HjppjVAgZVDi2ynNUAO
		LbKd76c1QJzEILByqDVAKVyPwvWoNUC28/3UeKk1QESLbOf7qTVA0SLb+X6q
		NUBeukkMAqs1QOxRuB6FqzVAeekmMQisNUAGgZVDi6w1QJMYBFYOrTVAIbBy
		aJGtNUCuR+F6FK41QDvfT42XrjVAyXa+nxqvNUBWDi2yna81QOOlm8QgsDVA
		cT0K16OwNUD+1HjpJrE1QIts5/upsTVAGQRWDi2yNUCmm8QgsLI1QDMzMzMz
		szVAwcqhRbazNUBOYhBYObQ1QNv5fmq8tDVAaJHtfD+1NUD2KFyPwrU1QIPA
		yqFFtjVAEFg5tMi2NUCe76fGS7c1QCuHFtnOtzVAuB6F61G4NUBGtvP91Lg1
		QNNNYhBYuTVAYOXQItu5NUDufD81Xro1QHsUrkfhujVACKwcWmS7NUCWQ4ts
		57s1QCPb+X5qvDVAsHJoke28NUA9CtejcL01QMuhRbbzvTVAWDm0yHa+NUDl
		0CLb+b41QHNoke18vzVAAAAAAADANUCNl24Sg8A1QBsv3SQGwTVAqMZLN4nB
		NUA1XrpJDMI1QMP1KFyPwjVAUI2XbhLDNUDdJAaBlcM1QGq8dJMYxDVA+FPj
		pZvENUCF61G4HsU1QBKDwMqhxTVAoBov3STGNUAtsp3vp8Y1QLpJDAIrxzVA
		SOF6FK7HNUDVeOkmMcg1QGIQWDm0yDVA8KfGSzfJNUB9PzVeusk1QArXo3A9
		yjVAmG4Sg8DKNUAlBoGVQ8s1QLKd76fGyzVAPzVeuknMNUDNzMzMzMw1QFpk
		O99PzTVA5/up8dLNNUB1kxgEVs41QAIrhxbZzjVAj8L1KFzPNUAdWmQ73881
		QKrx0k1i0DVAN4lBYOXQNUDFILByaNE1QFK4HoXr0TVA30+Nl27SNUBt5/up
		8dI1QPp+arx00zVAhxbZzvfTNUAUrkfhetQ1QKJFtvP91DVAL90kBoHVNUC8
		dJMYBNY1QEoMAiuH1jVA16NwPQrXNUBkO99Pjdc1QPLSTWIQ2DVAf2q8dJPY
		NUAMAiuHFtk1QJqZmZmZ2TVAJzEIrBzaNUC0yHa+n9o1QEJg5dAi2zVAz/dT
		46XbNUBcj8L1KNw1QOkmMQis3DVAd76fGi/dNUAEVg4tst01QJHtfD813jVA
		H4XrUbjeNUCsHFpkO981QDm0yHa+3zVAx0s3iUHgNUBU46WbxOA1QOF6FK5H
		4TVAbxKDwMrhNUD8qfHSTeI1QIlBYOXQ4jVAF9nO91PjNUCkcD0K1+M1QDEI
		rBxa5DVAvp8aL93kNUBMN4lBYOU1QNnO91Pj5TVAZmZmZmbmNUD0/dR46eY1
		QIGVQ4ts5zVADi2yne/nNUCcxCCwcug1QClcj8L16DVAtvP91HjpNUBEi2zn
		++k1QNEi2/l+6jVAXrpJDALrNUDsUbgehes1QHnpJjEI7DVABoGVQ4vsNUCT
		GARWDu01QCGwcmiR7TVArkfhehTuNUA730+Nl+41QMl2vp8a7zVAVg4tsp3v
		NUDjpZvEIPA1QHE9Ctej8DVA/tR46SbxNUCLbOf7qfE1QBkEVg4t8jVAppvE
		ILDyNUAzMzMzM/M1QMHKoUW28zVATmIQWDn0NUDb+X5qvPQ1QGiR7Xw/9TVA
		9ihcj8L1NUCDwMqhRfY1QBBYObTI9jVAnu+nxkv3NUArhxbZzvc1QLgehetR
		+DVARrbz/dT4NUDTTWIQWPk1QGDl0CLb+TVA7nw/NV76NUB7FK5H4fo1QAis
		HFpk+zVAlkOLbOf7NUAj2/l+avw1QLByaJHt/DVAPQrXo3D9NUDLoUW28/01
		QFg5tMh2/jVA5dAi2/n+NUBzaJHtfP81QAAAAAAAADZAjZduEoMANkAbL90k
		BgE2QKjGSzeJATZANV66SQwCNkDD9ShcjwI2QFCNl24SAzZA3SQGgZUDNkBq
		vHSTGAQ2QPhT46WbBDZAhetRuB4FNkASg8DKoQU2QKAaL90kBjZALbKd76cG
		NkC6SQwCKwc2QEjhehSuBzZA1XjpJjEINkBiEFg5tAg2QPCnxks3CTZAfT81
		XroJNkAK16NwPQo2QJhuEoPACjZAJQaBlUMLNkCyne+nxgs2QD81XrpJDDZA
		zczMzMwMNkBaZDvfTw02QOf7qfHSDTZAdZMYBFYONkACK4cW2Q42QI/C9Shc
		DzZAHVpkO98PNkCq8dJNYhA2QDeJQWDlEDZAxSCwcmgRNkBSuB6F6xE2QN9P
		jZduEjZAbef7qfESNkD6fmq8dBM2QIcW2c73EzZAFK5H4XoUNkCiRbbz/RQ2
		QC/dJAaBFTZAvHSTGAQWNkBKDAIrhxY2QNejcD0KFzZAZDvfT40XNkDy0k1i
		EBg2QH9qvHSTGDZADAIrhxYZNkCamZmZmRk2QCcxCKwcGjZAtMh2vp8aNkBC
		YOXQIhs2QM/3U+OlGzZAXI/C9SgcNkDpJjEIrBw2QHe+nxovHTZABFYOLbId
		NkCR7Xw/NR42QB+F61G4HjZArBxaZDsfNkA5tMh2vh82QMdLN4lBIDZAVOOl
		m8QgNkDhehSuRyE2QG8Sg8DKITZA/Knx0k0iNkCJQWDl0CI2QBfZzvdTIzZA
		pHA9CtcjNkAxCKwcWiQ2QL6fGi/dJDZATDeJQWAlNkDZzvdT4yU2QGZmZmZm
		JjZA9P3UeOkmNkCBlUOLbCc2QA4tsp3vJzZAnMQgsHIoNkApXI/C9Sg2QLbz
		/dR4KTZARIts5/spNkDRItv5fio2QF66SQwCKzZA7FG4HoUrNkB56SYxCCw2
		QAaBlUOLLDZAkxgEVg4tNkAhsHJokS02QK5H4XoULjZAO99PjZcuNkDJdr6f
		Gi82QFYOLbKdLzZA46WbxCAwNkBxPQrXozA2QP7UeOkmMTZAi2zn+6kxNkAZ
		BFYOLTI2QKabxCCwMjZAMzMzMzMzNkDByqFFtjM2QE5iEFg5NDZA2/l+arw0
		NkBoke18PzU2QPYoXI/CNTZAg8DKoUU2NkAQWDm0yDY2QJ7vp8ZLNzZAK4cW
		2c43NkC4HoXrUTg2QEa28/3UODZA001iEFg5NkBg5dAi2zk2QO58PzVeOjZA
		exSuR+E6NkAIrBxaZDs2QJZDi2znOzZAI9v5fmo8NkCwcmiR7Tw2QD0K16Nw
		PTZAy6FFtvM9NkBYObTIdj42QOXQItv5PjZAc2iR7Xw/NkAAAAAAAEA2QI2X
		bhKDQDZAGy/dJAZBNkCoxks3iUE2QDVeukkMQjZAw/UoXI9CNkBQjZduEkM2
		QN0kBoGVQzZAarx0kxhENkD4U+Olm0Q2QIXrUbgeRTZAEoPAyqFFNkCgGi/d
		JEY2QC2yne+nRjZAukkMAitHNkBI4XoUrkc2QNV46SYxSDZAYhBYObRINkDw
		p8ZLN0k2QH0/NV66STZACtejcD1KNkCYbhKDwEo2QCUGgZVDSzZAsp3vp8ZL
		NkA/NV66SUw2QM3MzMzMTDZAWmQ7309NNkDn+6nx0k02QHWTGARWTjZAAiuH
		FtlONkCPwvUoXE82QB1aZDvfTzZAqvHSTWJQNkA3iUFg5VA2QMUgsHJoUTZA
		UrgehetRNkDfT42XblI2QG3n+6nxUjZA+n5qvHRTNkCHFtnO91M2QBSuR+F6
		VDZAokW28/1UNkAv3SQGgVU2QLx0kxgEVjZASgwCK4dWNkDXo3A9Clc2QGQ7
		30+NVzZA8tJNYhBYNkB/arx0k1g2QAwCK4cWWTZAmpmZmZlZNkAnMQisHFo2
		QLTIdr6fWjZAQmDl0CJbNkDP91PjpVs2QFyPwvUoXDZA6SYxCKxcNkB3vp8a
		L102QARWDi2yXTZAke18PzVeNkAfhetRuF42QKwcWmQ7XzZAObTIdr5fNkDH
		SzeJQWA2QFTjpZvEYDZA4XoUrkdhNkBvEoPAymE2QPyp8dJNYjZAiUFg5dBi
		NkAX2c73U2M2QKRwPQrXYzZAMQisHFpkNkC+nxov3WQ2QEw3iUFgZTZA2c73
		U+NlNkBmZmZmZmY2QPT91HjpZjZAgZVDi2xnNkAOLbKd72c2QJzEILByaDZA
		KVyPwvVoNkC28/3UeGk2QESLbOf7aTZA0SLb+X5qNkBeukkMAms2QOxRuB6F
		azZAeekmMQhsNkAGgZVDi2w2QJMYBFYObTZAIbByaJFtNkCuR+F6FG42QDvf
		T42XbjZAyXa+nxpvNkBWDi2ynW82QOOlm8QgcDZAcT0K16NwNkD+1HjpJnE2
		QIts5/upcTZAGQRWDi1yNkCmm8QgsHI2QDMzMzMzczZAwcqhRbZzNkBOYhBY
		OXQ2QA==
		</data>
		<data>
		AAAAAAAAAAAAAAAAAAAAAAAAAAAAAAAAAAAAAAAAAAAAAAAAAAAAAAAAAAAA
		AAAAAAAAAAAAAAAAAAAAAAAAAAAAAAAAAAAAAAAAAAAAAAAAAAAAAAAAAAAA
		AAAAAAAAAAAAAAAAAAAAAAAAAAAAAAAAAAAAAAAAAAAAAAAAAAAAAAAAAAAA
		AAAAAAAAAAAAAAAAAAAAAAAAAAAAAAAAAAAAAAAAAAAAAAAAAAAAAAAAAAAA
		AAAAAAAAAAAAAAAAAAAAAAAAAAAAAAAAAAAAAAAAAAAAAAAAAAAAAAAAAAAA
		AAAAAAAAAAAAAAAAAAAAAAAAAAAAAAAAAAAAAAAAAAAAAAAAAAAAAAAAAAAA
		AAAAAAAAAAAAAAAAAAAAAAAAAAAAAAAAAAAAAAAAAAAAAAAAAAAAAAAAAAAA
		AAAAAAAAAAAAAAAAAAAAAAAAAAAAAAAAAAAAAAAAAAAAAAAAAAAAAAAAAAAA
		AAAAAAAAAAAAAAAAAAAAAAAAAAAAAAAAAAAAAAAAAAAAAAAAAAAAAAAAAAAA
		AAAAAAAAAAAAAAAAAAAAAAAAAAAAAAAAAAAAAAAAAAAAAAAAAAAAAAAAAAAA
		AAAAAAAAAAAAAAAAAAAAAAAAAAAAAAAAAAAAAAAAAAAAAAAAAAAAAAAAAAAA
		AAAAAAAAAAAAAAAAAAAAAAAAAAAAAAAAAAAAAAAAAAAAAAAAAAAAAAAAAAAA
		AAAAAAAAAAAAAAAAAAAAAAAAAAAAAAAAAAAAAAAAAAAAAAAAAAAAAAAAAAAA
		AAAAAAAAAAAAAAAAAAAAAAAAAAAAAAAAAAAAAAAAAAAAAAAAAAAAAAAAAAAA
		AAAAAAAAAAAAAAAAAAAAAAAAAAAAAAAAAAAAAAAAAAAAAAAAAAAAAAAAAAAA
		AAAAAAAAAAAAAAAAAAAAAAAAAAAAAAAAAAAAAAAAAAAAAAAAAAAAAAAAAAAA
		AAAAAAAAAAAAAAAAAAAAAAAAAAAAAAAAAAAAAAAAAAAAAAAAAAAAAAAAAAAA
		AAAAAAAAAAAAAAAAAAAAAAAAAAAAAAAAAAAAAAAAAAAAAAAAAAAAAAAAAAAA
		AAAAAAAAAAAAAAAAAAAAAAAAAAAAAAAAAAAAAAAAAAAAAAAAAAAAAAAAAAAA
		AAAAAAAAAAAAAAAAAAAAAAAAAAAAAAAAAAAAAAAAAAAAAAAAAAAAAAAAAAAA
		AAAAAAAAAAAAAAAAAAAAAAAAAAAAAAAAAAAAAAAAAAAAAAAAAAAAAAAAAAAA
		AAAAAAAAAAAAAAAAAAAAAAAAAAAAAAAAAAAAAAAAAAAAAAAAAAAAAAAAAAAA
		AAAAAAAAAAAAAAAAAAAAAAAAAAAAAAAAAAAAAAAAAAAAAAAAAAAAAAAAAAAA
		AAAAAAAAAAAAAAAAAAAAAAAAAAAAAAAAAAAAAAAAAAAAAAAAAAAAAAAAAAAA
		AAAAAAAAAAAAAAAAAAAAAAAAAAAAAAAAAAAAAAAAAAAAAAAAAAAAAAAAAAAA
		AAAAAAAAAAAAAAAAAAAAAAAAAAAAAAAAAAAAAAAAAAAAAAAAAAAAAAAAAAAA
		AAAAAAAAAAAAAAAAAAAAAAAAAAAAAAAAAAAAAAAAAAAAAAAAAAAAAAAAAAAA
		AAAAAAAAAAAAAAAAAAAAAAAAAAAAAAAAAAAAAAAAAAAAAAAAAAAAAAAAAAAA
		AAAAAAAAAAAAAAAAAAAAAAAAAAAAAAAAAAAAAAAAAAAAAAAAAAAAAAAAAAAA
		AAAAAAAAAAAAAAAAAAAAAAAAAAAAAAAAAAAAAAAAAAAAAAAAAAAAAAAAAAAA
		AAAAAAAAAAAAAAAAAAAAAAAAAAAAAAAAAAAAAAAAAAAAAAAAAAAAAAAAAAAA
		AAAAAAAAAAAAAAAAAAAAAAAAAAAAAAAAAAAAAAAAAAAAAAAAAAAAAAAAAAAA
		AAAAAAAAAAAAAAAAAAAAAAAAAAAAAAAAAAAAAAAAAAAAAAAAAAAAAAAAAAAA
		AAAAAAAAAAAAAAAAAAAAAAAAAAAAAAAAAAAAAAAAAAAAAAAAAAAAAAAAAAAA
		AAAAAAAAAAAAAAAAAAAAAAAAAAAAAAAAAAAAAAAAAAAAAAAAAAAAAAAAAAAA
		AAAAAAAAAAAAAAAAAAAAAAAAAAAAAAAAAAAAAAAAAAAAAAAAAAAAAAAAAAAA
		AAAAAAAAAAAAAAAAAAAAAAAAAAAAAAAAAAAAAAAAAAAAAAAAAAAAAAAAAAAA
		AAAAAAAAAAAAAAAAAAAAAAAAAAAAAAAAAAAAAAAAAAAAAAAAAAAAAAAAAAAA
		AAAAAAAAAAAAAAAAAAAAAAAAAAAAAAAAAAAAAAAAAAAAAAAAAAAAAAAAAAAA
		AAAAAAAAAAAAAAAAAAAAAAAAAAAAAAAAAAAAAAAAAAAAAAAAAAAAAAAAAAAA
		AAAAAAAAAAAAAAAAAAAAAAAAAAAAAAAAAAAAAAAAAAAAAAAAAAAAAAAAAAAA
		AAAAAAAAAAAAAAAAAAAAAAAAAAAAAAAAAAAAAAAAAAAAAAAAAAAAAAAAAAAA
		AAAAAAAAAAAAAAAAAAAAAAAAAAAAAAAAAAAAAAAAAAAAAAAAAAAAAAAAAAAA
		AAAAAAAAAAAAAAAAAAAAAAAAAAAAAAAAAAAAAAAAAAAAAAAAAAAAAAAAAAAA
		AAAAAAAAAAAAAAAAAAAAAAAAAAAAAAAAAAAAAAAAAAAAAAAAAAAAAAAAAAAA
		AAAAAAAAAAAAAAAAAAAAAAAAAAAAAAAAAAAAAAAAAAAAAAAAAAAAAAAAAAAA
		AAAAAAAAAAAAAAAAAAAAAAAAAAAAAAAAAAAAAAAAAAAAAAAAAAAAAAAAAAAA
		AAAAAAAAAAAAAAAAAAAAAAAAAAAAAAAAAAAAAAAAAAAAAAAAAAAAAAAAAAAA
		AAAAAAAAAAAAAAAAAAAAAAAAAAAAAAAAAAAAAAAAAAAAAAAAAAAAAAAAAAAA
		AAAAAAAAAAAAAAAAAAAAAAAAAAAAAAAAAAAAAAAAAAAAAAAAAAAAAAAAAAAA
		AAAAAAAAAAAAAAAAAAAAAAAAAAAAAAAAAAAAAAAAAAAAAAAAAAAAAAAAAAAA
		AAAAAAAAAAAAAAAAAAAAAAAAAAAAAAAAAAAAAAAAAAAAAAAAAAAAAAAAAAAA
		AAAAAAAAAAAAAAAAAAAAAAAAAAAAAAAAAAAAAAAAAAAAAAAAAAAAAAAAAAAA
		AAAAAAAAAAAAAAAAAAAAAAAAAAAAAAAAAAAAAAAAAAAAAAAAAAAAAAAAAAAA
		AAAAAAAAAAAAAAAAAAAAAAAAAAAAAAAAAAAAAAAAAAAAAAAAAAAAAAAAAAAA
		AAAAAAAAAAAAAAAAAAAAAAAAAAAAAAAAAAAAAAAAAAAAAAAAAAAAAAAAAAAA
		AAAAAAAAAAAAAAAAAAAAAAAAAAAAAAAAAAAAAAAAAAAAAAAAAAAAAAAAAAAA
		AAAAAAAAAAAAAAAAAAAAAAAAAAAAAAAAAAAAAAAAAAAAAAAAAAAAAAAAAAAA
		AAAAAAAAAAAAAAAAAAAAAAAAAAAAAAAAAAAAAAAAAAAAAAAAAAAAAAAAAAAA
		AAAAAAAAAAAAAAAAAAAAAAAAAAAAAAAAAAAAAAAAAAAAAAAAAAAAAAAAAAAA
		AAAAAAAAAAAAAAAAAAAAAAAAAAAAAAAAAAAAAAAAAAAAAAAAAAAAAAAAAAAA
		AAAAAAAAAAAAAAAAAAAAAAAAAAAAAAAAAAAAAAAAAAAAAAAAAAAAAAAAAAAA
		AAAAAAAAAAAAAAAAAAAAAAAAAAAAAAAAAAAAAAAAAAAAAAAAAAAAAAAAAAAA
		AAAAAAAAAAAAAAAAAAAAAAAAAAAAAAAAAAAAAAAAAAAAAAAAAAAAAAAAAAAA
		AAAAAAAAAAAAAAAAAAAAAAAAAAAAAAAAAAAAAAAAAAAAAAAAAAAAAAAAAAAA
		AAAAAAAAAAAAAAAAAAAAAAAAAAAAAAAAAAAAAAAAAAAAAAAAAAAAAAAAAAAA
		AAAAAAAAAAAAAAAAAAAAAAAAAAAAAAAAAAAAAAAAAAAAAAAAAAAAAAAAAAAA
		AAAAAAAAAAAAAAAAAAAAAAAAAAAAAAAAAAAAAAAAAAAAAAAAAAAAAAAAAAAA
		AAAAAAAAAAAAAAAAAAAAAAAAAAAAAAAAAAAAAAAAAAAAAAAAAAAAAAAAAAAA
		AAAAAAAAAAAAAAAAAAAAAAAAAAAAAAAAAAAAAAAAAAAAAAAAAAAAAAAAAAAA
		AAAAAAAAAAAAAAAAAAAAAAAAAAAAAAAAAAAAAAAAAAAAAAAAAAAAAAAAAAAA
		AAAAAAAAAAAAAAAAAAAAAAAAAAAAAAAAAAAAAAAAAAAAAAAAAAAAAAAAAAAA
		AAAAAAAAAAAAAAAAAAAAAAAAAAAAAAAAAAAAAAAAAAAAAAAAAAAAAAAAAAAA
		AAAAAAAAAAAAAAAAAAAAAAAAAAAAAAAAAAAAAAAAAAAAAAAAAAAAAAAAAAAA
		AAAAAAAAAAAAAAAAAAAAAAAAAAAAAAAAAAAAAAAAAAAAAAAAAAAAAAAAAAAA
		AAAAAAAAAAAAAAAAAAAAAAAAAAAAAAAAAAAAAAAAAAAAE4UMhqtJzT770iqO
		bjHdPs4yVTr50uU+91gboEQB7T5uh2Oc1hHyPnyCRFAjnfU+MvHWJ5Ii+T5l
		CXTNLKL8Pq465mz+DQA/n0gG6gXIAT9CKwCZMX8DP855GyyGMwU/Q2kmnbyT
		CD86Myu1pz8KP7g5niXO6As/4Yq0djSPDT9STmwo3zIPPwK+TlnpaRA/1TaF
		wgk5ET/VJLgD0wYSP9uky0xH0xI/wm2xyWieEz/XznCiOWgUPx2cLvu7MBU/
		Xwg19PH3FT/4bfup3b0WP6YFLjWBghc/F4y1qt5FGD991r4b+AcZP3VVwpXP
		yBk/wYeLImeIGj+yW0DIwEYbP1qAaIneAxw/Gab0ZMK/HD9Hr0VWbnodP2nQ
		M1XkMx4/ZaAVVibsHj8wwvMitT0gP9jFmicTBCE/PVgFPy/JIT9RmqRrC40i
		P/9rXKypTyM/AHiK/AsRJD8AeIr8CxEkP58vDVQ00SQ/E7dKpySQJT/Uwjfn
		3k0mP2JlXgFlCic/N87k37jFJz/p+ZNp3H8oPzBT3oHROCk/1EXmCJrwKT+4
		woTbN6cqP8W1T9OsXCs/b8/4+5R5LD+9cQdWtJQtP6gSF7ENri4/CwPe16PF
		Lz/JfxvIvG0wPypWlc3I9zA/0H18WveAMT9IPXy/2TwyP4LVakyR9zI/FBKW
		1B+xMz8+1SMoh2k0PyE3GBTJIDU/V+/IrfIJNj+zSRaQq/E2P3HJhvj11zc/
		dHzGINS8OD/VmGf56tI5P6T+FgtM5zo/dJzw+/n5Oz/8y4Zt9wo9P3YuU6RS
		KT4/M3qeiggqQD8lmz8kHDJAPw1J5ai4RUE/tMu3GllOQT8N8knZM2BCP+Yo
		kjVgaUI/aOQzRLWrQz+B1LBbhrVDP2kIM67vJ0U/6dE0Fn4yRT9CPGUwjqJG
		Pzqr8avYrUY/83/KypAbSD9NYOcclidIP4zTYn33kkk/PvEVabafST/aTFiR
		8DpLP6VVOo6BSEs/3XCLQBrhTD+H7QLqe+9MP3TEmJDuAk8/jX1eyl8STz+C
		S3UF8M9QP4Up6aVP2FA/ckwCIo8pUj/NAUsgmzJSPzFfF09BjlM/lAid9v6X
		Uz9U+/tScfFUP1AglHrf+1Q/wSCwLR9TVj/vSDCsPF5WP4vayANizFc/Yf5P
		ijrYVz8GazbyCERZP3pwykObUFk/T9L4+BO6Wj9ln5/YXsdaP14QEBiDLlw/
		94rPSIU8XD/+AJYZ5a1dP9y7Es6jvF0/OKlD0z1RXz+F7o8Jy2BfP2pPNfmq
		f2A//d7FWtuHYD/SSTHem2hhPwG+3/M+cWE/kXndrBNdYj9aRjgbL2ZiP77b
		y70IXWM/fJjzIaJmYz+NnAnE+XRkPzXIWx4df2Q/Z/6G3LWLZT93BUg/YpZl
		P6JiqGNXumY/qBbgvZjFZj/yaVQrvgBoP3YSR1OgDGg/Pa1KiLxFaT97c51o
		PlJpPxJv6L2K+mk/wap3ljy1aj8eCinaznVrP5wkOraFQmw/wF//VRMVbT/y
		QMNLA/ptPzmzJFWT924/j5O/Y+D6bz+0M+8EO4hwPwwxdji6EnE/ua+BMTWj
		cT984rsFhTZyPy2ntmaEyXI/y/1xVDNccz9q5u3Oke5zP9nXsIjDg3Q/KgDy
		rOoedT+5obg84Lx1P1+Io07GYHY/w2/WRVIEdz8JWFEihKd3PxO4mpZ/TXg/
		seTKBkP2eD/NWuxRea55P04fIu1CYHo/fQ4AZc8Uez9Ug2EcHcx7P0u2sycF
		g3w/d8lk1aw8fT+wF1CIEvl9P8Qdv/FZu34/KpFo13+Dfz+sgkrYLSeAP40M
		fj4bkYA/RswpZGD8gD8ugPIhj2qBPw1yfDMT2oE/RE81yutKgj8PtFNwhbuC
		P3qg1yXgK4M/hiX4kY6dgz+tAVqNIhKEP59+odMHiIQ/skk8lj3/hD9AEJgG
		w3eFP9yyx0tP9oU/COeBK996hj8bUUbE3AOHP1UbzPhqlIc/SR+vDvMqiD/D
		olfgucKIP/ZSM5++W4k/eiGMGUv8iT8oYE+fyKKKP1az/E6hTYs/SyPdvNL8
		iz8KuDl9WrCMP5ubyXJba40/DA9DRqwqjj8C50mWkumOP+ZWg1jGrI8/TCJl
		6Y84kD9Gt+FuGJyQP/CUoaoJYZE/9zfdxJRpkT95corx3DWSP1jzfBzQPpI/
		SDIYG98Xkz9qSUraQCGTPybzT+5MApQ/ZoroUCEMlD86THS4i/OUPzcY1/jV
		/ZQ/V4OgWlzslT8hQfoTIPeVPx4eAoF+7ZY/a9darr/4lj/ke4mXH/aXP+Ny
		gcXhAZg/Dlq2KzcGmT8SsG3gfRKZP9GO/1sWIJo/2EgWS+Ysmj8hNL0DekSb
		P2Xugz7YUZs/KURufRFtnD8HpkfW/3qcPx+eAKX5nJ0/oNPzhHurnT/aPijZ
		FdieP5hr/6Qw554/zhBgzysPoD82TxBYCBegP2tarZ0zuqA/CibHJWPCoD9i
		r2eVI2uhPz8Bn/Goc6E/8L3NCH0loj/TCPjXXC6iP2Xm/XiO66I/U2pthc70
		oj8az8uJQb+jP4Rlg5XoyKM/EpeMHeGipD8ltEIT96ykPwuWo+sVkKU/5jEF
		cp+apT9CS4rFDIamP7W4ZRQOkaY/muhyhbGGpz+16/rNL5KnP065Uw1mkKg/
		q01WqWWcqD+mur61IKOpPy7/m/elr6k/y2SK+HG+qj+qS6L2gMuqP2GHipwO
		5as/1V6bzazyqz/QPAb6vBWtP6t/5jDvI60/7pfDF5RTrj/VOnG5YGKuP/I1
		H9yxn68/nCYk3B+vrz+uqNd/9CSwP44szDXWe7A/G++Jq0/TsD8IHNtMuy2x
		P8MsKEkcirE/TKD+q9/msT+zPJzZm0SyP4nkqipQo7I/bAHyz5IDsz8ozzfo
		mWSzP61P7C2XxrM/hRRVkbIrtD/vI7G+ipK0P59QMaHn+7Q/Q6kn9zVmtT8G
		hJbXC9K1P0J/UBs1TLY/Go3eQ0O9tj/zZ5z01S+3PwmEXOx+pbc/SEtzdaUd
		uD84j0d7epi4Pz25VCRhFrk/tKpTZ/eVuT+EfA1CPBe6P1ApMgdhmro/Xrvq
		8P8euz+F0QRts6S7P5gJdcURLLw/Mclt9Ue2vD+NEX9e60O9P+23WBdj1L0/
		EzXvLXtnvj8b4YYhBPy+P4fFbwiUkr8/NKTaAK4VwD8pBxYzq2PAP4OMnl0O
		s8A/gHBuh70DwT//SaqYHFbBP650HUf4qcE/8Om/4Wj/wT/V7hPVn1bCP83j
		Fb1pr8I/LeQxX3oJwz9yUGRXnmTDP+7kndyiwMM/eypwJOwdxD8j8nCOq3zE
		P5sn3x2u3MQ/9TlT5qI+xT8fewwCW6HFP8cvvFEIBcY/FPZWH0Fqxj9Ph0vk
		NtHGPzcCerlROcc/FQhLPNyixz/X2syFUw7IPx7eb4U4e8g/2VNCVAjqyD/x
		AbItxlnJP51El9ijysk/N2eL3Ds8yj+dZo5TnBjLP8f2ywa5Jcs/TSm4YqAJ
		zD9VEV6bMBfMP7g0SoZLAc0/F/72ZFIPzT8PX+O2aP7NP+F04LvoDM4/366M
		CroBzz89BM0XthDPPx777dpkBtA/IJq1uiIO0D94kdTwN5DQP5ft8bQ3mNA/
		XPI1gvkd0T8V+gAFPSbRPyNsGDZhsNE/+IXOruq40T8zPpeh/UXSP0yQz4jO
		TtI/juzXSWHf0j+HjDVie+jSP27dMwq6fNM/hwqvLB+G0z+BQtz6jB7UP14k
		V0M/KNQ/GD7mXXDE1D+RiLywcc7UP/apKjVGbtU/EGIRZph41T9BegRjZhvW
		P1Y9Wu4KJtY/wpzbsHzM1j+2ge1pddfWP3E7Clm2gdc/0igPKQWN1z8lByY0
		DjvYPzyMXQC1Rtg/sJZu2J/52D85YhQWoQXZP1pYhvTzvNk/J0QY2lHJ2T8p
		Q6LaeoTaP3nWhlM3kdo/zWRz1MVQ2z/sDyIV413bPxAMW6xRIdw/+NqhpNEu
		3D8VeIepyPbcP65DCp+tBN0/+jKuLjHR3T8ssL9ofd/dP3i7Cqlkr94/vCeN
		1hm+3j8C1vuGFZPfP/gUJTQ2ot8/tlBNSGM+4D8FkGXFKkbgPzbN1BtKteA/
		d6ZgqUm94D8a5AVFTy7hPy1LetSHNuE/EXVF/dtr4T9QKJy12qnhP9j33oyW
		6OE/zNIWbQIo4j/elgXB62fiP5yg2ICdqOI/B1w6s0/q4j+Vmf2IzyzjP67y
		spXwb+M/V25PquSz4z/kJSh8bPjjP0C2tDyUPeQ/QzLpc4eD5D9R7UMSOcrk
		P1bRxWh2EeU/0+QjGWtZ5T/Ku25VPKLlPw0ec7yq6+U/mZhYG8815j9s1i0S
		woDmP02UN0VwzOY/xuqKOpQY5z/BQVShcmXnPzFVmO7xsuc/4nH9KEoB6D+d
		LXoigVDoPxaApppwoOg/nL13PjHx6D/rU/CcB0PpP5byxo26lek/zzSDv0/p
		6T8Ihu0w30nqP3d0pKUmn+o/Mj4uKmL16j8mgz4RZUzrP9b9LHI7pOs/+qdo
		MgT96z+nssy0klbsP4lrA7/AsOw/Wm9MUK0L7T+G11vawmftPwNuADa1xO0/
		VDZ/Qjgi7j+1FS9csIDuP+WbaFXR3+4/9vpW8N8/7z92HKLx4aDvPxVnbnJY
		AfA/KY+UJpAy8D885eJvOmTwP9dfaMV8lvA/eRjedyTJ8D/RMQsCQfzwP8lm
		AxDSL/E/VTruVddj8T/l1QKQUJjxPw6LjrZDzfE/jsbtu6AC8j9l+tnuXTjy
		P1J/uDiqbvI/0RxH+Gil8j9bD40ottzyPwRyyN6EFPM/E0gKWEh88z8n16Ze
		doXzPySmCOQp7/M/vCxxzIz48z+vdXdH4WP0PyVC4915bfQ/TTn6hlza9D8S
		5M+NK+T0PyivfNPtUvU/w+GbNvRc9T8cbrVNpc31PztbjgDk1/U/fimy8U1K
		9j8mQtPLxVT2P5rjCfeyyPY/EZZLtGTT9j+jX5hxCkn3P3Se6uj2U/c/FWJq
		kDXL9z/8IkeIXdb3PybH90KDT/g/B4qhqeda+D9xFBgw5NX4PymvOOuF4fg/
		y0jmOape+T906mFYimr5P/Gp6VuQ6fk/4iJ6yK/1+T+Sq2NQtnb6P1GyTAUW
		g/o/N6Ptqw8G+z/ydEycsBL7P/i86aefl/s/Y2a/x4Kk+z+7S8BENCv8P0WJ
		q21aOPw/16faOmHB/D8xZWyRy878P4jMOhjFWf0/bDA8jnRn/T89l3sPqPT9
		P3pT5rqdAv4/24QxkOqR/j8kGfp1J6D+P54La9PBMf8/cRv1EkdA/z9RJFt8
		KtT/Py/WcTL54v8/4Yavw6E8AECspuJvLkQAQIBD4MVukABAATSFTCGYAEBY
		F+LNdeUAQBWRf7RO7QBA2H8FGeE7AUCytFf64EMBQBQByL2KkwFAFjelILKb
		AUAcya64auwBQK0jYB+69AFA5Yy/k5tGAkAng7eNE08CQKdeiL0pdAJAcH0h
		SgqiAkCI4iolNdACQKryDYez/gJATnOdo4MtA0BSj7pBpVwDQBN9Rd8RjANA
		PUeY2Mq7A0DJofwW6esDQI/WZz89HARANMHXOfZMBEAo5hBlFX4EQCl6zkOi
		rwRAaItrRKHhBEDjh5auCBQFQNM7Dz23RgVAwpI/B7t5BUBORMg6Fa0FQB/U
		iuPL4AVACivqwb0UBkDJ5j+lIUkGQI7RYo/ZfQZAAPt2rfyyBkBoVpQAe+gG
		QArBHpI5HgdASbC3UnJUB0BWX2wWKIsHQFbCI0ZGwgdAgkj0TbP5B0BWp+ry
		eTEIQGkI74abaQhA0e4nMWutCECC58U+aeYIQM129hfsHwlA53idodhZCUDT
		BlXbJpQJQHOKkaPczglAI3yyWt0JCkA8oDfcVEUKQPzXlzkrgQpAdtlq52S9
		CkBKpT0G9fkKQGnFGWsHNwtAu/DasHd0C0CY60XiWbILQDoZj4+18AtA5gEJ
		p3ovDECoUgBQsm4MQIFBzIZirgxA0isEwmbuDECkpdk40y4NQOeW7C2ebw1A
		W2GKL7mwDUA9xSsEL/INQNDXBnIVNA5AJmwcA2l2DkBPShnWJ7kOQEfi4AE3
		/A5A1Bb/q4w/D0Dl5CSvVIMPQBZd0rmOxw9AD8v7XRUGEEAKM7glmCgQQMyn
		bzPpQxBAPeEtlT5uEEB8XUB/4okQQJh4jMm7tBBAGbnO5azQEECGQeakIPwQ
		QIfoGjdvGBFA473aLG5EEUBE1NvlB2ERQJ50tZGSjRFAXJxDxnGqEUBazpLi
		ktcRQGxl1DzK9BFAgBwb5XQiEkDfrnN39D8SQAE/CW8kbhJAlAlLcuOLEkB7
		cO/tnboSQAgJh8Kh2BJAAdVkBugHE0Ae1sGFMCYTQLu8E3P2VRNAMuxhp4Z0
		E0CVWg3S3qQTQILC7C6/wxNAiMthka/0E0BMjVfp2xMUQP8RH0FgRRRAVWAb
		yuFkFEB3+Gz07ZYUQFSBoB6sthRACgOlxj/pFEC+zYmaSAkVQPZ8Zy5+PBVA
		pOnjCOFcFUCoME0zv5AVQFpzeCd+sRVAOJdhifLlFUAqxF/dDgcWQBUcJ+4r
		PBZAq9hMG5NdFkD2t2GaPpMWQIY0DV3ttBZA68VJqCvrFkDV9yPeHQ0XQPqd
		k575QxdAhoeiCzpmF0Au2WnpmJ0XQEZhok8VwBdAy0WPOP33F0A+WnCuyhoY
		QOgJgD1VUxhA/w5tOnB2GEBkqlGemq8YQL5mxjX+0hhAQajIydAMGUBRLUXS
		ijAZQDa6xC8BaxlA7qS+BgePGUDWIa2RGsoZQD1SGfJ67hlAzdOB/i8qGkAe
		AWyhk1oaQGA/8nYnixpA9tw7OPe7GkAv4p/F/uwaQGwQg/ZIHhtAJvH1t81P
		G0DcVyGOhoEbQNcxsd90sxtAQRw5OqTlG0AbQyO1ExgcQEEq1ge8ShxA8AUq
		lp59HEDGV+SIubAcQNL/TUIH5BxASONG15wXHUDlQHwba0sdQJaSnGN+fx1A
		a+eLQdCzHUDojHGCYOgdQISluXsaHR5AWcjGfBJSHkC18BF1R4ceQL0X6K2s
		vB5AAoaQPFfyHkAP4zMmLCgfQJf/wck7Xh9AlCERLIWUH0BTAavWE8sfQBFa
		tAnzACBAvVMYLXUcIEByvHDdGDggQL5RFI/WUyBAGxQGzqtvIEASKT3uo4sg
		QFM17wyxpyBAKy9HV9nDIED1o1XHGuAgQO2o1WN6/CBA37XW7PQYIUAGpEiM
		kDUhQCsXtgpKUiFAcoXSFyJvIUBK0Rq6EIwhQA8skrAdqSFArpZShkjGIUDv
		1Qnzj+MhQHvI5tfoACJAy7WXuV8eIkCE5qcx7jsiQCEqWpGdWSJAc40cz2t3
		IkAgQ9+DUpUiQLOgaXVXsyJAbeFFxG7RIkBtujbOoe8iQB+ckI/3DSNAJlSe
		02YsI0A5Iu8W80ojQJ4Z/RCbaSNAjdFtX2GII0B76sgnRacjQApJMgNAxiNA
		biA0R1DlI0DcgT3iyfsjQKkHPaayIyRALDEg3kg6JEAZ2L1uhWIkQE+AetUz
		eSRAfZCMUMShJEDfLX4eobgkQH96uBuN4SRAQwz9oo74JECw806oyyElQJvI
		VZDnOCVAURwKKn1iJUDaqv7suXklQNQaJEOboyVA8v94UO+6JUD1GN7wFuUl
		QPRGmyx7/CVAN7lxYewmJkA/lgmpZD4mQNFIX1MeaSZAnxJFt6uAJkCYgeOE
		sasmQJpqGgBSwyZASU1JdKDuJkDFg0mXZQYnQMdwgbYNMidAtPjnuOpJJ0AI
		JLxa2XUnQKj5GRXUjSdA/lyFvR26J0BKNYM0PtInQKTYjU3n/idAcjStXicX
		KEDLS/27GkQoQL89QMVpXChAQpck8qWJKEBPdM/ZG6IoQJqiicSzzyhAj+gS
		okDoKED7ewRQKxYpQOo9cW3LLilAtp/wtgBdKUBmKpMhwnUpQOYxNL9IpClA
		9h/lkya9KUCLA+/E/+spQEaEZAD0BCpAdhpIShw0KkBVXdm5KE0qQDST6ZKi
		fCpARwlYycuVKkAOSG1UnMUqQGXBfhvb3ipAaI11He8OK0CNrLYXRigrQHcO
		UyauWCtAnrj+fhZyK0DkOx60xaIrQERLdP0+vCtAgWbAazHtK0CcA1R6vwYs
		QB09JGMDOCxA1CZYsYpdLECzzBdjKYMsQNB54CbgqCxAV+96VKnOLEDW6eMI
		k/QsQHd2mtKLGi1AgS1GCKhALUAPRSkg3mYtQPCI51IjjS1At8hUsXyzLUBB
		4TJ+7NktQO296A56AC5AO5wq1B0nLkDGLIQP2k0uQG4zsC2wdC5A7pHmI56b
		LkBOv3FvocIuQCZAlP+56S5AD3axBe4QL0AJgS5yNzgvQDRnzwWVXy9Ax1Yl
		pgaHL0DWHwfwjq4vQPnO4tkr1i9AyCtYMOP9L0C7NnA32RIwQGg5BvzKJjBA
		TDnvusw6MEAP3Jmv2U4wQB8m+qntYjBAf7ZSwwp3MEDKzIZcMIswQKRvZzJf
		nzBAr6posZ2zMEDQIssM6ccwQJyZ7PVC3DBAN4pSBanwMECwdbnOFwUxQHFo
		T+GPGTFAefAgfxUuMUCJIOcWpEIxQF3F1n1BVzFADwVQMuVrMUBxEuqAkoAx
		QOVTpClJlTFAyEGl6weqMUBdWbOu0r4xQLgxYQum0zFAGmahGYToMUDQzT2y
		Z/0xQPiDhAhZEjJArM8u31cnMkD93PevWzwyQGATah9qUTJArtYVkYFmMkD5
		v4GOonsyQDquRPDRkDJAdkv3Fg2mMkBVpiHGU7syQKLiYS2j0DJAeDhDZP3l
		MkC25kRpYPsyQIlM71fNEDNAaV/g6oIeM0DYG/TjyDszQJkxkiSCSTNA+hgi
		dutmM0DxykTlq3QzQIyA8bY4kjNAANH7g/6fM0DdzcFisL0zQHki5kp8yzNA
		CWKOqU7pM0ApYN5NHfczQLtqfo4PFTRADOSTQeQiNECxjt4F/0A0QEye+w3d
		TjRAvlAxkRxtNEAB7LdZ/3o0QNYau9ZfmTRAPt2nQUKnNEACDVRDxcU0QGE9
		exSx0zRAw579hVnyNEAxQfZjSgA1QO0ZNoMTHzVAISVbnActNUAbMFMd9Us1
		QIEirbTwWTVA44qM1P14NUBSCLtz+YY1QP86GIUopjVA166bNCu0NUD6I4zy
		fdM1QC2c1CSC4TVAILzNjPYANkB265GS/w42QKa6diiYLjZACZ3OPqE8NkAN
		/ItWU1w2QOPIahxcajZAgg/pniuKNkDKoGFGNJg2QCzDkSYguDZA1gKJhyfG
		NkCM9ZaGL+Y2QFJ9jis49DZAFFSDNF4UN0AfOMdDaiI3QCjVqgKzQjdA7Vcu
		CcNQN0CmuvamLXE3QHgmIBs8fzdAxHXnZ8SfN0DO+wk81K03QEdABbBzzjdA
		X3LHnn7cN0CcHwo4Pf03QFnTpSdJCzhAfOBDtSIsOEBPv1xzLzo4QPBWPH0k
		WzhA3M9wcjFpOEA7C7r+SIo4QNnYWXnioThASn54LIO5OED8+fluLNE4QBA5
		U53b6DhAek/sCpMAOUCQ0PpSTRg5QKrspmUMMDlAETXpI9NHOUBq23cwqV85
		QGDqznGCdzlAEjussV2POUAQkZ5yPac5QFpLLtAivzlA/QsUwQ3XOUAbf0/W
		/O45QO6o5F3xBjpAIWBYJOkeOkC/1XuN4TY6QGsOiUHfTjpAhEYqpOBmOkB8
		Wjj36X46QPDbTF78ljpAre6xJBmvOkBwjqFFPcc6QHaZCFpm3zpAZu5WuJT3
		OkAJ8wO+xQ87QMqb5GL5JztATbJfZy9AO0Bo3cOgbVg7QP7mvretcDtA8vSQ
		xPGIO0CiNEC+OaE7QHyoZGSFuTtAPJWjItvRO0CqRBr4Nuo7QCfte7SVAjxA
		FSsd9v0aPED+wVjBazM8QPWmWJ3eSzxA2EHemFBkPEAYOaNxwnw8QIpnYTk5
		lTxAPUCqobatPEBiwJSSPMY8QKU0hATK3jxAkzO3q1/3PEA0fYXp+w89QGoK
		Il6kKD1AkKRO7U5BPUDHqNrA+1k9QNJzxNuxcj1AMtk4t2mLPUBEGtobLKQ9
		QO/omLjwvD1A3mS+EbjVPUBWrPczie49QNYK9I1cBz5AqumFmTcgPkDOcONA
		Gjk+QFm+KdwDUj5AiBF0B/FqPkBO6MY15oM+QOjd9gSbkT5ApPsqJ961PkCW
		zxNBi8M+QNbviHPc5z5Arj9ohYH1PkCtsaoi6Rk/QL4jyyyIJz9A6o1p7gNM
		P0AD0BaIn1k/QJ/45hYxfj9AKyAsfMiLP0CjvnBWb7A/QKqaVrsDvj9ADpTN
		x77iP0AopbgbSvA/QMRsShyNCkBAPcEOgVERQEC74ZZ1wiNAQCmwKimCKkBA
		HBNTgfk8QEBoe4XEs0NAQKo/4rUyVkBA15afBupcQEAbzkJgcm9AQHl9/Z4j
		dkBAiiMwsbCIQEDmqJQfXI9AQC71FMrxoUBAQpxNR5qoQED/rEQVOLtAQMYK
		s3ncwUBAZfwb9oHUQEAHfkiAIdtAQMxz1yDN7UBA1PJEP2j0QEB1bywTGQdB
		QOEdBD6uDUFAngmeIWggQUB2deWZ+yZBQH2eWVjAOUFAFyIWolFAQUC3B4zx
		HFNBQGDW57epWUFAJt3CaXxsQUBb3t3dBnNBQKiiUsPhhUFAsYBkDGiMQUB1
		E0TMSZ9BQEal0T3MpUFA3Ho1RLW4QUAv7ACBM79BQFkL0CAk0kFAeaACF57Y
		QUDFag4tlOtBQMPg9swJ8kFAxJfvbAgFQkBIvG9xeQtCQDwQymp7HkJAviYx
		a+UkQkAVcdi16DdCQIOz4g1MPkJAzx/9EldRQkAX1DT9DV5CQBlRLE3EakJA
		F0Efc3t3QkDPBrVpM4RCQJ0/99rrkEJAk/nN1qWdQkD2Oj05YapCQF6LGHwd
		t0JAmls1t9nDQkBw2a93ltBCQAYgcOJV3UJA5M3DPxbqQkCTrjJ91PZCQOe0
		A9GTA0NAZR/k1FIQQ0BMu49hEh1DQJRmCxXQKUNAe+Kjr4w2Q0D2n2D6R0ND
		QNQ50TkCUENALruRkrxcQ0AsR/siemlDQBs/CTw4dkNA50cAuvaCQ0BAB+mU
		tY9DQMavI51ynENApAJ6Fy6pQ0CMAh/u6rVDQE/57kqpwkNAvQnBlGfPQ0Cj
		osWKJtxDQIywdy/k6ENA+2s1jqH1Q0AjElW0XwJEQEw2FR4eD0RAq5DEq9sb
		REDu+mRYmChEQDcKT0xUNURA8AvvOg5CREA0iPhsxU5EQGBl+kp9W0RAvCgV
		AzVoREBViXnK6nREQOyDlaiggURAU14JIlSOREAjlNhwB5tEQKaotKi6p0RA
		lG67kGy0REAU72NWHcFEQGQXPjvNzURAFqoJp3raREAjgZV1JudEQG7beuTR
		80RAjLY0InwARUAZWe9CJQ1FQC+pFkPMGUVAmkrzp3MmRUBrLiptGjNFQE2V
		3TS9P0VAiMIngV9MRUDWZ6pU/1hFQOrOQGueZUVA4+niYjpyRUBapPPL035F
		QF1hScgjkUVA98oIFAGYRUCdcIEBlKRFQA1lXC4jsUVARhuyz1fDRUBgTNX7
		OspFQB6/bp7F1kVA7ke+ik7jRUA7T9pkbvVFQJ7dhexW/EVAq8GIEdoIRkBo
		n0j9WhVGQPenh45lJ0ZAed1pHVMuRkBOLhb0yjpGQBv/N5tDR0ZAWqwLlT5Z
		RkCIz17wMGBGQOxSSYylbEZAEH0ilxh5RkC445fjAotGQOHQ9iD6kUZADJL6
		SGeeRkDGaplx06pGQIapzzatvEZAofT0nqjDRkD1N7nJENBGQBf7QtZ23EZA
		1zEJLUDuRkBAuKlUP/VGQCWLXLahAUdArOWOVwIOR0DMGecxuR9HQMFOXd67
		JkdA2BlK2RIzR0BEDWEXZj9HQAIr9w8BUUdA6bKxxwZYR0BRLDkuU2RHQJHI
		3+eccEdAwmUZ/iGCR0Ca5wiYKolHQBnKJUFwlUdA2nGAdbahR0AKix2nMLNH
		QBJgROs7ukdAHg2olnzGR0DCYBe4utJHQKoqVQkj5EdAeGmZbjDrR0AS+eeK
		aPdHQNzvq2SeA0hAUhvwsPMUSEAJyHT2AhxIQH8OYboxKEhAKqTWT100SEBA
		I67nnEVIQCQuauKtTEhArxs+8dBYSEAcUI4X8WRIQOHAliUXdkhA71LDcyl9
		SEAvamg/RIlIQIwAV+tblUhA1OzbS3KmSEC9p3vfha1IQLW8vpuXuUhAIR5D
		26fFSEDVolErr9ZIQMfFq8TD3UhAiDAKnMzpSEBFpNR30vVIQHdy9pLDBklA
		otKRVNgNSUDOjqy31RlJQOMDLMrPJUlAibDIHqg2SUAh+2m9vD1JQLmLwGes
		SUlAE42+ophVSUBdjmQaWGZJQHey9xVsbUlA/nKK4FB5SUDyN3CbMoVJQCCw
		KzXYlUlAnvnmWuucSUDr+GosxahJQCJg2ESdtElAiaX4IzXFSUCRhWbiRsxJ
		QD4kQr8X2ElAFMcGxeXjSUDz/LynYvRJQEbsMhdz+0lA0At5wjYHSkC9r/QA
		9RJKQA4wy69UI0pA97OzGGMqSkAt4kFvFTZKQNUAALfDQUpAoHCB1gtSSkAt
		03+ZF1lKQL9Kyey9ZEpACKTd0mFwSkBYB8y1mIBKQEPJ/tKhh0pAgJKsRD2T
		SkCybZCl1p5KQB90NWD2rkpAkQAnVP21SkBulb6WicFKQBM7+3IPzUpA/46Z
		kgzdSkAzgypsEORKQF3UaY6M70pAY8teUQX7SkB/I5zK6gpLQDX25mnrEUtA
		mvAwglcdS0BZpFTUvihLQL1QEeaLOEtAIH7IK4g/S0CTLgzL5UpLQAOG03ZB
		VktA/8z+/5dhS0CZYde9R3FLQLmaZn4+eEtA++uCJ4qDS0BKTMT/045LQJjs
		ATFunktA5motVGClS0CAD1UenrBLQJI0exfYu0tAeHwiRlnLS0C8Z3IQRtJL
		QNI5ydN33UtA6fhQIaboS0Cmg/H/C/hLQJkvlQLz/ktAthy1zhIKTEAS1d5t
		LhVMQIOMtUB4JExAVwB8N1krTEBHdGBmaTZMQHRel+ZzQUxAqPhixp1QTEBM
		/v0HeFdMQEByavZzYkxAo1fb12xtTEBS9V+hfHxMQIne4TNQg0xACDk6GDyO
		TECDb+2KIplMQB5Pbr8TqExAPOpuROCuTEDX5o22tblMQPQ+zHeHxExAtzF8
		LlvTTEBYTMTzINpMQBWACbvn5ExA5m2TU6jvTEDBQiDhXv5MQPqBhFUeBU1A
		1eSCyNMPTUB1rgWahBpNQI3D1i4iKU1AMtfhx9ovTUADWHGyfjpNQD/mVvgc
		RU1AS605Mp1TTUB3qDsTTlpNQFAYYy/eZE1AH2zouWhvTUD6h1Gnx31NQOIX
		EwhwhE1AM24UKOuOTUCgNQmTYZlNQI0rnemep01A2mi1ZD6uTUBZE/9SpbhN
		QPIvPDYIw01AOUGgcCXRTUAk/IdSvNdNQNAzgaIQ4k1AOK0e6V7sTUBe0kcs
		ZPpNQLeZwi/yAE5Ah0GzDDULTkAG+9w0dBVOQJsqxtZfI05AVuNHOuQpTkBn
		ndK6FDROQJo+zus/Pk5AYP57aApMTkAza0/jg1JOQAg9b9mfXE5AresnLbZm
		TkDrEfwzYHROQAm3q1bQek5AWrGeTNWETkDmjEgA1Y5OQAJUmKdhnE5A7P+5
		jseiTkCZI4n0uaxOQN2kw1yntk5AZTHWnBHETkBbV/j5bcpOQDSQMEtJ1E5A
		fPjTwBzeTkAXsH5AXOtOQGoCKN2t8U5A63Kf/G/7TkCRDFmLKQVPQNu3uRxJ
		Ek9AxQjV244YT0BDJvAsOSJPQKk05mLcK09ACAruhNk4T0CviomQFD9PQP3X
		65CpSE9Ajc0ypzxST0B0jLBSHl9PQDJK3i9OZU9AJ5jpPM9uT0AwpjVRSnhP
		QDO5GaoPhU9AWTLF1zSLT0BpSiyFpJRPQEPUNqkQnk9AWvl6PsSqT0DUrlgA
		3rBPQKDS4Mk7uk9Amh9YjJPDT0AsQdxlL9BPQFbCNHg81k9AdPNbAIvfT0DX
		OlXE0+hPQPEZFi9d9U9AMvSVgl37T0Ae5PLHTQJQQNwnkl3pBlBASU+PPSAN
		UEAR3k9VGhBQQL8KLa+vFFBAtdx+y0MZUEBn7DgncB9QQAv3QY1jIlBA4Mg3
		N+8mUEDSc6F5eStQQN4oHSIBMFBAHQ5NUh02UEDiMOwgCTlQQDHlvbKIPVBA
		6sDqzQVCUECdHB6WFEhQQEqo/3L5SlBAT5yedm9PUED7R6fN4lNQQOXb33Li
		WVBA2PSH28BcUEC/3j8vLGFQQLpOTAKWZVBAbqjuiotrUED+3zm1Y25QQKTO
		zIzHclBAQBN/vih3UECEmCf7Dn1QQPwSK5Lgf1BAfOlWMTmEUEAH4D3DjohQ
		QKvsLWZnjlBAABmEXDKRUECgfUgAgZVQQJIZR3/OmVBAdoWhOJ+fUEA3QcF6
		Y6JQQFhn+OqoplBAtAg4IuuqUEAUqYoBrbBQQNHrnKxps1BAqkScaKa3UEAK
		kFwi4btQQF2EKSSZwVBAnOjuuU7EUEB326QzgshQQOtxHFi0zFBAqfzsoWPS
		UECuEb5yEtVQQINBVwk+2VBAd2QrGWfdUEDDA4l0CuNQQCmd1Aay5VBAZWuO
		ndPpUEAasPPt8e1QQHAmM2WH81BAw9SGuSf2UEDWlyJKPvpQQGVEH2RT/lBA
		A9fBZ9wDUUBlxoaMdQZRQNJTORGDClFAzyPyYo0OUUAejioeCRRRQAfSdBSb
		FlFAbvui0Z4aUUA5Q4pRnh5RQJbNvtQKJFFAJ1D/H5UmUUBVebI8jSpRQLYO
		H+OBLlFAmP6heOEzUUAv5BKaYzZRQLzhGWRQOlFAWLqbVTs+UUAnGZEtjUNR
		QI1+h+IHRlFAAwcxuutJUUDyjWbQzU1RQN8fcJAVU1FAY0eLzolVUUDgXPvl
		YllRQFZZYv84XVFAttILSXFiUUBnPfDV3WRRQIhHFw6saFFAJ8ZMgXhsUUDY
		6carpnFRQCIxi1gLdFFA8c3BHdF3UUC8MKihlntRQJCmJcS8gFFA/TJAWRmD
		UUD+Mjot1oZRQAVasxSQilFANeTaCauPUUDoZc4TAJJRQMrT/5y0lVFAl4Go
		gmaZUUCcZE2dd55RQCOibMfFoFFA99jG7HKkUUBvb4JwHKhRQCc3zjskrVFA
		0y40KmuvUUCAK/aOD7NRQKJLR2WxtlFADU2WC6+7UUAIhYZ67r1RQFylv1WK
		wVFA99/ChiPFUUAGgdIDGMpRQBdKqO1PzFFAs3FAxOLPUUDFEQmGc9NRQF5h
		251b2FFAwWrKSovaUUCu0ibSEt5RQFBvLKCX4VFAPajalXDmUUBKsV0smOhR
		QBx6UwEW7FFAsXgOu4/vUUCSkMO/WvRRQM91HyZ79lFA8ip+JO75UUBWeqDl
		Xv1RQAm5XEsgAlJAgbgn8TgEUkD8WL3HoAdSQDGf2GwGC1JA1YO0dbgPUkBa
		td7ByRFSQFihhSwnFVJAWS3EUIEYUkCsk+SY2RtSQAAuKr97IFJADUVLCIQi
		UkCLTzfu1CVSQCC4xy0jKVJASigWS7wtUkDtBRVXvC9SQBh6cgIFM1JAQeTZ
		XUs2UkAjJN9D2zpSQJIA7z3UPFJAh6fQIxZAUkAsamwpVkNSQDfKRq7dR1JA
		WVpDNc5JUkCmCO4nBk1SQCpmwW87UFJANwSnw7dUUkB6ZK5NoFZSQPLOw/nO
		WVJA8z/uNPxcUkAvVen6b2FSQGmTpOlQY1JAGrPL5nhmUkBzxqcAn2lSQBbG
		zisLblJAQdMXzORvUkBh7bmDBHNSQIKie6sjdlJAzmJMOIp6UkB3Qu0VXXxS
		QA1PcVF3f1JANCIAaI+CUkCsv9vc64ZSQLNlPPy2iFJALN90PceLUkDmF5rY
		1Y5SQGd7uF8ok1JAO5H07OyUUkA3iPCa9pdSQCGjb0H9mlJAfrwccEafUkD7
		zzMhBKFSQHbE15MEpFJA5X/MYAOnUkCP93J1RKtSQDZkbTv8rFJAP86T8/av
		UkAI++2H77JSQNvc/qYqt1JA7VbHiNy4UkBOY4enz7tSQG8oYO7AvlJAnzZw
		ZvLCUkDOHOfPncRSQHOEtUuJx1JA9zEbvnLKUkCk2Xbsms5SQBJdOkk/0FJA
		D1sFjiLTUkChLr+kA9ZSQBq48Sgi2lJAXlAGBcDbUkAhliU8m95SQBbCmsN0
		4VJA9LEPeozlUkBO07qAI+dSQE8I63T36VJA5v8iL8nsUkCSiS3U1/BSQA7E
		dH1n8lJASm0crzT1UkDdZwx+APhSQIZsMeAI/FJASEMQ5JT9UkC1OmGPXQBT
		QG/035EjA1NAikILYCQHU0A7K947qghTQJV63eBpC1NAaINvBCcOU0C6lQ7P
		GxJTQNq9N4SbE1NAKc2WrVQWU0D/4YoYCxlTQHyUVdn3HFNAJdUbd3IeU0AL
		6mroJSFTQMYTjaPYI1NAvyO4PcQnU0DhYCouOilTQLgAyj7qK1NAVIyZfpku
		U0Dybbh5hDJTQGEqFWP2M1NAVvmQUqM2U0D46TqBTzlTQJkVpKI3PVNAonwa
		XqQ+U0AEk4osTUFTQEp3tO70Q1NAqskrPtpHU0AFh7BXQklTQMXYV8bnS1NA
		oCtrlItOU0Aqa1EYbFJTQISWinTRU1NATxDqX3JWU0CEYU21EllTQNG1tA3u
		XFNAL93GnE9eU0DuDYl97WBTQH38Dc6JY1NAfihFTmFnU0CRmR1bvWhTQFLL
		Ns1Va1NA8qbTk+1tU0BiLs8GxHFTQGssK9Ebc1NAlTBcVrB1U0AZEhVKRHhT
		QOAFxdAWfFNAWMVI9Wl9U0CEZCNP+39TQBQT7N6KglNA/wCoMRuFU0Dwewmh
		W4ZTQHcP+WY5ilNAXfZLEseMU0DgWrAVVI9TQAkM6cKSkFNAqqF/t2uUU0DN
		BRpA95ZTQOvCJLaAmVNALDP2RsGaU0CSVzrtlp5TQOP5qE8joVNAejQEEq6j
		U0D4wazC8aRTQHQ9pi/BqFNAQaCKMUirU0ACj1C8za1TQAYydnwQr1NAR1UM
		MdeyU0CZIOlxWrVTQKkia/Lbt1NATLJvOR65U0B/pcWZ3bxTQLuql/pdv1NA
		qcWadN3BU0CRKbm+IMNTQLZjlrPaxlNAh3Y1NVjJU0DCNE2Q1ctTQF1a77AY
		zVNAwgAJMMzQU0Bn6k2FRtNTQOL3Yk7B1VNAmiwvUAXXU0DlxRjDttpTQBsm
		P4kw3VNAQJUAVqrfU0BdPKQ27+BTQOtrjSOg5FNAyiEG3BnnU0DIrt4Tk+lT
		QLx5QV3Y6lNACSzvNoTuU0CBfhZD/PBTQJZG22h081NANy10TLr0U0COU9vh
		YPhTQJJdR6rW+lNAA/hsZEr9U0CygLZmkP5TQJV5xKwzAlRALFFU8aYEVEAy
		NhT2GAdUQK28uOVeCFRAq/qM8f0LVEAI+XlEbw5UQLegU1fgEFRABcH37yQS
		VEDr9Ry4wRVUQOCR4n8yGFRAkR6nFaQaVEBMSuDK6RtUQHjhtvuFH1RAbdej
		uPYhVEAx/nSvZyRUQLY50vSvJVRAnDEWhUwpVEAkOy6ZvitUQLOiXMgvLlRA
		VkIv/XkvVEDvAfx2FjNUQNZINVuLNVRAWRu/DQA4VEBk3MCiTDlUQBuw5rDn
		PFRA5HI0DFw/VECXbpst0EFUQMMXV/AdQ1RATS1e/LxGVEBG8XC2NElUQMwh
		ytSrS1RAMfURUf1MVECAEaTkm1BUQMFGDI4SU1RAp1Yt+IhVVEBXr8jZ2FZU
		QNNuhA5zWlRABVM5fOhcVEBKS7dRXl9UQM8D12evYFRA/Z4SE0xkVEC/oyc4
		xGZUQCaK0m09aVRAOoy0NpBqVEBoqBsdLG5UQGYTQfihcFRAmKWeYBdzVEAz
		MjZ0aXRUQJeF2bICeFRAqqgk13h6VEA6+/c873xUQOub2B1CflRAz5DECN2B
		VECJoWbGU4RUQMwZ92DLhlRAixnJlh6IVEAJ0LgKuItUQA4eNbEsjlRAQKvy
		LaKQVEBK7V1I9ZFUQP0t69mKlVRA9Vgb1ACYVECTOn8/dZpUQOefpz3Im1RA
		euMZ212fVEAdPQP30qFUQD6uCGdIpFRAdmktgp6lVEAqO3qINqlUQPmwTHmu
		q1RAQ+75MSeuVEDT9Dc6f69UQFzDd28Zs1RAcSedS5K1VEDoY1PvCbhUQJ2C
		LzeCulRAzP/2jdy7VEDxHGKjdb9UQEkCuxfvwVRAF0pSemrEVEB5cLDHx8VU
		QHALZI9nyVRAKTpSRefLVEC8lQNLaM5UQANPLpPIz1RAW2egbGvTVECW8a+N
		7tVUQA3akrpx2FRAIg7LlNLZVECNC3DHdN1UQOHNlmH131RAX6WmyHbiVEBx
		ax3P1+NUQN1N5Xd351RATYNcxPfpVECVPMfYd+xUQHxvFEjZ7VRAN43pA3fx
		VEBzZ89N+PNUQCafGN169lRABhx/gN73VEA6cD68f/tUQN0nvacD/lRAnvcT
		5YkAVUA3o9vg7wFVQHSu1pqaBVVANGHtXiQIVUAlxWXyrgpVQDInuc0WDFVA
		TyIA4cEPVUDhLsf9ThJVQMU43CnbFFVAJ0POKkQWVUBa+8vj9BlVQKp5ONqA
		HFVAsVccHA4fVUBU+wozdyBVQDqnBg8qJFVApjfLQromVUC+j4vKSilVQLYv
		VUC1KlVAGR664WouVUD8tkPb+zBVQNJxejaOM1VAvNzJIPk0VUAImc36szhV
		QI0I135GO1VARDv2Qdc9VUBzwQeGQT9VQHLv8Cf9QlVAxlO1gJBFVUAB54ka
		I0hVQNwxva6NSVVAmfMWKkdNVUCsATXX2U9VQNjvKq1sUlVAB3Aq09ZTVUBn
		hkQokVdVQKQ7FV4kWlVAevpMgLdcVUCYFMVgIl5VQMRPdj/fYVVA6kQItnVk
		VUD2EQ8bDWdVQJX6rId6aFVA0lXtiTtsVUBVdJAr0m5VQCrfczxqcVVAQuaI
		09ZyVUBnrdwLmXZVQBkVhSIyeVVA5EnlDst7VUDD9iJeOH1VQCOGxF78gFVA
		u0GSMZWDVUBkeMRgMIZVQJggVK2eh1VAPljMEmaLVUC3aetI/41VQF58GiiZ
		kFVAq7BPSgeSVUCqo0HD0JVVQIW0e0xtmFVADCZOXAqbVUDa2Vb/d5xVQIMd
		vfdEoFVAcO0N/+GiVUDgh3/yfaVVQEZCASbsplVA7jPmJLiqVUD9Xz8IVq1V
		QLOoIAv0r1VAEyD67GCxVUBpF4vyMbVVQNVBNXrRt1VA669zP3G6VUC6Brae
		3btVQKBVRh6wv1VA5mPWqU7CVUCxqCWT7cRVQG6GezNbxlVAavjwcyzKVUCc
		aqVry8xVQDsXPetqz1VAZ4n1OdfQVUAhKAl2qNRVQMQTR0dH11VAkOYi1OfZ
		VUCaAdZlU9tVQJptuLcl31VAd0lgeMThVUC6ot+kY+RVQOItdrbO5VVA50qK
		oKXpVUCA5gV6SOxVQOZQn93r7lVAAUYSQVjwVUAriLTXMvRVQGT+WlHW9lVA
		s8E2Anr5VUAAR2yoHfxVQHiQrReI/VVA8lMFhmQBVkCzEHSoCARWQLvadV6t
		BlZAduyf2BcIVkD+Inns+AtWQKQgaLieDlZAhRLDV0MRVkDjWyAzrRJWQAJi
		4cCQFlZAxYu5bDkZVkAzHTKy4xtWQII7DUtPHVZAtn/b1TohVkD/ZfO85yNW
		QOZH2DmVJlZAUo3F0AEoVkBQVJ+B7ytWQIr2ZFGdLlZAahAYekwxVkDJmy1E
		uDJWQIpmxO2sNlZAurnGkF05VkBOnJOpDzxWQDC/i1t9PVZAt4+0QXhBVkBH
		glH8LkRWQEw0QL7mRlZA/1n2BFZIVkCLi0sdV0xWQBIu6+AOT1ZA4Eb8GsdR
		VkAHp+uWNFNWQPaJtSk6V1ZAU6ykOPJZVkCL3p6dqlxWQLMoBeIWXlZAMgA2
		kxpiVkBOBUbo0mRWQPGrBJmLZ1ZAH9FLS/loVkADeDsHAG1WQPYGcE67b1ZA
		TdicEHZyVkCDCthV5XNWQCsKPoXyd1ZArRgzULN6VkAXWXCWdH1WQK6Qvtjl
		flZAgbiKDPmCVkA8zLYevIVWQA12tCF9iFZA2VfhBe6JVkBnZfL+/o1WQK9d
		Vz/CkFZAqmKmeYWTVkAO4bmn95RWQH7ihLQMmVZAEiMvvtCbVkD9VCtrlZ5W
		QHVIlNYGoFZAtGbOeR6kVkD4vI6Q5KZWQFtq012qqVZAs9CFwxyrVkCT7HLg
		OK9WQDBOVzwAslZAEiOJgMi0VkAv2r5RPLZWQP99NOBculZASXBf7iS9VkD3
		VH2f7b9WQJLF+bJhwVZAuDuGV4LFVkAviz4wTMhWQO62NXsWy1ZAAlOrYorM
		VkDtWWwVqdBWQOVzbl5x01ZAVX8BizjWVkDmGbQDqtdWQIDQGFHH21ZAAfsP
		e5DeVkAKR5bNW+FWQAEpCALP4lZAnb7VVfPmVkDTDrEHv+lWQEXrN4mK7FZA
		X2qyfP7tVkBADIqHIfJWQPRW2U/s9FZAjWO/HLf3VkD5eCdrKvlWQAH6uaVM
		/VZAQZS8LhkAV0BnOAHv5gJXQNCBVtNbBFdA9WjLZYMIV0DQhaS8UgtXQB17
		9j0hDldA4sgKb5QPV0D+Zc2YuhNXQEpnoVSIFldArgv7+lUZV0A2oUutyRpX
		QBpSspb1HldALex8CsohV0CWgYjwnSRXQOIy6KMTJldA71NLhkgqV0DWGzc/
		HC1XQLdz6/7xL1dA5yUV8WcxV0Aj8r4yoDVXQH22xgt4OFdAjJ1UOk87V0AF
		r+zVxDxXQPPEN/4AQVdAr8EgxtpDV0Bqxi8ct0ZXQC1+S00uSFdA7GkCL3NM
		V0CdfP4AU09XQGIWF/kzUldASXJ3uxVVV0A2M+0njVZXQC6Rd+LVWldACwDp
		vLVdV0BuVJiLlmBXQKqR0Q0OYldArNckY1hmV0DchXz/OWlXQFTIEGIcbFdA
		Z1Mp0ZJtV0AZNlSN4HFXQAim4eXDdFdAMxlg9KZ3V0BGqTA5HXlXQBX/b09w
		fVdAJTxjMlaAV0BVfIvbO4NXQGuZTHOyhFdAv2o76ASJV0DKVuIC6YtXQIv/
		sX/NjldA4+kqA0SQV0D1RlWIl5RXQEz2Mnx7l1dAnbTRyF+aV0CtlaHQ15tX
		QD0mPJsqoFdA8cowVxKjV0CR/z73+qVXQIeIXRd1p1dAOI6RUcurV0DmKNf6
		sq5XQDyYE8KasVdAc7u+bxSzV0BUtRyHaLdXQLGbLFVPuldALNY22Te9V0Dj
		CtGqs75XQFRFCbcNw1dAH3MZL/nFV0DIWSaz5MhXQCTi2CJgyldAMgL1mbvO
		V0CW3mLop9FXQJNbRsmT1FdAMSnbHA/WV0DNutD5bdpXQJFIim5b3VdAzcy0
		FEjgV0CJDdFlweFXQHNt9FEg5ldA9UVdfAzpV0BSFyo1+OtXQH2j4QFw7VdA
		+KAt7c/xV0DdtUNqu/RXQFC9MaSo91dAbbNOoyL5V0DTw8bJgP1XQELng3hs
		AFhA9ouwhlgDWEBrg4EV0gRYQMDHrlgvCVhAWbnGjRwMWEC3/oaWCg9YQCNM
		feeEEFhAaf4P9uQUWED3Qc9r0hdYQDan91i/GlhAggIo1TgcWEBy/2Y8nSBY
		QLlxg7SPI1hA4t62V4ImWECVyDuv/SdYQOGxBQNnLFhAGLewAlovWEDvZczt
		TTJYQDiGWj7KM1hAKo2NszQ4WEC2rD5nJjtYQOLmmH8YPlhANqLvc5M/WEC/
		IjGX/ENYQGYAxzjvRlhAiR7dCORJWEDwfmHnYEtYQDNli0bQT1hAxBIIksVS
		WEBvhLUevFVYQKbhzx45V1hA06L946pbWEBV5rivoF5YQPkl+zyWYVhAUWXH
		AxBjWED8wkqUgmdYQMCYHqt4alhAHXRXEW9tWECR5ucV525YQDiXulNZc1hA
		UG2YK012WEDj0TDVPnlYQIFbd+i0elhAC2/8KyV/WECdvw/AGIJYQG6wQRwN
		hVhARdrbEoSGWEDMBLM19IpYQJRowz7pjVhAhSg98d2QWEBhYp1RVZJYQGCy
		kz/GllhAyyG2wbiZWEBXqS0trJxYQEtQfREjnlhACw2fmJKiWEDkS109haVY
		QB2dyQB2qFhAMzXhLOupWEDqw147Wa5YQPhD/3NKsVhA4LAJuTu0WEAKPRW5
		sbVYQCfQe+cfulhAEfdbJxK9WEBDhlVhA8BYQDHltjX0wlhAEBuCeeXFWEBo
		QX1r1shYQIVDChLFy1hAp0Bs8bLOWEAH+m0bodFYQBoruMWO1FhAfDpj4HvX
		WEDJQyRVZ9pYQCbZr05S3VhA+s2UOT7gWEDMh64JKuNYQPjNYcEU5lhAIWFO
		Df/oWEC20SAv6OtYQBmlTI3S7lhAYmPcj73xWEDM2y8NqfRYQOmQUQ+V91hA
		7eUMkYL6WEDRpRZ5cP1YQDCVVR5fAFlAIPiW/k0DWUC8Rh4MPQZZQDGxt9Yt
		CVlAvWZ8KiAMWUBtr5XhEg9ZQKfME8cFEllAvtVjyfkUWUCJ8EDx7hdZQHwT
		fRflGllAuRUw4NsdWUDfmeaH0yBZQDqR+O7JI1lAoi6sUb8mWUBDd21HsylZ
		QFnD8pCoLFlAsl2Oo50vWUDrVtnikjJZQP8G6MyHNVlAxdUF5304WUAjnECa
		cztZQBXSIyBqPllAGCIXjGJBWUCdhexqWURZQGi4qNtPR1lAsy5go0dKWUBy
		cBLCP01ZQLM7LfI4UFlA9CgGmzJTWUApSAZ6LFZZQPdDWRQlWVlAlv8AjRxc
		WUC2liEdFF9ZQAYcMA8MYllAdwEVNQJlWUA91Iwy92dZQI5l5DbrallArBf+
		QN5tWUCBpCTY0HBZQN/j0gfDc1lAJ1TZorV2WUBPqU1PqHlZQK7kHFyafFlA
		AS+q0ot/WUBMS1oBf4JZQHItwsRyhVlA5XZgrGiIWUCRUTmgX4tZQG/CgTZY
		jllAgdCZAVCRWUDR8VYAR5RZQOjVcZg8l1lAxYVIRzSaWUD+4RGZKp1ZQFgB
		5SkhoFlAPCzsFRejWUCbddy+DKZZQCEbvW4CqVlAUjxZ5varWUDti414665Z
		QAApN5rfsVlAvQee69O0WUDglbuEyLdZQAQI2Na8ullATyCRg7G9WUBrYq5k
		psBZQO/cu0Ccw1lAtQ2Bk5PGWUA0EfPliclZQCXAjk5/zFlAhJEdE3XPWUAT
		SO3lZ9JZQMtVEDpa1VlA4L7Hqk7YWUBx/5O9QttZQKgFNsQ03llA3/QVgSbh
		WUAyOLu7GORZQI5K37UK51lAWj9ZIPzpWUD08OdO7uxZQO/pYJbh71lAPNox
		nNXyWUAvEH9VyfVZQGATA9O++FlA0h9nZLT7WUDvaBzVqf5ZQDG2IN6dAVpA
		Lgpq+5AEWkDcRGrjhAdaQFmFmZp3ClpAPyOZcmoNWkA+UnFxXhBaQG11PrpT
		E1pAIgT+2EkWWkD4b5NmQBlaQDENpjE2HFpAvrX8ACwfWkDMGWtxICJaQCiH
		EBUVJVpAomBALQkoWkAtArMP/SpaQMp9KJ3xLVpAelAEreMwWkCwcl7r1zNa
		QH2F59bKNlpAJu64o7s5WkBAfvj4rDxaQGli7VaeP1pAq3dXlo9CWkDzcDPv
		fkVaQJlMKJZuSFpA74lqSl5LWkBlewU9Tk5aQP5YpLs9UVpAPTL1Dy1UWkAE
		RplhG1daQP5Z85QIWlpA+7eK8/RcWkAcXF8f4V9aQE2ZwOfLYlpAj+PD4rhl
		WkBaXmX8pWhaQBS2roGSa1pAIZu7Vn5uWkDMBp/EaXFaQIldr/tUdFpAHWLO
		RUB3WkDphvY/KnpaQMbnu1UUfVpA34JPIP5/WkD8SBvD54JaQFbi0ZvPhVpA
		J2Ah9LWIWkAD6TpYmotaQL4r9g1+jlpAY2IFr2CRWkAgK8ocQ5RaQAbSy6Al
		l1pAS6/SSAeaWkB0xuYn6ZxaQD3w7y7Ln1pAn3NuW62iWkDejezQj6VaQEF8
		pR9xqFpAWggCaFKrWkCdkOCrMq5aQBmcV28TsVpADN1rkvWzWkDKiWAB17Za
		QF7o6Hq3uVpAM1TP65e8WkDybk7PeL9aQC8EE+RZwlpARbdP/TjFWkBaFpDe
		F8haQEPNIi32ylpAzwFQxdXNWkDjdheXs9BaQBCH7VmR01pAk1Dqtm3WWkB1
		/y6CSdlaQDUY+rUl3FpALfTdrwDfWkD32jDC2+FaQA3H2Ju35FpAAKEELpTn
		WkApOTbScOpaQHRMmClO7VpA8M/UQi7wWkBW4jwaDvNaQOPnH5Tt9VpApg68
		Gsv4WkAoB+SGqftaQOhCO9KJ/lpAMR/knGkBW0DVGk/oRwRbQAADCDQkB1tA
		uQ+tBAAKW0Dz/6II3AxbQBlILCS4D1tARX0XqZUSW0Dy3LkacxVbQGp/v/hP
		GFtA5FEBaisbW0B9RvsoBh5bQGhUnFDfIFtA2J00GbgjW0COqFnCjyZbQEBE
		MUlmKVtA1bXoZD0sW0BPWuQeEi9bQNeY8iHpMVtA9PcyEr80W0CvK98jkzdb
		QLikZ49mOltAx9rJ4Dg9W0CQyqEBDEBbQJP9lzbeQltA5Qhd37BFW0CLpTx7
		gEhbQO8mNoJOS1tAAsVigR1OW0BNvUjz6lBbQBYnt2C3U1tAauv3Z4RWW0B+
		qDo5UllbQND0kjIfXFtA9MhWwOxeW0BtqBQ0uWFbQEZK+fiFZFtATh5zaFJn
		W0A+VFiBIWpbQM2qRkXybFtA9NgHK8NvW0DwgJ0Ok3JbQF+tYvNjdVtATuZ2
		JzV4W0CHOZBQBntbQGcGU2PWfVtABCfuh6eAW0CZR3qzeINbQIm59l1LhltA
		1uAOyB6JW0BR0GuC8YtbQOO1V/zDjltAX5bQDZaRW0B8rx8rapRbQO8oE+w8
		l1tAGJqA7g+aW0BMyYW+4pxbQJjMFiO2n1tA8ovREImiW0ClyhwVXqVbQA7t
		11Y0qFtAdGZVcgqrW0BAulEN4K1bQDXwlE+0sFtAHkPfDIizW0Aez0VLXLZb
		QPkt61wyuVtAq46Sowe8W0D6jl1h3r5bQNJW83G1wVtApJ+5k4zEW0AoNiN4
		Y8dbQHIEJQM6yltApLuwbRHNW0AWajC56M9bQFQL2G3A0ltAH6yjmZfVW0Ay
		ta5Pb9hbQMnH0MBH21tAcgjg1iLeW0BvADzV++BbQFhmozPU41tARB0nk6zm
		W0BndQR4hulbQAek14dh7FtALQD33TzvW0CPPWNbGfJbQNu/xXb19FtA6xVT
		BNL3W0CJjQBBr/pbQDvxvFSM/VtAbKl+FGoAXECa9MPqSQNcQE4f1mopBlxA
		fmJYhggJXEDqPeaj5gtcQKsYAzjGDlxA6BcHi6QRXEDs+yvmgRRcQGdk3nVf
		F1xAwNBs7DwaXEArSktxGR1cQKuhN0r2H1xAL4JmKdMiXEBD1MGnryVcQCHR
		MQ+MKFxAVOreUGgrXEDuGBIaQi5cQAz6V/0dMVxAzMpNefgzXECU6GaL0TZc
		QAgjYompOVxAR+xzaYI8XEDpCXyrWz9cQGqVLis0QlxAnDtAJQxFXECjaJ5Y
		40dcQKaEyJC5SlxAGCSRfI9NXEDUkTDSY1BcQJ+mKbo4U1xAaRCNzQ1WXECL
		ft5R5FhcQO0jxTe8W1xAUflcNJReXEDQeg/9amFcQPDJAEBBZFxA8+o4EBhn
		XEBKhO0v7mlcQB9F09vDbFxAoD3sXZlvXEAnaFTJbHJcQC+NiJ9AdVxAzK9B
		YBR4XEDjDR2A6npcQOhTKbnAfVxA2sVCZZaAXEAfWIbza4NcQGvOzJdAhlxA
		XYGPdhSJXEBErLXJ6ItcQKkmTS68jlxAHnJAno+RXED9fd9JY5RcQPTesDs3
		l1xA9j74zQqaXEB9HE543JxcQIrpgnivn1xAAtC//oOiXEBlJX11WKVcQAqU
		JT8tqFxAOTkWXQGrXEAXD33F1q1cQFgq8XGrsFxAeWwguX+zXEBy+BdFVbZc
		QGw6ARcruVxALYU/XwG8XEDSo46E175cQEDR6XetwVxAkyrffYTEXEAjnI0l
		W8dcQMfSmgMyylxAsCaCcQjNXEC7Dmfz389cQGJsX5e30lxA+pbce43VXEDF
		g/lFYdhcQNmdOWo121xA0t9uNgneXEBhfwRZ3eBcQFUw51Gx41xAbQCqvYPm
		XEAhmJFSVulcQCf5vTco7FxAkoXk6PnuXEAI279Wy/FcQPvCsJub9FxA9gGQ
		62n3XECye8v9N/pcQNjpcJEF/VxAQvt5O9P/XECkM7ZIoAJdQD/uxgpuBV1A
		4GtMmTwIXUAsWc+mCwtdQIxH8UDaDV1A8XnyxakQXUBEDWP4eBNdQLRLt3pI
		Fl1AnAZEDBgZXUBiGtTQ5xtdQJxh9e+2Hl1AzFY28oUhXUCQVnjIVCRdQCng
		YSQjJ11AKQ3rKfEpXUDYE44vvyxdQPUwr2CLL11AbHkao1gyXUD1eWsmJDVd
		QHwG35XvN11ADux1sLo6XUAQ3o+ihj1dQOcKaOdQQF1Aca+UpxtDXUCWBULL
		5UVdQDJXEkmxSF1A7fb6XX5LXUCljaFSSk5dQHCzkNoXUV1AfOj7+uRTXUAf
		UaZMsVZdQAAyQ458WV1AhKx+VEdcXUDEYSxzEl9dQOBqTGrdYV1Abq1x46Zk
		XUDKWyqWcGddQMJiibY5al1Aq7+ZMQNtXUA+TBPaym9dQB71wOiRcl1AbwTD
		/1h1XUDR2djAIHhdQHSA2iDoel1Aonl35699XUDbYwjgd4BdQPGRq+I/g11A
		Tki1YgeGXUA50d2gzYhdQNh8XzKTi11A3xB54leOXUB53ayNHZFdQNK5QSTh
		k11A44byEaSWXUAeNLYZaJldQOwedogsnF1Af96VX/CeXUApNBwntKFdQOEx
		eix3pF1ALeJE1jinXUD74NFM+6ldQMG0cuW7rF1AZ1oF83uvXUBgZgDIPLJd
		QL17cIv9tF1AwR+Tfb23XUBbQBQrfLpdQEwU+4k7vV1AdhjrXPq/XUB6+Qie
		ucJdQBXBYvJ4xV1AxQAhKTfIXUCcaejG9cpdQCJgOaezzV1ABzrO6XHQXUCQ
		qs9QL9NdQKlg3CTs1V1AokOCoqjYXUA3YeZyY9tdQPTDOUQd3l1AVvBEwdfg
		XUBDiD2skeNdQJHCF6pK5l1AC/auGQTpXUBLzjetvetdQImn1b527l1AyA+Z
		CTDxXUC0PqCH6vNdQJWlVZOl9l1AeuM8XWH5XUCUGbLWHfxdQFINJa3Y/l1A
		mESKFZQBXkAVd9F+UAReQFGGCJsNB15AElrKb8kJXkCPrAVchQxeQD0Qjh5B
		D15AbY56cv0RXkDL2sZ/uRReQP52WHJzF15Aged/2ywaXkCdRaHz4xxeQHVd
		dG6bH15AG5aLvlIiXkAAkGa3CiVeQHYjTzjBJ15A3fKpEXgqXkCUtdgCLy1e
		QMB3ESflL15A8JQbfJoyXkD/QP73UDVeQD4G2C4GOF5AiZESc7s6XkCFLa8G
		cz1eQHyh/w8pQF5AG2q4D+BCXkBvSO81mEVeQOLpAuBPSF5A6pf38gZLXkAR
		jQJtvU1eQIf7/f9yUF5AuP0wYylTXkCpONIS4VVeQEnh0PqXWF5AVowfhk9b
		XkDC1crbBl5eQFWyEbq9YF5A/OHGwnRjXkA74PUZLGZeQB5uVrTiaF5AyuQf
		TZlrXkBWk70aUm5eQC3Cc4wKcV5Aw3hmJsFzXkAGoeyweXZeQFXH2BsxeV5A
		Ur947+d7XkBt8B7/nn5eQJnS6RVWgV5AIDXD7g2EXkCnHQP0xIZeQBAlfeR6
		iV5AuKDhuTCMXkAGygkW545eQGKQANGdkV5A0pDSEVSUXkBjlDa9CZdeQBA6
		D0+/mV5ASc2pA3WcXkBfyV6zKp9eQJWtfBDgoV5AdTdKeZakXkA1S2XiTKde
		QN3zYrICql5AseXIwbesXkDDU71mbK9eQJm48Hggsl5Ao5D2AtS0XkB92vkL
		iLdeQD9gA687ul5AulhqOe68XkA3m1rkoL9eQKBqER9Uwl5AVayA3gbFXkBf
		7yFPusdeQJH43Extyl5AXht0UyDNXkAhZqhT089eQA3ak+KG0l5As0P1CTjV
		XkDORWRb6NdeQB9b3EKZ2l5A78kEekjdXkBRFE4C9d9eQL1g2mmh4l5A76Mi
		fE3lXkChprWn+edeQBvzhmem6l5AeAIKl1LtXkB5zOfo/e9eQF+PWt2n8l5A
		vDXaZlP1XkCyg7UI//deQKjy8Jqq+l5ApdH0ulT9XkDBHbFS//9eQFn9efeq
		Al9ADQzJnlYFX0DN+KaFAghfQN6FJ/2sCl9Abb9JrFgNX0D7maSuBBBfQFCJ
		7gKxEl9ARw4XEF0VX0ArDwhvCBhfQOBGrp+yGl9AlIMMQF0dX0CnMmUfByBf
		QGYhwEiwIl9ARkfHKFolX0DXPB8aBChfQODfkkCuKl9ASy+nNVgtX0DCfYl5
		ATBfQEqmQjyqMl9AXBavylE1X0AdQYki+DdfQHa7T/KdOl9Ao5Pe10Q9X0CG
		3jZj6z9fQHQMp32TQl9A30jtBjtFX0BkPFTx5EdfQKbJgGiPSl9Aa1O1OzlN
		X0BxpM2N4k9fQIWtu2iLUl9AHs83IjRVX0BUM17V21dfQJzNPQOFWl9AKz3y
		ei5dX0Cu37iJ119fQHtFyaZ+Yl9ALYFavCVlX0A3gou3ymdfQH03cmVwal9A
		V+TrLxVtX0Dm3SE6uW9fQPNuxGhccl9AWRcfywB1X0AhgxW2o3dfQHzAL8dG
		el9A1neaVOp8X0DyyWoYjH9fQAE1HRktgl9AVaPV/MyEX0B0LH75bYdfQFEW
		16sOil9AW6j7M7CMX0BQdvSkUI9fQMMuRDTykV9AvwrrP5OUX0BQ4vDnNJdf
		QJzEjjbXmV9AtWZsU3mcX0CQuQIKG59fQP7FrW29oV9A6Ywbs1+kX0ClfBdK
		AqdfQFjb0YykqV9ATjPEp0esX0AFg9c47a5fQM3ZvCyTsV9AVwyMRji0X0B3
		LUmv3rZfQA1+uzqEuV9AUuj/Qii8X0CnBTCuzb5fQLHrCxFywV9A15etABbE
		X0AWN7frucZfQMj8nsteyV9AkLfysgLMX0D+Y/ebps5fQOW6Ie1J0V9Ad5KL
		SO3TX0AtPBaKj9ZfQChKdhAy2V9AE06t7tXbX0BvhLFced5fQFWskvgd4V9A
		arptMcTjX0BE+HjzaeZfQATsbUER6V9A3Yn9KbnrX0A3TwV9YO5fQHCMWCgI
		8V9ADHKIhq/zX0BZ10/uVvZfQFboynr9+F9AdMn+eaX7X0Dh3JgLUP5fQM1Z
		6ix8AGBAUKEkZtABYEB8CO5RJANgQApcNW14BGBAHVvsDs0FYECp9ZggIQdg
		QPFz1vt1CGBAw1k4WssJYEA/G4TiIAtgQH39f/52DGBAnfD95ssNYEAi0+t3
		IA9gQFnkTjt1EGBA5eCvAckRYEBRrzLGHBNgQAuN3SJwFGBAvMKfHMMVYEDr
		sb2hFhdgQIkYF3JqGGBAzMSV974ZYEBgalLWEhtgQGw/eaBnHGBAgGWedbsd
		YED4YtJQDx9gQCojZnZjIGBAgI2NmbchYECOtj5UCyNgQPHldApfJGBAqit/
		abIlYEAw5U+DBSdgQICDI1lZKGBAtgynD64pYEDRiAIuAytgQIUiDjFZLGBA
		aMS4c68tYEBNzJegBC9gQM7ncBVZMGBAhLOeFq0xYEAqpuqeATNgQGL3P/BV
		NGBAU2ARPKo1YECJsHpI/jZgQHyW0bVROGBAlnZDyKQ5YECulWiQ+TpgQKZ9
		vBJNPGBAklzaJKA9YEDbJ63i8T5gQGDXtLhDQGBAlTLhiJZBYEBOI8H96EJg
		QCNXvhg8RGBA+TsSl45FYEBo3xfW4EZgQOHKxHgzSGBAXXh1tIVJYEBKfif3
		1kpgQPHQiFsoTGBAegKzDHpNYEApKpeRy05gQOcF00AdUGBAU3jd7G5RYECI
		YAJYwVJgQAPMAJgTVGBA0tWmf2VVYEArxkMetlZgQIRwfyMGWGBAo+9sulVZ
		YECRZw2MpVpgQBI36531W2BA2Frk9kNdYEDzLBVPkl5gQI4GAsXgX2BAyIKb
		Vy9hYEAPyw6UfWJgQAcJmK/KY2BA0FDa/RdlYEC5g0ChZGZgQLM2lquwZ2BA
		5LrMWvxoYEB2+sJRSGpgQCwyfyqUa2BAZZMs/d9sYEC/VGAnLG5gQFt/kR14
		b2BAmemvMMRwYEDE/T6JD3JgQOyZSqRac2BAddCIfKZ0YEBNFLcH8nVgQGT/
		yfI8d2BAOnkI7Yd4YEBdZsEB03lgQAtS7Rwee2BA9TRrUGl8YEB1lLers31g
		QMntmE/+fmBAMrFD5keAYECaE3yGkoFgQOkWrw/egmBA0oQFtymEYECX+gsd
		dYVgQHkGmHnAhmBAEokrmQuIYEB8rLZhVolgQG0Jnj2himBAfLl9o+yLYEDS
		JbcXN41gQG1vlEmBjmBAtCSPFMyPYEAiYML/FpFgQOO7uqthkmBA+vSc1q2T
		YEBGj68w+pRgQEt4UqZGlmBA4cRC2JKXYECuLFr035hgQCTkX7QtmmBAagN7
		qXqbYEBvNb0myJxgQIBkj4QUnmBASZYNQGCfYEAt4TxBrKBgQPiVgGf4oWBA
		RN2qokOjYEChvvZ1jqRgQF9dfI7YpWBAMIDmdSKnYEBcUxK8bKhgQCT9WwG3
		qWBAbp58TQKrYEC69QpaTqxgQKohAkOarWBAJIe45+WuYEDQnrk2MrBgQDLR
		HQN/sWBAMrr/S8yyYEC3i8AzGbRgQAwc1ahmtWBAhZz6z7S2YECUdmcdA7hg
		QDgkiCRRuWBA0rdSf566YEA0kybO6rtgQEJQ/GY4vWBAj/aXcoa+YEDCQ5RY
		1L9gQLcQEmEhwWBAZcdIZW3CYEA1wGdzucNgQOfbrGQFxWBA5nbF8lDGYECw
		Sy6KncdgQKTuee7pyGBAJtT3djbKYEDtBtLjgstgQNZMc3nPzGBARHbvoRzO
		YEAEAP4vas9gQCvV1R+30GBAa17f5wPSYEAz4xmaUNNgQAzaf32e1GBAyI+z
		POzVYECL6luROddgQFPNezeH2GBAnWz9nNTZYECwBmSdIttgQAZDelRw3GBA
		v1Bg4L3dYECV0gR2Ct9gQLTAEB1X4GBAepRyF6PhYEA4A02Z7+JgQFggSu08
		5GBAzf1+s4rlYECeUtga2OZgQJugFEIl6GBA5s6JgHLpYEDVNzJEv+pgQF6f
		l9cL7GBAsvHFJljtYEAwdU5QpO5gQLpKwFvx72BADanp+T3xYECxC3dYi/Jg
		QOk5lr/Y82BAb4FTHyX1YEABs3aScfZgQLGbNpG892BAQ9suCgf5YED0taNn
		UfpgQBLn5Cac+2BAsks4feb8YEA2D7/tMP5gQInnMAJ8/2BA/IUZuscAYUBg
		Gr/fEgJhQHU62i5eA2FAfc4rVKkEYUCmDfCZ9AVhQKegSXBAB2FAXOjYIY0I
		YUD+4TYD2glhQAdBsPMmC2FAmMkb8nMMYUDqa5eBwQ1hQC/mYQcOD2FArd7y
		WFoQYUAoH4lFpxFhQCL5FsrzEmFAsdjwUEAUYUBmO1hdjRVhQIBuhzPbFmFA
		MzL+4igYYUAl/qqtdRlhQNJMQh3CGmFA1EyvBA4cYUD7r2moWR1hQLJgrAel
		HmFAy006CPAfYUDxwoRdOiFhQKhUBxyFImFAJ2Vphc8jYUBeeVmrGSVhQKPA
		R/5jJmFAcU6dHq4nYUD/OC3y9yhhQAm2aodCKmFAyHq1E40rYUCb7mck1yxh
		QAWfzUAgLmFAO+0+EmkvYUCfSyZIsjBhQFAs7Sz8MWFA/NYr1kUzYUDxmKrm
		jzRhQBFfNKDZNWFAc3tAQyQ3YUBwxnBhbjhhQJXuFAm5OWFAcmgYMwQ7YUDx
		HrKKTjxhQJLdsuuYPWFAKHCt0OI+YUD5zFMCLUBhQJGPOn12QWFA2HMjYL9C
		YUBbb6nJB0RhQJiI/+BQRWFANgONxJpGYUBdYlSG5UdhQPSp+A8wSWFAaF0g
		F3tKYUCBHZccxkthQDUJ+ZYRTWFAliJfZV1OYUDd+qW2qE9hQIkdjBjzUGFA
		jKPCIT1SYUALr/rXhlNhQNNjqOrQVGFAS+5PMBpWYUB3/4uhYldhQNnlCYmq
		WGFAKTUy//FZYUC8uwbXOFthQEORbI1/XGFANdrfLcZdYUBXCCKxDF9hQMN2
		B4hTYGFAj1HYRpphYUA8h4HT4GJhQKMHC2wnZGFA+CmK1m1lYUBLwlLCtGZh
		QD0Jzyf8Z2FAR1NxjkNpYUAdXFPDimphQNiNHkHRa2FAvOnsSxdtYUBlckYb
		XW5hQGXPNnWib2FAuCiYoOhwYUCskBRCLnJhQDpFl/Bzc2FANrqwB7l0YUAJ
		na8w/nVhQCCxlGpDd2FA0WX8wIh4YUA3VhjdznlhQIsTwT8Ve2FAtPlanFt8
		YUBLlOKMoX1hQP7DGojnfmFA69HB9SyAYUADvY27cYFhQF9RW7+1gmFAmPXb
		0vqDYUBftt4YQIVhQEbWmRKFhmFAsVYEUMqHYUAhnEfBDolhQPZFoAlTimFA
		fwJJcZaLYUCpLCkQ2YxhQAl6KQ0cjmFAKYACfl6PYUDLFHO8oZBhQPN5ku7j
		kWFAHaylYyeTYUDqDTZnapRhQFcIjWmtlWFALRFCve6WYUDjftqLMJhhQJ3X
		/m5ymWFAsw5PmLSaYUDx3geJ9pthQFcvlkI5nWFAx2MTqHueYUCF2VYZv59h
		QHmbUa4DoWFAS5nNQ0iiYUAHTUJnjKNhQIR8TLnPpGFAdWxL/BKmYUAvW/QN
		WKdhQPW6ZO6cqGFA/UBcg+GpYUDjswATJKthQOGwBfVkrGFAdYPIdqWtYUCJ
		AJnz5K5hQIlcfIYksGFATAcHOWOxYUCo20ZSorJhQMCubCfhs2FAYwRGfx+1
		YUAKvb/QXbZhQMSQC6Obt2FAEJ7MuNm4YUA8bEEVF7phQOV21TtUu2FAMkNg
		EC29YUC4kBmoz71hQHnen2ANv2FAmGyK1ObAYUA93iVliMFhQDtZeybGwmFA
		mLSgKwPEYUBSYJ0qQMVhQG2nRVMYx2FApVaF/7nHYUA4rVjX9chhQOxdQnnL
		ymFAw3/f/WzLYUDRStQtqcxhQMQGnP/kzWFApclspyHPYUCJMRk999BhQIVN
		34Ga0WFAyvU5BdfSYUC27z2rq9RhQFud/MJP1WFAusJ3PY3WYUBUTdQKy9dh
		QBJ1GSoJ2WFAtcrPIeHaYUA1Rm/+htthQF/eDZ/G3GFAZMUG65/eYUCpMlSY
		Rt9hQAtlouKG4GFA2lk2M8fhYUDV3XRWB+NhQOuxVl/i5GFA9A69O4nlYUCS
		7UiwyuZhQLaT89el6GFAxa7MtU3pYUD3ffqDj+phQIRYCV3R62FARISGsRPt
		YUBd7f+L7+5hQCXl6C+W72FAYdRKF9jwYUBwcjPatPJhQJ6MWMBc82FAKqAk
		JKD0YUD89XmX4/VhQLvaDFwm92FAjDjmPgP5YUDmay8/qvlhQH9WCCzs+mFA
		SF+gz8j8YUA/rd5ibv1hQL1inO+u/mFAfZzuSe//YUC/Wv2eMAFiQEiHPJcO
		A2JAUDF0pLMDYkCGFq+/8wRiQMSSqKzQBmJACaNyrXQHYkDhyvXXtghiQAZj
		/aD4CWJAVjyKyzoLYkBijo3FGQ1iQMpYL0/ADWJAP4Y9oAMPYkDje//d4xBi
		QAovZW+JEWJAQzAnfs0SYkAbLve+EBRiQAuFt4tUFWJAOlNSYDUXYkBa6u8I
		2xdiQHzSpYkfGWJA0FEwNgMbYkBSV/2YqBtiQHoNwDftHGJAYlqi6DEeYkCh
		vx1ydh9iQKhlyclZIWJAf9bUdv8hYkCUIQGcQiNiQPb0srAjJWJAr7H238kl
		YkCr9K/tDCdiQI3NLFxPKGJAsUiA55EpYkBYwDcLcitiQBiZMBQWLGJALUhK
		llgtYkA+Do5VOi9iQKQ47fHeL2JAR+7TYSExYkCj+8J1YzJiQLdc7T+lM2JA
		bjZTvYQ1YkBSD1IhKTZiQFSqLtprN2JAnPqPUkw5YkDw67IR8TliQOikch80
		O2JAVRdVv3c8YkAjQ6o/uz1iQEhR62yeP2JAFfaXuEJAYkBNAd6uhkFiQAHH
		y6RpQ2JA4IZl8g5EYkDXEcThU0ViQMBnS1uZRmJAVtXWV99HYkCPZrY2xEli
		QIi3RnVrSmJAc4njmrFLYkBvui5plU1iQEyH4Is7TmJAHE2Q8n9PYkAA5o8F
		xFBiQHyFuXoIUmJA83MhGOlTYkCIP32vjlRiQHoC+HXRVWJA8K7flxNXYkCV
		tl0aVVhiQFeZV5QyWmJAEEFdPdZaYkCI5wwhFlxiQPB7w2/zXWJA7OC7pZZe
		YkA39Inl1l9iQGUS1XMXYWJAxjYfoVhiYkCgEyOpNmRiQEezZMrYZGJAczbZ
		SBhmYkAdGuvP9WdiQH6pVd2WaGJApYLNjtZpYkAhoVkhFmtiQO6mecZVbGJA
		JbthGjNuYkCSkx7/1G5iQCj+t+YTcGJAsI9p7u9xYkBO/tf9kHJiQKzDiDHP
		c2JA6VB5RA11YkDhw7izS3ZiQC2xl0ImeGJAjN+QEMZ4YkCufSdnAnpiQGWg
		oyjae2JA9x3VSXh8YkCW94Jksn1iQI7Qmf3rfmJAApPHGiWAYkCZtzZK+YFi
		QPEk75CXgmJAAbA7AdGDYkAp8zb9pIViQNMj37pChmJA+Kzuf3uHYkB+9FzI
		s4hiQMDTO4nsiWJA1rl+MMCLYkCme6L9XYxiQOx2g8iWjWJAW3h7FmuPYkDH
		CNWPCZBiQCT9ANpCkWJAmVuLY3ySYkAIVAI+tpNiQNinWPKMlWJAi9mGXyuW
		YkBLbQDMZJdiQHypums6mWJAJ+5H7deZYkDf5U6sEZtiQH+/HypLnGJAhCEx
		14SdYkBPjgrIWJ9iQJNbBjb1n2JAHpkFFS2hYkCOj4Ru/6JiQKRUGAWdo2JA
		cRThTdWkYkBaZWquDaZiQKrNceBFp2JAKJbvUhepYkAktT6otaliQAq1LPPt
		qmJAyG6p0L+sYkD7rZRdXq1iQI7T6ZOWrmJA0rvL/86vYkClbQIeCLFiQLQW
		2hDcsmJALT6n5nqzYkBv6PqAs7RiQEBTsjKGtmJA+7qM/CS3YkDG3xbPXbhi
		QHDEUyWWuWJA/9u8/M+6YkCwjTmopLxiQFR6oVdDvWJAPRK0eny+YkBKMKw4
		UcBiQCGscWLwwGJAie2HRCvCYkCzYUvtZcNiQDlwapChxGJAY/xSoXrGYkBi
		In0LGcdiQNscMvpUyGJAhg8+uC/KYkCh7ilQzMpiQFNOko4HzGJAG/D1zkLN
		YkCYiN5Gfc5iQDa3zn1W0GJAgiWKTvLQYkB0XlyKLNJiQBOn194D1GJAbFJS
		+Z7UYkAVjk6P19ViQMXYyJQP12JAZ2GKjUfYYkB+DNsbH9piQLKQBmW72mJA
		kO+VtPXbYkAa3XkRzd1iQOjQ57Jo3mJA1LmcM6HfYkDZw8J02eBiQBvUb4gR
		4mJAprXiOOXjYkDeQcG/gORiQCQgb5K45WJAos8SF4vnYkA+5QnDJuhiQEnH
		g7xd6WJA0AE5zpTqYkDzwbnTzOtiQO8g5oag7WJAts6aSTzuYkDwKRwKdO9i
		QLLZkrqs8GJAp6jDMeXxYkDVG0gsu/NiQOdyo71Y9GJAcFV6JpP1YkA2FND6
		afdiQDCO+agG+GJA/P0iMkD5YkBZNsanefpiQKVO2JOz+2JA3SGDrIn9YkC0
		cfM3J/5iQO5V535h/2JARwN+XzoBY0C+4U7K2AFjQH+FbsoUA2NA1BPItVAE
		Y0Az3unQjAVjQC5nIYBmB2NALKQsmQUIY0BEKvkoQQljQCDLN28aC2NApgco
		B7oLY0A94aJX9gxjQBofiy0yDmNAljhgx20PY0Ax5Df1RRFjQEQXvhbmEWNA
		AbgVniITY0AOeYR0/RRjQHMxneCdFWNAvlcOKNwWY0AZlVB+GhhjQGaqOuJY
		GWNA41PpXjcbY0Dcgcj02BtjQL4AGrIZHWNAsnGCrPoeY0BVBgRtmx9jQLB8
		1fDbIGNAN8eIMR0iY0A/FPlOXSNjQJ2EiWQ8JWNAf4RT5dwlY0Bl9UXxGydj
		QPGfqbr5KGNAixKvRZopY0DF4zwn2SpjQA1WojkYLGNAqwbHulctY0ClnZ5C
		NS9jQIxy2ELVL2NAstmk6xMxY0CRMpAs8jJjQOng+nKRM2NAWZDx8M80Y0Dn
		6doIDzZjQH5vTiJON2NAqGFIbiw5Y0AVCtqeyzljQD89W2IJO2NA/4lhcOU8
		Y0DoOXySgz1jQEpBjC/APmNAlKyBzfw/Y0DYIr2XOUFjQOwKC9kTQ2NAGJNn
		27NDY0BR8JRA8URjQE8nXknNRmNANEMRSW1HY0BFO1oWrEhjQAfC1CbqSWNA
		ZDzYvidLY0A553XmAU1jQGcoymSgTWNALAXn29tOY0DiUwjVtFBjQE1s0r1T
		UWNA1EL2b49SY0BloaBsy1NjQMd7pjAIVWNAkJhj6eJWY0BSRpyigFdjQNQW
		XhG9WGNARzJm+5laY0BmivVcN1tjQLI2vPxzXGNAF7Nb4a9dY0AAaGov615j
		QI887kDGYGNAK+9Mg2NhY0Djo1n6nmJjQK2TVBZ5ZGNALVb7lhZlY0DNvDmI
		UmZjQK7f5fWNZ2NAPpLpScloY0D0EBJNpWpjQDPdPA1Da2NAcWNXaX9sY0DU
		e7ITWm5jQD8Xs+73bmNAlp8FMDRwY0AFOq9+cHFjQPFeUs2scmNAkyalAod0
		Y0D3h+8ZJ3VjQM5fxr1kdmNA3qtEVD54Y0AlHITb3XhjQAnPTLQaemNALcAm
		IVd7Y0AFN/aBlHxjQGiJ1h9ufmNAkiIiNQ1/Y0BgpE/aSYBjQB698ggjgmNA
		PSHbgsKCY0Aqw/Sf/4NjQOfVpQY9hWNAlaM9xnmGY0CQ8+NHVIhjQC+37x3z
		iGNAPhRA5i+KY0AhlkhRbYtjQJ1QnP+qjGNAuwb1PIiOY0Dz/PjXJ49jQP0V
		tTxmkGNAQenyZEGSY0AzDOJt4ZJjQOu8P+0dlGNAbH5eDFqVY0CJ80tblpZj
		QITU2iJumGNAJC94nw2ZY0BkOBcNSppjQIuKs3sjnGNAUB/G08KcY0DAl7LB
		/51jQOwaArY7n2NAYM+z5HegY0DhWbXLTqJjQLfyw+PsomNARX8nAiikY0Bt
		v82rAaZjQGM0WB6fpmNAqkqql9unY0BRQceSF6ljQGbwQ8NSqmNA2Ma5gius
		Y0C01+4xyaxjQG9SlzUErmNA5cf8aNyvY0AtunGherBjQAIMi+G1sWNAS85q
		LfGyY0A+95BLLLRjQPMK/tMEtmNAcmb+l6K2Y0Bhohx43bdjQNTXfBe1uWNA
		gX/e2VK6Y0BWJHE6jbtjQHUxFA7HvGNATAkfmQC+Y0Cygz/91r9jQE+8e5F0
		wGNA1IGBja/BY0AIe0yjiMNjQEcY/yomxGNADAayfmHFY0Dlgv4lncZjQB9q
		0qfYx2NAEdZv27HJY0C5fkddT8pjQDWZ8HmJy2NA8jcYmmDNY0DmD2QH/s1j
		QAAwYBQ5z2NAnHCzQ3XQY0CHE7ZlsdFjQLzKeLGM02NACvrc9CnUY0Baerkz
		ZtVjQMCpxLU/12NAXxqdJNzXY0CqGPmqFtljQDVjgM1R2mNAWjIQi43bY0DK
		Cd4cZd1jQPUkTAwC3mNAm0zX9jvfY0CTAm0VE+FjQFYQDySw4WNAwVduGeri
		Y0DzlkAIJeRjQADLTPNf5WNAa4QGGjnnY0AAK0931udjQOkRMBsS6WNA0nXY
		Nu3qY0CsixmZiutjQJXtbRzG7GNAwEaU4AHuY0DWt3dJPu9jQKVA6r4a8WNA
		2ySZQbjxY0CMpbJ89fJjQFFzz7nR9GNABcM2N2/1Y0DLO20/rPZjQLRU+ozp
		92NA8hgQ4if5Y0AcOegHB/tjQGwDM3Gk+2NAhbDK9OL8Y0B7mDABw/5jQMpT
		MIVh/2NAErKBC6EAZEB+gffU4AFkQE1r0GggA2RA5JRk/gIFZEC36o7QoAVk
		QJDTd8/fBmRATK3Q6L4IZEBKsA4TWwlkQHRTJUWYCmRAyWTWq9ULZECnSKie
		Ew1kQCw+ZWjxDmRAYI/dYo4PZEApJmSbyhBkQAsMlUOnEmRAzekktUMTZEB8
		DricgRRkQNf/d2u/FWRAcFs1tfwWZEDCSiHn2xhkQNacdbd4GWRACzN3/LYa
		ZEBkGLClmBxkQCRUi0A2HWRAbuxIRXUeZEAFjFvAtB9kQOyO/WT0IGRAmxS+
		AtYiZEBwggpqcyNkQC+g/fSyJGRA6S2wQ/MlZEBZNrQiNCdkQHiRdSzXJ2RA
		LwyWLLYpZECwk6/E9ipkQJYP8IqZK2RAgpbhwngtZEBuaeTauS5kQC3R4AP7
		L2RAiDQwZjsxZEDaILB73jFkQHUddkq8M2RAbGZdvvw0ZEApRTUanzVkQGci
		UYZ9N2RAtfNWib44ZEC9OnHC/zlkQHGSj8tAO2RAFxH0DuQ7ZEALEP/vwz1k
		QO/8Jy8GP2RAxeaWKao/ZECY/+Wvi0FkQOzUmeLOQmRABPmrfxFEZEB3SC0X
		VEVkQDrGltT3RWRAV3VvFNpHZED5r0AtHUlkQMGXVzXBSWRA86qm8qNLZEC+
		5XBu5kxkQIVq/QMpTmRAdP15+2pPZEA89739DVBkQHKU02LvUWRAsyPaBjFT
		ZEAHG6Sm01NkQMTEu12zVWRAMXEvYfRWZECwBtYHNlhkQNZ56IZ3WWRAwuMS
		NRpaZECJT3+q+1tkQIAzvQU9XWRA3usPht9dZECnL5NFv19kQIqT42r/YGRA
		5dnL8j9iZED1GSpof2NkQOWD5H8gZGRAsAPgG/1lZEAnjGXMPGdkQBaX8Jbd
		Z2RAI61EdLtpZEBKRX9h+WpkQFnAw/01bGRAoO4tZHJtZEDYFOm7D25kQHxB
		i2fqb2RAMTwNkSVxZEBcQQ9vwnFkQOzeoDOcc2RAsh5iUtd0ZEA/svvcEXZk
		QAr1t5NLd2RAcn1mlOd3ZECzwOpcv3lkQKTEG9z4emRAZlooz5V7ZECO3YDe
		bX1kQH9p+o6ofmRApcCBxuR/ZEAUB9CRIIFkQD9wMYK/gWRAbVoyD5aDZED2
		KOu00IRkQOuVYZFvhWRAhNgAcUWHZEBlgc8Tf4hkQHuUxwy5iWRAb7cZoPOK
		ZECikmR4k4tkQPRujglpjWRAb0hcQqSOZECDSVw+RI9kQCaXxyYbkWRAjQyK
		YVeSZED2DVatlJNkQHOxppvRlGRAIZLh1HKVZEDohM2yTJdkQDoO8pqKmGRA
		A2T0jyyZZEB8GesLB5tkQCzluT5EnGRATC+kr4CdZEBtXoP3vZ5kQAwWyMhd
		n2RAmL7cuzWhZEConpktb6JkQOf9rmANo2RAIXGXvOKkZEA9Q/9ZHKZkQG0w
		7ddVp2RAM9UugY+oZEC2B6a6LKlkQFP9vDQBq2RA1Us/njqsZEAIbzCP2Kxk
		QGxgDLKsrmRAFfbowuSvZEAcoBH4HLFkQMCRLTFVsmRAm+EEkfKyZEBhLh+v
		xLRkQPFX/vP8tWRAxQQ8npu2ZEAhCF1qbrhkQIBpZ3qnuWRAlkyC0uC6ZECe
		+x1nG7xkQC/kEdy7vGRAI40kTJG+ZEC9FWJly79kQPlhyFUFwWRAAO05VT/C
		ZEDoj3aY38JkQJAVwoK1xGRAaxl/3vDFZECImkfzksZkQMPuml5oyGRAPA3k
		H6PJZECXPgad3cpkQDLBA8IXzGRA3H/VhbjMZEBmoTAojM5kQIUTP//Gz2RA
		U2torGfQZEDQY2zcOtJkQAGXJ7tz02RAFv0ZwKzUZED3vEhC5tVkQARUHv2F
		1mRAePs1EljYZEB+pHE/kNlkQHbS4uEu2mRAz8CC9QHcZEBJ1viZOt1kQCha
		pbZz3mRAeBnAKKzfZEA2kHSTSeBkQPP/YGoc4mRA2Z8YAVXjZECO9/1Z8+Nk
		QOmeKMrE5WRAuCLOmv3mZEB10cKcNuhkQOcWrJxv6WRAhud7Tg3qZEA68sUL
		4OtkQLx++9UZ7WRA9ODQMLjtZEBd8WqtjO9kQPP1hxPH8GRAt9r7MQHyZECB
		jM+rO/NkQEfQUWTb82RAOLkNabT1ZEA345io7/ZkQEMu5+OP92RAHAV6lGT5
		ZEAtfFIZnvpkQLuWVFLW+2RALX1qkw79ZECgdpomrP1kQKvX/FZ//2RAHN8o
		v7cAZUBs5i6xUwFlQKnlnn0nA2VAlUgxcF8EZUC36e0mlwVlQBEe7DHPBmVA
		3vvhWWsHZUAqoiKMQAllQN9vjPx4CmVAHjH2NhULZUB8JK3A6AxlQBerUu8g
		DmVAJxwhOVkPZUApSInJkRBlQIBaLQYuEWVA+m8pCwYTZUDAeJUNQBRlQGGv
		kqbcFGVAepikTrIWZUDYNfXf6xdlQCzuH1IlGWVAlLOsbV8aZUADQRny/Bpl
		QNBlm8PTHGVAciVjSQweZUAsH+Gjpx5lQHrxRjt9IGVAnY6PJLQhZUAcFzIT
		6yJlQJ/wMh8iJGVAhPklsL0kZUDvKi57kSZlQD6ZdmTJJ2VAsUXuKmQoZUAB
		ocvwNyplQJEF8WFvK2VA+Ls4WaYsZUBWs6UB3S1lQM9nIX54LmVAchZaf0sw
		ZUCMxa0mgzFlQLMDgYoeMmVAWj1w8/MzZUD3UvKlLDVlQC6trcRkNmVASObd
		jZw3ZUCOZ8OiNzhlQJeIiykMOmVAQpYjDEQ7ZUAPU2l14DtlQJkYrOC1PWVA
		NmCF0+4+ZUCldQiaJ0BlQP+gq/pfQWVAhYQ+3/1BZUDZ3/e700NlQF3e7KMM
		RWVAKY4IGapFZUDJRtuDfEdlQJJ8bpOzSGVAHmuVvulJZUBFPvSbH0tlQDha
		fDO6S2VATEY24IlNZUCWrZhWwE5lQJCQ/aZcT2VA24IoXi5RZUAHcYu+ZFJl
		QFGXS6SaU2VAZmOy1NFUZUDjaHDcbVVlQMBQunlAV2VA0jFE1XhYZUBe55OB
		sVllQNZVx5LrWmVAUk1uJYpbZUCTHEmJX11lQCEpvNeZXmVApKYxOzlfZUDW
		5YuND2FlQDf+E29KYmVAr0iRWoVjZUA+pcVhwGRlQPdZBMpfZWVA3Js+ODhn
		ZUCRB+62c2hlQKMF65oTaWVA9+TNtOtqZUAzrkJeKGxlQEUJFulkbWVAT/42
		iaJuZUBLtz0GQ29lQMDRVe8ccWVA4LMJQVtyZUDHV3AX/HJlQBngk+XZdGVA
		i8lMXxl2ZUAHQl2/WHdlQDckkqKYeGVAH0MPGjp5ZUBU8mqBGHtlQIkgbupX
		fGVASj0Xhfl8ZUB5Gz5M2H5lQOu5wZgYgGVANPng7VeBZUCRbpYBl4JlQMm4
		hrc4g2VAZDaYxBSFZUAJ74aiUoZlQN74OdryhmVAFtL22M+IZUAYdfZbD4pl
		QCx7+XNPi2VAmOOw84+MZUD7y/jGMI1lQI7XMFQQj2VAuOw9FlGQZUAfb1tL
		8ZBlQJpi4zzRkmVACrJrdhGUZUAQNXIFUpVlQGScnNySlmVA1u+ZijKXZUCR
		dPiSE5llQL2M0dBUmmVANxP8VPWaZUDOlqFP2JxlQJGQW6UZnmVAVOSul1qf
		ZUDWWS5HnKBlQFn3amc+oWVAssIjnSCjZUCwkhthY6RlQKryrCQFpWVACzbJ
		2eemZUBfLOZ5KahlQHQgKiJsqWVAMzl6vq+qZUARxcXXUatlQHzimdc3rWVA
		ukbm73yuZUCEdkD+IK9lQDE+RVsIsWVA7QHDtk2yZUBvazhuk7NlQAlIhhXZ
		tGVAOJ/2Bn21ZUACVqxgZrdlQEEGnDKtuGVApu3peVC5ZUDlnWpoOrtlQACS
		LoWAvGVAEemczsW9ZUCdSmhMC79lQFNE00itv2VAjesJApfBZUCnLyt13MJl
		QAMtBRJ+w2VAXZfmBGfFZUCESfnorMZlQHCoa0bzx2VAHM748zjJZUBrqrwY
		28llQObf7DzFy2VAGhGFlwvNZUB1kTT/rc1lQFKMQPOYz2VApltS9t7QZUDW
		XRXDJdJlQIwb+gls02VAKAtftg7UZUA0lngU99VlQGlYNgI812VALnwfiN7X
		ZUA1DhNZx9llQCDPEUIN22VAz1DTGVLcZUAWio8Flt1lQHkIVSE33mVAyDIe
		yB7gZUB/rjPtYuFlQPctET4D4mVARxnmau3jZUBYQz25MuVlQEYoPhd35mVA
		5OG12LvnZUDirxNbWuhlQFgrvkdF6mVA2PLcsYjrZUBBiBlhJuxlQLs/K04O
		7mVAXMJnkVDvZUD2f/MalPBlQMeRPA3Y8WVAGk1OwnXyZUArPGq6X/RlQFki
		xrGj9WVAxEE8/ub2ZUCOEUWSKfhlQLIFXJ/F+GVA2Kvnt6v6ZUCjrv/z7Ptl
		QP2Jv0SK/GVAmZQYOXH+ZUDO9NQTtP9lQJXPs2f2AGZAHEGKUzgCZkAqXlz2
		1QJmQPRD0jy8BGZAoAqYPv4FZkBG60fvmwZmQLW+dEqCCGZAi1RiccQJZkBs
		BsMmCAtmQKCqCXpMDGZALwt1aOwMZkBh30N41g5mQCKaSg4cEGZAfuw4hrwQ
		ZkDd2HbepxJmQEje187sE2ZAAOm89zEVZkAl99xOdhZmQOLqwMkWF2ZA958I
		bQAZZkCmifW1RhpmQGv6zPfnGmZAzUXbidAcZkBRFPdqFB5mQGwa/XBZH2ZA
		Pm9EpZ4gZkBPuqkNQCFmQNUFS2sqI2ZAp08PIXEkZkDs4t4hEiVmQIF/r6D+
		JmZA/CETIkcoZkCUHO7wjylmQKwtOVvYKmZA4966eHorZkCTEpVjZi1mQB0E
		w7itLmZA6zUbxE8vZkCYnJ1NOzFmQM6Aj1iBMmZAF3zPq8YzZkDUK8oiDDVm
		QAf6/QCuNWZAP7n2JZc3ZkBSWy6E3DhmQK8I601+OWZAMJCXlWY7ZkD37NCk
		qzxmQGJQvnHwPWZAwqybzzQ/ZkAlKo5m1T9mQFPDkOS+QWZAKG08GQNDZkCi
		N7vjo0NmQMXesOCKRWZA0SKWyc5GZkCY6VHtEkhmQIdhqjFXSWZA+C6zqvhJ
		ZkAzuDY34EtmQOocoyUkTWZAYsXOBMZNZkDbTonGqk9mQKZWGYbuUGZA9H1v
		vDJSZkDbAPiad1NmQFnz9I0ZVGZAstDFzv9VZkBBvyP/Q1dmQIbd5h7lV2ZA
		mrwQ6MpZZkADOFevDFtmQJ9ieilOXGZAt9yC049dZkBHVwvUL15mQOYBEAAS
		YGZAhpnu2FJhZkCm/fzo8WFmQBs9lP/RY2ZAXnqSZhFlZkCLeHFUUWZmQHDH
		Cq+RZ2ZAUE4XeTFoZkCeIxnUEWpmQISqdNVRa2ZAPVMg8PBrZkBXBhIg021m
		QHhC0aoTb2ZAcMb7DlNwZkC5ODPIk3FmQMXfem8zcmZA3Qq1wxV0ZkB9bgGM
		VnVmQORSE2z2dWZAEypoVdp3ZkD8MkKNHXlmQLKUw5themZAhn3zaqV7ZkBf
		wESnRXxmQMlLPjIrfmZALFTyF25/ZkCZxd7NDYBmQDp2mAj2gWZAizHB6TmD
		ZkD+CQfle4RmQF4Y7TO9hWZAixiDRVyGZkBunNySPIhmQPZ2eGp7iWZAzSMp
		sBiKZkBZi1Un9YtmQPZWQw8yjWZAEkG07G6OZkBiq7nsrI9mQNzsk+lMkGZA
		WtIyEyiSZkB7TsnYZJNmQCF2zySilGZA47A43d+VZkDNnnKcHZdmQN5zwbda
		mGZAHwQAoJeZZkBgiXJQ1ZpmQCAt41wTnGZA/mPsBlGdZkCYWNPqjp5mQIfu
		nQ3Nn2ZAiLUF6gqhZkCzrHaLSKJmQN2OM6uFo2ZAVKafucKkZkDd84gaAKZm
		QHo1PK09p2ZAm2eXHnuoZkCxIusdualmQAfnNbr2qmZAGWeSdjSsZkDPpqeQ
		cq1mQLOJyMGwrmZAiUnuxe+vZkBVWGJ8L7FmQJKHSWxvsmZAIlB0S7CzZkDV
		cpdf8LRmQCwtgcMwtmZANkY3+HC3ZkCnrYH2sLhmQKmxRHjwuWZArkOK9C+7
		ZkASb+oeb7xmQOJy16CuvWZAmOjhyO2+ZkD2BxL7LMBmQGKuJZtswWZA261u
		H63CZkCcrBRl7cNmQFqBO1ItxWZA05qAV23GZkDPPH5UrcdmQAz2NWXsyGZA
		EhRy9ivKZkAdAoYNbMtmQIt4/s6szGZABF0ZFO7NZkDvrARLL89mQCQe7jdv
		0GZAe1uY767RZkCNIfF07dJmQHGr87wr1GZArF+UEmrVZkBrOAUjqNZmQCCH
		gQbm12ZAVp5W6CPZZkAwAkb0YdpmQM17RkOg22ZAUNJzm97cZkDyTEDAG95m
		QIqtMxhZ32ZAbHhS7pbgZkClPD3V1uFmQEI8buwW42ZAJZjVVVbkZkAxLbsl
		luVmQPFcfvzV5mZAX+FocBboZkAl8WXDVulmQJEj6EiY6mZAWnG3+drrZkCh
		I2xaHe1mQELVTVlg7mZA03p5/6LvZkBtk4CR5fBmQAJxAPwn8mZAEfXrLWvz
		ZkDq1jpQrvRmQOJJ8Rjy9WZAn2LzijX3ZkASfwqMePhmQKWN8NG7+WZArVIO
		1/76ZkCKky+gQfxmQHN8ZgiF/WZA+nrcFMn+ZkDpss36DABnQHJ3KiRRAWdA
		DFiZD5QCZ0BkSVnU1wNnQO2aqL4aBWdAGJH++VwGZ0CUhEahnwdnQLI5Yq3i
		CGdAAzcFsiUKZ0AlL4MWaAtnQFE2SqOqDGdABAlD2ewNZ0Dbr+seMA9nQOZ1
		xkRzEGdALkzcXLYRZ0AKB7Ny+RJnQJvANBY9FGdA2cJA7oAVZ0D/5/6OxBZn
		QIat7jYIGGdAv30YAU0ZZ0CcyNVvkBpnQAjurO/TG2dANDYTcxcdZ0BEHsIF
		Wx5nQCLyHBifH2dAjq4iluMgZ0ADBTO1JyJnQEmbqLlrI2dAxpRk4a8kZ0BC
		LV+D9CVnQF4iqVY4J2dAy1gZ/HooZ0CFOLqUvSlnQBU024wBK2dAzTfp6kQs
		Z0DK7COwiC1nQPDHM/LLLmdAFnLZ+w4wZ0DPvWNUUTFnQKfKKu6SMmdAVr9H
		29MzZ0C8hR5cFTVnQAQsid5WNmdAbHa4SJg3Z0DOJJi52ThnQAfb8qEbOmdA
		8vKOL187Z0DGplCyoTxnQKIj/+PiPWdAmDLZJCQ/Z0Bp9Em9ZEBnQCOgGjGl
		QWdAnEeRbOVCZ0CPQHaBJURnQKLY49llRWdAnSSJQqZGZ0ClrR3o5EdnQKK0
		GXAjSWdAXg/EBWJKZ0Dpyqo2oEtnQH+rBRffTGdALWTYfx5OZ0C+AXDlXU9n
		QCt9R/ucUGdAehGqs9tRZ0AA60bwGlNnQKRRUQNZVGdAT/AlapZVZ0BE1mYT
		1FZnQOiXgdUQWGdA2UqNiUxZZ0CEHF9jiFpnQBmHQafEW2dALB1uWgFdZ0Dn
		AN8zPV5nQJ9R9vF5X2dAQou5gLdgZ0AkBcdL9GFnQBk280cxY2dAyWqhrmxk
		Z0BCir9bp2VnQBedD6niZmdAF78kNx5oZ0BKkLlpWmlnQLQwpG+WamdAAy+A
		ItJrZ0D4cIpLDm1nQK1TzABKbmdAcaHAqIZvZ0AHs3UXwnBnQGNOaY39cWdA
		vDVh1zhzZ0CwYAg2dXRnQFTrHS6xdWdATVqS4O12Z0CJlzPYKXhnQMZ6z8Fk
		eWdADnp1xJ96Z0CEHtif2ntnQKEzoXgVfWdA/HthkE9+Z0AjFfH0iX9nQOFn
		yp7EgGdAIejWvP6BZ0C3fBpwOYNnQKVCi8FzhGdAt9zH6K2FZ0BXl7jz6IZn
		QMnHTo8kiGdAtOt1WmKJZ0Bhs0t7oIpnQHqLNt7ei2dAIAzuMxyNZ0D+oeg1
		WI5nQFLG7iiTj2dAP3jVTc6QZ0DpvzOECZJnQGgckAFEk2dAzIXyx36UZ0A8
		0IssuZVnQJxyxt7zlmdA0O4LmC6YZ0AR8FsUaplnQEPnd0ymmmdA5VKZweKb
		Z0DRXfEDIJ1nQLoVTndenmdAmNtAGJ2fZ0D85f/426BnQNftGtwbomdARFLe
		C12jZ0DY9h0cn6RnQGibyOPgpWdA30rdTiKnZ0B9YTZgYqhnQEuKqSijqWdA
		hMXRNeSqZ0CR08j/I6xnQIXo15RjrWdAfaq9YKGuZ0AJmAcx4K9nQMsPza8e
		sWdA9uYbz1yyZ0Cky7pRm7NnQJWIKQvatGdA1hrRFxi2Z0DaEFrVVbdnQIbP
		o/+TuGdARceVjNG5Z0CRa9A1DrtnQIQ/99ZKvGdA8VCaA4e9Z0BDxPWWw75n
		QMtf6Ov/v2dACHt+BzzBZ0Cq0ff/ecJnQKdF4OG3w2dAhlJVqPbEZ0Dkn7EG
		NsZnQFUxXi52x2dA6xO0nbXIZ0C31E1v9clnQKXzsdg0y2dA/wC8+HPMZ0Ai
		8VQHs81nQEaMmpTyzmdAUuLxkjLQZ0AEWtFMc9FnQLW1jkCz0mdAxMF9rvPT
		Z0DLi9y8MtVnQId5zt5x1mdAFGhn7bDXZ0DDZ1tZ8NhnQGRem7Yv2mdAAZH5
		XnDbZ0DJKyX9sNxnQMbsJ1Hx3WdABdlvnzHfZ0DGPuSQcuBnQLGDTaaz4WdA
		z4UEEfXiZ0ABnlhkNuRnQO0PxEt55WdAZJjk0brmZ0BQ0VZK/OdnQOVAAQo9
		6WdASiR8t3zqZ0B4t0bauutnQLbhEOj57GdAubJxLznuZ0DbKQH1eO9nQLzI
		pvK48GdAf3j0AfnxZ0D39bRxOPNnQGihQVB49GdAsRSE/7f1Z0DFmbrG+PZn
		QIs3jaI5+GdAjsOD13r5Z0ABvs3Au/pnQLd8CQH9+2dAMtHZND/9Z0D5MxS7
		gP5nQPKrDt7B/2dA0eG17gIBaEA2V2aRQgJoQBuvfOmCA2hA4LPdOMMEaEDu
		5fiwAwZoQGaG7T1EB2hA4yaf64QIaEBZSg9nxQloQBnyojMGC2hAH9EruUYM
		aECIBiyQiA1oQGwWddjJDmhAFgEVJgoQaEBTpxUSSxFoQIOn8bqMEmhASmTH
		vM8TaEAxIc1DEhVoQGQ1gltUFmhAHKXzw5UXaECHBhS11hhoQJBpjKUXGmhA
		Nurz+FgbaEAANXZPmhxoQKJZOsvaHWhAPmMFDxsfaEB9bK8TWyBoQMikvdia
		IWhAnWH/TNsiaEDx4NK4GyRoQNv7mQ5cJWhAcq1X6JsmaECXpGJL2ydoQO1g
		q1gbKWhA9p68alsqaEBIk3oImytoQD35J6/aLGhATEayXRouaEAw5vrmWS9o
		QM2cdxqaMGhA5wJSn9oxaECNDtyNGzNoQB/ohUFcNGhA3fGAAZ41aEByxipb
		4DZoQLNOEMAhOGhACCZj2WI5aECvDrIEpDpoQIXxFnHkO2hASdFYdiQ9aEAT
		NPB1Yz5oQDL/MQijP2hAWejFlOJAaECC32/VIUJoQAjt0ORhQ2hAiUjFR6FE
		aEDDvxKk4UVoQAe1XHghR2hANbmKAmFIaEBnuxGgoEloQKHhlvffSmhAG28/
		GB5MaEBo5RFoXE1oQOItr7maTmhAMR1MJdlPaEC9LZReF1FoQJv/p0tVUmhA
		cVhR1pFTaEDax26dzlRoQEaMjREMVmhAyjHQHkpXaEBIhZM1iVhoQPdaOxfH
		WWhATEDvaAVbaEBU7hIjRFxoQJbUOwWDXWhAINwiYMJeaEBdS5mXAmBoQCL5
		8rRCYWhAKNzTl4JiaECNZhllwmNoQHdyvZMCZWhAnB1hHENmaECzUKL3g2do
		QCDRxQLEaGhAGkVZHAVqaEAVQgjWRWtoQMGg1HGFbGhAIApUZsRtaEABYmK4
		Am9oQNWI/DxBcGhA0yJkaoBxaEAvlAW/vnJoQJHGRGb8c2hAbx41IDl1aEBx
		Xkxid3ZoQJ8xP3K1d2hAMqtzp/N4aEBLX6AzMnpoQGca0Blwe2hAwcsFFq58
		aEBXrQWz6n1oQD9ZOugnf2hAEhayb2WAaEAK5yino4FoQDTIoo3igmhAw2NE
		zCKEaEAbONvUYoVoQCOgm3OihmhA6Njm3+GHaECYfLbZIIloQGxQQuRfimhA
		dmalLKCLaED/83oz4YxoQPtIJtgijmhAeD5eHWSPaECxv87kpZBoQFuUbgfo
		kWhA92a09SqTaECMmJFcbpRoQJ9QeCGylWhAbfe4q/WWaEDxzXkAOZhoQKND
		YAF9mWhAKNg4TMCaaEAb6jJeA5xoQKt8wY5GnWhAHhHpuYqeaEC51FAuz59o
		QPWerKUToWhAvR3TmleiaEAGDM29m6NoQEJTA7zfpGhAOWfk8iOmaEAUBwa3
		Z6doQLG/kvarqGhApMaz/++paEAOMFu+M6toQLAf+TN4rGhAO8Us5L2taECY
		yM+SA69oQPSvN+1IsGhAEqIRS46xaEALA5kz07JoQHcwLdgXtGhA/VGCnFy1
		aECZZsyioLZoQLv3c6nlt2hA/Dkokiy5aEC0qMFzcrpoQAlfOxC4u2hAvmui
		PP68aECudFkIRL5oQFCzayCJv2hAhgtLmc7AaEBmYAAWFcJoQL/3Fihbw2hA
		ZKV/haHEaEDK/6WP58VoQC+T8Yotx2hAoNVXq3TIaEDnAc3zu8loQHe1XBUC
		y2hAWUgbxkfMaEC83xm8jc1oQGpMxA/UzmhASKOqhxrQaEAYd6GHYdFoQB6X
		0Vmp0mhAt0fua/HTaEBhQlfzONVoQJpuHyiA1mhAvLmxgcfXaECaADLmDtlo
		QKNWD91V2mhAtjMDA53baEBnqnae5dxoQFGA7Acu3mhAVZIysHbfaEBVMduJ
		v+BoQIr/Np4H4mhAfZSaDlDjaECiifcpmORoQNXbkgjg5WhA6UAuBSfnaECt
		BnsYbehoQPhma3az6WhArdK+3vnqaEAidXt8QOxoQPWNJIWG7WhAMOfM6Mru
		aEBrZby7DvBoQA7Def9S8WhAGKvy2JfyaED9GVpa3fNoQIJio/oj9WhAVP4n
		UWr2aEDXqHppsPdoQG0RRkn2+GhAtwVtvTv6aEBjyJ5rgvtoQCz61PHI/GhA
		391sahD+aECjD9zgWP9oQGL/70KgAGlA+/nlcucBaUBcjHJpLgNpQLyHDh10
		BGlAqFHG57kFaUDaVtPb/wZpQEtx6+tFCGlAAhPKKYwJaUDNMoNM0QppQAsR
		NO0WDGlAsQTdYFwNaUCDRaZ2og5pQHO/PM/oD2lAZ5ZUuS4RaUD8C8wHdBJp
		QP/UOKC4E2lAETH1wv0UaUAxU/kgQhZpQGBP5W+GF2lAiP+NvcsYaUDOirAZ
		ERppQGOMY9VWG2lA1wPQ3JwcaUAfFtdY4h1pQLnQbdMnH2lAA1OqFW4gaUB9
		x5bjsyFpQLIKKu/6ImlAhvh8z0EkaUBLUzQniSVpQAN0dGTQJmlAnz+/Uxco
		aUBBNUikXilpQLBVxqCmKmlAmx43M+4raUC8+z7DNC1pQBQ9okV7LmlA7Kcq
		SsIvaUAtFmtgCjFpQMpj321TMmlA3U3zxpwzaUAtW1QY5jRpQG7FprgvNmlA
		OzRM+Hk3aUAzH5jcxDhpQH/H45oPOmlAG4RZLls7aUAc6SJ6pjxpQCYrbt/w
		PWlA8ZSvVTw/aUDIfcBlhkBpQIibJj3QQWlA3v5deBpDaUADR7KzZURpQD+K
		m+KvRWlAUtDbXvpGaUCkcDslREhpQK6VxkeNSWlAT1vlAdVKaUA5oxHEG0xp
		QDq5iYBhTWlAgH6XwKZOaUDeJ+lv609pQMWwT10wUWlAi9wU/XRSaUBDcGrW
		uFNpQI5JH9T9VGlAZJMywEJWaUCepwoyhldpQFZ7vVDJWGlAGteLYAxaaUCn
		OgbST1tpQBl3pMeSXGlAu8BQGdddaUDVWBvhGl9pQPQFQKVfYGlAzR/giqVh
		aUAmH7Qj62JpQIDnp4EwZGlAvseQtnVlaUDIKhm3u2ZpQIDSSAoCaGlAlH77
		MEhpaUB3eO+SjWppQAEL9/jSa2lAuhVb3BltaUBDMH7dYW5pQJULMf+pb2lA
		3nsMo/FwaUCAybCPOHJpQEQVvHR/c2lAAk0qhsd0aUD9tTmhD3ZpQINmOYhY
		d2lADOtpWaJ4aUCgzeLP6nlpQKAUtO8ze2lAaIp3f318aUBKwmUKxn1pQPVN
		iYINf2lAvfESsFSAaUBy29KznIFpQFrqivnjgmlA3aqh8SqEaUDji+wPcYVp
		QB2cvBy3hmlA3q3zJf6HaUD1Dtf/Q4lpQAYoDyqKimlAqrIa4M+LaUBbZLMg
		FY1pQEl0rSlajmlAAbCQ0J+PaUDvgdDf5JBpQBqr8t4okmlAH3PBqWyTaUBT
		LKpFsJRpQKAZXqvzlWlAKrXmBTeXaUBOEC+5ephpQOuLrnS/mWlAVKIzoASb
		aUC/uBvWSZxpQCG/8aOOnWlAsoNQStSeaUCstkJ/G6BpQKBHgsFioWlATSoH
		8amiaUD7p68676NpQG1VBZw0pWlASzJrX3qmaUDeYmt5wadpQAn2f6cIqWlA
		g8sa/lCqaUBy/ooqmqtpQHHsTwHirGlADRNweSquaUBkQ0Y5c69pQO3ye9C8
		sGlAt9zg3AWyaUDZ/Pm7TrNpQPyYyeqXtGlAs+0EEOG1aUDDzzmTKbdpQIp3
		G3NxuGlAIF3wRbm5aUD/6PYwAbtpQL/qlL9HvGlA54ki5Iy9aUAJw41t0b5p
		QNryKAkVwGlAVmv/q1jBaUATNqb8m8JpQAYtJGXfw2lAIT6W7iHFaUBAkMeR
		Y8ZpQJLDOUqlx2lAw4l0fujIaUDyLC+kKsppQCF91Xlty2lAAAoNqq/MaUAl
		VHVi8s1pQGoDVSw2z2lAgooSDnnQaUD9v5mqu9FpQBI2H9r/0mlAH5qN7ELU
		aUBHwF7jhdVpQOG5/SjJ1mlAr/KqxgvYaUD4C929TtlpQGkq6ouS2mlAhvNl
		HdfbaUDtobYWG91pQGKMrq9e3mlAHMODx6HfaUCF6BKi5OBpQIYbn/wl4mlA
		F1e1IWbjaUBVUjxUp+RpQPoP0KDn5WlAfCOktifnaUCVLaTwZuhpQIl/U5ml
		6WlAYDTY1+TqaUBKF/swI+xpQAUPE2Fh7WlAzqkb8p/uaUBsQfBL3u9pQE0O
		S7kc8WlApM4+u1ryaUDy/V9wmPNpQAaWsQPW9GlAHDoSYRP2aUCHEhAWUPdp
		QKm9zeeN+GlAtlP0Fcv5aUCEcLIACftpQHtEFwNH/GlAQ/Crl4T9aUA/MzF4
		wf5pQJRJw9j+/2lA+x2YpTwBakDusY9VewJqQNVxySG5A2pAstTDxfYEakAA
		v0aLNAZqQJilYB9yB2pA25efaa0IakC96/PO6QlqQE6jl8clC2pA99MIKWIM
		akCiaMm/ng1qQA21c+/bDmpABD/zcBkQakDu3zXLVhFqQCSuBoiUEmpAUJGm
		ydETakBMQzJMDxVqQHjNk4pMFmpAbMad4okXakA4RXmvxhhqQOT05jsDGmpA
		MwbpBEAbakCnpNaXfBxqQIHUHOm5HWpAqNOrifYeakDFIt+zMyBqQJYECaZx
		IWpA/vYFILAiakDtOtCx7yNqQDwEvc0uJWpALNQtJm8makCCbDNyrydqQNL7
		JD/vKGpAjTmYNi8qakC2oB4ZbytqQOgjzmeuLGpAnZBeiuwtakCDD7bRKS9q
		QIQipI5mMGpAVnwQbqIxakAUlKT/3TJqQNbsf5EYNGpAMoiLcFM1akCdiTgD
		kDZqQFaCRUbNN2pAEgNILAs5akBlkxsQSTpqQFcHUUiHO2pAOp3SV8Y8akB8
		WBE7BT5qQPrxewZFP2pA6s9gl4RAakDGgwR+xEFqQLt1+HoEQ2pAyQyTHERE
		akCSMKovg0VqQHcExbnBRmpA6wTN5AFIakCn5OxFQUlqQK6ro1OASmpA8ZTT
		jr5LakCw6+ZE/UxqQBqyViM8TmpApTybKXtPakBXJ92ZuVBqQFs9H6z3UWpA
		osGq3TVTakD03f1ydFRqQHLsxSWzVWpAYDiHpfJWakDKQPSxMlhqQHiapCFy
		WWpAUzMFZbFaakB9jyq28VtqQD7zpgczXWpAWSXo0XNeakDGPjZPtV9qQNHZ
		rB/3YGpAPmLn6ThiakAIthAxe2NqQD5ttwq9ZGpAED7w1v9lakA5+ImSQmdq
		QCptcDqEaGpAYs1J78VpakAqqF8UCGtqQHrbC0BLbGpAcrwOGIxtakD6//9g
		zG5qQFMUjyINcGpAgJu6nk1xakBY0JMPj3JqQJOhuG3Rc2pAQbuxGhR1akAs
		ScXgVXZqQMalBT2Xd2pAtzSrbdh4akB0IsVeGXpqQGye3XNae2pAKWTYGpt8
		akBfDW/O2n1qQLDbNOYZf2pAdtgKrViAakDNEvzxl4FqQJR8pxLYgmpAPdAx
		JxmEakC3p3dzW4VqQD3yj4idhmpAjQVkSOCHakBF5ubuIolqQCS54mRmimpA
		SgF5wqqLakBWcXml7oxqQFJLvjIyjmpAXJxGxXSPakBiXvYnuJBqQNnqbaX8
		kWpA9KJkd0CTakBQK9yShJRqQIrva4HJlWpA2bVVRg6XakBGp1oJVJhqQNdt
		68KamWpAAQeVU+CaakBieZEuJpxqQNEovNBsnWpA+xLz5rOeakAeEdW5+p9q
		QBzpULFAoWpAxmdDyIaiakAxO68DzaNqQJ4Nty0SpWpAjPhpw1amakCXovGA
		m6dqQChvaK7fqGpAeAg/1SOqakCb/iCcZ6tqQKM6GoCrrGpAwCzMDu+takDv
		1W/nM69qQPEDz/N4sGpA9FKV2r2xakAN1fTMArNqQD3yCUxHtGpAd3b3+ou1
		akA0hYO/0LZqQCaIrYkUuGpAEx9yzFi5akDBFY9nnbpqQKurX1riu2pARRRl
		oSa9akB12w/oa75qQGP5N72vv2pAa82foPPAakB1OyeaOMJqQHZrMqZ9w2pA
		F/qUocHEakACaEpSBMZqQK4GF61Gx2pAdwFGNYnIakAJ29X5yslqQE4M2zQN
		y2pAQgcu407MakCoD7aYj81qQA2f4GLQzmpAdWbvJhHQakC1KfkTUdFqQGoo
		h+yQ0mpAnC1Cys7TakBjphZCDdVqQPYz7nVL1mpAfAVuIYrXakA9YAyxythq
		QLhHeBgL2mpARlSnaUvbakCbaetNjNxqQH+Uid3N3WpAk2fQ6A7fakDEslur
		TuBqQO8c3GKN4WpAv2S/08ziakBcu/oLDuRqQHeAWcBO5WpABapYFJHmakCg
		aljF0+dqQIunvuIV6WpAdi4wflfqakCDcWpzmetqQArMH/7a7GpAZSTFexzu
		akBR2tauXu9qQAtYeRqi8GpAFGjoXubxakAdTLbqKvNqQIebSPxv9GpATJtU
		y7X1akCkvMjz+fZqQIh5Ruk9+GpAR7wqvoH5akDTZbPcxfpqQNo8MbAI/GpA
		SOvXL0z9akAjKV5rj/5qQHaMZGTT/2pAkIf1GRgBa0BLlhixXQJrQCrDp5ej
		A2tAQwA2zOkEa0AVjIT/LgZrQPi4GRp0B2tAn5jtf7kIa0Bwsive/glrQDaX
		6QtDC2tAtuNfpIgMa0BtoqZ7zQ1rQENy458SD2tAIb9cI1gQa0Da8cwHnxFr
		QHAN96HmEmtAmVs33ywUa0A1cw6NdBVrQNHiu9O8FmtAvPMEEgQYa0DlDVbB
		SxlrQEf7SUmTGmtAupRL4doba0AyPNolIx1rQEjtHZ5rHmtAejghJ7Mfa0A/
		8BnP+iBrQLt30XtCImtAW15rfooja0D9/WzJ0iRrQHBP0/oZJmtA9PyLTGEn
		a0Du8ChYqChrQDIdRqHvKWtA2axE2zYra0BtKkXOfixrQCtlHujGLWtALsmC
		ZA4va0B5cXo4VjBrQDI2lDCeMWtAFpD7iuYya0CTZ9hKLjRrQJhT9XF2NWtA
		+fPeoL42a0BEjffiBjhrQHrbQ3ZPOWtA3En9bJg6a0BW2DFb4TtrQJEl6IQq
		PWtA7qqiwnM+a0AHwChSvT9rQMyI0cAGQWtAOTQV209Ca0AnGijHlkNrQF+M
		YmXeRGtAvTq50SVGa0AiS8FpbUdrQIu9ygy1SGtA2+4mh/xJa0Al9d30Qktr
		QLE3F3eJTGtAyjlR/NBNa0CLz8tjGU9rQMFXZjJhUGtANZOLPalRa0CqtBwy
		8VJrQMklqNg5VGtA3mv644JVa0A8DJNSzFZrQJH03FsWWGtAs/CywWFZa0BJ
		BSQorVprQMbNy335W2tAyIjdpUVda0C8OQcqkl5rQNi/VOHdX2tADc97cSph
		a0AK9T4Wd2JrQN82Iy3EY2tARSUWqBFla0DlrOZ2XmZrQEHAZcKpZ2tA7zfF
		6vRoa0BMlBGXP2prQJEGH5aKa2tApvS+KdVsa0AxcXyWH25rQF3j3M5pb2tA
		ZvL6QLNwa0DLHarr+3FrQI7FptZEc2tAPuVLhox0a0AQe1kb1HVrQKCjCXgc
		d2tAmqVlQ2V4a0CzXFKDrnlrQFTP47L3emtA5dIN0UB8a0COB0Z6in1rQAUi
		A47UfmtA/fh4qh2Aa0BnrsX0ZYFrQPxfKeGsgmtAt7ctS/ODa0Ai5ueWOYVr
		QIcZ4XF/hmtAEKAIkMSHa0DsWy3HCYlrQKsiJXVPimtARZ/y+JOLa0BnTh/M
		2IxrQL0PYHwdjmtAzGvA8WKPa0CiGGgeqZBrQG9zae7vkWtAdNb1PjaTa0AF
		fQ7sfJRrQBruDbbDlWtARXaPUAqXa0CktufcUZhrQHSA09WZmWtA0KRHn+Ka
		a0B/YXU4LJxrQKsND911nWtAskpdy7+ea0BCH1PDCaBrQBgY7HVSoWtAZ5TC
		Cpuia0D2HvRa46NrQByr0J8ppWtA9RkQq2+ma0B3886BtadrQJ50JhT6qGtA
		VFMVfT6qa0A5wxxKgqtrQAatuZ7HrGtAEdsoaw2ua0BZkQxFUa9rQBhlhUmV
		sGtAZIa9K9mxa0B6+aZoHbNrQF126dZgtGtACrcuvaS1a0AWtd9M6bZrQKif
		+j8uuGtAOrbMMHO5a0CR+zQxuLprQF30upv8u2tAnzjNwEC9a0Ch77TqhL5r
		QDDpevjIv2tAPn6zUQzBa0Ca+z4XUMJrQOaj7M2Sw2tA8d7QQNbEa0Dz9Ymo
		GMZrQByNUvNax2tAY/Gz453Ia0CnrAoe4MlrQBt5u/8hy2tALvCbL2PMa0DS
		nOQepM1rQAn6RVjlzmtAx3Dm8SXQa0Cd1tYMZ9FrQLNd4hCo0mtAUdJ91+jT
		a0Ccop0aKdVrQB6g2Gxq1mtADmq/B6vXa0Bz1FKu69hrQNqZA4ws2mtAvC/X
		d2zba0DrQsl/rNxrQMgQehXr3WtAg4uKdSrfa0DxgudSauBrQN5srN6q4WtA
		l9b5y+via0CT+pSwLeRrQKmb5TJw5WtAKGLrfbPma0AV+c3/9udrQLKL9186
		6WtAeRZTD37qa0A2Y08AwutrQJ2vAu8G7WtAKhfSeEvua0DAdOdhke9rQLCv
		jnHW8GtAUy1wYxvya0Cz9HfNYPNrQNRGEXym9GtAwKaHh+z1a0D44HNRMvdr
		QKfvA2p4+GtADhQolb35a0B/qeLxAftrQBD88NdF/GtADZ0IFIn9a0DbPaJP
		zP5rQHmhbScQAGxA1lIn8FMBbECATlLOlwJsQEJsbYHbA2xA4nRV7x4FbEAx
		JL2OYgZsQHwdQjKmB2xApF0toOkIbEArzw55LApsQEFOp75vC2xAFw05HrMM
		bEDlLapX9g1sQIiiAdU5D2xAYOJcAH4QbEDQJlE3wxFsQDXffFQHE2xAR7cw
		5UkUbEC2Ag4qjBVsQPL7CCHQFmxAFzWHnhMYbEBJYJiAWBlsQJ5NjTKdGmxA
		eNoC2eEbbEBQs1YBJh1sQImx7x9pHmxARb75i6sfbEAbPODq7iBsQEkqooIx
		ImxA+8XPnXMjbEC5SOuytSRsQFCHkP32JWxAI2z0WTgnbEA4MQwweShsQHMX
		faq5KWxA/CpBt/oqbEC8HQe1OixsQCmIjaB4LWxAyI+Z4LUubEBFYeYk8y9s
		QOb5e1EyMWxAZUF0QHEybEDKEsrnrjNsQLLS8LfrNGxAw36Wyyg2bEA0eixa
		ZjdsQPxOZ1ykOGxA5SOlluE5bEBmsY4dHztsQIosQyZcPGxAEufjRJg9bEC2
		GBYb1j5sQOjx7pUTQGxA0lFlbE9BbECBHAcBjEJsQAG6xkPIQ2xAfJG5+gNF
		bEAuopdZQEZsQMd3WGN8R2xA/pTTiLhIbEDDyUA49ElsQIMDlLgwS2xAVac/
		kW1MbEDEaGMhqU1sQDYtBO/kTmxAcCmcqh9QbEBrt+nlWlFsQF5X7KWWUmxA
		fzHYMtJTbEBgWFjNDlVsQKa2N7dLVmxAtbWzW4dXbED2Chb3w1hsQKgA6GUA
		WmxACZVNEj1bbEC6rolXeVxsQCqauk21XWxAvXHTtPBebED6xZinLGBsQEhn
		QgNoYWxAgl2yjKRibECMOwW44WNsQEGyUykeZWxAw+48ZFpmbEAj3irqlWds
		QKGLf/XRaGxAF606Cw1qbECPGurnR2tsQIXSBsqCbGxA1h6rdbxtbEDFjlNk
		9m5sQJM2L9gvcGxAYcNwTmlxbEC82kL9pHJsQIcDJGnhc2xAggB8jR91bED3
		xUQuXnZsQPUwLI2cd2xANtc+Ztt4bEAMre+7GXpsQHsngE1Xe2xA9j281pR8
		bEB3sLKZ0X1sQBhOW9QNf2xAIahpiUiAbEB+fR/zgoFsQFplr469gmxAT1JG
		GPmDbEDuMsdPNYVsQCvVQHdxhmxAzH2fSq6HbEBXjH1C7YhsQHiQaKAtimxA
		NeoZKG6LbEAL/1laroxsQIC9TazwjWxAbaX6YzOPbECQo8oCdpBsQOzNrwW5
		kWxA03Vb6fySbEBzyjN5PpRsQNIls6iAlWxADUWr9MOWbEBgyoVjBphsQES6
		DrFImWxAtMy+oImabEA9ifuny5tsQAEV9AgOnWxAdi23BVCebEAyzidekZ9s
		QLBvHVDSoGxAlHFgXBKibECa+QjBUaNsQIOGk/eRpGxAauj/hNGlbEBhm0to
		EKdsQC2xjt9OqGxAZNYKJY6pbEAM5rd2zqpsQMfBadcOrGxAz64yxE+tbECs
		JKQ0k65sQButnzPWr2xAN1qH+xmxbEDAqliLXrJsQGAkEeKjs2xAj/Z+Qem0
		bEAZn5+oLrZsQLAQMBZ0t2xASgy4Crm4bEDwmEAH/blsQO2FMQdBu2xAqDGs
		RIa8bEAZjaqDy71sQDd6SsMQv2xA3kOegFbAbEC1eDP9m8FsQFpzrPjgwmxA
		Wy1c8CXEbECEEjEmasVsQMdkeFauxmxAQX6Bw/HHbECE9/buM8lsQOYZY1p0
		ymxAHjhX/bTLbEC1zgPP98xsQMnF4xg6zmxANGhqWHzPbEDBwgiFwNBsQGIr
		eGIF0mxAvgNytEnTbED2LbN5jdRsQNs9Iq3R1WxAnmtSURXXbEAjPqvmV9hs
		QM+LM2ia2WxAWPA0V9zabEAAXtxvHtxsQCR/EjNg3WxAVtSu3qHebECTdULv
		499sQJfwWqYl4WxAqaPAhGbibECqwpqFp+NsQGJVAefo5GxAm8y8KSrmbEAg
		59uPaudsQOHPDNaq6GxAUjWoOuvpbEDuM6/3LOtsQCJIiY1v7GxAXq7J/rHt
		bEBFzCkP8+5sQMAvDzQ18GxAa/g48nbxbEBtg9+HuPJsQA0vFXL682xA3kl8
		cDz1bEDX6AYAf/ZsQNqqd+DB92xAxjWR0QT5bEBrVLvOSPpsQOgu2x2M+2xA
		+ein/M78bEByvf5pEf5sQNl9Vh5V/2xAKWgT2pkAbUC3bVUi3gFtQP62NDUi
		A21AAK15k2UEbUBrO/D4qAVtQL9riuLsBm1ARxxmTzEIbUB53Kb/dQltQA5s
		NXS6Cm1AV0cPrP4LbUDWaC5rQQ1tQCavmayDDm1AnahGKMcPbUC/Dq6hChFt
		QJGmx1ZOEm1AcvWBiZETbUDFrr1z1RRtQJ0PMlMaFm1AxDQ0K18XbUA8PBn/
		ohhtQEuRAgnnGW1Aoj35ySobbUDakw+/bhxtQJ9r8ymyHW1AVmKxxvUebUAq
		cVIWOSBtQNBbqJV8IW1AfBBwQ8AibUB6xhydBCRtQK97kWJJJW1AXK5b1Y0m
		bUAw/p610SdtQAguU0EVKW1AYU/UdlgqbUBwq+rWmittQKh3LRreLG1A9VJ2
		BCEubUDIC73TYy9tQCs+NAWnMG1AY1a7HekxbUCU+22WKzNtQIZXA61uNG1A
		XgIvZLE1bUC4YhL29DZtQFuIVeM4OG1AwKuvaX05bUClp/SLwTptQHcNqQoF
		PG1AecIIX0k9bUCEfX2PjD5tQPqLGRnPP21AYyeUORFBbUBujOhpVEJtQO8n
		0G2XQ21AxauMf9tEbUB6WzhjH0ZtQME23JliR21AGsGoGqdIbUCVYown7Elt
		QADO0EExS21A8fLf6nVMbUDcHyVZvE1tQEHu49ECT21A0pbqlkhQbUArOHen
		jVFtQFSztr/SUm1AwqnyYBdUbUA9JbvNWlVtQBSISESdVm1A6XaQfOBXbUDW
		HyZ5I1ltQPdyt3tlWm1Ahk5aPKhbbUD30/MA6lxtQJr0IEMsXm1Ag6paQW9f
		bUCTDmCAsWBtQD4J7v7yYW1ADlnWOTRjbUCgFkAsdmRtQE2QRZq3ZW1AQaQE
		g/hmbUDs3aCmOGhtQEiSLIJ4aW1AdmCdzblqbUDtbFEN+2ttQDveFoM7bW1A
		XCIPaXxubUByqCgBvW9tQJe67cz8cG1AKFtezDtybUA5qSi8enNtQNv8bda6
		dG1AKADiHft1bUAJ11LUOndtQCs6AjR7eG1Avx9Sd715bUDagDxiAHttQEZH
		9vdCfG1ApNHdN4V9bUBIsGDex35tQEiDyGwKgG1AUzlRXE6BbUDXSMMtk4Jt
		QPtCWaXXg21A8mysARyFbUB1LubDX4ZtQFgmqSakh21AFMbja+iIbUAzeF4U
		LIptQOJVMV5vi21ABbJuxrKMbUANYjRM9o1tQPmzha85j21AtoMf73yQbUCV
		p4mLv5FtQGBex0QBk21ARoN920GUbUBgtE6KgpVtQIucfIvElm1A6rHmYwaY
		bUBegLDTR5ltQGqHONqImm1AjX/mcsqbbUCQ+c6gC51tQBCg2uRLnm1ADMn1
		+oufbUCLNRghzKBtQKaLE9QMom1Ao12/UU6jbUD0/NRdj6RtQI9qtjLRpW1A
		UPMTExOnbUD8YIMCVKhtQDuKe7mVqW1A+bP/99eqbUA9Uf7/GaxtQBTgTg9c
		rW1AEo/OJJ6ubUDZiKQ74a9tQMNWdZkjsW1A0CVoOWaybUBIJXEeqLNtQBy0
		sYLqtG1As6YhpC22bUC4da/EcLdtQLToCCazuG1Axf3qxvS5bUBf+mckNrtt
		QP9Ckrt3vG1Ahe4gyrm9bUB6kxFP/L5tQBf48QZAwG1AmLft+ILBbUAE5Csg
		xsJtQOl7H38IxG1ApCqL1UnFbUDH1pvfisZtQEqyRaDKx21A1AzlkArJbUDP
		dhzsS8ptQL5iyzaNy21AlUCj7c7MbUAuLXJSEM5tQCWkJqdQz21AX7zBJZHQ
		bUCBQuJS0NFtQEu33uYP021AGgeaoU/UbUB/j6eFjtVtQOCrKM3N1m1Ambcv
		9Q3YbUCFFJyCTdltQG8McTWM2m1ActFlS8rbbUC8SEaACN1tQL1+3o9H3m1A
		uUECfYbfbUAwQdUHxeBtQCTvregE4m1A9lOG40TjbUBTlTv3hORtQPRLW2XE
		5W1ARS63qgPnbUANtzXCQ+htQNZnxe2D6W1Ajf7NKMXqbUC712HwB+xtQADw
		mo1J7W1ABY5OuIvubUA2ER8wzu9tQBpZWTYQ8W1AVUaUCFLybUAzUb7okvNt
		QOddBJPT9G1A3p7KxxP2bUAR7C6GU/dtQBIs18iT+G1A2z5x0dP5bUA/+Rqf
		E/ttQBiq/bJS/G1A3ycgCJL9bUDNkSof0f5tQAUpILgPAG5A8WAxyk8BbkBQ
		oqdbjwJuQB4UqmfPA25ALohlqhAFbkBrPF5pUQZuQIptu5+SB25AjrxlztMI
		bkBwITH4EwpuQDehNVtTC25A/qmUMZMMbkCnFfy80g1uQEvVvnoSD25AUhii
		K1IQbkA/ev4NkhFuQJiLq1/SEm5AkSdmHxMUbkBkY0aLVBVuQBcANSSWFm5A
		HcbfK9cXbkDeTC2dGBluQDukrvRaGm5AmdJG8p0bbkCNxm7U4RxuQN5Flt0l
		Hm5A4xdizmkfbkBiSjThriBuQA1kMNb0IW5AwiXG7zojbkBJqjMtgSRuQMgF
		gg/HJW5AeakPlgwnbkC30jg6UyhuQNZBdr+ZKW5ApDi04eAqbkBm/HbmJixu
		QO3m9gtsLW5A9U+2jLEubkAcAB1k+C9uQKRE5FU/MW5Aa9e3HYcybkCvTOq9
		zjNuQJRXGDUWNW5A8Mn+gV02bkDH/jCnozduQD2W4SHpOG5ABH9May86bkDY
		ZTRDdjtuQOJEfGm9PG5Ao9MMXwQ+bkBPScMiSz9uQIv3sTGSQG5ACMQcTNlB
		bkBJruYxIENuQL5i4V9nRG5AJGnkE69FbkBcHLjO9kZuQD+7UJM9SG5Az5Aw
		nIRJbkC9fxwvykpuQLJ7X4IQTG5AspXcVVdNbkAnFTZpnk5uQHPsKLvlT25A
		qceGyC1RbkBtNU2QdlJuQO1Mq1S/U25AEh/QVwdVbkCtBc4WT1ZuQIT2h1GW
		V25ATQSGA95YbkBVOFhvJVpuQNVOZpBtW25AIYo0rLRcbkB5WJoA+11uQK2a
		nohBX25A15lTwYhgbkBJwZgvz2FuQBK6EA4WY25AqsgX1l5kbkBC7bDMp2Vu
		QDd1frHwZm5Af3ByATpobkD9IQm7g2luQK5t2RvOam5Ax/3LpBhsbkDCfEHb
		YW1uQLn/sv2pbm5AnKRtyPFvbkAO7M86OXFuQBBFIVCBcm5Aa/5zhcpzbkB/
		ZGMkEnVuQJVvI19bdm5APwoYe6R3bkA2Dkhz7nhuQC/TbAs4em5Ad7mYwIF7
		bkChj3nUynxuQAXulEEUfm5Aew5BRV5/bkCywgVgqIBuQOhEwJDygW5AwlRo
		FT2DbkA9btUriIRuQCioHxLUhW5AF7IvSSCHbkBhB+VVa4huQL3YsrW1iW5A
		vxTV4QCLbkD/F0+aTIxuQI5R+ByZjW5A1ZYO7uSObkCCQCUQL5BuQNfDkjt5
		kW5Alp6ea8SSbkAa94afEJRuQIEyUR1clW5AwcSWI6eWbkBGzMov8pduQDO/
		jwE9mW5AanMSVYiabkBRpato1JtuQBY4n/wgnW5AYyj2kW2ebkDrAIhmup9u
		QIy7RvcHoW5ASgQMCFWibkB2e/MRo6NuQDXxm5nwpG5AFzYMmj6mbkBkmchY
		i6duQIjFyBPXqG5ALNDBgiOqbkBVxREqb6tuQJNXe8m5rG5ApmwFXASubkBe
		z83gTq9uQK5U8laZsG5AyPJsguKxbkA2CVDgKrNuQKSJfjBytG5AXJF4J7u1
		bkA4l62MA7duQKqGcN1LuG5AH6jb3ZK5bkDdz05C27puQJ4U+UwkvG5Aovju
		AG29bkCh+Qectb5uQCSgQR3+v25AIjvFBUbBbkBtEH8RjsJuQMNTPYLVw25A
		SFES1RzFbkB9jvsIZMZuQHJrC5urx25A+gcQzfLIbkCovxscOspuQPNr3MmA
		y25AaL58DMnMbkBSuZWnEc5uQEcCxJlaz25AewtgpqLQbkDMAK9C7NFuQEtR
		ajI2025AmSyGeH/UbkBq9zpTyNVuQCkCjIIQ125AQUDbQFnYbkAhE+JRodlu
		QAH7jvfn2m5AECo+qy7cbkDYo9Isdd1uQMfqMne83m5Aw3TGCgTgbkDGazVo
		S+FuQGmanY6S4m5A3GgguNrjbkAMABxpIuVuQJf8nF1q5m5AkzV3mLHnbkA6
		YsaS+ehuQFh+hBBB6m5AWFvezYjrbkAAj3gQz+xuQNtjmE0W7m5A2G7xh13v
		bkAgDdMBpPBuQMEupzzp8W5Azuc/MC/zbkAx6jLgdPRuQPfhowy69W5Aah/r
		eP32bkCxRG6aQfhuQDNzEreE+W5ASSoIxsj6bkDgRiPKDPxuQC8YwDxS/W5A
		/7YcHZn+bkCSggkz3/9uQBYrsbQmAW9AKLSGpG4Cb0AMSFhEtgNvQLlQ/dH9
		BG9AaAMti0UGb0Awd56tjQdvQCCI2bnVCG9Aj87qax4Kb0Bn+rpEZwtvQFNR
		vcGwDG9Aetc3KfkNb0ABpX34QA9vQNPS2+uIEG9AbeCwAtERb0Cz+mD9GBNv
		QE7SrptgFG9AC+qA2KgVb0DPIfWy8RZvQGWNwmg7GG9AHk8hvYQZb0DbD5eq
		zhpvQL9AdK0ZHG9Aw/Lhy2Mdb0DJoN0ErR5vQLRGlBT2H29AHsjRtj8hb0A4
		1FiriSJvQDvnADDUI29AIGSSxR4lb0B4/E6maiZvQLRlEJa2J29AtSj6VAIp
		b0BYk2hcTypvQEFxkK+cK29ASd4QTuosb0CprAc3OC5vQNChbKiGL29AvtXn
		ItUwb0CnsSojJDJvQDYpme5xM29AJKG2+cA0b0BM1otKDzZvQJZE8B5dN29A
		iBQaL6w4b0AcJLe8+zlvQGeklQlLO29AwU+Hkpo8b0ARXx9a6T1vQBx9gSA3
		P29AM7HFI4RAb0AVh+li0EFvQITxz50bQ29A56SUTWdEb0DPtBy4sUVvQCEO
		HFv7Rm9Arwb+bEZIb0AnkaWtkklvQOQ+zmbdSm9AVBnpjyhMb0B/shnpc01v
		QOPBku+/Tm9A2YH+qQpQb0CRDM4PVlFvQDc5Lt2iUm9ApCW41e9Tb0A6dZ52
		PVVvQDTR4ESKVm9AslDhetdXb0A0BG5aJFlvQGTG919xWm9AG+BqR79bb0B+
		MSLVDF1vQMZ7nAhaXm9ACuWnI6Zfb0BlDTre8mBvQN0XOH4+Ym9AisIJ/4lj
		b0CDy/Ca1mRvQEK4AVUjZm9Audplrm9nb0Ao5AUou2hvQHY89D4Gam9Af04f
		NVBrb0DXJOlEmmxvQO5ihOvkbW9AKqez6C9vb0Bitu//eXBvQET4ALLCcW9A
		5tEIOQtzb0Db5BNRVHRvQHMfK3uddW9AuU22sud2b0Awdy42M3hvQI8ca0OA
		eW9Afu77ocx6b0D8fhsWF3xvQPipQFhhfW9A0v7n4ax+b0BJ2sp2+H9vQGWX
		sZdDgW9AMEilxY2Cb0D0ET252INvQOLGlnEkhW9Aycf79G6Gb0BBuK19uYdv
		QOKa/4gEiW9AQb6EGU+Kb0CzpCMqmotvQE8JW7rljG9AQbxnFC+Ob0Daybov
		eI9vQGtM3AfCkG9A/A/qmwySb0BJzk3yVZNvQMfRAoSflG9AR6YGUOmVb0BU
		uKiYMpdvQLB35lx7mG9Ah3Gu3sKZb0BpYmgZCptvQNSlJopRnG9AS7b9M5id
		b0B0k0CU3p5vQNMN9qUloG9Axb7Crmuhb0D8VB1nsqJvQKlo3Qz6o29AVwir
		IEKlb0DNv5qliaZvQMmEnhjRp29AXt5++hepb0BgLoNGX6pvQHG7VQOlq29A
		/N9hZ+usb0BDcmy4MK5vQH0ltzB2r29AKLcqUbuwb0DDoDTWALJvQEXTqMJF
		s29ARTNEFYq0b0DMyWgIz7VvQDzvPx0Ut29A8U+y1Fi4b0DGLIYpnrlvQGS2
		KF3jum9AOMWgaim8b0Ch28WPcL1vQPmEJQ64vm9AK7hYqf6/b0AMjDraRcFv
		QJXX0ZuOwm9AO7cDNNfDb0DO4JJiH8VvQOQDUaRnxm9AXSXI/63Hb0AvhUyn
		9chvQCjy3R89ym9Aiq3+o4XLb0C2ZeGwz8xvQOiDTscazm9A1Lu+qmXPb0Ah
		KTOVsdBvQNtxbkb+0W9AU7c+AEvTb0DdjzEEl9RvQB4XSIzj1W9ArtWlWDDX
		b0DMYt7mfdhvQNit6/rK2W9ALY4ejBnbb0DsbHzgZ9xvQM4gI/e13W9AX7oq
		DgTfb0DaQ3blUeBvQMr38Tig4W9AqPprSu7ib0AyxDNcO+RvQIEUVqWJ5W9A
		rqEk7tbmb0Ch+tGzI+hvQMm3arJw6W9Ayc0yqr3qb0AwragfCexvQP5tXY9T
		7W9Ao5I39J3ub0CvtjRN6O9vQOpHaZ0x8W9A/htU5Hnyb0Crn1MhwfNvQPLY
		yY4I9W9AZmYArk/2b0D8Qkr8lvdvQGJj+vbe+G9Aqxxg4Cb6b0CgjW01b/tv
		QNxbdfi2/G9AbiSqpv79b0BF9hTBRf9vQE0yKSNGAHBA5VJM9+kAcECaVGlg
		jQFwQMbGE9wwAnBARvksStQCcEC2ZcsIeANwQPtciFYcBHBA1bwrF8AEcEA8
		N35GZAVwQAlIvAMJBnBAWz64ca0GcEAgUeUNUgdwQJwoRbj2B3BA/v/zj5sI
		cED+GfjyQAlwQNeotaHmCXBAPXkKQYsKcEDVVjzsLwtwQH+nUkTUC3BAkdpj
		p3gMcEDfOfqWHA1wQCjvMTLADXBAyTijdGQOcEAuV0X/CA9wQGuqZxStD3BA
		tVi4cFEQcECwuvYT9hBwQIQErDybEXBAk2aETEAScEDtAuPA5RJwQNgHLFqL
		E3BAau9Q+DAUcECA8SJ71hRwQN329F98FXBA/hQbZyIWcEBaC6dwyBZwQKSP
		LT1uF3BApUtDjRMYcEBPlxSAuBhwQCL+A/ZcGXBAcpkgrAEacECd8IFDphpw
		QNe6yzlLG3BACOjUL/AbcEAqtdxnlBxwQC+pm904HXBAxQqcEt0dcEBXSd1g
		gh5wQHa0DG0nH3BAjhFhlcwfcEAjBrc7cSBwQJ4pD/0VIXBAwwH9VrshcECL
		OxUKYSJwQG9ot1gGI3BA+1Zx/6sjcEDYhjTeUSRwQGaflbX3JHBAaN77450l
		cEA/thCoRCZwQJzR1eHrJnBAzXUJTpQncEAxwm0PPShwQLvx4sLmKHBAwX+5
		7Y8pcEC1eLUNOSpwQEqNs4ThKnBAx+xLToorcEByWO6sMixwQHEu1nzbLHBA
		a4SivYQtcEAaa6cvLi5wQJKQCdbWLnBAr2XfDn8vcEA40ST5JjBwQJXICjLP
		MHBA9Q0B/HYxcEBjKgj0HjJwQAHF/HvGMnBAOEliEW4zcEDY8px0FTRwQOgG
		swO9NHBAaqOaHGU1cECEEJMBDTZwQEmTohC1NnBA8Yg9Cl03cEBWZcLtBDhw
		QE/ADNqsOHBAwfcjcFQ5cEDqmNev+zlwQPtMdLiiOnBAdix0C0k7cECJxERl
		7ztwQBlKoeSVPHBAG9JKaTw9cEA/ORiU4j1wQF3n6kSIPnBACFoLui0/cECr
		48fy0j9wQCxxr+53QHBAVqHDjRxBcEAUU20OwUFwQPvJH+5lQnBAKKPcDAtD
		cECPokfosENwQL1RwMJWRHBAtAa7XPxEcEAmRSmWoUVwQHo4lK1GRnBA8TFw
		Y+tGcEAf8M1UkEdwQHruMUI1SHBAR4Q1atpIcECjLl2Nf0lwQEToN6skSnBA
		dfk5hMlKcEAVJweWbktwQENRZ8QSTHBAwCVrrLZMcEBO0S5tWk1wQNc5Y+b9
		TXBASaTDNqFOcEBVYumcRE9wQOxwGRznT3BAmv5Yz4lQcEC1vYQYLFFwQE10
		ZjbOUXBAq0QwCXBScEDY5qgxEVNwQItQ24uyU3BACS/J91NUcEAxR4RV9VRw
		QM0bkWWWVXBAJWOTpTdWcEBCUitY2FZwQCzjoB54V3BAb/XM9BdYcED6/TOb
		t1hwQKqUjg1YWXBATNYxT/hZcEC8SkN7mVpwQKczlbQ6W3BAoqyhfNtbcEBQ
		No7ufFxwQKiHfw0eXXBAwE8ZV79dcEA1aACMYF5wQH+YRowBX3BAz5P89KJf
		cEBPnvToQ2BwQEWWTwXlYHBALd5cjIVhcEBn4OecJWJwQH4nppTFYnBAN+Bo
		U2VjcEA1jTB2BWRwQApkztylZHBAqX0EqkVlcEBTBlwc5WVwQDp5fnKEZnBA
		hitkkCJncECgu6+wwGdwQGbBPPJeaHBAt1nNd/xocEDGKpdcmmlwQPy6ZgI4
		anBACjnFp9VqcEBlEIEJdGtwQJlhFKkSbHBAZ5mV5LFscEA+06O7UW1wQF/y
		zS3ybXBAXncFG5NucEAy6anFM29wQExaD+7Tb3BAiLStj3RwcEAKo2EMFXFw
		QPOnZ4O1cXBA3hIRklZycEAIApAY+HJwQKu2bpiZc3BAAajDbzt0cEBLdSNf
		3XRwQBl5J6V/dXBADci24iF2cEDOnci4w3ZwQLoM/CZld3BAMrzl7QV4cED0
		BGftpXhwQAxEcMJFeXBAtJzoDeV5cECCbFNNhHpwQIzAvJ8je3BADqUwJMN7
		cEDpRzgZY3xwQCjqXQADfXBAhOIVmqJ9cEBo0G9AQ35wQMsxKZjjfnBA9axS
		PoR/cEBuRTE2JIBwQGKtaP3DgHBAHZmNVGOBcEBO6VO5AoJwQMZizQuignBA
		uykVKEKDcECwwopQ4oNwQGqtH2WChHBAibIt5yGFcEDzGChUwYVwQK1Nkilh
		hnBAP11TCAGHcEDXw4FOoYdwQG9FRuBAiHBAWX5/euCIcEC2Tyk8gIlwQDi8
		cSQginBAWEIOkcCKcEA0ZcvjYItwQM6smvwAjHBA425seKGMcEDxyCf4QY1w
		QPaNud3hjXBAvBR/5YGOcED5ZznvIY9wQBEafHjCj3BA+nRN32OQcECB6WrI
		BJFwQG+iEjOlkXBA11t430SScECaNrep5JJwQCNWow+Fk3BARBPtUyWUcECb
		ugf0xZRwQOHyF/NllXBA/vpILQaWcEBipT9jppZwQHqpDDJHl3BAC/ipXeeX
		cEDSr5/hh5hwQG6X2h8omXBAYyYmN8iZcEDbB5PEaJpwQMYUxogJm3BAHnEU
		h6mbcEA/uiD6SZxwQDnARGPqnHBAUyNrnoudcEAHA1bOLJ5wQIvIDJTNnnBA
		R+oTsG2fcED+bgnfDaBwQNLP3gCuoHBABxSgNE6hcEDLPw5a7qFwQCiD+lCO
		onBAftcZ2i2jcEBt/1qyzaNwQH/n37ltpHBALtKfkQ2lcEBmzyI1rqVwQLln
		yOZOpnBAnGgPpu+mcEBVPA7RkKdwQFW1aSgyqHBAEzSWbNOocEBgVAKddKlw
		QHqxr5kVqnBAhFUXobaqcEBzn61zV6twQApybjD4q3BAqtb41piscEBMyCam
		Oa1wQJrl+X3arXBAX7g+wHqucEC/FF6rGq9wQMto27y6r3BAQ14AdlqwcEC5
		vSZY+bBwQFyiaT+YsXBAmogCrTaycEBgVe2/1LJwQDWsK1hys3BAJv7T0w+0
		cEDM6cTvrbRwQH6AMIxMtXBAvN6QKuu1cEBrJBiribZwQP6n8iwot3BAK5ep
		7sa3cECgGMYuZrhwQL5Mwm4FuXBAl2An7aS5cEBYqLELRLpwQHl3ZyjjunBA
		J3QlpYG7cEA0seCcILxwQLXHT7C/vHBA0Z4B3169cEA9HS7K/b1wQDlo8ZCc
		vnBAGKb57zu/cEAmSBWk3L9wQIALR9B9wHBAb3ATNR/BcEC31u6SwMFwQD+M
		KodiwnBATUY2VATDcEDSfXD5pcNwQFPmfPRHxHBANbsKRerEcEBdGNwNjMVw
		QJ4N5mkuxnBAMmY6OdHGcEDJGdbdc8dwQCh9UpYWyHBAw60p5LjIcECw4vPC
		W8lwQBnD+rP+yXBAbuUw2qDKcEA90E4xQ8twQKftsrjly3BAQFmxMIjMcEBV
		XJiYKs1wQNeW7fPLzXBAb5SP/2zOcEC5ovE4Ds9wQCekV2Cvz3BAmYpQdVDQ
		cECTNCPW8dBwQIwmVEOT0XBAp/HjWTXScEB07Uba19JwQHCvb+d503BAhZNz
		nBzUcECXzba5v9RwQCd8RqFi1XBA74jW0AXWcEB0A07pqNZwQMxC2QlM13BA
		4z+aEu/XcEBGBeXDkdhwQMasHJs02XBAfIva1tfZcEAgtQUYe9pwQKgDB50e
		23BALBZkacHbcEBi1QQ2ZdxwQITKkOYI3XBAgKxguazdcEAy6D/NUN5wQBfB
		bWT03nBADKTbXpffcEBnIMM9OeBwQMLffD/a4HBA4pQZAXvhcEDHvo0AHOJw
		QJY3lQK84nBAMPxgpFvjcEAiYUKD++NwQLq/+J6b5HBAgzv+eDvlcEAepODN
		2+VwQNWtD+B75nBAc53NjxvncECFLVE7u+dwQB7DDqNa6HBAz2jWY/rocED0
		724emulwQCeRYlQ56nBAxVV1g9jqcEDjbOhIeOtwQPjrokUY7HBA17p7Grjs
		cEDh3OsFWO1wQK329Of37XBAx10w/5fucEDLDONON+9wQC3nCPbV73BA4ik6
		8HTwcECcYQq7FPFwQAcJp7i08XBA+0wsCFXycEBxUkXI9fJwQB0yMPiW83BA
		EShRWDj0cEAsuXRK2fRwQAEFSYt69XBAF1frfBv2cECEvh+dvPZwQOvmDY1d
		93BAyTZ1TP73cEAWePqbnvhwQMvMuFc/+XBAlsL4veD5cED2zGBvgvpwQDH7
		1wwk+3BAGYp6tcX7cEA/qawpZ/xwQLXY8ikI/XBAC3d51aj9cEBZgXHJSf5w
		QJ6k3OXq/nBAd7i2SYz/cEDXNl70LQBxQPyzrgTQAHFARtTx+3EBcUDJv2XZ
		EwJxQLhH4Pq1AnFAGB5y/VgDcUBlNoVi/ANxQCfMfeqfBHFA6+1CNkMFcUDK
		BRAi5wVxQMB8fy+LBnFAqQNuwC4HcUAHa7Ey0gdxQLD6vAN2CHFAZBfgdRkJ
		cUA3srhFvQlxQHZMvHZgCnFAFKa0RwMLcUBC+L3XpQtxQKthhuNIDHFAMLqN
		resMcUDW8mI1jg1xQJ2WvnYxDnFAhGz68tQOcUB4D81KeA9xQFtJnnkcEHFA
		JCbCP8EQcUBmW/CAZRFxQPV6vLoJEnFANHC17K0ScUAIXdF0UhNxQJzQb5X2
		E3FAtJqiLpoUcUDncImaPhVxQAywHL3iFXFAKNeYtYYWcUC7ABlgKxdxQGzr
		n9/PF3FA/qaEknQYcUCnyUx8GBlxQJT/+Xy7GXFA8D5ejF8acUD8HCGOAxtx
		QE0JDqGnG3FADV8VYkwccUBl/iMz8RxxQJZnzZGWHXFA4hndnDwecUA7n40Y
		4h5xQE706eCHH3FAXi7oUy4gcUCDEPiz1CBxQBjREKJ6IXFAiScePSAicUCt
		AFDfxiJxQCE4JsttI3FA4V0AQxQkcUDyLMpluiRxQNsuhNBgJXFA9FfgpQYm
		cUAHjwuirCZxQEtBGYVSJ3FAqgkwrfgncUDis3j+nShxQMOwwTVDKXFAmHQh
		segpcUARgGTSjSpxQGCx89cyK3FAtIxTgtcrcUA+arDweyxxQD+ZEIEgLXFA
		4a/iMsUtcUA1d6UFai5xQCt3oTcPL3FAWWh3qLQvcUCZwM34WTBxQDxYDWf/
		MHFAUtfvMaUxcUCtFq36SjJxQO+vs8DwMnFA4ChxQJczcUCCtKjfPDRxQGi1
		SjviNHFAQfTStIY1cUC170HpKjZxQKg2UNTPNnFALdzkFnU3cUC48lNxGjhx
		QDcsiQLAOHFAUKUjymU5cUACacLHCzpxQHH/MV2xOnFA6GVY6FY7cUCkzpkp
		/DtxQDQ9b1+hPHFAR4X5Jkc9cUAGo8d/7T1xQC3bhg6TPnFAGpW6UDg/cUAW
		LNcG3T9xQBZx1wyCQHFAoDiRwCdBcUCb88HGzEFxQEJnDZ1xQnFAy49/YhZD
		cUC71h+4ukNxQJZ6nZ1eRHFAqr+2zwJFcUBlIV0up0VxQAciyjpLRnFAGOsW
		du5GcUBoarvbkUdxQBnqvck1SHFAzRf7odlIcUAKSVREfUlxQFHnlM8gSnFA
		GrSoYsRKcUAm93DdZ0txQKmvV8EKTHFATMEQjK1McUAobqKbUE1xQICJHtDz
		TXFAVSK3CZdOcUDP0YPpOU9xQF/kHa7cT3FAAN9RuX5QcUCDdHhJIFFxQP5T
		ovvBUXFAR6xYDmRScUDXMXjjBVNxQLB1J9mnU3FAmHrfLUpUcUBHZRpj7FRx
		QPke+liOVXFAC3qQ7y9WcUBqeOlF0VZxQLaWG7pyV3FAf0BUrhNYcUDdYNqA
		tFhxQHrIvxFVWXFAaXcQgPVZcUA7dbIpllpxQLJHgS03W3FAMakRTNhbcUCD
		HHsmeVxxQLuY35wZXXFAvbdAj7ldcUDOvzb5WV5xQLafK1z6XnFARqsAmJpf
		cUDtd5HLOmBxQMhIsBnaYHFAumKIXnlhcUBnrRW5GGJxQPQnZEi4YnFASI6b
		rVdjcUBBDtgH92NxQMfS6jaWZHFAwarOFjZlcUBhRKiq1WVxQOTIbVB1ZnFA
		/zMrJxVncUCi0tfPtGdxQA0K98dUaHFAkXWK7/RocUAh9X6olGlxQDsg1tIz
		anFAwQDBC9NqcUB+xsiRcmtxQI47kiUSbHFAc7A6KbFscUChblvbT21xQKr/
		GVfvbXFAX0A+gI5ucUCTdPMyLm9xQBx9EBDOb3FAysby025wcUD7adh9EHFx
		QFvAAZOxcXFAJb21cVJycUCwx1W383JxQBhUfOWUc3FAv53Y+zV0cUBSirFY
		13RxQPsNKdx4dXFAIRTOhRp2cUB3AfCXu3ZxQCjGme5cd3FA25nkCv53cUBP
		jjNqn3hxQJhXrq1AeXFAWJOSN+F5cUDV5plGgXpxQFhKPRkhe3FAGpoKbMF7
		cUC44ujfYXxxQPw3LDUCfXFAvZcFCaN9cUCAcybhQn5xQH1i6VbjfnFAGFy4
		64N/cUCI1Kn9JIBxQG2qAU3GgHFAwya3emeBcUDW2DiGCIJxQB90Y9GognFA
		kqf/V0mDcUBpFg/66YNxQCKR6ziKhHFATp3dUiqFcUBM+dBmyoVxQNcjb7Nq
		hnFA9+pc+QqHcUAmgbZXq4dxQG01gixMiHFACpEfuuyIcUADtzy9jYlxQKQ8
		AJQvinFAaLXJgNGKcUDDfQ1Ec4txQOZIt/wUjHFA1/93iraMcUAmiVrJWI1x
		QMcgR536jXFA5MdJJZyOcUBrZvFgPY9xQNsux47ej3FA5eCRT3+QcUCVp/9f
		IJFxQG8lOGHBkXFA3wFisWKScUAhzm9zA5NxQHkBU4ejk3FA9JYWyUOUcUA8
		7MHZ45RxQHlqkJWElXFAEXeJnSWWcUDPyGdzxpZxQGwkYnVnl3FAjkv3ogiY
		cUDINZF9qZhxQKNwCyRKmXFAH/hwcuuZcUAOCLkJjZpxQDccaKoum3FAXRp6
		c9CbcUBhAdXCcpxxQKVPRfoUnXFAlqg5GbedcUCcEb4+WZ5xQBKlcWr7nnFA
		YZUDnJ2fcUBP25WzP6BxQPmkjHHhoHFAzxFiV4KhcUAV6UzDIqJxQCeycxPD
		onFAMcMBJGSjcUA9CGF2BaRxQKeNnSmnpHFAq3hAfEmlcUARSb9x66VxQCdI
		s0iNpnFAZWfzoS6ncUBtdA060KdxQF8DYVNxqHFA/5nuihKpcUAaLWgDs6lx
		QAMJjHlTqnFAW7NxjvOqcUCmX6KAk6txQETbGCw0rHFAl+GbMdWscUDduP2z
		da1xQBUCQJMVrnFA+3NQSbaucUD0FmG2V69xQNJB1934r3FACg9hfJqwcUBt
		l52RPLFxQBoSwEDesXFAQkCSyH+ycUCmtzfpILNxQCT40h/Cs3FA+EGMqmO0
		cUC7QYiMBLVxQCVDhYKltXFAsnUyjEa2cUBremvI57ZxQD15uXWJt3FAXOAy
		8iu4cUBn1xU9z7hxQBl5JHlyuXFAXq9axRW6cUBIejFgubpxQIrMsyVeu3FA
		o5hLlwO8cUAVXuqUqbxxQG1h9SFPvXFAbNet2/S9cUBrjbiCmr5xQDakR/c/
		v3FAM6wUeOW/cUCDYfxmisBxQG4V4KMuwXFASHWIKtPBcUBGhm45eMJxQEzn
		k7Adw3FAE06NUMPDcUDcWaSaaMRxQGGqR44NxXFASjioyLLFcUA4ClaMV8Zx
		QK5gbfj7xnFAKaqjaqDHcUDfeq5ARchxQLuoDb3pyHFAMJLt/o3JcUCJomRk
		MspxQI4eao7WynFAzFaXu3rLcUBCmYUqH8xxQEhUuFjEzHFAzDznKWnNcUBl
		2cqZDs5xQAOdRcuzznFAjKVymlnPcUDTH5FJ/89xQAKIbPek0HFAcLy4IUvR
		cUA/snIq8dFxQGltgG+X0nFAJXZBMz3TcUCWhVnz4tNxQBfdv1CI1HFA0vdO
		Jy7VcUCUtZLY09VxQPqwfYd41nFApHeAjh3XcUDlJiQsw9dxQMiqC8Zn2HFA
		uX3JlgzZcUAn3FQ/sdlxQL4h2t5V2nFAh8xKVfracUDBxsiCnttxQLDIewhC
		3HFANUZ6ROXccUAC3eqUiN1xQA36vtkr3nFAfCno8s7ecUBuhu8ect9xQPuk
		QhoW4HFABLSNRrrgcUDRw7dEXuFxQOqrZdUB4nFAOsJkcqbicUBfdpc+S+Nx
		QFe/svrv43FAptZlppTkcUAbntHeOeVxQHru8cLf5XFASSBd84XmcUD+IMWS
		K+dxQFIsRsDQ53FACifrV3bocUAuzpC7G+lxQK3BE03A6XFAmUMMCGXqcUCu
		qu6sCetxQKTfbrmu63FA4De5TFTscUBGgLrI+exxQFKi22uf7XFAKsKldEXu
		cUDvzKfi6+5xQDyMOzeS73FA+WNoEzjwcUDKn+wz3vBxQFutqruD8XFAIitc
		6SjycUAWR4r7zfJxQISJNY9z83FAm69gxxj0cUB3snUlvfRxQMqCWgdh9XFA
		hCf1ygT2cUAyQY/xp/ZxQI4ewrlK93FAUxwnYu33cUBrhTKrj/hxQIk49nQx
		+XFAKfQk+tP5cUAfYQi8dvpxQMggopoZ+3FA8oYetbz7cUASkeeMX/xxQJJM
		wZ8C/XFAoRb+zaX9cUBGOCiZSP5xQFpV4jvs/nFAhNJ7+I//cUBdyQ+rNABy
		QDN6cHbZAHJAJ9UsWn4BckC8P8jTIwJyQIXccSXJAnJAjUJz0G0DckAn/DmR
		EgRyQBuXDqa3BHJAH6mnr1wFckDbDEgrAgZyQAHCQ9mnBnJAxP46/EwHckBq
		hYqz8QdyQOMrtJyWCHJA6ohx9jsJckBI1d7f4QlyQHKYy1iICnJAOpjNZC4L
		ckAjWWnE0wtyQDUSN3N5DHJAnbHFcB8NckAs3ql9xQ1yQNJzBDdsDnJAyDcv
		HhMPckD1oa2wug9yQDTgZ9JhEHJA+hJ6oggRckC1ThW+rxFyQLO+neVWEnJA
		QIhRGP4SckBG1ia0pRNyQByZGhtNFHJAzj5oKfUUckCLp48hnRVyQHFlJIFF
		FnJAlTBdpu4WckDt9ky0lxdyQNl6cqpAGHJA5u98iOkYckAi6c4ukhlyQFts
		HV46GnJAE/az8uIackBTLYUPixtyQA8GdxIzHHJAO4zdu9occkB0wDFKgh1y
		QG28Wl4pHnJADaIGtdAeckBEa3pRdx9yQOek/nEdIHJAWV5XlMMgckDp5OxZ
		aSFyQGpAy+EOInJAKnDYibQickDE1YgSWiNyQFvMCd7+I3JAf5mciaMkckBF
		rTL1RyVyQK6XF/3sJXJAbXpYA5ImckDXJwfoNidyQNfxl2vbJ3JA0S0R7H8o
		ckAmpoRJJClyQMEjT6PIKXJArUcqOG0qckCY02DMECtyQB5pArq0K3JAvrtC
		wVgsckDl96og/SxyQEo//fqgLXJANe8p7UQuckD8erR06S5yQCVdafONL3JA
		W5mb5jIwckD9kvHu1zByQBLsyk58MXJAoQE+ZCAyckBwnzZOxDJyQNlUSIpo
		M3JAC+SE+Aw0ckCNtPM5sTRyQO3fe+9UNXJAUTar1fg1ckAHWoPMnDZyQGbx
		BbRAN3JAT1+2CeU3ckDjgYEviThyQBEZ6cItOXJAacdyx9E5ckADMWi+dDpy
		QH2HYaMXO3JA6sLWcbs7ckBUHJpMXzxyQJ8jMPQCPXJAyeB/CaY9ckBdy5/q
		SD5yQCoHPlTsPnJAjAzQSY8/ckA9GlwpMkByQI16VXDVQHJAFGyzv3hBckDl
		HJI2HEJyQAOdRZW/QnJAF4pf/mFDckDRKOWMBERyQDu3O0SmRHJAEcTTfkhF
		ckCA9Yme6kVyQFh75+GMRnJAf/vtKC9HckDcU+Ez0UdyQJZyvSFzSHJALZjn
		9RNJckD/qRMutElyQGQz+sVUSnJANO87nfVKckCGbPxzlktyQBIeUqg3THJA
		UTIlHthMckAhsaZyeE1yQJrhJ0MZTnJAHnA9ULpOckBL57P7Wk9yQFxepiH8
		T3JAYDlkBJ1QckArH2tgPlFyQIfy7zjfUXJAsTyGC4BSckBZmZzXIFNyQLCd
		DrzBU3JArAfI12JUckDIvQzrA1VyQDLg0lOlVXJAl9r8NEZWckDibi4M51Zy
		QBtV5tiHV3JAYr4a+ShYckAiilpsylhyQH0PVnVrWXJA+nbhkQxackDuuUMg
		rlpyQDncGyBQW3JATJVG8/FbckDxovr3k1xyQLLl66s2XXJAHOXmcNldckD8
		ZWpGfF5yQGvodskfX3JANz4bPMNfckBMcWO9ZmByQNQD1A0KYXJAMBn2a61h
		ckCN4Y6YUGJyQFEXjVD0YnJAs9n99ZdjckAmcAxlPGRyQArMtf/gZHJAPeiI
		xYVlckAfF41XKmZyQAl79JXOZnJAmnbrn3JnckCL3G2UFmhyQKB++nK6aHJA
		mTGy2F5pckD8e2EnA2pyQLkW9H2nanJApqDY20trckCFl5MB8GtyQDaj3i2U
		bHJAfxDAvjhtckCH161U3W1yQIAZUw6CbnJAkwlcTSZvckCJF7muym9yQNds
		YdNucHJA97hWmxJxckDxramjtnFyQNIVtG1acnJAf34Jd/5yckAoJg6AonNy
		QIKMjupFdHJACl5QFOl0ckB/nIH8i3VyQG6df18vdnJAxbfg3dJ2ckCAMPN2
		dndyQE0kMawZeHJAk56mnLx4ckClA/xDYHlyQFGHlWIEenJAxBglG6h6ckBL
		kqVJTHtyQLG1cG/we3JAIJMOiJV8ckAtVIlXOn1yQE944XrffXJAgUMOk4R+
		ckBJmJ6fKX9yQO5asz3Pf3JAPIokUXSAckDBHv21GYFyQF9HoSy/gXJAj7Kl
		dWSCckAIWb9RCYNyQJL+JB+ug3JAjHzS/FKEckC/XXEp+IRyQN9JKUadhXJA
		SMbGtEGGckDWejRR5oZyQOArObyKh3JAbTbFki+IckCiEAOZ04hyQHeQgIt3
		iXJA+J3bJhyKckDbYfsLwYpyQOdCPjpmi3JAvAtrUguMckCw3+TRsIxyQByt
		JPdWjXJAhO0xY/2NckBjqasVpI5yQGhtqa9Kj3JA2YzEb/GPckB9aoDTmJBy
		QIVYZ1xAkXJAq0Uuy+eRckD/+lMfj5JyQFsMtHc2k3JACjeClN2TckDfHgj3
		g5RyQFSqiV8plXJAnZ5uyc6VckBgi5JTdJZyQIwMZP0Zl3JAn1T/5b+XckDf
		e7jNZZhyQENZZlULmXJAbm6j/q+ZckCMvB/hVZpyQIFGNwT7mnJA7Zr5waCb
		ckCdYqHeRZxyQJkW51XrnHJAimLMB5GdckB5qEGRN55yQIay6BTennJAOpTN
		sYSfckDVlYmmK6ByQFuJ45PSoHJAB0YfOnmhckBs+upVIKJyQLe8PEXIonJA
		Bsx4yHCjckABG1SgGaRyQN+cqAvDpHJAmN9ZcGulckCR0wWLE6ZyQJx8JZq7
		pnJA5T+pOmSnckDVN8CuDKhyQDOCYFS1qHJA4OUfL12pckA2FBJ6BapyQB+e
		lnetqnJA1JQB6FSrckAG5F2n/KtyQC7TfdijrHJAsxgF+UqtckBVBvpm8q1y
		QDVHOYSZrnJAzqxQDUGvckAi2xxk6K9yQO5yMQaQsHJAG2Gw0zexckAMfD6N
		37FyQGomdrSGsnJAXEyepy2zckDcamCl1LNyQP2s2Mx7tHJAwOnkwiG1ckC0
		oRgFx7VyQD8YVDBstnJAZHTVQxG3ckBY6r2ICLhyQAXbFN9buHJAFfq5BwG5
		ckC/1jtWprlyQM8fdyxLunJA7fasJ/C6ckDMB98nlbtyQFIJNoeLvHJAeKUf
		l968ckBifRrCg71yQLaw9gh7vnJAtEgqfs6+ckDKd/otdL9yQMGV6hprwHJA
		QrGV1L7AckCQKnSLY8FyQKn9UkJYwnJAcofAnqvCckDwLYc5T8NyQBfi0jHz
		w3JAO279CJfEckCNHyQhOsVyQJsfiBfdxXJAupxyas/GckBfRROdIsdyQIdk
		HezEx3JAdzH9+rTIckBJaM6EB8lyQLZEgKqoyXJAoArirZfKckB4S2WH6spy
		QJC+CB6Ly3JAdFCtK3rMckDtxbG0zMxyQAXr19ZszXJA7r/b0AzOckAgL7nB
		rM5yQKJZfQtMz3JAwY15S+vPckD2Rm+f1tByQGunNzIo0XJAn/ExF8bRckC0
		azvDsdJyQPgAnbwB03JATUMTup/TckC8SmZ0i9RyQAJ5oajb1HJArW3nmHnV
		ckC2tF91ZtZyQIdRBwO31nJAjfNNIVXXckCjI5Qq9NdyQKZ5OWGT2HJAw3id
		BzLZckCsGsv50NlyQFUUljK+2nJAzMHzwg7bckAKZtbXrdtyQPVwjFyb3HJA
		CQxYY+vcckDA7zqaid1yQPUhq8113nJAWTb1I8beckBbsneVZN9yQPXYym5Q
		4HJAe3QkE6HgckCcqVZdP+FyQC5HFDDd4XJAZZUYqnrickDl8MCHGONyQMIa
		jMi243JAR5SATKPkckAhc2nX8uRyQBLREAOR5XJAd6vRsH3mckB5IyBhzeZy
		QAPvpZJr53JAmVEtIFnockD6Z7wzqehyQKLg7YJI6XJArXL0DDbqckDQ4Mqi
		hupyQDDOG9El63JA7hqLm8XrckAG+gDmZOxyQCmo8C0E7XJAlAXDsaPtckAm
		XsORkO5yQKoLAhXh7nJAfBbMsH/vckDUuPeda/ByQIOYqzy88HJA6aEJa1rx
		ckAXgO12R/JyQIW0BnKX8nJAKoymCTbzckBijzpnJPRyQFKgtrtz9HJAvdVR
		NxL1ckDqqQDIsPVyQO13Ny5P9nJAL7cMyO32ckAzzxoXjPdyQEaBktR4+HJA
		Ovza8sf4ckBb3d65ZvlyQPCutJNU+nJA4GY9XqT6ckDQPeJZQ/tyQAmwfIox
		/HJAXLmKZYD8ckCnge5UHv1yQCMJ9HsL/nJAddgqnlr+ckBPd64W+f5yQDK0
		77uX/3JAMw5O0DUAc0AQz/Qv1ABzQKeP5bpyAXNAxUEY518Cc0AWyA0WrwJz
		QPWaxcVMA3NArFMRCTsEc0AQ+XmbiQRzQMAm8d8oBXNAPakh7RgGc0CMlXZd
		aAZzQFtCyfMIB3NAd6v4r6kHc0Bx3xCxSghzQA8WUTnrCHNAv0STh4sJc0Dc
		7a1ifApzQI94oZDMCnNAEDpZam0Lc0Bk2OCdXgxzQE4eAEivDHNA9dTHzE8N
		c0BrvFdbPw5zQN1XRoKPDnNASEKo0S4Pc0DXhyyvHhBzQEEpYe1uEHNAuLbB
		1w8Rc0ApmwAEsBFzQDEvEa1QEnNAF0oFs/ESc0DT98O2khNzQAR0PdKDFHNA
		ScvctdQUc0Ah39HPdRVzQPLHbxtoFnNAddgtlLgWc0C0seQdWhdzQCz2KbVM
		GHNAczPrWp4Yc0BGXeGuQBlzQHp0ja4yGnNACBKDaIMac0AO+mYMJBtzQCrI
		FqjEG3NAfa2ImWUcc0Abn8j/Bh1zQCR7wzyoHXNAvf3Ts5gec0BC7Kwc6R5z
		QLM+k/2IH3NAov2+TXggc0BXAxo5ySBzQJSzHlRpIXNAmflwFlgic0BWU8EE
		qSJzQKHHFPhII3NAviDVIjgkc0DggBkSiSRzQNlDonYpJXNAcCIuCsolc0Dc
		v6/vaSZzQGJ6YgMKJ3NAxKYYaKknc0A89IVYmChzQL4E3rfoKHNAX7jb5Icp
		c0Bd5pVKdipzQA8Ry4HGKnNAFfm/sWUrc0D29MYNUixzQOkxufmhLHNA+j0l
		DUAtc0D3IWl3Ky5zQLv3IdV6LnNACA0cZRgvc0BQXPUbti9zQAEEu1tTMHNA
		NVJC5e8wc0D5ZafXizFzQC3void2MnNAScduCMUyc0Czg6iEYjNzQKCl76BO
		NHNADEX/5p00c0DfhDVOOzVzQNkaEromNnNAv2r/pXU2c0Bn59UTEzdzQG9j
		akj+N3NADR/TtE04c0CHA8gp6jhzQKXwT3+GOXNAxDQE9CI6c0AiYCGnvzpz
		QOQcYhpcO3NAKnvoDUU8c0Diuf+9lDxzQCvcmzAwPXNAj2fjGBo+c0AS7kLD
		aT5zQMEVKEQHP3NAFipqk/I/c0DrlCxXQkBzQDnUeKXgQHNAy828Us1Bc0B0
		sOBOHUJzQOnG6uu6QnNANUELI1hDc0BEw3cP9kNzQOgRM9STRHNA0xAUEjFF
		c0DitzOGG0ZzQO+1gHFrRnNAhhKLkghHc0Bvisaa8kdzQOY5CblBSHNAzDoP
		ft1Ic0ChtwiXxklzQJUBCP8VSnNAnjvp/LFKc0A/0r7cmktzQOt2w+7pS3NA
		04qMf4ZMc0C7BYfCIk1zQPE7uRW/TXNAiBkuVVxOc0BJGluE+U5zQDZmIi/k
		T3NAfyuS7jNQc0BXmnIk0lBzQOX5XbG+UXNAGcZ7Fw5Sc0CG6yS0q1JzQHo1
		AMGYU3NAUldbSehTc0Cso7VAh1RzQE2gksMlVXNAPKZmksNVc0D4p2EHYlZz
		QHwlm8MAV3NA9asRR+9Xc0BoSoHsP1hzQLkg/JrfWHNA2K0CyM1Zc0AIHo+P
		HVpzQGR9F7W7WnNAvsP9yahbc0BduNKO91tzQEyGPMOUXHNA/EVS94Bdc0Dq
		CK90zl1zQIegdPBqXnNAa20ojAdfc0Dq2E3FpF9zQDqEskBBYHNACKc2m91g
		c0Akc2OPymFzQH/xNkUXYnNAuEaQk7Ric0BZ/L7moWNzQLkOsqbuY3NApjy6
		Sotkc0Cj7nmcd2VzQKOXcoLEZXNA0DyBFWFmc0C3fU5hTGdzQDMa9SuZZ3NA
		OO/IrjRoc0DsoxRp0GhzQJkt95xraXNA1zSQpAdqc0B/mszho2pzQHiiVp6P
		a3NASGV4Xdxrc0C5psy2eWxzQF/lcoRobXNA4CtCX7Ztc0A9qPVtVW5zQKbr
		bklFb3NA8yyuhpJvc0Ae/D2vMHBzQJ4/+xcgcXNAge7jk2xxc0DTfApyCXJz
		QLUVw36mcnNAXBnyN0Rzc0Ch4MO84nNzQInocY6BdHNADOGQm3J1c0BfY4HW
		v3VzQOXIDa5ednNAh3tabU93c0CLLeL/m3dzQLWsEHU7eHNAZhKaeyx5c0CO
		E+aeeXlzQK13WxAZenNA3Nmmtwp7c0CuJrmKWHtzQMxD5BD5e3NA4RXjO5p8
		c0AR5T+NO31zQDj6k0PdfXNAu+k+oX5+c0Dn6dmGcn9zQIvDoS3Bf3NA+btL
		2WKAc0CFRUKkV4FzQNrS37mmgXNAwZexLEmCc0C3HpbuP4NzQLtkenaOg3NA
		7urYzTCEc0CTucVlJ4VzQGl+k3t1hXNA3eNJ8BeGc0BTeXiCuoZzQMi/o/Jc
		h3NAnMMin/+Hc0CU4I7GoohzQNyVl3KbiXNAInBS4+qJc0BVV9ScjopzQKL8
		ayqGi3NAmUgDZNWLc0Bmn2uQeIxzQNBauB9ujXNAlk/r/ryNc0CmPwPeXo5z
		QIBbvVJRj3NAJOEmMaCPc0Bog6qgQJBzQEDB86ngkHNAErhlyoCRc0AR36ai
		IJJzQCFOYlHAknNA0qvNsrGTc0BU3t0sAJRzQCcYlLeglHNAkl1gPpKVc0Du
		tZcs4ZVzQL3NiJSBlnNAf/6IunOXc0CJxVdbw5dzQER/LjtkmHNAKFaBXFaZ
		c0ABI4iPpplzQHGkCUZHmnNAnxhEDeiac0DBHl5DiZtzQCp41ucqnHNANor8
		PMycc0Dwt5r2vp1zQEisSnEPnnNAc9UOsrCec0CfqD8NpJ9zQHuHjzT1n3NA
		Y6q315egc0CBi2fQiqFzQHdt/gjboXNA8CREknyic0Ax4C9FHqNzQAEgswHA
		o3NA+UiZ5mGkc0A4MBf3AqVzQL47lqb0pXNAly87kkSmc0C7dS7Z5aZzQBgi
		QmfZp3NAUhXGkiqoc0D7DyGmzahzQFQD/enCqXNANAKoGxSqc0CtoANdt6pz
		QFihs/Osq3NA1aIhx/6rc0Cz5dxwoqxzQL5U091FrXNASwvKzuitc0B7OEqC
		i65zQAl4elYur3NA4sfLDSKwc0BFP94gdLBzQI0L8rMXsXNATf65xgyyc0BE
		yJH3XrJzQJWlkgUDs3NA/yyryPmzc0BemM72S7RzQD4D6BvwtHNArolur+a1
		c0Dz0mV2ObZzQPSUJQ3etnNALtWi3YK3c0DLkZ8KJ7hzQPKUd3DLuHNA8YUK
		D3C5c0AL1j2HZbpzQKncxhu4unNA1mTyBly7c0C3frw7UbxzQOVICgajvHNA
		4m4f9Ua9c0BK3wKWPb5zQA7n4c6PvnNASGKCeTS/c0Ar03DFKsBzQNU2gGt9
		wHNA9NK9TyLBc0D+77omx8FzQGUaIS9swnNAEYl66hDDc0BhCP62tcNzQLIh
		4xCrxHNAGzO4qP3Ec0D+aI0nosVzQG0/3w+ZxnNAHdAtkOvGc0DWMx4akMdz
		QHKZwHCGyHNAf4Owd9jIc0BWedeofMlzQLAM7IZyynNA0oxgzsTKc0DM5uoA
		actzQFd7XT0NzHNAsIDTX7LMc0DA5P/NVs1zQHVIdgX7zXNAOlK+7vHOc0BL
		gAaqQ89zQBwx3RXoz3NAuEjxbN7Qc0BboIlEL9FzQHxzqOLS0XNAf2H9+cnS
		c0A9G/wFG9NzQAv+tei/03NAAWb09bfUc0DLf0vXCNVzQF/94+Gs1XNAPL6y
		rVDWc0CgBeRZ9NZzQJlXISWY13NAzFxs7zvYc0C9HfoOM9lzQJHa2V+D2XNA
		waSexSbac0CPl+RmHttzQEaHsOFu23NA/sgTexLcc0BpND6+CN1zQIatUwFZ
		3XNA/zBRi/zdc0Dcu/kk895zQIN6lQtE33NAwgNnIOjfc0CrQtzui+BzQDlm
		IFMw4XNA7aQbMdThc0D9lfTmd+JzQOCjx0Jt43NA04ng273jc0Dhta32YORz
		QLSeCxJX5XNApWPEKqflc0C7+uZhSuZzQIwsvA5C53NAPRx3QpLnc0Bhh91s
		NuhzQFdhtOAv6XNAe1quaoHpc0CslAWgJ+pzQEhVdSjN6nNAMzdsA3Lrc0Bl
		gmxrF+xzQKq2HAG97HNAqfJq8bXtc0ASUIHaBu5zQPQmMtqr7nNA52TlHqXv
		c0CU4kzd9e9zQP0sc0Ka8HNAdNJcDO3wc0A4duyv4vFzQLhZ2taG8nNA0DWN
		aSrzc0B6i02mzfNzQLNLk4hx9HNA3mA1sRX1c0BYCsiVafVzQEDTv5Re9nNA
		mDGx0AL3c0B4k8IAVvdzQP8dVcJI+HNAUU9uMOz4c0BICToGQPlzQNzFBNE0
		+nNAFyOMx9j6c0BfsDwELPtzQBHl7f4f/HNAYmu7/8L8c0AATsZAZv1zQGHP
		76EJ/nNAliXBYa3+c0DSMSfiUP9zQEUp9Yaj/3NAApIIpZYAdEARMKwlOQF0
		QNkrDIyLAXRA3Ekbf34CdECWf/RWIQN0QHVQIhp0A3RAe0T/82gEdECXbvu/
		CwV0QIquHABeBXRARkzZAlMGdED+pCbb9gZ0QDmicC+aB3RA9vQ0vD0IdEBh
		Ha0C4Qh0QBx3XICECXRAvzrrSNcJdECX2wDgywp0QFhUqIFvC3RAjq3rmsIL
		dEBuKDIEtwx0QESSKYVaDXRAjA0yT60NdECxiRcEoQ50QAwaAH9ED3RAFr8B
		dpcPdECpsWYwihB0QHSJ62EtEXRA3wdRRdARdEAKna04cxJ0QMoWgDsWE3RA
		yQLvq7kTdEBBNj0zDBR0QJzNjrz/FHRAKX8C2qIVdEBbp+TG9RV0QIAYPzXr
		FnRAmBqw848XdEBlTw+f4xd0QObG21PZGHRA6x9ZtX0ZdEBiraC90Rl0QEVL
		lnHHGnRA5+8l7msbdEA+7BGxEBx0QNlzBhy1HHRApw+8KloddEDaejUA/x10
		QHnSr8lTHnRABsa7l0kfdEAzcrId7h90QEBFUftCIHRAEp8vcDghdEDdc8Ub
		3iF0QCD004czInRAlpsBWSkjdEBb4oqqziN0QDV8b+UjJHRAx6SicRgldED1
		tfJjvSV0QNVgKpRiJnRAXPUewwcndEAwmt1SrCd0QLLtZyNQKHRAuB78SaQo
		dED2U4P7lyl0QHxuQgI8KnRALEyMM5AqdEAwaQShhCt0QCT+pHooLHRARnp8
		8nwsdEAybFK9by10QN0jE6QTLnRAU6HXpGcudECNS+85XC90QLOtccz/L3RA
		DAzmF6MwdEBtTSZbRjF0QOQOWfTpMXRAr4eaAo4ydEBdU5Hc4DJ0QLB2NuDW
		M3RAbdq+rns0dEAw83ZJzjR0QFzuOUjGNXRA9MR5z2w2dEBVqpWfwDZ0QPNH
		P5e6N3RAVGkKeGE4dEBGleq7tTh0QGYNQI6vOXRA212JolY6dEBplaoJ/Tp0
		QLn5PAKjO3RAU3g8q0g8dEB4L3w/7zx0QL8j/s9CPXRA3Ow62To+dEDboSCX
		4T50QIoV6tM1P3RAHmtpGC9AdEC0qeF71UB0QDe1EYAqQXRAffPb2yNCdEDM
		ge10zEJ0QLeBDLh0Q3RA4aAUxBxEdECIVAY2xUR0QNBtqK5tRXRAFBqV88NF
		dECAtMMzvkZ0QAzeIp5mR3RA0YRNxrtHdEAkLjNHtkh0QFPkLMRdSXRADH1A
		jLJJdEClJoIFrkp0QBn3TalWS3RAYV2WyqtLdEBaOwwcp0x0QE6g+glPTXRA
		1MOSuvZNdEAaRkMtnk50QLeM/P5FT3RApKZGK+9PdEA8N6BZRFB0QMyTW4VA
		UXRAkSFmkuhRdECVNAt1PVJ0QNUTDEM5U3RA4ewRBeJTdEBN+0tWN1R0QJLf
		jnwzVXRAw7lFEdxVdEArDnNvMVZ0QHD8YaosV3RAcvuUStVXdEBqwIPifVh0
		QBRtt7AmWXRAP90cF89ZdECMmdpzd1p0QJO8EXjNWnRAHYmlyMlbdECmAWBl
		clx0QHufbQ/IXHRAH0l/nMNddECs2Sa0bF50QK88dZ/CXnRAqa4Znb5fdEAN
		ykbrZ2B0QLAF+vS9YHRAP9EBWbthdECPpaKbZGJ0QHx3dS0OY3RA/XRaq7hj
		dEAKYQn5YmR0QLJKabcMZXRAuuLoqGJldEBqT6A9YGZ0QD4V8iMKZ3RAVpxd
		SmBndEDsAGZzXmh0QBHeKLwIaXRAjpNzOF5pdEDbN5CxXGp0QKZMEH0Ga3RA
		hvarrFtrdEAu3gP2WGx0QFANGIMBbXRAQGf0O6ltdEDQ6sh6UW50QIqHkqH5
		bnRAZwVU06BvdECz86la9W90QJjp1KPwcHRA1AKfo5hxdECzHtfa7HF0QH2k
		hxbncnRAN+uchI5zdEA0NfAH43N0QI2IckzcdHRAczdb5IJ1dECR3DsV13V0
		QOt0m/DRdnRAyIftxXl3dEC7DEc8IXh0QLNDmPDIeHRAt4SNRHB5dEDZ5zOa
		Fnp0QPbRs4FrenRAjz4mUWZ7dEDmgFD0Dnx0QJwh6TpkfHRAiLCNjGB9dEBf
		bFFhCX50QPwT8kZefnRAdCAC+1p/dEAZQoQdBIB0QNsx/95YgHRAV7J0K1eB
		dECUQFaUAYJ0QHwxu7argnRAHBeA9FSDdEBaRQkO/YN0QKhD6oCkhHRAklIl
		//eEdEAiUVfn84V0QHfmiXubhnRAckRlMO+GdEDgw1ih6od0QP6RI8+SiHRA
		CsuEFeeIdEBkKTPf44l0QE8pwt+MinRAPqbCsuGKdECB5uMO4It0QDARZX+J
		jHRA0TL7/jKNdEAevwSN3I10QCtBFaeGjnRAvYPCUDCPdEBWEW3ahI90QHsk
		nS6DkHRACxeAwCyRdEDbfAMxgZF0QD/EiieAknRAagJD3CmTdEBEndIMf5N0
		QEn9jN5+lHRArduLbSmVdEBNKBjp0pV0QJJyQu57lnRAFcsWnCSXdEAnshhw
		zZd0QOZ51F4imHRAS6TG5h+ZdEAXzq3qyJl0QEI2XfQdmnRATHmDoBqbdEBC
		M+Ixw5t0QHjivfYXnHRAmddd3hOddEAM+Wobu510QFAzxVsPnnRA3A+UOQmf
		dEAwS2s5sJ90QAm8gXtWoHRAx9jHnPygdEDrLz99oqF0QFy4XxhJonRAYcDm
		Ip6idEARQ8nhlqN0QPcvPXE9pHRAGM9GT5KkdECVzhFhiqV0QKbxFcQvpnRA
		TnBGVYSmdEBAuHRxe6d0QGHXyNkhqHRAOXN193aodEBCUKzPbql0QGrXPdoV
		qnRAHvgtOb2qdEDLbRGtZKt0QArwi7MMrHRABIOpa7WsdEAci0esC610QE7P
		UxYHrnRAutKCyK+udEA8N+lsBa90QLXs2Mj/r3RA2ylN06ewdEBBlnl4/bB0
		QPRrf1z3sXRABeW9up6ydEAC99Y/9LJ0QMGAPN/us3RAbD2Gw5e0dEAGKvC0
		QLV0QNY3FdLptXRANDam+pK2dEBZzVnPO7d0QJ9YYw6Tt3RAP7Halo24dEAg
		46OoNrl0QFifsNqNuXRAV+txaIi6dEDX8tc4MLt0QCJ120GGu3RAY7E2cn+8
		dEC445n5Jr10QEQxiDN9vXRA0yytGna+dECKTR/XHL90QHqua7jDv3RAr9yD
		nmrAdEA4fFOoEcF0QBCVH9m3wXRA/CCb6AzCdEDJAF1DBMN0QPjihB2qw3RA
		Xc3k3P7DdEAWvqnS9sR0QK+098+cxXRA47//vvDFdEDJ1zyX5cZ0QPmx4rqJ
		x3RARXY2193HdEBxOzqU1Mh0QAbXPGx6yXRAy6HWox/KdEBoSIY6xMp0QADI
		APFny3RAT1spAgzMdEAfZ6wDX8x0QPKvd3lTzXRAcRb2HffNdEBzDA+LSc50
		QMH7XtQ+z3RAnnoW5eLPdECrqu0UNtB0QPfMGoos0XRAgzFAn9HRdEBQx/qw
		JNJ0QNousC0c03RA2sVKhsHTdEAdMpzUZtR0QNwDpvgL1XRAdKwn8rDVdEDt
		TVOhVdZ0QGf3bXio1nRAn7CE/p3XdEATx1HqQdh0QMwXrdyU2HRAxC+wlIrZ
		dEC8yoy0Ltp0QMrDn4CB2nRA34cz5nbbdEB5aAAbGtx0QNpOJ4Zr3HRA4NQn
		sGHddEA/eB5yBd50QEEcjcCp3nRAfQuz3U3fdEAENdSJ8d90QN0QXoGV4HRA
		+K+BGOjgdEAegKgw3uF0QDWF6ceC4nRAhup8jdXidEBkHOIzzON0QL0eqipw
		5HRAkHntWsPkdEAQ30PtuOV0QDZmRttc5nRAXZSG7wDndEBj+a6rpOd0QH1U
		9m1I6HRAb6DrNezodEA7AuGAPul0QBps4nUz6nRAWGhODNfqdECvpSxeKet0
		QHNCMlwg7HRA3VKeGMXsdEBbJmRtF+10QGX+p5gO7nRAvbt/erPudEDamM4t
		Bu90QEMkfOH873RAq5f656DwdEAwxljuRPF0QLXejZXo8XRAPgJImozydECH
		chF+MPN0QPhHDrWB83RAe56Funn0dEDgCHqUHvV0QEgttuVv9XRAxsdoXmj2
		dEA68YspDvd0QLwuo01g93RA/q03rVr4dEBdGsijAfl0QJqflrlT+XRAFone
		Xk/6dEDp5eeg9vp0QKGL5Fme+3RA/Q23rEX8dEB/I+1V7fx0QEsCfvaU/XRA
		hvclnOf9dECEKJsb5P50QJX9GcOK/3RAEnmhN9z/dEDzRFgS2AB1QFrU8Nd+
		AXVA/R4pk9ABdUC6tNeAywJ1QFgEVGNxA3VAFxuhp8IDdUATVfa7vQR1QMCI
		jBFkBXVAD4c4lwoGdUAdZ3TOsAZ1QBMKPNZWB3VAT5g9a/0HdUAKM7tNTgh1
		QCDlbMFKCXVA+K3XPvIJdUB35/xZRAp1QInn8vZDC3VA7Zpc9ewLdUDb4IqF
		Pwx1QOL31BQ/DXVABBZOVOgNdUAuBeTYOg51QOa/8U87D3VA/4D6TeQPdUBp
		yTV0jRB1QF0tOIM2EXVAod/GO98RdUBm2e28hxJ1QE82IbbZEnVAKKxhUdkT
		dUBuCsIkghR1QLKtphDTFHVAz7BS4NIVdUAPv65BfBZ1QCiRfVTOFnVAMPWe
		1M0XdUD5lodjdhh1QHaivgHIGHVAQzaYh8cZdUDGrL0bcBp1QBvZlLAYG3VA
		7Os5ZcEbdUCYk3U1axx1QFWkNIMVHXVAzM+iEmgddUCDnRv7aR51QDFnrGMU
		H3VAS5vu9WUfdUBU46jyZyB1QBOLRHMSIXVA4QsZA2QhdUC3qaInaCJ1QHyC
		LdwSI3VAlGe7ZWQjdUDxwMn6ZiR1QGNvcMIQJXVAZX0Cw7oldUD+0bedZCZ1
		QLIqNNAOJ3VAhTMKwLcndUCsqirJByh1QOUarWcJKXVAeT1nHrIpdUCNm/Z8
		Aip1QJfIkisEK3VAZ5DMAq0rdUAwzTs2/St1QC74ua7+LHVAcgCQAKgtdUC9
		+Z8G+C11QEuT/8D5LnVAE9ZIzKIvdUCb32pLSzB1QCZXUV3zMHVA10ZQwpox
		dUCIygU3QjJ1QPhvHOORMnVAiQx8r5AzdUDL4r5yNzR1QNM7rIqHNHVARG4R
		moY1dUCH6eQALjZ1QEmKHrLVNnVA5Irt73w3dUC9u992JDh1QCTx4uvKOHVA
		XdIsanE5dUAmeDYwGDp1QN/wYru/OnVAqnZebWc7dUDF4s0GDzx1QJLFasa2
		PHVAVqOqr109dUBO9Vt/BD51QIZoalSrPnVATL8YrFI/dUBRtPio+T91QLbx
		YomgQHVAMOgTr0ZBdUAP8HjW7EF1QO5jrh6TQnVATUjXqjhDdUAfJGJ63UN1
		QO45ReuBRHVAMNsDeyZFdUCRzYlIy0V1QMu4s7VvRnVAedZSohNHdUBqTjju
		tkd1QDts2FlZSHVAev5pQ/tIdUC5qRMJnUl1QKIZVKo+SnVAUy254+BKdUBr
		dA8Xg0t1QFKFWCQlTHVAC1MjC8dMdUDImoGraE11QJs6zYYJTnVActLweKpO
		dUANDyBCS091QIiupGPrT3VAnv4BW4tQdUDBmvAjLFF1QDQcG0DNUXVARxm/
		EW5SdUA52y02D1N1QJ9GPk6wU3VAS+7hOVFUdUCx5Ma18lR1QDp1v+STVXVA
		5Re9pjRWdUBVEvqU1lZ1QBvdSRV4V3VAFXVLJxlYdUB6tTUpulh1QHsYs5xa
		WXVAAGoJnftZdUD6H0DLnFp1QMWUy+c9W3VAvNjp8d5bdUALMEdLf1x1QEQy
		5JAfXXVAL+I5AcBddUCtXKxcYF51QN9EF8IAX3VAZXQrEaFfdUC7xnYGQmB1
		QIM54ELjYHVATthNJIVhdUCjwTksJ2J1QOUqwHnJYnVA4HPorWtjdUDmpb7n
		DWR1QK+zKIWwZHVAN3R/xFNldUAQYQwn92V1QCP4msuaZnVAGkWOLz9ndUCK
		VioT5Gd1QNf0sjaJaHVAJKX0+y1pdUDQJtuB0ml1QGUuCkZ3anVAKIKp6Rtr
		dUDJyLpMwGt1QMKw4i9kbHVAzaYcFQdtdUCQdva4qW11QG4VnddMbnVAppfS
		k+9udUAMlwXtkW91QBI9LEE0cHVAdLmqUNZwdUBOjqY2eXF1QDWYV5QccnVA
		DTkQSsBydUCCB2TVZHN1QDd0NVkJdHVAl9+Ldq10dUC9w32LUXV1QLPWiZf1
		dXVAVBwp2Zl2dUAM/heyPXd1QHynuuLgd3VABz6/J4R4dUAasrSAJ3l1QIzZ
		lgzLeXVAxl36i256dUB2ACweEnt1QIozQ2S1e3VA23bD21h8dUBc9evG+3x1
		QN7V1wGffXVALEbrTEJ+dUDGOLWn5X51QOxkR/KIf3VAm/kbriuAdUCDrtZY
		zoB1QBtLBa9xgXVAxfVDEhWCdUAn4igjuIJ1QOfr1H5bg3VAHnoso/+DdUA/
		LzFwpIR1QP48y8lIhXVAoBOk7uyFdUBA7+a6kYZ1QJbzWO82h3VAJLCVUNuH
		dUA22Yubf4h1QFkN5lEjiXVAhYHycsaJdUCBcyM5aop1QE8/uSkNi3VAIzfJ
		X7CLdUBvOSk5VIx1QAl8Prn3jHVAWv0qwJqNdUBvTjeMPY51QNnHsl/fjnVA
		Z/5VNoGPdUCFaRLwIpB1QBfCsIjFkHVA+Tvg/2iRdUAuW/HaC5J1QCEs2neu
		knVAM/FIk1GTdUD1MjBQ9JN1QLjJHq6WlHVAEvisqDmVdUCqeCTB3JV1QLrm
		rJh/lnVAPYsE7CKXdUDaHXU8xpd1QFNbfYlpmHVAjplJ8gyZdUD+J/fYr5l1
		QO72/ntSmnVABruqXPSadUCqv9oXlpt1QH1FWYk4nHVAZtWF89qcdUAltw9W
		fZ11QCL2AtAfnnVAbQFChMGedUA456DwYp91QPCPCzQEoHVAei9jLqWgdUBn
		A7VBRaF1QGzBN8zkoXVAWlUNroOidUB80kEGIqN1QAjuCvDAo3VAMwhLjl+k
		dUCYNh29/qR1QAo7AHyepXVA4NX27T2mdUAk42lR3aZ1QKeUKoZ8p3VAHcg0
		qxuodUB9vKTfuqh1QEVCCSNaqXVAOPku1/ipdUAKdTxal6p1QHw7WAo2q3VA
		ktJkCtSrdUCl+slVcqx1QJzfDtAPrXVAN9teVa2tdUA01gxjS651QDDltFrp
		rnVAWnmTW4evdUDhh+/DJbB1QGVpdjjDsHVAg/vnVWCxdUC5ZIIb/bF1QJEX
		gWWasnVA1PCJNzezdUDTQxOt1LN1QKtiOihytHVAAcYWSg+1dUCSzhzTq7V1
		QJAz8EBItnVAFDiINOS2dUA9OOsLgLd1QEBOfYcbuHVA8PNUBbe4dUBkM1km
		Url1QM6e6OnsuXVASvyQDIi6dUAqqaITIrt1QPWEPVm8u3VAjQubXla8dUA8
		3K1G77x1QHaO882HvXVAUnw5biG+dUAtI62Ju751QNqs/R9Wv3VASdq/8fC/
		dUAPLuYhi8B1QEHfU+slwXVAdiTw7sDBdUAHRxjpXMJ1QGCvq174wnVA4ox7
		L5PDdUDTINn4LcR1QDQuxprIxHVAPLg4c2PFdUBvXiOl/cV1QHzi7SuYxnVA
		aDm3STLHdUAX4ZVczMd1QBIw6GNmyHVApmN+/ADJdUBl8aGnm8l1QN581yU2
		ynVAbm6i9NDKdUB7gO91a8t1QH8vWSsFzHVAwBMU7Z/MdUA0IBp/Os11QBOD
		9B/VzXVANPpsDnDOdUCO8vcKC891QL0+kTSmz3VA7X5QLEHQdUBV9Cgt3dB1
		QAlvMxt50XVAfReNWBTSdUAN+FfFrtJ1QAh4Yh5J03VAp2YJg+PTdUAbKQzz
		fdR1QHPSvi4Y1XVARR5ks7LVdUD2Y91gTdZ1QKBvqTbo1nVAF+9F8YPXdUBZ
		qp/yH9h1QBVcS/u72HVA3KQlbVfZdUBIs6CC89l1QG1utbyP2nVA8dC32yvb
		dUALSGffx9t1QGJQAOdj3HVA00Rk0v/cdUCrr7n/m911QMpvcLE33nVAHakK
		ItTedUDzO3WzcN91QGyyJWkM4HVAlDFsnajgdUA4g1owReF1QM/iMgLi4XVA
		ucZp037idUA32OrCG+N1QANxl7C443VAZGHY2lXkdUAWoRfD8uR1QGM2v+qO
		5XVA77KIkCrmdUApj4oSxuZ1QDfzcNJg53VAkleZjPvndUADUhTeluh1QKel
		UQky6XVAwFKCq83pdUBAAr+oaOp1QIYX1r0D63VATBdMq57rdUB9yMTuOex1
		QL0z34fV7HVAln3cE3LtdUCPgc5yD+51QAxmnYis7nVAS3AqNUnvdUA04GvW
		5e91QC9fmMqC8HVA9nw00h/xdUAOpHluvPF1QHLru19Y8nVAy5ipYvTydUCn
		deAzkfN1QJc59ZMu9HVAJL6MQ8z0dUCQDSCBavV1QEDjCM4I9nVALczL6qb2
		dUBMYo81Rfd1QPuGmgzk93VAeLfPkoL4dUAuxGPLH/l1QPgXoU+9+XVAlI+Z
		/1r6dUAXnKva+Pp1QH+dWl6X+3VA1ZbJrTX8dUDdeDBq0/x1QGRUz+1x/XVA
		uNBdHBD+dUAH00Q0rv51QJaY97JM/3VA/3aT+ur/dUAMRzmoiQB2QMkbTDkp
		AXZAV6fO0MgBdkBNlZBuaAJ2QFwoqHAIA3ZALykXt6gDdkC60fqjSAR2QLb6
		iZXoBHZAQL1zi4gFdkBQOgAnKAZ2QLN3zmfHBnZAZjlHjGYHdkBh1xmUBQh2
		QPEJfd2kCHZAdFdiSEQJdkAgWBNW4wl2QAcS44OCCnZAFwCt8CELdkCmB6af
		wAt2QANzQQ5fDHZA3ac0mv0MdkDQemjEmw12QDgtmKs5DnZAR3uK8NYOdkBz
		eCXxcw92QEIbzCoREHZAP1p6vK4QdkDqx0dHTBF2QJWeX6fqEXZAss7gHokS
		dkA5KnyNJxN2QDoYyzHGE3ZAyrIxzGQUdkA//Du+AhV2QE2KZ8SgFXZA4PE4
		nz4WdkCQhtxt3BZ2QKkf0nJ5F3ZAYTfoahYYdkCsvhu4shh2QHgubLRPGXZA
		nUINIO0ZdkCYZOEdihp2QOArx2onG3ZAZkItBsUbdkBZWP8OYxx2QNZYKyoA
		HXZA8mLMM50ddkB5RPQLOh52QDYsUrLWHnZAhjaqpHMfdkBf3KZkECB2QOe7
		IxGtIHZAQDsCikkhdkCmx+sN5iF2QIge8nyCInZAGrlQsx8jdkDa4bRVvCN2
		QAEs1MFYJHZAUm9ulPUkdkA6UvLMkiV2QEO1gUswJnZApbaVTs4mdkBKJAQ0
		bSd2QKKcFn0MKHZAR25B6qsodkBdmKZbSyl2QJX1xNDqKXZApL4Px4oqdkC5
		bvU9Kyt2QOMQlXfLK3ZAnTf7L2wsdkA11EapDC12QAEFbkGtLXZA6fsrF04u
		dkD6MKqr7i52QLiMGZyPL3ZAlUWsyDAwdkCh/E1Q0jB2QI6EfTJ0MXZAuatb
		DBcydkAfuScgujJ2QCoGns9cM3ZAB2i6Of8zdkCRKlHcoTR2QC685ndENXZA
		0KH+iec1dkBoAms1ijZ2QCTMAdgsN3ZACuqDUc83dkCYO93AcTh2QMXy7gUU
		OXZAglUsnrY5dkABK5isWDp2QAImEjH6OnZA9YUQR5w7dkDPJKXOPjx2QDno
		OUnhPHZAGVPlFIQ9dkCAj3lUJj52QFu9b0bIPnZAtaF7aGo/dkDciic8DEB2
		QAkddF6uQHZA0NoXcFBBdkDgxWYx8kF2QHHHTMGTQnZAyx4+4DRDdkDV1ZHs
		1UN2QG5Rv0R3RHZAGFhc7BdFdkCAWTeguEV2QF7bZwFZRnZA0y9hjflGdkDA
		0BQkmkd2QG3B/EY6SHZAqHmyNNpIdkAcwlaKekl2QB5IWYoaSnZAlYcEzrtK
		dkADXmjaXEt2QBosZo/9S3ZA5nRJyZ5MdkBYfwkpQE12QLQjos3hTXZABV99
		OINOdkCdP5CEJU92QHbBm5HIT3ZAFo/p4GtQdkDPqxhyD1F2QF7izMKzUXZA
		4Qc71ldSdkA+Pezq+1J2QC07dcGfU3ZAtozt+kJUdkCeGuSW5VR2QCCK/BKI
		VXZASohOECpWdkCo5+RqzFZ2QPDiOaRuV3ZAfVlvnBBYdkB1x6pus1h2QJYj
		VpxWWXZArjdli/hZdkCAZSLVmlp2QM87jLs8W3ZAuxwX/91bdkDJvaFcf1x2
		QK3NLvcfXXZAlfwZq8BddkBgaQO7YF52QDjCNgMBX3ZAQmOWpqBfdkCDCKBh
		QGB2QP6zJBTgYHZAslx+P39hdkBKjtNBHmJ2QFGw4xq9YnZANnQKp1xjdkDw
		F9Jn/GN2QMBrcbucZHZAqljWRjxldkDkYkzm22V2QMKpKvh7ZnZAEe0VPRxn
		dkBNnl33u2d2QIzMemVbaHZA4YZUKPpodkA+fdn8mGl2QCca7mA4anZAXqzS
		2dZqdkB3w9JDdWt2QPtWjFsUbHZASl3WwbNsdkDNC/C4Um12QGD5j+HwbXZA
		Vy0JuY5udkBGOjdeLG92QNdVXLHJb3ZAwjRYsmZwdkCWcFG/A3F2QFG/fjah
		cXZAHWETOz5ydkC/a9NK23J2QLp2wEV4c3ZArBVJKxV0dkAtuLw9sXR2QJX8
		mDlNdXZAS7WBnOl1dkDH1L4HhnZ2QG9ZXJoid3ZAMa+Skr93dkBLJg5SXHh2
		QI27MVb5eHZAlmqvwZV5dkCKQbgxMnp2QLdt+6XOenZAhCIYHmt7dkAHmRU7
		B3x2QKYOWL2ifHZAPk7agD59dkDLBlMm2n12QPnfrcx1fnZAvsdTshF/dkB3
		QSD2rX92QGxMNXhKgHZAWqjgmuaAdkAOyQSBgYF2QFuVKOMcgnZAC/xtobiC
		dkBJhkq/U4N2QOI8N3vug3ZANmnz1IiEdkBvatBpI4V2QPpkMbe+hXZA//ny
		HlqGdkAUvr8i9YZ2QGDtVX+Qh3ZA8ICyliuIdkAzTiKIxoh2QFPjSNFhiXZA
		Qp7TFvyJdkA0RS3ylop2QAEV0Scxi3ZAJdlMdMuLdkCMJld4ZYx2QNGdqXL/
		jHZAZWd2Q5mNdkDARTzqMo52QKsXoCfMjnZAB3LYWWWPdkBTCUXD/Y92QJT1
		AECWkHZAVwN1Di+RdkBMuA7ryJF2QA+6PRhjknZADqur1P2SdkCdcz5+mZN2
		QDfgKhg1lHZAzeL/odCUdkAYLWGZbJV2QBLS7LoJlnZAqWJwq6aWdkDg/DvF
		RJd2QHPZlU7il3ZA3io8BICYdkAdg43lHZl2QBOMUJO7mXZAabYtCVqadkDq
		9LHr95p2QFq08lWWm3ZAeoIWpjWcdkA9TIdd1Zx2QDRaJlx1nXZAVjT7QhWe
		dkBgFwxwtZ52QBLZduJVn3ZABc+vWvafdkAQc2AXl6B2QMxOwpk3oXZAjsWg
		ANihdkA8l8Lsd6J2QNYFjB4Xo3ZAQ7igE7ajdkCbh3/LVKR2QLpEzQbzpHZA
		svrgI5GldkAl22kiL6Z2QGqVIUHNpnZAT0QV4mqndkC1IyblB6h2QG2ssMOl
		qHZAHkDu/kOpdkASAR2W4ql2QAhF0ymBqnZAhw9leh+rdkCEtqSqvKt2QCcW
		enNarHZAoNrBNvisdkCp3FKVla12QF1JOa4yrnZAXpaanNCudkBunxiDbq92
		QGNfO10NsHZAMF2H66ywdkAaQGstTbF2QNS/MefssXZAoZknOIyydkDkyEUc
		LLN2QCS5JdLMs3ZA3ka0u220dkCqgSAbDrV2QMbpRMyutXZAUCpVj0+2dkCs
		8lJE8LZ2QL1suGyQt3ZARRm3QjG4dkDFLdlH0rh2QMGki5tzuXZASb9XfBW6
		dkBhxh7Kt7p2QIY7TkFbu3ZAVsVGZ/67dkDHawD1orx2QL4x1q5HvXZAZwXF
		9uu9dkAa4CMrkL52QLHsM+k0v3ZAwYbHU9m/dkDfavBKfcB2QHOsJw0hwXZA
		4m0Z/MPBdkAf/V0TZ8J2QLumRJUJw3ZARBDOHqzDdkAjZyWMT8R2QOxbPkPy
		xHZAnKNOX5XFdkAWH+JBOMZ2QAXIJuraxnZAZGqbV33HdkAvxDpmIMh2QAjy
		1LLEyHZA6yxh3mnJdkDxv0TsDsp2QJf1dn2zynZAmIgJclfLdkDgpT1n+8t2
		QJY/D3yfzHZAOz6Kz0PNdkCkIduA6M12QDqh/GuOznZAO2vuFTTPdkBCwTm9
		2c92QHfdL/9/0HZAnPQCvCbRdkADFcBVzdF2QHRgBsxz0nZAzHLX/hnTdkDq
		naeuv9N2QGu3Glll1HZAa0Qy3grVdkCTmTw9sNV2QCzmL9RV1nZAI/j4BPvW
		dkAL80WMoNd2QFDWOEpG2HZAmkrjHuzYdkDFLkDmktl2QGx2buI52nZAbCKO
		mN/adkBQSsmhhdt2QFC5MJss3HZAiPHbJdTcdkBr691ke912QJxyMnci3nZA
		DIO/usnedkBEPGzQcN92QLQJ4vYX4HZAOHU3jL/gdkCUp9GTZuF2QFF6VIsN
		4nZAFCF7kbTidkCwsAaGW+N2QGnZZqsB5HZAb91ZvqfkdkDXt7ZfTeV2QHoI
		1s3y5XZADKCNZpjmdkBK4b4JPud2QGvP4vXj53ZAg0cJsIjodkC9ecyOLul2
		QMxWQPjT6XZAhienzHjqdkAKOy0rHet2QBHEyHHB63ZA5Qimv2XsdkC3Rwf1
		Ce12QE6wT4+u7XZACM0AsVLudkB2PlG49u52QIeiyAOb73ZABi0Wkz/wdkCe
		MvWE5PB2QCt7zheK8XZAw9KOrS/ydkB4CUWI1PJ2QPEcML9683ZAQpuvlCH0
		dkDrMaBqyPR2QDn8MyFv9XZA6lqBFhb2dkAbA6wKvfZ2QL6VDDxk93ZAy9z8
		Kwv4dkBIgo13svh2QAG5IZxa+XZA0NVQfQL6dkB1jkF5qvp2QHu68PFR+3ZA
		sdhOhPn7dkC6I1/woPx2QABewhVI/XZA10Bz0O/9dkCkv5Bil/52QBt1ics+
		/3ZARXswRuf/dkCQ2crVjwB3QObbhJk4AXdAC6MjUuEBd0CI8W/7igJ3QIDk
		vpg0A3dAOqKZaN4Dd0BRsJsvhwR3QBK+smcwBXdAM9BYktkFd0BT7itsgwZ3
		QJT0hXYtB3dAlWk0VtYHd0CzSFiofgh3QJ51/YsmCXdAVas0ns4Jd0A7rnub
		dwp3QHRwAcYgC3dAffCyf8kLd0AxVZnEcgx3QHtycFkbDXdADeyomMQNd0B/
		N5MHbQ53QDxUJMEVD3dACWiLB74Pd0BteHaXZhB3QPfWhbMOEXdAdRoU9bcR
		d0Ae5LPBYBJ3QMne+JYJE3dAzX9QMbMTd0CW58MRXRR3QBsIp/gGFXdAgXv6
		grEVd0Cdi2tVWxZ3QDiLAM4EF3dAb66wja0Xd0DF+j8SVhh3QJs05bn+GHdA
		lkcKBqcZd0B9mrVUTxp3QC/jsOT3GndAMjrm9KAbd0CjWuuISRx3QPWs7L/x
		HHdA7PD6Npodd0AnDhNQQh53QO9mPKzpHndAuqoayZAfd0DHHTqDOCB3QB2Q
		w77fIHdAROrYW4Yhd0BribU2LSJ3QPMggK3UIndAM+JVInwjd0Co2q/TIyR3
		QLTBj6HLJHdADGHADXMld0CK44K1GiZ3QB5PUNfCJndAXZWS9Gond0AbPIOO
		Eih3QH7xDcS5KHdAj89jMmEpd0BaEWa5CCp3QBOmlJuvKndA/R2DVlYrd0Cz
		Ga+m/St3QK2k3AmmLHdA+hSXRE4td0CNIxRy9y13QO+E0pGhLndArEFTKUsv
		d0CyFm809S93QM2e8hSfMHdAG/TEa0gxd0BSvwWT8jF3QKj7ZWqdMndAyzKd
		1Uczd0D82/nT8TN3QAaHruKbNHdACfemIEY1d0AqDWPQ7zV3QJPFpm+ZNndA
		LjbGvkI3d0Dn+OR96zd3QDZBdiqUOHdA66cNQj05d0BRUiVG5jl3QNRTN7iO
		OndA5kn91jY7d0CvrX5D3jt3QOX+TnuFPHdA+tuU3Cw9d0CCF/Un1D13QEA9
		9B17PndADpROICE/d0CPswTMxj93QNmkj19sQHdACWMgeBJBd0AO4kUVuUF3
		QAWf8RZgQndAyQOCfAdDd0CDbY4prkN3QNG13b5TRHdAXDoYOPlEd0CdVNgW
		nkV3QINPp5lCRndA3ZDyfOdGd0AHKP/Di0d3QP91myswSHdA888JlNRId0A7
		roYceUl3QAje2wMeSndA7cb6KcNKd0AfuPwPaEt3QL6/j3INTHdASqbFMbNM
		d0Cvzn8tWU13QCbRmsf+TXdALDl1/6NOd0CI4WFSSU93QI+5Nh7vT3dAQBdS
		YpVQd0Cw3pHDOlF3QJ0dyXzgUXdAJupxD4ZSd0CLtKLZK1N3QKpzMnzRU3dA
		C8LXl3ZUd0Ao2LpqG1V3QMvfGfS/VXdAAWty8GRWd0CYmi7hCVd3QMBkEkSv
		V3dAqP8qe1RYd0AIkRHF+Vh3QLX6auKeWXdAtYsLUURad0B59HEQ6lp3QODi
		iT+QW3dAbTtAQDZcd0Dp68Wv3Fx3QNXT4S6DXXdACYuUWiped0DFV+XT0V53
		QJAJGFt5X3dALDLpUSBgd0DhGUlVx2B3QB/cdWRuYXdATiDefhVid0BekYOE
		vGJ3QNWnopRjY3dAmkilMApkd0BdVyAZsGR3QCWNpetVZXdAkAxBx/tld0CJ
		+lZsoWZ3QHvFkBlHZ3dAkZM2cOxnd0AyXwzukWh3QPucuDM3aXdAZ7Dh4dtp
		d0BpRPW0gGp3QDZvxIwla3dANHFGCsprd0DRmRRsbmx3QFJonbESbXdAhwvt
		+bZtd0CiTYJEW253QBQDWbD/bndACVWy2qRvd0AwSC3DSnB3QNVWGazwcHdA
		zzieNpZxd0CHPqDgO3J3QJ7Q6wvhcndATuAOdYZzd0BpNQw/K3R3QIhFL0bQ
		dHdArBxfK3V1d0BB1qbKGnZ3QK1ZSyfAdndAFeJ3HWZ3d0DcwkZxC3h3QGHK
		QkGweHdABWn/ClV5d0AAPEuL+nl3QEVCoEOgendARiXxVkV7d0DJkKXA6nt3
		QELkaeKPfHdAnWxUGjV9d0DwEIYF2313QJVPywWBfndAuQ5o2yZ/d0APA15m
		zH93QE5iswRygHdA7XnyNxeBd0D5XdEDu4F3QIEWSCFfgndAEoCOMQODd0CZ
		SKmyp4N3QLZL3wJNhHdAZAEEiPGEd0B2wHjflYV3QBZx4sk5hndAmsBgod6G
		d0DqhycmhId3QOR27jspiHdAJ7TRAc6Id0AmWnB3col3QCjs4T0WindAlfIX
		NbmKd0AvVK/WXIt3QMbJEGEBjHdANs34NaaMd0CP+jT6SY13QDTBSCvtjXdA
		33JJ5JCOd0DDmXSHNI93QATJK7LYj3dA8KAmSHyQd0CKbWpkIJF3QFsyS8fE
		kXdA4z09MWmSd0CQ8NngDZN3QGVo8rWyk3dAlVBiz1eUd0BOB62q/ZR3QDXt
		VgiklXdAI419SkqWd0Ag5QcS8JZ3QDwtadyVl3dAjBR+CzuYd0Dtsqkc4Jh3
		QJYF0m2FmXdA80+APSuad0BRTDTO0Jp3QFx3BH52m3dAth3o7Rucd0CT8l0d
		wZx3QPQlysxlnXdAbhczWgqed0B1+ebErp53QHYr7GpTn3dA2/unT/efd0DA
		niDRmqB3QDEW9Ks+oXdA1FKiIuKhd0DUVu+yhaJ3QFjPWVwpo3dAIvBboMyj
		d0DERxzdb6R3QLhyCRITpXdA/7Y/Xrald0AEbrChWaZ3QACGn5z8pndALRk+
		7J+nd0DCk+vSQqh3QFDKJQ3mqHdAfq2uvYipd0D0B5eBK6p3QEwW+3fOqndA
		1aNa43Crd0D6APGfE6x3QJFP4I22rHdAEPTo71itd0B8OMmC+613QPYi+oSe
		rndAv2t+GUGvd0DGkpJf4693QNYZAnaFsHdA0puSuiexd0DOc96uybF3QIa0
		9A9ssndAxsQXvg6zd0BgpgncsLN3QP8xWCZTtHdA8DE4oPS0d0CIeBFFlrV3
		QPbGYhQ4tndAjsr0Cdu2d0DMwplIfrd3QMBpPe8huHdAu1esX8W4d0BAEXoX
		abl3QBdxAJgMundAp4ABBK+6d0DrJhrVUbt3QN5k/C30u3dA4r7kLZa8d0BG
		Ca0TOL13QFloYf7ZvXdAh47tDHy+d0CdZyjgHb93QK6C3tm+v3dAOERttl/A
		d0BhOprTAMF3QE24szCiwXdAVSLAK0TCd0DIgzlG5sJ3QOQVhECIw3dAkcGF
		eCrEd0A5mIPxy8R3QE/+qcpsxXdAr5o+Hw7Gd0Bv5ctwr8Z3QF68Nx1Rx3dA
		Rbo4xfLHd0D7E+uHlMh3QNS/SoQ2yXdApmF8vdfJd0CQeBJuecp3QGVU/nUb
		y3dADdscN73Ld0CaWYPMX8x3QKdc6NYCzXdAi8qAWaXNd0CLqbJvSM53QMT2
		a77qzndAia87RYzPd0AOHbtCLdB3QNklPTTO0HdA/QO5um7Rd0AgkfgUD9J3
		QOVGEqGv0ndAVLEW/FDTd0BuXKzG8tN3QF/kiaGU1HdAz6W16jbVd0BW4xCC
		2dV3QEZQnUd81ndAjaN72B/Xd0AGmQt3w9d3QOuNiUJn2HdA6RjFOgvZd0DA
		+M8/r9l3QIPdqzFT2ndAnLJUL/fad0CejES6mtt3QLdH564+3HdAvP8BzuLc
		d0C529y4ht13QHv+W+0q3ndAmf5Oa8/ed0Aj3Hhtdd93QO1wJfsa4HdArbUY
		ksDgd0CyWcExZuF3QBxwmVsL4ndAY+MvD7Did0A7rY8oVeN3QMAZ1K7443dA
		N9RV4Jrkd0Dr+VPUPeV3QGDb++zg5XdA2oXcKYTmd0CSCsdqJ+d3QEVmt87K
		53dAxMGN8m7od0C4PJ6WE+l3QK1/Qjy46XdAp4jkZFzqd0B/3XdLAet3QClM
		6pSl63dA8ja+e0rsd0B2KoTf7+x3QJc4kcOU7XdALVUrQzrud0Ad0KBd4O53
		QBbUC9eF73dAbfZ8TCvwd0AC8Xh+0PB3QAF3Nst18XdAUWeilBryd0BYhLj5
		vvJ3QAhy5rZj83dAGXb2pwn0d0Cab/hRr/R3QN0AgDJV9XdA2Gkny/r1d0Cw
		Dgs7oPZ3QGQXnv9F93dACL2Meuv3d0B//rwJkfh3QO9BW8w2+XdA6wPKotz5
		d0D0t8iMgvp3QANx0Qso+3dA0PqHnc37d0A187WAc/x3QKflPdgY/XdAmDIQ
		Qb79d0A3xru6Y/53QKw2r0QJ/3dA+TUP4q3/d0A5hrCtUgB4QOO3p6r2AHhA
		i624VpoBeEBrHcJuPgJ4QG8kGfbhAnhA1ORrqYUDeEC7rwsmKgR4QC/+tRDO
		BHhA20tcSXEFeEAM8ctJFQZ4QC6Eh3e4BnhAntQcj1sHeEB8sp1w/gd4QHGv
		MHqhCHhA+eQHjEQJeEDy/qdm5wl4QP3wmouJCnhA6+2jNSwLeEDFzopIzgt4
		QPCLW+NvDHhA1V5noxENeEBM+Oqnsw14QOQ8mBNVDnhAQN6OQPcOeECBpT5x
		mQ94QOavnQM8EHhAdhZuGt4QeEAno5vUfxF4QGDyo+4hEnhA8E5DysMSeEAV
		UpDFZRN4QLix5rwIFHhAxHMf16oUeEARPN1OTRV4QM9E8QPwFXhArt+aOJIW
		eEA+2ZrMMxd4QAiwmHjWF3hAld6pgngYeECKIScpGhl4QPoASu26GXhAO1F6
		ylsaeECEBOcC/Bp4QCbXxbGcG3hAJfXntj0ceEDyCzkx3xx4QIkPXySAHXhA
		BON6LSEeeEDBbwWLwh54QClZ8BxkH3hAtOQcwwUgeEAL//T+piB4QBUIpe9H
		IXhA369UNugheEDquf6uiCJ4QK1jdDkpI3hA/z2SN8kjeEBJ9B9iaiR4QCq6
		TT4LJXhAYYMBKqwleEBBwAniTSZ4QCiI9qjvJnhAxwWDnZEneEC0eYCfMyh4
		QHFlXa7VKHhAJO4PKHgpeEDNzXMrGyp4QILOzbu9KnhAa2AVel8reEAuhWVC
		ASx4QHO1r/SiLHhAxBhfVUMteEB0ZExg4y14QABt4FODLnhAM3J/8CIveEDW
		xLJ0wi94QLc88x5iMHhABUkMDgIxeEBQ8tTioTF4QI5KWv9AMnhApntvnuAy
		eECMLDoGfzN4QIlwjC4eNHhA+cXFWb00eEBCto1rWzV4QJgpl575NXhAeod8
		dJc2eEABygFrNTd4QNwMHeDTN3hAJL4c03I4eEDOKSsIETl4QFo0aRyvOXhA
		Zi6VzE06eEBM7WKW7Tp4QOBrUryNO3hARfecvy08eEBTdHZgzTx4QFXr+r1s
		PXhA8Qtn9ws+eEDNzSSOqj54QOVulNxJP3hA/H2oBek/eEBw/MlHiEB4QIJS
		+T8oQXhApiNOj8hBeEBZEfDWaEJ4QBfkyjUJQ3hA5h3fSKpDeEAEzt4yS0R4
		QA1t7bPrRHhAXzPIRY1FeEAIIv8qL0Z4QJLC8aXQRnhALOWxlnFHeECWXIUY
		E0h4QOfXSI20SHhAsktmdlVJeEBYqnpN90l4QGkwHfaYSnhArhv5jjpLeECo
		aReZ20t4QDZK3NR7THhA3HfF/htNeEBzXxtVvE14QOB/5XhcTnhAcGOFB/1O
		eECrgvzgnU94QG7vR2c+UHhAw8lglt9QeECaNMHvgFF4QE+NSlMiUnhANNHj
		YcNSeEDxJmBWZVN4QDSb8RAIVHhAC6vn06pUeED0h4HhTFV4QEYKyhXvVXhA
		cCFAcJFWeEDG18qRM1d4QPtLYNjVV3hAvYoyJHhYeEAzcnkWGll4QLEAnzC7
		WXhAXw1X8FtaeEDu2uLy/Fp4QP8GCdmdW3hAJFDaPz9ceECA5T3I4Fx4QNwQ
		OtCCXXhAql3ReiReeEDCSDDnxV54QJ3qPbZmX3hAl1rLxwZgeEC7vF/Up2B4
		QF4FmIBIYXhAVC0oSulheECRZCxQimJ4QHoUGVMrY3hA1BbqccxjeEDtONSv
		bGR4QP1F6KkMZXhAG9K6IKxleEAH9vnQS2Z4QDSeDvnrZnhAQIPkt4xneEBW
		DP+KLmh4QCQXhLjPaHhA42gnvnBpeEAgoAA9EWp4QIYGJVCyanhA//RPFlRr
		eEDVNtxT9Wt4QAhM4GaWbHhA2iDG0DZteEAqEASt1214QE1JJH14bnhAxgaw
		fxlveEDhh1a0um94QJKYvNtbcHhAKuHNFP1weECYinEAnnF4QIHgQN0+cnhA
		/KFNi99yeEC1VWMpgHN4QL1NuvUgdHhAZHO7LsJ0eEBbeeXTY3V4QJ//ZooE
		dnhAsvKGsKR2eEBHP4ICRXd4QLfLwb7ld3hADLhSR4Z4eEAVd87aJnl4QL4b
		Z1nHeXhAF7mAg2d6eEBMjLNUCHt4QEZ1o0qqe3hAqfJ7bEt8eEDB1V6a63x4
		QLCBPw+MfXhA0zSuDSx+eEBOAzUXy354QH1++UZqf3hA70xFHgmAeEBVbNl8
		p4B4QMk1KiNFgXhAb8+Ob+KBeEDDpPhBf4J4QOLNg7kbg3hA4fzo0biDeEB0
		rPTsVYR4QOX1webzhHhAkJyqQJKFeEAaQA49MIZ4QFh4apjOhnhAfaxBjW6H
		eEAu8laBDoh4QES/Q7OuiHhA0otnZU6JeECyv+627Yl4QFGaE0GOinhAAtT6
		Bi+LeECoRXupz4t4QJbDTmdwjHhAvGtZvhGNeEDa6B9vs414QLeB8HhVjnhA
		XEcuWfiOeED8gKsym494QKWYb6Y9kHhAy++QEuCQeEDh8V12gpF4QHsFEFMk
		knhAq5gFqMWSeEBJPqwxZ5N4QNS4kawJlHhAAjzZO6yUeEBHggIiTpV4QDPK
		E73vlXhASaTbyZGWeEDOvmsoNJd4QHl09F3Vl3hALsUy5HaYeECVWfRfF5l4
		QP1Q5423mXhAq5uKbVeaeEAfzskd95p4QLxG0b2Wm3hAc2s7zzWceEAcZw1t
		1Zx4QGYpZZZ1nXhAccOWCxaeeEAsBDIPtp54QHEe+ttWn3hAEcrqkPifeEAq
		sWNwmqB4QDoU2To8oXhAQxEPbt6heECNKGjqgKJ4QMzINpAjo3hAkkaYwcWj
		eEAEqSt+Z6R4QDoXn4IJpXhAWueLDayleEDzAZgiTqZ4QEimOd3wpnhABrA6
[truncated: 5,046,736 more chars]
