# Supplementary material for: Membrane Partitioning of Anionic, Ligand-Coated Nanoparticles Is Accompanied by Ligand Snorkeling, Local Disordering, and Cholesterol Depletion
Source: PLoS Comput Biol. 2014 Dec 4;10(12):e1003917. doi: 10.1371/journal.pcbi.1003917 (PMC4256007; doi:10.1371/journal.pcbi.1003917)
Supplement: Dataset S1 — The data used to generate Figures 2, 3, 4, 5, and 6. (ZIP) [file pcbi.1003917.s002.zip › DATA/Figure6/radial_thickness..0]

2.1	2.7937133
2.2	2.9347303
2.3	2.9748978
2.4	2.9777691
2.5	3.0480959
2.6	3.1716384
2.7	3.1568589
2.8	3.1420466
2.9	3.2122828
3	3.2461797
3.1	3.2787609
3.2	3.407674
3.3	3.3452686
3.4	3.4411944
3.5	3.4234541
3.6	3.5095491
3.7	3.5561498
3.8	3.5603405
3.9	3.5893085
4	3.6519836
4.1	3.6718623
4.2	3.6426696
4.3	3.6901543
4.4	3.7547681
4.5	3.775468
4.6	3.8076925
4.7	3.8299381
4.8	3.8662294
4.9	3.9143209
5	3.9163566
5.1	3.928376
5.2	3.9654628
5.3	3.962192
5.4	3.9904603
5.5	4.0157713
5.6	4.016670400000001
5.7	4.0256188
5.8	4.0445047
5.9	4.0649099
6	4.0586342
6.1	4.0656244
6.2	4.068371
6.3	4.0762934
6.4	4.094423900000001
6.5	4.090650200000001
6.6	4.096432999999999
6.7	4.0902612
6.8	4.1013851
6.9	4.1108069
7	4.098733
7.1	4.09093
7.2	4.1097853
7.3	4.093666300000001
7.4	4.0932823
7.5	4.0980115
7.6	4.0796227
7.7	4.1003407
7.8	4.0964984
7.9	4.0901752
8	4.1022388
8.1	4.0847124
8.199999999999999	4.0806133
8.300000000000001	4.0835863
8.4	4.0807305
8.5	4.0895472
8.6	4.0702326
8.699999999999999	4.092226800000001
8.800000000000001	4.084763499999999
8.9	4.084209400000001
9	4.0623358
9.1	4.0561168
9.199999999999999	4.0642364
9.300000000000001	4.0723251
9.4	4.0681733
9.5	4.0651556
9.6	4.0538281
9.699999999999999	4.0714594
9.800000000000001	4.0657576
9.9	4.0642397
10	4.050322299999999
10.1	4.0685687
10.2	4.0601824
10.3	4.048483
10.4	4.0536653
10.5	4.0606826
10.6	4.0559782
10.7	4.060250099999999
10.8	4.0550618
10.9	4.073328099999999
11	4.0692929
11.1	4.0638171
11.2	4.043473199999999
11.3	4.0504932
11.4	4.061780799999999
11.5	4.0667387
11.6	4.0424629
11.7	4.0582672
11.8	4.054141899999999
11.9	4.0445012
12	4.0690599
12.1	4.0471345
12.2	4.0425449
12.3	4.0578821
12.4	4.0428716
12.5	4.0557312
12.6	4.0577582
12.7	4.049892
