# Supplementary material for: Membrane Partitioning of Anionic, Ligand-Coated Nanoparticles Is Accompanied by Ligand Snorkeling, Local Disordering, and Cholesterol Depletion
Source: PLoS Comput Biol. 2014 Dec 4;10(12):e1003917. doi: 10.1371/journal.pcbi.1003917 (PMC4256007; doi:10.1371/journal.pcbi.1003917)
Supplement: Dataset S1 — The data used to generate Figures 2, 3, 4, 5, and 6. (ZIP) [file pcbi.1003917.s002.zip › DATA/Figure6/radial_thickness..1]

2.1	2.9677242
2.2	3.0718243
2.3	3.0474667
2.4	3.141946
2.5	3.1867887
2.6	3.2375502
2.7	3.275278
2.8	3.3205841
2.9	3.3719185
3	3.4148059
3.1	3.4856674
3.2	3.5138091
3.3	3.5404817
3.4	3.6293944
3.5	3.589623
3.6	3.700162
3.7	3.6905951
3.8	3.7449414
3.9	3.8316952
4	3.8366466
4.1	3.89339
4.2	3.8895951
4.3	3.9056435
4.4	3.9674602
4.5	3.9185031
4.6	3.9627665
4.7	3.9699729
4.8	3.982713
4.9	3.99993
5	4.006952
5.1	4.0043452
5.2	4.0089322
5.3	4.0346648
5.4	4.045814
5.5	4.069410599999999
5.6	4.075815
5.7	4.083833
5.8	4.0890015
5.9	4.1158062
6	4.1170671
6.1	4.1164575
6.2	4.13502
6.3	4.1518834
6.4	4.141769699999999
6.5	4.144451
6.6	4.1566614
6.7	4.1771387
6.8	4.1623534
6.9	4.1983902
7	4.1963752
7.1	4.185632
7.2	4.1945612
7.3	4.1757028
7.4	4.2046515
7.5	4.1874145
7.6	4.2031183
7.7	4.2173129
7.8	4.1830333
7.9	4.211687400000001
8	4.1771574
8.1	4.2070251
8.199999999999999	4.203359
8.300000000000001	4.1914513
8.4	4.171579400000001
8.5	4.2053542
8.6	4.194304000000001
8.699999999999999	4.1967848
8.800000000000001	4.1894912
8.9	4.1993696
9	4.1818677
9.1	4.190303800000001
9.199999999999999	4.1763033
9.300000000000001	4.1788565
9.4	4.1815202
9.5	4.1946951
9.6	4.182023800000001
9.699999999999999	4.1775175
9.800000000000001	4.1932409
9.9	4.1799137
10	4.164826
10.1	4.1751621
10.2	4.1919731
10.3	4.176564
10.4	4.2107489
10.5	4.195827100000001
10.6	4.1775047
10.7	4.1688124
10.8	4.170636
10.9	4.1841775
11	4.1716146
11.1	4.2026049
11.2	4.1752588
11.3	4.1901136
11.4	4.1774339
11.5	4.1858341
11.6	4.1794522
11.7	4.1634723
11.8	4.1752936
11.9	4.1884613
12	4.1881944
12.1	4.1946078
12.2	4.1852378
12.3	4.1875526
12.4	4.166032299999999
12.5	4.1831546
12.6	4.1862223
12.7	4.1802756
