# Supplementary material for: Membrane Partitioning of Anionic, Ligand-Coated Nanoparticles Is Accompanied by Ligand Snorkeling, Local Disordering, and Cholesterol Depletion
Source: PLoS Comput Biol. 2014 Dec 4;10(12):e1003917. doi: 10.1371/journal.pcbi.1003917 (PMC4256007; doi:10.1371/journal.pcbi.1003917)
Supplement: Dataset S1 — The data used to generate Figures 2, 3, 4, 5, and 6. (ZIP) [file pcbi.1003917.s002.zip › DATA/Figure6/radial_thickness..2]

2.1	3.1351148
2.2	3.1329519
2.3	3.1825559
2.4	3.2414803
2.5	3.3220638
2.6	3.3596474
2.7	3.4414479
2.8	3.4099415
2.9	3.440783
3	3.4303709
3.1	3.5282643
3.2	3.5750848
3.3	3.5277148
3.4	3.6791439
3.5	3.6999616
3.6	3.6816496
3.7	3.7338223
3.8	3.7848955
3.9	3.8051356
4	3.8940643
4.1	3.9183436
4.2	3.9482387
4.3	3.9636203
4.4	3.9945515
4.5	3.9713505
4.6	3.9849566
4.7	4.0120287
4.8	4.0376873
4.9	4.0621829
5	4.0859317
5.1	4.1055065
5.2	4.135964599999999
5.3	4.1443928
5.4	4.1663754
5.5	4.1963406
5.6	4.2068818
5.7	4.218293
5.8	4.23556
5.9	4.2462482
6	4.2649385
6.1	4.2699528
6.2	4.2712306
6.3	4.2783583
6.4	4.2841993
6.5	4.3027924
6.6	4.3102896
6.7	4.2982874
6.8	4.314173
6.9	4.3174925
7	4.3255086
7.1	4.3371901
7.2	4.3169933
7.3	4.3063423
7.4	4.3376596
7.5	4.3196372
7.6	4.323229299999999
7.7	4.3170891
7.8	4.3220977
7.9	4.3309388
8	4.3195558
8.1	4.335539
8.199999999999999	4.3079562
8.300000000000001	4.323630899999999
8.4	4.3267179
8.5	4.3099648
8.6	4.3174751
8.699999999999999	4.3192046
8.800000000000001	4.332194400000001
8.9	4.3252041
9	4.3135675
9.1	4.3175873
9.199999999999999	4.3108157
9.300000000000001	4.3272619
9.4	4.3072975
9.5	4.3174381
9.6	4.305755400000001
9.699999999999999	4.3296597
9.800000000000001	4.3172489
9.9	4.3259477
10	4.3065003
10.1	4.3154194
10.2	4.3108156
10.3	4.3226148
10.4	4.3047515
10.5	4.3030388
10.6	4.3258975
10.7	4.3045243
10.8	4.3120888
10.9	4.3026281
11	4.3068902
11.1	4.3160553
11.2	4.2969418
11.3	4.3062191
11.4	4.3147542
11.5	4.3011955
11.6	4.3083381
11.7	4.3038873
11.8	4.306361900000001
11.9	4.3009392
12	4.2997613
12.1	4.310075299999999
12.2	4.2979848
12.3	4.309378600000001
12.4	4.3098101
12.5	4.3062693
12.6	4.2986459
12.7	4.2848373
