# Supplementary material for: Membrane Partitioning of Anionic, Ligand-Coated Nanoparticles Is Accompanied by Ligand Snorkeling, Local Disordering, and Cholesterol Depletion
Source: PLoS Comput Biol. 2014 Dec 4;10(12):e1003917. doi: 10.1371/journal.pcbi.1003917 (PMC4256007; doi:10.1371/journal.pcbi.1003917)
Supplement: Dataset S1 — The data used to generate Figures 2, 3, 4, 5, and 6. (ZIP) [file pcbi.1003917.s002.zip › DATA/Figure6/radial_thickness..3]

2.1	1.5561292
2.2	1.6173765
2.3	1.7365904
2.4	1.9542442
2.5	2.3280682
2.6	2.3884104
2.7	2.6055995
2.8	2.6633914
2.9	2.893636
3	3.0634359
3.1	3.2380467
3.2	3.4308242
3.3	3.5098558
3.4	3.6274824
3.5	3.7353701
3.6	3.7463868
3.7	3.7714832
3.8	3.8266207
3.9	3.8612521
4	3.9100491
4.1	3.9452726
4.2	4.0034831
4.3	4.0316243
4.4	4.0550015
4.5	4.1173128
4.6	4.117111899999999
4.7	4.1514769
4.8	4.190758900000001
4.9	4.2100659
5	4.242081199999999
5.1	4.2577698
5.2	4.2833606
5.3	4.292965300000001
5.4	4.307226399999999
5.5	4.325094399999999
5.6	4.339128199999999
5.7	4.32339
5.8	4.3344692
5.9	4.3518023
6	4.3714855
6.1	4.3580993
6.2	4.3518913
6.3	4.3615337
6.4	4.3674291
6.5	4.3723379
6.6	4.376394700000001
6.7	4.3793767
6.8	4.3704709
6.9	4.3663786
7	4.373292699999999
7.1	4.3811569
7.2	4.374771
7.3	4.377986099999999
7.4	4.3755184
7.5	4.3749673
7.6	4.3758051
7.7	4.3816406
7.8	4.3852007
7.9	4.371794
8	4.3791253
8.1	4.388722
8.199999999999999	4.378417300000001
8.300000000000001	4.378185
8.4	4.3975625
8.5	4.3817604
8.6	4.3797987
8.699999999999999	4.3839539
8.800000000000001	4.3754585
8.9	4.3986306
9	4.379190700000001
9.1	4.380008500000001
9.199999999999999	4.383304300000001
9.300000000000001	4.3861027
9.4	4.3800585
9.5	4.3791138
9.6	4.3847839
9.699999999999999	4.3814687
9.800000000000001	4.3739425
9.9	4.3755808
10	4.3858294
10.1	4.3843249
10.2	4.3902735
10.3	4.3805331
10.4	4.378405
10.5	4.3847084
10.6	4.3818303
10.7	4.3820944
10.8	4.3837041
10.9	4.380577600000001
11	4.3812773
11.1	4.3894718
11.2	4.3874376
11.3	4.3820682
11.4	4.3870717
11.5	4.3751928
11.6	4.3711645
11.7	4.390707
11.8	4.3774916
11.9	4.380986699999999
12	4.376296399999999
12.1	4.3807429
12.2	4.366909
12.3	4.3856088
12.4	4.3814728
12.5	4.3771707
12.6	4.3859921
12.7	4.3775301
