# Supplementary material for: Membrane Partitioning of Anionic, Ligand-Coated Nanoparticles Is Accompanied by Ligand Snorkeling, Local Disordering, and Cholesterol Depletion
Source: PLoS Comput Biol. 2014 Dec 4;10(12):e1003917. doi: 10.1371/journal.pcbi.1003917 (PMC4256007; doi:10.1371/journal.pcbi.1003917)
Supplement: Dataset S1 — The data used to generate Figures 2, 3, 4, 5, and 6. (ZIP) [file pcbi.1003917.s002.zip › DATA/Figure6/radial_thickness..4]

2.1	2.0602659
2.2	2.3108291
2.3	2.3086075
2.4	2.4541416
2.5	2.6173859
2.6	2.6023196
2.7	2.896083
2.8	2.8232151
2.9	3.0405482
3	3.0934728
3.1	3.1521493
3.2	3.2595547
3.3	3.4242651
3.4	3.5961131
3.5	3.7463287
3.6	3.8179632
3.7	3.9309098
3.8	3.9658449
3.9	4.023664500000001
4	4.0390405
4.1	4.0397362
4.2	4.0713562
4.3	4.0999802
4.4	4.1250116
4.5	4.145891499999999
4.6	4.1539115
4.7	4.1941612
4.8	4.228335599999999
4.9	4.2483718
5	4.2632277
5.1	4.2737282
5.2	4.2926675
5.3	4.3238628
5.4	4.3351917
5.5	4.3524382
5.6	4.3670236
5.7	4.3837429
5.8	4.392769100000001
5.9	4.412956700000001
6	4.407098400000001
6.1	4.4343514
6.2	4.4296916
6.3	4.4486752
6.4	4.4393446
6.5	4.4622262
6.6	4.4501449
6.7	4.463468799999999
6.8	4.4528239
6.9	4.4605944
7	4.4586861
7.1	4.4740814
7.2	4.4612948
7.3	4.4561411
7.4	4.4542292
7.5	4.4610202
7.6	4.4757593
7.7	4.4581468
7.8	4.4762594
7.9	4.4568439
8	4.4636995
8.1	4.4734336
8.199999999999999	4.4699988
8.300000000000001	4.4701551
8.4	4.4652312
8.5	4.4687754
8.6	4.4717316
8.699999999999999	4.4674126
8.800000000000001	4.4672988
8.9	4.4633533
9	4.4661552
9.1	4.4700933
9.199999999999999	4.4606982
9.300000000000001	4.4721714
9.4	4.4697851
9.5	4.4662904
9.6	4.4655036
9.699999999999999	4.461324100000001
9.800000000000001	4.4746188
9.9	4.4701915
10	4.4519978
10.1	4.4668231
10.2	4.475225
10.3	4.4695959
10.4	4.4587167
10.5	4.4609747
10.6	4.4602916
10.7	4.4630653
10.8	4.4672232
10.9	4.4615839
11	4.456860900000001
11.1	4.462362799999999
11.2	4.4626894
11.3	4.4608168
11.4	4.4575214
11.5	4.458927
11.6	4.4606733
11.7	4.457572
11.8	4.4608533
11.9	4.4567134
12	4.4670129
12.1	4.4550142
12.2	4.462809399999999
12.3	4.4562818
12.4	4.4562528
12.5	4.462581399999999
12.6	4.450980400000001
12.7	4.4547019
