# Supplementary material for: Membrane Partitioning of Anionic, Ligand-Coated Nanoparticles Is Accompanied by Ligand Snorkeling, Local Disordering, and Cholesterol Depletion
Source: PLoS Comput Biol. 2014 Dec 4;10(12):e1003917. doi: 10.1371/journal.pcbi.1003917 (PMC4256007; doi:10.1371/journal.pcbi.1003917)
Supplement: Dataset S1 — The data used to generate Figures 2, 3, 4, 5, and 6. (ZIP) [file pcbi.1003917.s002.zip › DATA/Figure6/radial_thickness..5]

2.1	1.3799638
2.2	1.6639619
2.3	1.8168317
2.4	1.9271723
2.5	2.0502588
2.6	2.1986516
2.7	2.4328406
2.8	2.5183817
2.9	2.5622124
3	2.6977109
3.1	2.855107
3.2	2.9033234
3.3	3.0190615
3.4	3.1182924
3.5	3.1854345
3.6	3.318664
3.7	3.3389909
3.8	3.4663336
3.9	3.5312441
4	3.6295411
4.1	3.7517328
4.2	4.0102088
4.3	4.2640617
4.4	4.4261651
4.5	4.4833078
4.6	4.4898618
4.7	4.4927622
4.8	4.5027393
4.9	4.5037346
5	4.5077733
5.1	4.5172308
5.2	4.509567
5.3	4.5105387
5.4	4.5167567
5.5	4.518640400000001
5.6	4.5192595
5.7	4.5198089
5.8	4.5259243
5.9	4.5201388
6	4.5103781
6.1	4.5175153
6.2	4.5203206
6.3	4.5124775
6.4	4.5077015
6.5	4.501833299999999
6.6	4.5028401
6.7	4.5025212
6.8	4.4925392
6.9	4.4941545
7	4.4915192
7.1	4.4953717
7.2	4.4901046
7.3	4.4873716
7.4	4.4897188
7.5	4.4901532
7.6	4.4953091
7.7	4.4932842
7.8	4.5075637
7.9	4.5017736
8	4.499492800000001
8.1	4.4945456
8.199999999999999	4.499855999999999
8.300000000000001	4.48902
8.4	4.4874857
8.5	4.5081852
8.6	4.5107441
8.699999999999999	4.4968124
8.800000000000001	4.4971108
8.9	4.496728
9	4.4923217
9.1	4.5035357
9.199999999999999	4.493178
9.300000000000001	4.4904256
9.4	4.496210700000001
9.5	4.5048397
9.6	4.481236
9.699999999999999	4.4784211
9.800000000000001	4.4935162
9.9	4.477651
10	4.4861367
10.1	4.4861997
10.2	4.476211
10.3	4.4850037
10.4	4.4858064
10.5	4.485814
10.6	4.4779474
10.7	4.4829436
10.8	4.4794556
10.9	4.48138
11	4.4846008
11.1	4.473286
11.2	4.476371
11.3	4.4876459
11.4	4.484957
11.5	4.4772275
11.6	4.4745276
11.7	4.4673472
11.8	4.4716154
11.9	4.4705008
12	4.476001
12.1	4.4758233
12.2	4.4714437
12.3	4.4742556
12.4	4.472584599999999
12.5	4.4772128
12.6	4.4743727
12.7	4.4742202
