# Supplementary material for: Membrane Partitioning of Anionic, Ligand-Coated Nanoparticles Is Accompanied by Ligand Snorkeling, Local Disordering, and Cholesterol Depletion
Source: PLoS Comput Biol. 2014 Dec 4;10(12):e1003917. doi: 10.1371/journal.pcbi.1003917 (PMC4256007; doi:10.1371/journal.pcbi.1003917)
Supplement: Dataset S1 — The data used to generate Figures 2, 3, 4, 5, and 6. (ZIP) [file pcbi.1003917.s002.zip › DATA/Figure6/radial_thickness_nm.plot]

<?xml version="1.0" encoding="UTF-8"?>
<!DOCTYPE plist PUBLIC "-//Apple//DTD PLIST 1.0//EN" "http://www.apple.com/DTDs/PropertyList-1.0.dtd">
<plist version="1.0">
<dict>
	<key>$archiver</key>
	<string>NSKeyedArchiver</string>
	<key>$objects</key>
	<array>
		<string>$null</string>
		<string>0.997</string>
		<dict>
			<key>$class</key>
			<dict>
				<key>CF$UID</key>
				<integer>3</integer>
			</dict>
			<key>NS.string</key>
			<string></string>
		</dict>
		<dict>
			<key>$classes</key>
			<array>
				<string>NSMutableString</string>
				<string>NSString</string>
				<string>NSObject</string>
			</array>
			<key>$classname</key>
			<string>NSMutableString</string>
		</dict>
		<dict>
			<key>$class</key>
			<dict>
				<key>CF$UID</key>
				<integer>39</integer>
			</dict>
			<key>NS.objects</key>
			<array>
				<dict>
					<key>CF$UID</key>
					<integer>5</integer>
				</dict>
				<dict>
					<key>CF$UID</key>
					<integer>16</integer>
				</dict>
				<dict>
					<key>CF$UID</key>
					<integer>17</integer>
				</dict>
				<dict>
					<key>CF$UID</key>
					<integer>18</integer>
				</dict>
				<dict>
					<key>CF$UID</key>
					<integer>19</integer>
				</dict>
				<dict>
					<key>CF$UID</key>
					<integer>20</integer>
				</dict>
				<dict>
					<key>CF$UID</key>
					<integer>21</integer>
				</dict>
				<dict>
					<key>CF$UID</key>
					<integer>22</integer>
				</dict>
				<dict>
					<key>CF$UID</key>
					<integer>23</integer>
				</dict>
				<dict>
					<key>CF$UID</key>
					<integer>24</integer>
				</dict>
				<dict>
					<key>CF$UID</key>
					<integer>25</integer>
				</dict>
				<dict>
					<key>CF$UID</key>
					<integer>26</integer>
				</dict>
				<dict>
					<key>CF$UID</key>
					<integer>27</integer>
				</dict>
				<dict>
					<key>CF$UID</key>
					<integer>28</integer>
				</dict>
				<dict>
					<key>CF$UID</key>
					<integer>29</integer>
				</dict>
				<dict>
					<key>CF$UID</key>
					<integer>30</integer>
				</dict>
				<dict>
					<key>CF$UID</key>
					<integer>31</integer>
				</dict>
				<dict>
					<key>CF$UID</key>
					<integer>32</integer>
				</dict>
				<dict>
					<key>CF$UID</key>
					<integer>33</integer>
				</dict>
				<dict>
					<key>CF$UID</key>
					<integer>34</integer>
				</dict>
				<dict>
					<key>CF$UID</key>
					<integer>35</integer>
				</dict>
				<dict>
					<key>CF$UID</key>
					<integer>36</integer>
				</dict>
				<dict>
					<key>CF$UID</key>
					<integer>37</integer>
				</dict>
				<dict>
					<key>CF$UID</key>
					<integer>38</integer>
				</dict>
			</array>
		</dict>
		<dict>
			<key>$class</key>
			<dict>
				<key>CF$UID</key>
				<integer>15</integer>
			</dict>
			<key>NS.keys</key>
			<array>
				<dict>
					<key>CF$UID</key>
					<integer>6</integer>
				</dict>
				<dict>
					<key>CF$UID</key>
					<integer>7</integer>
				</dict>
				<dict>
					<key>CF$UID</key>
					<integer>8</integer>
				</dict>
				<dict>
					<key>CF$UID</key>
					<integer>9</integer>
				</dict>
				<dict>
					<key>CF$UID</key>
					<integer>10</integer>
				</dict>
				<dict>
					<key>CF$UID</key>
					<integer>11</integer>
				</dict>
				<dict>
					<key>CF$UID</key>
					<integer>12</integer>
				</dict>
				<dict>
					<key>CF$UID</key>
					<integer>13</integer>
				</dict>
			</array>
			<key>NS.objects</key>
			<array>
				<dict>
					<key>CF$UID</key>
					<integer>14</integer>
				</dict>
				<dict>
					<key>CF$UID</key>
					<integer>14</integer>
				</dict>
				<dict>
					<key>CF$UID</key>
					<integer>14</integer>
				</dict>
				<dict>
					<key>CF$UID</key>
					<integer>14</integer>
				</dict>
				<dict>
					<key>CF$UID</key>
					<integer>14</integer>
				</dict>
				<dict>
					<key>CF$UID</key>
					<integer>14</integer>
				</dict>
				<dict>
					<key>CF$UID</key>
					<integer>14</integer>
				</dict>
				<dict>
					<key>CF$UID</key>
					<integer>14</integer>
				</dict>
			</array>
		</dict>
		<string>D</string>
		<string>C</string>
		<string>E</string>
		<string>A</string>
		<string>B</string>
		<string>weight</string>
		<string>%</string>
		<string>function</string>
		<string></string>
		<dict>
			<key>$classes</key>
			<array>
				<string>NSMutableDictionary</string>
				<string>NSDictionary</string>
				<string>NSObject</string>
			</array>
			<key>$classname</key>
			<string>NSMutableDictionary</string>
		</dict>
		<dict>
			<key>$class</key>
			<dict>
				<key>CF$UID</key>
				<integer>15</integer>
			</dict>
			<key>NS.keys</key>
			<array>
				<dict>
					<key>CF$UID</key>
					<integer>6</integer>
				</dict>
				<dict>
					<key>CF$UID</key>
					<integer>7</integer>
				</dict>
				<dict>
					<key>CF$UID</key>
					<integer>8</integer>
				</dict>
				<dict>
					<key>CF$UID</key>
					<integer>9</integer>
				</dict>
				<dict>
					<key>CF$UID</key>
					<integer>10</integer>
				</dict>
				<dict>
					<key>CF$UID</key>
					<integer>11</integer>
				</dict>
				<dict>
					<key>CF$UID</key>
					<integer>12</integer>
				</dict>
				<dict>
					<key>CF$UID</key>
					<integer>13</integer>
				</dict>
			</array>
			<key>NS.objects</key>
			<array>
				<dict>
					<key>CF$UID</key>
					<integer>14</integer>
				</dict>
				<dict>
					<key>CF$UID</key>
					<integer>14</integer>
				</dict>
				<dict>
					<key>CF$UID</key>
					<integer>14</integer>
				</dict>
				<dict>
					<key>CF$UID</key>
					<integer>14</integer>
				</dict>
				<dict>
					<key>CF$UID</key>
					<integer>14</integer>
				</dict>
				<dict>
					<key>CF$UID</key>
					<integer>14</integer>
				</dict>
				<dict>
					<key>CF$UID</key>
					<integer>14</integer>
				</dict>
				<dict>
					<key>CF$UID</key>
					<integer>14</integer>
				</dict>
			</array>
		</dict>
		<dict>
			<key>$class</key>
			<dict>
				<key>CF$UID</key>
				<integer>15</integer>
			</dict>
			<key>NS.keys</key>
			<array>
				<dict>
					<key>CF$UID</key>
					<integer>6</integer>
				</dict>
				<dict>
					<key>CF$UID</key>
					<integer>7</integer>
				</dict>
				<dict>
					<key>CF$UID</key>
					<integer>8</integer>
				</dict>
				<dict>
					<key>CF$UID</key>
					<integer>9</integer>
				</dict>
				<dict>
					<key>CF$UID</key>
					<integer>10</integer>
				</dict>
				<dict>
					<key>CF$UID</key>
					<integer>11</integer>
				</dict>
				<dict>
					<key>CF$UID</key>
					<integer>12</integer>
				</dict>
				<dict>
					<key>CF$UID</key>
					<integer>13</integer>
				</dict>
			</array>
			<key>NS.objects</key>
			<array>
				<dict>
					<key>CF$UID</key>
					<integer>14</integer>
				</dict>
				<dict>
					<key>CF$UID</key>
					<integer>14</integer>
				</dict>
				<dict>
					<key>CF$UID</key>
					<integer>14</integer>
				</dict>
				<dict>
					<key>CF$UID</key>
					<integer>14</integer>
				</dict>
				<dict>
					<key>CF$UID</key>
					<integer>14</integer>
				</dict>
				<dict>
					<key>CF$UID</key>
					<integer>14</integer>
				</dict>
				<dict>
					<key>CF$UID</key>
					<integer>14</integer>
				</dict>
				<dict>
					<key>CF$UID</key>
					<integer>14</integer>
				</dict>
			</array>
		</dict>
		<dict>
			<key>$class</key>
			<dict>
				<key>CF$UID</key>
				<integer>15</integer>
			</dict>
			<key>NS.keys</key>
			<array>
				<dict>
					<key>CF$UID</key>
					<integer>6</integer>
				</dict>
				<dict>
					<key>CF$UID</key>
					<integer>7</integer>
				</dict>
				<dict>
					<key>CF$UID</key>
					<integer>8</integer>
				</dict>
				<dict>
					<key>CF$UID</key>
					<integer>9</integer>
				</dict>
				<dict>
					<key>CF$UID</key>
					<integer>10</integer>
				</dict>
				<dict>
					<key>CF$UID</key>
					<integer>11</integer>
				</dict>
				<dict>
					<key>CF$UID</key>
					<integer>12</integer>
				</dict>
				<dict>
					<key>CF$UID</key>
					<integer>13</integer>
				</dict>
			</array>
			<key>NS.objects</key>
			<array>
				<dict>
					<key>CF$UID</key>
					<integer>14</integer>
				</dict>
				<dict>
					<key>CF$UID</key>
					<integer>14</integer>
				</dict>
				<dict>
					<key>CF$UID</key>
					<integer>14</integer>
				</dict>
				<dict>
					<key>CF$UID</key>
					<integer>14</integer>
				</dict>
				<dict>
					<key>CF$UID</key>
					<integer>14</integer>
				</dict>
				<dict>
					<key>CF$UID</key>
					<integer>14</integer>
				</dict>
				<dict>
					<key>CF$UID</key>
					<integer>14</integer>
				</dict>
				<dict>
					<key>CF$UID</key>
					<integer>14</integer>
				</dict>
			</array>
		</dict>
		<dict>
			<key>$class</key>
			<dict>
				<key>CF$UID</key>
				<integer>15</integer>
			</dict>
			<key>NS.keys</key>
			<array>
				<dict>
					<key>CF$UID</key>
					<integer>6</integer>
				</dict>
				<dict>
					<key>CF$UID</key>
					<integer>7</integer>
				</dict>
				<dict>
					<key>CF$UID</key>
					<integer>8</integer>
				</dict>
				<dict>
					<key>CF$UID</key>
					<integer>9</integer>
				</dict>
				<dict>
					<key>CF$UID</key>
					<integer>10</integer>
				</dict>
				<dict>
					<key>CF$UID</key>
					<integer>11</integer>
				</dict>
				<dict>
					<key>CF$UID</key>
					<integer>12</integer>
				</dict>
				<dict>
					<key>CF$UID</key>
					<integer>13</integer>
				</dict>
			</array>
			<key>NS.objects</key>
			<array>
				<dict>
					<key>CF$UID</key>
					<integer>14</integer>
				</dict>
				<dict>
					<key>CF$UID</key>
					<integer>14</integer>
				</dict>
				<dict>
					<key>CF$UID</key>
					<integer>14</integer>
				</dict>
				<dict>
					<key>CF$UID</key>
					<integer>14</integer>
				</dict>
				<dict>
					<key>CF$UID</key>
					<integer>14</integer>
				</dict>
				<dict>
					<key>CF$UID</key>
					<integer>14</integer>
				</dict>
				<dict>
					<key>CF$UID</key>
					<integer>14</integer>
				</dict>
				<dict>
					<key>CF$UID</key>
					<integer>14</integer>
				</dict>
			</array>
		</dict>
		<dict>
			<key>$class</key>
			<dict>
				<key>CF$UID</key>
				<integer>15</integer>
			</dict>
			<key>NS.keys</key>
			<array>
				<dict>
					<key>CF$UID</key>
					<integer>6</integer>
				</dict>
				<dict>
					<key>CF$UID</key>
					<integer>7</integer>
				</dict>
				<dict>
					<key>CF$UID</key>
					<integer>8</integer>
				</dict>
				<dict>
					<key>CF$UID</key>
					<integer>9</integer>
				</dict>
				<dict>
					<key>CF$UID</key>
					<integer>10</integer>
				</dict>
				<dict>
					<key>CF$UID</key>
					<integer>11</integer>
				</dict>
				<dict>
					<key>CF$UID</key>
					<integer>12</integer>
				</dict>
				<dict>
					<key>CF$UID</key>
					<integer>13</integer>
				</dict>
			</array>
			<key>NS.objects</key>
			<array>
				<dict>
					<key>CF$UID</key>
					<integer>14</integer>
				</dict>
				<dict>
					<key>CF$UID</key>
					<integer>14</integer>
				</dict>
				<dict>
					<key>CF$UID</key>
					<integer>14</integer>
				</dict>
				<dict>
					<key>CF$UID</key>
					<integer>14</integer>
				</dict>
				<dict>
					<key>CF$UID</key>
					<integer>14</integer>
				</dict>
				<dict>
					<key>CF$UID</key>
					<integer>14</integer>
				</dict>
				<dict>
					<key>CF$UID</key>
					<integer>14</integer>
				</dict>
				<dict>
					<key>CF$UID</key>
					<integer>14</integer>
				</dict>
			</array>
		</dict>
		<dict>
			<key>$class</key>
			<dict>
				<key>CF$UID</key>
				<integer>15</integer>
			</dict>
			<key>NS.keys</key>
			<array>
				<dict>
					<key>CF$UID</key>
					<integer>6</integer>
				</dict>
				<dict>
					<key>CF$UID</key>
					<integer>7</integer>
				</dict>
				<dict>
					<key>CF$UID</key>
					<integer>8</integer>
				</dict>
				<dict>
					<key>CF$UID</key>
					<integer>9</integer>
				</dict>
				<dict>
					<key>CF$UID</key>
					<integer>10</integer>
				</dict>
				<dict>
					<key>CF$UID</key>
					<integer>11</integer>
				</dict>
				<dict>
					<key>CF$UID</key>
					<integer>12</integer>
				</dict>
				<dict>
					<key>CF$UID</key>
					<integer>13</integer>
				</dict>
			</array>
			<key>NS.objects</key>
			<array>
				<dict>
					<key>CF$UID</key>
					<integer>14</integer>
				</dict>
				<dict>
					<key>CF$UID</key>
					<integer>14</integer>
				</dict>
				<dict>
					<key>CF$UID</key>
					<integer>14</integer>
				</dict>
				<dict>
					<key>CF$UID</key>
					<integer>14</integer>
				</dict>
				<dict>
					<key>CF$UID</key>
					<integer>14</integer>
				</dict>
				<dict>
					<key>CF$UID</key>
					<integer>14</integer>
				</dict>
				<dict>
					<key>CF$UID</key>
					<integer>14</integer>
				</dict>
				<dict>
					<key>CF$UID</key>
					<integer>14</integer>
				</dict>
			</array>
		</dict>
		<dict>
			<key>$class</key>
			<dict>
				<key>CF$UID</key>
				<integer>15</integer>
			</dict>
			<key>NS.keys</key>
			<array>
				<dict>
					<key>CF$UID</key>
					<integer>6</integer>
				</dict>
				<dict>
					<key>CF$UID</key>
					<integer>7</integer>
				</dict>
				<dict>
					<key>CF$UID</key>
					<integer>8</integer>
				</dict>
				<dict>
					<key>CF$UID</key>
					<integer>9</integer>
				</dict>
				<dict>
					<key>CF$UID</key>
					<integer>10</integer>
				</dict>
				<dict>
					<key>CF$UID</key>
					<integer>11</integer>
				</dict>
				<dict>
					<key>CF$UID</key>
					<integer>12</integer>
				</dict>
				<dict>
					<key>CF$UID</key>
					<integer>13</integer>
				</dict>
			</array>
			<key>NS.objects</key>
			<array>
				<dict>
					<key>CF$UID</key>
					<integer>14</integer>
				</dict>
				<dict>
					<key>CF$UID</key>
					<integer>14</integer>
				</dict>
				<dict>
					<key>CF$UID</key>
					<integer>14</integer>
				</dict>
				<dict>
					<key>CF$UID</key>
					<integer>14</integer>
				</dict>
				<dict>
					<key>CF$UID</key>
					<integer>14</integer>
				</dict>
				<dict>
					<key>CF$UID</key>
					<integer>14</integer>
				</dict>
				<dict>
					<key>CF$UID</key>
					<integer>14</integer>
				</dict>
				<dict>
					<key>CF$UID</key>
					<integer>14</integer>
				</dict>
			</array>
		</dict>
		<dict>
			<key>$class</key>
			<dict>
				<key>CF$UID</key>
				<integer>15</integer>
			</dict>
			<key>NS.keys</key>
			<array>
				<dict>
					<key>CF$UID</key>
					<integer>6</integer>
				</dict>
				<dict>
					<key>CF$UID</key>
					<integer>7</integer>
				</dict>
				<dict>
					<key>CF$UID</key>
					<integer>8</integer>
				</dict>
				<dict>
					<key>CF$UID</key>
					<integer>9</integer>
				</dict>
				<dict>
					<key>CF$UID</key>
					<integer>10</integer>
				</dict>
				<dict>
					<key>CF$UID</key>
					<integer>11</integer>
				</dict>
				<dict>
					<key>CF$UID</key>
					<integer>12</integer>
				</dict>
				<dict>
					<key>CF$UID</key>
					<integer>13</integer>
				</dict>
			</array>
			<key>NS.objects</key>
			<array>
				<dict>
					<key>CF$UID</key>
					<integer>14</integer>
				</dict>
				<dict>
					<key>CF$UID</key>
					<integer>14</integer>
				</dict>
				<dict>
					<key>CF$UID</key>
					<integer>14</integer>
				</dict>
				<dict>
					<key>CF$UID</key>
					<integer>14</integer>
				</dict>
				<dict>
					<key>CF$UID</key>
					<integer>14</integer>
				</dict>
				<dict>
					<key>CF$UID</key>
					<integer>14</integer>
				</dict>
				<dict>
					<key>CF$UID</key>
					<integer>14</integer>
				</dict>
				<dict>
					<key>CF$UID</key>
					<integer>14</integer>
				</dict>
			</array>
		</dict>
		<dict>
			<key>$class</key>
			<dict>
				<key>CF$UID</key>
				<integer>15</integer>
			</dict>
			<key>NS.keys</key>
			<array>
				<dict>
					<key>CF$UID</key>
					<integer>6</integer>
				</dict>
				<dict>
					<key>CF$UID</key>
					<integer>7</integer>
				</dict>
				<dict>
					<key>CF$UID</key>
					<integer>8</integer>
				</dict>
				<dict>
					<key>CF$UID</key>
					<integer>9</integer>
				</dict>
				<dict>
					<key>CF$UID</key>
					<integer>10</integer>
				</dict>
				<dict>
					<key>CF$UID</key>
					<integer>11</integer>
				</dict>
				<dict>
					<key>CF$UID</key>
					<integer>12</integer>
				</dict>
				<dict>
					<key>CF$UID</key>
					<integer>13</integer>
				</dict>
			</array>
			<key>NS.objects</key>
			<array>
				<dict>
					<key>CF$UID</key>
					<integer>14</integer>
				</dict>
				<dict>
					<key>CF$UID</key>
					<integer>14</integer>
				</dict>
				<dict>
					<key>CF$UID</key>
					<integer>14</integer>
				</dict>
				<dict>
					<key>CF$UID</key>
					<integer>14</integer>
				</dict>
				<dict>
					<key>CF$UID</key>
					<integer>14</integer>
				</dict>
				<dict>
					<key>CF$UID</key>
					<integer>14</integer>
				</dict>
				<dict>
					<key>CF$UID</key>
					<integer>14</integer>
				</dict>
				<dict>
					<key>CF$UID</key>
					<integer>14</integer>
				</dict>
			</array>
		</dict>
		<dict>
			<key>$class</key>
			<dict>
				<key>CF$UID</key>
				<integer>15</integer>
			</dict>
			<key>NS.keys</key>
			<array>
				<dict>
					<key>CF$UID</key>
					<integer>6</integer>
				</dict>
				<dict>
					<key>CF$UID</key>
					<integer>7</integer>
				</dict>
				<dict>
					<key>CF$UID</key>
					<integer>8</integer>
				</dict>
				<dict>
					<key>CF$UID</key>
					<integer>9</integer>
				</dict>
				<dict>
					<key>CF$UID</key>
					<integer>10</integer>
				</dict>
				<dict>
					<key>CF$UID</key>
					<integer>11</integer>
				</dict>
				<dict>
					<key>CF$UID</key>
					<integer>12</integer>
				</dict>
				<dict>
					<key>CF$UID</key>
					<integer>13</integer>
				</dict>
			</array>
			<key>NS.objects</key>
			<array>
				<dict>
					<key>CF$UID</key>
					<integer>14</integer>
				</dict>
				<dict>
					<key>CF$UID</key>
					<integer>14</integer>
				</dict>
				<dict>
					<key>CF$UID</key>
					<integer>14</integer>
				</dict>
				<dict>
					<key>CF$UID</key>
					<integer>14</integer>
				</dict>
				<dict>
					<key>CF$UID</key>
					<integer>14</integer>
				</dict>
				<dict>
					<key>CF$UID</key>
					<integer>14</integer>
				</dict>
				<dict>
					<key>CF$UID</key>
					<integer>14</integer>
				</dict>
				<dict>
					<key>CF$UID</key>
					<integer>14</integer>
				</dict>
			</array>
		</dict>
		<dict>
			<key>$class</key>
			<dict>
				<key>CF$UID</key>
				<integer>15</integer>
			</dict>
			<key>NS.keys</key>
			<array>
				<dict>
					<key>CF$UID</key>
					<integer>6</integer>
				</dict>
				<dict>
					<key>CF$UID</key>
					<integer>7</integer>
				</dict>
				<dict>
					<key>CF$UID</key>
					<integer>8</integer>
				</dict>
				<dict>
					<key>CF$UID</key>
					<integer>9</integer>
				</dict>
				<dict>
					<key>CF$UID</key>
					<integer>10</integer>
				</dict>
				<dict>
					<key>CF$UID</key>
					<integer>11</integer>
				</dict>
				<dict>
					<key>CF$UID</key>
					<integer>12</integer>
				</dict>
				<dict>
					<key>CF$UID</key>
					<integer>13</integer>
				</dict>
			</array>
			<key>NS.objects</key>
			<array>
				<dict>
					<key>CF$UID</key>
					<integer>14</integer>
				</dict>
				<dict>
					<key>CF$UID</key>
					<integer>14</integer>
				</dict>
				<dict>
					<key>CF$UID</key>
					<integer>14</integer>
				</dict>
				<dict>
					<key>CF$UID</key>
					<integer>14</integer>
				</dict>
				<dict>
					<key>CF$UID</key>
					<integer>14</integer>
				</dict>
				<dict>
					<key>CF$UID</key>
					<integer>14</integer>
				</dict>
				<dict>
					<key>CF$UID</key>
					<integer>14</integer>
				</dict>
				<dict>
					<key>CF$UID</key>
					<integer>14</integer>
				</dict>
			</array>
		</dict>
		<dict>
			<key>$class</key>
			<dict>
				<key>CF$UID</key>
				<integer>15</integer>
			</dict>
			<key>NS.keys</key>
			<array>
				<dict>
					<key>CF$UID</key>
					<integer>6</integer>
				</dict>
				<dict>
					<key>CF$UID</key>
					<integer>7</integer>
				</dict>
				<dict>
					<key>CF$UID</key>
					<integer>8</integer>
				</dict>
				<dict>
					<key>CF$UID</key>
					<integer>9</integer>
				</dict>
				<dict>
					<key>CF$UID</key>
					<integer>10</integer>
				</dict>
				<dict>
					<key>CF$UID</key>
					<integer>11</integer>
				</dict>
				<dict>
					<key>CF$UID</key>
					<integer>12</integer>
				</dict>
				<dict>
					<key>CF$UID</key>
					<integer>13</integer>
				</dict>
			</array>
			<key>NS.objects</key>
			<array>
				<dict>
					<key>CF$UID</key>
					<integer>14</integer>
				</dict>
				<dict>
					<key>CF$UID</key>
					<integer>14</integer>
				</dict>
				<dict>
					<key>CF$UID</key>
					<integer>14</integer>
				</dict>
				<dict>
					<key>CF$UID</key>
					<integer>14</integer>
				</dict>
				<dict>
					<key>CF$UID</key>
					<integer>14</integer>
				</dict>
				<dict>
					<key>CF$UID</key>
					<integer>14</integer>
				</dict>
				<dict>
					<key>CF$UID</key>
					<integer>14</integer>
				</dict>
				<dict>
					<key>CF$UID</key>
					<integer>14</integer>
				</dict>
			</array>
		</dict>
		<dict>
			<key>$class</key>
			<dict>
				<key>CF$UID</key>
				<integer>15</integer>
			</dict>
			<key>NS.keys</key>
			<array>
				<dict>
					<key>CF$UID</key>
					<integer>6</integer>
				</dict>
				<dict>
					<key>CF$UID</key>
					<integer>7</integer>
				</dict>
				<dict>
					<key>CF$UID</key>
					<integer>8</integer>
				</dict>
				<dict>
					<key>CF$UID</key>
					<integer>9</integer>
				</dict>
				<dict>
					<key>CF$UID</key>
					<integer>10</integer>
				</dict>
				<dict>
					<key>CF$UID</key>
					<integer>11</integer>
				</dict>
				<dict>
					<key>CF$UID</key>
					<integer>12</integer>
				</dict>
				<dict>
					<key>CF$UID</key>
					<integer>13</integer>
				</dict>
			</array>
			<key>NS.objects</key>
			<array>
				<dict>
					<key>CF$UID</key>
					<integer>14</integer>
				</dict>
				<dict>
					<key>CF$UID</key>
					<integer>14</integer>
				</dict>
				<dict>
					<key>CF$UID</key>
					<integer>14</integer>
				</dict>
				<dict>
					<key>CF$UID</key>
					<integer>14</integer>
				</dict>
				<dict>
					<key>CF$UID</key>
					<integer>14</integer>
				</dict>
				<dict>
					<key>CF$UID</key>
					<integer>14</integer>
				</dict>
				<dict>
					<key>CF$UID</key>
					<integer>14</integer>
				</dict>
				<dict>
					<key>CF$UID</key>
					<integer>14</integer>
				</dict>
			</array>
		</dict>
		<dict>
			<key>$class</key>
			<dict>
				<key>CF$UID</key>
				<integer>15</integer>
			</dict>
			<key>NS.keys</key>
			<array>
				<dict>
					<key>CF$UID</key>
					<integer>6</integer>
				</dict>
				<dict>
					<key>CF$UID</key>
					<integer>7</integer>
				</dict>
				<dict>
					<key>CF$UID</key>
					<integer>8</integer>
				</dict>
				<dict>
					<key>CF$UID</key>
					<integer>9</integer>
				</dict>
				<dict>
					<key>CF$UID</key>
					<integer>10</integer>
				</dict>
				<dict>
					<key>CF$UID</key>
					<integer>11</integer>
				</dict>
				<dict>
					<key>CF$UID</key>
					<integer>12</integer>
				</dict>
				<dict>
					<key>CF$UID</key>
					<integer>13</integer>
				</dict>
			</array>
			<key>NS.objects</key>
			<array>
				<dict>
					<key>CF$UID</key>
					<integer>14</integer>
				</dict>
				<dict>
					<key>CF$UID</key>
					<integer>14</integer>
				</dict>
				<dict>
					<key>CF$UID</key>
					<integer>14</integer>
				</dict>
				<dict>
					<key>CF$UID</key>
					<integer>14</integer>
				</dict>
				<dict>
					<key>CF$UID</key>
					<integer>14</integer>
				</dict>
				<dict>
					<key>CF$UID</key>
					<integer>14</integer>
				</dict>
				<dict>
					<key>CF$UID</key>
					<integer>14</integer>
				</dict>
				<dict>
					<key>CF$UID</key>
					<integer>14</integer>
				</dict>
			</array>
		</dict>
		<dict>
			<key>$class</key>
			<dict>
				<key>CF$UID</key>
				<integer>15</integer>
			</dict>
			<key>NS.keys</key>
			<array>
				<dict>
					<key>CF$UID</key>
					<integer>6</integer>
				</dict>
				<dict>
					<key>CF$UID</key>
					<integer>7</integer>
				</dict>
				<dict>
					<key>CF$UID</key>
					<integer>8</integer>
				</dict>
				<dict>
					<key>CF$UID</key>
					<integer>9</integer>
				</dict>
				<dict>
					<key>CF$UID</key>
					<integer>10</integer>
				</dict>
				<dict>
					<key>CF$UID</key>
					<integer>11</integer>
				</dict>
				<dict>
					<key>CF$UID</key>
					<integer>12</integer>
				</dict>
				<dict>
					<key>CF$UID</key>
					<integer>13</integer>
				</dict>
			</array>
			<key>NS.objects</key>
			<array>
				<dict>
					<key>CF$UID</key>
					<integer>14</integer>
				</dict>
				<dict>
					<key>CF$UID</key>
					<integer>14</integer>
				</dict>
				<dict>
					<key>CF$UID</key>
					<integer>14</integer>
				</dict>
				<dict>
					<key>CF$UID</key>
					<integer>14</integer>
				</dict>
				<dict>
					<key>CF$UID</key>
					<integer>14</integer>
				</dict>
				<dict>
					<key>CF$UID</key>
					<integer>14</integer>
				</dict>
				<dict>
					<key>CF$UID</key>
					<integer>14</integer>
				</dict>
				<dict>
					<key>CF$UID</key>
					<integer>14</integer>
				</dict>
			</array>
		</dict>
		<dict>
			<key>$class</key>
			<dict>
				<key>CF$UID</key>
				<integer>15</integer>
			</dict>
			<key>NS.keys</key>
			<array>
				<dict>
					<key>CF$UID</key>
					<integer>6</integer>
				</dict>
				<dict>
					<key>CF$UID</key>
					<integer>7</integer>
				</dict>
				<dict>
					<key>CF$UID</key>
					<integer>8</integer>
				</dict>
				<dict>
					<key>CF$UID</key>
					<integer>9</integer>
				</dict>
				<dict>
					<key>CF$UID</key>
					<integer>10</integer>
				</dict>
				<dict>
					<key>CF$UID</key>
					<integer>11</integer>
				</dict>
				<dict>
					<key>CF$UID</key>
					<integer>12</integer>
				</dict>
				<dict>
					<key>CF$UID</key>
					<integer>13</integer>
				</dict>
			</array>
			<key>NS.objects</key>
			<array>
				<dict>
					<key>CF$UID</key>
					<integer>14</integer>
				</dict>
				<dict>
					<key>CF$UID</key>
					<integer>14</integer>
				</dict>
				<dict>
					<key>CF$UID</key>
					<integer>14</integer>
				</dict>
				<dict>
					<key>CF$UID</key>
					<integer>14</integer>
				</dict>
				<dict>
					<key>CF$UID</key>
					<integer>14</integer>
				</dict>
				<dict>
					<key>CF$UID</key>
					<integer>14</integer>
				</dict>
				<dict>
					<key>CF$UID</key>
					<integer>14</integer>
				</dict>
				<dict>
					<key>CF$UID</key>
					<integer>14</integer>
				</dict>
			</array>
		</dict>
		<dict>
			<key>$class</key>
			<dict>
				<key>CF$UID</key>
				<integer>15</integer>
			</dict>
			<key>NS.keys</key>
			<array>
				<dict>
					<key>CF$UID</key>
					<integer>6</integer>
				</dict>
				<dict>
					<key>CF$UID</key>
					<integer>7</integer>
				</dict>
				<dict>
					<key>CF$UID</key>
					<integer>8</integer>
				</dict>
				<dict>
					<key>CF$UID</key>
					<integer>9</integer>
				</dict>
				<dict>
					<key>CF$UID</key>
					<integer>10</integer>
				</dict>
				<dict>
					<key>CF$UID</key>
					<integer>11</integer>
				</dict>
				<dict>
					<key>CF$UID</key>
					<integer>12</integer>
				</dict>
				<dict>
					<key>CF$UID</key>
					<integer>13</integer>
				</dict>
			</array>
			<key>NS.objects</key>
			<array>
				<dict>
					<key>CF$UID</key>
					<integer>14</integer>
				</dict>
				<dict>
					<key>CF$UID</key>
					<integer>14</integer>
				</dict>
				<dict>
					<key>CF$UID</key>
					<integer>14</integer>
				</dict>
				<dict>
					<key>CF$UID</key>
					<integer>14</integer>
				</dict>
				<dict>
					<key>CF$UID</key>
					<integer>14</integer>
				</dict>
				<dict>
					<key>CF$UID</key>
					<integer>14</integer>
				</dict>
				<dict>
					<key>CF$UID</key>
					<integer>14</integer>
				</dict>
				<dict>
					<key>CF$UID</key>
					<integer>14</integer>
				</dict>
			</array>
		</dict>
		<dict>
			<key>$class</key>
			<dict>
				<key>CF$UID</key>
				<integer>15</integer>
			</dict>
			<key>NS.keys</key>
			<array>
				<dict>
					<key>CF$UID</key>
					<integer>6</integer>
				</dict>
				<dict>
					<key>CF$UID</key>
					<integer>7</integer>
				</dict>
				<dict>
					<key>CF$UID</key>
					<integer>8</integer>
				</dict>
				<dict>
					<key>CF$UID</key>
					<integer>9</integer>
				</dict>
				<dict>
					<key>CF$UID</key>
					<integer>10</integer>
				</dict>
				<dict>
					<key>CF$UID</key>
					<integer>11</integer>
				</dict>
				<dict>
					<key>CF$UID</key>
					<integer>12</integer>
				</dict>
				<dict>
					<key>CF$UID</key>
					<integer>13</integer>
				</dict>
			</array>
			<key>NS.objects</key>
			<array>
				<dict>
					<key>CF$UID</key>
					<integer>14</integer>
				</dict>
				<dict>
					<key>CF$UID</key>
					<integer>14</integer>
				</dict>
				<dict>
					<key>CF$UID</key>
					<integer>14</integer>
				</dict>
				<dict>
					<key>CF$UID</key>
					<integer>14</integer>
				</dict>
				<dict>
					<key>CF$UID</key>
					<integer>14</integer>
				</dict>
				<dict>
					<key>CF$UID</key>
					<integer>14</integer>
				</dict>
				<dict>
					<key>CF$UID</key>
					<integer>14</integer>
				</dict>
				<dict>
					<key>CF$UID</key>
					<integer>14</integer>
				</dict>
			</array>
		</dict>
		<dict>
			<key>$class</key>
			<dict>
				<key>CF$UID</key>
				<integer>15</integer>
			</dict>
			<key>NS.keys</key>
			<array>
				<dict>
					<key>CF$UID</key>
					<integer>6</integer>
				</dict>
				<dict>
					<key>CF$UID</key>
					<integer>7</integer>
				</dict>
				<dict>
					<key>CF$UID</key>
					<integer>8</integer>
				</dict>
				<dict>
					<key>CF$UID</key>
					<integer>9</integer>
				</dict>
				<dict>
					<key>CF$UID</key>
					<integer>10</integer>
				</dict>
				<dict>
					<key>CF$UID</key>
					<integer>11</integer>
				</dict>
				<dict>
					<key>CF$UID</key>
					<integer>12</integer>
				</dict>
				<dict>
					<key>CF$UID</key>
					<integer>13</integer>
				</dict>
			</array>
			<key>NS.objects</key>
			<array>
				<dict>
					<key>CF$UID</key>
					<integer>14</integer>
				</dict>
				<dict>
					<key>CF$UID</key>
					<integer>14</integer>
				</dict>
				<dict>
					<key>CF$UID</key>
					<integer>14</integer>
				</dict>
				<dict>
					<key>CF$UID</key>
					<integer>14</integer>
				</dict>
				<dict>
					<key>CF$UID</key>
					<integer>14</integer>
				</dict>
				<dict>
					<key>CF$UID</key>
					<integer>14</integer>
				</dict>
				<dict>
					<key>CF$UID</key>
					<integer>14</integer>
				</dict>
				<dict>
					<key>CF$UID</key>
					<integer>14</integer>
				</dict>
			</array>
		</dict>
		<dict>
			<key>$class</key>
			<dict>
				<key>CF$UID</key>
				<integer>15</integer>
			</dict>
			<key>NS.keys</key>
			<array>
				<dict>
					<key>CF$UID</key>
					<integer>6</integer>
				</dict>
				<dict>
					<key>CF$UID</key>
					<integer>7</integer>
				</dict>
				<dict>
					<key>CF$UID</key>
					<integer>8</integer>
				</dict>
				<dict>
					<key>CF$UID</key>
					<integer>9</integer>
				</dict>
				<dict>
					<key>CF$UID</key>
					<integer>10</integer>
				</dict>
				<dict>
					<key>CF$UID</key>
					<integer>11</integer>
				</dict>
				<dict>
					<key>CF$UID</key>
					<integer>12</integer>
				</dict>
				<dict>
					<key>CF$UID</key>
					<integer>13</integer>
				</dict>
			</array>
			<key>NS.objects</key>
			<array>
				<dict>
					<key>CF$UID</key>
					<integer>14</integer>
				</dict>
				<dict>
					<key>CF$UID</key>
					<integer>14</integer>
				</dict>
				<dict>
					<key>CF$UID</key>
					<integer>14</integer>
				</dict>
				<dict>
					<key>CF$UID</key>
					<integer>14</integer>
				</dict>
				<dict>
					<key>CF$UID</key>
					<integer>14</integer>
				</dict>
				<dict>
					<key>CF$UID</key>
					<integer>14</integer>
				</dict>
				<dict>
					<key>CF$UID</key>
					<integer>14</integer>
				</dict>
				<dict>
					<key>CF$UID</key>
					<integer>14</integer>
				</dict>
			</array>
		</dict>
		<dict>
			<key>$class</key>
			<dict>
				<key>CF$UID</key>
				<integer>15</integer>
			</dict>
			<key>NS.keys</key>
			<array>
				<dict>
					<key>CF$UID</key>
					<integer>6</integer>
				</dict>
				<dict>
					<key>CF$UID</key>
					<integer>7</integer>
				</dict>
				<dict>
					<key>CF$UID</key>
					<integer>8</integer>
				</dict>
				<dict>
					<key>CF$UID</key>
					<integer>9</integer>
				</dict>
				<dict>
					<key>CF$UID</key>
					<integer>10</integer>
				</dict>
				<dict>
					<key>CF$UID</key>
					<integer>11</integer>
				</dict>
				<dict>
					<key>CF$UID</key>
					<integer>12</integer>
				</dict>
				<dict>
					<key>CF$UID</key>
					<integer>13</integer>
				</dict>
			</array>
			<key>NS.objects</key>
			<array>
				<dict>
					<key>CF$UID</key>
					<integer>14</integer>
				</dict>
				<dict>
					<key>CF$UID</key>
					<integer>14</integer>
				</dict>
				<dict>
					<key>CF$UID</key>
					<integer>14</integer>
				</dict>
				<dict>
					<key>CF$UID</key>
					<integer>14</integer>
				</dict>
				<dict>
					<key>CF$UID</key>
					<integer>14</integer>
				</dict>
				<dict>
					<key>CF$UID</key>
					<integer>14</integer>
				</dict>
				<dict>
					<key>CF$UID</key>
					<integer>14</integer>
				</dict>
				<dict>
					<key>CF$UID</key>
					<integer>14</integer>
				</dict>
			</array>
		</dict>
		<dict>
			<key>$class</key>
			<dict>
				<key>CF$UID</key>
				<integer>15</integer>
			</dict>
			<key>NS.keys</key>
			<array>
				<dict>
					<key>CF$UID</key>
					<integer>6</integer>
				</dict>
				<dict>
					<key>CF$UID</key>
					<integer>7</integer>
				</dict>
				<dict>
					<key>CF$UID</key>
					<integer>8</integer>
				</dict>
				<dict>
					<key>CF$UID</key>
					<integer>9</integer>
				</dict>
				<dict>
					<key>CF$UID</key>
					<integer>10</integer>
				</dict>
				<dict>
					<key>CF$UID</key>
					<integer>11</integer>
				</dict>
				<dict>
					<key>CF$UID</key>
					<integer>12</integer>
				</dict>
				<dict>
					<key>CF$UID</key>
					<integer>13</integer>
				</dict>
			</array>
			<key>NS.objects</key>
			<array>
				<dict>
					<key>CF$UID</key>
					<integer>14</integer>
				</dict>
				<dict>
					<key>CF$UID</key>
					<integer>14</integer>
				</dict>
				<dict>
					<key>CF$UID</key>
					<integer>14</integer>
				</dict>
				<dict>
					<key>CF$UID</key>
					<integer>14</integer>
				</dict>
				<dict>
					<key>CF$UID</key>
					<integer>14</integer>
				</dict>
				<dict>
					<key>CF$UID</key>
					<integer>14</integer>
				</dict>
				<dict>
					<key>CF$UID</key>
					<integer>14</integer>
				</dict>
				<dict>
					<key>CF$UID</key>
					<integer>14</integer>
				</dict>
			</array>
		</dict>
		<dict>
			<key>$class</key>
			<dict>
				<key>CF$UID</key>
				<integer>15</integer>
			</dict>
			<key>NS.keys</key>
			<array>
				<dict>
					<key>CF$UID</key>
					<integer>6</integer>
				</dict>
				<dict>
					<key>CF$UID</key>
					<integer>7</integer>
				</dict>
				<dict>
					<key>CF$UID</key>
					<integer>8</integer>
				</dict>
				<dict>
					<key>CF$UID</key>
					<integer>9</integer>
				</dict>
				<dict>
					<key>CF$UID</key>
					<integer>10</integer>
				</dict>
				<dict>
					<key>CF$UID</key>
					<integer>11</integer>
				</dict>
				<dict>
					<key>CF$UID</key>
					<integer>12</integer>
				</dict>
				<dict>
					<key>CF$UID</key>
					<integer>13</integer>
				</dict>
			</array>
			<key>NS.objects</key>
			<array>
				<dict>
					<key>CF$UID</key>
					<integer>14</integer>
				</dict>
				<dict>
					<key>CF$UID</key>
					<integer>14</integer>
				</dict>
				<dict>
					<key>CF$UID</key>
					<integer>14</integer>
				</dict>
				<dict>
					<key>CF$UID</key>
					<integer>14</integer>
				</dict>
				<dict>
					<key>CF$UID</key>
					<integer>14</integer>
				</dict>
				<dict>
					<key>CF$UID</key>
					<integer>14</integer>
				</dict>
				<dict>
					<key>CF$UID</key>
					<integer>14</integer>
				</dict>
				<dict>
					<key>CF$UID</key>
					<integer>14</integer>
				</dict>
			</array>
		</dict>
		<dict>
			<key>$classes</key>
			<array>
				<string>NSMutableArray</string>
				<string>NSArray</string>
				<string>NSObject</string>
			</array>
			<key>$classname</key>
			<string>NSMutableArray</string>
		</dict>
		<dict>
			<key>$class</key>
			<dict>
				<key>CF$UID</key>
				<integer>3</integer>
			</dict>
			<key>NS.string</key>
			<string></string>
		</dict>
		<dict>
			<key>$class</key>
			<dict>
				<key>CF$UID</key>
				<integer>3</integer>
			</dict>
			<key>NS.string</key>
			<string></string>
		</dict>
		<dict>
			<key>$class</key>
			<dict>
				<key>CF$UID</key>
				<integer>3</integer>
			</dict>
			<key>NS.string</key>
			<string></string>
		</dict>
		<dict>
			<key>$class</key>
			<dict>
				<key>CF$UID</key>
				<integer>39</integer>
			</dict>
			<key>NS.objects</key>
			<array>
				<dict>
					<key>CF$UID</key>
					<integer>44</integer>
				</dict>
				<dict>
					<key>CF$UID</key>
					<integer>74</integer>
				</dict>
				<dict>
					<key>CF$UID</key>
					<integer>96</integer>
				</dict>
				<dict>
					<key>CF$UID</key>
					<integer>118</integer>
				</dict>
				<dict>
					<key>CF$UID</key>
					<integer>140</integer>
				</dict>
				<dict>
					<key>CF$UID</key>
					<integer>162</integer>
				</dict>
			</array>
		</dict>
		<dict>
			<key>$class</key>
			<dict>
				<key>CF$UID</key>
				<integer>73</integer>
			</dict>
			<key>X</key>
			<dict>
				<key>CF$UID</key>
				<integer>45</integer>
			</dict>
			<key>Y</key>
			<dict>
				<key>CF$UID</key>
				<integer>46</integer>
			</dict>
			<key>barcolor</key>
			<dict>
				<key>CF$UID</key>
				<integer>61</integer>
			</dict>
			<key>belongx</key>
			<integer>1</integer>
			<key>belongy</key>
			<integer>1</integer>
			<key>byteorder</key>
			<integer>0</integer>
			<key>color</key>
			<dict>
				<key>CF$UID</key>
				<integer>50</integer>
			</dict>
			<key>comment</key>
			<dict>
				<key>CF$UID</key>
				<integer>48</integer>
			</dict>
			<key>dash</key>
			<integer>0</integer>
			<key>dashwidth</key>
			<real>0.0</real>
			<key>dynsize</key>
			<dict>
				<key>CF$UID</key>
				<integer>49</integer>
			</dict>
			<key>errorbarx</key>
			<integer>0</integer>
			<key>errorbary</key>
			<integer>0</integer>
			<key>errorcolor</key>
			<dict>
				<key>CF$UID</key>
				<integer>66</integer>
			</dict>
			<key>errorvalx</key>
			<real>0.0</real>
			<key>errorvaly</key>
			<real>0.0</real>
			<key>errorwidth</key>
			<real>1</real>
			<key>fillcolor</key>
			<dict>
				<key>CF$UID</key>
				<integer>58</integer>
			</dict>
			<key>hassource</key>
			<false/>
			<key>havexminmax</key>
			<true/>
			<key>haveyminmax</key>
			<true/>
			<key>linewidth</key>
			<real>2.8999999999999999</real>
			<key>my_autoupdate</key>
			<false/>
			<key>my_db</key>
			<dict>
				<key>CF$UID</key>
				<integer>69</integer>
			</dict>
			<key>my_host</key>
			<dict>
				<key>CF$UID</key>
				<integer>70</integer>
			</dict>
			<key>my_passwd</key>
			<dict>
				<key>CF$UID</key>
				<integer>72</integer>
			</dict>
			<key>my_port</key>
			<integer>0</integer>
			<key>my_sql</key>
			<dict>
				<key>CF$UID</key>
				<integer>68</integer>
			</dict>
			<key>my_user</key>
			<dict>
				<key>CF$UID</key>
				<integer>71</integer>
			</dict>
			<key>my_xcol</key>
			<integer>0</integer>
			<key>my_ycol</key>
			<integer>0</integer>
			<key>plotarea</key>
			<false/>
			<key>plotdots</key>
			<false/>
			<key>plotfhist</key>
			<false/>
			<key>plothist</key>
			<false/>
			<key>plotlegend</key>
			<true/>
			<key>plotlines</key>
			<true/>
			<key>plotsymbols</key>
			<false/>
			<key>plotxbars</key>
			<false/>
			<key>plotxsticks</key>
			<false/>
			<key>plotybars</key>
			<false/>
			<key>plotysticks</key>
			<false/>
			<key>show</key>
			<true/>
			<key>source</key>
			<dict>
				<key>CF$UID</key>
				<integer>47</integer>
			</dict>
			<key>stickabs</key>
			<false/>
			<key>stickcolor</key>
			<dict>
				<key>CF$UID</key>
				<integer>64</integer>
			</dict>
			<key>sticksize</key>
			<real>20</real>
			<key>symbol</key>
			<integer>0</integer>
			<key>symbolsize</key>
			<real>10</real>
			<key>symfill</key>
			<false/>
			<key>verno</key>
			<integer>30</integer>
		</dict>
		<data>
		zczMzMzMAECamZmZmZkBQGZmZmZmZgJAMzMzMzMzA0AAAAAAAAAEQM3MzMzM
		zARAmpmZmZmZBUBmZmZmZmYGQDMzMzMzMwdAAAAAAAAACEDNzMzMzMwIQJqZ
		mZmZmQlAZmZmZmZmCkAzMzMzMzMLQAAAAAAAAAxAzczMzMzMDECamZmZmZkN
		QGZmZmZmZg5AMzMzMzMzD0AAAAAAAAAQQGZmZmZmZhBAzczMzMzMEEAzMzMz
		MzMRQJqZmZmZmRFAAAAAAAAAEkBmZmZmZmYSQM3MzMzMzBJAMzMzMzMzE0Ca
		mZmZmZkTQAAAAAAAABRAZmZmZmZmFEDNzMzMzMwUQDMzMzMzMxVAmpmZmZmZ
		FUAAAAAAAAAWQGZmZmZmZhZAzczMzMzMFkAzMzMzMzMXQJqZmZmZmRdAAAAA
		AAAAGEBmZmZmZmYYQM3MzMzMzBhAMzMzMzMzGUCamZmZmZkZQAAAAAAAABpA
		ZmZmZmZmGkDNzMzMzMwaQDMzMzMzMxtAmpmZmZmZG0AAAAAAAAAcQGZmZmZm
		ZhxAzczMzMzMHEAzMzMzMzMdQJqZmZmZmR1AAAAAAAAAHkBmZmZmZmYeQM3M
		zMzMzB5AMzMzMzMzH0CamZmZmZkfQAAAAAAAACBAMzMzMzMzIEBmZmZmZmYg
		QJqZmZmZmSBAzczMzMzMIEAAAAAAAAAhQDMzMzMzMyFAZmZmZmZmIUCamZmZ
		mZkhQM3MzMzMzCFAAAAAAAAAIkAzMzMzMzMiQGZmZmZmZiJAmpmZmZmZIkDN
		zMzMzMwiQAAAAAAAACNAMzMzMzMzI0BmZmZmZmYjQJqZmZmZmSNAzczMzMzM
		I0AAAAAAAAAkQDMzMzMzMyRAZmZmZmZmJECamZmZmZkkQM3MzMzMzCRAAAAA
		AAAAJUAzMzMzMzMlQGZmZmZmZiVAmpmZmZmZJUDNzMzMzMwlQAAAAAAAACZA
		MzMzMzMzJkBmZmZmZmYmQJqZmZmZmSZAzczMzMzMJkAAAAAAAAAnQDMzMzMz
		MydAZmZmZmZmJ0CamZmZmZknQM3MzMzMzCdAAAAAAAAAKEAzMzMzMzMoQGZm
		ZmZmZihAmpmZmZmZKEDNzMzMzMwoQAAAAAAAAClAMzMzMzMzKUBmZmZmZmYp
		QA==
		</data>
		<data>
		rzPPW4ZZBkBkpCjhU3oHQO6JvzeXzAdAmVAcm3jSB0DQkmwagGIIQPLmFfSD
		XwlAObEsPT9BCUBfEOxT6SIJQMYGHFPBsglAQoMDEC34CUBtOqf+5joKQKBv
		C5bqQgtAhq8KLxzDCkA+bfntkIcLQF7bNuc7YwtAXqaBeo4TDEBgapWq/nIM
		QIv+0MyTewxA3Qn2X+e2DEANOnwtQzcNQJ5Sb1f5Xw1ANRGR9S8kDUDYjB2e
		b4UNQDCDjNvDCQ5AmMEYkSg0DkC9y0V8J3YOQJCiKZa2ow5Abav+rQnuDkDw
		ZNx5h1APQEDK48SyVA9AYCFzZVBtD0BmCXyPRLkPQF3II7iRsg9AC+Qjc3bs
		D0CT3AZaJhAQQLY+mwsSERBArKaQ0DsaEEC7Etyjki0QQBy/pr13QhBAYLWN
		mgo8EEBLR+8KM0MQQLH6IwwDRhBAQ5pn2x9OEEDW16mosGAQQOKA8WfTXBBA
		SgUVVb9iEEAPZJhubVwQQO40437RZxBAQK8uXXdxEEDVJHhDGmUQQLDmAMEc
		XRBAglPEjmtwEEAG8/wO6l8QQMIuL2WFXxBAEodsIF1kEECuE/KciFEQQLzU
		Y7a/ZhBAHncAetBiEEAbpDvjVlwQQHaHuUmxaBBAP0Pu2L5WEECVffxKjFIQ
		QBiTo6WXVRBAriglBKtSEEAiy91CslsQQMNzAA7rRxBASkLHs3BeEED2kzE+
		zFYQQCoQLP06VhBA4Xq59NQ/EEBSBrOudjkQQOLZ1C/HQRBAP7hMlw9KEEBy
		17c4z0UQQOOaTCa4QhBAW2ykth43EECW9yenLEkQQJLa1fVVQxBAXmtKDchB
		EEC6CWOwhzMQQPAdkN82RhBA3i1/dKA9EEDbpQ2HpTEQQFq4UQn0NhBAuL5Z
		lCM+EEDiJ2lZUjkQQKpSxDOyPRBAGwnZHmI4EEDign2FFksQQEdhzbf0RhBA
		xrMVRVlBEECGAhE9hCwQQHquSn20MxBANhVOd0M/EECeglcmV0QQQFws+2R7
		KxBAzbeZZao7EECKX2f5cDcQQPGH+riRLRBAMdxvo7dGEECiDcAGRDAQQEVy
		6OOQKxBAXxj6cUU7EEBytV+I5isQQKR3hZkRORBApk0w9yQ7EEAAVHHjFjMQ
		QA==
		</data>
		<dict>
			<key>$class</key>
			<dict>
				<key>CF$UID</key>
				<integer>3</integer>
			</dict>
			<key>NS.string</key>
			<string>/Users/pa49/Desktop/4E/chol0.dat</string>
		</dict>
		<dict>
			<key>$class</key>
			<dict>
				<key>CF$UID</key>
				<integer>3</integer>
			</dict>
			<key>NS.string</key>
			<string>0% </string>
		</dict>
		<dict>
			<key>$class</key>
			<dict>
				<key>CF$UID</key>
				<integer>3</integer>
			</dict>
			<key>NS.string</key>
			<string></string>
		</dict>
		<dict>
			<key>$class</key>
			<dict>
				<key>CF$UID</key>
				<integer>57</integer>
			</dict>
			<key>NSAllowsLogicalLayoutDirection</key>
			<false/>
			<key>NSColor</key>
			<dict>
				<key>CF$UID</key>
				<integer>55</integer>
			</dict>
			<key>NSDragTypes</key>
			<dict>
				<key>CF$UID</key>
				<integer>51</integer>
			</dict>
			<key>NSEnabled</key>
			<true/>
			<key>NSFrameSize</key>
			<dict>
				<key>CF$UID</key>
				<integer>54</integer>
			</dict>
			<key>NSIsBordered</key>
			<true/>
			<key>NSNextResponder</key>
			<dict>
				<key>CF$UID</key>
				<integer>0</integer>
			</dict>
			<key>NSvFlags</key>
			<integer>256</integer>
		</dict>
		<dict>
			<key>$class</key>
			<dict>
				<key>CF$UID</key>
				<integer>53</integer>
			</dict>
			<key>NS.objects</key>
			<array>
				<dict>
					<key>CF$UID</key>
					<integer>52</integer>
				</dict>
			</array>
		</dict>
		<string>NSColor pasteboard type</string>
		<dict>
			<key>$classes</key>
			<array>
				<string>NSMutableSet</string>
				<string>NSSet</string>
				<string>NSObject</string>
			</array>
			<key>$classname</key>
			<string>NSMutableSet</string>
		</dict>
		<string>{0, 0}</string>
		<dict>
			<key>$class</key>
			<dict>
				<key>CF$UID</key>
				<integer>56</integer>
			</dict>
			<key>NSColorSpace</key>
			<integer>1</integer>
			<key>NSRGB</key>
			<data>
			MSAwIDAA
			</data>
		</dict>
		<dict>
			<key>$classes</key>
			<array>
				<string>NSColor</string>
				<string>NSObject</string>
			</array>
			<key>$classname</key>
			<string>NSColor</string>
		</dict>
		<dict>
			<key>$classes</key>
			<array>
				<string>NSColorWell</string>
				<string>NSControl</string>
				<string>NSView</string>
				<string>NSResponder</string>
				<string>NSObject</string>
			</array>
			<key>$classname</key>
			<string>NSColorWell</string>
		</dict>
		<dict>
			<key>$class</key>
			<dict>
				<key>CF$UID</key>
				<integer>57</integer>
			</dict>
			<key>NSAllowsLogicalLayoutDirection</key>
			<false/>
			<key>NSColor</key>
			<dict>
				<key>CF$UID</key>
				<integer>60</integer>
			</dict>
			<key>NSDragTypes</key>
			<dict>
				<key>CF$UID</key>
				<integer>59</integer>
			</dict>
			<key>NSEnabled</key>
			<true/>
			<key>NSFrameSize</key>
			<dict>
				<key>CF$UID</key>
				<integer>54</integer>
			</dict>
			<key>NSIsBordered</key>
			<true/>
			<key>NSNextResponder</key>
			<dict>
				<key>CF$UID</key>
				<integer>0</integer>
			</dict>
			<key>NSvFlags</key>
			<integer>256</integer>
		</dict>
		<dict>
			<key>$class</key>
			<dict>
				<key>CF$UID</key>
				<integer>53</integer>
			</dict>
			<key>NS.objects</key>
			<array>
				<dict>
					<key>CF$UID</key>
					<integer>52</integer>
				</dict>
			</array>
		</dict>
		<dict>
			<key>$class</key>
			<dict>
				<key>CF$UID</key>
				<integer>56</integer>
			</dict>
			<key>NSColorSpace</key>
			<integer>3</integer>
			<key>NSWhite</key>
			<data>
			MC42NjY2NjY2ODY1AA==
			</data>
		</dict>
		<dict>
			<key>$class</key>
			<dict>
				<key>CF$UID</key>
				<integer>57</integer>
			</dict>
			<key>NSAllowsLogicalLayoutDirection</key>
			<false/>
			<key>NSColor</key>
			<dict>
				<key>CF$UID</key>
				<integer>63</integer>
			</dict>
			<key>NSDragTypes</key>
			<dict>
				<key>CF$UID</key>
				<integer>62</integer>
			</dict>
			<key>NSEnabled</key>
			<true/>
			<key>NSFrameSize</key>
			<dict>
				<key>CF$UID</key>
				<integer>54</integer>
			</dict>
			<key>NSIsBordered</key>
			<true/>
			<key>NSNextResponder</key>
			<dict>
				<key>CF$UID</key>
				<integer>0</integer>
			</dict>
			<key>NSvFlags</key>
			<integer>256</integer>
		</dict>
		<dict>
			<key>$class</key>
			<dict>
				<key>CF$UID</key>
				<integer>53</integer>
			</dict>
			<key>NS.objects</key>
			<array>
				<dict>
					<key>CF$UID</key>
					<integer>52</integer>
				</dict>
			</array>
		</dict>
		<dict>
			<key>$class</key>
			<dict>
				<key>CF$UID</key>
				<integer>56</integer>
			</dict>
			<key>NSColorSpace</key>
			<integer>3</integer>
			<key>NSWhite</key>
			<data>
			MAA=
			</data>
		</dict>
		<dict>
			<key>$class</key>
			<dict>
				<key>CF$UID</key>
				<integer>57</integer>
			</dict>
			<key>NSAllowsLogicalLayoutDirection</key>
			<false/>
			<key>NSColor</key>
			<dict>
				<key>CF$UID</key>
				<integer>63</integer>
			</dict>
			<key>NSDragTypes</key>
			<dict>
				<key>CF$UID</key>
				<integer>65</integer>
			</dict>
			<key>NSEnabled</key>
			<true/>
			<key>NSFrameSize</key>
			<dict>
				<key>CF$UID</key>
				<integer>54</integer>
			</dict>
			<key>NSIsBordered</key>
			<true/>
			<key>NSNextResponder</key>
			<dict>
				<key>CF$UID</key>
				<integer>0</integer>
			</dict>
			<key>NSvFlags</key>
			<integer>256</integer>
		</dict>
		<dict>
			<key>$class</key>
			<dict>
				<key>CF$UID</key>
				<integer>53</integer>
			</dict>
			<key>NS.objects</key>
			<array>
				<dict>
					<key>CF$UID</key>
					<integer>52</integer>
				</dict>
			</array>
		</dict>
		<dict>
			<key>$class</key>
			<dict>
				<key>CF$UID</key>
				<integer>57</integer>
			</dict>
			<key>NSAllowsLogicalLayoutDirection</key>
			<false/>
			<key>NSColor</key>
			<dict>
				<key>CF$UID</key>
				<integer>63</integer>
			</dict>
			<key>NSDragTypes</key>
			<dict>
				<key>CF$UID</key>
				<integer>67</integer>
			</dict>
			<key>NSEnabled</key>
			<true/>
			<key>NSFrameSize</key>
			<dict>
				<key>CF$UID</key>
				<integer>54</integer>
			</dict>
			<key>NSIsBordered</key>
			<true/>
			<key>NSNextResponder</key>
			<dict>
				<key>CF$UID</key>
				<integer>0</integer>
			</dict>
			<key>NSvFlags</key>
			<integer>256</integer>
		</dict>
		<dict>
			<key>$class</key>
			<dict>
				<key>CF$UID</key>
				<integer>53</integer>
			</dict>
			<key>NS.objects</key>
			<array>
				<dict>
					<key>CF$UID</key>
					<integer>52</integer>
				</dict>
			</array>
		</dict>
		<dict>
			<key>$class</key>
			<dict>
				<key>CF$UID</key>
				<integer>3</integer>
			</dict>
			<key>NS.string</key>
			<string></string>
		</dict>
		<dict>
			<key>$class</key>
			<dict>
				<key>CF$UID</key>
				<integer>3</integer>
			</dict>
			<key>NS.string</key>
			<string></string>
		</dict>
		<dict>
			<key>$class</key>
			<dict>
				<key>CF$UID</key>
				<integer>3</integer>
			</dict>
			<key>NS.string</key>
			<string></string>
		</dict>
		<dict>
			<key>$class</key>
			<dict>
				<key>CF$UID</key>
				<integer>3</integer>
			</dict>
			<key>NS.string</key>
			<string></string>
		</dict>
		<dict>
			<key>$class</key>
			<dict>
				<key>CF$UID</key>
				<integer>3</integer>
			</dict>
			<key>NS.string</key>
			<string></string>
		</dict>
		<dict>
			<key>$classes</key>
			<array>
				<string>DataBuffer</string>
				<string>NSObject</string>
			</array>
			<key>$classname</key>
			<string>DataBuffer</string>
		</dict>
		<dict>
			<key>$class</key>
			<dict>
				<key>CF$UID</key>
				<integer>73</integer>
			</dict>
			<key>X</key>
			<dict>
				<key>CF$UID</key>
				<integer>75</integer>
			</dict>
			<key>Y</key>
			<dict>
				<key>CF$UID</key>
				<integer>76</integer>
			</dict>
			<key>barcolor</key>
			<dict>
				<key>CF$UID</key>
				<integer>85</integer>
			</dict>
			<key>belongx</key>
			<integer>1</integer>
			<key>belongy</key>
			<integer>1</integer>
			<key>byteorder</key>
			<integer>0</integer>
			<key>color</key>
			<dict>
				<key>CF$UID</key>
				<integer>80</integer>
			</dict>
			<key>comment</key>
			<dict>
				<key>CF$UID</key>
				<integer>78</integer>
			</dict>
			<key>dash</key>
			<integer>0</integer>
			<key>dashwidth</key>
			<real>0.0</real>
			<key>dynsize</key>
			<dict>
				<key>CF$UID</key>
				<integer>79</integer>
			</dict>
			<key>errorbarx</key>
			<integer>0</integer>
			<key>errorbary</key>
			<integer>0</integer>
			<key>errorcolor</key>
			<dict>
				<key>CF$UID</key>
				<integer>89</integer>
			</dict>
			<key>errorvalx</key>
			<real>0.0</real>
			<key>errorvaly</key>
			<real>0.0</real>
			<key>errorwidth</key>
			<real>1</real>
			<key>fillcolor</key>
			<dict>
				<key>CF$UID</key>
				<integer>83</integer>
			</dict>
			<key>hassource</key>
			<false/>
			<key>havexminmax</key>
			<true/>
			<key>haveyminmax</key>
			<true/>
			<key>linewidth</key>
			<real>2.8999999999999999</real>
			<key>my_autoupdate</key>
			<false/>
			<key>my_db</key>
			<dict>
				<key>CF$UID</key>
				<integer>92</integer>
			</dict>
			<key>my_host</key>
			<dict>
				<key>CF$UID</key>
				<integer>93</integer>
			</dict>
			<key>my_passwd</key>
			<dict>
				<key>CF$UID</key>
				<integer>95</integer>
			</dict>
			<key>my_port</key>
			<integer>0</integer>
			<key>my_sql</key>
			<dict>
				<key>CF$UID</key>
				<integer>91</integer>
			</dict>
			<key>my_user</key>
			<dict>
				<key>CF$UID</key>
				<integer>94</integer>
			</dict>
			<key>my_xcol</key>
			<integer>0</integer>
			<key>my_ycol</key>
			<integer>0</integer>
			<key>plotarea</key>
			<false/>
			<key>plotdots</key>
			<false/>
			<key>plotfhist</key>
			<false/>
			<key>plothist</key>
			<false/>
			<key>plotlegend</key>
			<true/>
			<key>plotlines</key>
			<true/>
			<key>plotsymbols</key>
			<false/>
			<key>plotxbars</key>
			<false/>
			<key>plotxsticks</key>
			<false/>
			<key>plotybars</key>
			<false/>
			<key>plotysticks</key>
			<false/>
			<key>show</key>
			<true/>
			<key>source</key>
			<dict>
				<key>CF$UID</key>
				<integer>77</integer>
			</dict>
			<key>stickabs</key>
			<false/>
			<key>stickcolor</key>
			<dict>
				<key>CF$UID</key>
				<integer>87</integer>
			</dict>
			<key>sticksize</key>
			<real>20</real>
			<key>symbol</key>
			<integer>0</integer>
			<key>symbolsize</key>
			<real>10</real>
			<key>symfill</key>
			<false/>
			<key>verno</key>
			<integer>30</integer>
		</dict>
		<data>
		zczMzMzMAECamZmZmZkBQGZmZmZmZgJAMzMzMzMzA0AAAAAAAAAEQM3MzMzM
		zARAmpmZmZmZBUBmZmZmZmYGQDMzMzMzMwdAAAAAAAAACEDNzMzMzMwIQJqZ
		mZmZmQlAZmZmZmZmCkAzMzMzMzMLQAAAAAAAAAxAzczMzMzMDECamZmZmZkN
		QGZmZmZmZg5AMzMzMzMzD0AAAAAAAAAQQGZmZmZmZhBAzczMzMzMEEAzMzMz
		MzMRQJqZmZmZmRFAAAAAAAAAEkBmZmZmZmYSQM3MzMzMzBJAMzMzMzMzE0Ca
		mZmZmZkTQAAAAAAAABRAZmZmZmZmFEDNzMzMzMwUQDMzMzMzMxVAmpmZmZmZ
		FUAAAAAAAAAWQGZmZmZmZhZAzczMzMzMFkAzMzMzMzMXQJqZmZmZmRdAAAAA
		AAAAGEBmZmZmZmYYQM3MzMzMzBhAMzMzMzMzGUCamZmZmZkZQAAAAAAAABpA
		ZmZmZmZmGkDNzMzMzMwaQDMzMzMzMxtAmpmZmZmZG0AAAAAAAAAcQGZmZmZm
		ZhxAzczMzMzMHEAzMzMzMzMdQJqZmZmZmR1AAAAAAAAAHkBmZmZmZmYeQM3M
		zMzMzB5AMzMzMzMzH0CamZmZmZkfQAAAAAAAACBAMzMzMzMzIEBmZmZmZmYg
		QJqZmZmZmSBAzczMzMzMIEAAAAAAAAAhQDMzMzMzMyFAZmZmZmZmIUCamZmZ
		mZkhQM3MzMzMzCFAAAAAAAAAIkAzMzMzMzMiQGZmZmZmZiJAmpmZmZmZIkDN
		zMzMzMwiQAAAAAAAACNAMzMzMzMzI0BmZmZmZmYjQJqZmZmZmSNAzczMzMzM
		I0AAAAAAAAAkQDMzMzMzMyRAZmZmZmZmJECamZmZmZkkQM3MzMzMzCRAAAAA
		AAAAJUAzMzMzMzMlQGZmZmZmZiVAmpmZmZmZJUDNzMzMzMwlQAAAAAAAACZA
		MzMzMzMzJkBmZmZmZmYmQJqZmZmZmSZAzczMzMzMJkAAAAAAAAAnQDMzMzMz
		MydAZmZmZmZmJ0CamZmZmZknQM3MzMzMzCdAAAAAAAAAKEAzMzMzMzMoQGZm
		ZmZmZihAmpmZmZmZKEDNzMzMzMwoQAAAAAAAAClAMzMzMzMzKUBmZmZmZmYp
		QA==
		</data>
		<data>
		0mF0L+a9B0D6dlyeGJMIQD4xoTg2YQhAVmKelbQiCUBOGe4Si34JQB1EIbiA
		5glAYHe688QzCkDV8IhljpAKQBI4Emiw+QpAtoB1wYVRC0Dm3f2WpeILQPoY
		B/JHHAxAHrHMEehSDEDLSGLu/wgNQFrBb0OMtwxAMzffiO6ZDUAKOUq5VoYN
		QNt9M9aj9Q1A4+sh0E+nDkANesrFc7EOQGiWBKipJQ9AbXQpCeQdD0AIrvIE
		wj4PQPVz+cVbvQ9AazI+JxhZD0CeeTnsvrMPQNsM3CaBwg9AFtUiopjcD0By
		UMJM2/8PQDKR0mweBxBADZRvEXMEEEB8hsuFJQkQQB5KWSt/IxBAuMt+3eku
		EECi+4OSE0cQQFovhnKiTRBAYk1lUdhVEEAGLo81I1sQQDayhuaVdhBAEMAX
		cOB3EEDlfoeiQHcQQEM50a5CihBAnThvUoebEEBCQYQTLJEQQHx/g/bqkxBA
		qy6W2GugEEB/bO3YY7UQQN+TPfg/phBAOmPzzCbLEEBa+5aUFskQQEJdpFAW
		vhBANUgcDTvHEEA0Q09v67MQQDNPrimQ0RBATS8xlum/EEBg4F4+/s8QQOX+
		2UWH3hBA2lDWFG27EECu5u+UxNgQQEL63L9otRBA9c1HY/7TEECZY3lXPdAQ
		QFMbQc8LxBBAUquegrKvEECOYhRfSNIQQI7ttaD3xhBATGZh9IHJEEDphCv7
		CcIQQDNEX4snzBBAgsu+hju6EEDWN9X/3sIQQB+1LtqItBBARrWIKCa3EEDm
		QGpu4LkQQAvE/CZexxBA5V9wcmS6EEDn3sMlx7UQQJn/RvHgxRBA0GgGTDu4
		EEA6H54lyKgQQKb+i7FdsxBA0tiomJTEEECRmnYxzbQQQAKsRI/O1xBAnq44
		5obIEECQi8XKw7UQQBijZCjdrBBAvhQeNLuuEEDboswGmbwQQIIQ2ry7rxBA
		kwmuqHfPEEBGWPkKd7MQQGwZuiOtwhBAk852O7G1EEAn7VdLS74QQPDHSFHC
		txBAJjVZSGWnEEDcylwqgLMQQCA/wP/7wBBATyllCLbAEECgL2JER8cQQJXu
		U/quvRBAfB7tyQ3AEECSUQpfBKoQQKZyJOGMuxBAwyQBD7G+EEAuEbkqmrgQ
		QA==
		</data>
		<dict>
			<key>$class</key>
			<dict>
				<key>CF$UID</key>
				<integer>3</integer>
			</dict>
			<key>NS.string</key>
			<string>/Users/pa49/Desktop/4E/chol1.dat</string>
		</dict>
		<dict>
			<key>$class</key>
			<dict>
				<key>CF$UID</key>
				<integer>3</integer>
			</dict>
			<key>NS.string</key>
			<string>10%</string>
		</dict>
		<dict>
			<key>$class</key>
			<dict>
				<key>CF$UID</key>
				<integer>3</integer>
			</dict>
			<key>NS.string</key>
			<string></string>
		</dict>
		<dict>
			<key>$class</key>
			<dict>
				<key>CF$UID</key>
				<integer>57</integer>
			</dict>
			<key>NSAllowsLogicalLayoutDirection</key>
			<false/>
			<key>NSColor</key>
			<dict>
				<key>CF$UID</key>
				<integer>82</integer>
			</dict>
			<key>NSDragTypes</key>
			<dict>
				<key>CF$UID</key>
				<integer>81</integer>
			</dict>
			<key>NSEnabled</key>
			<true/>
			<key>NSFrameSize</key>
			<dict>
				<key>CF$UID</key>
				<integer>54</integer>
			</dict>
			<key>NSIsBordered</key>
			<true/>
			<key>NSNextResponder</key>
			<dict>
				<key>CF$UID</key>
				<integer>0</integer>
			</dict>
			<key>NSvFlags</key>
			<integer>256</integer>
		</dict>
		<dict>
			<key>$class</key>
			<dict>
				<key>CF$UID</key>
				<integer>53</integer>
			</dict>
			<key>NS.objects</key>
			<array>
				<dict>
					<key>CF$UID</key>
					<integer>52</integer>
				</dict>
			</array>
		</dict>
		<dict>
			<key>$class</key>
			<dict>
				<key>CF$UID</key>
				<integer>56</integer>
			</dict>
			<key>NSColorSpace</key>
			<integer>1</integer>
			<key>NSRGB</key>
			<data>
			MC40MDAwMDAwMDYgMSAxAA==
			</data>
		</dict>
		<dict>
			<key>$class</key>
			<dict>
				<key>CF$UID</key>
				<integer>57</integer>
			</dict>
			<key>NSAllowsLogicalLayoutDirection</key>
			<false/>
			<key>NSColor</key>
			<dict>
				<key>CF$UID</key>
				<integer>60</integer>
			</dict>
			<key>NSDragTypes</key>
			<dict>
				<key>CF$UID</key>
				<integer>84</integer>
			</dict>
			<key>NSEnabled</key>
			<true/>
			<key>NSFrameSize</key>
			<dict>
				<key>CF$UID</key>
				<integer>54</integer>
			</dict>
			<key>NSIsBordered</key>
			<true/>
			<key>NSNextResponder</key>
			<dict>
				<key>CF$UID</key>
				<integer>0</integer>
			</dict>
			<key>NSvFlags</key>
			<integer>256</integer>
		</dict>
		<dict>
			<key>$class</key>
			<dict>
				<key>CF$UID</key>
				<integer>53</integer>
			</dict>
			<key>NS.objects</key>
			<array>
				<dict>
					<key>CF$UID</key>
					<integer>52</integer>
				</dict>
			</array>
		</dict>
		<dict>
			<key>$class</key>
			<dict>
				<key>CF$UID</key>
				<integer>57</integer>
			</dict>
			<key>NSAllowsLogicalLayoutDirection</key>
			<false/>
			<key>NSColor</key>
			<dict>
				<key>CF$UID</key>
				<integer>63</integer>
			</dict>
			<key>NSDragTypes</key>
			<dict>
				<key>CF$UID</key>
				<integer>86</integer>
			</dict>
			<key>NSEnabled</key>
			<true/>
			<key>NSFrameSize</key>
			<dict>
				<key>CF$UID</key>
				<integer>54</integer>
			</dict>
			<key>NSIsBordered</key>
			<true/>
			<key>NSNextResponder</key>
			<dict>
				<key>CF$UID</key>
				<integer>0</integer>
			</dict>
			<key>NSvFlags</key>
			<integer>256</integer>
		</dict>
		<dict>
			<key>$class</key>
			<dict>
				<key>CF$UID</key>
				<integer>53</integer>
			</dict>
			<key>NS.objects</key>
			<array>
				<dict>
					<key>CF$UID</key>
					<integer>52</integer>
				</dict>
			</array>
		</dict>
		<dict>
			<key>$class</key>
			<dict>
				<key>CF$UID</key>
				<integer>57</integer>
			</dict>
			<key>NSAllowsLogicalLayoutDirection</key>
			<false/>
			<key>NSColor</key>
			<dict>
				<key>CF$UID</key>
				<integer>63</integer>
			</dict>
			<key>NSDragTypes</key>
			<dict>
				<key>CF$UID</key>
				<integer>88</integer>
			</dict>
			<key>NSEnabled</key>
			<true/>
			<key>NSFrameSize</key>
			<dict>
				<key>CF$UID</key>
				<integer>54</integer>
			</dict>
			<key>NSIsBordered</key>
			<true/>
			<key>NSNextResponder</key>
			<dict>
				<key>CF$UID</key>
				<integer>0</integer>
			</dict>
			<key>NSvFlags</key>
			<integer>256</integer>
		</dict>
		<dict>
			<key>$class</key>
			<dict>
				<key>CF$UID</key>
				<integer>53</integer>
			</dict>
			<key>NS.objects</key>
			<array>
				<dict>
					<key>CF$UID</key>
					<integer>52</integer>
				</dict>
			</array>
		</dict>
		<dict>
			<key>$class</key>
			<dict>
				<key>CF$UID</key>
				<integer>57</integer>
			</dict>
			<key>NSAllowsLogicalLayoutDirection</key>
			<false/>
			<key>NSColor</key>
			<dict>
				<key>CF$UID</key>
				<integer>63</integer>
			</dict>
			<key>NSDragTypes</key>
			<dict>
				<key>CF$UID</key>
				<integer>90</integer>
			</dict>
			<key>NSEnabled</key>
			<true/>
			<key>NSFrameSize</key>
			<dict>
				<key>CF$UID</key>
				<integer>54</integer>
			</dict>
			<key>NSIsBordered</key>
			<true/>
			<key>NSNextResponder</key>
			<dict>
				<key>CF$UID</key>
				<integer>0</integer>
			</dict>
			<key>NSvFlags</key>
			<integer>256</integer>
		</dict>
		<dict>
			<key>$class</key>
			<dict>
				<key>CF$UID</key>
				<integer>53</integer>
			</dict>
			<key>NS.objects</key>
			<array>
				<dict>
					<key>CF$UID</key>
					<integer>52</integer>
				</dict>
			</array>
		</dict>
		<dict>
			<key>$class</key>
			<dict>
				<key>CF$UID</key>
				<integer>3</integer>
			</dict>
			<key>NS.string</key>
			<string></string>
		</dict>
		<dict>
			<key>$class</key>
			<dict>
				<key>CF$UID</key>
				<integer>3</integer>
			</dict>
			<key>NS.string</key>
			<string></string>
		</dict>
		<dict>
			<key>$class</key>
			<dict>
				<key>CF$UID</key>
				<integer>3</integer>
			</dict>
			<key>NS.string</key>
			<string></string>
		</dict>
		<dict>
			<key>$class</key>
			<dict>
				<key>CF$UID</key>
				<integer>3</integer>
			</dict>
			<key>NS.string</key>
			<string></string>
		</dict>
		<dict>
			<key>$class</key>
			<dict>
				<key>CF$UID</key>
				<integer>3</integer>
			</dict>
			<key>NS.string</key>
			<string></string>
		</dict>
		<dict>
			<key>$class</key>
			<dict>
				<key>CF$UID</key>
				<integer>73</integer>
			</dict>
			<key>X</key>
			<dict>
				<key>CF$UID</key>
				<integer>97</integer>
			</dict>
			<key>Y</key>
			<dict>
				<key>CF$UID</key>
				<integer>98</integer>
			</dict>
			<key>barcolor</key>
			<dict>
				<key>CF$UID</key>
				<integer>107</integer>
			</dict>
			<key>belongx</key>
			<integer>1</integer>
			<key>belongy</key>
			<integer>1</integer>
			<key>byteorder</key>
			<integer>0</integer>
			<key>color</key>
			<dict>
				<key>CF$UID</key>
				<integer>102</integer>
			</dict>
			<key>comment</key>
			<dict>
				<key>CF$UID</key>
				<integer>100</integer>
			</dict>
			<key>dash</key>
			<integer>0</integer>
			<key>dashwidth</key>
			<real>0.0</real>
			<key>dynsize</key>
			<dict>
				<key>CF$UID</key>
				<integer>101</integer>
			</dict>
			<key>errorbarx</key>
			<integer>0</integer>
			<key>errorbary</key>
			<integer>0</integer>
			<key>errorcolor</key>
			<dict>
				<key>CF$UID</key>
				<integer>111</integer>
			</dict>
			<key>errorvalx</key>
			<real>0.0</real>
			<key>errorvaly</key>
			<real>0.0</real>
			<key>errorwidth</key>
			<real>1</real>
			<key>fillcolor</key>
			<dict>
				<key>CF$UID</key>
				<integer>105</integer>
			</dict>
			<key>hassource</key>
			<false/>
			<key>havexminmax</key>
			<true/>
			<key>haveyminmax</key>
			<true/>
			<key>linewidth</key>
			<real>2.8999999999999999</real>
			<key>my_autoupdate</key>
			<false/>
			<key>my_db</key>
			<dict>
				<key>CF$UID</key>
				<integer>114</integer>
			</dict>
			<key>my_host</key>
			<dict>
				<key>CF$UID</key>
				<integer>115</integer>
			</dict>
			<key>my_passwd</key>
			<dict>
				<key>CF$UID</key>
				<integer>117</integer>
			</dict>
			<key>my_port</key>
			<integer>0</integer>
			<key>my_sql</key>
			<dict>
				<key>CF$UID</key>
				<integer>113</integer>
			</dict>
			<key>my_user</key>
			<dict>
				<key>CF$UID</key>
				<integer>116</integer>
			</dict>
			<key>my_xcol</key>
			<integer>0</integer>
			<key>my_ycol</key>
			<integer>0</integer>
			<key>plotarea</key>
			<false/>
			<key>plotdots</key>
			<false/>
			<key>plotfhist</key>
			<false/>
			<key>plothist</key>
			<false/>
			<key>plotlegend</key>
			<true/>
			<key>plotlines</key>
			<true/>
			<key>plotsymbols</key>
			<false/>
			<key>plotxbars</key>
			<false/>
			<key>plotxsticks</key>
			<false/>
			<key>plotybars</key>
			<false/>
			<key>plotysticks</key>
			<false/>
			<key>show</key>
			<true/>
			<key>source</key>
			<dict>
				<key>CF$UID</key>
				<integer>99</integer>
			</dict>
			<key>stickabs</key>
			<false/>
			<key>stickcolor</key>
			<dict>
				<key>CF$UID</key>
				<integer>109</integer>
			</dict>
			<key>sticksize</key>
			<real>20</real>
			<key>symbol</key>
			<integer>0</integer>
			<key>symbolsize</key>
			<real>10</real>
			<key>symfill</key>
			<false/>
			<key>verno</key>
			<integer>30</integer>
		</dict>
		<data>
		zczMzMzMAECamZmZmZkBQGZmZmZmZgJAMzMzMzMzA0AAAAAAAAAEQM3MzMzM
		zARAmpmZmZmZBUBmZmZmZmYGQDMzMzMzMwdAAAAAAAAACEDNzMzMzMwIQJqZ
		mZmZmQlAZmZmZmZmCkAzMzMzMzMLQAAAAAAAAAxAzczMzMzMDECamZmZmZkN
		QGZmZmZmZg5AMzMzMzMzD0AAAAAAAAAQQGZmZmZmZhBAzczMzMzMEEAzMzMz
		MzMRQJqZmZmZmRFAAAAAAAAAEkBmZmZmZmYSQM3MzMzMzBJAMzMzMzMzE0Ca
		mZmZmZkTQAAAAAAAABRAZmZmZmZmFEDNzMzMzMwUQDMzMzMzMxVAmpmZmZmZ
		FUAAAAAAAAAWQGZmZmZmZhZAzczMzMzMFkAzMzMzMzMXQJqZmZmZmRdAAAAA
		AAAAGEBmZmZmZmYYQM3MzMzMzBhAMzMzMzMzGUCamZmZmZkZQAAAAAAAABpA
		ZmZmZmZmGkDNzMzMzMwaQDMzMzMzMxtAmpmZmZmZG0AAAAAAAAAcQGZmZmZm
		ZhxAzczMzMzMHEAzMzMzMzMdQJqZmZmZmR1AAAAAAAAAHkBmZmZmZmYeQM3M
		zMzMzB5AMzMzMzMzH0CamZmZmZkfQAAAAAAAACBAMzMzMzMzIEBmZmZmZmYg
		QJqZmZmZmSBAzczMzMzMIEAAAAAAAAAhQDMzMzMzMyFAZmZmZmZmIUCamZmZ
		mZkhQM3MzMzMzCFAAAAAAAAAIkAzMzMzMzMiQGZmZmZmZiJAmpmZmZmZIkDN
		zMzMzMwiQAAAAAAAACNAMzMzMzMzI0BmZmZmZmYjQJqZmZmZmSNAzczMzMzM
		I0AAAAAAAAAkQDMzMzMzMyRAZmZmZmZmJECamZmZmZkkQM3MzMzMzCRAAAAA
		AAAAJUAzMzMzMzMlQGZmZmZmZiVAmpmZmZmZJUDNzMzMzMwlQAAAAAAAACZA
		MzMzMzMzJkBmZmZmZmYmQJqZmZmZmSZAzczMzMzMJkAAAAAAAAAnQDMzMzMz
		MydAZmZmZmZmJ0CamZmZmZknQM3MzMzMzCdAAAAAAAAAKEAzMzMzMzMoQGZm
		ZmZmZihAmpmZmZmZKEDNzMzMzMwoQAAAAAAAAClAMzMzMzMzKUBmZmZmZmYp
		QA==
		</data>
		<data>
		B6V5EbcUCUBMh/MVSRAJQOaIId7fdQlAsgY5OY3uCUDLzYEvlpMKQEC76NCO
		4ApAYBor1hWIC0B7L75oj0cLQOgPzTy5hgtAYDNlTGZxC0CYJyGi4jkMQOJp
		Qw/GmQxA4+t8icI4DEAgOT7/4m4NQI2lo3eFmQ1A4KaatAR0DUCgmtw53t4N
		QHU4ukp3Rw5AQMP27upwDkBIKwgvCycPQGDtg4fEWA9AlmnqK/6VD0D7F1KP
		frUPQICAtWrX9A9AQKAzaVPFD0C41QftMOEPQB50ZEBRDBBA7uXjf5cmEEBU
		e8ffrD8QQDzCxHr+VxBAyw9c5QlsEECmp9lNOosQQIocx7TbkxBAiG8XUF6q
		EEARgp+CDckQQOqMlNLY0xBAbcg/M4jfEECp+wCkNvEQQKTL9nwo/BBAIc7D
		CUwPEUDC2r2BbhQRQKWycnm9FRFA10dM9QkdEUAzLywkBSMRQM7o/TUPNhFA
		2yeRjrw9EUBJPI9AcjERQBQlIZG2QRFAsOYAwRxFEUBZRF4gUk0RQM8jkFxI
		WRFAWDRC5JlEEUCThr/LsTkRQMa4LHDDWRFADVdi+U5HEUCWbyKf/EoRQBus
		SQGzRBFAn3e++tNJEUDy6Oue4VIRQAz9uKI5RxFAUyEeiZdXEUDZZr7eWDsR
		QHLmDeZlSxFAOhIeI49OEUANpZtpZz0RQGUtTzEYRRFAWe4Wkt1GEUBKqM/E
		KlQRQLcZuE0CTRFAmlq21hdBEUDxf+yaNUURQFlVinhGPhFAROhWvh1PEUD7
		kSIyrDoRQHsESH4ORRFANk2O8Rc5EUCXPPlPklERQJXESOXcRBFAX9PeO8VN
		EUBU2/I22zkRQIQYnk39QhFAsljUcUY+EUCE0ryIW0oRQLag98YQOBFAJa2d
		zU82EUCEZAETuE0RQGNZ1TfVNxFAosrVNJQ/EUAIZwEk5DURQALasWxBOhFA
		7ugkAKRDEUDxQt+CETARQGik73+RORFAVR3N7E5CEUA6z9iXbDQRQHBxnvu8
		OxFA0a18Oy43EUAy9hTvtjkRQG5W2GcpNBFAAG1QoPQyEUCGMCNhhD0RQAbS
		au0iMRFAPlRkvs08EUDI4d3bPj0RQEQTzaieORFAhFYWO9AxEUBJuaBjrCMR
		QA==
		</data>
		<dict>
			<key>$class</key>
			<dict>
				<key>CF$UID</key>
				<integer>3</integer>
			</dict>
			<key>NS.string</key>
			<string>/Users/pa49/Desktop/4E/chol2.dat</string>
		</dict>
		<dict>
			<key>$class</key>
			<dict>
				<key>CF$UID</key>
				<integer>3</integer>
			</dict>
			<key>NS.string</key>
			<string>20%</string>
		</dict>
		<dict>
			<key>$class</key>
			<dict>
				<key>CF$UID</key>
				<integer>3</integer>
			</dict>
			<key>NS.string</key>
			<string></string>
		</dict>
		<dict>
			<key>$class</key>
			<dict>
				<key>CF$UID</key>
				<integer>57</integer>
			</dict>
			<key>NSAllowsLogicalLayoutDirection</key>
			<false/>
			<key>NSColor</key>
			<dict>
				<key>CF$UID</key>
				<integer>104</integer>
			</dict>
			<key>NSDragTypes</key>
			<dict>
				<key>CF$UID</key>
				<integer>103</integer>
			</dict>
			<key>NSEnabled</key>
			<true/>
			<key>NSFrameSize</key>
			<dict>
				<key>CF$UID</key>
				<integer>54</integer>
			</dict>
			<key>NSIsBordered</key>
			<true/>
			<key>NSNextResponder</key>
			<dict>
				<key>CF$UID</key>
				<integer>0</integer>
			</dict>
			<key>NSvFlags</key>
			<integer>256</integer>
		</dict>
		<dict>
			<key>$class</key>
			<dict>
				<key>CF$UID</key>
				<integer>53</integer>
			</dict>
			<key>NS.objects</key>
			<array>
				<dict>
					<key>CF$UID</key>
					<integer>52</integer>
				</dict>
			</array>
		</dict>
		<dict>
			<key>$class</key>
			<dict>
				<key>CF$UID</key>
				<integer>56</integer>
			</dict>
			<key>NSColorSpace</key>
			<integer>1</integer>
			<key>NSRGB</key>
			<data>
			MC40MDAwMDAwMDYgMSAwLjQwMDAwMDAwNgA=
			</data>
		</dict>
		<dict>
			<key>$class</key>
			<dict>
				<key>CF$UID</key>
				<integer>57</integer>
			</dict>
			<key>NSAllowsLogicalLayoutDirection</key>
			<false/>
			<key>NSColor</key>
			<dict>
				<key>CF$UID</key>
				<integer>60</integer>
			</dict>
			<key>NSDragTypes</key>
			<dict>
				<key>CF$UID</key>
				<integer>106</integer>
			</dict>
			<key>NSEnabled</key>
			<true/>
			<key>NSFrameSize</key>
			<dict>
				<key>CF$UID</key>
				<integer>54</integer>
			</dict>
			<key>NSIsBordered</key>
			<true/>
			<key>NSNextResponder</key>
			<dict>
				<key>CF$UID</key>
				<integer>0</integer>
			</dict>
			<key>NSvFlags</key>
			<integer>256</integer>
		</dict>
		<dict>
			<key>$class</key>
			<dict>
				<key>CF$UID</key>
				<integer>53</integer>
			</dict>
			<key>NS.objects</key>
			<array>
				<dict>
					<key>CF$UID</key>
					<integer>52</integer>
				</dict>
			</array>
		</dict>
		<dict>
			<key>$class</key>
			<dict>
				<key>CF$UID</key>
				<integer>57</integer>
			</dict>
			<key>NSAllowsLogicalLayoutDirection</key>
			<false/>
			<key>NSColor</key>
			<dict>
				<key>CF$UID</key>
				<integer>63</integer>
			</dict>
			<key>NSDragTypes</key>
			<dict>
				<key>CF$UID</key>
				<integer>108</integer>
			</dict>
			<key>NSEnabled</key>
			<true/>
			<key>NSFrameSize</key>
			<dict>
				<key>CF$UID</key>
				<integer>54</integer>
			</dict>
			<key>NSIsBordered</key>
			<true/>
			<key>NSNextResponder</key>
			<dict>
				<key>CF$UID</key>
				<integer>0</integer>
			</dict>
			<key>NSvFlags</key>
			<integer>256</integer>
		</dict>
		<dict>
			<key>$class</key>
			<dict>
				<key>CF$UID</key>
				<integer>53</integer>
			</dict>
			<key>NS.objects</key>
			<array>
				<dict>
					<key>CF$UID</key>
					<integer>52</integer>
				</dict>
			</array>
		</dict>
		<dict>
			<key>$class</key>
			<dict>
				<key>CF$UID</key>
				<integer>57</integer>
			</dict>
			<key>NSAllowsLogicalLayoutDirection</key>
			<false/>
			<key>NSColor</key>
			<dict>
				<key>CF$UID</key>
				<integer>63</integer>
			</dict>
			<key>NSDragTypes</key>
			<dict>
				<key>CF$UID</key>
				<integer>110</integer>
			</dict>
			<key>NSEnabled</key>
			<true/>
			<key>NSFrameSize</key>
			<dict>
				<key>CF$UID</key>
				<integer>54</integer>
			</dict>
			<key>NSIsBordered</key>
			<true/>
			<key>NSNextResponder</key>
			<dict>
				<key>CF$UID</key>
				<integer>0</integer>
			</dict>
			<key>NSvFlags</key>
			<integer>256</integer>
		</dict>
		<dict>
			<key>$class</key>
			<dict>
				<key>CF$UID</key>
				<integer>53</integer>
			</dict>
			<key>NS.objects</key>
			<array>
				<dict>
					<key>CF$UID</key>
					<integer>52</integer>
				</dict>
			</array>
		</dict>
		<dict>
			<key>$class</key>
			<dict>
				<key>CF$UID</key>
				<integer>57</integer>
			</dict>
			<key>NSAllowsLogicalLayoutDirection</key>
			<false/>
			<key>NSColor</key>
			<dict>
				<key>CF$UID</key>
				<integer>63</integer>
			</dict>
			<key>NSDragTypes</key>
			<dict>
				<key>CF$UID</key>
				<integer>112</integer>
			</dict>
			<key>NSEnabled</key>
			<true/>
			<key>NSFrameSize</key>
			<dict>
				<key>CF$UID</key>
				<integer>54</integer>
			</dict>
			<key>NSIsBordered</key>
			<true/>
			<key>NSNextResponder</key>
			<dict>
				<key>CF$UID</key>
				<integer>0</integer>
			</dict>
			<key>NSvFlags</key>
			<integer>256</integer>
		</dict>
		<dict>
			<key>$class</key>
			<dict>
				<key>CF$UID</key>
				<integer>53</integer>
			</dict>
			<key>NS.objects</key>
			<array>
				<dict>
					<key>CF$UID</key>
					<integer>52</integer>
				</dict>
			</array>
		</dict>
		<dict>
			<key>$class</key>
			<dict>
				<key>CF$UID</key>
				<integer>3</integer>
			</dict>
			<key>NS.string</key>
			<string></string>
		</dict>
		<dict>
			<key>$class</key>
			<dict>
				<key>CF$UID</key>
				<integer>3</integer>
			</dict>
			<key>NS.string</key>
			<string></string>
		</dict>
		<dict>
			<key>$class</key>
			<dict>
				<key>CF$UID</key>
				<integer>3</integer>
			</dict>
			<key>NS.string</key>
			<string></string>
		</dict>
		<dict>
			<key>$class</key>
			<dict>
				<key>CF$UID</key>
				<integer>3</integer>
			</dict>
			<key>NS.string</key>
			<string></string>
		</dict>
		<dict>
			<key>$class</key>
			<dict>
				<key>CF$UID</key>
				<integer>3</integer>
			</dict>
			<key>NS.string</key>
			<string></string>
		</dict>
		<dict>
			<key>$class</key>
			<dict>
				<key>CF$UID</key>
				<integer>73</integer>
			</dict>
			<key>X</key>
			<dict>
				<key>CF$UID</key>
				<integer>119</integer>
			</dict>
			<key>Y</key>
			<dict>
				<key>CF$UID</key>
				<integer>120</integer>
			</dict>
			<key>barcolor</key>
			<dict>
				<key>CF$UID</key>
				<integer>129</integer>
			</dict>
			<key>belongx</key>
			<integer>1</integer>
			<key>belongy</key>
			<integer>1</integer>
			<key>byteorder</key>
			<integer>0</integer>
			<key>color</key>
			<dict>
				<key>CF$UID</key>
				<integer>124</integer>
			</dict>
			<key>comment</key>
			<dict>
				<key>CF$UID</key>
				<integer>122</integer>
			</dict>
			<key>dash</key>
			<integer>0</integer>
			<key>dashwidth</key>
			<real>0.0</real>
			<key>dynsize</key>
			<dict>
				<key>CF$UID</key>
				<integer>123</integer>
			</dict>
			<key>errorbarx</key>
			<integer>0</integer>
			<key>errorbary</key>
			<integer>0</integer>
			<key>errorcolor</key>
			<dict>
				<key>CF$UID</key>
				<integer>133</integer>
			</dict>
			<key>errorvalx</key>
			<real>0.0</real>
			<key>errorvaly</key>
			<real>0.0</real>
			<key>errorwidth</key>
			<real>1</real>
			<key>fillcolor</key>
			<dict>
				<key>CF$UID</key>
				<integer>127</integer>
			</dict>
			<key>hassource</key>
			<false/>
			<key>havexminmax</key>
			<true/>
			<key>haveyminmax</key>
			<true/>
			<key>linewidth</key>
			<real>2.8999999999999999</real>
			<key>my_autoupdate</key>
			<false/>
			<key>my_db</key>
			<dict>
				<key>CF$UID</key>
				<integer>136</integer>
			</dict>
			<key>my_host</key>
			<dict>
				<key>CF$UID</key>
				<integer>137</integer>
			</dict>
			<key>my_passwd</key>
			<dict>
				<key>CF$UID</key>
				<integer>139</integer>
			</dict>
			<key>my_port</key>
			<integer>0</integer>
			<key>my_sql</key>
			<dict>
				<key>CF$UID</key>
				<integer>135</integer>
			</dict>
			<key>my_user</key>
			<dict>
				<key>CF$UID</key>
				<integer>138</integer>
			</dict>
			<key>my_xcol</key>
			<integer>0</integer>
			<key>my_ycol</key>
			<integer>0</integer>
			<key>plotarea</key>
			<false/>
			<key>plotdots</key>
			<false/>
			<key>plotfhist</key>
			<false/>
			<key>plothist</key>
			<false/>
			<key>plotlegend</key>
			<true/>
			<key>plotlines</key>
			<true/>
			<key>plotsymbols</key>
			<false/>
			<key>plotxbars</key>
			<false/>
			<key>plotxsticks</key>
			<false/>
			<key>plotybars</key>
			<false/>
			<key>plotysticks</key>
			<false/>
			<key>show</key>
			<true/>
			<key>source</key>
			<dict>
				<key>CF$UID</key>
				<integer>121</integer>
			</dict>
			<key>stickabs</key>
			<false/>
			<key>stickcolor</key>
			<dict>
				<key>CF$UID</key>
				<integer>131</integer>
			</dict>
			<key>sticksize</key>
			<real>20</real>
			<key>symbol</key>
			<integer>0</integer>
			<key>symbolsize</key>
			<real>10</real>
			<key>symfill</key>
			<false/>
			<key>verno</key>
			<integer>30</integer>
		</dict>
		<data>
		zczMzMzMAECamZmZmZkBQGZmZmZmZgJAMzMzMzMzA0AAAAAAAAAEQM3MzMzM
		zARAmpmZmZmZBUBmZmZmZmYGQDMzMzMzMwdAAAAAAAAACEDNzMzMzMwIQJqZ
		mZmZmQlAZmZmZmZmCkAzMzMzMzMLQAAAAAAAAAxAzczMzMzMDECamZmZmZkN
		QGZmZmZmZg5AMzMzMzMzD0AAAAAAAAAQQGZmZmZmZhBAzczMzMzMEEAzMzMz
		MzMRQJqZmZmZmRFAAAAAAAAAEkBmZmZmZmYSQM3MzMzMzBJAMzMzMzMzE0Ca
		mZmZmZkTQAAAAAAAABRAZmZmZmZmFEDNzMzMzMwUQDMzMzMzMxVAmpmZmZmZ
		FUAAAAAAAAAWQGZmZmZmZhZAzczMzMzMFkAzMzMzMzMXQJqZmZmZmRdAAAAA
		AAAAGEBmZmZmZmYYQM3MzMzMzBhAMzMzMzMzGUCamZmZmZkZQAAAAAAAABpA
		ZmZmZmZmGkDNzMzMzMwaQDMzMzMzMxtAmpmZmZmZG0AAAAAAAAAcQGZmZmZm
		ZhxAzczMzMzMHEAzMzMzMzMdQJqZmZmZmR1AAAAAAAAAHkBmZmZmZmYeQM3M
		zMzMzB5AMzMzMzMzH0CamZmZmZkfQAAAAAAAACBAMzMzMzMzIEBmZmZmZmYg
		QJqZmZmZmSBAzczMzMzMIEAAAAAAAAAhQDMzMzMzMyFAZmZmZmZmIUCamZmZ
		mZkhQM3MzMzMzCFAAAAAAAAAIkAzMzMzMzMiQGZmZmZmZiJAmpmZmZmZIkDN
		zMzMzMwiQAAAAAAAACNAMzMzMzMzI0BmZmZmZmYjQJqZmZmZmSNAzczMzMzM
		I0AAAAAAAAAkQDMzMzMzMyRAZmZmZmZmJECamZmZmZkkQM3MzMzMzCRAAAAA
		AAAAJUAzMzMzMzMlQGZmZmZmZiVAmpmZmZmZJUDNzMzMzMwlQAAAAAAAACZA
		MzMzMzMzJkBmZmZmZmYmQJqZmZmZmSZAzczMzMzMJkAAAAAAAAAnQDMzMzMz
		MydAZmZmZmZmJ0CamZmZmZknQM3MzMzMzCdAAAAAAAAAKEAzMzMzMzMoQGZm
		ZmZmZihAmpmZmZmZKEDNzMzMzMwoQAAAAAAAAClAMzMzMzMzKUBmZmZmZmYp
		QA==
		</data>
		<data>
		PJxlu+fl+D9lGk0uxuD5P83C6AMTyfs/6lz2kJVE/z9W3G444p8CQAVpa+l2
		GwNAp8r3jETYBEDMlHsmoE4FQN45lKEqJgdAfCNfruqBCEClXTsHhecJQFia
		SvVTcgtARmgVRy8UDEBVhhZ+FQUNQGamD7gJ4g1AKFSBpJn4DUCzTkti/ysO
		QLKSRVDrnA5A/eMYJNjjDkCrCJLSx0cPQGpwthTrjw9A01riEpEDEEAbCdke
		YiAQQH3sLlBSOBBA15u92CB4EEDC45Eu7HcQQNplrsIcmxBACq8TTVbDEEDs
		BOqDG9cQQN7nUyLk9xBA+pVzzvQHEUBW5vdHKSIRQIpzeRj/KxFACt+xjpk6
		EUByc+CL5UwRQPqaQGxEWxFA7GmHvyZLEUC/Ew4Yf1YRQF2htNw+aBFAusDl
		sWZ8EUDJ4TiVsW4RQNr8ZDFWaBFAhZvn4zVyEUAVZYBVP3gRQMo+fiVGfRFA
		Co27nG2BEUAmdV1Te4QRQI96PrlcexFAK9Gj8yt3EUCXVwlxQH4RQDeUkP5N
		hhFA9fQR+MN/EUDOXsfJDoMRQFsvPOWHgBFAFkeKbfd/EUAXrlgN04ARQKNN
		H8vMhhFA0pVjDXKKEUBmZfuQt3wRQEJYMmw5hBFAXvHUIw2OEUBm9h7Tf4MR
		QN5Zu+1CgxFAyXa+nxqXEUCrocMy7IYRQNZATvPphBFAxq8ONiuJEUBXBWox
		eIARQEu9uJ4ymBFAFsodkUqEEUDezr7yIIURQCqqI+yAiBFA1paVgV6LEUBr
		RDAOLoURQGHZcWg2hBFA/htqygSKEUBhyhu7n4YRQIJWYMjqfhFApgXUQJiA
		EUBaV7vcFosRQGUncneMiRFAWfs726OPEUCXLg54qoURQE+Srpl8gxFAZ/yx
		//CJEUDLfKyF/oYRQGDwH8FDhxFATV1DuumIEUBWXGYitoURQCfUeI5thhFA
		ZdsOstGOEUCC9jRxvIwRQMld3+I8hxFAGNQShlyMEUBXx5aKMoARQKm+84sS
		fBFA6UXtfhWQEUARD3IojYIRQAbYomAhhhFA/mju11OBEUCevH534YURQKhu
		Lv62dxFAADOECN2KEUATQUHOoIYRQKcJNgk5ghFAtQ5Yg0GLEUC+BSNAl4IR
		QA==
		</data>
		<dict>
			<key>$class</key>
			<dict>
				<key>CF$UID</key>
				<integer>3</integer>
			</dict>
			<key>NS.string</key>
			<string>/Users/pa49/Desktop/4E/chol3.dat</string>
		</dict>
		<dict>
			<key>$class</key>
			<dict>
				<key>CF$UID</key>
				<integer>3</integer>
			</dict>
			<key>NS.string</key>
			<string>30%</string>
		</dict>
		<dict>
			<key>$class</key>
			<dict>
				<key>CF$UID</key>
				<integer>3</integer>
			</dict>
			<key>NS.string</key>
			<string></string>
		</dict>
		<dict>
			<key>$class</key>
			<dict>
				<key>CF$UID</key>
				<integer>57</integer>
			</dict>
			<key>NSAllowsLogicalLayoutDirection</key>
			<false/>
			<key>NSColor</key>
			<dict>
				<key>CF$UID</key>
				<integer>126</integer>
			</dict>
			<key>NSDragTypes</key>
			<dict>
				<key>CF$UID</key>
				<integer>125</integer>
			</dict>
			<key>NSEnabled</key>
			<true/>
			<key>NSFrameSize</key>
			<dict>
				<key>CF$UID</key>
				<integer>54</integer>
			</dict>
			<key>NSIsBordered</key>
			<true/>
			<key>NSNextResponder</key>
			<dict>
				<key>CF$UID</key>
				<integer>0</integer>
			</dict>
			<key>NSvFlags</key>
			<integer>256</integer>
		</dict>
		<dict>
			<key>$class</key>
			<dict>
				<key>CF$UID</key>
				<integer>53</integer>
			</dict>
			<key>NS.objects</key>
			<array>
				<dict>
					<key>CF$UID</key>
					<integer>52</integer>
				</dict>
			</array>
		</dict>
		<dict>
			<key>$class</key>
			<dict>
				<key>CF$UID</key>
				<integer>56</integer>
			</dict>
			<key>NSColorSpace</key>
			<integer>1</integer>
			<key>NSRGB</key>
			<data>
			MSAwLjQwMDAwMDAwNiAxAA==
			</data>
		</dict>
		<dict>
			<key>$class</key>
			<dict>
				<key>CF$UID</key>
				<integer>57</integer>
			</dict>
			<key>NSAllowsLogicalLayoutDirection</key>
			<false/>
			<key>NSColor</key>
			<dict>
				<key>CF$UID</key>
				<integer>60</integer>
			</dict>
			<key>NSDragTypes</key>
			<dict>
				<key>CF$UID</key>
				<integer>128</integer>
			</dict>
			<key>NSEnabled</key>
			<true/>
			<key>NSFrameSize</key>
			<dict>
				<key>CF$UID</key>
				<integer>54</integer>
			</dict>
			<key>NSIsBordered</key>
			<true/>
			<key>NSNextResponder</key>
			<dict>
				<key>CF$UID</key>
				<integer>0</integer>
			</dict>
			<key>NSvFlags</key>
			<integer>256</integer>
		</dict>
		<dict>
			<key>$class</key>
			<dict>
				<key>CF$UID</key>
				<integer>53</integer>
			</dict>
			<key>NS.objects</key>
			<array>
				<dict>
					<key>CF$UID</key>
					<integer>52</integer>
				</dict>
			</array>
		</dict>
		<dict>
			<key>$class</key>
			<dict>
				<key>CF$UID</key>
				<integer>57</integer>
			</dict>
			<key>NSAllowsLogicalLayoutDirection</key>
			<false/>
			<key>NSColor</key>
			<dict>
				<key>CF$UID</key>
				<integer>63</integer>
			</dict>
			<key>NSDragTypes</key>
			<dict>
				<key>CF$UID</key>
				<integer>130</integer>
			</dict>
			<key>NSEnabled</key>
			<true/>
			<key>NSFrameSize</key>
			<dict>
				<key>CF$UID</key>
				<integer>54</integer>
			</dict>
			<key>NSIsBordered</key>
			<true/>
			<key>NSNextResponder</key>
			<dict>
				<key>CF$UID</key>
				<integer>0</integer>
			</dict>
			<key>NSvFlags</key>
			<integer>256</integer>
		</dict>
		<dict>
			<key>$class</key>
			<dict>
				<key>CF$UID</key>
				<integer>53</integer>
			</dict>
			<key>NS.objects</key>
			<array>
				<dict>
					<key>CF$UID</key>
					<integer>52</integer>
				</dict>
			</array>
		</dict>
		<dict>
			<key>$class</key>
			<dict>
				<key>CF$UID</key>
				<integer>57</integer>
			</dict>
			<key>NSAllowsLogicalLayoutDirection</key>
			<false/>
			<key>NSColor</key>
			<dict>
				<key>CF$UID</key>
				<integer>63</integer>
			</dict>
			<key>NSDragTypes</key>
			<dict>
				<key>CF$UID</key>
				<integer>132</integer>
			</dict>
			<key>NSEnabled</key>
			<true/>
			<key>NSFrameSize</key>
			<dict>
				<key>CF$UID</key>
				<integer>54</integer>
			</dict>
			<key>NSIsBordered</key>
			<true/>
			<key>NSNextResponder</key>
			<dict>
				<key>CF$UID</key>
				<integer>0</integer>
			</dict>
			<key>NSvFlags</key>
			<integer>256</integer>
		</dict>
		<dict>
			<key>$class</key>
			<dict>
				<key>CF$UID</key>
				<integer>53</integer>
			</dict>
			<key>NS.objects</key>
			<array>
				<dict>
					<key>CF$UID</key>
					<integer>52</integer>
				</dict>
			</array>
		</dict>
		<dict>
			<key>$class</key>
			<dict>
				<key>CF$UID</key>
				<integer>57</integer>
			</dict>
			<key>NSAllowsLogicalLayoutDirection</key>
			<false/>
			<key>NSColor</key>
			<dict>
				<key>CF$UID</key>
				<integer>63</integer>
			</dict>
			<key>NSDragTypes</key>
			<dict>
				<key>CF$UID</key>
				<integer>134</integer>
			</dict>
			<key>NSEnabled</key>
			<true/>
			<key>NSFrameSize</key>
			<dict>
				<key>CF$UID</key>
				<integer>54</integer>
			</dict>
			<key>NSIsBordered</key>
			<true/>
			<key>NSNextResponder</key>
			<dict>
				<key>CF$UID</key>
				<integer>0</integer>
			</dict>
			<key>NSvFlags</key>
			<integer>256</integer>
		</dict>
		<dict>
			<key>$class</key>
			<dict>
				<key>CF$UID</key>
				<integer>53</integer>
			</dict>
			<key>NS.objects</key>
			<array>
				<dict>
					<key>CF$UID</key>
					<integer>52</integer>
				</dict>
			</array>
		</dict>
		<dict>
			<key>$class</key>
			<dict>
				<key>CF$UID</key>
				<integer>3</integer>
			</dict>
			<key>NS.string</key>
			<string></string>
		</dict>
		<dict>
			<key>$class</key>
			<dict>
				<key>CF$UID</key>
				<integer>3</integer>
			</dict>
			<key>NS.string</key>
			<string></string>
		</dict>
		<dict>
			<key>$class</key>
			<dict>
				<key>CF$UID</key>
				<integer>3</integer>
			</dict>
			<key>NS.string</key>
			<string></string>
		</dict>
		<dict>
			<key>$class</key>
			<dict>
				<key>CF$UID</key>
				<integer>3</integer>
			</dict>
			<key>NS.string</key>
			<string></string>
		</dict>
		<dict>
			<key>$class</key>
			<dict>
				<key>CF$UID</key>
				<integer>3</integer>
			</dict>
			<key>NS.string</key>
			<string></string>
		</dict>
		<dict>
			<key>$class</key>
			<dict>
				<key>CF$UID</key>
				<integer>73</integer>
			</dict>
			<key>X</key>
			<dict>
				<key>CF$UID</key>
				<integer>141</integer>
			</dict>
			<key>Y</key>
			<dict>
				<key>CF$UID</key>
				<integer>142</integer>
			</dict>
			<key>barcolor</key>
			<dict>
				<key>CF$UID</key>
				<integer>151</integer>
			</dict>
			<key>belongx</key>
			<integer>1</integer>
			<key>belongy</key>
			<integer>1</integer>
			<key>byteorder</key>
			<integer>0</integer>
			<key>color</key>
			<dict>
				<key>CF$UID</key>
				<integer>146</integer>
			</dict>
			<key>comment</key>
			<dict>
				<key>CF$UID</key>
				<integer>144</integer>
			</dict>
			<key>dash</key>
			<integer>0</integer>
			<key>dashwidth</key>
			<real>0.0</real>
			<key>dynsize</key>
			<dict>
				<key>CF$UID</key>
				<integer>145</integer>
			</dict>
			<key>errorbarx</key>
			<integer>0</integer>
			<key>errorbary</key>
			<integer>0</integer>
			<key>errorcolor</key>
			<dict>
				<key>CF$UID</key>
				<integer>155</integer>
			</dict>
			<key>errorvalx</key>
			<real>0.0</real>
			<key>errorvaly</key>
			<real>0.0</real>
			<key>errorwidth</key>
			<real>1</real>
			<key>fillcolor</key>
			<dict>
				<key>CF$UID</key>
				<integer>149</integer>
			</dict>
			<key>hassource</key>
			<false/>
			<key>havexminmax</key>
			<true/>
			<key>haveyminmax</key>
			<true/>
			<key>linewidth</key>
			<real>2.8999999999999999</real>
			<key>my_autoupdate</key>
			<false/>
			<key>my_db</key>
			<dict>
				<key>CF$UID</key>
				<integer>158</integer>
			</dict>
			<key>my_host</key>
			<dict>
				<key>CF$UID</key>
				<integer>159</integer>
			</dict>
			<key>my_passwd</key>
			<dict>
				<key>CF$UID</key>
				<integer>161</integer>
			</dict>
			<key>my_port</key>
			<integer>0</integer>
			<key>my_sql</key>
			<dict>
				<key>CF$UID</key>
				<integer>157</integer>
			</dict>
			<key>my_user</key>
			<dict>
				<key>CF$UID</key>
				<integer>160</integer>
			</dict>
			<key>my_xcol</key>
			<integer>0</integer>
			<key>my_ycol</key>
			<integer>0</integer>
			<key>plotarea</key>
			<false/>
			<key>plotdots</key>
			<false/>
			<key>plotfhist</key>
			<false/>
			<key>plothist</key>
			<false/>
			<key>plotlegend</key>
			<true/>
			<key>plotlines</key>
			<true/>
			<key>plotsymbols</key>
			<false/>
			<key>plotxbars</key>
			<false/>
			<key>plotxsticks</key>
			<false/>
			<key>plotybars</key>
			<false/>
			<key>plotysticks</key>
			<false/>
			<key>show</key>
			<true/>
			<key>source</key>
			<dict>
				<key>CF$UID</key>
				<integer>143</integer>
			</dict>
			<key>stickabs</key>
			<false/>
			<key>stickcolor</key>
			<dict>
				<key>CF$UID</key>
				<integer>153</integer>
			</dict>
			<key>sticksize</key>
			<real>20</real>
			<key>symbol</key>
			<integer>0</integer>
			<key>symbolsize</key>
			<real>10</real>
			<key>symfill</key>
			<false/>
			<key>verno</key>
			<integer>30</integer>
		</dict>
		<data>
		zczMzMzMAECamZmZmZkBQGZmZmZmZgJAMzMzMzMzA0AAAAAAAAAEQM3MzMzM
		zARAmpmZmZmZBUBmZmZmZmYGQDMzMzMzMwdAAAAAAAAACEDNzMzMzMwIQJqZ
		mZmZmQlAZmZmZmZmCkAzMzMzMzMLQAAAAAAAAAxAzczMzMzMDECamZmZmZkN
		QGZmZmZmZg5AMzMzMzMzD0AAAAAAAAAQQGZmZmZmZhBAzczMzMzMEEAzMzMz
		MzMRQJqZmZmZmRFAAAAAAAAAEkBmZmZmZmYSQM3MzMzMzBJAMzMzMzMzE0Ca
		mZmZmZkTQAAAAAAAABRAZmZmZmZmFEDNzMzMzMwUQDMzMzMzMxVAmpmZmZmZ
		FUAAAAAAAAAWQGZmZmZmZhZAzczMzMzMFkAzMzMzMzMXQJqZmZmZmRdAAAAA
		AAAAGEBmZmZmZmYYQM3MzMzMzBhAMzMzMzMzGUCamZmZmZkZQAAAAAAAABpA
		ZmZmZmZmGkDNzMzMzMwaQDMzMzMzMxtAmpmZmZmZG0AAAAAAAAAcQGZmZmZm
		ZhxAzczMzMzMHEAzMzMzMzMdQJqZmZmZmR1AAAAAAAAAHkBmZmZmZmYeQM3M
		zMzMzB5AMzMzMzMzH0CamZmZmZkfQAAAAAAAACBAMzMzMzMzIEBmZmZmZmYg
		QJqZmZmZmSBAzczMzMzMIEAAAAAAAAAhQDMzMzMzMyFAZmZmZmZmIUCamZmZ
		mZkhQM3MzMzMzCFAAAAAAAAAIkAzMzMzMzMiQGZmZmZmZiJAmpmZmZmZIkDN
		zMzMzMwiQAAAAAAAACNAMzMzMzMzI0BmZmZmZmYjQJqZmZmZmSNAzczMzMzM
		I0AAAAAAAAAkQDMzMzMzMyRAZmZmZmZmJECamZmZmZkkQM3MzMzMzCRAAAAA
		AAAAJUAzMzMzMzMlQGZmZmZmZiVAmpmZmZmZJUDNzMzMzMwlQAAAAAAAACZA
		MzMzMzMzJkBmZmZmZmYmQJqZmZmZmSZAzczMzMzMJkAAAAAAAAAnQDMzMzMz
		MydAZmZmZmZmJ0CamZmZmZknQM3MzMzMzCdAAAAAAAAAKEAzMzMzMzMoQGZm
		ZmZmZihAmpmZmZmZKEDNzMzMzMwoQAAAAAAAAClAMzMzMzMzKUBmZmZmZmYp
		QA==
		</data>
		<data>
		FoMssGx7AEAyKZn3k3wCQA5nfjUHeAJAYQa+/RSiA0CbF8wEaPAEQB3rPfCM
		0QRANgNckC0rB0BDlmDM8ZUGQBhLR+8KUwhAPobYqm6/CEDV31wNmjcJQEsv
		IGqREwpAYqzKGeVkC0DIvOnx1sQMQJKHdC57+A1A7aZKSjCLDkALNVTWgHIP
		QC4RFOQMug9ABk62gTsYEEDC4Jo7+icQQIjePZuwKBBApHeFmRFJEEB7/aQ1
		YWYQQId7dgoDgBBAug7VlGSVEEDJ6ev5mp0QQMSbkDHSxhBA1gy6ztDpEECf
		/lgtVf4QQO6a64+LDRFAx/iLNEwYEUCIaHQHsSsRQF+QmbCiSxFABZA1fjxX
		EUDGcTuP5WgRQNVw2wjVdxFA7kkW5vOIEUB2hB0QMpIRQAaoBB/ephFABgQp
		Z96gEUAj4wedxrwRQLJ2JRMBuBFA5Br6gnHLEUBisgKN48ERQNxqMdNR2RFA
		QtjfyPLMEUCO3aqQl9oRQIJjhRGxzxFACuLyDqbXEUDmhBrPsdURQE2RMph1
		5RFAa0L/qV3YEUAkcgunFtMRQJCNm3Uh0RFAeC7nrRXYEUBIEilyLecRQHYR
		S28k1RFAfKZNi7DnEUAlgifjztMRQKuvrgrU2hFAaE8Tx8vkEUARo4xdR+ER
		QMEwqlZw4RFAulBUkWXcEUBirZCoBuARQIL1yZsN4xFADfSaaKHeEUAW152T
		g94RQIb5l0l52hFA/XDryVfdEUBeRlYjYOERQOVN2UTB1xFAF21E5oDjEUCl
		l2JYD+ERQErBCTt73RFAWq7I+azcEUAybUlYZdgRQF5EgHgC5hFAwm1t4Xnh
		EUCvdOOC2M4RQMER7t8G3hFAZvfkYaHmEUC+V2O/3eARQCSEotS51RFANiJz
		wAnYEUB6fmKuVtcRQFSmPcot2hFA2bovwm/eEUDHcCtzqdgRQNZIAVjT0xFA
		RoxDonXZEUDO0gRAy9kRQBzK9Vvg1xFAa+FofYDUEUBtAaH18NURQMSP1r26
		1xFA4UIewY3UEUDEA2/t6dcRQHKUcq2s0xFAkD0xoTjeEUDH3BA+79ERQCIg
		FbXq2RFAQQpDiTvTEUBu1RrvM9MRQJrzQvCu2RFASoxUzs3NEUBct/dfndER
		QA==
		</data>
		<dict>
			<key>$class</key>
			<dict>
				<key>CF$UID</key>
				<integer>3</integer>
			</dict>
			<key>NS.string</key>
			<string>/Users/pa49/Desktop/4E/chol4.dat</string>
		</dict>
		<dict>
			<key>$class</key>
			<dict>
				<key>CF$UID</key>
				<integer>3</integer>
			</dict>
			<key>NS.string</key>
			<string>40%</string>
		</dict>
		<dict>
			<key>$class</key>
			<dict>
				<key>CF$UID</key>
				<integer>3</integer>
			</dict>
			<key>NS.string</key>
			<string></string>
		</dict>
		<dict>
			<key>$class</key>
			<dict>
				<key>CF$UID</key>
				<integer>57</integer>
			</dict>
			<key>NSAllowsLogicalLayoutDirection</key>
			<false/>
			<key>NSColor</key>
			<dict>
				<key>CF$UID</key>
				<integer>148</integer>
			</dict>
			<key>NSDragTypes</key>
			<dict>
				<key>CF$UID</key>
				<integer>147</integer>
			</dict>
			<key>NSEnabled</key>
			<true/>
			<key>NSFrameSize</key>
			<dict>
				<key>CF$UID</key>
				<integer>54</integer>
			</dict>
			<key>NSIsBordered</key>
			<true/>
			<key>NSNextResponder</key>
			<dict>
				<key>CF$UID</key>
				<integer>0</integer>
			</dict>
			<key>NSvFlags</key>
			<integer>256</integer>
		</dict>
		<dict>
			<key>$class</key>
			<dict>
				<key>CF$UID</key>
				<integer>53</integer>
			</dict>
			<key>NS.objects</key>
			<array>
				<dict>
					<key>CF$UID</key>
					<integer>52</integer>
				</dict>
			</array>
		</dict>
		<dict>
			<key>$class</key>
			<dict>
				<key>CF$UID</key>
				<integer>56</integer>
			</dict>
			<key>NSColorSpace</key>
			<integer>1</integer>
			<key>NSRGB</key>
			<data>
			MCAwIDAuNTAxOTYwODE0AA==
			</data>
		</dict>
		<dict>
			<key>$class</key>
			<dict>
				<key>CF$UID</key>
				<integer>57</integer>
			</dict>
			<key>NSAllowsLogicalLayoutDirection</key>
			<false/>
			<key>NSColor</key>
			<dict>
				<key>CF$UID</key>
				<integer>60</integer>
			</dict>
			<key>NSDragTypes</key>
			<dict>
				<key>CF$UID</key>
				<integer>150</integer>
			</dict>
			<key>NSEnabled</key>
			<true/>
			<key>NSFrameSize</key>
			<dict>
				<key>CF$UID</key>
				<integer>54</integer>
			</dict>
			<key>NSIsBordered</key>
			<true/>
			<key>NSNextResponder</key>
			<dict>
				<key>CF$UID</key>
				<integer>0</integer>
			</dict>
			<key>NSvFlags</key>
			<integer>256</integer>
		</dict>
		<dict>
			<key>$class</key>
			<dict>
				<key>CF$UID</key>
				<integer>53</integer>
			</dict>
			<key>NS.objects</key>
			<array>
				<dict>
					<key>CF$UID</key>
					<integer>52</integer>
				</dict>
			</array>
		</dict>
		<dict>
			<key>$class</key>
			<dict>
				<key>CF$UID</key>
				<integer>57</integer>
			</dict>
			<key>NSAllowsLogicalLayoutDirection</key>
			<false/>
			<key>NSColor</key>
			<dict>
				<key>CF$UID</key>
				<integer>63</integer>
			</dict>
			<key>NSDragTypes</key>
			<dict>
				<key>CF$UID</key>
				<integer>152</integer>
			</dict>
			<key>NSEnabled</key>
			<true/>
			<key>NSFrameSize</key>
			<dict>
				<key>CF$UID</key>
				<integer>54</integer>
			</dict>
			<key>NSIsBordered</key>
			<true/>
			<key>NSNextResponder</key>
			<dict>
				<key>CF$UID</key>
				<integer>0</integer>
			</dict>
			<key>NSvFlags</key>
			<integer>256</integer>
		</dict>
		<dict>
			<key>$class</key>
			<dict>
				<key>CF$UID</key>
				<integer>53</integer>
			</dict>
			<key>NS.objects</key>
			<array>
				<dict>
					<key>CF$UID</key>
					<integer>52</integer>
				</dict>
			</array>
		</dict>
		<dict>
			<key>$class</key>
			<dict>
				<key>CF$UID</key>
				<integer>57</integer>
			</dict>
			<key>NSAllowsLogicalLayoutDirection</key>
			<false/>
			<key>NSColor</key>
			<dict>
				<key>CF$UID</key>
				<integer>63</integer>
			</dict>
			<key>NSDragTypes</key>
			<dict>
				<key>CF$UID</key>
				<integer>154</integer>
			</dict>
			<key>NSEnabled</key>
			<true/>
			<key>NSFrameSize</key>
			<dict>
				<key>CF$UID</key>
				<integer>54</integer>
			</dict>
			<key>NSIsBordered</key>
			<true/>
			<key>NSNextResponder</key>
			<dict>
				<key>CF$UID</key>
				<integer>0</integer>
			</dict>
			<key>NSvFlags</key>
			<integer>256</integer>
		</dict>
		<dict>
			<key>$class</key>
			<dict>
				<key>CF$UID</key>
				<integer>53</integer>
			</dict>
			<key>NS.objects</key>
			<array>
				<dict>
					<key>CF$UID</key>
					<integer>52</integer>
				</dict>
			</array>
		</dict>
		<dict>
			<key>$class</key>
			<dict>
				<key>CF$UID</key>
				<integer>57</integer>
			</dict>
			<key>NSAllowsLogicalLayoutDirection</key>
			<false/>
			<key>NSColor</key>
			<dict>
				<key>CF$UID</key>
				<integer>63</integer>
			</dict>
			<key>NSDragTypes</key>
			<dict>
				<key>CF$UID</key>
				<integer>156</integer>
			</dict>
			<key>NSEnabled</key>
			<true/>
			<key>NSFrameSize</key>
			<dict>
				<key>CF$UID</key>
				<integer>54</integer>
			</dict>
			<key>NSIsBordered</key>
			<true/>
			<key>NSNextResponder</key>
			<dict>
				<key>CF$UID</key>
				<integer>0</integer>
			</dict>
			<key>NSvFlags</key>
			<integer>256</integer>
		</dict>
		<dict>
			<key>$class</key>
			<dict>
				<key>CF$UID</key>
				<integer>53</integer>
			</dict>
			<key>NS.objects</key>
			<array>
				<dict>
					<key>CF$UID</key>
					<integer>52</integer>
				</dict>
			</array>
		</dict>
		<dict>
			<key>$class</key>
			<dict>
				<key>CF$UID</key>
				<integer>3</integer>
			</dict>
			<key>NS.string</key>
			<string></string>
		</dict>
		<dict>
			<key>$class</key>
			<dict>
				<key>CF$UID</key>
				<integer>3</integer>
			</dict>
			<key>NS.string</key>
			<string></string>
		</dict>
		<dict>
			<key>$class</key>
			<dict>
				<key>CF$UID</key>
				<integer>3</integer>
			</dict>
			<key>NS.string</key>
			<string></string>
		</dict>
		<dict>
			<key>$class</key>
			<dict>
				<key>CF$UID</key>
				<integer>3</integer>
			</dict>
			<key>NS.string</key>
			<string></string>
		</dict>
		<dict>
			<key>$class</key>
			<dict>
				<key>CF$UID</key>
				<integer>3</integer>
			</dict>
			<key>NS.string</key>
			<string></string>
		</dict>
		<dict>
			<key>$class</key>
			<dict>
				<key>CF$UID</key>
				<integer>73</integer>
			</dict>
			<key>X</key>
			<dict>
				<key>CF$UID</key>
				<integer>163</integer>
			</dict>
			<key>Y</key>
			<dict>
				<key>CF$UID</key>
				<integer>164</integer>
			</dict>
			<key>barcolor</key>
			<dict>
				<key>CF$UID</key>
				<integer>172</integer>
			</dict>
			<key>belongx</key>
			<integer>1</integer>
			<key>belongy</key>
			<integer>1</integer>
			<key>byteorder</key>
			<integer>0</integer>
			<key>color</key>
			<dict>
				<key>CF$UID</key>
				<integer>168</integer>
			</dict>
			<key>comment</key>
			<dict>
				<key>CF$UID</key>
				<integer>166</integer>
			</dict>
			<key>dash</key>
			<integer>0</integer>
			<key>dashwidth</key>
			<real>0.0</real>
			<key>dynsize</key>
			<dict>
				<key>CF$UID</key>
				<integer>167</integer>
			</dict>
			<key>errorbarx</key>
			<integer>0</integer>
			<key>errorbary</key>
			<integer>0</integer>
			<key>errorcolor</key>
			<dict>
				<key>CF$UID</key>
				<integer>176</integer>
			</dict>
			<key>errorvalx</key>
			<real>0.0</real>
			<key>errorvaly</key>
			<real>0.0</real>
			<key>errorwidth</key>
			<real>1</real>
			<key>fillcolor</key>
			<dict>
				<key>CF$UID</key>
				<integer>170</integer>
			</dict>
			<key>hassource</key>
			<false/>
			<key>havexminmax</key>
			<true/>
			<key>haveyminmax</key>
			<true/>
			<key>linewidth</key>
			<real>2.8999999999999999</real>
			<key>my_autoupdate</key>
			<false/>
			<key>my_db</key>
			<dict>
				<key>CF$UID</key>
				<integer>179</integer>
			</dict>
			<key>my_host</key>
			<dict>
				<key>CF$UID</key>
				<integer>180</integer>
			</dict>
			<key>my_passwd</key>
			<dict>
				<key>CF$UID</key>
				<integer>182</integer>
			</dict>
			<key>my_port</key>
			<integer>0</integer>
			<key>my_sql</key>
			<dict>
				<key>CF$UID</key>
				<integer>178</integer>
			</dict>
			<key>my_user</key>
			<dict>
				<key>CF$UID</key>
				<integer>181</integer>
			</dict>
			<key>my_xcol</key>
			<integer>0</integer>
			<key>my_ycol</key>
			<integer>0</integer>
			<key>plotarea</key>
			<false/>
			<key>plotdots</key>
			<false/>
			<key>plotfhist</key>
			<false/>
			<key>plothist</key>
			<false/>
			<key>plotlegend</key>
			<true/>
			<key>plotlines</key>
			<true/>
			<key>plotsymbols</key>
			<false/>
			<key>plotxbars</key>
			<false/>
			<key>plotxsticks</key>
			<false/>
			<key>plotybars</key>
			<false/>
			<key>plotysticks</key>
			<false/>
			<key>show</key>
			<true/>
			<key>source</key>
			<dict>
				<key>CF$UID</key>
				<integer>165</integer>
			</dict>
			<key>stickabs</key>
			<false/>
			<key>stickcolor</key>
			<dict>
				<key>CF$UID</key>
				<integer>174</integer>
			</dict>
			<key>sticksize</key>
			<real>20</real>
			<key>symbol</key>
			<integer>0</integer>
			<key>symbolsize</key>
			<real>10</real>
			<key>symfill</key>
			<false/>
			<key>verno</key>
			<integer>30</integer>
		</dict>
		<data>
		zczMzMzMAECamZmZmZkBQGZmZmZmZgJAMzMzMzMzA0AAAAAAAAAEQM3MzMzM
		zARAmpmZmZmZBUBmZmZmZmYGQDMzMzMzMwdAAAAAAAAACEDNzMzMzMwIQJqZ
		mZmZmQlAZmZmZmZmCkAzMzMzMzMLQAAAAAAAAAxAzczMzMzMDECamZmZmZkN
		QGZmZmZmZg5AMzMzMzMzD0AAAAAAAAAQQGZmZmZmZhBAzczMzMzMEEAzMzMz
		MzMRQJqZmZmZmRFAAAAAAAAAEkBmZmZmZmYSQM3MzMzMzBJAMzMzMzMzE0Ca
		mZmZmZkTQAAAAAAAABRAZmZmZmZmFEDNzMzMzMwUQDMzMzMzMxVAmpmZmZmZ
		FUAAAAAAAAAWQGZmZmZmZhZAzczMzMzMFkAzMzMzMzMXQJqZmZmZmRdAAAAA
		AAAAGEBmZmZmZmYYQM3MzMzMzBhAMzMzMzMzGUCamZmZmZkZQAAAAAAAABpA
		ZmZmZmZmGkDNzMzMzMwaQDMzMzMzMxtAmpmZmZmZG0AAAAAAAAAcQGZmZmZm
		ZhxAzczMzMzMHEAzMzMzMzMdQJqZmZmZmR1AAAAAAAAAHkBmZmZmZmYeQM3M
		zMzMzB5AMzMzMzMzH0CamZmZmZkfQAAAAAAAACBAMzMzMzMzIEBmZmZmZmYg
		QJqZmZmZmSBAzczMzMzMIEAAAAAAAAAhQDMzMzMzMyFAZmZmZmZmIUCamZmZ
		mZkhQM3MzMzMzCFAAAAAAAAAIkAzMzMzMzMiQGZmZmZmZiJAmpmZmZmZIkDN
		zMzMzMwiQAAAAAAAACNAMzMzMzMzI0BmZmZmZmYjQJqZmZmZmSNAzczMzMzM
		I0AAAAAAAAAkQDMzMzMzMyRAZmZmZmZmJECamZmZmZkkQM3MzMzMzCRAAAAA
		AAAAJUAzMzMzMzMlQGZmZmZmZiVAmpmZmZmZJUDNzMzMzMwlQAAAAAAAACZA
		MzMzMzMzJkBmZmZmZmYmQJqZmZmZmSZAzczMzMzMJkAAAAAAAAAnQDMzMzMz
		MydAZmZmZmZmJ0CamZmZmZknQM3MzMzMzCdAAAAAAAAAKEAzMzMzMzMoQGZm
		ZmZmZihAmpmZmZmZKEDNzMzMzMwoQAAAAAAAAClAMzMzMzMzKUBmZmZmZmYp
		QA==
		</data>
		<data>
		Rp/q61QU9j/uo2SDlp/6P5hg3R2+Ef0/Fh0kn7LV/j+MsPIV7mYAQHViaqbW
		lgFAUwzrIXV2A0BSwgJOpSUEQNA++zZpfwRAdoDMc+mUBUA3pbxWQtcGQDWx
		ZZ4BOgdA0uY4twknCEA97CpJQ/IIQKFmSBXFewlA40wTtp+MCkADImncQLYK
		QCM1SBwNuwtAK4sd6Pw/DEAm5x/YTAkNQOKkenyMAw5Aj4b4LHQKEEAxgbYw
		Zg4RQErJvJ9ktBFAWptrPejuEUAgPepUnvURQO7RdqeW+BFA3qdPF84CEkBe
		dMMA0wMSQMQgVbn1BxJAiO9p86QREkC7e4DuywkSQJJeL6jKChJAnvQZqygR
		EkCWiRF4FhMSQJuMKsO4ExJAz63GyEgUEkDQr1LmixoSQNKF/UOfFBJA42CA
		jqAKEkDxt+KH7xESQIq9YezOFBJATb7Z5sYMEkBFherm4gcSQM4srpbgARJA
		MHjig+gCEkDML97qlAISQPX9LzJc+BFAV68iowP6EUChbCXPUPcRQKh0C7hC
		+xFABnry+t31EUAt/2uKEfMRQAryWNh49RFAdh5wuOr1EUAQpQdPMvsRQLqI
		Sn4f+RFACoxQx74HEkAY/Efw0AESQJJZYgp7/xFA1oVpKWr6EUBm1lJA2v8R
		QBRcrKjB9BFAFxKLcy/zEUCwPnmzYQgSQPR/WIAACxJANf3IY7z8EUAe9BGd
		Cv0RQKsHzEOm/BFAynECLiP4EUBPec/cngMSQEBtVKcD+RFAFnzkIDL2EUB6
		s2GoHvwRQMrjxLL0BBJApaFGIcnsEUCK3Yg45+kRQE4vjE9c+RFAVpv/Vx3p
		EUCdiq/RzfERQNBMi1Xe8RFAWfs726PnEUCIwVfPpPARQP6/oDt38RFAesGn
		OXnxEUA61RALa+kRQAJAX8SI7hFARomnaPbqEUA+y/Pg7uwRQDV2LjE78BFA
		Xp7OFaXkEUAgDafMzecRQCsdYnJZ8xFAdt1bkZjwEUDiAWVTrugRQI4yLJDq
		5RFAOYKvQ5DeEUDrKL0l7+IRQKT3MvbK4RFABHRfzmznEUD+siA5PucRQPae
		JSPC4hFAicePQqPlEUB6X6Y37eMRQCzu5Hiq6BFA/HUC9cHlEUAKaej6meUR
		QA==
		</data>
		<dict>
			<key>$class</key>
			<dict>
				<key>CF$UID</key>
				<integer>3</integer>
			</dict>
			<key>NS.string</key>
			<string>/Users/pa49/Desktop/4E/chol5.dat</string>
		</dict>
		<dict>
			<key>$class</key>
			<dict>
				<key>CF$UID</key>
				<integer>3</integer>
			</dict>
			<key>NS.string</key>
			<string>50%</string>
		</dict>
		<dict>
			<key>$class</key>
			<dict>
				<key>CF$UID</key>
				<integer>3</integer>
			</dict>
			<key>NS.string</key>
			<string></string>
		</dict>
		<dict>
			<key>$class</key>
			<dict>
				<key>CF$UID</key>
				<integer>57</integer>
			</dict>
			<key>NSAllowsLogicalLayoutDirection</key>
			<false/>
			<key>NSColor</key>
			<dict>
				<key>CF$UID</key>
				<integer>63</integer>
			</dict>
			<key>NSDragTypes</key>
			<dict>
				<key>CF$UID</key>
				<integer>169</integer>
			</dict>
			<key>NSEnabled</key>
			<true/>
			<key>NSFrameSize</key>
			<dict>
				<key>CF$UID</key>
				<integer>54</integer>
			</dict>
			<key>NSIsBordered</key>
			<true/>
			<key>NSNextResponder</key>
			<dict>
				<key>CF$UID</key>
				<integer>0</integer>
			</dict>
			<key>NSvFlags</key>
			<integer>256</integer>
		</dict>
		<dict>
			<key>$class</key>
			<dict>
				<key>CF$UID</key>
				<integer>53</integer>
			</dict>
			<key>NS.objects</key>
			<array>
				<dict>
					<key>CF$UID</key>
					<integer>52</integer>
				</dict>
			</array>
		</dict>
		<dict>
			<key>$class</key>
			<dict>
				<key>CF$UID</key>
				<integer>57</integer>
			</dict>
			<key>NSAllowsLogicalLayoutDirection</key>
			<false/>
			<key>NSColor</key>
			<dict>
				<key>CF$UID</key>
				<integer>60</integer>
			</dict>
			<key>NSDragTypes</key>
			<dict>
				<key>CF$UID</key>
				<integer>171</integer>
			</dict>
			<key>NSEnabled</key>
			<true/>
			<key>NSFrameSize</key>
			<dict>
				<key>CF$UID</key>
				<integer>54</integer>
			</dict>
			<key>NSIsBordered</key>
			<true/>
			<key>NSNextResponder</key>
			<dict>
				<key>CF$UID</key>
				<integer>0</integer>
			</dict>
			<key>NSvFlags</key>
			<integer>256</integer>
		</dict>
		<dict>
			<key>$class</key>
			<dict>
				<key>CF$UID</key>
				<integer>53</integer>
			</dict>
			<key>NS.objects</key>
			<array>
				<dict>
					<key>CF$UID</key>
					<integer>52</integer>
				</dict>
			</array>
		</dict>
		<dict>
			<key>$class</key>
			<dict>
				<key>CF$UID</key>
				<integer>57</integer>
			</dict>
			<key>NSAllowsLogicalLayoutDirection</key>
			<false/>
			<key>NSColor</key>
			<dict>
				<key>CF$UID</key>
				<integer>63</integer>
			</dict>
			<key>NSDragTypes</key>
			<dict>
				<key>CF$UID</key>
				<integer>173</integer>
			</dict>
			<key>NSEnabled</key>
			<true/>
			<key>NSFrameSize</key>
			<dict>
				<key>CF$UID</key>
				<integer>54</integer>
			</dict>
			<key>NSIsBordered</key>
			<true/>
			<key>NSNextResponder</key>
			<dict>
				<key>CF$UID</key>
				<integer>0</integer>
			</dict>
			<key>NSvFlags</key>
			<integer>256</integer>
		</dict>
		<dict>
			<key>$class</key>
			<dict>
				<key>CF$UID</key>
				<integer>53</integer>
			</dict>
			<key>NS.objects</key>
			<array>
				<dict>
					<key>CF$UID</key>
					<integer>52</integer>
				</dict>
			</array>
		</dict>
		<dict>
			<key>$class</key>
			<dict>
				<key>CF$UID</key>
				<integer>57</integer>
			</dict>
			<key>NSAllowsLogicalLayoutDirection</key>
			<false/>
			<key>NSColor</key>
			<dict>
				<key>CF$UID</key>
				<integer>63</integer>
			</dict>
			<key>NSDragTypes</key>
			<dict>
				<key>CF$UID</key>
				<integer>175</integer>
			</dict>
			<key>NSEnabled</key>
			<true/>
			<key>NSFrameSize</key>
			<dict>
				<key>CF$UID</key>
				<integer>54</integer>
			</dict>
			<key>NSIsBordered</key>
			<true/>
			<key>NSNextResponder</key>
			<dict>
				<key>CF$UID</key>
				<integer>0</integer>
			</dict>
			<key>NSvFlags</key>
			<integer>256</integer>
		</dict>
		<dict>
			<key>$class</key>
			<dict>
				<key>CF$UID</key>
				<integer>53</integer>
			</dict>
			<key>NS.objects</key>
			<array>
				<dict>
					<key>CF$UID</key>
					<integer>52</integer>
				</dict>
			</array>
		</dict>
		<dict>
			<key>$class</key>
			<dict>
				<key>CF$UID</key>
				<integer>57</integer>
			</dict>
			<key>NSAllowsLogicalLayoutDirection</key>
			<false/>
			<key>NSColor</key>
			<dict>
				<key>CF$UID</key>
				<integer>63</integer>
			</dict>
			<key>NSDragTypes</key>
			<dict>
				<key>CF$UID</key>
				<integer>177</integer>
			</dict>
			<key>NSEnabled</key>
			<true/>
			<key>NSFrameSize</key>
			<dict>
				<key>CF$UID</key>
				<integer>54</integer>
			</dict>
			<key>NSIsBordered</key>
			<true/>
			<key>NSNextResponder</key>
			<dict>
				<key>CF$UID</key>
				<integer>0</integer>
			</dict>
			<key>NSvFlags</key>
			<integer>256</integer>
		</dict>
		<dict>
			<key>$class</key>
			<dict>
				<key>CF$UID</key>
				<integer>53</integer>
			</dict>
			<key>NS.objects</key>
			<array>
				<dict>
					<key>CF$UID</key>
					<integer>52</integer>
				</dict>
			</array>
		</dict>
		<dict>
			<key>$class</key>
			<dict>
				<key>CF$UID</key>
				<integer>3</integer>
			</dict>
			<key>NS.string</key>
			<string></string>
		</dict>
		<dict>
			<key>$class</key>
			<dict>
				<key>CF$UID</key>
				<integer>3</integer>
			</dict>
			<key>NS.string</key>
			<string></string>
		</dict>
		<dict>
			<key>$class</key>
			<dict>
				<key>CF$UID</key>
				<integer>3</integer>
			</dict>
			<key>NS.string</key>
			<string></string>
		</dict>
		<dict>
			<key>$class</key>
			<dict>
				<key>CF$UID</key>
				<integer>3</integer>
			</dict>
			<key>NS.string</key>
			<string></string>
		</dict>
		<dict>
			<key>$class</key>
			<dict>
				<key>CF$UID</key>
				<integer>3</integer>
			</dict>
			<key>NS.string</key>
			<string></string>
		</dict>
		<dict>
			<key>$class</key>
			<dict>
				<key>CF$UID</key>
				<integer>39</integer>
			</dict>
			<key>NS.objects</key>
			<array>
				<dict>
					<key>CF$UID</key>
					<integer>184</integer>
				</dict>
				<dict>
					<key>CF$UID</key>
					<integer>259</integer>
				</dict>
			</array>
		</dict>
		<dict>
			<key>$class</key>
			<dict>
				<key>CF$UID</key>
				<integer>258</integer>
			</dict>
			<key>NSDelegate</key>
			<dict>
				<key>CF$UID</key>
				<integer>257</integer>
			</dict>
			<key>NSDragTypes</key>
			<dict>
				<key>CF$UID</key>
				<integer>188</integer>
			</dict>
			<key>NSFrame</key>
			<dict>
				<key>CF$UID</key>
				<integer>206</integer>
			</dict>
			<key>NSFrameMatrix</key>
			<dict>
				<key>CF$UID</key>
				<integer>186</integer>
			</dict>
			<key>NSMaxSize</key>
			<dict>
				<key>CF$UID</key>
				<integer>255</integer>
			</dict>
			<key>NSMinize</key>
			<dict>
				<key>CF$UID</key>
				<integer>256</integer>
			</dict>
			<key>NSNextResponder</key>
			<dict>
				<key>CF$UID</key>
				<integer>185</integer>
			</dict>
			<key>NSSharedData</key>
			<dict>
				<key>CF$UID</key>
				<integer>234</integer>
			</dict>
			<key>NSSuperview</key>
			<dict>
				<key>CF$UID</key>
				<integer>185</integer>
			</dict>
			<key>NSTVFlags</key>
			<integer>5</integer>
			<key>NSTextContainer</key>
			<dict>
				<key>CF$UID</key>
				<integer>208</integer>
			</dict>
			<key>NSWindow</key>
			<dict>
				<key>CF$UID</key>
				<integer>207</integer>
			</dict>
			<key>NSvFlags</key>
			<integer>3328</integer>
			<key>angle</key>
			<real>90</real>
			<key>autopos</key>
			<true/>
			<key>autoposangle</key>
			<integer>90</integer>
			<key>autoposloc</key>
			<integer>20</integer>
			<key>autoposoffset</key>
			<real>0.0</real>
			<key>dloc.x</key>
			<real>-3.962890625</real>
			<key>dloc.y</key>
			<real>174.330322265625</real>
			<key>posmode</key>
			<integer>0</integer>
			<key>tag</key>
			<integer>0</integer>
			<key>tbalign</key>
			<integer>3</integer>
			<key>tloc.x</key>
			<real>40.9775390625</real>
			<key>tloc.y</key>
			<real>242.25927734375</real>
			<key>x</key>
			<real>0.0</real>
			<key>y</key>
			<real>0.0</real>
		</dict>
		<string>$null</string>
		<dict>
			<key>$class</key>
			<dict>
				<key>CF$UID</key>
				<integer>187</integer>
			</dict>
			<key>NSMatrix</key>
			<data>
			AAAAAD+AAAC/gAAAAAAAAAAAAAAAAAAAgAAAAAAAAAA/gAAAP4AA
			AD+AAABCtAAA
			</data>
			<key>NSRotated</key>
			<true/>
			<key>NSRotationOnly</key>
			<true/>
		</dict>
		<dict>
			<key>$classes</key>
			<array>
				<string>NSPSMatrix</string>
				<string>NSObject</string>
			</array>
			<key>$classname</key>
			<string>NSPSMatrix</string>
		</dict>
		<dict>
			<key>$class</key>
			<dict>
				<key>CF$UID</key>
				<integer>53</integer>
			</dict>
			<key>NS.objects</key>
			<array>
				<dict>
					<key>CF$UID</key>
					<integer>189</integer>
				</dict>
				<dict>
					<key>CF$UID</key>
					<integer>190</integer>
				</dict>
				<dict>
					<key>CF$UID</key>
					<integer>191</integer>
				</dict>
				<dict>
					<key>CF$UID</key>
					<integer>192</integer>
				</dict>
				<dict>
					<key>CF$UID</key>
					<integer>193</integer>
				</dict>
				<dict>
					<key>CF$UID</key>
					<integer>194</integer>
				</dict>
				<dict>
					<key>CF$UID</key>
					<integer>195</integer>
				</dict>
				<dict>
					<key>CF$UID</key>
					<integer>196</integer>
				</dict>
				<dict>
					<key>CF$UID</key>
					<integer>197</integer>
				</dict>
				<dict>
					<key>CF$UID</key>
					<integer>198</integer>
				</dict>
				<dict>
					<key>CF$UID</key>
					<integer>199</integer>
				</dict>
				<dict>
					<key>CF$UID</key>
					<integer>200</integer>
				</dict>
				<dict>
					<key>CF$UID</key>
					<integer>201</integer>
				</dict>
				<dict>
					<key>CF$UID</key>
					<integer>202</integer>
				</dict>
				<dict>
					<key>CF$UID</key>
					<integer>203</integer>
				</dict>
				<dict>
					<key>CF$UID</key>
					<integer>204</integer>
				</dict>
				<dict>
					<key>CF$UID</key>
					<integer>205</integer>
				</dict>
			</array>
		</dict>
		<string>Apple PICT pasteboard type</string>
		<string>NeXT Rich Text Format v1.0 pasteboard type</string>
		<string>CorePasteboardFlavorType 0x6D6F6F76</string>
		<string>Apple URL pasteboard type</string>
		<string>NeXT font pasteboard type</string>
		<string>NeXT Encapsulated PostScript v1.2 pasteboard type</string>
		<string>Apple PNG pasteboard type</string>
		<string>NSFilenamesPboardType</string>
		<string>NeXT TIFF v4.0 pasteboard type</string>
		<string>Apple HTML pasteboard type</string>
		<string>NeXT RTFD pasteboard type</string>
		<string>WebURLsWithTitlesPboardType</string>
		<string>public.url</string>
		<string>NSStringPboardType</string>
		<string>NSColor pasteboard type</string>
		<string>Apple PDF pasteboard type</string>
		<string>NeXT ruler pasteboard type</string>
		<string>{{40.977539, 213.25928}, {243.48145, 29}}</string>
		<string>$null</string>
		<dict>
			<key>$class</key>
			<dict>
				<key>CF$UID</key>
				<integer>233</integer>
			</dict>
			<key>NSHeight</key>
			<real>1000000</real>
			<key>NSLayoutManager</key>
			<dict>
				<key>CF$UID</key>
				<integer>209</integer>
			</dict>
			<key>NSTCFlags</key>
			<integer>0</integer>
			<key>NSTextView</key>
			<dict>
				<key>CF$UID</key>
				<integer>184</integer>
			</dict>
			<key>NSWidth</key>
			<real>1000000</real>
		</dict>
		<dict>
			<key>$class</key>
			<dict>
				<key>CF$UID</key>
				<integer>232</integer>
			</dict>
			<key>NSDelegate</key>
			<dict>
				<key>CF$UID</key>
				<integer>0</integer>
			</dict>
			<key>NSLMFlags</key>
			<integer>6</integer>
			<key>NSTextContainers</key>
			<dict>
				<key>CF$UID</key>
				<integer>231</integer>
			</dict>
			<key>NSTextStorage</key>
			<dict>
				<key>CF$UID</key>
				<integer>210</integer>
			</dict>
		</dict>
		<dict>
			<key>$class</key>
			<dict>
				<key>CF$UID</key>
				<integer>230</integer>
			</dict>
			<key>NSAttributeInfo</key>
			<dict>
				<key>CF$UID</key>
				<integer>228</integer>
			</dict>
			<key>NSAttributes</key>
			<dict>
				<key>CF$UID</key>
				<integer>212</integer>
			</dict>
			<key>NSDelegate</key>
			<dict>
				<key>CF$UID</key>
				<integer>0</integer>
			</dict>
			<key>NSString</key>
			<dict>
				<key>CF$UID</key>
				<integer>211</integer>
			</dict>
		</dict>
		<dict>
			<key>$class</key>
			<dict>
				<key>CF$UID</key>
				<integer>3</integer>
			</dict>
			<key>NS.string</key>
			<string>Bilayer Thickness (nm)</string>
		</dict>
		<dict>
			<key>$class</key>
			<dict>
				<key>CF$UID</key>
				<integer>39</integer>
			</dict>
			<key>NS.objects</key>
			<array>
				<dict>
					<key>CF$UID</key>
					<integer>213</integer>
				</dict>
				<dict>
					<key>CF$UID</key>
					<integer>222</integer>
				</dict>
			</array>
		</dict>
		<dict>
			<key>$class</key>
			<dict>
				<key>CF$UID</key>
				<integer>221</integer>
			</dict>
			<key>NS.keys</key>
			<array>
				<dict>
					<key>CF$UID</key>
					<integer>214</integer>
				</dict>
				<dict>
					<key>CF$UID</key>
					<integer>215</integer>
				</dict>
			</array>
			<key>NS.objects</key>
			<array>
				<dict>
					<key>CF$UID</key>
					<integer>216</integer>
				</dict>
				<dict>
					<key>CF$UID</key>
					<integer>218</integer>
				</dict>
			</array>
		</dict>
		<string>NSParagraphStyle</string>
		<string>NSFont</string>
		<dict>
			<key>$class</key>
			<dict>
				<key>CF$UID</key>
				<integer>217</integer>
			</dict>
			<key>NSTabStops</key>
			<dict>
				<key>CF$UID</key>
				<integer>0</integer>
			</dict>
		</dict>
		<dict>
			<key>$classes</key>
			<array>
				<string>NSMutableParagraphStyle</string>
				<string>NSParagraphStyle</string>
				<string>NSObject</string>
			</array>
			<key>$classname</key>
			<string>NSMutableParagraphStyle</string>
		</dict>
		<dict>
			<key>$class</key>
			<dict>
				<key>CF$UID</key>
				<integer>220</integer>
			</dict>
			<key>NSName</key>
			<dict>
				<key>CF$UID</key>
				<integer>219</integer>
			</dict>
			<key>NSSize</key>
			<real>23</real>
			<key>NSfFlags</key>
			<integer>16</integer>
		</dict>
		<string>Helvetica</string>
		<dict>
			<key>$classes</key>
			<array>
				<string>NSFont</string>
				<string>NSObject</string>
			</array>
			<key>$classname</key>
			<string>NSFont</string>
		</dict>
		<dict>
			<key>$classes</key>
			<array>
				<string>NSDictionary</string>
				<string>NSObject</string>
			</array>
			<key>$classname</key>
			<string>NSDictionary</string>
		</dict>
		<dict>
			<key>$class</key>
			<dict>
				<key>CF$UID</key>
				<integer>221</integer>
			</dict>
			<key>NS.keys</key>
			<array>
				<dict>
					<key>CF$UID</key>
					<integer>223</integer>
				</dict>
				<dict>
					<key>CF$UID</key>
					<integer>214</integer>
				</dict>
				<dict>
					<key>CF$UID</key>
					<integer>215</integer>
				</dict>
			</array>
			<key>NS.objects</key>
			<array>
				<dict>
					<key>CF$UID</key>
					<integer>224</integer>
				</dict>
				<dict>
					<key>CF$UID</key>
					<integer>225</integer>
				</dict>
				<dict>
					<key>CF$UID</key>
					<integer>226</integer>
				</dict>
			</array>
		</dict>
		<string>NSColor</string>
		<dict>
			<key>$class</key>
			<dict>
				<key>CF$UID</key>
				<integer>56</integer>
			</dict>
			<key>NSColorSpace</key>
			<integer>1</integer>
			<key>NSRGB</key>
			<data>
			MC4yMDM5MjE1NzE0IDAuMjAzOTIxNTcxNCAwLjIwMzkyMTU3MTQA
			</data>
		</dict>
		<dict>
			<key>$class</key>
			<dict>
				<key>CF$UID</key>
				<integer>217</integer>
			</dict>
			<key>NSTabStops</key>
			<dict>
				<key>CF$UID</key>
				<integer>0</integer>
			</dict>
		</dict>
		<dict>
			<key>$class</key>
			<dict>
				<key>CF$UID</key>
				<integer>220</integer>
			</dict>
			<key>NSName</key>
			<dict>
				<key>CF$UID</key>
				<integer>227</integer>
			</dict>
			<key>NSSize</key>
			<real>23</real>
			<key>NSfFlags</key>
			<integer>16</integer>
		</dict>
		<string>ArialMT</string>
		<dict>
			<key>$class</key>
			<dict>
				<key>CF$UID</key>
				<integer>229</integer>
			</dict>
			<key>NS.data</key>
			<data>
			EwACAQEA
			</data>
		</dict>
		<dict>
			<key>$classes</key>
			<array>
				<string>NSMutableData</string>
				<string>NSData</string>
				<string>NSObject</string>
			</array>
			<key>$classname</key>
			<string>NSMutableData</string>
		</dict>
		<dict>
			<key>$classes</key>
			<array>
				<string>NSTextStorage</string>
				<string>NSMutableAttributedString</string>
				<string>NSAttributedString</string>
				<string>NSObject</string>
			</array>
			<key>$classname</key>
			<string>NSTextStorage</string>
		</dict>
		<dict>
			<key>$class</key>
			<dict>
				<key>CF$UID</key>
				<integer>39</integer>
			</dict>
			<key>NS.objects</key>
			<array>
				<dict>
					<key>CF$UID</key>
					<integer>208</integer>
				</dict>
			</array>
		</dict>
		<dict>
			<key>$classes</key>
			<array>
				<string>NSLayoutManager</string>
				<string>NSObject</string>
			</array>
			<key>$classname</key>
			<string>NSLayoutManager</string>
		</dict>
		<dict>
			<key>$classes</key>
			<array>
				<string>NSTextContainer</string>
				<string>NSObject</string>
			</array>
			<key>$classname</key>
			<string>NSTextContainer</string>
		</dict>
		<dict>
			<key>$class</key>
			<dict>
				<key>CF$UID</key>
				<integer>254</integer>
			</dict>
			<key>NSBackgroundColor</key>
			<dict>
				<key>CF$UID</key>
				<integer>235</integer>
			</dict>
			<key>NSDefaultParagraphStyle</key>
			<dict>
				<key>CF$UID</key>
				<integer>252</integer>
			</dict>
			<key>NSFlags</key>
			<integer>100666983</integer>
			<key>NSInsertionColor</key>
			<dict>
				<key>CF$UID</key>
				<integer>63</integer>
			</dict>
			<key>NSLinkAttributes</key>
			<dict>
				<key>CF$UID</key>
				<integer>244</integer>
			</dict>
			<key>NSMarkedAttributes</key>
			<dict>
				<key>CF$UID</key>
				<integer>0</integer>
			</dict>
			<key>NSPreferredTextFinderStyle</key>
			<integer>0</integer>
			<key>NSSelectedAttributes</key>
			<dict>
				<key>CF$UID</key>
				<integer>236</integer>
			</dict>
			<key>NSTextCheckingTypes</key>
			<integer>0</integer>
			<key>NSTextFinder</key>
			<dict>
				<key>CF$UID</key>
				<integer>0</integer>
			</dict>
		</dict>
		<dict>
			<key>$class</key>
			<dict>
				<key>CF$UID</key>
				<integer>56</integer>
			</dict>
			<key>NSColorSpace</key>
			<integer>1</integer>
			<key>NSRGB</key>
			<data>
			MSAxIDEA
			</data>
		</dict>
		<dict>
			<key>$class</key>
			<dict>
				<key>CF$UID</key>
				<integer>221</integer>
			</dict>
			<key>NS.keys</key>
			<array>
				<dict>
					<key>CF$UID</key>
					<integer>237</integer>
				</dict>
				<dict>
					<key>CF$UID</key>
					<integer>238</integer>
				</dict>
			</array>
			<key>NS.objects</key>
			<array>
				<dict>
					<key>CF$UID</key>
					<integer>239</integer>
				</dict>
				<dict>
					<key>CF$UID</key>
					<integer>242</integer>
				</dict>
			</array>
		</dict>
		<string>NSColor</string>
		<string>NSBackgroundColor</string>
		<dict>
			<key>$class</key>
			<dict>
				<key>CF$UID</key>
				<integer>56</integer>
			</dict>
			<key>NSCatalogName</key>
			<dict>
				<key>CF$UID</key>
				<integer>240</integer>
			</dict>
			<key>NSColor</key>
			<dict>
				<key>CF$UID</key>
				<integer>63</integer>
			</dict>
			<key>NSColorName</key>
			<dict>
				<key>CF$UID</key>
				<integer>241</integer>
			</dict>
			<key>NSColorSpace</key>
			<integer>6</integer>
		</dict>
		<string>System</string>
		<string>selectedTextColor</string>
		<dict>
			<key>$class</key>
			<dict>
				<key>CF$UID</key>
				<integer>56</integer>
			</dict>
			<key>NSCatalogName</key>
			<dict>
				<key>CF$UID</key>
				<integer>240</integer>
			</dict>
			<key>NSColor</key>
			<dict>
				<key>CF$UID</key>
				<integer>60</integer>
			</dict>
			<key>NSColorName</key>
			<dict>
				<key>CF$UID</key>
				<integer>243</integer>
			</dict>
			<key>NSColorSpace</key>
			<integer>6</integer>
		</dict>
		<string>selectedTextBackgroundColor</string>
		<dict>
			<key>$class</key>
			<dict>
				<key>CF$UID</key>
				<integer>221</integer>
			</dict>
			<key>NS.keys</key>
			<array>
				<dict>
					<key>CF$UID</key>
					<integer>237</integer>
				</dict>
				<dict>
					<key>CF$UID</key>
					<integer>245</integer>
				</dict>
				<dict>
					<key>CF$UID</key>
					<integer>246</integer>
				</dict>
			</array>
			<key>NS.objects</key>
			<array>
				<dict>
					<key>CF$UID</key>
					<integer>247</integer>
				</dict>
				<dict>
					<key>CF$UID</key>
					<integer>248</integer>
				</dict>
				<dict>
					<key>CF$UID</key>
					<integer>249</integer>
				</dict>
			</array>
		</dict>
		<string>NSUnderline</string>
		<string>NSCursor</string>
		<dict>
			<key>$class</key>
			<dict>
				<key>CF$UID</key>
				<integer>56</integer>
			</dict>
			<key>NSColorSpace</key>
			<integer>1</integer>
			<key>NSRGB</key>
			<data>
			MCAwIDEA
			</data>
		</dict>
		<integer>1</integer>
		<dict>
			<key>$class</key>
			<dict>
				<key>CF$UID</key>
				<integer>251</integer>
			</dict>
			<key>NSCursorType</key>
			<integer>13</integer>
			<key>NSHotSpot</key>
			<dict>
				<key>CF$UID</key>
				<integer>250</integer>
			</dict>
			<key>NSOnMouseEntered</key>
			<true/>
		</dict>
		<string>{8, -8}</string>
		<dict>
			<key>$classes</key>
			<array>
				<string>NSCursor</string>
				<string>NSObject</string>
			</array>
			<key>$classname</key>
			<string>NSCursor</string>
		</dict>
		<dict>
			<key>$class</key>
			<dict>
				<key>CF$UID</key>
				<integer>253</integer>
			</dict>
			<key>NSTabStops</key>
			<dict>
				<key>CF$UID</key>
				<integer>0</integer>
			</dict>
		</dict>
		<dict>
			<key>$classes</key>
			<array>
				<string>NSParagraphStyle</string>
				<string>NSObject</string>
			</array>
			<key>$classname</key>
			<string>NSParagraphStyle</string>
		</dict>
		<dict>
			<key>$classes</key>
			<array>
				<string>NSTextViewSharedData</string>
				<string>NSObject</string>
			</array>
			<key>$classname</key>
			<string>NSTextViewSharedData</string>
		</dict>
		<string>{10000, 10000}</string>
		<string>{10, 14}</string>
		<string>$null</string>
		<dict>
			<key>$classes</key>
			<array>
				<string>PlotTextView</string>
				<string>NSTextView</string>
				<string>NSText</string>
				<string>NSView</string>
				<string>NSResponder</string>
				<string>NSObject</string>
			</array>
			<key>$classname</key>
			<string>PlotTextView</string>
		</dict>
		<dict>
			<key>$class</key>
			<dict>
				<key>CF$UID</key>
				<integer>258</integer>
			</dict>
			<key>NSDelegate</key>
			<dict>
				<key>CF$UID</key>
				<integer>257</integer>
			</dict>
			<key>NSDragTypes</key>
			<dict>
				<key>CF$UID</key>
				<integer>261</integer>
			</dict>
			<key>NSFrame</key>
			<dict>
				<key>CF$UID</key>
				<integer>278</integer>
			</dict>
			<key>NSFrameMatrix</key>
			<dict>
				<key>CF$UID</key>
				<integer>260</integer>
			</dict>
			<key>NSMaxSize</key>
			<dict>
				<key>CF$UID</key>
				<integer>294</integer>
			</dict>
			<key>NSMinize</key>
			<dict>
				<key>CF$UID</key>
				<integer>295</integer>
			</dict>
			<key>NSNextResponder</key>
			<dict>
				<key>CF$UID</key>
				<integer>185</integer>
			</dict>
			<key>NSSharedData</key>
			<dict>
				<key>CF$UID</key>
				<integer>290</integer>
			</dict>
			<key>NSSuperview</key>
			<dict>
				<key>CF$UID</key>
				<integer>185</integer>
			</dict>
			<key>NSTVFlags</key>
			<integer>5</integer>
			<key>NSTextContainer</key>
			<dict>
				<key>CF$UID</key>
				<integer>279</integer>
			</dict>
			<key>NSWindow</key>
			<dict>
				<key>CF$UID</key>
				<integer>207</integer>
			</dict>
			<key>NSvFlags</key>
			<integer>3328</integer>
			<key>angle</key>
			<real>0.0</real>
			<key>autopos</key>
			<true/>
			<key>autoposangle</key>
			<integer>0</integer>
			<key>autoposloc</key>
			<integer>17</integer>
			<key>autoposoffset</key>
			<real>0.0</real>
			<key>dloc.x</key>
			<real>45.47802734375</real>
			<key>dloc.y</key>
			<real>-10.9375</real>
			<key>posmode</key>
			<integer>0</integer>
			<key>tag</key>
			<integer>0</integer>
			<key>tbalign</key>
			<integer>0</integer>
			<key>tloc.x</key>
			<real>393.0244140625</real>
			<key>tloc.y</key>
			<real>46</real>
			<key>x</key>
			<real>0.0</real>
			<key>y</key>
			<real>0.0</real>
		</dict>
		<dict>
			<key>$class</key>
			<dict>
				<key>CF$UID</key>
				<integer>187</integer>
			</dict>
		</dict>
		<dict>
			<key>$class</key>
			<dict>
				<key>CF$UID</key>
				<integer>53</integer>
			</dict>
			<key>NS.objects</key>
			<array>
				<dict>
					<key>CF$UID</key>
					<integer>262</integer>
				</dict>
				<dict>
					<key>CF$UID</key>
					<integer>263</integer>
				</dict>
				<dict>
					<key>CF$UID</key>
					<integer>264</integer>
				</dict>
				<dict>
					<key>CF$UID</key>
					<integer>265</integer>
				</dict>
				<dict>
					<key>CF$UID</key>
					<integer>266</integer>
				</dict>
				<dict>
					<key>CF$UID</key>
					<integer>267</integer>
				</dict>
				<dict>
					<key>CF$UID</key>
					<integer>268</integer>
				</dict>
				<dict>
					<key>CF$UID</key>
					<integer>269</integer>
				</dict>
				<dict>
					<key>CF$UID</key>
					<integer>270</integer>
				</dict>
				<dict>
					<key>CF$UID</key>
					<integer>271</integer>
				</dict>
				<dict>
					<key>CF$UID</key>
					<integer>272</integer>
				</dict>
				<dict>
					<key>CF$UID</key>
					<integer>273</integer>
				</dict>
				<dict>
					<key>CF$UID</key>
					<integer>274</integer>
				</dict>
				<dict>
					<key>CF$UID</key>
					<integer>275</integer>
				</dict>
				<dict>
					<key>CF$UID</key>
					<integer>52</integer>
				</dict>
				<dict>
					<key>CF$UID</key>
					<integer>276</integer>
				</dict>
				<dict>
					<key>CF$UID</key>
					<integer>277</integer>
				</dict>
			</array>
		</dict>
		<string>Apple PICT pasteboard type</string>
		<string>NeXT Rich Text Format v1.0 pasteboard type</string>
		<string>CorePasteboardFlavorType 0x6D6F6F76</string>
		<string>Apple URL pasteboard type</string>
		<string>NeXT font pasteboard type</string>
		<string>NeXT Encapsulated PostScript v1.2 pasteboard type</string>
		<string>Apple PNG pasteboard type</string>
		<string>NSFilenamesPboardType</string>
		<string>NeXT TIFF v4.0 pasteboard type</string>
		<string>Apple HTML pasteboard type</string>
		<string>NeXT RTFD pasteboard type</string>
		<string>WebURLsWithTitlesPboardType</string>
		<string>public.url</string>
		<string>NSStringPboardType</string>
		<string>Apple PDF pasteboard type</string>
		<string>NeXT ruler pasteboard type</string>
		<string>{{393.02441, 15}, {83.951172, 31}}</string>
		<dict>
			<key>$class</key>
			<dict>
				<key>CF$UID</key>
				<integer>233</integer>
			</dict>
			<key>NSHeight</key>
			<real>1000000</real>
			<key>NSLayoutManager</key>
			<dict>
				<key>CF$UID</key>
				<integer>280</integer>
			</dict>
			<key>NSTCFlags</key>
			<integer>0</integer>
			<key>NSTextView</key>
			<dict>
				<key>CF$UID</key>
				<integer>259</integer>
			</dict>
			<key>NSWidth</key>
			<real>1000000</real>
		</dict>
		<dict>
			<key>$class</key>
			<dict>
				<key>CF$UID</key>
				<integer>232</integer>
			</dict>
			<key>NSDelegate</key>
			<dict>
				<key>CF$UID</key>
				<integer>0</integer>
			</dict>
			<key>NSLMFlags</key>
			<integer>6</integer>
			<key>NSTextContainers</key>
			<dict>
				<key>CF$UID</key>
				<integer>289</integer>
			</dict>
			<key>NSTextStorage</key>
			<dict>
				<key>CF$UID</key>
				<integer>281</integer>
			</dict>
		</dict>
		<dict>
			<key>$class</key>
			<dict>
				<key>CF$UID</key>
				<integer>230</integer>
			</dict>
			<key>NSAttributeInfo</key>
			<dict>
				<key>CF$UID</key>
				<integer>288</integer>
			</dict>
			<key>NSAttributes</key>
			<dict>
				<key>CF$UID</key>
				<integer>283</integer>
			</dict>
			<key>NSDelegate</key>
			<dict>
				<key>CF$UID</key>
				<integer>0</integer>
			</dict>
			<key>NSString</key>
			<dict>
				<key>CF$UID</key>
				<integer>282</integer>
			</dict>
		</dict>
		<dict>
			<key>$class</key>
			<dict>
				<key>CF$UID</key>
				<integer>3</integer>
			</dict>
			<key>NS.string</key>
			<string>d (nm)</string>
		</dict>
		<dict>
			<key>$class</key>
			<dict>
				<key>CF$UID</key>
				<integer>39</integer>
			</dict>
			<key>NS.objects</key>
			<array>
				<dict>
					<key>CF$UID</key>
					<integer>284</integer>
				</dict>
				<dict>
					<key>CF$UID</key>
					<integer>286</integer>
				</dict>
			</array>
		</dict>
		<dict>
			<key>$class</key>
			<dict>
				<key>CF$UID</key>
				<integer>221</integer>
			</dict>
			<key>NS.keys</key>
			<array>
				<dict>
					<key>CF$UID</key>
					<integer>214</integer>
				</dict>
				<dict>
					<key>CF$UID</key>
					<integer>215</integer>
				</dict>
			</array>
			<key>NS.objects</key>
			<array>
				<dict>
					<key>CF$UID</key>
					<integer>216</integer>
				</dict>
				<dict>
					<key>CF$UID</key>
					<integer>285</integer>
				</dict>
			</array>
		</dict>
		<dict>
			<key>$class</key>
			<dict>
				<key>CF$UID</key>
				<integer>220</integer>
			</dict>
			<key>NSName</key>
			<dict>
				<key>CF$UID</key>
				<integer>219</integer>
			</dict>
			<key>NSSize</key>
			<real>25</real>
			<key>NSfFlags</key>
			<integer>16</integer>
		</dict>
		<dict>
			<key>$class</key>
			<dict>
				<key>CF$UID</key>
				<integer>221</integer>
			</dict>
			<key>NS.keys</key>
			<array>
				<dict>
					<key>CF$UID</key>
					<integer>223</integer>
				</dict>
				<dict>
					<key>CF$UID</key>
					<integer>215</integer>
				</dict>
				<dict>
					<key>CF$UID</key>
					<integer>214</integer>
				</dict>
			</array>
			<key>NS.objects</key>
			<array>
				<dict>
					<key>CF$UID</key>
					<integer>224</integer>
				</dict>
				<dict>
					<key>CF$UID</key>
					<integer>287</integer>
				</dict>
				<dict>
					<key>CF$UID</key>
					<integer>225</integer>
				</dict>
			</array>
		</dict>
		<dict>
			<key>$class</key>
			<dict>
				<key>CF$UID</key>
				<integer>220</integer>
			</dict>
			<key>NSName</key>
			<dict>
				<key>CF$UID</key>
				<integer>227</integer>
			</dict>
			<key>NSSize</key>
			<real>26</real>
			<key>NSfFlags</key>
			<integer>16</integer>
		</dict>
		<dict>
			<key>$class</key>
			<dict>
				<key>CF$UID</key>
				<integer>229</integer>
			</dict>
			<key>NS.data</key>
			<data>
			AwADAQ==
			</data>
		</dict>
		<dict>
			<key>$class</key>
			<dict>
				<key>CF$UID</key>
				<integer>39</integer>
			</dict>
			<key>NS.objects</key>
			<array>
				<dict>
					<key>CF$UID</key>
					<integer>279</integer>
				</dict>
			</array>
		</dict>
		<dict>
			<key>$class</key>
			<dict>
				<key>CF$UID</key>
				<integer>254</integer>
			</dict>
			<key>NSBackgroundColor</key>
			<dict>
				<key>CF$UID</key>
				<integer>235</integer>
			</dict>
			<key>NSDefaultParagraphStyle</key>
			<dict>
				<key>CF$UID</key>
				<integer>293</integer>
			</dict>
			<key>NSFlags</key>
			<integer>100666983</integer>
			<key>NSInsertionColor</key>
			<dict>
				<key>CF$UID</key>
				<integer>63</integer>
			</dict>
			<key>NSLinkAttributes</key>
			<dict>
				<key>CF$UID</key>
				<integer>292</integer>
			</dict>
			<key>NSMarkedAttributes</key>
			<dict>
				<key>CF$UID</key>
				<integer>0</integer>
			</dict>
			<key>NSPreferredTextFinderStyle</key>
			<integer>0</integer>
			<key>NSSelectedAttributes</key>
			<dict>
				<key>CF$UID</key>
				<integer>291</integer>
			</dict>
			<key>NSTextCheckingTypes</key>
			<integer>0</integer>
			<key>NSTextFinder</key>
			<dict>
				<key>CF$UID</key>
				<integer>0</integer>
			</dict>
		</dict>
		<dict>
			<key>$class</key>
			<dict>
				<key>CF$UID</key>
				<integer>221</integer>
			</dict>
			<key>NS.keys</key>
			<array>
				<dict>
					<key>CF$UID</key>
					<integer>237</integer>
				</dict>
				<dict>
					<key>CF$UID</key>
					<integer>238</integer>
				</dict>
			</array>
			<key>NS.objects</key>
			<array>
				<dict>
					<key>CF$UID</key>
					<integer>239</integer>
				</dict>
				<dict>
					<key>CF$UID</key>
					<integer>242</integer>
				</dict>
			</array>
		</dict>
		<dict>
			<key>$class</key>
			<dict>
				<key>CF$UID</key>
				<integer>221</integer>
			</dict>
			<key>NS.keys</key>
			<array>
				<dict>
					<key>CF$UID</key>
					<integer>237</integer>
				</dict>
				<dict>
					<key>CF$UID</key>
					<integer>245</integer>
				</dict>
				<dict>
					<key>CF$UID</key>
					<integer>246</integer>
				</dict>
			</array>
			<key>NS.objects</key>
			<array>
				<dict>
					<key>CF$UID</key>
					<integer>247</integer>
				</dict>
				<dict>
					<key>CF$UID</key>
					<integer>248</integer>
				</dict>
				<dict>
					<key>CF$UID</key>
					<integer>249</integer>
				</dict>
			</array>
		</dict>
		<dict>
			<key>$class</key>
			<dict>
				<key>CF$UID</key>
				<integer>253</integer>
			</dict>
			<key>NSTabStops</key>
			<dict>
				<key>CF$UID</key>
				<integer>0</integer>
			</dict>
		</dict>
		<string>{10000, 10000}</string>
		<string>{10, 14}</string>
		<dict>
			<key>$class</key>
			<dict>
				<key>CF$UID</key>
				<integer>39</integer>
			</dict>
			<key>NS.objects</key>
			<array/>
		</dict>
		<dict>
			<key>$class</key>
			<dict>
				<key>CF$UID</key>
				<integer>57</integer>
			</dict>
			<key>NSAllowsLogicalLayoutDirection</key>
			<false/>
			<key>NSColor</key>
			<dict>
				<key>CF$UID</key>
				<integer>63</integer>
			</dict>
			<key>NSDragTypes</key>
			<dict>
				<key>CF$UID</key>
				<integer>298</integer>
			</dict>
			<key>NSEnabled</key>
			<true/>
			<key>NSFrameSize</key>
			<dict>
				<key>CF$UID</key>
				<integer>54</integer>
			</dict>
			<key>NSIsBordered</key>
			<true/>
			<key>NSNextResponder</key>
			<dict>
				<key>CF$UID</key>
				<integer>0</integer>
			</dict>
			<key>NSvFlags</key>
			<integer>256</integer>
		</dict>
		<dict>
			<key>$class</key>
			<dict>
				<key>CF$UID</key>
				<integer>53</integer>
			</dict>
			<key>NS.objects</key>
			<array>
				<dict>
					<key>CF$UID</key>
					<integer>52</integer>
				</dict>
			</array>
		</dict>
		<dict>
			<key>$class</key>
			<dict>
				<key>CF$UID</key>
				<integer>57</integer>
			</dict>
			<key>NSAllowsLogicalLayoutDirection</key>
			<false/>
			<key>NSColor</key>
			<dict>
				<key>CF$UID</key>
				<integer>301</integer>
			</dict>
			<key>NSDragTypes</key>
			<dict>
				<key>CF$UID</key>
				<integer>300</integer>
			</dict>
			<key>NSEnabled</key>
			<true/>
			<key>NSFrameSize</key>
			<dict>
				<key>CF$UID</key>
				<integer>54</integer>
			</dict>
			<key>NSIsBordered</key>
			<true/>
			<key>NSNextResponder</key>
			<dict>
				<key>CF$UID</key>
				<integer>0</integer>
			</dict>
			<key>NSvFlags</key>
			<integer>256</integer>
		</dict>
		<dict>
			<key>$class</key>
			<dict>
				<key>CF$UID</key>
				<integer>53</integer>
			</dict>
			<key>NS.objects</key>
			<array>
				<dict>
					<key>CF$UID</key>
					<integer>52</integer>
				</dict>
			</array>
		</dict>
		<dict>
			<key>$class</key>
			<dict>
				<key>CF$UID</key>
				<integer>56</integer>
			</dict>
			<key>NSColorSpace</key>
			<integer>3</integer>
			<key>NSWhite</key>
			<data>
			MQA=
			</data>
		</dict>
		<dict>
			<key>$class</key>
			<dict>
				<key>CF$UID</key>
				<integer>57</integer>
			</dict>
			<key>NSAllowsLogicalLayoutDirection</key>
			<false/>
			<key>NSColor</key>
			<dict>
				<key>CF$UID</key>
				<integer>301</integer>
			</dict>
			<key>NSDragTypes</key>
			<dict>
				<key>CF$UID</key>
				<integer>303</integer>
			</dict>
			<key>NSEnabled</key>
			<true/>
			<key>NSFrameSize</key>
			<dict>
				<key>CF$UID</key>
				<integer>54</integer>
			</dict>
			<key>NSIsBordered</key>
			<true/>
			<key>NSNextResponder</key>
			<dict>
				<key>CF$UID</key>
				<integer>0</integer>
			</dict>
			<key>NSvFlags</key>
			<integer>256</integer>
		</dict>
		<dict>
			<key>$class</key>
			<dict>
				<key>CF$UID</key>
				<integer>53</integer>
			</dict>
			<key>NS.objects</key>
			<array>
				<dict>
					<key>CF$UID</key>
					<integer>52</integer>
				</dict>
			</array>
		</dict>
		<dict>
			<key>$class</key>
			<dict>
				<key>CF$UID</key>
				<integer>220</integer>
			</dict>
			<key>NSName</key>
			<dict>
				<key>CF$UID</key>
				<integer>305</integer>
			</dict>
			<key>NSSize</key>
			<real>14</real>
			<key>NSfFlags</key>
			<integer>16</integer>
		</dict>
		<string>ZapfDingbatsITC</string>
		<dict>
			<key>$class</key>
			<dict>
				<key>CF$UID</key>
				<integer>57</integer>
			</dict>
			<key>NSAllowsLogicalLayoutDirection</key>
			<false/>
			<key>NSColor</key>
			<dict>
				<key>CF$UID</key>
				<integer>63</integer>
			</dict>
			<key>NSDragTypes</key>
			<dict>
				<key>CF$UID</key>
				<integer>307</integer>
			</dict>
			<key>NSEnabled</key>
			<true/>
			<key>NSFrameSize</key>
			<dict>
				<key>CF$UID</key>
				<integer>54</integer>
			</dict>
			<key>NSIsBordered</key>
			<true/>
			<key>NSNextResponder</key>
			<dict>
				<key>CF$UID</key>
				<integer>0</integer>
			</dict>
			<key>NSvFlags</key>
			<integer>256</integer>
		</dict>
		<dict>
			<key>$class</key>
			<dict>
				<key>CF$UID</key>
				<integer>53</integer>
			</dict>
			<key>NS.objects</key>
			<array>
				<dict>
					<key>CF$UID</key>
					<integer>52</integer>
				</dict>
			</array>
		</dict>
		<dict>
			<key>$class</key>
			<dict>
				<key>CF$UID</key>
				<integer>57</integer>
			</dict>
			<key>NSAllowsLogicalLayoutDirection</key>
			<false/>
			<key>NSColor</key>
			<dict>
				<key>CF$UID</key>
				<integer>301</integer>
			</dict>
			<key>NSDragTypes</key>
			<dict>
				<key>CF$UID</key>
				<integer>309</integer>
			</dict>
			<key>NSEnabled</key>
			<true/>
			<key>NSFrameSize</key>
			<dict>
				<key>CF$UID</key>
				<integer>54</integer>
			</dict>
			<key>NSIsBordered</key>
			<true/>
			<key>NSNextResponder</key>
			<dict>
				<key>CF$UID</key>
				<integer>0</integer>
			</dict>
			<key>NSvFlags</key>
			<integer>256</integer>
		</dict>
		<dict>
			<key>$class</key>
			<dict>
				<key>CF$UID</key>
				<integer>53</integer>
			</dict>
			<key>NS.objects</key>
			<array>
				<dict>
					<key>CF$UID</key>
					<integer>52</integer>
				</dict>
			</array>
		</dict>
		<dict>
			<key>$class</key>
			<dict>
				<key>CF$UID</key>
				<integer>3</integer>
			</dict>
			<key>NS.string</key>
			<string></string>
		</dict>
		<dict>
			<key>$class</key>
			<dict>
				<key>CF$UID</key>
				<integer>57</integer>
			</dict>
			<key>NSAllowsLogicalLayoutDirection</key>
			<false/>
			<key>NSColor</key>
			<dict>
				<key>CF$UID</key>
				<integer>63</integer>
			</dict>
			<key>NSDragTypes</key>
			<dict>
				<key>CF$UID</key>
				<integer>312</integer>
			</dict>
			<key>NSEnabled</key>
			<true/>
			<key>NSFrameSize</key>
			<dict>
				<key>CF$UID</key>
				<integer>54</integer>
			</dict>
			<key>NSIsBordered</key>
			<true/>
			<key>NSNextResponder</key>
			<dict>
				<key>CF$UID</key>
				<integer>0</integer>
			</dict>
			<key>NSvFlags</key>
			<integer>256</integer>
		</dict>
		<dict>
			<key>$class</key>
			<dict>
				<key>CF$UID</key>
				<integer>53</integer>
			</dict>
			<key>NS.objects</key>
			<array>
				<dict>
					<key>CF$UID</key>
					<integer>52</integer>
				</dict>
			</array>
		</dict>
		<dict>
			<key>$class</key>
			<dict>
				<key>CF$UID</key>
				<integer>3</integer>
			</dict>
			<key>NS.string</key>
			<string></string>
		</dict>
		<dict>
			<key>$class</key>
			<dict>
				<key>CF$UID</key>
				<integer>3</integer>
			</dict>
			<key>NS.string</key>
			<string></string>
		</dict>
		<dict>
			<key>$class</key>
			<dict>
				<key>CF$UID</key>
				<integer>3</integer>
			</dict>
			<key>NS.string</key>
			<string></string>
		</dict>
		<dict>
			<key>$class</key>
			<dict>
				<key>CF$UID</key>
				<integer>220</integer>
			</dict>
			<key>NSName</key>
			<dict>
				<key>CF$UID</key>
				<integer>317</integer>
			</dict>
			<key>NSSize</key>
			<real>18</real>
			<key>NSfFlags</key>
			<integer>16</integer>
		</dict>
		<string>LucidaGrande</string>
		<dict>
			<key>$class</key>
			<dict>
				<key>CF$UID</key>
				<integer>220</integer>
			</dict>
			<key>NSName</key>
			<dict>
				<key>CF$UID</key>
				<integer>219</integer>
			</dict>
			<key>NSSize</key>
			<real>18</real>
			<key>NSfFlags</key>
			<integer>16</integer>
		</dict>
		<dict>
			<key>$class</key>
			<dict>
				<key>CF$UID</key>
				<integer>57</integer>
			</dict>
			<key>NSAllowsLogicalLayoutDirection</key>
			<false/>
			<key>NSColor</key>
			<dict>
				<key>CF$UID</key>
				<integer>63</integer>
			</dict>
			<key>NSDragTypes</key>
			<dict>
				<key>CF$UID</key>
				<integer>320</integer>
			</dict>
			<key>NSEnabled</key>
			<true/>
			<key>NSFrameSize</key>
			<dict>
				<key>CF$UID</key>
				<integer>54</integer>
			</dict>
			<key>NSIsBordered</key>
			<true/>
			<key>NSNextResponder</key>
			<dict>
				<key>CF$UID</key>
				<integer>0</integer>
			</dict>
			<key>NSvFlags</key>
			<integer>256</integer>
		</dict>
		<dict>
			<key>$class</key>
			<dict>
				<key>CF$UID</key>
				<integer>53</integer>
			</dict>
			<key>NS.objects</key>
			<array>
				<dict>
					<key>CF$UID</key>
					<integer>52</integer>
				</dict>
			</array>
		</dict>
		<dict>
			<key>$class</key>
			<dict>
				<key>CF$UID</key>
				<integer>57</integer>
			</dict>
			<key>NSAllowsLogicalLayoutDirection</key>
			<false/>
			<key>NSColor</key>
			<dict>
				<key>CF$UID</key>
				<integer>323</integer>
			</dict>
			<key>NSDragTypes</key>
			<dict>
				<key>CF$UID</key>
				<integer>322</integer>
			</dict>
			<key>NSEnabled</key>
			<true/>
			<key>NSFrameSize</key>
			<dict>
				<key>CF$UID</key>
				<integer>54</integer>
			</dict>
			<key>NSIsBordered</key>
			<true/>
			<key>NSNextResponder</key>
			<dict>
				<key>CF$UID</key>
				<integer>0</integer>
			</dict>
			<key>NSvFlags</key>
			<integer>256</integer>
		</dict>
		<dict>
			<key>$class</key>
			<dict>
				<key>CF$UID</key>
				<integer>53</integer>
			</dict>
			<key>NS.objects</key>
			<array>
				<dict>
					<key>CF$UID</key>
					<integer>52</integer>
				</dict>
			</array>
		</dict>
		<dict>
			<key>$class</key>
			<dict>
				<key>CF$UID</key>
				<integer>56</integer>
			</dict>
			<key>NSColorSpace</key>
			<integer>3</integer>
			<key>NSWhite</key>
			<data>
			MC4zMzMzMzMzNDMzAA==
			</data>
		</dict>
		<dict>
			<key>$class</key>
			<dict>
				<key>CF$UID</key>
				<integer>57</integer>
			</dict>
			<key>NSAllowsLogicalLayoutDirection</key>
			<false/>
			<key>NSColor</key>
			<dict>
				<key>CF$UID</key>
				<integer>63</integer>
			</dict>
			<key>NSDragTypes</key>
			<dict>
				<key>CF$UID</key>
				<integer>325</integer>
			</dict>
			<key>NSEnabled</key>
			<true/>
			<key>NSFrameSize</key>
			<dict>
				<key>CF$UID</key>
				<integer>54</integer>
			</dict>
			<key>NSIsBordered</key>
			<true/>
			<key>NSNextResponder</key>
			<dict>
				<key>CF$UID</key>
				<integer>0</integer>
			</dict>
			<key>NSvFlags</key>
			<integer>256</integer>
		</dict>
		<dict>
			<key>$class</key>
			<dict>
				<key>CF$UID</key>
				<integer>53</integer>
			</dict>
			<key>NS.objects</key>
			<array>
				<dict>
					<key>CF$UID</key>
					<integer>52</integer>
				</dict>
			</array>
		</dict>
		<dict>
			<key>$class</key>
			<dict>
				<key>CF$UID</key>
				<integer>57</integer>
			</dict>
			<key>NSAllowsLogicalLayoutDirection</key>
			<false/>
			<key>NSColor</key>
			<dict>
				<key>CF$UID</key>
				<integer>323</integer>
			</dict>
			<key>NSDragTypes</key>
			<dict>
				<key>CF$UID</key>
				<integer>327</integer>
			</dict>
			<key>NSEnabled</key>
			<true/>
			<key>NSFrameSize</key>
			<dict>
				<key>CF$UID</key>
				<integer>54</integer>
			</dict>
			<key>NSIsBordered</key>
			<true/>
			<key>NSNextResponder</key>
			<dict>
				<key>CF$UID</key>
				<integer>0</integer>
			</dict>
			<key>NSvFlags</key>
			<integer>256</integer>
		</dict>
		<dict>
			<key>$class</key>
			<dict>
				<key>CF$UID</key>
				<integer>53</integer>
			</dict>
			<key>NS.objects</key>
			<array>
				<dict>
					<key>CF$UID</key>
					<integer>52</integer>
				</dict>
			</array>
		</dict>
		<dict>
			<key>$class</key>
			<dict>
				<key>CF$UID</key>
				<integer>57</integer>
			</dict>
			<key>NSAllowsLogicalLayoutDirection</key>
			<false/>
			<key>NSColor</key>
			<dict>
				<key>CF$UID</key>
				<integer>323</integer>
			</dict>
			<key>NSDragTypes</key>
			<dict>
				<key>CF$UID</key>
				<integer>329</integer>
			</dict>
			<key>NSEnabled</key>
			<true/>
			<key>NSFrameSize</key>
			<dict>
				<key>CF$UID</key>
				<integer>54</integer>
			</dict>
			<key>NSIsBordered</key>
			<true/>
			<key>NSNextResponder</key>
			<dict>
				<key>CF$UID</key>
				<integer>0</integer>
			</dict>
			<key>NSvFlags</key>
			<integer>256</integer>
		</dict>
		<dict>
			<key>$class</key>
			<dict>
				<key>CF$UID</key>
				<integer>53</integer>
			</dict>
			<key>NS.objects</key>
			<array>
				<dict>
					<key>CF$UID</key>
					<integer>52</integer>
				</dict>
			</array>
		</dict>
		<dict>
			<key>$class</key>
			<dict>
				<key>CF$UID</key>
				<integer>3</integer>
			</dict>
			<key>NS.string</key>
			<string></string>
		</dict>
		<dict>
			<key>$class</key>
			<dict>
				<key>CF$UID</key>
				<integer>3</integer>
			</dict>
			<key>NS.string</key>
			<string></string>
		</dict>
		<dict>
			<key>$class</key>
			<dict>
				<key>CF$UID</key>
				<integer>3</integer>
			</dict>
			<key>NS.string</key>
			<string></string>
		</dict>
		<dict>
			<key>$class</key>
			<dict>
				<key>CF$UID</key>
				<integer>3</integer>
			</dict>
			<key>NS.string</key>
			<string></string>
		</dict>
		<dict>
			<key>$class</key>
			<dict>
				<key>CF$UID</key>
				<integer>15</integer>
			</dict>
			<key>NS.keys</key>
			<array/>
			<key>NS.objects</key>
			<array/>
		</dict>
		<dict>
			<key>$class</key>
			<dict>
				<key>CF$UID</key>
				<integer>3</integer>
			</dict>
			<key>NS.string</key>
			<string></string>
		</dict>
		<dict>
			<key>$class</key>
			<dict>
				<key>CF$UID</key>
				<integer>57</integer>
			</dict>
			<key>NSAllowsLogicalLayoutDirection</key>
			<false/>
			<key>NSColor</key>
			<dict>
				<key>CF$UID</key>
				<integer>63</integer>
			</dict>
			<key>NSDragTypes</key>
			<dict>
				<key>CF$UID</key>
				<integer>337</integer>
			</dict>
			<key>NSEnabled</key>
			<true/>
			<key>NSFrameSize</key>
			<dict>
				<key>CF$UID</key>
				<integer>54</integer>
			</dict>
			<key>NSIsBordered</key>
			<true/>
			<key>NSNextResponder</key>
			<dict>
				<key>CF$UID</key>
				<integer>0</integer>
			</dict>
			<key>NSvFlags</key>
			<integer>256</integer>
		</dict>
		<dict>
			<key>$class</key>
			<dict>
				<key>CF$UID</key>
				<integer>53</integer>
			</dict>
			<key>NS.objects</key>
			<array>
				<dict>
					<key>CF$UID</key>
					<integer>52</integer>
				</dict>
			</array>
		</dict>
		<dict>
			<key>$class</key>
			<dict>
				<key>CF$UID</key>
				<integer>3</integer>
			</dict>
			<key>NS.string</key>
			<string></string>
		</dict>
		<dict>
			<key>$class</key>
			<dict>
				<key>CF$UID</key>
				<integer>3</integer>
			</dict>
			<key>NS.string</key>
			<string></string>
		</dict>
		<dict>
			<key>$class</key>
			<dict>
				<key>CF$UID</key>
				<integer>3</integer>
			</dict>
			<key>NS.string</key>
			<string></string>
		</dict>
		<dict>
			<key>$class</key>
			<dict>
				<key>CF$UID</key>
				<integer>57</integer>
			</dict>
			<key>NSAllowsLogicalLayoutDirection</key>
			<false/>
			<key>NSColor</key>
			<dict>
				<key>CF$UID</key>
				<integer>63</integer>
			</dict>
			<key>NSDragTypes</key>
			<dict>
				<key>CF$UID</key>
				<integer>342</integer>
			</dict>
			<key>NSEnabled</key>
			<true/>
			<key>NSFrameSize</key>
			<dict>
				<key>CF$UID</key>
				<integer>54</integer>
			</dict>
			<key>NSIsBordered</key>
			<true/>
			<key>NSNextResponder</key>
			<dict>
				<key>CF$UID</key>
				<integer>0</integer>
			</dict>
			<key>NSvFlags</key>
			<integer>256</integer>
		</dict>
		<dict>
			<key>$class</key>
			<dict>
				<key>CF$UID</key>
				<integer>53</integer>
			</dict>
			<key>NS.objects</key>
			<array>
				<dict>
					<key>CF$UID</key>
					<integer>52</integer>
				</dict>
			</array>
		</dict>
		<dict>
			<key>$class</key>
			<dict>
				<key>CF$UID</key>
				<integer>57</integer>
			</dict>
			<key>NSAllowsLogicalLayoutDirection</key>
			<false/>
			<key>NSColor</key>
			<dict>
				<key>CF$UID</key>
				<integer>323</integer>
			</dict>
			<key>NSDragTypes</key>
			<dict>
				<key>CF$UID</key>
				<integer>344</integer>
			</dict>
			<key>NSEnabled</key>
			<true/>
			<key>NSFrameSize</key>
			<dict>
				<key>CF$UID</key>
				<integer>54</integer>
			</dict>
			<key>NSIsBordered</key>
			<true/>
			<key>NSNextResponder</key>
			<dict>
				<key>CF$UID</key>
				<integer>0</integer>
			</dict>
			<key>NSvFlags</key>
			<integer>256</integer>
		</dict>
		<dict>
			<key>$class</key>
			<dict>
				<key>CF$UID</key>
				<integer>53</integer>
			</dict>
			<key>NS.objects</key>
			<array>
				<dict>
					<key>CF$UID</key>
					<integer>52</integer>
				</dict>
			</array>
		</dict>
		<dict>
			<key>$class</key>
			<dict>
				<key>CF$UID</key>
				<integer>57</integer>
			</dict>
			<key>NSAllowsLogicalLayoutDirection</key>
			<false/>
			<key>NSColor</key>
			<dict>
				<key>CF$UID</key>
				<integer>63</integer>
			</dict>
			<key>NSDragTypes</key>
			<dict>
				<key>CF$UID</key>
				<integer>346</integer>
			</dict>
			<key>NSEnabled</key>
			<true/>
			<key>NSFrameSize</key>
			<dict>
				<key>CF$UID</key>
				<integer>54</integer>
			</dict>
			<key>NSIsBordered</key>
			<true/>
			<key>NSNextResponder</key>
			<dict>
				<key>CF$UID</key>
				<integer>0</integer>
			</dict>
			<key>NSvFlags</key>
			<integer>256</integer>
		</dict>
		<dict>
			<key>$class</key>
			<dict>
				<key>CF$UID</key>
				<integer>53</integer>
			</dict>
			<key>NS.objects</key>
			<array>
				<dict>
					<key>CF$UID</key>
					<integer>52</integer>
				</dict>
			</array>
		</dict>
		<dict>
			<key>$class</key>
			<dict>
				<key>CF$UID</key>
				<integer>57</integer>
			</dict>
			<key>NSAllowsLogicalLayoutDirection</key>
			<false/>
			<key>NSColor</key>
			<dict>
				<key>CF$UID</key>
				<integer>323</integer>
			</dict>
			<key>NSDragTypes</key>
			<dict>
				<key>CF$UID</key>
				<integer>348</integer>
			</dict>
			<key>NSEnabled</key>
			<true/>
			<key>NSFrameSize</key>
			<dict>
				<key>CF$UID</key>
				<integer>54</integer>
			</dict>
			<key>NSIsBordered</key>
			<true/>
			<key>NSNextResponder</key>
			<dict>
				<key>CF$UID</key>
				<integer>0</integer>
			</dict>
			<key>NSvFlags</key>
			<integer>256</integer>
		</dict>
		<dict>
			<key>$class</key>
			<dict>
				<key>CF$UID</key>
				<integer>53</integer>
			</dict>
			<key>NS.objects</key>
			<array>
				<dict>
					<key>CF$UID</key>
					<integer>52</integer>
				</dict>
			</array>
		</dict>
		<dict>
			<key>$class</key>
			<dict>
				<key>CF$UID</key>
				<integer>57</integer>
			</dict>
			<key>NSAllowsLogicalLayoutDirection</key>
			<false/>
			<key>NSColor</key>
			<dict>
				<key>CF$UID</key>
				<integer>323</integer>
			</dict>
			<key>NSDragTypes</key>
			<dict>
				<key>CF$UID</key>
				<integer>350</integer>
			</dict>
			<key>NSEnabled</key>
			<true/>
			<key>NSFrameSize</key>
			<dict>
				<key>CF$UID</key>
				<integer>54</integer>
			</dict>
			<key>NSIsBordered</key>
			<true/>
			<key>NSNextResponder</key>
			<dict>
				<key>CF$UID</key>
				<integer>0</integer>
			</dict>
			<key>NSvFlags</key>
			<integer>256</integer>
		</dict>
		<dict>
			<key>$class</key>
			<dict>
				<key>CF$UID</key>
				<integer>53</integer>
			</dict>
			<key>NS.objects</key>
			<array>
				<dict>
					<key>CF$UID</key>
					<integer>52</integer>
				</dict>
			</array>
		</dict>
		<dict>
			<key>$class</key>
			<dict>
				<key>CF$UID</key>
				<integer>3</integer>
			</dict>
			<key>NS.string</key>
			<string></string>
		</dict>
		<dict>
			<key>$class</key>
			<dict>
				<key>CF$UID</key>
				<integer>3</integer>
			</dict>
			<key>NS.string</key>
			<string></string>
		</dict>
		<dict>
			<key>$class</key>
			<dict>
				<key>CF$UID</key>
				<integer>3</integer>
			</dict>
			<key>NS.string</key>
			<string></string>
		</dict>
		<dict>
			<key>$class</key>
			<dict>
				<key>CF$UID</key>
				<integer>3</integer>
			</dict>
			<key>NS.string</key>
			<string></string>
		</dict>
		<dict>
			<key>$class</key>
			<dict>
				<key>CF$UID</key>
				<integer>15</integer>
			</dict>
			<key>NS.keys</key>
			<array/>
			<key>NS.objects</key>
			<array/>
		</dict>
		<dict>
			<key>$class</key>
			<dict>
				<key>CF$UID</key>
				<integer>3</integer>
			</dict>
			<key>NS.string</key>
			<string></string>
		</dict>
		<dict>
			<key>$class</key>
			<dict>
				<key>CF$UID</key>
				<integer>57</integer>
			</dict>
			<key>NSAllowsLogicalLayoutDirection</key>
			<false/>
			<key>NSColor</key>
			<dict>
				<key>CF$UID</key>
				<integer>63</integer>
			</dict>
			<key>NSDragTypes</key>
			<dict>
				<key>CF$UID</key>
				<integer>358</integer>
			</dict>
			<key>NSEnabled</key>
			<true/>
			<key>NSFrameSize</key>
			<dict>
				<key>CF$UID</key>
				<integer>54</integer>
			</dict>
			<key>NSIsBordered</key>
			<true/>
			<key>NSNextResponder</key>
			<dict>
				<key>CF$UID</key>
				<integer>0</integer>
			</dict>
			<key>NSvFlags</key>
			<integer>256</integer>
		</dict>
		<dict>
			<key>$class</key>
			<dict>
				<key>CF$UID</key>
				<integer>53</integer>
			</dict>
			<key>NS.objects</key>
			<array>
				<dict>
					<key>CF$UID</key>
					<integer>52</integer>
				</dict>
			</array>
		</dict>
		<dict>
			<key>$class</key>
			<dict>
				<key>CF$UID</key>
				<integer>3</integer>
			</dict>
			<key>NS.string</key>
			<string></string>
		</dict>
		<dict>
			<key>$class</key>
			<dict>
				<key>CF$UID</key>
				<integer>3</integer>
			</dict>
			<key>NS.string</key>
			<string></string>
		</dict>
		<dict>
			<key>$class</key>
			<dict>
				<key>CF$UID</key>
				<integer>3</integer>
			</dict>
			<key>NS.string</key>
			<string></string>
		</dict>
		<dict>
			<key>$class</key>
			<dict>
				<key>CF$UID</key>
				<integer>220</integer>
			</dict>
			<key>NSName</key>
			<dict>
				<key>CF$UID</key>
				<integer>219</integer>
			</dict>
			<key>NSSize</key>
			<real>13</real>
			<key>NSfFlags</key>
			<integer>16</integer>
		</dict>
		<dict>
			<key>$class</key>
			<dict>
				<key>CF$UID</key>
				<integer>220</integer>
			</dict>
			<key>NSName</key>
			<dict>
				<key>CF$UID</key>
				<integer>317</integer>
			</dict>
			<key>NSSize</key>
			<real>12</real>
			<key>NSfFlags</key>
			<integer>784</integer>
		</dict>
		<dict>
			<key>$class</key>
			<dict>
				<key>CF$UID</key>
				<integer>57</integer>
			</dict>
			<key>NSAllowsLogicalLayoutDirection</key>
			<false/>
			<key>NSColor</key>
			<dict>
				<key>CF$UID</key>
				<integer>63</integer>
			</dict>
			<key>NSDragTypes</key>
			<dict>
				<key>CF$UID</key>
				<integer>365</integer>
			</dict>
			<key>NSEnabled</key>
			<true/>
			<key>NSFrameSize</key>
			<dict>
				<key>CF$UID</key>
				<integer>54</integer>
			</dict>
			<key>NSIsBordered</key>
			<true/>
			<key>NSNextResponder</key>
			<dict>
				<key>CF$UID</key>
				<integer>0</integer>
			</dict>
			<key>NSvFlags</key>
			<integer>256</integer>
		</dict>
		<dict>
			<key>$class</key>
			<dict>
				<key>CF$UID</key>
				<integer>53</integer>
			</dict>
			<key>NS.objects</key>
			<array>
				<dict>
					<key>CF$UID</key>
					<integer>52</integer>
				</dict>
			</array>
		</dict>
		<dict>
			<key>$class</key>
			<dict>
				<key>CF$UID</key>
				<integer>57</integer>
			</dict>
			<key>NSAllowsLogicalLayoutDirection</key>
			<false/>
			<key>NSColor</key>
			<dict>
				<key>CF$UID</key>
				<integer>323</integer>
			</dict>
			<key>NSDragTypes</key>
			<dict>
				<key>CF$UID</key>
				<integer>367</integer>
			</dict>
			<key>NSEnabled</key>
			<true/>
			<key>NSFrameSize</key>
			<dict>
				<key>CF$UID</key>
				<integer>54</integer>
			</dict>
			<key>NSIsBordered</key>
			<true/>
			<key>NSNextResponder</key>
			<dict>
				<key>CF$UID</key>
				<integer>0</integer>
			</dict>
			<key>NSvFlags</key>
			<integer>256</integer>
		</dict>
		<dict>
			<key>$class</key>
			<dict>
				<key>CF$UID</key>
				<integer>53</integer>
			</dict>
			<key>NS.objects</key>
			<array>
				<dict>
					<key>CF$UID</key>
					<integer>52</integer>
				</dict>
			</array>
		</dict>
		<dict>
			<key>$class</key>
			<dict>
				<key>CF$UID</key>
				<integer>57</integer>
			</dict>
			<key>NSAllowsLogicalLayoutDirection</key>
			<false/>
			<key>NSColor</key>
			<dict>
				<key>CF$UID</key>
				<integer>63</integer>
			</dict>
			<key>NSDragTypes</key>
			<dict>
				<key>CF$UID</key>
				<integer>369</integer>
			</dict>
			<key>NSEnabled</key>
			<true/>
			<key>NSFrameSize</key>
			<dict>
				<key>CF$UID</key>
				<integer>54</integer>
			</dict>
			<key>NSIsBordered</key>
			<true/>
			<key>NSNextResponder</key>
			<dict>
				<key>CF$UID</key>
				<integer>0</integer>
			</dict>
			<key>NSvFlags</key>
			<integer>256</integer>
		</dict>
		<dict>
			<key>$class</key>
			<dict>
				<key>CF$UID</key>
				<integer>53</integer>
			</dict>
			<key>NS.objects</key>
			<array>
				<dict>
					<key>CF$UID</key>
					<integer>52</integer>
				</dict>
			</array>
		</dict>
		<dict>
			<key>$class</key>
			<dict>
				<key>CF$UID</key>
				<integer>57</integer>
			</dict>
			<key>NSAllowsLogicalLayoutDirection</key>
			<false/>
			<key>NSColor</key>
			<dict>
				<key>CF$UID</key>
				<integer>323</integer>
			</dict>
			<key>NSDragTypes</key>
			<dict>
				<key>CF$UID</key>
				<integer>371</integer>
			</dict>
			<key>NSEnabled</key>
			<true/>
			<key>NSFrameSize</key>
			<dict>
				<key>CF$UID</key>
				<integer>54</integer>
			</dict>
			<key>NSIsBordered</key>
			<true/>
			<key>NSNextResponder</key>
			<dict>
				<key>CF$UID</key>
				<integer>0</integer>
			</dict>
			<key>NSvFlags</key>
			<integer>256</integer>
		</dict>
		<dict>
			<key>$class</key>
			<dict>
				<key>CF$UID</key>
				<integer>53</integer>
			</dict>
			<key>NS.objects</key>
			<array>
				<dict>
					<key>CF$UID</key>
					<integer>52</integer>
				</dict>
			</array>
		</dict>
		<dict>
			<key>$class</key>
			<dict>
				<key>CF$UID</key>
				<integer>57</integer>
			</dict>
			<key>NSAllowsLogicalLayoutDirection</key>
			<false/>
			<key>NSColor</key>
			<dict>
				<key>CF$UID</key>
				<integer>323</integer>
			</dict>
			<key>NSDragTypes</key>
			<dict>
				<key>CF$UID</key>
				<integer>373</integer>
			</dict>
			<key>NSEnabled</key>
			<true/>
			<key>NSFrameSize</key>
			<dict>
				<key>CF$UID</key>
				<integer>54</integer>
			</dict>
			<key>NSIsBordered</key>
			<true/>
			<key>NSNextResponder</key>
			<dict>
				<key>CF$UID</key>
				<integer>0</integer>
			</dict>
			<key>NSvFlags</key>
			<integer>256</integer>
		</dict>
		<dict>
			<key>$class</key>
			<dict>
				<key>CF$UID</key>
				<integer>53</integer>
			</dict>
			<key>NS.objects</key>
			<array>
				<dict>
					<key>CF$UID</key>
					<integer>52</integer>
				</dict>
			</array>
		</dict>
		<dict>
			<key>$class</key>
			<dict>
				<key>CF$UID</key>
				<integer>3</integer>
			</dict>
			<key>NS.string</key>
			<string></string>
		</dict>
		<dict>
			<key>$class</key>
			<dict>
				<key>CF$UID</key>
				<integer>3</integer>
			</dict>
			<key>NS.string</key>
			<string></string>
		</dict>
		<dict>
			<key>$class</key>
			<dict>
				<key>CF$UID</key>
				<integer>3</integer>
			</dict>
			<key>NS.string</key>
			<string></string>
		</dict>
		<dict>
			<key>$class</key>
			<dict>
				<key>CF$UID</key>
				<integer>3</integer>
			</dict>
			<key>NS.string</key>
			<string></string>
		</dict>
		<dict>
			<key>$class</key>
			<dict>
				<key>CF$UID</key>
				<integer>15</integer>
			</dict>
			<key>NS.keys</key>
			<array/>
			<key>NS.objects</key>
			<array/>
		</dict>
		<dict>
			<key>$class</key>
			<dict>
				<key>CF$UID</key>
				<integer>3</integer>
			</dict>
			<key>NS.string</key>
			<string></string>
		</dict>
		<dict>
			<key>$class</key>
			<dict>
				<key>CF$UID</key>
				<integer>57</integer>
			</dict>
			<key>NSAllowsLogicalLayoutDirection</key>
			<false/>
			<key>NSColor</key>
			<dict>
				<key>CF$UID</key>
				<integer>63</integer>
			</dict>
			<key>NSDragTypes</key>
			<dict>
				<key>CF$UID</key>
				<integer>381</integer>
			</dict>
			<key>NSEnabled</key>
			<true/>
			<key>NSFrameSize</key>
			<dict>
				<key>CF$UID</key>
				<integer>54</integer>
			</dict>
			<key>NSIsBordered</key>
			<true/>
			<key>NSNextResponder</key>
			<dict>
				<key>CF$UID</key>
				<integer>0</integer>
			</dict>
			<key>NSvFlags</key>
			<integer>256</integer>
		</dict>
		<dict>
			<key>$class</key>
			<dict>
				<key>CF$UID</key>
				<integer>53</integer>
			</dict>
			<key>NS.objects</key>
			<array>
				<dict>
					<key>CF$UID</key>
					<integer>52</integer>
				</dict>
			</array>
		</dict>
		<dict>
			<key>$class</key>
			<dict>
				<key>CF$UID</key>
				<integer>3</integer>
			</dict>
			<key>NS.string</key>
			<string></string>
		</dict>
		<dict>
			<key>$class</key>
			<dict>
				<key>CF$UID</key>
				<integer>3</integer>
			</dict>
			<key>NS.string</key>
			<string></string>
		</dict>
		<dict>
			<key>$class</key>
			<dict>
				<key>CF$UID</key>
				<integer>3</integer>
			</dict>
			<key>NS.string</key>
			<string></string>
		</dict>
		<dict>
			<key>$class</key>
			<dict>
				<key>CF$UID</key>
				<integer>220</integer>
			</dict>
			<key>NSName</key>
			<dict>
				<key>CF$UID</key>
				<integer>317</integer>
			</dict>
			<key>NSSize</key>
			<real>14</real>
			<key>NSfFlags</key>
			<integer>1296</integer>
		</dict>
		<dict>
			<key>$class</key>
			<dict>
				<key>CF$UID</key>
				<integer>220</integer>
			</dict>
			<key>NSName</key>
			<dict>
				<key>CF$UID</key>
				<integer>317</integer>
			</dict>
			<key>NSSize</key>
			<real>14</real>
			<key>NSfFlags</key>
			<integer>1296</integer>
		</dict>
		<dict>
			<key>$class</key>
			<dict>
				<key>CF$UID</key>
				<integer>57</integer>
			</dict>
			<key>NSAllowsLogicalLayoutDirection</key>
			<false/>
			<key>NSColor</key>
			<dict>
				<key>CF$UID</key>
				<integer>63</integer>
			</dict>
			<key>NSDragTypes</key>
			<dict>
				<key>CF$UID</key>
				<integer>388</integer>
			</dict>
			<key>NSEnabled</key>
			<true/>
			<key>NSFrameSize</key>
			<dict>
				<key>CF$UID</key>
				<integer>54</integer>
			</dict>
			<key>NSIsBordered</key>
			<true/>
			<key>NSNextResponder</key>
			<dict>
				<key>CF$UID</key>
				<integer>0</integer>
			</dict>
			<key>NSvFlags</key>
			<integer>256</integer>
		</dict>
		<dict>
			<key>$class</key>
			<dict>
				<key>CF$UID</key>
				<integer>53</integer>
			</dict>
			<key>NS.objects</key>
			<array>
				<dict>
					<key>CF$UID</key>
					<integer>52</integer>
				</dict>
			</array>
		</dict>
		<dict>
			<key>$class</key>
			<dict>
				<key>CF$UID</key>
				<integer>57</integer>
			</dict>
			<key>NSAllowsLogicalLayoutDirection</key>
			<false/>
			<key>NSColor</key>
			<dict>
				<key>CF$UID</key>
				<integer>323</integer>
			</dict>
			<key>NSDragTypes</key>
			<dict>
				<key>CF$UID</key>
				<integer>390</integer>
			</dict>
			<key>NSEnabled</key>
			<true/>
			<key>NSFrameSize</key>
			<dict>
				<key>CF$UID</key>
				<integer>54</integer>
			</dict>
			<key>NSIsBordered</key>
			<true/>
			<key>NSNextResponder</key>
			<dict>
				<key>CF$UID</key>
				<integer>0</integer>
			</dict>
			<key>NSvFlags</key>
			<integer>256</integer>
		</dict>
		<dict>
			<key>$class</key>
			<dict>
				<key>CF$UID</key>
				<integer>53</integer>
			</dict>
			<key>NS.objects</key>
			<array>
				<dict>
					<key>CF$UID</key>
					<integer>52</integer>
				</dict>
			</array>
		</dict>
		<dict>
			<key>$class</key>
			<dict>
				<key>CF$UID</key>
				<integer>57</integer>
			</dict>
			<key>NSAllowsLogicalLayoutDirection</key>
			<false/>
			<key>NSColor</key>
			<dict>
				<key>CF$UID</key>
				<integer>63</integer>
			</dict>
			<key>NSDragTypes</key>
			<dict>
				<key>CF$UID</key>
				<integer>392</integer>
			</dict>
			<key>NSEnabled</key>
			<true/>
			<key>NSFrameSize</key>
			<dict>
				<key>CF$UID</key>
				<integer>54</integer>
			</dict>
			<key>NSIsBordered</key>
			<true/>
			<key>NSNextResponder</key>
			<dict>
				<key>CF$UID</key>
				<integer>0</integer>
			</dict>
			<key>NSvFlags</key>
			<integer>256</integer>
		</dict>
		<dict>
			<key>$class</key>
			<dict>
				<key>CF$UID</key>
				<integer>53</integer>
			</dict>
			<key>NS.objects</key>
			<array>
				<dict>
					<key>CF$UID</key>
					<integer>52</integer>
				</dict>
			</array>
		</dict>
		<dict>
			<key>$class</key>
			<dict>
				<key>CF$UID</key>
				<integer>57</integer>
			</dict>
			<key>NSAllowsLogicalLayoutDirection</key>
			<false/>
			<key>NSColor</key>
			<dict>
				<key>CF$UID</key>
				<integer>323</integer>
			</dict>
			<key>NSDragTypes</key>
			<dict>
				<key>CF$UID</key>
				<integer>394</integer>
			</dict>
			<key>NSEnabled</key>
			<true/>
			<key>NSFrameSize</key>
			<dict>
				<key>CF$UID</key>
				<integer>54</integer>
			</dict>
			<key>NSIsBordered</key>
			<true/>
			<key>NSNextResponder</key>
			<dict>
				<key>CF$UID</key>
				<integer>0</integer>
			</dict>
			<key>NSvFlags</key>
			<integer>256</integer>
		</dict>
		<dict>
			<key>$class</key>
			<dict>
				<key>CF$UID</key>
				<integer>53</integer>
			</dict>
			<key>NS.objects</key>
			<array>
				<dict>
					<key>CF$UID</key>
					<integer>52</integer>
				</dict>
			</array>
		</dict>
		<dict>
			<key>$class</key>
			<dict>
				<key>CF$UID</key>
				<integer>57</integer>
			</dict>
			<key>NSAllowsLogicalLayoutDirection</key>
			<false/>
			<key>NSColor</key>
			<dict>
				<key>CF$UID</key>
				<integer>323</integer>
			</dict>
			<key>NSDragTypes</key>
			<dict>
				<key>CF$UID</key>
				<integer>396</integer>
			</dict>
			<key>NSEnabled</key>
			<true/>
			<key>NSFrameSize</key>
			<dict>
				<key>CF$UID</key>
				<integer>54</integer>
			</dict>
			<key>NSIsBordered</key>
			<true/>
			<key>NSNextResponder</key>
			<dict>
				<key>CF$UID</key>
				<integer>0</integer>
			</dict>
			<key>NSvFlags</key>
			<integer>256</integer>
		</dict>
		<dict>
			<key>$class</key>
			<dict>
				<key>CF$UID</key>
				<integer>53</integer>
			</dict>
			<key>NS.objects</key>
			<array>
				<dict>
					<key>CF$UID</key>
					<integer>52</integer>
				</dict>
			</array>
		</dict>
		<dict>
			<key>$class</key>
			<dict>
				<key>CF$UID</key>
				<integer>3</integer>
			</dict>
			<key>NS.string</key>
			<string></string>
		</dict>
		<dict>
			<key>$class</key>
			<dict>
				<key>CF$UID</key>
				<integer>3</integer>
			</dict>
			<key>NS.string</key>
			<string></string>
		</dict>
		<dict>
			<key>$class</key>
			<dict>
				<key>CF$UID</key>
				<integer>3</integer>
			</dict>
			<key>NS.string</key>
			<string></string>
		</dict>
		<dict>
			<key>$class</key>
			<dict>
				<key>CF$UID</key>
				<integer>3</integer>
			</dict>
			<key>NS.string</key>
			<string></string>
		</dict>
		<dict>
			<key>$class</key>
			<dict>
				<key>CF$UID</key>
				<integer>15</integer>
			</dict>
			<key>NS.keys</key>
			<array/>
			<key>NS.objects</key>
			<array/>
		</dict>
	</array>
	<key>$top</key>
	<dict>
		<key>alabel0</key>
		<dict>
			<key>CF$UID</key>
			<integer>334</integer>
		</dict>
		<key>alabel1</key>
		<dict>
			<key>CF$UID</key>
			<integer>355</integer>
		</dict>
		<key>alabel2</key>
		<dict>
			<key>CF$UID</key>
			<integer>378</integer>
		</dict>
		<key>alabel3</key>
		<dict>
			<key>CF$UID</key>
			<integer>401</integer>
		</dict>
		<key>align0</key>
		<integer>2</integer>
		<key>align1</key>
		<integer>4</integer>
		<key>align2</key>
		<integer>6</integer>
		<key>align3</key>
		<integer>8</integer>
		<key>alldraw</key>
		<true/>
		<key>angle0</key>
		<real>0.0</real>
		<key>angle1</key>
		<real>0.0</real>
		<key>angle2</key>
		<real>0.0</real>
		<key>angle3</key>
		<real>0.0</real>
		<key>arrowsize</key>
		<real>10</real>
		<key>arrowtype</key>
		<integer>0</integer>
		<key>autoupdate</key>
		<false/>
		<key>axis0</key>
		<true/>
		<key>axis1</key>
		<true/>
		<key>axis2</key>
		<false/>
		<key>axis3</key>
		<false/>
		<key>axismode0</key>
		<integer>0</integer>
		<key>axismode1</key>
		<integer>0</integer>
		<key>axismode2</key>
		<integer>0</integer>
		<key>axismode3</key>
		<integer>0</integer>
		<key>axistext0</key>
		<dict>
			<key>CF$UID</key>
			<integer>310</integer>
		</dict>
		<key>axistext1</key>
		<dict>
			<key>CF$UID</key>
			<integer>335</integer>
		</dict>
		<key>axistext2</key>
		<dict>
			<key>CF$UID</key>
			<integer>356</integer>
		</dict>
		<key>axistext3</key>
		<dict>
			<key>CF$UID</key>
			<integer>379</integer>
		</dict>
		<key>axistextcolor0</key>
		<dict>
			<key>CF$UID</key>
			<integer>311</integer>
		</dict>
		<key>axistextcolor1</key>
		<dict>
			<key>CF$UID</key>
			<integer>336</integer>
		</dict>
		<key>axistextcolor2</key>
		<dict>
			<key>CF$UID</key>
			<integer>357</integer>
		</dict>
		<key>axistextcolor3</key>
		<dict>
			<key>CF$UID</key>
			<integer>380</integer>
		</dict>
		<key>axistimeformat0</key>
		<dict>
			<key>CF$UID</key>
			<integer>313</integer>
		</dict>
		<key>axistimeformat1</key>
		<dict>
			<key>CF$UID</key>
			<integer>338</integer>
		</dict>
		<key>axistimeformat2</key>
		<dict>
			<key>CF$UID</key>
			<integer>359</integer>
		</dict>
		<key>axistimeformat3</key>
		<dict>
			<key>CF$UID</key>
			<integer>382</integer>
		</dict>
		<key>backgroundcolor</key>
		<dict>
			<key>CF$UID</key>
			<integer>299</integer>
		</dict>
		<key>buffer</key>
		<dict>
			<key>CF$UID</key>
			<integer>43</integer>
		</dict>
		<key>dp0</key>
		<integer>2</integer>
		<key>dp1</key>
		<integer>2</integer>
		<key>dp2</key>
		<integer>2</integer>
		<key>dp3</key>
		<integer>2</integer>
		<key>dpauto0</key>
		<true/>
		<key>dpauto1</key>
		<true/>
		<key>dpauto2</key>
		<true/>
		<key>dpauto3</key>
		<true/>
		<key>drawbackground</key>
		<true/>
		<key>drawframe</key>
		<true/>
		<key>drawmargin</key>
		<true/>
		<key>expoff0</key>
		<integer>5</integer>
		<key>expoff1</key>
		<integer>5</integer>
		<key>expoff2</key>
		<integer>5</integer>
		<key>expoff3</key>
		<integer>5</integer>
		<key>fit</key>
		<dict>
			<key>CF$UID</key>
			<integer>4</integer>
		</dict>
		<key>fitlimit</key>
		<integer>100</integer>
		<key>fitmax</key>
		<dict>
			<key>CF$UID</key>
			<integer>42</integer>
		</dict>
		<key>fitmin</key>
		<dict>
			<key>CF$UID</key>
			<integer>41</integer>
		</dict>
		<key>fitpoints</key>
		<dict>
			<key>CF$UID</key>
			<integer>40</integer>
		</dict>
		<key>fitpreview</key>
		<true/>
		<key>fliptext0</key>
		<false/>
		<key>fliptext1</key>
		<false/>
		<key>fliptext2</key>
		<false/>
		<key>fliptext3</key>
		<false/>
		<key>forceframe</key>
		<false/>
		<key>forcerenderhigh</key>
		<true/>
		<key>framearrows</key>
		<false/>
		<key>framecolor</key>
		<dict>
			<key>CF$UID</key>
			<integer>297</integer>
		</dict>
		<key>framestyle</key>
		<integer>0</integer>
		<key>framewidth</key>
		<real>2</real>
		<key>graphic</key>
		<dict>
			<key>CF$UID</key>
			<integer>296</integer>
		</dict>
		<key>grid0</key>
		<false/>
		<key>grid1</key>
		<false/>
		<key>grid2</key>
		<false/>
		<key>grid3</key>
		<false/>
		<key>gridcolor0</key>
		<dict>
			<key>CF$UID</key>
			<integer>321</integer>
		</dict>
		<key>gridcolor1</key>
		<dict>
			<key>CF$UID</key>
			<integer>343</integer>
		</dict>
		<key>gridcolor2</key>
		<dict>
			<key>CF$UID</key>
			<integer>366</integer>
		</dict>
		<key>gridcolor3</key>
		<dict>
			<key>CF$UID</key>
			<integer>389</integer>
		</dict>
		<key>gridfront0</key>
		<true/>
		<key>gridfront1</key>
		<true/>
		<key>gridfront2</key>
		<true/>
		<key>gridfront3</key>
		<true/>
		<key>gridpattern0</key>
		<integer>0</integer>
		<key>gridpattern1</key>
		<integer>0</integer>
		<key>gridpattern2</key>
		<integer>0</integer>
		<key>gridpattern3</key>
		<integer>0</integer>
		<key>gridwidth0</key>
		<real>0.5</real>
		<key>gridwidth1</key>
		<real>0.5</real>
		<key>gridwidth2</key>
		<real>0.5</real>
		<key>gridwidth3</key>
		<real>0.5</real>
		<key>legendbg</key>
		<false/>
		<key>legendbgcolor</key>
		<dict>
			<key>CF$UID</key>
			<integer>308</integer>
		</dict>
		<key>legendcolor</key>
		<dict>
			<key>CF$UID</key>
			<integer>306</integer>
		</dict>
		<key>legendfont</key>
		<dict>
			<key>CF$UID</key>
			<integer>304</integer>
		</dict>
		<key>legendspace</key>
		<integer>20</integer>
		<key>legendwidth</key>
		<integer>38</integer>
		<key>legendx</key>
		<integer>531</integer>
		<key>legendy</key>
		<integer>374</integer>
		<key>marginbottom</key>
		<real>80</real>
		<key>margincolor</key>
		<dict>
			<key>CF$UID</key>
			<integer>302</integer>
		</dict>
		<key>marginleft</key>
		<real>80</real>
		<key>marginright</key>
		<real>10</real>
		<key>margintop</key>
		<real>10</real>
		<key>mgrid0</key>
		<false/>
		<key>mgrid1</key>
		<false/>
		<key>mgrid2</key>
		<false/>
		<key>mgrid3</key>
		<false/>
		<key>mgridcolor0</key>
		<dict>
			<key>CF$UID</key>
			<integer>326</integer>
		</dict>
		<key>mgridcolor1</key>
		<dict>
			<key>CF$UID</key>
			<integer>347</integer>
		</dict>
		<key>mgridcolor2</key>
		<dict>
			<key>CF$UID</key>
			<integer>370</integer>
		</dict>
		<key>mgridcolor3</key>
		<dict>
			<key>CF$UID</key>
			<integer>393</integer>
		</dict>
		<key>mgridfront0</key>
		<true/>
		<key>mgridfront1</key>
		<true/>
		<key>mgridfront2</key>
		<true/>
		<key>mgridfront3</key>
		<true/>
		<key>mgridpattern0</key>
		<integer>0</integer>
		<key>mgridpattern1</key>
		<integer>0</integer>
		<key>mgridpattern2</key>
		<integer>0</integer>
		<key>mgridpattern3</key>
		<integer>0</integer>
		<key>mgridwidth0</key>
		<real>0.5</real>
		<key>mgridwidth1</key>
		<real>0.5</real>
		<key>mgridwidth2</key>
		<real>0.5</real>
		<key>mgridwidth3</key>
		<real>0.5</real>
		<key>mtickcolor0</key>
		<dict>
			<key>CF$UID</key>
			<integer>324</integer>
		</dict>
		<key>mtickcolor1</key>
		<dict>
			<key>CF$UID</key>
			<integer>345</integer>
		</dict>
		<key>mtickcolor2</key>
		<dict>
			<key>CF$UID</key>
			<integer>368</integer>
		</dict>
		<key>mtickcolor3</key>
		<dict>
			<key>CF$UID</key>
			<integer>391</integer>
		</dict>
		<key>mticklength0</key>
		<real>5</real>
		<key>mticklength1</key>
		<real>5</real>
		<key>mticklength2</key>
		<real>5</real>
		<key>mticklength3</key>
		<real>5</real>
		<key>mticks0</key>
		<true/>
		<key>mticks1</key>
		<true/>
		<key>mticks2</key>
		<true/>
		<key>mticks3</key>
		<true/>
		<key>mticksboth0</key>
		<false/>
		<key>mticksboth1</key>
		<false/>
		<key>mticksboth2</key>
		<false/>
		<key>mticksboth3</key>
		<false/>
		<key>mtickwidth0</key>
		<real>1</real>
		<key>mtickwidth1</key>
		<real>1</real>
		<key>mtickwidth2</key>
		<real>1</real>
		<key>mtickwidth3</key>
		<real>1</real>
		<key>mtinterval</key>
		<integer>30</integer>
		<key>mtname</key>
		<dict>
			<key>CF$UID</key>
			<integer>2</integer>
		</dict>
		<key>numbers0</key>
		<true/>
		<key>numbers1</key>
		<true/>
		<key>numbers2</key>
		<true/>
		<key>numbers3</key>
		<true/>
		<key>numfont0</key>
		<dict>
			<key>CF$UID</key>
			<integer>318</integer>
		</dict>
		<key>numfont1</key>
		<dict>
			<key>CF$UID</key>
			<integer>318</integer>
		</dict>
		<key>numfont2</key>
		<dict>
			<key>CF$UID</key>
			<integer>363</integer>
		</dict>
		<key>numfont3</key>
		<dict>
			<key>CF$UID</key>
			<integer>386</integer>
		</dict>
		<key>numoff0</key>
		<integer>5</integer>
		<key>numoff1</key>
		<integer>5</integer>
		<key>numoff2</key>
		<integer>5</integer>
		<key>numoff3</key>
		<integer>5</integer>
		<key>plotlegend</key>
		<true/>
		<key>plotversion</key>
		<dict>
			<key>CF$UID</key>
			<integer>1</integer>
		</dict>
		<key>rescaleafterupdate</key>
		<false/>
		<key>reverse0</key>
		<false/>
		<key>reverse1</key>
		<false/>
		<key>reverse2</key>
		<false/>
		<key>reverse3</key>
		<false/>
		<key>scaleexpr0</key>
		<dict>
			<key>CF$UID</key>
			<integer>314</integer>
		</dict>
		<key>scaleexpr1</key>
		<dict>
			<key>CF$UID</key>
			<integer>339</integer>
		</dict>
		<key>scaleexpr2</key>
		<dict>
			<key>CF$UID</key>
			<integer>360</integer>
		</dict>
		<key>scaleexpr3</key>
		<dict>
			<key>CF$UID</key>
			<integer>383</integer>
		</dict>
		<key>scalend0</key>
		<dict>
			<key>CF$UID</key>
			<integer>331</integer>
		</dict>
		<key>scalend1</key>
		<dict>
			<key>CF$UID</key>
			<integer>352</integer>
		</dict>
		<key>scalend2</key>
		<dict>
			<key>CF$UID</key>
			<integer>375</integer>
		</dict>
		<key>scalend3</key>
		<dict>
			<key>CF$UID</key>
			<integer>398</integer>
		</dict>
		<key>scalminticks0</key>
		<dict>
			<key>CF$UID</key>
			<integer>333</integer>
		</dict>
		<key>scalminticks1</key>
		<dict>
			<key>CF$UID</key>
			<integer>354</integer>
		</dict>
		<key>scalminticks2</key>
		<dict>
			<key>CF$UID</key>
			<integer>377</integer>
		</dict>
		<key>scalminticks3</key>
		<dict>
			<key>CF$UID</key>
			<integer>400</integer>
		</dict>
		<key>scalspace0</key>
		<dict>
			<key>CF$UID</key>
			<integer>332</integer>
		</dict>
		<key>scalspace1</key>
		<dict>
			<key>CF$UID</key>
			<integer>353</integer>
		</dict>
		<key>scalspace2</key>
		<dict>
			<key>CF$UID</key>
			<integer>376</integer>
		</dict>
		<key>scalspace3</key>
		<dict>
			<key>CF$UID</key>
			<integer>399</integer>
		</dict>
		<key>scalstart0</key>
		<dict>
			<key>CF$UID</key>
			<integer>330</integer>
		</dict>
		<key>scalstart1</key>
		<dict>
			<key>CF$UID</key>
			<integer>351</integer>
		</dict>
		<key>scalstart2</key>
		<dict>
			<key>CF$UID</key>
			<integer>374</integer>
		</dict>
		<key>scalstart3</key>
		<dict>
			<key>CF$UID</key>
			<integer>397</integer>
		</dict>
		<key>smalllog0</key>
		<false/>
		<key>smalllog1</key>
		<false/>
		<key>smalllog2</key>
		<false/>
		<key>smalllog3</key>
		<false/>
		<key>subviews</key>
		<integer>0</integer>
		<key>text</key>
		<dict>
			<key>CF$UID</key>
			<integer>183</integer>
		</dict>
		<key>text0</key>
		<true/>
		<key>text1</key>
		<true/>
		<key>text2</key>
		<true/>
		<key>text3</key>
		<true/>
		<key>textfont0</key>
		<dict>
			<key>CF$UID</key>
			<integer>316</integer>
		</dict>
		<key>textfont1</key>
		<dict>
			<key>CF$UID</key>
			<integer>316</integer>
		</dict>
		<key>textfont2</key>
		<dict>
			<key>CF$UID</key>
			<integer>362</integer>
		</dict>
		<key>textfont3</key>
		<dict>
			<key>CF$UID</key>
			<integer>385</integer>
		</dict>
		<key>textoff0</key>
		<integer>5</integer>
		<key>textoff1</key>
		<integer>5</integer>
		<key>textoff2</key>
		<integer>5</integer>
		<key>textoff3</key>
		<integer>5</integer>
		<key>tickcolor0</key>
		<dict>
			<key>CF$UID</key>
			<integer>319</integer>
		</dict>
		<key>tickcolor1</key>
		<dict>
			<key>CF$UID</key>
			<integer>341</integer>
		</dict>
		<key>tickcolor2</key>
		<dict>
			<key>CF$UID</key>
			<integer>364</integer>
		</dict>
		<key>tickcolor3</key>
		<dict>
			<key>CF$UID</key>
			<integer>387</integer>
		</dict>
		<key>ticklength0</key>
		<real>10</real>
		<key>ticklength1</key>
		<real>10</real>
		<key>ticklength2</key>
		<real>10</real>
		<key>ticklength3</key>
		<real>10</real>
		<key>ticks0</key>
		<true/>
		<key>ticks1</key>
		<true/>
		<key>ticks2</key>
		<true/>
		<key>ticks3</key>
		<true/>
		<key>ticksboth0</key>
		<false/>
		<key>ticksboth1</key>
		<false/>
		<key>ticksboth2</key>
		<false/>
		<key>ticksboth3</key>
		<false/>
		<key>tickstyle0</key>
		<integer>0</integer>
		<key>tickstyle1</key>
		<integer>0</integer>
		<key>tickstyle2</key>
		<integer>0</integer>
		<key>tickstyle3</key>
		<integer>0</integer>
		<key>tickwidth0</key>
		<real>2</real>
		<key>tickwidth1</key>
		<real>2</real>
		<key>tickwidth2</key>
		<real>2</real>
		<key>tickwidth3</key>
		<real>2</real>
		<key>trigger0</key>
		<dict>
			<key>CF$UID</key>
			<integer>315</integer>
		</dict>
		<key>trigger1</key>
		<dict>
			<key>CF$UID</key>
			<integer>340</integer>
		</dict>
		<key>trigger2</key>
		<dict>
			<key>CF$UID</key>
			<integer>361</integer>
		</dict>
		<key>trigger3</key>
		<dict>
			<key>CF$UID</key>
			<integer>384</integer>
		</dict>
		<key>updateinterval</key>
		<integer>30</integer>
		<key>verno</key>
		<integer>30</integer>
		<key>winh</key>
		<integer>600</integer>
		<key>winw</key>
		<integer>800</integer>
		<key>winx</key>
		<integer>548</integer>
		<key>winy</key>
		<integer>256</integer>
		<key>xmax1</key>
		<real>11</real>
		<key>xmax2</key>
		<real>1</real>
		<key>xmin1</key>
		<real>1.801408450704225</real>
		<key>xmin2</key>
		<real>0.0</real>
		<key>ymax1</key>
		<real>4.6492952999999995</real>
		<key>ymax2</key>
		<real>1</real>
		<key>ymin1</key>
		<real>1.2565928000000002</real>
		<key>ymin2</key>
		<real>0.0</real>
		<key>zerocolor0</key>
		<dict>
			<key>CF$UID</key>
			<integer>328</integer>
		</dict>
		<key>zerocolor1</key>
		<dict>
			<key>CF$UID</key>
			<integer>349</integer>
		</dict>
		<key>zerocolor2</key>
		<dict>
			<key>CF$UID</key>
			<integer>372</integer>
		</dict>
		<key>zerocolor3</key>
		<dict>
			<key>CF$UID</key>
			<integer>395</integer>
		</dict>
		<key>zeroline0</key>
		<false/>
		<key>zeroline1</key>
		<false/>
		<key>zeroline2</key>
		<false/>
		<key>zeroline3</key>
		<false/>
	</dict>
	<key>$version</key>
	<integer>100000</integer>
</dict>
</plist>
